# Supplementary material for: A proximity biotinylation-based approach to identify protein-E3 ligase interactions induced by PROTACs and molecular glues
Source: Nat Commun. 2022 Jan 10;13:183. doi: 10.1038/s41467-021-27818-z (PMC8748630; doi:10.1038/s41467-021-27818-z)
Supplement: Supplementary file 4 — Supplementary Dataset 1 [file 41467_2021_27818_MOESM4_ESM.xlsx]

## Sheet: PeptideGroups
Annotated Sequence	Modifications	# Proteins	# PSMs	Master Protein Accessions	Positions in Master Proteins	Modifications in Master Proteins	Master Protein Descriptions	# Missed Cleavages	Theo. MH+ [Da]	Abundance Ratio: (Pom) / (DMSO)	Abundance Ratio: (Tha) / (DMSO)	Abundances (Grouped): DMSO	Abundances (Grouped): Pom	Abundances (Grouped): Tha	Abundances (Scaled): F19: Sample, DMSO	Abundances (Scaled): F33: Sample, DMSO	Abundances (Scaled): F34: Sample, DMSO	Abundances (Scaled): F29: Sample, Pom	Abundances (Scaled): F36: Sample, Pom	Abundances (Scaled): F37: Sample, Pom	Abundances (Scaled): F21: Sample, Tha	Abundances (Scaled): F22: Sample, Tha	Abundances (Scaled): F23: Sample, Tha	Abundances (Normalized): F19: Sample, DMSO	Abundances (Normalized): F33: Sample, DMSO	Abundances (Normalized): F34: Sample, DMSO	Abundances (Normalized): F29: Sample, Pom	Abundances (Normalized): F36: Sample, Pom	Abundances (Normalized): F37: Sample, Pom	Abundances (Normalized): F21: Sample, Tha	Abundances (Normalized): F22: Sample, Tha	Abundances (Normalized): F23: Sample, Tha	Found in Sample: [S19] F19: Sample, DMSO	Found in Sample: [S33] F33: Sample, DMSO	Found in Sample: [S34] F34: Sample, DMSO	Found in Sample: [S29] F29: Sample, Pom	Found in Sample: [S36] F36: Sample, Pom	Found in Sample: [S37] F37: Sample, Pom	Found in Sample: [S21] F21: Sample, Tha	Found in Sample: [S22] F22: Sample, Tha	Found in Sample: [S23] F23: Sample, Tha	Confidence (by Search Engine): Mascot	Charge (by Search Engine): Mascot	m/z [Da] (by Search Engine): Mascot	Percolator q-Value (by Search Engine): Mascot	Ions Score (by Search Engine): Mascot	Top Apex RT [min]
[R].KSSMPQK.[F]	1xBiotin [K1]	2	13	Q13422	Q13422 [275-281]	Q13422 1xBiotin [K275]	DNA-binding protein Ikaros OS=Homo sapiens OX=9606 GN=IKZF1 PE=1 SV=1	1	1031.5	135.711	26.422	2.4	325	63.3	0.7	2.1	4.5	287.1	302.4	280.5	73.6	55.9	49.3	4471.96	13256.7	27923.7	1.79908e+06	1.89509e+06	1.758e+06	461169	350268	309179	Not Found	Not Found	Not Found	High	High	High	High	Peak Found	High	High	2	516.254	4.887e-05	27	22.2
[K].VQTLSNQPLLKSPAPPLLHVAALGQK.[Q]	1xBiotin [K11]	1	4	Q8N163	Q8N163 [113-138]	Q8N163 1xBiotin [K123]	Cell cycle and apoptosis regulator protein 2 OS=Homo sapiens OX=9606 GN=CCAR2 PE=1 SV=2	1	2946.66	4.695	1.903	2.8	438.8	5.3	0.8	1.7	370	268.4	388.8	3.9	3.2	1.7	324.9	5273.47	10680	2.32582e+06	1.68702e+06	2.44387e+06	24757.1	20327.6	10503.3	2.04187e+06	Not Found	Not Found	Peak Found	High	Peak Found	Not Found	Not Found	Not Found	Peak Found	High	3	982.89	4.887e-05	21	53.54
[R].EDQCSYKWWQK.[Y]	1xBiotin [K7]; 1xCarbamidomethyl [C4]	1	8	Q96SW2	Q96SW2 [216-226]	Q96SW2 1xBiotin [K222]	Protein cereblon OS=Homo sapiens OX=9606 GN=CRBN PE=1 SV=1	1	1783.76	3.4	4.34	8	247	147.4	2.4	7.1	102.3	218.3	8.3	260.6	235.7	10.6	130.3	7136.44	20728.6	298402	636798	24260.7	760226	687558	30972.1	379990	Not Found	High	High	Peak Found	Not Found	High	High	Not Found	High	High	2	892.381	4.887e-05	59	46.03
[K].IKTLFPLIEAK.[K]	1xBiotin [K2]	1	6	P13010	P13010 [533-543]	P13010 1xBiotin [K534]	X-ray repair cross-complementing protein 5 OS=Homo sapiens OX=9606 GN=XRCC5 PE=1 SV=3	1	1498.87	7.971	8.857	21.9	174.9	194.3	2.9	19.1	50.7	144.9	152.1	185.9	265.9	169	50.8	1688.5	11096.5	29479.6	84252.8	88445.4	108090	154607	98279.9	29527.2	Not Found	Not Found	Not Found	Peak Found	High	High	High	High	Not Found	High	2	749.939	0.0001786	29	56.97
[K].IAVYSCPFDGMITETKGTVLIK.[T]	1xBiotin [K16]; 1xCarbamidomethyl [C6]; 1xOxidation [M11]	1	11	P50990	P50990 [239-260]	P50990 1xBiotin [K254]	T-complex protein 1 subunit theta OS=Homo sapiens OX=9606 GN=CCT8 PE=1 SV=4	1	2685.33	2.991	1.981	72.3	280.9	115.3	4.2	85.5	122.7	8	332.3	367.1	136.4	327.3	8.2	5760.36	118517	170098	11130	460552	508752	189014	453558	11411.3	High	High	Peak Found	High	High	High	High	High	High	High	3	895.783	4.887e-05	19	53.88
[K].SFFEAKVQAINVSSR.[F]	1xBiotin [K6]	1	10	Q96C19	Q96C19 [192-206]	Q96C19 1xBiotin [K197]	EF-hand domain-containing protein D2 OS=Homo sapiens OX=9606 GN=EFHD2 PE=1 SV=1	1	1908.96	4.22	4.902	34.9	235.5	45.6	5.7	57.5	26.4	218.3	24.1	177.9	281.7	28.4	34.5	3430.48	34462.8	15826.7	130924	14477.6	106663	168933	17036	20669.7	High	Not Found	Not Found	High	High	High	High	High	High	High	2	954.985	4.887e-05	42	53.9
[M].AASGSGMAQKTWELANNMQEAQSIDEIYK.[Y]	1xAcetyl [N-Term]; 1xBiotin [K10]	1	12	Q92905	Q92905 [2-30]	Q92905 1xAcetyl [N-Term]; 1xBiotin [K11]	COP9 signalosome complex subunit 5 OS=Homo sapiens OX=9606 GN=COPS5 PE=1 SV=4	1	3439.56	2.933	1.904	26.6	144.1	42.7	6.1	54.5	26.5	159.9	143.8	17.7	11.6	42.7	113.7	7620.08	68125.5	33142.6	199819	179730	22141.9	14506.6	53291.9	142120	High	High	High	High	High	Not Found	High	Peak Found	High	High	3	1147.19	4.887e-05	52	62.65
[R].SNHSAQDSAVENLLLLSKAK.[L]	1xBiotin [K]	1	16	Q13422	Q13422 [361-380]	Q13422 1xBiotin [K]	DNA-binding protein Ikaros OS=Homo sapiens OX=9606 GN=IKZF1 PE=1 SV=1	1	2351.2	67.97	11.448	5.3	361	60.8	6.9	4.9	2.5	361.4	335.3	328.8	67.2	56.5	35.1	33488	24103	12418	1.76572e+06	1.63827e+06	1.60656e+06	328215	275934	171694	Not Found	Not Found	Not Found	High	High	High	High	High	High	High	2	1176.11	4.887e-05	96	52.72
[R].YTALDKWTNQLNSLNQAVVSK.[L]	1xBiotin [K6]	1	11	P61201	P61201 [421-441]	P61201 1xBiotin [K426]	COP9 signalosome complex subunit 2 OS=Homo sapiens OX=9606 GN=COPS2 PE=1 SV=1	1	2619.32	4.936	1.539	47.5	238.4	29.6	7.5	54.3	49.8	9.3	268.2	250.1	11.5	155.3	31	4818.58	34930.3	32024.9	5959.21	172408	160746	7415.05	99841.9	19931.3	Not Found	Not Found	High	High	High	High	Not Found	High	Not Found	High	3	873.778	4.887e-05	29	60.08
[R].SYTPMKGGISNVWFDR.[F]	1xBiotin [K6]; 1xOxidation [M5]	1	1	Q5VWZ2	Q5VWZ2 [65-80]	Q5VWZ2 1xBiotin [K70]	Lysophospholipase-like protein 1 OS=Homo sapiens OX=9606 GN=LYPLAL1 PE=1 SV=3	1	2099.97	15.89	1.354	22.4	355.5	30.3	7.7	26.1	29.2	11.7	593.2	415.4	23	38.3	35.4	4068.77	13841.2	15462.1	6170.19	314059	219935	12184.9	20266.9	18736.3	Not Found	Not Found	Not Found	Not Found	High	Peak Found	Not Found	Not Found	Not Found	High	2	1050.49	4.887e-05	40	50.81
[K].NNPATPSTAMGSSVPYSTAKTPHPVLTPVAANQAK.[Q]	1xBiotin [K20]	1	7	P35658	P35658 [1130-1164]	P35658 1xBiotin [K1149]	Nuclear pore complex protein Nup214 OS=Homo sapiens OX=9606 GN=NUP214 PE=1 SV=2	1	3731.85	0.973	1.056	38.8	37.7	40.9	7.7	71.7	24.4	14.2	23.8	25.5	509.9	25.8	4.2	10325.4	96029	32677	18975.3	31806.1	34088.4	682451	34520.2	5635.37	Not Found	Peak Found	Not Found	Not Found	High	Not Found	High	Not Found	High	High	3	1244.62	4.887e-05	26	42.24
[R].AHSFTSKGPGPLLPPPPPK.[H]	1xBiotin [K7]	1	1	P78314	P78314 [223-241]	P78314 1xBiotin [K229]	SH3 domain-binding protein 2 OS=Homo sapiens OX=9606 GN=SH3BP2 PE=1 SV=2	1	2151.14	1.803	1.876	84.8	152.4	112.1	7.8	83.3	105.7	114.9	190.7	149.7	198.4	110.1	102.9	32772.6	348203	441892	479989	796692	625585	829104	460262	429965	Not Found	Peak Found	Peak Found	Peak Found	Peak Found	Peak Found	Peak Found	Peak Found	Peak Found	High	3	717.719	0.0009042	12	41
[K].YLYVDKNFINNPLAQADWAAK.[K]	1xBiotin [K6]	1	12	P35579	P35579 [9-29]	P35579 1xBiotin [K14]	Myosin-9 OS=Homo sapiens OX=9606 GN=MYH9 PE=1 SV=4	1	2680.32	30.958	5.213	7.6	293.2	65	8.1	5.7	13.8	313	331.3	176.5	69.4	71.9	2.2	20352.4	14382.7	34794	789343	835664	445257	174970	181368	5558.25	Not Found	Not Found	Not Found	High	High	High	Peak Found	High	High	High	3	894.112	4.887e-05	56	59.41
[K].AALSSQQQQQLALLLQQFQTLKMR.[I]	1xBiotin [K22]	1	1	Q6Y7W6	Q6Y7W6 [646-669]	Q6Y7W6 1xBiotin [K667]	GRB10-interacting GYF protein 2 OS=Homo sapiens OX=9606 GN=GIGYF2 PE=1 SV=1	1	2998.6	6.32	7.954	12.6	133.3	100.3	8.2	13.6	142.9	156.8	143.7	52	95.1	109.5	108	1719.09	2836.7	29842.4	32741.9	30004.5	10865.3	19859.1	22873.9	22564.5	Not Found	Not Found	Not Found	Not Found	Not Found	Not Found	Not Found	Not Found	Not Found	High	3	1000.2	4.887e-05	38	65.4
[K].AASADSTTEGTPADGFTVLSTKSLFLGQK.[L]	1xBiotin [K22]	1	5	O75367	O75367 [168-196]	O75367 1xBiotin [K189]	Core histone macro-H2A.1 OS=Homo sapiens OX=9606 GN=MACROH2A1 PE=1 SV=4	1	3126.53	8.483	1.585	33.7	286	49.5	10.9	60.7	27.9	157.7	236.6	293.3	17.3	101.9	40.9	5168.82	28675.7	13179.6	74505.6	111802	138568	8192.59	48140.7	19334.3	Not Found	Not Found	Not Found	High	High	High	Not Found	Peak Found	Not Found	High	3	1042.85	4.887e-05	25	60.73
[K].EITALAPSTMKIK.[I]	1xBiotin [K]	6	4	P60709; P68133; P63261	P60709 [316-328]; P68133 [318-330]; P63261 [316-328]	P60709 1xBiotin [K]; P68133 1xBiotin [K]; P63261 1xBiotin [K]	Actin, cytoplasmic 1 OS=Homo sapiens OX=9606 GN=ACTB PE=1 SV=1 Actin, alpha skeletal muscle OS=Homo sapiens OX=9606 GN=ACTA1 PE=1 SV=1 Actin, cytoplasmic 2 OS=Homo sapiens OX=9606 GN=ACTG1 PE=1 SV=1	1	1628.88	0.707	3.337	25.9	18.3	189.9	11.1	15.5	244.1	173.4	11	3.9	334.7	37.2	114	8654.21	12053.8	189563	134676	8526.05	3058.23	259973	28881.7	88543.2	Not Found	High	Peak Found	High	Not Found	Not Found	High	Not Found	Peak Found	High	2	814.941	4.887e-05	22	44.77
[R].SPMPGVVVAVSVKPGDAVAEGQEICVIEAMKMQNSMTAGK.[T]	1xBiotin [K31]; 1xCarbamidomethyl [C25]; 2xOxidation [M]	1	8	P05165	P05165 [664-703]	P05165 1xBiotin [K694]	Propionyl-CoA carboxylase alpha chain, mitochondrial OS=Homo sapiens OX=9606 GN=PCCA PE=1 SV=4	1	4374.1	1.289	0.702	19.7	25.4	23.3	12.1	46.9	10.2	265.1	15.5	8.6	14.2	18.6	7.2	20909.6	81225.6	17696.8	459423	26944.2	14828	24655.7	32196.6	12423	Not Found	High	Not Found	High	Not Found	Not Found	Not Found	Not Found	Not Found	High	4	1094.28	4.887e-05	39	56.98
[R].KFHCANLTSWPR.[W]	1xBiotin [K1]; 1xCarbamidomethyl [C4]	1	13	Q96SW2	Q96SW2 [231-242]	Q96SW2 1xBiotin [K231]	Protein cereblon OS=Homo sapiens OX=9606 GN=CRBN PE=1 SV=1	1	1742.83	1.535	2.906	18.9	20.7	315.1	12.5	114.7	3.3	5.1	276.7	13.7	331.9	208.5	9.7	27606.9	252525	7328.32	11246.2	609463	30215.8	730970	459182	21299.7	High	High	Not Found	High	High	High	High	High	Not Found	High	3	581.613	4.887e-05	28	40.38
[K].KPNIINFDTSLPTSHTYLGADMEEFHGR.[T]	1xBiotin [K1]	1	13	Q96SW2	Q96SW2 [43-70]	Q96SW2 1xBiotin [K43]	Protein cereblon OS=Homo sapiens OX=9606 GN=CRBN PE=1 SV=1	0	3416.6	2.92	1.419	78.6	229.5	125.7	13.8	91.8	68	266.4	198.6	102.6	130.2	108.8	3.6	33172.5	221268	164004	642305	478840	247367	314016	262393	8680.28	Not Found	High	High	High	High	High	Peak Found	High	High	High	4	854.906	4.887e-05	74	53.04
[K].FLGDKGLSDTPYDSSASYEK.[E]	1xBiotin [K5]	1	3	Q13422	Q13422 [282-301]	Q13422 1xBiotin [K286]	DNA-binding protein Ikaros OS=Homo sapiens OX=9606 GN=IKZF1 PE=1 SV=1	1	2406.08	32.909	2.792	8.9	408.6	24.8	15	2.1	8	492.4	365.9	5.5	22.2	18.7	25.5	18394.7	2524.35	9784.95	605345	449830	6784.44	27321.8	22958.8	31400.4	Not Found	Not Found	Not Found	High	High	Not Found	Not Found	Not Found	Not Found	High	2	1203.54	4.887e-05	74	45.72
[K].VTQQGLKMVVPGLDGAQIPR.[D]	1xBiotin [K7]; 1xOxidation [M8]	1	8	P49327	P49327 [1152-1171]	P49327 1xBiotin [K1158]	Fatty acid synthase OS=Homo sapiens OX=9606 GN=FASN PE=1 SV=3	1	2349.24	39.581	1.46	6.8	460.4	10	15.1	3	7.5	501.8	7.8	599.5	10.4	10.9	11.3	20767.3	4131.13	10220.6	687998	10757.4	822001	14255.6	14921.9	15430.5	Not Found	High	High	High	High	High	Not Found	Not Found	Not Found	High	2	1175.12	4.887e-05	69	49.6
[K].QTSPGKGLMPTPVTR.[R]	1xBiotin [K6]	1	8	Q9NRM7	Q9NRM7 [155-169]	Q9NRM7 1xBiotin [K160]	Serine/threonine-protein kinase LATS2 OS=Homo sapiens OX=9606 GN=LATS2 PE=1 SV=2	1	1795.92	2.6	2.884	28.4	73.9	82	15.4	30.2	14.6	10.1	220.5	40	461.3	28.1	44.4	11971.7	23483	11315.7	7852.93	171440	31131.5	358656	21817.7	34525.5	Not Found	Not Found	High	High	Peak Found	Not Found	High	Not Found	High	High	2	898.462	4.887e-05	38	40.6
[R].AVGTQTLSGAGLLKMFNK.[A]	1xBiotin [K]	1	11	Q13596	Q13596 [273-290]	Q13596 1xBiotin [K]	Sorting nexin-1 OS=Homo sapiens OX=9606 GN=SNX1 PE=1 SV=3	1	2062.08	9.419	8.293	18.3	172	151.4	22.4	1.7	18.4	170.9	174.4	173.8	159.3	153	20.8	26105.5	1963.55	21455.6	198718	202834	202086	185285	177921	24226.4	Not Found	High	Not Found	High	High	High	High	High	Not Found	High	2	1031.54	4.887e-05	94	57.43
[R].VELRDMVVALLEVWK.[D]	1xBiotin [K15]	1	3	Q8NFA0	Q8NFA0 [287-301]	Q8NFA0 1xBiotin [K301]	Ubiquitin carboxyl-terminal hydrolase 32 OS=Homo sapiens OX=9606 GN=USP32 PE=1 SV=1	1	2026.09	0.323	1.046	37.4	12.1	39.1	23.2	91.1	17.5	6.4	7.5	19.8	17.8	24.2	160.8	29888.6	117433	22613.1	8251.61	9646.64	25558.1	22997	31255.7	207304	Not Found	Peak Found	High	Not Found	Not Found	Not Found	Not Found	Not Found	High	High	3	676.034	4.887e-05	16	55.79
[M].SNPFLKQVFNK.[D]	1xAcetyl [N-Term]; 1xBiotin [K6]	1	5	Q96BX8	Q96BX8 [2-12]	Q96BX8 1xAcetyl [N-Term]; 1xBiotin [K7]	MOB kinase activator 3A OS=Homo sapiens OX=9606 GN=MOB3A PE=1 SV=1	1	1589.81	0.562	0.106	145.8	76.2	13.3	23.3	232.1	144.9	130.5	75.8	58.8	13.2	2.5	125	27683.1	275413	171931	154841	89896.4	69727	15712	2934.88	148351	Not Found	Peak Found	Peak Found	High	High	High	Not Found	Not Found	Peak Found	High	2	795.411	4.887e-05	29	57.15
[R].EANQAINPKLLQLVEDR.[G]	1xBiotin [K9]	1	14	P17844	P17844 [462-478]	P17844 1xBiotin [K470]	Probable ATP-dependent RNA helicase DDX5 OS=Homo sapiens OX=9606 GN=DDX5 PE=1 SV=1	1	2177.14	0.515	4.535	55.7	33.5	290.5	23.6	95.6	65.3	12.1	42.6	39.3	433.7	341	71	8649.58	35112.4	23993.3	4450.44	15630.8	14422.1	159225	125211	26066.1	High	Not Found	Not Found	High	High	High	High	High	Not Found	High	2	1089.07	4.887e-05	38	55.93
[K].GQPLCVLSAMKMETVVTSPMEGTVR.[K]	1xBiotin [K11]; 1xCarbamidomethyl [C5]; 3xOxidation [M10; M12; M20]	1	46	P11498	P11498 [1134-1158]	P11498 1xBiotin [K1144]	Pyruvate carboxylase, mitochondrial OS=Homo sapiens OX=9606 GN=PC PE=1 SV=2	1	2995.41	2.462	2.108	70	172.5	147.6	24.5	66.7	139.3	108.4	236.2	164.3	140.7	192.7	78.6	324797	885934	1.84913e+06	1.43845e+06	3.13529e+06	2.1816e+06	1.86763e+06	2.5581e+06	1.04413e+06	High	High	High	High	High	High	High	High	High	High	3	999.141	4.887e-05	57	46.62
[K].GLWMPLGKEVK.[V]	1xBiotin [K8]	1	1	Q8TA86	Q8TA86 [91-101]	Q8TA86 1xBiotin [K98]	Retinitis pigmentosa 9 protein OS=Homo sapiens OX=9606 GN=RP9 PE=1 SV=2	1	1483.78	8.299	2.002	25.4	189.6	40.6	25.1	7	29.2	242.7	104.3	187.4	25.3	58.6	40.1	13451.6	3745.22	15681.4	130143	55944.9	100514	13544.8	31401.1	21518	Not Found	Not Found	Not Found	Peak Found	Peak Found	Peak Found	Not Found	Not Found	Not Found	High	2	742.394	0.002974	10	52.95
[K].AGDSLMVMIAMKMEHTIK.[S]	1xBiotin [K]; 3xOxidation [M]	1	182	Q96RQ3	Q96RQ3 [670-687]	Q96RQ3 1xBiotin [K]	Methylcrotonoyl-CoA carboxylase subunit alpha, mitochondrial OS=Homo sapiens OX=9606 GN=MCCC1 PE=1 SV=3	1	2280.06	2.458	3.057	77.3	238.4	114.4	26.6	61.3	110.6	65.5	189.1	211.9	90.8	338.2	90.4	2.51149e+06	5.78196e+06	1.04292e+07	6.17415e+06	1.78256e+07	1.99718e+07	8.55761e+06	3.18813e+07	8.51966e+06	High	High	High	High	High	High	High	High	High	High	3	760.69	4.887e-05	52	54.26
[R].KSSMPQK.[F]	1xBiotin [K1]; 1xOxidation [M4]	2	3	Q13422	Q13422 [275-281]	Q13422 1xBiotin [K275]	DNA-binding protein Ikaros OS=Homo sapiens OX=9606 GN=IKZF1 PE=1 SV=1	1	1047.5	12.384	2.22	26.8	332.3	59.6	27.5	26.9	17.2	211.1	333.7	425.4	59.8	77.6	26.5	17251.8	16928.2	10790.8	132607	209631	267200	37578.2	48749.2	16676.1	Not Found	Not Found	Not Found	High	High	High	Peak Found	Peak Found	Peak Found	High	2	524.252	0.0005457	11	16.05
[K].KPPPVPALPSKLPTFGAPEQLVDLK.[Q]	1xBiotin [K]	1	11	Q14258	Q14258 [392-416]	Q14258 1xBiotin [K]	E3 ubiquitin/ISG15 ligase TRIM25 OS=Homo sapiens OX=9606 GN=TRIM25 PE=1 SV=2	1	2865.59	9.351	5.266	8.4	218	45.8	29	7.9	4	14.3	270.8	206.3	147.3	43.3	21.1	21499.1	5889.52	2967.89	10618.9	201030	153161	109358	32153.6	15627.8	Not Found	High	High	High	High	High	Peak Found	High	Not Found	High	3	955.87	4.887e-05	20	56.86
[K].VQILPECVLPSTMSAVQLESLNKCQIFPSKPVSR.[E]	1xBiotin [K23]; 2xCarbamidomethyl [C7; C24]; 1xOxidation [M13]	1	2	Q96SW2	Q96SW2 [182-215]	Q96SW2 1xBiotin [K204]	Protein cereblon OS=Homo sapiens OX=9606 GN=CRBN PE=1 SV=1	1	4098.09	4.663	2.121	55.5	258.9	55.1	30.8	7.2	24	368.5	111.7	20.9	23.8	103.2	15.3	30408.5	7131.35	23689.6	364296	110459	20616.5	23513	102041	15128.4	Not Found	Not Found	Not Found	High	Peak Found	Not Found	Not Found	Peak Found	Not Found	High	3	1366.7	4.887e-05	18	57.44
[K].SYLPPPEQPSSGSLKVEFFPHQEK.[D]	1xBiotin [K15]	1	2	Q5T8P6	Q5T8P6 [80-103]	Q5T8P6 1xBiotin [K94]	RNA-binding protein 26 OS=Homo sapiens OX=9606 GN=RBM26 PE=1 SV=3	1	2954.44	0.313	0.23	294.6	43.9	67.7	32.6	128.7	189.9	19.2	523	10.2	29.6	8.3	33.4	33183.1	131059	193381	19523.3	532562	10388.2	30129.6	8414.68	34013.9	Not Found	Peak Found	Peak Found	Not Found	High	Not Found	Not Found	Not Found	Not Found	High	3	985.486	0.0001786	11	50.75
[K].LVNPKYALVK.[A]	1xBiotin [K5]	1	1	A6ND36	A6ND36 [344-353]	A6ND36 1xBiotin [K348]	Protein FAM83G OS=Homo sapiens OX=9606 GN=FAM83G PE=1 SV=2	1	1370.79	4.73	0.927	38.3	190.1	39.2	33	53.1	42.5	251.3	210.8	55.5	17.7	43.5	49.3	19737.5	31801.1	25434.3	150404	126167	33211.9	10606.9	26040.4	29484	Not Found	Not Found	Not Found	Peak Found	Peak Found	Not Found	Not Found	Not Found	Not Found	High	2	685.897	0.001566	10	45.41
[K].FTPVASKFSPGAPGGSGSQPNQK.[L]	1xBiotin [K7]	1	7	Q15942	Q15942 [273-295]	Q15942 1xBiotin [K279]	Zyxin OS=Homo sapiens OX=9606 GN=ZYX PE=1 SV=1	1	2472.2	0.758	0.741	43.9	33.3	32.6	34.4	28.4	34.9	16.6	26	48.2	13.1	25.5	34.1	24248.5	20063.8	24606.1	11690.4	18368.7	33992.4	9224.06	17972.2	24040.9	High	Not Found	High	High	Not Found	High	Not Found	Not Found	Not Found	High	3	824.738	4.887e-05	7	42.58
[R].VTENLASLTPKGLSPAMSPALQR.[L]	1xBiotin [K11]	1	3	Q96DF8	Q96DF8 [378-400]	Q96DF8 1xBiotin [K388]	Splicing factor ESS-2 homolog OS=Homo sapiens OX=9606 GN=ESS2 PE=1 SV=1	1	2607.36	1.106	1.058	78	86.3	126.3	39	72.5	42.7	16.6	47.3	304.1	76.6	36.7	69.2	16675.6	31018.6	18298.1	7109.84	20236.7	130169	32811	15690.3	29612.1	Not Found	Not Found	Not Found	High	Not Found	Peak Found	Not Found	Not Found	Not Found	High	3	869.793	0.0008264	5	52.32
[R].VLMKSPSPALHPPQK.[Y]	1xBiotin [K4]; 1xOxidation [M3]	1	1	Q9H6S0	Q9H6S0 [1217-1231]	Q9H6S0 1xBiotin [K1220]	3'-5' RNA helicase YTHDC2 OS=Homo sapiens OX=9606 GN=YTHDC2 PE=1 SV=2	1	1871.99	2.615	1.945	43.5	195.7	120.3	42.6	46.1	86.7	98.3	207.6	226.6	127.6	150.4	83	313479	339157	637099	722477	1.52656e+06	1.66611e+06	938393	1.10545e+06	609858	Peak Found	Peak Found	Peak Found	Peak Found	Peak Found	Peak Found	Peak Found	Peak Found	Peak Found	High	3	624.668	9.493e-05	15	33.82
[K].GFVVINQKGIDPFSLDALSK.[E]	1xBiotin [K8]	1	3	P40227	P40227 [288-307]	P40227 1xBiotin [K295]	T-complex protein 1 subunit zeta OS=Homo sapiens OX=9606 GN=CCT6A PE=1 SV=3	1	2374.25	1.654	1.243	54.9	113.6	106.5	42.9	44.9	78.6	116.8	70.9	93	87.2	97.7	47.7	12379.6	12969.9	22709	33744.6	20474	26869.2	25176.6	28225.2	13786.4	Not Found	Not Found	Not Found	Not Found	Not Found	Not Found	Not Found	High	Not Found	High	2	1187.63	9.493e-05	15	60.37
[K].AGDSLMVMIAMKMEHTIK.[S]	1xBiotin [K]; 4xOxidation [M6; M8; M11; M13]	1	42	Q96RQ3	Q96RQ3 [670-687]	Q96RQ3 1xBiotin [K]	Methylcrotonoyl-CoA carboxylase subunit alpha, mitochondrial OS=Homo sapiens OX=9606 GN=MCCC1 PE=1 SV=3	1	2296.05	1.504	1.962	71.1	238.5	131.4	43.3	57.1	138.8	47.6	191.5	208.7	105.4	294.3	84.9	828852	1.09336e+06	2.65851e+06	912191	3.66652e+06	3.99727e+06	2.01922e+06	5.63517e+06	1.62617e+06	Peak Found	High	High	Peak Found	High	High	High	High	High	High	3	766.022	4.887e-05	31	42.07
[R].LCENIAGHLK.[D]	1xBiotin [K10]; 1xCarbamidomethyl [C2]	1	1	P04040	P04040 [459-468]	P04040 1xBiotin [K468]	Catalase OS=Homo sapiens OX=9606 GN=CAT PE=1 SV=3	0	1380.68	0.803	1.086	97.3	78.2	114.9	44.6	76.9	128	61.7	435.5	33.5	139	90.7	15.8	10482.6	18068.2	30085.6	14508	102384	7887.71	32675.8	21323.3	3703.75	Not Found	Not Found	Not Found	Not Found	High	Not Found	Not Found	Not Found	Not Found	High	2	690.842	0.001685	4	9.26
[R].LVWALISEATK.[A]	1xBiotin [K11]	1	5	Q9NV64	Q9NV64 [133-143]	Q9NV64 1xBiotin [K143]	Transmembrane protein 39A OS=Homo sapiens OX=9606 GN=TMEM39A PE=1 SV=1	0	1456.79	0.378	0.572	107.7	40.7	76.3	45.5	53.2	165.6	82	20.1	15.6	53.8	37.7	26	19447.5	22743.3	70819.4	35091.1	8595.93	6672.52	23034.9	16115.6	11124.3	Not Found	High	Peak Found	High	Not Found	Not Found	Not Found	Not Found	High	High	2	728.896	0.002609	17	68.42
[K].LAEEIPLKILAHNGLVGR.[L]	1xBiotin [K8]	1	6	Q9Y6M1	Q9Y6M1 [271-288]	Q9Y6M1 1xBiotin [K278]	Insulin-like growth factor 2 mRNA-binding protein 2 OS=Homo sapiens OX=9606 GN=IGF2BP2 PE=1 SV=2	1	2169.22	1.404	4.228	56.1	76.7	237.2	47.6	8.7	71.1	12.2	65.1	218.5	201.5	237.6	51.5	23413.5	4267.75	34929.5	5993.42	32014	107384	98995.9	116750	25287.7	Not Found	Not Found	High	High	High	High	Peak Found	Peak Found	Not Found	High	3	723.745	4.887e-05	35	57
[-].MIKLFSLK.[Q]	1xAcetyl [N-Term]; 1xBiotin [K3]; 1xOxidation [M1]	1	7	P61081	P61081 [1-8]	P61081 1xAcetyl [N-Term]; 1xBiotin [K3]	NEDD8-conjugating enzyme Ubc12 OS=Homo sapiens OX=9606 GN=UBE2M PE=1 SV=1	1	1263.68	3.491	3.075	52.1	182	161.3	52.4	39	59.1	81.1	227.5	182.8	162	181.7	93.9	164868	122797	186055	255265	716559	575552	510287	572093	295784	High	Peak Found	Peak Found	Peak Found	High	High	High	High	High	High	2	632.346	4.887e-05	40	58.9
[K].DKLPVPIPIEFIMTVIAAGVSYGCDFK.[N]	1xBiotin [K2]; 1xCarbamidomethyl [C24]; 1xOxidation [M13]	1	10	P40879	P40879 [284-310]	P40879 1xBiotin [K285]	Chloride anion exchanger OS=Homo sapiens OX=9606 GN=SLC26A3 PE=1 SV=1	1	3222.63	1.524	1.516	67.3	102.5	132.1	52.9	68.4	94.1	134.8	104.3	96.6	0.6	142.7	134.3	2.0595e+06	2.66324e+06	3.66363e+06	5.24628e+06	4.05947e+06	3.76198e+06	24553.6	5.55392e+06	5.2293e+06	High	High	Peak Found	High	Peak Found	High	Not Found	Peak Found	Peak Found	High	3	1074.88	0.001606	22	62.09
[K].SRPGSVVPTTLFQGIKTVNPTFR.[G]	1xBiotin [K16]	1	7	Q8TEY7	Q8TEY7 [243-265]	Q8TEY7 1xBiotin [K258]	Ubiquitin carboxyl-terminal hydrolase 33 OS=Homo sapiens OX=9606 GN=USP33 PE=1 SV=2	1	2728.46	1.796	0.324	134.6	256.2	43.6	55.5	130.7	158.2	24	248.9	284	46.3	42.3	33.1	34775.3	81923.2	99144.9	15041.9	156003	178050	29043.1	26516.1	20743.5	Not Found	High	High	High	High	High	Not Found	Not Found	Not Found	High	3	910.158	4.887e-05	40	55.23
[K].INEAVECLLSLKAQYK.[E]	1xBiotin [K12]; 1xCarbamidomethyl [C7]	1	5	P07814	P07814 [850-865]	P07814 1xBiotin [K861]	Bifunctional glutamate/proline--tRNA ligase OS=Homo sapiens OX=9606 GN=EPRS1 PE=1 SV=5	1	2105.08	1.131	1.527	64.6	64.3	184.1	61.9	16.2	119.8	135.4	61.7	31.6	182.9	176.5	7.1	21029.6	5482.69	40669.9	45979.2	20936.2	10730.7	62104.4	59906.5	2405.88	High	Not Found	Peak Found	Peak Found	Not Found	Not Found	Peak Found	High	Not Found	High	3	702.363	4.887e-05	37	60.22
[M].AGFGAMEKFLVEYK.[S]	1xAcetyl [N-Term]; 1xBiotin [K8]	1	9	O14929	O14929 [2-15]	O14929 1xAcetyl [N-Term]; 1xBiotin [K9]	Histone acetyltransferase type B catalytic subunit OS=Homo sapiens OX=9606 GN=HAT1 PE=1 SV=1	1	1857.89	2.679	2.533	61.8	147.5	150.7	64.1	62.4	5.7	171.8	148.9	46.5	56.6	162.4	152.1	32301.1	31438	2868.02	86534.5	75032.8	23449.2	28492.3	81825.9	76639.9	High	Peak Found	Not Found	Peak Found	High	High	Not Found	High	High	High	2	929.449	4.887e-05	40	67.28
[K].HLMEGQKIITLDTATEIEGLSTGCK.[V]	1xBiotin [K7]; 1xCarbamidomethyl [C24]; 1xOxidation [M3]	1	4	Q86T24	Q86T24 [408-432]	Q86T24 1xBiotin [K414]	Transcriptional regulator Kaiso OS=Homo sapiens OX=9606 GN=ZBTB33 PE=1 SV=2	1	2987.45	5.867	1.162	53.7	314.9	48.8	64.5	14.4	77.5	102.6	378.7	402.6	56.1	58.7	90.1	19570.6	4369.04	23493.6	31117.8	114827	122092	17000.8	17807.5	27309.1	Not Found	Not Found	Not Found	Not Found	High	High	Not Found	High	Not Found	High	3	996.489	4.887e-05	32	52.86
[K].GQPLCVLSAMKMETVVTSPMEGTVR.[K]	1xBiotin [K11]; 1xCarbamidomethyl [C5]; 2xOxidation [M]	1	234	P11498	P11498 [1134-1158]	P11498 1xBiotin [K1144]	Pyruvate carboxylase, mitochondrial OS=Homo sapiens OX=9606 GN=PC PE=1 SV=2	1	2979.41	2.251	1.833	81.9	184.5	143	66.9	42.1	72.8	78.5	297.9	150.6	116.7	159.5	77.2	4.85635e+06	3.05881e+06	5.28909e+06	5.70023e+06	2.16343e+07	1.09335e+07	8.47382e+06	1.15871e+07	5.6064e+06	High	High	High	High	High	High	High	High	High	High	3	993.809	4.887e-05	47	56.4
[K].AGDSLMVMIAMKMEHTIK.[S]	1xBiotin [K]; 2xOxidation [M]	1	605	Q96RQ3	Q96RQ3 [670-687]	Q96RQ3 1xBiotin [K]	Methylcrotonoyl-CoA carboxylase subunit alpha, mitochondrial OS=Homo sapiens OX=9606 GN=MCCC1 PE=1 SV=3	1	2264.06	1.821	1.452	88.8	175.5	128.9	71.5	72.1	101.4	84.3	184.6	142.6	94.3	246.6	104.8	2.5151e+07	2.53828e+07	3.56682e+07	2.9653e+07	6.49605e+07	5.01723e+07	3.31828e+07	8.67822e+07	3.686e+07	High	High	High	High	High	High	High	High	High	High	2	1132.53	4.887e-05	68	54.35
[M].GDYGFGVLVQSNTGNKSAFPVR.[F]	1xAcetyl [N-Term]; 1xBiotin [K16]	1	2	Q17RY0	Q17RY0 [2-23]	Q17RY0 1xAcetyl [N-Term]; 1xBiotin [K17]	Cytoplasmic polyadenylation element-binding protein 4 OS=Homo sapiens OX=9606 GN=CPEB4 PE=1 SV=1	1	2581.25	2.222	0.5	86.8	209.3	53.1	72.1	49.8	135.1	173.9	300.2	27.5	10.8	44.1	67.6	15737.8	10859	29486.9	37934.8	65506.3	5995.6	2350.9	9631.96	14756.1	Not Found	Not Found	Not Found	Peak Found	Peak Found	Not Found	Not Found	Not Found	Not Found	High	3	861.088	4.887e-05	16	59.18
[K].KQNIQEHLGFLQK.[L]	1xBiotin [K13]	1	1	Q13535	Q13535 [1666-1678]	Q13535 1xBiotin [K1678]	Serine/threonine-protein kinase ATR OS=Homo sapiens OX=9606 GN=ATR PE=1 SV=3	1	1808.95	0.573	0.716	141.8	51.5	74.3	73.3	146	140.1	93.1	42	50.9	69.3	73.4	104.5	713375	1.42042e+06	1.36289e+06	905917	408949	495018	674453	714286	1.01693e+06	Peak Found	Peak Found	Peak Found	Peak Found	High	Peak Found	Peak Found	Peak Found	Peak Found	High	2	904.979	0.002974	9	52.39
[K].GQPLCVLSAMKMETVVTSPMEGTVR.[K]	1xBiotin [K11]; 1xCarbamidomethyl [C5]; 1xOxidation [M]	1	323	P11498	P11498 [1134-1158]	P11498 1xBiotin [K1144]	Pyruvate carboxylase, mitochondrial OS=Homo sapiens OX=9606 GN=PC PE=1 SV=2	1	2963.42	1.853	1.557	75.3	176.3	117.2	74.3	52.6	104.5	97.4	174	190.3	118.9	115.6	106.9	1.26659e+07	8.9631e+06	1.78173e+07	1.6606e+07	2.96714e+07	3.24632e+07	2.02789e+07	1.97207e+07	1.82351e+07	High	High	High	High	High	High	High	High	High	High	2	1482.21	4.887e-05	56	59.17
[K].SAVGFNEMEAPTTAYKK.[T]	1xBiotin [K]; 1xOxidation [M8]	1	19	P14317	P14317 [208-224]	P14317 1xBiotin [K]	Hematopoietic lineage cell-specific protein OS=Homo sapiens OX=9606 GN=HCLS1 PE=1 SV=3	1	2085.96	1.888	1.488	77	134.3	110.1	74.4	9.7	113.7	118.1	214.8	129.6	106.3	169.3	81.5	1.29191e+06	168436	1.9758e+06	2.05057e+06	3.73088e+06	2.25166e+06	1.84597e+06	2.94072e+06	1.41506e+06	High	High	High	High	High	High	High	High	High	High	2	1043.49	4.887e-05	85	38.51
[R].MEESFSSKYVPK.[Y]	1xBiotin [K8]; 1xOxidation [M1]	1	3	P42167	P42167 [382-393]	P42167 1xBiotin [K389]	Lamina-associated polypeptide 2, isoforms beta/gamma OS=Homo sapiens OX=9606 GN=TMPO PE=1 SV=2	1	1673.75	5.718	2.687	37.8	216.1	105	75.8	35.1	1.5	108.8	348.7	200.9	4.1	174.7	97.6	430187	199329	8745.44	616980	1.97821e+06	1.13981e+06	23499.5	991005	553526	Peak Found	Peak Found	High	Peak Found	High	Peak Found	Not Found	Peak Found	Peak Found	High	2	837.381	4.887e-05	22	40.08
[R].SDDMFTFHGPGKSVFGTPTLETANK.[N]	1xBiotin [K12]	1	8	P49792	P49792 [1128-1152]	P49792 1xBiotin [K1139]	E3 SUMO-protein ligase RanBP2 OS=Homo sapiens OX=9606 GN=RANBP2 PE=1 SV=2	1	2910.34	1.401	1.772	78.3	113.2	138.8	78.2	86.9	107.4	129.3	109.5	125.5	153.9	201.5	14.5	186986	207877	256916	309375	261917	300287	368307	482205	34788.3	High	High	High	High	High	Peak Found	Peak Found	Peak Found	Not Found	High	3	970.786	4.887e-05	41	52.97
[K].GTVLIKTAEELMNFSK.[G]	1xBiotin [K6]; 1xOxidation [M12]	1	22	P50990	P50990 [255-270]	P50990 1xBiotin [K260]	T-complex protein 1 subunit theta OS=Homo sapiens OX=9606 GN=CCT8 PE=1 SV=4	1	2023.02	3.062	1.721	74.3	242.6	85.2	81.6	24.5	76.3	22.4	249.7	248.9	87.4	263.5	42.2	249273	74911.3	233128	68565	763215	760794	267028	805387	128893	High	Peak Found	High	High	High	High	High	High	High	High	2	1012.02	4.887e-05	62	56.57
[R].GPIFELKSVAAGCPVLLGK.[D]	1xBiotin [K7]; 1xCarbamidomethyl [C13]	1	2	Q9NQS1	Q9NQS1 [239-257]	Q9NQS1 1xBiotin [K245]	Cell death regulator Aven OS=Homo sapiens OX=9606 GN=AVEN PE=1 SV=1	1	2182.18	4.658	1.899	40.6	189	90.6	85.2	37.9	14.2	137.4	210.4	176.5	18.7	84.6	161.8	32822.4	14590.3	5480.83	52923.5	81025.3	67965.3	7199.99	32593.1	62315.3	Not Found	Not Found	Not Found	High	Peak Found	Peak Found	Not Found	Not Found	Peak Found	High	3	728.063	0.0009042	8	59.95
[R].NFSDNQLQEGKNVIGLQMGTNR.[G]	1xBiotin [K11]; 1xOxidation [M18]	1	23	P37802	P37802 [161-182]	P37802 1xBiotin [K171]	Transgelin-2 OS=Homo sapiens OX=9606 GN=TAGLN2 PE=1 SV=3	1	2705.28	2.052	1.805	85.7	175.9	138.1	88	42.7	86.6	49.6	177.8	208.8	139.6	159.5	77	549716	266598	541331	309658	1.11107e+06	1.30427e+06	872137	996355	481172	High	High	High	High	High	High	High	High	High	High	2	1353.14	4.887e-05	57	47.06
[K].TLSVKGITPAVLPETVYPVIK.[E]	1xBiotin [K5]	1	9	Q9HCM1	Q9HCM1 [773-793]	Q9HCM1 1xBiotin [K777]	Retroelement silencing factor 1 OS=Homo sapiens OX=9606 GN=RESF1 PE=1 SV=3	1	2451.39	1.83	1.304	105.3	192.6	137.2	89.6	36.1	162.5	129.3	163.9	165.3	207.7	116.8	109	88778.8	35769.6	161136	128212	162464	163882	205874	115744	108065	Peak Found	Peak Found	Peak Found	High	High	High	High	Peak Found	High	High	3	817.802	4.887e-05	22	58.7
[R].TKNISAISYINQR.[N]	1xBiotin [K2]	1	31	Q92541	Q92541 [554-566]	Q92541 1xBiotin [K555]	RNA polymerase-associated protein RTF1 homolog OS=Homo sapiens OX=9606 GN=RTF1 PE=1 SV=4	1	1733.9	2.054	1.96	68.8	141.4	134.9	90.3	43.4	66.1	121.9	149.7	135.7	157.1	129.5	101	3.46807e+06	1.66643e+06	2.53667e+06	4.68144e+06	5.75071e+06	5.21096e+06	6.03303e+06	4.97255e+06	3.87919e+06	High	High	High	High	High	High	High	High	High	High	2	867.454	4.887e-05	66	43.64
[R].GLPLVDDGGWNTVPISKGSRPIDTSR.[L]	1xBiotin [K17]	1	22	Q04637	Q04637 [1043-1068]	Q04637 1xBiotin [K1059]	Eukaryotic translation initiation factor 4 gamma 1 OS=Homo sapiens OX=9606 GN=EIF4G1 PE=1 SV=4	1	2963.5	1.621	1.652	77.5	125.6	121.6	94.4	49	75.8	104.6	122.9	125	119	156.1	81	651486	338257	523281	721428	848117	862231	820972	1.07702e+06	558957	High	High	High	High	High	High	High	High	High	High	3	988.506	4.887e-05	41	51.62
[K].KGATPGK.[A]	1xBiotin [K1]	1	27	P19338	P19338 [110-116]	P19338 1xBiotin [K110]	Nucleolin OS=Homo sapiens OX=9606 GN=NCL PE=1 SV=3	1	884.466	1.582	1.388	93.1	147.3	114.4	96.1	60.4	90	140.7	145.8	142.3	92.4	133.4	110.5	698825	439122	654439	1.02346e+06	1.06092e+06	1.03525e+06	672095	970261	804195	High	High	High	High	High	High	High	High	High	High	2	442.737	4.887e-05	22	18.7
[R].LDPFADGGKTPDPK.[M]	1xBiotin [K9]	1	14	O75533	O75533 [133-146]	O75533 1xBiotin [K141]	Splicing factor 3B subunit 1 OS=Homo sapiens OX=9606 GN=SF3B1 PE=1 SV=3	1	1683.8	1.26	1.453	99.8	122	134.8	100.6	46.5	106.3	100.2	123	133.9	154.4	135.9	96.8	1.05712e+06	488773	1.1162e+06	1.05275e+06	1.29246e+06	1.40651e+06	1.62181e+06	1.42809e+06	1.01721e+06	Peak Found	High	High	High	High	High	High	Peak Found	High	High	2	842.406	4.887e-05	55	40.89
[K].AYSFKEQIIELELK.[E]	1xBiotin [K5]	1	20	Q92616	Q92616 [798-811]	Q92616 1xBiotin [K802]	eIF-2-alpha kinase activator GCN1 OS=Homo sapiens OX=9606 GN=GCN1 PE=1 SV=6	1	1937.01	1.538	0.955	105.7	162.6	101	101	53.5	122	97.1	172.6	155.4	102.4	96.5	85.2	662030	350629	799773	636648	1.13164e+06	1.01849e+06	670978	632514	558293	High	High	High	High	High	High	High	High	High	High	2	969.008	4.887e-05	74	60.91
[K].VTKDGYADIVDVLNSPLEGPDQK.[S]	1xBiotin [K3]	2	66	Q86TX2	Q86TX2 [284-306]	Q86TX2 1xBiotin [K286]	Acyl-coenzyme A thioesterase 1 OS=Homo sapiens OX=9606 GN=ACOT1 PE=1 SV=1	1	2699.32	1.481	1.1	96	123.1	104.6	103.4	55.5	99	114.8	153.2	127	106.8	113.8	108	6.12269e+06	3.28814e+06	5.86098e+06	6.79484e+06	9.0706e+06	7.51636e+06	6.32068e+06	6.73712e+06	6.39129e+06	High	High	High	High	High	High	High	High	High	High	2	1350.16	4.887e-05	100	58.53
[K].SPAKSPNPSTPR.[G]	1xBiotin [K4]	1	1	O76021	O76021 [392-403]	O76021 1xBiotin [K395]	Ribosomal L1 domain-containing protein 1 OS=Homo sapiens OX=9606 GN=RSL1D1 PE=1 SV=3	1	1464.73	1.81	1.863	71.6	129.5	131.7	104.4	32.2	67.8	120	142.5	122.8	124.9	194.5	115.7	320318	98934.5	208160	368162	437325	376813	383182	596781	354818	Peak Found	Peak Found	Peak Found	Peak Found	Peak Found	Peak Found	Peak Found	Peak Found	Peak Found	High	2	732.867	0.00205	13	25.57
[-].MIKLFSLK.[Q]	1xAcetyl [N-Term]; 1xBiotin [K3]	1	25	P61081	P61081 [1-8]	P61081 1xAcetyl [N-Term]; 1xBiotin [K3]	NEDD8-conjugating enzyme Ubc12 OS=Homo sapiens OX=9606 GN=UBE2M PE=1 SV=1	1	1247.69	2.904	2.182	46.1	133.9	150.6	106.1	35.5	45.4	145.4	131.7	122	175.7	148.1	77.5	1.27834e+06	427835	546823	1.75243e+06	1.58774e+06	1.47046e+06	2.11775e+06	1.78493e+06	933701	High	High	High	High	High	High	High	High	High	High	2	624.348	4.887e-05	42	66.75
[R].IQPEEKPVEVSPAVTKGLYIAK.[Q]	1xBiotin [K]	1	10	Q8N0X7	Q8N0X7 [460-481]	Q8N0X7 1xBiotin [K]	Spartin OS=Homo sapiens OX=9606 GN=SPART PE=1 SV=1	1	2622.42	1.279	0.847	107	136.8	90.5	107.5	59.7	133.8	137.5	152.9	137	94.3	91	88.1	415365	230532	516960	531106	590845	529346	364457	351634	340431	Peak Found	High	Peak Found	High	High	High	Peak Found	Peak Found	High	High	3	874.812	4.887e-05	46	45.51
[K].FGFAIGSQTTKK.[A]	1xBiotin [K]	1	8	Q8WW12	Q8WW12 [71-82]	Q8WW12 1xBiotin [K]	PEST proteolytic signal-containing nuclear protein OS=Homo sapiens OX=9606 GN=PCNP PE=1 SV=2	1	1510.77	1.464	1.675	79.8	116.8	133.3	107.6	48.8	76.4	111.8	110.5	151.1	180.2	127.6	86.1	625925	284001	444261	650291	642434	878479	1.04817e+06	741804	500507	High	Peak Found	High	High	Peak Found	Peak Found	High	Peak Found	Peak Found	High	2	755.89	4.887e-05	68	43.19
[R].SPMPGVVVAVSVKPGDAVAEGQEICVIEAMKMQNSMTAGK.[T]	1xBiotin [K]; 1xCarbamidomethyl [C25]; 1xOxidation [M]	1	8	P05165	P05165 [664-703]	P05165 1xBiotin [K]	Propionyl-CoA carboxylase alpha chain, mitochondrial OS=Homo sapiens OX=9606 GN=PCCA PE=1 SV=4	1	4358.1	0.853	0.611	131.7	28.9	8.8	109.5	115.9	8.3	174	7.1	24	70.9	5.7	7.3	122143	129343	9246.9	194183	7887.6	26793.6	79090.5	6378.26	8193.53	Peak Found	High	Not Found	High	Not Found	Not Found	Peak Found	Not Found	Not Found	High	4	1090.28	4.887e-05	36	58.64
[K].KFVPDYYK.[MV]	1xBiotin [K1]	2	25	Q8IZX4	Q8IZX4 [1554-1561]	Q8IZX4 1xBiotin [K1554]	Transcription initiation factor TFIID subunit 1-like OS=Homo sapiens OX=9606 GN=TAF1L PE=1 SV=1	1	1285.63	1.657	1.506	82.6	136.9	109.4	109.9	48.1	81.8	124.1	135.6	135.9	165.5	108.3	93.2	4.57534e+06	2.00243e+06	3.40651e+06	5.16921e+06	5.64447e+06	5.66074e+06	6.892e+06	4.51042e+06	3.88207e+06	High	High	High	High	High	High	High	High	High	High	2	643.318	4.887e-05	32	40.65
[K].CQIFPSKPVSR.[E]	1xBiotin [K7]; 1xCarbamidomethyl [C1]	1	30	Q96SW2	Q96SW2 [205-215]	Q96SW2 1xBiotin [K211]	Protein cereblon OS=Homo sapiens OX=9606 GN=CRBN PE=1 SV=1	0	1544.77	1.663	1.499	88.5	147.3	132.7	112.1	54.4	81.6	114.6	135.7	158.6	157.3	122.3	110.7	6.42725e+06	3.11945e+06	4.67909e+06	6.57175e+06	7.78297e+06	9.09488e+06	9.01648e+06	7.01238e+06	6.34847e+06	High	High	High	High	High	High	High	High	High	High	2	772.889	4.887e-05	32	41.63
[R].SPMPGVVVAVSVKPGDAVAEGQEICVIEAMKMQNSMTAGK.[T]	1xBiotin [K31]; 1xCarbamidomethyl [C25]; 3xOxidation [M3; M36; M]	1	3	P05165	P05165 [664-703]	P05165 1xBiotin [K694]	Propionyl-CoA carboxylase alpha chain, mitochondrial OS=Homo sapiens OX=9606 GN=PCCA PE=1 SV=4	1	4390.09	1.13	0.624	98	110.7	61.1	112.4	31.5	54.4	100.9	61.5	50.3	15.2	98.5	33.9	34979	9803.9	16927	31416.3	19127.1	15669.7	4741.32	30663.9	10556.1	Not Found	High	Not Found	Not Found	Not Found	Not Found	Not Found	Not Found	Not Found	High	4	1098.28	4.887e-05	25	54.38
[R].VGKDSFWAK.[A]	1xBiotin [K3]	1	11	Q9UJU6	Q9UJU6 [174-182]	Q9UJU6 1xBiotin [K176]	Drebrin-like protein OS=Homo sapiens OX=9606 GN=DBNL PE=1 SV=1	1	1263.62	1.462	1.935	79.5	116.3	153.8	117.4	52.8	78.7	97.8	135.5	115.1	164.6	152.3	114.2	346469	155795	232290	288816	400035	339712	485851	449455	337109	High	Peak Found	Peak Found	High	High	High	High	High	High	High	2	632.313	4.887e-05	26	43.59
[K].TAASAPANVSKGTTPLAPPPKPVR.[R]	1xBiotin [K11]	1	36	Q96D71	Q96D71 [681-704]	Q96D71 1xBiotin [K691]	RalBP1-associated Eps domain-containing protein 1 OS=Homo sapiens OX=9606 GN=REPS1 PE=1 SV=3	1	2554.38	1.287	1.442	91.9	118.2	120.7	118.2	48.7	86.5	103.6	111.3	126.3	170.5	113.7	87.6	4.3644e+06	1.79909e+06	3.19421e+06	3.82606e+06	4.10977e+06	4.66126e+06	6.2942e+06	4.19743e+06	3.2324e+06	High	High	High	High	High	High	High	High	High	High	3	852.132	4.887e-05	52	35.59
[R].SYTPMKGGISNVWFDR.[F]	1xBiotin [K6]	1	16	Q5VWZ2	Q5VWZ2 [65-80]	Q5VWZ2 1xBiotin [K70]	Lysophospholipase-like protein 1 OS=Homo sapiens OX=9606 GN=LYPLAL1 PE=1 SV=3	1	2083.97	4.365	3.711	37	161.6	137.4	118.5	34.4	7.2	150.1	161.9	145.9	127.6	138.8	74.5	382634	111006	23364.4	484558	522901	470979	411970	448213	240633	High	Peak Found	High	High	High	High	High	High	High	High	2	1042.49	4.887e-05	50	54.2
[R].SLVPQVSQATGVQLPGKTITPAHFQLLR.[Q]	1xBiotin [K17]	1	15	Q96L91	Q96L91 [2728-2755]	Q96L91 1xBiotin [K2744]	E1A-binding protein p400 OS=Homo sapiens OX=9606 GN=EP400 PE=1 SV=4	1	3212.76	1.822	1.274	73.5	133.9	102.3	118.7	60.8	72.3	152.8	131.7	115.1	77.5	128.2	100.6	474099	242712	288736	610060	525969	459609	309269	511773	401516	High	Peak Found	High	High	High	High	High	High	High	High	3	1071.59	4.887e-05	51	55.39
[K].STDVAKTFR.[K]	1xBiotin [K6]	1	9	P13796	P13796 [83-91]	P13796 1xBiotin [K88]	Plastin-2 OS=Homo sapiens OX=9606 GN=LCP1 PE=1 SV=6	1	1250.62	2.837	1.329	48.3	137	144.9	120.6	50.8	4.3	144.1	148.9	133.5	160.2	152.4	5.5	608786	256432	21915.6	727536	751800	674206	808906	769349	27858.5	Peak Found	Peak Found	Not Found	High	Peak Found	High	High	Peak Found	Not Found	High	2	625.814	4.887e-05	38	34.92
[R].VTGNFKHASPILPITEFSDIPR.[R]	1xBiotin [K6]	1	40	P42167	P42167 [298-319]	P42167 1xBiotin [K303]	Lamina-associated polypeptide 2, isoforms beta/gamma OS=Homo sapiens OX=9606 GN=TMPO PE=1 SV=2	1	2665.38	2.251	1.556	69.6	156.6	115	120.7	50.1	70.8	120	159.4	160.6	117.1	123.7	78	2.31495e+06	961635	1.35795e+06	2.3008e+06	3.05669e+06	3.07917e+06	2.24582e+06	2.37286e+06	1.49678e+06	High	High	High	High	High	High	High	High	High	High	3	889.131	4.887e-05	67	54.78
[K].KTVTPAK.[A]	1xBiotin [K1]	1	16	P19338	P19338 [96-102]	P19338 1xBiotin [K96]	Nucleolin OS=Homo sapiens OX=9606 GN=NCL PE=1 SV=3	1	970.539	1.873	1.218	86.6	162.1	105.4	120.7	48.1	83.7	109	156.9	172.1	133.9	102	94.4	1.31455e+06	523717	911804	1.1869e+06	1.70791e+06	1.87355e+06	1.45754e+06	1.1104e+06	1.02823e+06	High	High	High	High	High	High	High	High	High	High	2	485.773	4.887e-05	35	23.65
[R].VLMKSPSPALHPPQK.[Y]	1xBiotin [K4]	1	42	Q9H6S0	Q9H6S0 [1217-1231]	Q9H6S0 1xBiotin [K1220]	3'-5' RNA helicase YTHDC2 OS=Homo sapiens OX=9606 GN=YTHDC2 PE=1 SV=2	1	1855.99	2.007	2.066	68.1	136.6	140.6	120.8	41.7	68.3	137.6	137.1	109.8	153	141.1	103.8	2.76015e+06	953228	1.56008e+06	3.14294e+06	3.13126e+06	2.50829e+06	3.49498e+06	3.22307e+06	2.37154e+06	High	High	High	High	High	High	High	High	High	High	3	619.335	4.887e-05	39	36.82
[K].EAAGKSSGPTSLFAVTVAPPGAR.[Q]	1xBiotin [K5]	1	82	Q00839	Q00839 [182-204]	Q00839 1xBiotin [K186]	Heterogeneous nuclear ribonucleoprotein U OS=Homo sapiens OX=9606 GN=HNRNPU PE=1 SV=6	1	2397.22	1.929	1.601	78.7	151.7	125.9	121	45.5	72.5	121.6	170.2	139.8	142.9	109.8	116	5.1696e+06	1.94495e+06	3.09618e+06	5.19386e+06	7.27105e+06	5.97244e+06	6.10545e+06	4.68926e+06	4.95657e+06	High	High	High	High	High	High	High	High	High	High	2	1199.11	4.887e-05	94	50.88
[K].SIPNGKGSSPLPTATTPKPLIPTEASIR.[V]	1xBiotin [K6]	1	6	Q9BUK6	Q9BUK6 [135-162]	Q9BUK6 1xBiotin [K140]	Protein misato homolog 1 OS=Homo sapiens OX=9606 GN=MSTO1 PE=1 SV=1	1	3056.64	1.635	1.072	104.1	138.3	105.1	121.1	14.1	131.7	142.8	215.3	161	141.2	122.4	23.3	130083	15139.9	141472	153393	231255	172916	151608	131439	25022.7	High	High	Peak Found	High	High	Peak Found	Peak Found	Peak Found	Not Found	High	3	1019.55	0.0003433	10	45.09
[K].AGDSLMVMIAMKMEHTIK.[S]	1xBiotin [K]; 1xOxidation [M]	1	344	Q96RQ3	Q96RQ3 [670-687]	Q96RQ3 1xBiotin [K]	Methylcrotonoyl-CoA carboxylase subunit alpha, mitochondrial OS=Homo sapiens OX=9606 GN=MCCC1 PE=1 SV=3	1	2248.07	1.425	1.354	84.3	133.8	134.3	122.7	67.5	74.9	118.9	133	96.1	90.4	166.2	119.3	4.90982e+07	2.69937e+07	2.99657e+07	4.755e+07	5.32197e+07	3.84569e+07	3.6172e+07	6.6503e+07	4.77395e+07	High	High	High	High	High	High	High	High	High	High	2	1124.54	4.887e-05	89	64.12
[R].NFSDNQLQEGKNVIGLQMGTNR.[G]	1xBiotin [K11]	1	42	P37802	P37802 [161-182]	P37802 1xBiotin [K171]	Transgelin-2 OS=Homo sapiens OX=9606 GN=TAGLN2 PE=1 SV=3	1	2689.28	1.976	2.268	61.7	122	140.1	123.8	39.7	56.4	140	102.3	111.4	152.8	127.9	93.9	2.49988e+06	801774	1.13807e+06	2.8272e+06	2.06606e+06	2.24907e+06	3.08469e+06	2.58134e+06	1.89632e+06	High	High	High	High	High	High	High	High	High	High	2	1345.14	4.887e-05	126	51.7
[R].GQGEKSATPSR.[K]	1xBiotin [K5]	1	7	P46060	P46060 [402-412]	P46060 1xBiotin [K406]	Ran GTPase-activating protein 1 OS=Homo sapiens OX=9606 GN=RANGAP1 PE=1 SV=1	1	1343.64	1.492	1.213	95	141.8	115.3	124.7	53.5	91.5	136.5	162.8	118.2	111	147	83.8	693815	297823	508890	759325	905382	657212	617459	817558	466246	High	Peak Found	Peak Found	High	Peak Found	Peak Found	High	Peak Found	Peak Found	High	2	672.322	4.887e-05	56	21.94
[R].KGTQPSTAR.[R]	1xBiotin [K1]	1	24	Q9NTJ3	Q9NTJ3 [4-12]	Q9NTJ3 1xBiotin [K4]	Structural maintenance of chromosomes protein 4 OS=Homo sapiens OX=9606 GN=SMC4 PE=1 SV=2	1	1171.59	1.494	1.236	96.6	144.3	119.4	124.8	35.2	99.2	113.8	148.1	164.8	122.5	153.4	101.2	165946	46868.3	131849	151347	196957	219159	162920	203956	134637	High	High	High	High	High	High	High	High	High	High	2	586.298	4.887e-05	38	19.64
[K].IAVYSCPFDGMITETKGTVLIK.[T]	1xBiotin [K]; 1xCarbamidomethyl [C6]	1	32	P50990	P50990 [239-260]	P50990 1xBiotin [K]	T-complex protein 1 subunit theta OS=Homo sapiens OX=9606 GN=CCT8 PE=1 SV=4	1	2669.34	1.51	1.257	91.4	138	105	125.2	10.7	85.3	128.8	135.2	113.1	157.4	81.9	98	829220	70731.6	564716	852887	895343	748751	1.04237e+06	542107	648723	High	High	High	High	High	High	High	High	High	High	2	1335.17	4.887e-05	72	59.75
[K].INAKLNYVPLEK.[Q]	1xBiotin [K4]	1	24	Q7L014	Q7L014 [904-915]	Q7L014 1xBiotin [K907]	Probable ATP-dependent RNA helicase DDX46 OS=Homo sapiens OX=9606 GN=DDX46 PE=1 SV=2	1	1627.89	1.633	1.475	79.2	129.4	116.9	126.8	50.8	75.3	123	103.9	137.4	182.8	111.1	85.3	828950	332272	492695	804490	679238	898439	1.19559e+06	726497	557837	High	High	High	High	High	High	High	High	High	High	2	814.447	4.887e-05	52	45.16
[K].ELTIGSKLQDAEIAR.[L]	1xBiotin [K7]	1	35	P06703	P06703 [41-55]	P06703 1xBiotin [K47]	Protein S100-A6 OS=Homo sapiens OX=9606 GN=S100A6 PE=1 SV=1	1	1869.97	1.819	1.74	80.9	147.2	140.9	127	24.1	76.3	138.8	173.8	121.3	160.5	132.8	85.1	2.31345e+06	439035	1.39085e+06	2.52966e+06	3.16759e+06	2.21125e+06	2.92433e+06	2.42077e+06	1.54987e+06	High	High	High	High	High	High	High	High	High	High	2	935.491	4.887e-05	92	51.53
[K].GTVLIKTAEELMNFSK.[G]	1xBiotin [K6]	1	38	P50990	P50990 [255-270]	P50990 1xBiotin [K260]	T-complex protein 1 subunit theta OS=Homo sapiens OX=9606 GN=CCT8 PE=1 SV=4	1	2007.03	1.691	1.348	86.4	146.1	116.5	127.2	57.3	82.1	138.8	150.1	105.5	113.2	110.7	86	1.38672e+06	624929	894883	1.51339e+06	1.63629e+06	1.14951e+06	1.23413e+06	1.20662e+06	937409	High	High	High	High	High	High	High	High	High	High	2	1004.02	4.887e-05	82	62.82
[K].GKLDVQFSGLTKGDAVR.[D]	1xBiotin [K12]	1	31	P21333	P21333 [905-921]	P21333 1xBiotin [K916]	Filamin-A OS=Homo sapiens OX=9606 GN=FLNA PE=1 SV=4	2	2017.05	1.266	1.345	93.6	118.5	125.9	127.8	48.4	99.8	102.7	139.8	126.4	146	134.2	93.1	2.96189e+06	1.12263e+06	2.31325e+06	2.38074e+06	3.24138e+06	2.92914e+06	3.38428e+06	3.11127e+06	2.15884e+06	High	High	High	High	High	High	High	High	High	High	2	1009.03	4.887e-05	85	43.77
[R].TLLIKTVETR.[D]	1xBiotin [K5]	1	27	P08670	P08670 [441-450]	P08670 1xBiotin [K445]	Vimentin OS=Homo sapiens OX=9606 GN=VIM PE=1 SV=4	1	1399.8	1.198	1.271	112.8	117.9	143.3	127.9	49.2	113.5	88.2	153.2	118.7	144.2	152.9	98.4	2.0644e+06	794671	1.83316e+06	1.42354e+06	2.47418e+06	1.91688e+06	2.32908e+06	2.46952e+06	1.58829e+06	High	High	High	High	High	High	High	High	High	High	2	700.402	4.887e-05	40	44.78
[K].AAGAGKVTK.[S]	1xBiotin [K6]	2	15	P68104	P68104 [445-453]	P68104 1xBiotin [K450]	Elongation factor 1-alpha 1 OS=Homo sapiens OX=9606 GN=EEF1A1 PE=1 SV=1	1	1028.56	1.805	1.477	86.1	155.4	127.2	129	52.9	81.3	112.4	146.7	148.2	135.6	116.2	120	1.38943e+06	569643	875593	1.21068e+06	1.5802e+06	1.59637e+06	1.46054e+06	1.25223e+06	1.29303e+06	High	High	High	High	High	High	High	High	High	High	2	514.782	4.887e-05	63	22.69
[K].KSTKTINPSK.[Y]	1xBiotin [K4]	1	1	P42338	P42338 [415-424]	P42338 1xBiotin [K418]	Phosphatidylinositol 4,5-bisphosphate 3-kinase catalytic subunit beta isoform OS=Homo sapiens OX=9606 GN=PIK3CB PE=1 SV=1	2	1329.72	1.525	0.113	129	196	13.5	130.2	62	118.3	152.2	179.8	198.5	14.7	8.9	12.4	206829	98552.9	188042	241870	285681	315488	23343.3	14092.7	19736.4	Peak Found	Peak Found	Peak Found	Peak Found	Peak Found	Peak Found	Not Found	Not Found	Not Found	High	2	665.364	0.001296	22	23
[R].KGSFSALVGR.[T]	1xBiotin [K1]	1	27	Q13619	Q13619 [8-17]	Q13619 1xBiotin [K8]	Cullin-4A OS=Homo sapiens OX=9606 GN=CUL4A PE=1 SV=3	1	1247.66	1.261	1.208	111.5	128.3	134.7	131.2	67.2	112	85.3	165.4	128.8	135.3	139.5	91.1	3.89287e+06	1.99274e+06	3.32352e+06	2.53038e+06	4.90811e+06	3.82182e+06	4.01322e+06	4.13909e+06	2.7018e+06	High	High	High	High	High	High	High	High	High	High	2	624.332	4.887e-05	49	41.79
[K].GFKGLVVPSGGGR.[F]	1xBiotin [K3]	1	6	Q9UKX7	Q9UKX7 [60-72]	Q9UKX7 1xBiotin [K62]	Nuclear pore complex protein Nup50 OS=Homo sapiens OX=9606 GN=NUP50 PE=1 SV=2	1	1456.77	1.897	2.162	83	157.6	179.5	131.3	7.4	72.9	138.3	94.1	192.4	180.3	157.6	85.4	323861	18201	179817	341199	232147	474617	444720	388791	210604	Peak Found	Not Found	Peak Found	High	Peak Found	Peak Found	High	High	Peak Found	High	2	728.89	0.0002203	4	44.49
[R].KGPAPCDRP.[-]	1xBiotin [K1]; 1xCarbamidomethyl [C6]	1	8	Q7L591	Q7L591 [488-496]	Q7L591 1xBiotin [K488]	Docking protein 3 OS=Homo sapiens OX=9606 GN=DOK3 PE=1 SV=2	1	1223.57	1.201	1.173	102.8	123.5	120.6	132.6	47.4	104.8	90.4	126	144	130.6	122.9	106.9	698366	249365	552095	475937	663237	758413	687928	647437	562802	Peak Found	Peak Found	Peak Found	Peak Found	High	High	High	High	Peak Found	High	2	612.287	0.0001786	11	26.87
[K].SSPLPAKGR.[D]	1xBiotin [K7]	1	1	Q7L2J0	Q7L2J0 [216-224]	Q7L2J0 1xBiotin [K222]	7SK snRNA methylphosphate capping enzyme OS=Homo sapiens OX=9606 GN=MEPCE PE=1 SV=1	1	1138.6	2.502	3.026	53.5	133.8	161.9	133.3	52.3	1.7	87.5	130.8	140.3	196.7	158.3	96	1.26306e+06	495483	16507.3	829114	1.23972e+06	1.32896e+06	1.86413e+06	1.49956e+06	909310	Peak Found	Peak Found	Not Found	Peak Found	Peak Found	Peak Found	Peak Found	Peak Found	Peak Found	High	2	569.805	0.00205	14	31.51
[K].IKSASPCIADK.[I]	1xBiotin [K2]; 1xCarbamidomethyl [C7]	1	14	Q05209	Q05209 [464-474]	Q05209 1xBiotin [K465]	Tyrosine-protein phosphatase non-receptor type 12 OS=Homo sapiens OX=9606 GN=PTPN12 PE=1 SV=3	1	1415.7	1.386	1.389	92.7	128.4	128.8	133.7	46.1	85.2	108.6	118.1	134.2	172.4	118.3	88	4.47293e+06	1.54214e+06	2.84896e+06	3.63095e+06	3.94841e+06	4.4877e+06	5.76559e+06	3.95837e+06	2.94375e+06	High	High	High	High	High	Peak Found	High	High	High	High	2	708.354	4.887e-05	49	31.1
[R].SGSSSPDSEITELKFPSINHD.[-]	1xBiotin [K14]	1	9	P17812	P17812 [571-591]	P17812 1xBiotin [K584]	CTP synthase 1 OS=Homo sapiens OX=9606 GN=CTPS1 PE=1 SV=2	1	2473.12	2.575	0.989	51.8	316.3	55.5	134.6	18.7	50.8	25	346.7	310	54.4	133.1	7.3	83438.4	11610	31480	15463.8	214888	192087	33695.6	82511.9	4550.73	High	Not Found	Not Found	Not Found	High	High	High	High	High	High	2	1237.06	4.887e-05	26	52.18
[R].NVKNSNYCLPSYTAYK.[N]	1xBiotin [K3]; 1xCarbamidomethyl [C8]	1	15	Q9Y4E8	Q9Y4E8 [257-272]	Q9Y4E8 1xBiotin [K259]	Ubiquitin carboxyl-terminal hydrolase 15 OS=Homo sapiens OX=9606 GN=USP15 PE=1 SV=3	1	2147.99	1.272	1.444	138.6	147	195.7	135.4	2.8	134.3	138.8	142.5	172.1	189.7	195.4	129.7	270689	5558.41	268667	277524	284948	344195	379356	390802	259374	High	High	High	High	High	High	High	High	High	High	2	1074.5	4.887e-05	91	42.48
[K].FGQGFGKTNIYTQK.[Q]	1xBiotin [K7]	1	15	Q9H5V9	Q9H5V9 [122-135]	Q9H5V9 1xBiotin [K128]	UPF0428 protein CXorf56 OS=Homo sapiens OX=9606 GN=CXorf56 PE=1 SV=1	1	1814.89	1.814	1.796	70	127	174.1	135.8	48.6	66.2	128.6	120.1	116.6	181.1	164.6	87.3	1.09957e+06	393682	535963	1.04133e+06	972391	944218	1.46626e+06	1.33279e+06	707180	High	High	High	High	High	High	High	High	High	High	2	907.949	4.887e-05	74	42.81
[R].MEESFSSKYVPK.[Y]	1xBiotin [K8]	1	14	P42167	P42167 [382-393]	P42167 1xBiotin [K389]	Lamina-associated polypeptide 2, isoforms beta/gamma OS=Homo sapiens OX=9606 GN=TMPO PE=1 SV=2	1	1657.76	1.394	1.239	92.8	129.4	115	136.2	59.6	88.4	117.3	139.7	123.3	150.5	109.6	96.7	1.91044e+06	835380	1.24032e+06	1.64514e+06	1.95871e+06	1.7293e+06	2.11034e+06	1.53679e+06	1.35593e+06	High	High	Peak Found	High	High	High	High	High	High	High	2	829.383	4.887e-05	81	41.8
[R].QQEGFKGTFPDAR.[E]	1xBiotin [K6]	1	28	Q15233	Q15233 [366-378]	Q15233 1xBiotin [K371]	Non-POU domain-containing octamer-binding protein OS=Homo sapiens OX=9606 GN=NONO PE=1 SV=4	1	1706.8	1.152	1.636	116.6	140.8	164.3	136.4	51.2	107.5	129.8	59	150.7	151.4	223.1	130.8	617159	231859	486508	587261	267203	682012	685365	1.0097e+06	591709	High	High	High	High	High	High	High	High	High	High	2	853.901	4.887e-05	50	41.23
[R].VTGTNKGISPVPINLR.[V]	1xBiotin [K6]	2	12	P50570	P50570 [108-123]	P50570 1xBiotin [K113]	Dynamin-2 OS=Homo sapiens OX=9606 GN=DNM2 PE=1 SV=2	1	1892.04	1.291	1.59	96.6	124.8	159.2	136.5	65	88.7	114.6	99.5	140.9	146.2	167	103.4	237159	112973	154121	198999	172876	244747	253918	290034	179581	High	High	High	High	High	Peak Found	High	High	High	High	2	946.525	4.887e-05	29	45.35
[M].ATDTSQGELVHPKALPLIVGAQLIHADK.[L]	1xAcetyl [N-Term]; 1xBiotin [K13]	1	13	Q5SSJ5	Q5SSJ5 [2-29]	Q5SSJ5 1xAcetyl [N-Term]; 1xBiotin [K14]	Heterochromatin protein 1-binding protein 3 OS=Homo sapiens OX=9606 GN=HP1BP3 PE=1 SV=1	1	3190.69	1.629	0.292	79.8	177.7	23.3	138.4	77	69.8	113.6	171.5	214.5	7.3	115.4	22.5	149672	83292.6	75450.7	122910	185483	231970	7892.48	124825	24338.8	Peak Found	Peak Found	High	High	High	High	High	High	High	High	3	1064.24	4.887e-05	27	59.86
[R].LNPDGKSIR.[N]	1xBiotin [K6]	1	10	P25685	P25685 [190-198]	P25685 1xBiotin [K195]	DnaJ homolog subfamily B member 1 OS=Homo sapiens OX=9606 GN=DNAJB1 PE=1 SV=4	1	1225.64	0.083	1.329	158.3	13.2	176.2	139.9	89.1	130.4	143	0.8	10.9	188.7	118.5	145.2	4.0588e+06	2.58561e+06	3.78357e+06	4.14884e+06	23048.9	315888	5.47347e+06	3.43695e+06	4.21164e+06	Peak Found	High	High	High	Not Found	Peak Found	High	High	High	High	2	613.322	0.0001406	31	32.55
[K].LDVQFSGLTKGDAVR.[D]	1xBiotin [K10]	1	23	P21333	P21333 [907-921]	P21333 1xBiotin [K916]	Filamin-A OS=Homo sapiens OX=9606 GN=FLNA PE=1 SV=4	1	1831.94	1.236	1.634	80.3	99.2	190.6	140.5	56.3	79.3	90.1	153.6	97.9	197.9	188.2	91.9	4.69333e+06	1.88009e+06	2.64832e+06	3.01103e+06	5.13142e+06	3.2726e+06	6.61417e+06	6.28927e+06	3.07139e+06	High	High	High	High	High	High	High	High	High	High	2	916.472	4.887e-05	74	47.98
[R].INSGGKLPNFGFVVFDDSEPVQK.[V]	1xBiotin [K6]	1	3	Q13283	Q13283 [371-393]	Q13283 1xBiotin [K376]	Ras GTPase-activating protein-binding protein 1 OS=Homo sapiens OX=9606 GN=G3BP1 PE=1 SV=1	1	2720.34	2.031	1.021	122.4	248.6	49.6	145.2	13.9	129.6	3.6	263.2	299.4	14.2	152.4	52.5	70326.5	6735.27	62804.7	1741.7	127532	145060	6875.67	73853.1	25423.1	Peak Found	Not Found	Peak Found	Not Found	High	Peak Found	Not Found	Peak Found	High	High	3	907.452	0.0005457	13	59.57
[K].AQYKSLIGVEYKPVSATGAEDK.[D]	1xBiotin [K4]	1	16	P07814	P07814 [940-961]	P07814 1xBiotin [K943]	Bifunctional glutamate/proline--tRNA ligase OS=Homo sapiens OX=9606 GN=EPRS1 PE=1 SV=5	1	2580.3	1.045	1.263	88.7	97.4	112	145.5	68.1	80.1	129.6	88	71.1	184.3	69.1	101.1	730263	341606	401804	650413	441516	356913	924572	346898	507309	High	High	High	High	High	High	High	High	High	High	3	860.771	4.887e-05	52	43.65
[K].VQILPECVLPSTMSAVQLESLNKCQIFPSKPVSR.[E]	1xBiotin [K23]; 2xCarbamidomethyl [C7; C24]	1	26	Q96SW2	Q96SW2 [182-215]	Q96SW2 1xBiotin [K204]	Protein cereblon OS=Homo sapiens OX=9606 GN=CRBN PE=1 SV=1	1	4082.09	0.932	1.025	88.5	82.4	90.6	146.7	82.1	72.8	168	76.5	10.3	27.6	84.1	198.6	1.62635e+06	909980	807669	1.86264e+06	848043	113872	305923	932398	2.20261e+06	High	High	Peak Found	High	High	Peak Found	High	High	High	High	4	1021.28	4.887e-05	63	59.97
[K].HLMEGQKIITLDTATEIEGLSTGCK.[V]	1xBiotin [K7]; 1xCarbamidomethyl [C24]	1	10	Q86T24	Q86T24 [408-432]	Q86T24 1xBiotin [K414]	Transcriptional regulator Kaiso OS=Homo sapiens OX=9606 GN=ZBTB33 PE=1 SV=2	1	2971.46	8.107	1.049	28.1	228	29.5	146.8	22.2	15.4	180.2	214.4	139.8	179.2	23.3	4	184017	27855.3	19267.9	225834	268712	175211	224598	29234.1	4990.4	High	Not Found	High	High	Peak Found	High	High	High	Not Found	High	3	991.157	4.887e-05	64	55.11
[R].EMHKTLK.[L]	1xBiotin [K4]; 1xOxidation [M2]	1	87	Q96L93	Q96L93 [1226-1232]	Q96L93 1xBiotin [K1229]	Kinesin-like protein KIF16B OS=Homo sapiens OX=9606 GN=KIF16B PE=1 SV=2	1	1128.55	1.265	1.241	102.3	129.4	127	152.4	44.6	101.5	120.2	128.4	134.6	126	147.1	96.3	9.07068e+07	2.65538e+07	6.04308e+07	7.154e+07	7.64409e+07	8.01365e+07	7.50031e+07	8.75524e+07	5.73402e+07	High	High	Peak Found	High	High	High	High	High	High	High	2	564.781	0.0003433	14	19.05
[K].VTQQGLKMVVPGLDGAQIPR.[D]	1xBiotin [K7]	1	79	P49327	P49327 [1152-1171]	P49327 1xBiotin [K1158]	Fatty acid synthase OS=Homo sapiens OX=9606 GN=FASN PE=1 SV=3	1	2333.25	1.99	1.414	67.8	139.7	101.4	153.5	51	61.2	126.2	145.8	101.4	124.6	91.6	72.1	6.30764e+06	2.09463e+06	2.51627e+06	5.18564e+06	5.99394e+06	4.1675e+06	5.12092e+06	3.7639e+06	2.9622e+06	High	High	High	High	High	High	High	High	High	High	2	1167.13	4.887e-05	77	53.38
[K].FSPVTPKFTPVASK.[F]	1xBiotin [K7]	1	5	Q15942	Q15942 [266-279]	Q15942 1xBiotin [K272]	Zyxin OS=Homo sapiens OX=9606 GN=ZYX PE=1 SV=1	1	1731.91	1.515	1.663	95.7	145	159.2	153.7	0.8	92	97.7	139.3	142.9	152.9	181.7	117.6	589427	3156.89	352758	374827	534298	547974	586614	696928	451076	Peak Found	Not Found	High	High	High	Peak Found	Peak Found	Peak Found	Peak Found	High	2	866.46	0.0005457	17	45.02
[R].GSAKIWSK.[S]	1xBiotin [K4]	1	14	Q9UBW8	Q9UBW8 [266-273]	Q9UBW8 1xBiotin [K269]	COP9 signalosome complex subunit 7a OS=Homo sapiens OX=9606 GN=COPS7A PE=1 SV=1	1	1102.57	1.689	1.601	82.1	138.6	131.4	154.9	47.4	79.7	102.5	149.1	134.7	162.8	127.7	81.5	2.24758e+06	688176	1.15738e+06	1.4871e+06	2.16374e+06	1.95531e+06	2.36213e+06	1.85305e+06	1.18237e+06	High	High	High	High	High	High	High	High	High	High	2	551.79	4.887e-05	43	36.05
[R].KDGNASGTTLLEALDCILPPTRPTDKPLR.[L]	1xBiotin [K1]; 1xCarbamidomethyl [C16]	2	12	P68104	P68104 [219-247]	P68104 1xBiotin [K219]	Elongation factor 1-alpha 1 OS=Homo sapiens OX=9606 GN=EEF1A1 PE=1 SV=1	1	3375.74	1.274	1.372	16.5	164.2	112.7	155.2	10.3	17.2	197.8	171.5	6.1	14.2	117.8	151.8	245297	16328.4	27240.2	312492	271052	9571.09	22397.8	186057	239888	High	High	Not Found	High	High	Not Found	High	High	High	High	4	844.69	4.887e-05	58	58.97
[K].FNVWDTAGQEKFGGLR.[D]	1xBiotin [K11]	1	14	P62826	P62826 [61-76]	P62826 1xBiotin [K71]	GTP-binding nuclear protein Ran OS=Homo sapiens OX=9606 GN=RAN PE=1 SV=3	1	2050.98	2.196	2.121	77.3	169.8	164	155.8	1.4	68.7	150.7	173.4	127.2	145.6	205.2	137.2	277179	2436.46	122152	268223	308591	226382	259062	365189	244147	High	Not Found	High	High	High	High	High	High	High	High	2	1025.99	4.887e-05	74	54.67
[R].VKTNVPVK.[L]	1xBiotin [K2]	1	1	Q9UKM9	Q9UKM9 [158-165]	Q9UKM9 1xBiotin [K159]	RNA-binding protein Raly OS=Homo sapiens OX=9606 GN=RALY PE=1 SV=1	1	1110.63	2.779	2.1	57.1	158.7	119.9	156.8	49	3.7	118.9	136.2	241.4	103	131.9	95.9	609494	190582	14523.1	462296	529554	938396	400272	512599	372755	Peak Found	Peak Found	Not Found	High	Peak Found	Peak Found	Peak Found	Peak Found	Peak Found	High	2	555.82	0.001762	13	28.47
[K].SAVGFNEMEAPTTAYKK.[T]	1xBiotin [K]	1	28	P14317	P14317 [208-224]	P14317 1xBiotin [K]	Hematopoietic lineage cell-specific protein OS=Homo sapiens OX=9606 GN=HCLS1 PE=1 SV=3	1	2069.97	1.313	1.319	87.2	114.5	104.7	161	45.7	84.6	111.1	86.4	119.4	212.3	101.6	97.7	3.66268e+06	1.04058e+06	1.92511e+06	2.52678e+06	1.96457e+06	2.71591e+06	4.83019e+06	2.31126e+06	2.22317e+06	High	High	High	High	High	High	High	High	High	High	2	1035.49	4.887e-05	97	43.16
[R].SPFLQKQLTQPETHFGR.[E]	1xBiotin [K6]	1	3	Q9UJU6	Q9UJU6 [283-299]	Q9UJU6 1xBiotin [K288]	Drebrin-like protein OS=Homo sapiens OX=9606 GN=DBNL PE=1 SV=1	1	2240.13	1.453	0.122	160.2	229.7	19.5	162.6	85	139.4	200	236.2	156.2	214.1	17	5.8	220952	115523	189452	271667	320962	212283	290860	23034.6	7927.84	High	Peak Found	Peak Found	High	Peak Found	Peak Found	Peak Found	Not Found	Not Found	High	3	747.381	4.887e-05	20	44.41
[K].AYSFKEQIIELELKEEIK.[K]	1xBiotin [K5]	1	5	Q92616	Q92616 [798-815]	Q92616 1xBiotin [K802]	eIF-2-alpha kinase activator GCN1 OS=Homo sapiens OX=9606 GN=GCN1 PE=1 SV=6	2	2436.27	1.271	0.752	101.1	128.5	76	165.5	59.7	13.3	203.4	67.4	75.9	4.4	44.9	217.7	65805.4	23746.9	5281.96	80889.2	26797.6	30181.8	1737.43	17859.5	86543.1	High	Not Found	Not Found	High	Not Found	Not Found	Not Found	Not Found	High	High	3	812.762	4.887e-05	29	59.04
[K].KLVWVPSDK.[S]	1xBiotin [K1]	1	1	P35579	P35579 [30-38]	P35579 1xBiotin [K30]	Myosin-9 OS=Homo sapiens OX=9606 GN=MYH9 PE=1 SV=4	1	1297.7	1.457	0.964	85.4	124.5	109.4	167.4	55.5	83.5	121.7	167.6	121.5	161.4	1	107	728660	241463	363494	529603	729351	528625	702183	4254.36	465610	Peak Found	Peak Found	Peak Found	Peak Found	Peak Found	Peak Found	High	Not Found	Peak Found	High	2	649.352	4.887e-05	24	43.92
[K].STKTINPSK.[Y]	1xBiotin [K3]	1	10	P42338	P42338 [416-424]	P42338 1xBiotin [K418]	Phosphatidylinositol 4,5-bisphosphate 3-kinase catalytic subunit beta isoform OS=Homo sapiens OX=9606 GN=PIK3CB PE=1 SV=1	1	1201.62	1.382	1.18	101.2	139.8	119.4	167.7	87.1	58.3	87.2	122.4	120.4	124.7	102.8	85.4	5.3138e+06	2.76086e+06	1.84821e+06	2.76342e+06	3.87752e+06	3.81427e+06	3.95213e+06	3.25877e+06	2.70501e+06	High	High	High	High	High	Peak Found	High	Peak Found	Peak Found	High	2	601.316	4.887e-05	41	27.25
[R].ITGSVGKGLAAITMDK.[E]	1xBiotin [K7]; 1xOxidation [M14]	1	2	Q709C8	Q709C8 [3481-3496]	Q709C8 1xBiotin [K3487]	Vacuolar protein sorting-associated protein 13C OS=Homo sapiens OX=9606 GN=VPS13C PE=1 SV=1	1	1803.93	0.403	0.595	256.1	59.6	78.6	172.7	78.9	165.2	38.4	265.8	31.8	50.7	290	47	114245	52186.1	109293	25431	175882	21025.4	33529.7	191901	31069.3	Peak Found	Peak Found	High	Not Found	Peak Found	Not Found	Not Found	High	Not Found	High	2	902.47	0.0009437	10	45.3
[K].GQPLCVLSAMKMETVVTSPMEGTVR.[K]	1xBiotin [K11]; 1xCarbamidomethyl [C5]	1	100	P11498	P11498 [1134-1158]	P11498 1xBiotin [K1144]	Pyruvate carboxylase, mitochondrial OS=Homo sapiens OX=9606 GN=PC PE=1 SV=2	1	2947.42	1.009	1.257	91.6	92.5	115.2	176	57.6	79.7	112.4	80.5	76	150.3	100.2	96.1	4.09906e+07	1.34045e+07	1.85728e+07	2.61698e+07	1.87465e+07	1.77062e+07	3.50097e+07	2.33399e+07	2.23805e+07	High	High	High	High	High	High	High	High	High	High	2	1474.21	4.887e-05	67	62.09
[R].GKFAQDVSQDDLIR.[A]	1xBiotin [K2]	1	13	Q96H20	Q96H20 [133-146]	Q96H20 1xBiotin [K134]	Vacuolar-sorting protein SNF8 OS=Homo sapiens OX=9606 GN=SNF8 PE=1 SV=1	1	1817.89	2.073	1.079	88.4	183.2	30.4	176.5	70.6	5.9	130.5	240.1	146.3	190.4	24.3	21.8	240818	96327.6	7988.91	178122	327652	199699	259834	33115.7	29754.5	High	Peak Found	High	High	High	High	High	High	Not Found	High	2	909.446	4.887e-05	29	44.75
[R].GFPKEIEMLNNLK.[V]	1xBiotin [K4]	1	15	Q92608	Q92608 [265-277]	Q92608 1xBiotin [K268]	Dedicator of cytokinesis protein 2 OS=Homo sapiens OX=9606 GN=DOCK2 PE=1 SV=2	1	1758.89	1.117	1.359	108.6	121.3	154.5	178.8	98.8	68.6	110.4	142.6	106.8	140.6	142.1	93.3	304527	168262	116910	188013	242847	181965	239397	242074	158917	High	High	High	High	High	High	High	High	High	High	2	879.95	4.887e-05	57	55.55
[K].HVSDDMKTHK.[N]	1xBiotin [K7]	1	14	Q01518	Q01518 [273-282]	Q01518 1xBiotin [K279]	Adenylyl cyclase-associated protein 1 OS=Homo sapiens OX=9606 GN=CAP1 PE=1 SV=5	1	1423.65	1.256	0.836	106.4	133.6	89	179.3	53.2	96	133.9	120.6	107.7	125.9	78.7	80.3	427272	126650	228750	318989	287274	256513	299853	187398	191328	High	High	Peak Found	High	High	High	High	High	High	High	3	475.22	4.887e-05	38	20.95
[K].VTKSAQK.[A]	1xBiotin [K3]	3	3	P68104	P68104 [451-457]	P68104 1xBiotin [K453]	Elongation factor 1-alpha 1 OS=Homo sapiens OX=9606 GN=EEF1A1 PE=1 SV=1	1	987.529	1.086	0.803	122.6	133.1	94	182.2	110.9	65.5	163.7	120.4	112.3	85	146.3	80.3	143538	87386.1	51603.9	128985	94868.5	88471.6	66977.4	115275	63294.6	Peak Found	Peak Found	Peak Found	High	Peak Found	Peak Found	Peak Found	Peak Found	Peak Found	High	2	494.268	0.001905	4	19.15
[K].TQETLSQAGQKTSAALSTVGSAISR.[K]	1xBiotin [K11]	1	27	O43399	O43399 [129-153]	O43399 1xBiotin [K139]	Tumor protein D54 OS=Homo sapiens OX=9606 GN=TPD52L2 PE=1 SV=2	1	2718.37	2.477	2.286	60.3	149.4	137.9	185.4	53.4	2.1	132.3	114.9	148.8	122.1	149.8	97.7	955540	275178	11077.9	681727	592162	766684	628958	771965	503481	High	High	High	High	High	High	High	High	High	High	3	906.798	4.887e-05	83	54.88
[R].SPMPGVVVAVSVKPGDAVAEGQEICVIEAMKMQNSMTAGK.[T]	1xBiotin [K31]; 1xCarbamidomethyl [C25]	1	10	P05165	P05165 [664-703]	P05165 1xBiotin [K694]	Propionyl-CoA carboxylase alpha chain, mitochondrial OS=Homo sapiens OX=9606 GN=PCCA PE=1 SV=4	1	4342.11	1.048	0.838	23.9	25	42.5	195.7	10.1	8.4	142.5	10.6	10.4	164	1.7	18	362258	18705.7	15467.5	263730	19605.5	19170.8	303545	3114.39	33331	High	Not Found	Not Found	High	Not Found	Not Found	Peak Found	Not Found	Not Found	High	4	1086.28	4.887e-05	61	60.07
[K].AALLKNNTALQSVSLR.[S]	1xBiotin [K5]	1	9	Q92974	Q92974 [96-111]	Q92974 1xBiotin [K100]	Rho guanine nucleotide exchange factor 2 OS=Homo sapiens OX=9606 GN=ARHGEF2 PE=1 SV=4	1	1925.06	1.445	2.044	75.4	143.3	154.1	205.4	29.3	77.6	42.3	151.5	147.5	171.6	151.1	158.6	169547	24144.6	64051	34893.4	125014	121776	141667	124745	130923	High	Not Found	Peak Found	Not Found	High	High	High	High	High	High	2	963.037	4.887e-05	44	47.15
[R].EGKYIPLPQR.[V]	1xBiotin [K3]	1	10	Q8WWM7	Q8WWM7 [346-355]	Q8WWM7 1xBiotin [K348]	Ataxin-2-like protein OS=Homo sapiens OX=9606 GN=ATXN2L PE=1 SV=2	1	1426.75	0.131	1.18	163.5	15.3	192.9	206	84.4	135.3	12.6	11.1	116.4	190.3	159.7	125.1	544797	223354	357959	33417	29292.5	307831	503267	422309	330781	High	High	High	High	Not Found	High	High	High	High	High	2	713.879	0.0001786	17	41.82
[R].EMHKTLK.[L]	1xBiotin [K4]	1	10	Q96L93	Q96L93 [1226-1232]	Q96L93 1xBiotin [K1229]	Kinesin-like protein KIF16B OS=Homo sapiens OX=9606 GN=KIF16B PE=1 SV=2	1	1112.56	1.263	1.556	96.7	122.2	150.5	220.8	45.3	83	119.2	91.8	104.9	127.9	129.2	131.7	3.6447e+08	7.48215e+07	1.37038e+08	1.96782e+08	1.51584e+08	1.73085e+08	2.11131e+08	2.13265e+08	2.17427e+08	High	Peak Found	High	High	Peak Found	High	High	High	High	High	2	556.783	0.0007049	13	22.57
[K].VKGLVSSR.[H]	1xBiotin [K2]	1	12	Q9H9Q2	Q9H9Q2 [256-263]	Q9H9Q2 1xBiotin [K257]	COP9 signalosome complex subunit 7b OS=Homo sapiens OX=9606 GN=COPS7B PE=1 SV=1	1	1071.6	0.008	1.258	131	1.1	164.8	224	76.1	107	137.3	0.9	0.4	217.8	134.5	102.8	8.261e+06	2.80778e+06	3.94408e+06	5.06391e+06	32183.2	13061.8	8.03161e+06	4.9601e+06	3.791e+06	High	High	High	High	Not Found	Not Found	High	High	High	High	2	536.303	0.0001786	23	32.03
[K].VMTSGTGAPAKIITAVPK.[I]	1xBiotin [K18]	1	1	P51610	P51610 [803-820]	P51610 1xBiotin [K820]	Host cell factor 1 OS=Homo sapiens OX=9606 GN=HCFC1 PE=1 SV=2	1	1968.07	1.063	0.144	130.9	139.2	18.8	225.2	69	136.1	144.7	265.5	4.8	44	2	19.6	170641	52265.1	103114	109623	201174	3666.88	33312.1	1483.28	14821.5	Peak Found	Peak Found	Peak Found	High	Peak Found	Not Found	Not Found	Not Found	Not Found	High	2	984.536	0.00198	10	44.42
[R].LQGLAGGAPGQKECRPFEVYLPSGK.[M]	1xBiotin [K12]; 1xCarbamidomethyl [C14]	1	2	O15553	O15553 [213-237]	O15553 1xBiotin [K224]	Pyrin OS=Homo sapiens OX=9606 GN=MEFV PE=1 SV=1	1	2885.44	0.437	0.42	208.2	91	87.4	241.9	108.3	132	57.7	15.4	257.7	289.8	55.4	45.2	147245	65915.4	80389.9	35143.7	9359.14	156917	176417	33739.9	27519.2	High	Peak Found	Peak Found	Not Found	Not Found	Peak Found	High	Not Found	Not Found	High	3	962.486	0.001334	3	47.39
[K].GTGYIKTELISVSEVHPSR.[L]	1xBiotin [K6]	1	9	P42224	P42224 [698-716]	P42224 1xBiotin [K703]	Signal transducer and activator of transcription 1-alpha/beta OS=Homo sapiens OX=9606 GN=STAT1 PE=1 SV=2	1	2299.18	1.024	0.08	161.3	165.1	13	243.6	19.4	188.1	192.7	279.9	3	15.1	10.8	19	379546	30167.3	293095	300161	436073	4683.55	23551.4	16882.6	29665.4	High	Not Found	High	High	High	High	Not Found	Not Found	High	High	3	767.063	4.887e-05	34	50.75
[K].AGDSLMVMIAMKMEHTIK.[S]	1xBiotin [K]	1	79	Q96RQ3	Q96RQ3 [670-687]	Q96RQ3 1xBiotin [K]	Methylcrotonoyl-CoA carboxylase subunit alpha, mitochondrial OS=Homo sapiens OX=9606 GN=MCCC1 PE=1 SV=3	1	2232.07	0.545	1.983	36.5	36.6	112.7	244.9	25.5	20.5	133.4	25.5	6.2	78.6	40.7	110	2.65814e+07	2.76449e+06	2.2283e+06	1.44835e+07	2.7669e+06	669330	8.53398e+06	4.41972e+06	1.19405e+07	High	High	High	High	High	High	High	High	High	High	2	1116.54	4.887e-05	94	64.85
[R].TLTAAAVSGAQPILSKLEPQIASASEYAHR.[G]	1xBiotin [K16]	1	12	O60664	O60664 [69-98]	O60664 1xBiotin [K84]	Perilipin-3 OS=Homo sapiens OX=9606 GN=PLIN3 PE=1 SV=3	1	3306.72	1.241	1.173	86.2	106.9	101.1	249.7	2.6	81	177.5	100.4	5.1	17.8	134.6	95	293842	3111.73	95283	208918	118208	6021.53	20952.3	158399	111764	Peak Found	High	High	High	High	Not Found	Not Found	High	High	High	4	827.434	4.887e-05	28	59.03
[K].AENKGISPVVSEHR.[K]	1xBiotin [K4]	1	8	Q99700	Q99700 [778-791]	Q99700 1xBiotin [K781]	Ataxin-2 OS=Homo sapiens OX=9606 GN=ATXN2 PE=1 SV=2	1	1748.87	0.786	0.025	249.4	8	5.1	250.4	0.5	201.3	196.9	6.5	2.2	4.1	1	6.2	1.28925e+06	2622.37	1.0366e+06	1.01355e+06	33447.5	11276.1	21268.2	5081.11	31993.6	High	Not Found	Peak Found	High	Not Found	Not Found	High	Not Found	High	High	3	583.63	4.887e-05	35	32.66
[R].NDIEWGVLHQPPPPAGSEEGSAWKSK.[D]	1xBiotin [K]	1	3	Q9NPA3	Q9NPA3 [99-124]	Q9NPA3 1xBiotin [K]	Mid1-interacting protein 1 OS=Homo sapiens OX=9606 GN=MID1IP1 PE=1 SV=1	1	3042.44	0.93	1.225	63.4	289.3	51.6	251.5	26.1	46.2	233.9	5.7	211	421.7	32	37.6	160435	16645.5	29488.2	149184	3667.57	134614	269012	20394.6	24005.3	Peak Found	Not Found	Not Found	High	Not Found	Peak Found	Peak Found	Not Found	High	High	3	1014.82	4.887e-05	12	46.63
[K].LILTTLGKSGSPIVLALPHSQLPQAQK.[V]	1xBiotin [K8]	1	14	Q6MZP7	Q6MZP7 [140-166]	Q6MZP7 1xBiotin [K147]	Protein lin-54 homolog OS=Homo sapiens OX=9606 GN=LIN54 PE=1 SV=3	1	3036.73	2.235	2.53	58.6	130.9	148.2	271.2	54.2	9.4	137.6	121.2	89.9	140.1	137.2	87.2	657654	131545	22705.8	333607	294008	217933	339821	332813	211554	High	High	High	High	High	High	High	High	Peak Found	High	3	1012.92	4.887e-05	46	56.25
[K].AVEMHPAVTAAVKPLSSSSVLQEPPAK.[K]	1xBiotin [K27]; 1xOxidation [M4]	1	1	A0A1B0GTU1	A0A1B0GTU1 [672-698]	A0A1B0GTU1 1xBiotin [K698]	Zinc finger CCCH domain-containing protein 11B OS=Homo sapiens OX=9606 GN=ZC3H11B PE=4 SV=1	0	2986.54	0.377	0.511	181	28.4	95.8	285	192.3	26.9	107.3	11.5	30.2	9.4	101.8	145.5	84924.8	57307.5	8023.07	31981.8	3416.17	8988.89	2811.75	30339	43364.3	Peak Found	Peak Found	Not Found	Not Found	Not Found	Not Found	Not Found	Peak Found	High	High	3	996.184	0.002974	3	65.41
[R].ITGSVGKGLAAITMDKEYQQK.[R]	1xBiotin [K7]	1	2	Q709C8	Q709C8 [3481-3501]	Q709C8 1xBiotin [K3487]	Vacuolar protein sorting-associated protein 13C OS=Homo sapiens OX=9606 GN=VPS13C PE=1 SV=1	2	2464.26	1.352	0.436	69.7	308.6	34.7	288.1	20.7	37.5	165.9	285.6	28	18.7	9	22.6	213365	15354.7	27761.6	122847	211508	20764.3	13825.1	6698.12	16739.8	Peak Found	Not Found	Not Found	Peak Found	Peak Found	Not Found	Not Found	Not Found	Not Found	High	3	822.091	4.887e-05	23	45.34
[K].YQEGGVESAFHKTSTGAPAAIK.[K]	1xBiotin [K]	1	14	P40121	P40121 [116-137]	P40121 1xBiotin [K]	Macrophage-capping protein OS=Homo sapiens OX=9606 GN=CAPG PE=1 SV=2	1	2475.2	1.703	1.297	35.2	67.6	45.7	350.6	3.5	5.7	10.9	436.7	5.9	12.7	4.7	7.3	664505	6560.84	10738.6	20620.2	827771	11172.9	24068.2	8883.36	13930.6	High	High	High	High	High	High	High	High	High	High	3	825.738	4.887e-05	30	39.9
[K].KDCEVVMMIGLPGAGKTTWVTK.[H]	1xBiotin [K]; 1xCarbamidomethyl [C3]	1	6	Q00839	Q00839 [495-516]	Q00839 1xBiotin [K]	Heterogeneous nuclear ribonucleoprotein U OS=Homo sapiens OX=9606 GN=HNRNPU PE=1 SV=6	2	2647.31	0.651	0.836	114.4	87.6	54.8	380	69.6	35.9	23.4	59.6	53.3	394.3	30	33.3	146723	26873.6	13853.8	9017.65	23018.1	20577.5	152252	11579.9	12877.8	High	Not Found	Not Found	High	High	Not Found	High	Not Found	Not Found	High	3	883.109	4.887e-05	10	54.84
[K].KKPTPVLLPQSK.[Q]	1xBiotin [K2]	1	1	Q9UGP8	Q9UGP8 [534-545]	Q9UGP8 1xBiotin [K535]	Translocation protein SEC63 homolog OS=Homo sapiens OX=9606 GN=SEC63 PE=1 SV=2	1	1561.91	0.127	0.067	403.1	51.1	23.2	397.4	131.4	288.4	36.6	273.8	12.5	16.6	8.9	34.6	371703	122939	269776	34226.3	256099	11720.7	15554.6	8289.37	32361.3	Peak Found	Peak Found	High	Not Found	Peak Found	Not Found	Not Found	Not Found	Not Found	High	3	521.31	0.002532	6	34.39
[R].ITGSVGKGLAAITMDK.[E]	1xBiotin [K7]	1	2	Q709C8	Q709C8 [3481-3496]	Q709C8 1xBiotin [K3487]	Vacuolar protein sorting-associated protein 13C OS=Homo sapiens OX=9606 GN=VPS13C PE=1 SV=1	1	1787.94	0.208	0.344	153	129.1	52.7	530.3	42.8	35.2	41.1	36.1	7.3	611.8	11	14.8	384250	31040.1	25478.3	29760.9	26182.5	5305.11	443286	7994.23	10691	High	Not Found	Not Found	Not Found	Not Found	Not Found	High	Not Found	Not Found	High	2	894.473	4.887e-05	94	48.22
[K].AAFQSQYKSHFVAASLSNQK.[A]	1xBiotin [K8]	1	5	Q86XP3	Q86XP3 [701-720]	Q86XP3 1xBiotin [K708]	ATP-dependent RNA helicase DDX42 OS=Homo sapiens OX=9606 GN=DDX42 PE=1 SV=1	1	2438.19	0.44	0.872	99.1	62.4	86.4	557.9	35.4	55.9	35.2	15.6	40.7	70.9	48.8	37.6	222053	14108.6	22269.5	14021.8	6212.23	16192.8	28211.7	19420.1	14966.6	High	Not Found	Not Found	High	Not Found	Not Found	Not Found	Not Found	Not Found	High	3	813.403	4.887e-05	16	44.3
[R].AGAISASGPELQGAGHSKLQVTMPGIK.[V]	1xBiotin [K18]	1	1	Q09666	Q09666 [226-252]	Q09666 1xBiotin [K243]	Neuroblast differentiation-associated protein AHNAK OS=Homo sapiens OX=9606 GN=AHNAK PE=1 SV=2	1	2831.45	0.464	0.713	108.7	75.3	119.6	558.9	75.6	27	60.6	52.4	12.5	240.4	83.2	19.2	197928	26778.7	9550.46	21471.7	18550	4430.22	85129.4	29472.8	6808.8	High	Not Found	Not Found	Not Found	Not Found	Not Found	Peak Found	Not Found	Not Found	High	3	944.49	0.00187	0	46.53
[K].DTLKTSNPLVLEEASASQAGSR.[K]	1xBiotin [K4]	1	1	Q9NUQ8	Q9NUQ8 [141-162]	Q9NUQ8 1xBiotin [K144]	ATP-binding cassette sub-family F member 3 OS=Homo sapiens OX=9606 GN=ABCF3 PE=1 SV=2	1	2500.23	1.086	0.35	127.9	138.9	44.7	573.6	61.3	86.7	94.2	99.3	75.8	28.8	30.3	33.7	175330	18727.3	26499	28779.3	30337.4	23160.7	8814.11	9266.37	10289.3	High	Not Found	Not Found	Not Found	Not Found	Not Found	Not Found	Not Found	Not Found	High	2	1250.62	0.0001786	18	48.04
[R].KPIDYTVLDDVGHGVK.[W]	1xBiotin [K1]	1	1	Q8IZP0	Q8IZP0 [139-154]	Q8IZP0 1xBiotin [K139]	Abl interactor 1 OS=Homo sapiens OX=9606 GN=ABI1 PE=1 SV=4	0	1982.01																								Not Found	Not Found	Not Found	Not Found	Not Found	Not Found	Not Found	Not Found	Not Found	High	3	661.339	0.0003037	5
[R].YNLYTAEGKYIFK.[E]	1xBiotin [K9]	1	6	Q8N9N2	Q8N9N2 [323-335]	Q8N9N2 1xBiotin [K331]	Activating signal cointegrator 1 complex subunit 1 OS=Homo sapiens OX=9606 GN=ASCC1 PE=1 SV=1	1	1835.9																								High	Not Found	Not Found	High	High	High	Not Found	Not Found	Not Found	High	2	918.456	4.887e-05	14
[K].VAAHASLNPALFSMKMELAGSNTTASSPAR.[A]	1xBiotin [K15]	1	1	Q9UIF9	Q9UIF9 [1158-1187]	Q9UIF9 1xBiotin [K1172]	Bromodomain adjacent to zinc finger domain protein 2A OS=Homo sapiens OX=9606 GN=BAZ2A PE=1 SV=4	1	3256.59																								High	Not Found	Not Found	Not Found	Not Found	Not Found	Not Found	Not Found	Not Found	High	3	1086.2	4.887e-05	11
[K].KPEKPLILQSLGPKTQSVEITK.[T]	1xBiotin [K14]	1	2	Q9Y5K6	Q9Y5K6 [240-261]	Q9Y5K6 1xBiotin [K253]	CD2-associated protein OS=Homo sapiens OX=9606 GN=CD2AP PE=1 SV=1	1	2660.51																								Not Found	Not Found	Not Found	Not Found	Not Found	Not Found	Not Found	Not Found	Not Found	High	3	887.506	0.0001786	7
[M].SVFGKLFGAGGGK.[A]	1xAcetyl [N-Term]; 1xBiotin [K5]	1	4	Q9H444	Q9H444 [2-14]	Q9H444 1xAcetyl [N-Term]; 1xBiotin [K6]	Charged multivesicular body protein 4b OS=Homo sapiens OX=9606 GN=CHMP4B PE=1 SV=1	1	1492.76																								Not Found	Not Found	Not Found	High	High	Not Found	Not Found	Not Found	High	High	2	746.885	4.887e-05	20
[K].GYKPPDEGPSEYQTIPLNKIEDFGVHCK.[Q]	1xBiotin [K19]; 1xCarbamidomethyl [C27]	1	1	Q92905	Q92905 [192-219]	Q92905 1xBiotin [K210]	COP9 signalosome complex subunit 5 OS=Homo sapiens OX=9606 GN=COPS5 PE=1 SV=4	1	3444.62																								Not Found	Not Found	Not Found	Not Found	Not Found	Not Found	Not Found	Not Found	Not Found	High	4	861.912	4.887e-05	25
[R].QFMIFTQSSEKTAVSCLSQNDWK.[L]	1xBiotin [K11]; 1xCarbamidomethyl [C16]	1	1	Q96GG9	Q96GG9 [14-36]	Q96GG9 1xBiotin [K24]	DCN1-like protein 1 OS=Homo sapiens OX=9606 GN=DCUN1D1 PE=1 SV=1	1	2961.36																								Not Found	Not Found	Not Found	Not Found	Not Found	Not Found	Not Found	Not Found	Not Found	High	3	987.791	0.0004247	4
[K].LTPLILKPFGNSISR.[Y]	1xBiotin [K7]	1	1	Q14739	Q14739 [117-131]	Q14739 1xBiotin [K123]	Delta(14)-sterol reductase LBR OS=Homo sapiens OX=9606 GN=LBR PE=1 SV=2	0	1882.06																								High	Not Found	Not Found	Not Found	Not Found	Not Found	Not Found	Not Found	Not Found	High	2	941.534	4.887e-05	26
[K].WPMKAALLTPMR.[A]	1xBiotin [K4]; 2xOxidation [M3; M11]	1	1	Q96M86	Q96M86 [3410-3421]	Q96M86 1xBiotin [K3413]	Dynein heavy chain domain-containing protein 1 OS=Homo sapiens OX=9606 GN=DNHD1 PE=2 SV=2	1	1672.84																								Not Found	Not Found	Not Found	Not Found	Not Found	Not Found	Not Found	Not Found	Not Found	High	2	836.923	0.00205	6
[R].NTFNFGSKNVSGISFTENMGSSQQK.[N]	1xBiotin [K8]	1	2	P49792	P49792 [1097-1121]	P49792 1xBiotin [K1104]	E3 SUMO-protein ligase RanBP2 OS=Homo sapiens OX=9606 GN=RANBP2 PE=1 SV=2	1	2935.33																								High	Not Found	Not Found	Not Found	High	Not Found	Not Found	Not Found	Not Found	High	3	979.117	0.0006696	10
[R].YQLLPKMEIGPVSSSR.[F]	1xBiotin [K6]	1	1	Q96EB1	Q96EB1 [164-179]	Q96EB1 1xBiotin [K169]	Elongator complex protein 4 OS=Homo sapiens OX=9606 GN=ELP4 PE=1 SV=2	1	2031.04																								Not Found	Not Found	Not Found	Not Found	Not Found	Not Found	Not Found	Not Found	Not Found	High	2	1016.02	9.493e-05	10
[K].GGVASGFKHVVPNEVVVQR.[L]	1xBiotin [K8]	1	1	P06396	P06396 [170-188]	P06396 1xBiotin [K177]	Gelsolin OS=Homo sapiens OX=9606 GN=GSN PE=1 SV=1	1	2205.16																								Not Found	Not Found	Not Found	Not Found	Not Found	Not Found	Not Found	Not Found	Not Found	High	2	1103.08	0.0001786	3
[R].YIGIVKQAGLER.[M]	1xBiotin [K6]	1	1	P52597	P52597 [219-230]	P52597 1xBiotin [K224]	Heterogeneous nuclear ribonucleoprotein F OS=Homo sapiens OX=9606 GN=HNRNPF PE=1 SV=3	1	1572.86																								Not Found	Not Found	High	Not Found	Not Found	Not Found	Not Found	Not Found	Not Found	High	2	786.931	0.001835	6
[K].HAAENPGKYNILGTNTIMDK.[M]	1xBiotin [K8]	1	1	Q00839	Q00839 [517-536]	Q00839 1xBiotin [K524]	Heterogeneous nuclear ribonucleoprotein U OS=Homo sapiens OX=9606 GN=HNRNPU PE=1 SV=6	1	2413.16																								High	Not Found	Not Found	Not Found	Not Found	Not Found	Not Found	Not Found	Not Found	High	3	805.06	0.0001786	19
[K].TITLVKSPISVPGGSALISNLGK.[V]	1xBiotin [K6]	1	1	P51610	P51610 [660-682]	P51610 1xBiotin [K665]	Host cell factor 1 OS=Homo sapiens OX=9606 GN=HCFC1 PE=1 SV=2	1	2478.4																								Not Found	Not Found	Not Found	Not Found	Not Found	Not Found	High	Not Found	Not Found	High	3	826.805	0.0009806	5
[R].VNLIYGTISDGCTEQSCPVMSGGPKYEYR.[W]	1xBiotin [K25]; 2xCarbamidomethyl [C12; C17]	1	2	Q96BX8	Q96BX8 [72-100]	Q96BX8 1xBiotin [K96]	MOB kinase activator 3A OS=Homo sapiens OX=9606 GN=MOB3A PE=1 SV=1	1	3507.57																								Not Found	High	Not Found	High	Not Found	Not Found	Not Found	Not Found	Not Found	High	3	1169.86	4.887e-05	21
[K].TSLCFKEQTLLPVNDALR.[T]	1xBiotin [K6]; 1xCarbamidomethyl [C4]	1	5	Q9Y217	Q9Y217 [566-583]	Q9Y217 1xBiotin [K571]	Myotubularin-related protein 6 OS=Homo sapiens OX=9606 GN=MTMR6 PE=1 SV=3	1	2331.18																								High	Not Found	High	Not Found	High	Not Found	Not Found	Not Found	Not Found	High	2	1166.1	4.887e-05	47
[R].HELTEISNVDVETQSGKTVIR.[L]	1xBiotin [K17]	1	3	Q09666	Q09666 [187-207]	Q09666 1xBiotin [K203]	Neuroblast differentiation-associated protein AHNAK OS=Homo sapiens OX=9606 GN=AHNAK PE=1 SV=2	1	2581.29																								High	Not Found	Not Found	Not Found	Not Found	Not Found	Not Found	Not Found	Not Found	High	3	861.102	4.887e-05	9
[K].VDIDVPDVDVQGPDWHLKMPK.[V]	1xBiotin [K21]	1	1	Q09666	Q09666 [4170-4190]; [4634-4654]	Q09666 1xBiotin [K4190]; 1xBiotin [K4654]	Neuroblast differentiation-associated protein AHNAK OS=Homo sapiens OX=9606 GN=AHNAK PE=1 SV=2	1	2629.28																								High	Not Found	Not Found	Not Found	Not Found	Not Found	Not Found	Not Found	Not Found	High	3	877.098	0.001178	4
[K].NNPATPSTAMGSSVPYSTAKTPHPVLTPVAANQAK.[Q]	1xBiotin [K35]; 1xOxidation [M10]	1	2	P35658	P35658 [1130-1164]	P35658 1xBiotin [K1164]	Nuclear pore complex protein Nup214 OS=Homo sapiens OX=9606 GN=NUP214 PE=1 SV=2	1	3747.85																								Not Found	Not Found	High	Not Found	High	Not Found	Not Found	Not Found	Not Found	High	3	1249.95	0.001646	23
[K].VEDLPLKLTIYSEADLR.[K]	1xBiotin [K7]	1	3	Q15154	Q15154 [1966-1982]	Q15154 1xBiotin [K1972]	Pericentriolar material 1 protein OS=Homo sapiens OX=9606 GN=PCM1 PE=1 SV=5	1	2201.15																								Not Found	Not Found	Not Found	Not Found	High	Not Found	Not Found	High	High	High	2	1101.08	4.887e-05	32
[K].IPSWQIPVKSPSPSSPAAVNHHSSSDISPVSNESTSSSPGK.[E]	1xBiotin [K9]	1	2	O75381	O75381 [238-278]	O75381 1xBiotin [K246]	Peroxisomal membrane protein PEX14 OS=Homo sapiens OX=9606 GN=PEX14 PE=1 SV=1	1	4396.12																								Not Found	Not Found	Not Found	High	Not Found	Not Found	Not Found	Not Found	Not Found	High	4	1099.78	4.887e-05	13
[R].ISFVEEDVHPKWIPGAADDSK.[L]	1xBiotin [K11]	1	2	Q8WYP5	Q8WYP5 [1231-1251]	Q8WYP5 1xBiotin [K1241]	Protein ELYS OS=Homo sapiens OX=9606 GN=AHCTF1 PE=1 SV=3	1	2566.23																								Not Found	Not Found	Not Found	Not Found	Not Found	Not Found	Not Found	Not Found	Not Found	High	3	856.08	4.887e-05	26
[R].SASLVLPSYQHSDLSKIEIHR.[V]	1xBiotin [K16]	1	1	Q5TBA9	Q5TBA9 [2294-2314]	Q5TBA9 1xBiotin [K2309]	Protein furry homolog OS=Homo sapiens OX=9606 GN=FRY PE=1 SV=1	1	2606.34																								Not Found	Not Found	Not Found	High	Not Found	Not Found	Not Found	Not Found	Not Found	High	3	869.449	4.887e-05	9
[K].AFSLKTISTSDPAEVLVK.[N]	1xBiotin [K5]	1	2	Q86UE4	Q86UE4 [487-504]	Q86UE4 1xBiotin [K491]	Protein LYRIC OS=Homo sapiens OX=9606 GN=MTDH PE=1 SV=2	1	2132.13																								High	Not Found	Not Found	Not Found	Not Found	Not Found	High	Not Found	Not Found	High	2	1066.57	0.0001786	18
[M].SALEKSMHLGR.[L]	1xAcetyl [N-Term]; 1xBiotin [K5]	1	1	Q9Y570	Q9Y570 [2-12]	Q9Y570 1xAcetyl [N-Term]; 1xBiotin [K6]	Protein phosphatase methylesterase 1 OS=Homo sapiens OX=9606 GN=PPME1 PE=1 SV=3	1	1496.73																								Not Found	Not Found	Not Found	Not Found	Not Found	Not Found	High	Not Found	Not Found	High	2	748.872	0.0003433	8
[K].GKPLVVVINEKLMNNHQLELAK.[Q]	1xBiotin [K11]	1	3	Q9NP73	Q9NP73 [93-114]	Q9NP73 1xBiotin [K103]	Putative bifunctional UDP-N-acetylglucosamine transferase and deubiquitinase ALG13 OS=Homo sapiens OX=9606 GN=ALG13 PE=1 SV=2	1	2713.49																								Not Found	Not Found	Not Found	High	High	Not Found	Not Found	Not Found	Not Found	High	3	905.168	4.887e-05	14
[K].SIDDTSNFDEFPESDILKPTVATSNHPETDYKNK.[D]	1xBiotin [K34]	1	1	Q15208	Q15208 [403-436]	Q15208 1xBiotin [K436]	Serine/threonine-protein kinase 38 OS=Homo sapiens OX=9606 GN=STK38 PE=1 SV=1	1	4080.87																								Not Found	Not Found	Not Found	Not Found	Not Found	Not Found	Not Found	Not Found	Not Found	High	4	1020.97	0.0004247	4
[K].SGLTGYIKGIFGFR.[S]	1xBiotin [K8]	1	3	Q9UHB9	Q9UHB9 [613-626]	Q9UHB9 1xBiotin [K620]	Signal recognition particle subunit SRP68 OS=Homo sapiens OX=9606 GN=SRP68 PE=1 SV=2	1	1741.91																								Not Found	Not Found	Not Found	Not Found	Not Found	Not Found	Not Found	Not Found	Not Found	High	2	871.458	4.887e-05	47
[K].FMPNNQLNYKSTQLSHLVYR.[-]	1xBiotin [K10]	1	2	Q9UM82	Q9UM82 [501-520]	Q9UM82 1xBiotin [K510]	Spermatogenesis-associated protein 2 OS=Homo sapiens OX=9606 GN=SPATA2 PE=1 SV=2	1	2679.32																								Not Found	Not Found	Not Found	Not Found	Not Found	Not Found	Not Found	Not Found	Not Found	High	3	893.776	4.887e-05	20
[R].ISKFYPIPSLHSTGS.[-]	1xBiotin [K3]	1	3	Q9H2G2	Q9H2G2 [1221-1235]	Q9H2G2 1xBiotin [K1223]	STE20-like serine/threonine-protein kinase OS=Homo sapiens OX=9606 GN=SLK PE=1 SV=1	1	1859.94																								Not Found	Not Found	Not Found	High	Not Found	High	Not Found	Not Found	Not Found	High	2	930.472	4.887e-05	14
[R].LIEPGSKNPHLITNWGPAAFTEAELEER.[E]	1xBiotin [K7]	1	2	Q9UH65	Q9UH65 [547-574]	Q9UH65 1xBiotin [K553]	Switch-associated protein 70 OS=Homo sapiens OX=9606 GN=SWAP70 PE=1 SV=1	1	3345.66																								Not Found	Not Found	Not Found	High	Not Found	Not Found	Not Found	Not Found	Not Found	High	3	1115.89	9.493e-05	20
[K].EKMVGGIAQIIAAQEEMLR.[K]	1xBiotin [K2]; 1xOxidation [M17]	1	1	Q9Y490	Q9Y490 [2492-2510]	Q9Y490 1xBiotin [K2493]	Talin-1 OS=Homo sapiens OX=9606 GN=TLN1 PE=1 SV=3	1	2329.17																								Not Found	Not Found	Not Found	Not Found	High	Not Found	Not Found	Not Found	Not Found	High	3	777.062	0.0003433	5
[R].QQQYKFLPSELR.[D]	1xBiotin [K5]	1	4	Q9Y490	Q9Y490 [2527-2538]	Q9Y490 1xBiotin [K2531]	Talin-1 OS=Homo sapiens OX=9606 GN=TLN1 PE=1 SV=3	1	1762.89																								Not Found	Not Found	Not Found	High	High	High	Not Found	Not Found	Not Found	High	2	881.95	9.493e-05	15
[K].EKMVGGIAQIIAAQEEMLR.[K]	1xBiotin [K2]	1	4	Q9Y490	Q9Y490 [2492-2510]	Q9Y490 1xBiotin [K2493]	Talin-1 OS=Homo sapiens OX=9606 GN=TLN1 PE=1 SV=3	1	2313.18																								Not Found	Not Found	Not Found	High	Not Found	Not Found	Not Found	Not Found	Not Found	High	3	771.73	4.887e-05	24
[K].VFIDQNLSPGKGVVSLVAVHPSTVNPLGK.[Q]	1xBiotin [K11]	1	2	Q14186	Q14186 [16-44]	Q14186 1xBiotin [K26]	Transcription factor Dp-1 OS=Homo sapiens OX=9606 GN=TFDP1 PE=1 SV=1	1	3198.73																								High	Not Found	Not Found	High	Not Found	Not Found	Not Found	Not Found	Not Found	High	3	1066.92	0.0001786	7
[K].KTQETLSQAGQKTSAALSTVGSAISR.[K]	1xBiotin [K12]	1	1	O43399	O43399 [128-153]	O43399 1xBiotin [K139]	Tumor protein D54 OS=Homo sapiens OX=9606 GN=TPD52L2 PE=1 SV=2	2	2846.47																								High	Not Found	Not Found	Not Found	Not Found	Not Found	Not Found	Not Found	Not Found	High	3	949.493	0.0007049	19
[R].ELVDLKIIWNK.[T]	1xBiotin [K6]	1	1	O14562	O14562 [84-94]	O14562 1xBiotin [K89]	Ubiquitin domain-containing protein UBFD1 OS=Homo sapiens OX=9606 GN=UBFD1 PE=1 SV=2	1	1596.88																								High	Not Found	Not Found	Not Found	Not Found	Not Found	Not Found	Not Found	Not Found	High	2	798.944	0.0007049	11
[K].GKALEVAEYLTPVLK.[E]	1xBiotin [K2]	1	2	Q9NT62	Q9NT62 [10-24]	Q9NT62 1xBiotin [K11]	Ubiquitin-like-conjugating enzyme ATG3 OS=Homo sapiens OX=9606 GN=ATG3 PE=1 SV=1	1	1857.02																								Not Found	Not Found	Not Found	Not Found	Not Found	Not Found	Not Found	High	Not Found	High	2	929.012	0.0001786	32
[K].MIAKNVLGLVPQALPK.[A]	1xBiotin [K4]	1	1	Q8N1G0	Q8N1G0 [436-451]	Q8N1G0 1xBiotin [K439]	Zinc finger protein 687 OS=Homo sapiens OX=9606 GN=ZNF687 PE=1 SV=1	1	1918.1																								Not Found	Not Found	Not Found	Not Found	Not Found	Not Found	Not Found	Not Found	Not Found	High	2	959.554	0.002272	7
[R].GPPASSPAPAPKFSPVTPK.[F]	1xBiotin [K12]	1	3	Q15942	Q15942 [254-272]	Q15942 1xBiotin [K265]	Zyxin OS=Homo sapiens OX=9606 GN=ZYX PE=1 SV=1	1	2059.07																								High	Not Found	Not Found	Not Found	Not Found	Not Found	Not Found	Not Found	Not Found	High	2	1030.04	4.887e-05	26

## Sheet: Thalidomide
Annotated Sequence	Modifications	# PSMs	Master Protein Accessions	Positions in Master Proteins	Modifications in Master Proteins	Master Protein Descriptions	# Missed Cleavages	Charge	m/z	Theo. MH+ [Da]	Abundances: DMSO_1	Abundances: DMSO_2	Abundances: DMSO_3	Abundances: Tha_1	Abundances: Tha_2	Abundances: Tha_3	Ratio (Tha/DMSO)	Ratio (log 2)	p Value	− p Value (LOG10)	p Value Rank	q value	q value (-log10)
[K].AVEMHPAVTAAVKPLSSSSVLQEPPAK.[K]	1xBiotin [K27]; 1xOxidation [M4]	1	A0A1B0GTU1	A0A1B0GTU1 [672-698]	A0A1B0GTU1 1xBiotin [K698]	Zinc finger CCCH domain-containing protein 11B OS=Homo sapiens OX=9606 GN=ZC3H11B PE=4 SV=1	0	3	996.184	2986.54	84924.8	57307.5	8023.07	2811.75	30339	43364.3	0.509234	-0.973601	0.389173	0.409857	89	0.677774	0.168915
[K].LVNPKYALVK.[A]	1xBiotin [K5]	1	A6ND36	A6ND36 [344-353]	A6ND36 1xBiotin [K348]	Protein FAM83G OS=Homo sapiens OX=9606 GN=FAM83G PE=1 SV=2	1	2	685.897	1370.79	19737.5	31801.1	25434.3	10606.9	26040.4	29484	0.85915	-0.219018	0.621743	0.206389	120	0.803084	0.0952389
[M].AGFGAMEKFLVEYK.[S]	1xAcetyl [N-Term]; 1xBiotin [K8]	9	O14929	O14929 [2-15]	O14929 1xAcetyl [N-Term]; 1xBiotin [K9]	Histone acetyltransferase type B catalytic subunit OS=Homo sapiens OX=9606 GN=HAT1 PE=1 SV=1	1	2	929.449	1857.89	32301.1	31438	2868.02	28492.3	81825.9	76639.9	2.80688	1.48897	0.109313	0.961327	18	0.941308	0.0262682
[R].LQGLAGGAPGQKECRPFEVYLPSGK.[M]	1xBiotin [K12]; 1xCarbamidomethyl [C14]	2	O15553	O15553 [213-237]	O15553 1xBiotin [K224]	Pyrin OS=Homo sapiens OX=9606 GN=MEFV PE=1 SV=1	1	3	962.486	2885.44	147245	65915.4	80389.9	176417	33739.9	27519.2	0.80966	-0.304613	0.750622	0.124579	133	0.874785	0.0580985
[K].TQETLSQAGQKTSAALSTVGSAISR.[K]	1xBiotin [K11]	27	O43399	O43399 [129-153]	O43399 1xBiotin [K139]	Tumor protein D54 OS=Homo sapiens OX=9606 GN=TPD52L2 PE=1 SV=2	1	3	906.798	2718.37	955540	275178	11077.9	628958	771965	503481	1.53359	0.616912	0.491271	0.308679	105	0.72521	0.139536
[R].TLTAAAVSGAQPILSKLEPQIASASEYAHR.[G]	1xBiotin [K16]	12	O60664	O60664 [69-98]	O60664 1xBiotin [K84]	Perilipin-3 OS=Homo sapiens OX=9606 GN=PLIN3 PE=1 SV=3	1	4	827.434	3306.72	293842	3111.73	95283	20952.3	158399	111764	0.74219	-0.430139	0.740119	0.130698	132	0.869079	0.0609407
[K].AASADSTTEGTPADGFTVLSTKSLFLGQK.[L]	1xBiotin [K22]	5	O75367	O75367 [168-196]	O75367 1xBiotin [K189]	Core histone macro-H2A.1 OS=Homo sapiens OX=9606 GN=MACROH2A1 PE=1 SV=4	1	3	1042.85	3126.53	5168.82	28675.7	13179.6	8192.59	48140.7	19334.3	1.60912	0.686276	0.525864	0.279127	110	0.74099	0.130188
[R].LDPFADGGKTPDPK.[M]	1xBiotin [K9]	14	O75533	O75533 [133-146]	O75533 1xBiotin [K141]	Splicing factor 3B subunit 1 OS=Homo sapiens OX=9606 GN=SF3B1 PE=1 SV=3	1	2	842.406	1683.8	1.05712e+06	488773	1.1162e+06	1.62181e+06	1.42809e+06	1.01721e+06	1.52778	0.61144	0.15537	0.808633	35	0.688067	0.162369
[K].SPAKSPNPSTPR.[G]	1xBiotin [K4]	1	O76021	O76021 [392-403]	O76021 1xBiotin [K395]	Ribosomal L1 domain-containing protein 1 OS=Homo sapiens OX=9606 GN=RSL1D1 PE=1 SV=3	1	2	732.867	1464.73	320318	98934.5	208160	383182	596781	354818	2.12744	1.08912	0.0770043	1.11348	13	0.918129	0.0370965
[R].LCENIAGHLK.[D]	1xBiotin [K10]; 1xCarbamidomethyl [C2]	1	P04040	P04040 [459-468]	P04040 1xBiotin [K468]	Catalase OS=Homo sapiens OX=9606 GN=CAT PE=1 SV=3	0	2	690.842	1380.68	10482.6	18068.2	30085.6	32675.8	21323.3	3703.75	0.984081	-0.0231516	0.977078	0.0100707	154	0.983423	0.00725976
[R].SPMPGVVVAVSVKPGDAVAEGQEICVIEAMKMQNSMTAGK.[T]	1xBiotin [K]; 1xCarbamidomethyl [C25]; 1xOxidation [M]	8	P05165	P05165 [664-703]	P05165 1xBiotin [K]	Propionyl-CoA carboxylase alpha chain, mitochondrial OS=Homo sapiens OX=9606 GN=PCCA PE=1 SV=4	1	4	1090.28	4358.1	122143	129343	9246.9	79090.5	6378.26	8193.53	0.359226	-1.47704	0.289641	0.53814	66	0.680217	0.167353
[R].SPMPGVVVAVSVKPGDAVAEGQEICVIEAMKMQNSMTAGK.[T]	1xBiotin [K31]; 1xCarbamidomethyl [C25]; 2xOxidation [M]	8	P05165	P05165 [664-703]	P05165 1xBiotin [K694]	Propionyl-CoA carboxylase alpha chain, mitochondrial OS=Homo sapiens OX=9606 GN=PCCA PE=1 SV=4	1	4	1094.28	4374.1	20909.6	81225.6	17696.8	24655.7	32196.6	12423	0.578104	-0.7906	0.475996	0.322396	103	0.716305	0.144902
[R].SPMPGVVVAVSVKPGDAVAEGQEICVIEAMKMQNSMTAGK.[T]	1xBiotin [K31]; 1xCarbamidomethyl [C25]; 3xOxidation [M3; M36; M]	3	P05165	P05165 [664-703]	P05165 1xBiotin [K694]	Propionyl-CoA carboxylase alpha chain, mitochondrial OS=Homo sapiens OX=9606 GN=PCCA PE=1 SV=4	1	4	1098.28	4390.09	34979	9803.9	16927	4741.32	30663.9	10556.1	0.744797	-0.425081	0.653915	0.184479	122	0.830794	0.0805068
[R].SPMPGVVVAVSVKPGDAVAEGQEICVIEAMKMQNSMTAGK.[T]	1xBiotin [K31]; 1xCarbamidomethyl [C25]	10	P05165	P05165 [664-703]	P05165 1xBiotin [K694]	Propionyl-CoA carboxylase alpha chain, mitochondrial OS=Homo sapiens OX=9606 GN=PCCA PE=1 SV=4	1	4	1086.28	4342.11	362258	18705.7	15467.5	303545	3114.39	33331	0.857626	-0.221579	0.905948	0.0428968	142	0.988887	0.00485343
[K].ELTIGSKLQDAEIAR.[L]	1xBiotin [K7]	35	P06703	P06703 [41-55]	P06703 1xBiotin [K47]	Protein S100-A6 OS=Homo sapiens OX=9606 GN=S100A6 PE=1 SV=1	1	2	935.491	1869.97	2.31345e+06	439035	1.39085e+06	2.92433e+06	2.42077e+06	1.54987e+06	1.66411	0.734754	0.245061	0.610726	55	0.690626	0.160757
[K].INEAVECLLSLKAQYK.[E]	1xBiotin [K12]; 1xCarbamidomethyl [C7]	5	P07814	P07814 [850-865]	P07814 1xBiotin [K861]	Bifunctional glutamate/proline--tRNA ligase OS=Homo sapiens OX=9606 GN=EPRS1 PE=1 SV=5	1	3	702.363	2105.08	21029.6	5482.69	40669.9	62104.4	59906.5	2405.88	1.85193	0.889031	0.435456	0.361055	98	0.688732	0.16195
[K].AQYKSLIGVEYKPVSATGAEDK.[D]	1xBiotin [K4]	16	P07814	P07814 [940-961]	P07814 1xBiotin [K943]	Bifunctional glutamate/proline--tRNA ligase OS=Homo sapiens OX=9606 GN=EPRS1 PE=1 SV=5	1	3	860.771	2580.3	730263	341606	401804	924572	346898	507309	1.20704	0.271471	0.653956	0.184451	123	0.824091	0.0840247
[R].TLLIKTVETR.[D]	1xBiotin [K5]	27	P08670	P08670 [441-450]	P08670 1xBiotin [K445]	Vimentin OS=Homo sapiens OX=9606 GN=VIM PE=1 SV=4	1	2	700.402	1399.8	2.0644e+06	794671	1.83316e+06	2.32908e+06	2.46952e+06	1.58829e+06	1.36117	0.444842	0.30155	0.520641	70	0.667717	0.175408
[K].GQPLCVLSAMKMETVVTSPMEGTVR.[K]	1xBiotin [K11]; 1xCarbamidomethyl [C5]; 1xOxidation [M]	323	P11498	P11498 [1134-1158]	P11498 1xBiotin [K1144]	Pyruvate carboxylase, mitochondrial OS=Homo sapiens OX=9606 GN=PC PE=1 SV=2	1	2	1482.21	2963.42	1.26659e+07	8.9631e+06	1.78173e+07	2.02789e+07	1.97207e+07	1.82351e+07	1.4763	0.561989	0.076543	1.11609	12	0.98868	0.00494419
[K].GQPLCVLSAMKMETVVTSPMEGTVR.[K]	1xBiotin [K11]; 1xCarbamidomethyl [C5]; 2xOxidation [M]	234	P11498	P11498 [1134-1158]	P11498 1xBiotin [K1144]	Pyruvate carboxylase, mitochondrial OS=Homo sapiens OX=9606 GN=PC PE=1 SV=2	1	3	993.809	2979.41	4.85635e+06	3.05881e+06	5.28909e+06	8.47382e+06	1.15871e+07	5.6064e+06	1.94387	0.958928	0.0889107	1.05105	14	0.984369	0.0068421
[K].GQPLCVLSAMKMETVVTSPMEGTVR.[K]	1xBiotin [K11]; 1xCarbamidomethyl [C5]; 3xOxidation [M10; M12; M20]	46	P11498	P11498 [1134-1158]	P11498 1xBiotin [K1144]	Pyruvate carboxylase, mitochondrial OS=Homo sapiens OX=9606 GN=PC PE=1 SV=2	1	3	999.141	2995.41	324797	885934	1.84913e+06	1.86763e+06	2.5581e+06	1.04413e+06	1.78762	0.83804	0.267525	0.572635	60	0.691107	0.160455
[K].GQPLCVLSAMKMETVVTSPMEGTVR.[K]	1xBiotin [K11]; 1xCarbamidomethyl [C5]	100	P11498	P11498 [1134-1158]	P11498 1xBiotin [K1144]	Pyruvate carboxylase, mitochondrial OS=Homo sapiens OX=9606 GN=PC PE=1 SV=2	1	2	1474.21	2947.42	4.09906e+07	1.34045e+07	1.85728e+07	3.50097e+07	2.33399e+07	2.23805e+07	1.10638	0.145845	0.796528	0.0987989	135	0.914532	0.0388009
[K].IKTLFPLIEAK.[K]	1xBiotin [K2]	6	P13010	P13010 [533-543]	P13010 1xBiotin [K534]	X-ray repair cross-complementing protein 5 OS=Homo sapiens OX=9606 GN=XRCC5 PE=1 SV=3	1	2	749.939	1498.87	1688.5	11096.5	29479.6	154607	98279.9	29527.2	6.68205	2.74029	0.0969897	1.01327	16	0.939588	0.0270625
[K].STDVAKTFR.[K]	1xBiotin [K6]	9	P13796	P13796 [83-91]	P13796 1xBiotin [K88]	Plastin-2 OS=Homo sapiens OX=9606 GN=LCP1 PE=1 SV=6	1	2	625.814	1250.62	608786	256432	21915.6	808906	769349	27858.5	1.81045	0.856349	0.477226	0.321276	104	0.71125	0.147978
[K].SAVGFNEMEAPTTAYKK.[T]	1xBiotin [K]; 1xOxidation [M8]	19	P14317	P14317 [208-224]	P14317 1xBiotin [K]	Hematopoietic lineage cell-specific protein OS=Homo sapiens OX=9606 GN=HCLS1 PE=1 SV=3	1	2	1043.49	2085.96	1.29191e+06	168436	1.9758e+06	1.84597e+06	2.94072e+06	1.41506e+06	1.80486	0.851885	0.255677	0.592308	57	0.695263	0.157851
[K].SAVGFNEMEAPTTAYKK.[T]	1xBiotin [K]	28	P14317	P14317 [208-224]	P14317 1xBiotin [K]	Hematopoietic lineage cell-specific protein OS=Homo sapiens OX=9606 GN=HCLS1 PE=1 SV=3	1	2	1035.49	2069.97	3.66268e+06	1.04058e+06	1.92511e+06	4.83019e+06	2.31126e+06	2.22317e+06	1.41281	0.498565	0.472286	0.325795	101	0.724795	0.139785
[R].SGSSSPDSEITELKFPSINHD.[-]	1xBiotin [K14]	9	P17812	P17812 [571-591]	P17812 1xBiotin [K584]	CTP synthase 1 OS=Homo sapiens OX=9606 GN=CTPS1 PE=1 SV=2	1	2	1237.06	2473.12	83438.4	11610	31480	33695.6	82511.9	4550.73	0.954395	-0.0673411	0.953856	0.0205173	150	0.985651	0.00627682
[R].EANQAINPKLLQLVEDR.[G]	1xBiotin [K9]	14	P17844	P17844 [462-478]	P17844 1xBiotin [K470]	Probable ATP-dependent RNA helicase DDX5 OS=Homo sapiens OX=9606 GN=DDX5 PE=1 SV=1	1	2	1089.07	2177.14	8649.58	35112.4	23993.3	159225	125211	26066.1	4.58269	2.1962	0.117529	0.929855	24	0.759041	0.119735
[K].KGATPGK.[A]	1xBiotin [K1]	27	P19338	P19338 [110-116]	P19338 1xBiotin [K110]	Nucleolin OS=Homo sapiens OX=9606 GN=NCL PE=1 SV=3	1	2	442.737	884.466	698825	439122	654439	672095	970261	804195	1.36497	0.448868	0.137775	0.860829	28	0.762685	0.117655
[K].KTVTPAK.[A]	1xBiotin [K1]	16	P19338	P19338 [96-102]	P19338 1xBiotin [K96]	Nucleolin OS=Homo sapiens OX=9606 GN=NCL PE=1 SV=3	1	2	485.773	970.539	1.31455e+06	523717	911804	1.45754e+06	1.1104e+06	1.02823e+06	1.30767	0.386997	0.344753	0.462491	80	0.66796	0.17525
[K].GKLDVQFSGLTKGDAVR.[D]	1xBiotin [K12]	31	P21333	P21333 [905-921]	P21333 1xBiotin [K916]	Filamin-A OS=Homo sapiens OX=9606 GN=FLNA PE=1 SV=4	2	2	1009.03	2017.05	2.96189e+06	1.12263e+06	2.31325e+06	3.38428e+06	3.11127e+06	2.15884e+06	1.35272	0.435863	0.314317	0.502632	73	0.667386	0.175623
[K].LDVQFSGLTKGDAVR.[D]	1xBiotin [K10]	23	P21333	P21333 [907-921]	P21333 1xBiotin [K916]	Filamin-A OS=Homo sapiens OX=9606 GN=FLNA PE=1 SV=4	1	2	916.472	1831.94	4.69333e+06	1.88009e+06	2.64832e+06	6.61417e+06	6.28927e+06	3.07139e+06	1.7323	0.792688	0.185191	0.732381	41	0.700111	0.154833
[R].LNPDGKSIR.[N]	1xBiotin [K6]	10	P25685	P25685 [190-198]	P25685 1xBiotin [K195]	DnaJ homolog subfamily B member 1 OS=Homo sapiens OX=9606 GN=DNAJB1 PE=1 SV=4	1	2	613.322	1225.64	4.0588e+06	2.58561e+06	3.78357e+06	5.47347e+06	3.43695e+06	4.21164e+06	1.25835	0.331537	0.295109	0.530017	68	0.672675	0.172195
[K].KLVWVPSDK.[S]	1xBiotin [K1]	1	P35579	P35579 [30-38]	P35579 1xBiotin [K30]	Myosin-9 OS=Homo sapiens OX=9606 GN=MYH9 PE=1 SV=4	1	2	649.352	1297.7	728660	241463	363494	702183	4254.36	465610	0.878849	-0.186313	0.841114	0.0751452	139	0.937933	0.0278283
[K].YLYVDKNFINNPLAQADWAAK.[K]	1xBiotin [K6]	12	P35579	P35579 [9-29]	P35579 1xBiotin [K14]	Myosin-9 OS=Homo sapiens OX=9606 GN=MYH9 PE=1 SV=4	1	3	894.112	2680.32	20352.4	14382.7	34794	174970	181368	5558.25	5.20497	2.37989	0.167541	0.775878	36	0.721358	0.141849
[K].NNPATPSTAMGSSVPYSTAKTPHPVLTPVAANQAK.[Q]	1xBiotin [K20]	7	P35658	P35658 [1130-1164]	P35658 1xBiotin [K1149]	Nuclear pore complex protein Nup214 OS=Homo sapiens OX=9606 GN=NUP214 PE=1 SV=2	1	3	1244.62	3731.85	10325.4	96029	32677	682451	34520.2	5635.37	5.19744	2.3778	0.431197	0.365324	95	0.703532	0.152716
[R].NFSDNQLQEGKNVIGLQMGTNR.[G]	1xBiotin [K11]; 1xOxidation [M18]	23	P37802	P37802 [161-182]	P37802 1xBiotin [K171]	Transgelin-2 OS=Homo sapiens OX=9606 GN=TAGLN2 PE=1 SV=3	1	2	1353.14	2705.28	549716	266598	541331	872137	996355	481172	1.73069	0.791348	0.141658	0.84876	29	0.757136	0.120826
[R].NFSDNQLQEGKNVIGLQMGTNR.[G]	1xBiotin [K11]	42	P37802	P37802 [161-182]	P37802 1xBiotin [K171]	Transgelin-2 OS=Homo sapiens OX=9606 GN=TAGLN2 PE=1 SV=3	1	2	1345.14	2689.28	2.49988e+06	801774	1.13807e+06	3.08469e+06	2.58134e+06	1.89632e+06	1.70334	0.768366	0.170083	0.769339	39	0.675972	0.170072
[K].YQEGGVESAFHKTSTGAPAAIK.[K]	1xBiotin [K]	14	P40121	P40121 [116-137]	P40121 1xBiotin [K]	Macrophage-capping protein OS=Homo sapiens OX=9606 GN=CAPG PE=1 SV=2	1	3	825.738	2475.2	664505	6560.84	10738.6	24068.2	8883.36	13930.6	0.0687619	-3.86225	0.387919	0.411259	87	0.691121	0.160446
[K].GFVVINQKGIDPFSLDALSK.[E]	1xBiotin [K8]	3	P40227	P40227 [288-307]	P40227 1xBiotin [K295]	T-complex protein 1 subunit zeta OS=Homo sapiens OX=9606 GN=CCT6A PE=1 SV=3	1	2	1187.63	2374.25	12379.6	12969.9	22709	25176.6	28225.2	13786.4	1.39805	0.483415	0.312689	0.504887	72	0.67315	0.171888
[K].DKLPVPIPIEFIMTVIAAGVSYGCDFK.[N]	1xBiotin [K2]; 1xCarbamidomethyl [C24]; 1xOxidation [M13]	10	P40879	P40879 [284-310]	P40879 1xBiotin [K285]	Chloride anion exchanger OS=Homo sapiens OX=9606 GN=SLC26A3 PE=1 SV=1	1	3	1074.88	3222.63	2.0595e+06	2.66324e+06	3.66363e+06	24553.6	5.55392e+06	5.2293e+06	1.28873	0.365953	0.685382	0.164067	125	0.849874	0.0706453
[R].VTGNFKHASPILPITEFSDIPR.[R]	1xBiotin [K6]	40	P42167	P42167 [298-319]	P42167 1xBiotin [K303]	Lamina-associated polypeptide 2, isoforms beta/gamma OS=Homo sapiens OX=9606 GN=TMPO PE=1 SV=2	1	3	889.131	2665.38	2.31495e+06	961635	1.35795e+06	2.24582e+06	2.37286e+06	1.49678e+06	1.31954	0.400033	0.367084	0.435235	82	0.693878	0.158717
[R].MEESFSSKYVPK.[Y]	1xBiotin [K8]; 1xOxidation [M1]	3	P42167	P42167 [382-393]	P42167 1xBiotin [K389]	Lamina-associated polypeptide 2, isoforms beta/gamma OS=Homo sapiens OX=9606 GN=TMPO PE=1 SV=2	1	2	837.381	1673.75	430187	199329	8745.44	23499.5	991005	553526	2.45672	1.29673	0.367177	0.435125	83	0.685691	0.163871
[R].MEESFSSKYVPK.[Y]	1xBiotin [K8]	14	P42167	P42167 [382-393]	P42167 1xBiotin [K389]	Lamina-associated polypeptide 2, isoforms beta/gamma OS=Homo sapiens OX=9606 GN=TMPO PE=1 SV=2	1	2	829.383	1657.76	1.91044e+06	835380	1.24032e+06	2.11034e+06	1.53679e+06	1.35593e+06	1.25511	0.327818	0.43083	0.365695	94	0.71041	0.148491
[K].GTGYIKTELISVSEVHPSR.[L]	1xBiotin [K6]	9	P42224	P42224 [698-716]	P42224 1xBiotin [K703]	Signal transducer and activator of transcription 1-alpha/beta OS=Homo sapiens OX=9606 GN=STAT1 PE=1 SV=2	1	3	767.063	2299.18	379546	30167.3	293095	23551.4	16882.6	29665.4	0.0997418	-3.32566	0.115291	0.938203	23	0.776964	0.109599
[K].KSTKTINPSK.[Y]	1xBiotin [K4]	1	P42338	P42338 [415-424]	P42338 1xBiotin [K418]	Phosphatidylinositol 4,5-bisphosphate 3-kinase catalytic subunit beta isoform OS=Homo sapiens OX=9606 GN=PIK3CB PE=1 SV=1	2	2	665.364	1329.72	206829	98552.9	188042	23343.3	14092.7	19736.4	0.115869	-3.10944	0.0122606	1.91149	3	0.633466	0.198277
[K].STKTINPSK.[Y]	1xBiotin [K3]	10	P42338	P42338 [416-424]	P42338 1xBiotin [K418]	Phosphatidylinositol 4,5-bisphosphate 3-kinase catalytic subunit beta isoform OS=Homo sapiens OX=9606 GN=PIK3CB PE=1 SV=1	1	2	601.316	1201.62	5.3138e+06	2.76086e+06	1.84821e+06	3.95213e+06	3.25877e+06	2.70501e+06	0.9993	-0.00101023	0.998419	0.000687336	155	0.998419	0.000687336
[R].GQGEKSATPSR.[K]	1xBiotin [K5]	7	P46060	P46060 [402-412]	P46060 1xBiotin [K406]	Ran GTPase-activating protein 1 OS=Homo sapiens OX=9606 GN=RANGAP1 PE=1 SV=1	1	2	672.322	1343.64	693815	297823	508890	617459	817558	466246	1.26706	0.341487	0.432169	0.364346	97	0.69058	0.160786
[K].VTQQGLKMVVPGLDGAQIPR.[D]	1xBiotin [K7]; 1xOxidation [M8]	8	P49327	P49327 [1152-1171]	P49327 1xBiotin [K1158]	Fatty acid synthase OS=Homo sapiens OX=9606 GN=FASN PE=1 SV=3	1	2	1175.12	2349.24	20767.3	4131.13	10220.6	14255.6	14921.9	15430.5	1.27019	0.345047	0.551553	0.258413	112	0.76331	0.117299
[K].VTQQGLKMVVPGLDGAQIPR.[D]	1xBiotin [K7]	79	P49327	P49327 [1152-1171]	P49327 1xBiotin [K1158]	Fatty acid synthase OS=Homo sapiens OX=9606 GN=FASN PE=1 SV=3	1	2	1167.13	2333.25	6.30764e+06	2.09463e+06	2.51627e+06	5.12092e+06	3.7639e+06	2.9622e+06	1.08504	0.117744	0.844612	0.0733427	140	0.935106	0.0291391
[R].SDDMFTFHGPGKSVFGTPTLETANK.[N]	1xBiotin [K12]	8	P49792	P49792 [1128-1152]	P49792 1xBiotin [K1139]	E3 SUMO-protein ligase RanBP2 OS=Homo sapiens OX=9606 GN=RANBP2 PE=1 SV=2	1	3	970.786	2910.34	186986	207877	256916	368307	482205	34788.3	1.35828	0.441785	0.597285	0.223819	118	0.784569	0.105369
[R].VTGTNKGISPVPINLR.[V]	1xBiotin [K6]	12	P50570	P50570 [108-123]	P50570 1xBiotin [K113]	Dynamin-2 OS=Homo sapiens OX=9606 GN=DNM2 PE=1 SV=2	1	2	946.525	1892.04	237159	112973	154121	253918	290034	179581	1.43486	0.520912	0.209288	0.679256	48	0.675826	0.170165
[K].IAVYSCPFDGMITETKGTVLIK.[T]	1xBiotin [K]; 1xCarbamidomethyl [C6]	32	P50990	P50990 [239-260]	P50990 1xBiotin [K]	T-complex protein 1 subunit theta OS=Homo sapiens OX=9606 GN=CCT8 PE=1 SV=4	1	2	1335.17	2669.34	829220	70731.6	564716	1.04237e+06	542107	648723	1.52471	0.608539	0.395411	0.402951	91	0.673502	0.171661
[K].IAVYSCPFDGMITETKGTVLIK.[T]	1xBiotin [K16]; 1xCarbamidomethyl [C6]; 1xOxidation [M11]	11	P50990	P50990 [239-260]	P50990 1xBiotin [K254]	T-complex protein 1 subunit theta OS=Homo sapiens OX=9606 GN=CCT8 PE=1 SV=4	1	3	895.783	2685.33	5760.36	118517	170098	189014	453558	11411.3	2.22159	1.1516	0.431964	0.364552	96	0.697442	0.156492
[K].GTVLIKTAEELMNFSK.[G]	1xBiotin [K6]; 1xOxidation [M12]	22	P50990	P50990 [255-270]	P50990 1xBiotin [K260]	T-complex protein 1 subunit theta OS=Homo sapiens OX=9606 GN=CCT8 PE=1 SV=4	1	2	1012.02	2023.02	249273	74911.3	233128	267028	805387	128893	2.15554	1.10805	0.372027	0.429426	84	0.686478	0.163373
[K].GTVLIKTAEELMNFSK.[G]	1xBiotin [K6]	38	P50990	P50990 [255-270]	P50990 1xBiotin [K260]	T-complex protein 1 subunit theta OS=Homo sapiens OX=9606 GN=CCT8 PE=1 SV=4	1	2	1004.02	2007.03	1.38672e+06	624929	894883	1.23413e+06	1.20662e+06	937409	1.16226	0.216936	0.55176	0.25825	113	0.756838	0.120997
[K].VMTSGTGAPAKIITAVPK.[I]	1xBiotin [K18]	1	P51610	P51610 [803-820]	P51610 1xBiotin [K820]	Host cell factor 1 OS=Homo sapiens OX=9606 GN=HCFC1 PE=1 SV=2	1	2	984.536	1968.07	170641	52265.1	103114	33312.1	1483.28	14821.5	0.15219	-2.71606	0.0603685	1.21919	8	1.16964	-0.0680521
[K].EITALAPSTMKIK.[I]	1xBiotin [K]	4	P60709; P68133; P63261	P60709 [316-328]; P68133 [318-330]; P63261 [316-328]	P60709 1xBiotin [K]; P68133 1xBiotin [K]; P63261 1xBiotin [K]	Actin, cytoplasmic 1 OS=Homo sapiens OX=9606 GN=ACTB PE=1 SV=1 Actin, alpha skeletal muscle OS=Homo sapiens OX=9606 GN=ACTA1 PE=1 SV=1 Actin, cytoplasmic 2 OS=Homo sapiens OX=9606 GN=ACTG1 PE=1 SV=1	1	2	814.941	1628.88	8654.21	12053.8	189563	259973	28881.7	88543.2	1.79482	0.843839	0.575389	0.240039	114	0.782327	0.106612
[-].MIKLFSLK.[Q]	1xAcetyl [N-Term]; 1xBiotin [K3]; 1xOxidation [M1]	7	P61081	P61081 [1-8]	P61081 1xAcetyl [N-Term]; 1xBiotin [K3]	NEDD8-conjugating enzyme Ubc12 OS=Homo sapiens OX=9606 GN=UBE2M PE=1 SV=1	1	2	632.346	1263.68	164868	122797	186055	510287	572093	295784	2.90924	1.54064	0.0245554	1.60985	4	0.951521	0.0215815
[-].MIKLFSLK.[Q]	1xAcetyl [N-Term]; 1xBiotin [K3]	25	P61081	P61081 [1-8]	P61081 1xAcetyl [N-Term]; 1xBiotin [K3]	NEDD8-conjugating enzyme Ubc12 OS=Homo sapiens OX=9606 GN=UBE2M PE=1 SV=1	1	2	624.348	1247.69	1.27834e+06	427835	546823	2.11775e+06	1.78493e+06	933701	2.14665	1.10208	0.122945	0.910287	25	0.762262	0.117896
[R].YTALDKWTNQLNSLNQAVVSK.[L]	1xBiotin [K6]	11	P61201	P61201 [421-441]	P61201 1xBiotin [K426]	COP9 signalosome complex subunit 2 OS=Homo sapiens OX=9606 GN=COPS2 PE=1 SV=1	1	3	873.778	2619.32	4818.58	34930.3	32024.9	7415.05	99841.9	19931.3	1.77207	0.825436	0.577404	0.23852	115	0.77824	0.108886
[K].FNVWDTAGQEKFGGLR.[D]	1xBiotin [K11]	14	P62826	P62826 [61-76]	P62826 1xBiotin [K71]	GTP-binding nuclear protein Ran OS=Homo sapiens OX=9606 GN=RAN PE=1 SV=3	1	2	1025.99	2050.98	277179	2436.46	122152	259062	365189	244147	2.16144	1.112	0.15254	0.816615	34	0.695405	0.157762
[R].KDGNASGTTLLEALDCILPPTRPTDKPLR.[L]	1xBiotin [K1]; 1xCarbamidomethyl [C16]	12	P68104	P68104 [219-247]	P68104 1xBiotin [K219]	Elongation factor 1-alpha 1 OS=Homo sapiens OX=9606 GN=EEF1A1 PE=1 SV=1	1	4	844.69	3375.74	245297	16328.4	27240.2	22397.8	186057	239888	1.55208	0.634204	0.620402	0.207326	119	0.808087	0.0925418
[K].AAGAGKVTK.[S]	1xBiotin [K6]	15	P68104	P68104 [445-453]	P68104 1xBiotin [K450]	Elongation factor 1-alpha 1 OS=Homo sapiens OX=9606 GN=EEF1A1 PE=1 SV=1	1	2	514.782	1028.56	1.38943e+06	569643	875593	1.46054e+06	1.25223e+06	1.29303e+06	1.41315	0.498912	0.189893	0.72149	42	0.700797	0.154408
[K].VTKSAQK.[A]	1xBiotin [K3]	3	P68104	P68104 [451-457]	P68104 1xBiotin [K453]	Elongation factor 1-alpha 1 OS=Homo sapiens OX=9606 GN=EEF1A1 PE=1 SV=1	1	2	494.268	987.529	143538	87386.1	51603.9	66977.4	115275	63294.6	0.869109	-0.202391	0.716052	0.145056	129	0.860372	0.0653137
[R].AHSFTSKGPGPLLPPPPPK.[H]	1xBiotin [K7]	1	P78314	P78314 [223-241]	P78314 1xBiotin [K229]	SH3 domain-binding protein 2 OS=Homo sapiens OX=9606 GN=SH3BP2 PE=1 SV=2	1	3	717.719	2151.14	32772.6	348203	441892	829104	460262	429965	2.08944	1.06311	0.168967	0.772197	37	0.707836	0.150067
[K].EAAGKSSGPTSLFAVTVAPPGAR.[Q]	1xBiotin [K5]	82	Q00839	Q00839 [182-204]	Q00839 1xBiotin [K186]	Heterogeneous nuclear ribonucleoprotein U OS=Homo sapiens OX=9606 GN=HNRNPU PE=1 SV=6	1	2	1199.11	2397.22	5.1696e+06	1.94495e+06	3.09618e+06	6.10545e+06	4.68926e+06	4.95657e+06	1.54262	0.625382	0.150024	0.823839	32	0.726679	0.138657
[K].KDCEVVMMIGLPGAGKTTWVTK.[H]	1xBiotin [K]; 1xCarbamidomethyl [C3]	6	Q00839	Q00839 [495-516]	Q00839 1xBiotin [K]	Heterogeneous nuclear ribonucleoprotein U OS=Homo sapiens OX=9606 GN=HNRNPU PE=1 SV=6	2	3	883.109	2647.31	146723	26873.6	13853.8	152252	11579.9	12877.8	0.942704	-0.085124	0.957397	0.0189079	151	0.982759	0.00755313
[K].HVSDDMKTHK.[N]	1xBiotin [K7]	14	Q01518	Q01518 [273-282]	Q01518 1xBiotin [K279]	Adenylyl cyclase-associated protein 1 OS=Homo sapiens OX=9606 GN=CAP1 PE=1 SV=5	1	3	475.22	1423.65	427272	126650	228750	299853	187398	191328	0.867002	-0.205892	0.735117	0.133644	131	0.869795	0.0605832
[R].GLPLVDDGGWNTVPISKGSRPIDTSR.[L]	1xBiotin [K17]	22	Q04637	Q04637 [1043-1068]	Q04637 1xBiotin [K1059]	Eukaryotic translation initiation factor 4 gamma 1 OS=Homo sapiens OX=9606 GN=EIF4G1 PE=1 SV=4	1	3	988.506	2963.5	651486	338257	523281	820972	1.07702e+06	558957	1.62386	0.69943	0.146624	0.833794	31	0.733122	0.134824
[K].IKSASPCIADK.[I]	1xBiotin [K2]; 1xCarbamidomethyl [C7]	14	Q05209	Q05209 [464-474]	Q05209 1xBiotin [K465]	Tyrosine-protein phosphatase non-receptor type 12 OS=Homo sapiens OX=9606 GN=PTPN12 PE=1 SV=3	1	2	708.354	1415.7	4.47293e+06	1.54214e+06	2.84896e+06	5.76559e+06	3.95837e+06	2.94375e+06	1.42911	0.515121	0.344204	0.463184	79	0.675338	0.170479
[R].AGAISASGPELQGAGHSKLQVTMPGIK.[V]	1xBiotin [K18]	1	Q09666	Q09666 [226-252]	Q09666 1xBiotin [K243]	Neuroblast differentiation-associated protein AHNAK OS=Homo sapiens OX=9606 GN=AHNAK PE=1 SV=2	1	3	944.49	2831.45	197928	26778.7	9550.46	85129.4	29472.8	6808.8	0.51828	-0.948195	0.590914	0.228476	116	0.789584	0.102602
[R].INSGGKLPNFGFVVFDDSEPVQK.[V]	1xBiotin [K6]	3	Q13283	Q13283 [371-393]	Q13283 1xBiotin [K376]	Ras GTPase-activating protein-binding protein 1 OS=Homo sapiens OX=9606 GN=G3BP1 PE=1 SV=1	1	3	907.452	2720.34	70326.5	6735.27	62804.7	6875.67	73853.1	25423.1	0.758952	-0.39792	0.711599	0.147765	128	0.861701	0.0646432
[R].KSSMPQK.[F]	1xBiotin [K1]	13	Q13422	Q13422 [275-281]	Q13422 1xBiotin [K275]	DNA-binding protein Ikaros OS=Homo sapiens OX=9606 GN=IKZF1 PE=1 SV=1	1	2	516.254	1031.5	4471.96	13256.7	27923.7	461169	350268	309179	24.5467	4.61746	0.0014535	2.83758	1	0.225293	0.647253
[R].KSSMPQK.[F]	1xBiotin [K1]; 1xOxidation [M4]	3	Q13422	Q13422 [275-281]	Q13422 1xBiotin [K275]	DNA-binding protein Ikaros OS=Homo sapiens OX=9606 GN=IKZF1 PE=1 SV=1	1	2	524.252	1047.5	17251.8	16928.2	10790.8	37578.2	48749.2	16676.1	2.29046	1.19563	0.115012	0.939256	22	0.810313	0.0913472
[K].FLGDKGLSDTPYDSSASYEK.[E]	1xBiotin [K5]	3	Q13422	Q13422 [282-301]	Q13422 1xBiotin [K286]	DNA-binding protein Ikaros OS=Homo sapiens OX=9606 GN=IKZF1 PE=1 SV=1	1	2	1203.54	2406.08	18394.7	2524.35	9784.95	27321.8	22958.8	31400.4	2.66027	1.41157	0.0307493	1.51217	5	0.953227	0.0208036
[R].SNHSAQDSAVENLLLLSKAK.[L]	1xBiotin [K]	16	Q13422	Q13422 [361-380]	Q13422 1xBiotin [K]	DNA-binding protein Ikaros OS=Homo sapiens OX=9606 GN=IKZF1 PE=1 SV=1	1	2	1176.11	2351.2	33488	24103	12418	328215	275934	171694	11.082	3.47015	0.00713159	2.14681	2	0.552698	0.257512
[K].KQNIQEHLGFLQK.[L]	1xBiotin [K13]	1	Q13535	Q13535 [1666-1678]	Q13535 1xBiotin [K1678]	Serine/threonine-protein kinase ATR OS=Homo sapiens OX=9606 GN=ATR PE=1 SV=3	1	2	904.979	1808.95	713375	1.42042e+06	1.36289e+06	674453	714286	1.01693e+06	0.687985	-0.539551	0.221209	0.655197	50	0.685748	0.163836
[R].AVGTQTLSGAGLLKMFNK.[A]	1xBiotin [K]	11	Q13596	Q13596 [273-290]	Q13596 1xBiotin [K]	Sorting nexin-1 OS=Homo sapiens OX=9606 GN=SNX1 PE=1 SV=3	1	2	1031.54	2062.08	26105.5	1963.55	21455.6	185285	177921	24226.4	7.82302	2.96773	0.100842	0.99636	17	0.919439	0.0364772
[R].KGSFSALVGR.[T]	1xBiotin [K1]	27	Q13619	Q13619 [8-17]	Q13619 1xBiotin [K8]	Cullin-4A OS=Homo sapiens OX=9606 GN=CUL4A PE=1 SV=3	1	2	624.332	1247.66	3.89287e+06	1.99274e+06	3.32352e+06	4.01322e+06	4.13909e+06	2.7018e+06	1.17863	0.237105	0.492541	0.307558	107	0.713494	0.14661
[K].KPPPVPALPSKLPTFGAPEQLVDLK.[Q]	1xBiotin [K]	11	Q14258	Q14258 [392-416]	Q14258 1xBiotin [K]	E3 ubiquitin/ISG15 ligase TRIM25 OS=Homo sapiens OX=9606 GN=TRIM25 PE=1 SV=2	1	3	955.87	2865.59	21499.1	5889.52	2967.89	109358	32153.6	15627.8	5.17647	2.37197	0.224648	0.648497	51	0.682754	0.165736
[R].QQEGFKGTFPDAR.[E]	1xBiotin [K6]	28	Q15233	Q15233 [366-378]	Q15233 1xBiotin [K371]	Non-POU domain-containing octamer-binding protein OS=Homo sapiens OX=9606 GN=NONO PE=1 SV=4	1	2	853.901	1706.8	617159	231859	486508	685365	1.0097e+06	591709	1.71227	0.775908	0.13526	0.868829	27	0.776495	0.109861
[K].FSPVTPKFTPVASK.[F]	1xBiotin [K7]	5	Q15942	Q15942 [266-279]	Q15942 1xBiotin [K272]	Zyxin OS=Homo sapiens OX=9606 GN=ZYX PE=1 SV=1	1	2	866.46	1731.91	589427	3156.89	352758	586614	696928	451076	1.83491	0.875709	0.227085	0.643811	52	0.676889	0.169482
[K].FTPVASKFSPGAPGGSGSQPNQK.[L]	1xBiotin [K7]	7	Q15942	Q15942 [273-295]	Q15942 1xBiotin [K279]	Zyxin OS=Homo sapiens OX=9606 GN=ZYX PE=1 SV=1	1	3	824.738	2472.2	24248.5	20063.8	24606.1	9224.06	17972.2	24040.9	0.743448	-0.427696	0.264107	0.57822	59	0.693841	0.15874
[M].GDYGFGVLVQSNTGNKSAFPVR.[F]	1xAcetyl [N-Term]; 1xBiotin [K16]	2	Q17RY0	Q17RY0 [2-23]	Q17RY0 1xAcetyl [N-Term]; 1xBiotin [K17]	Cytoplasmic polyadenylation element-binding protein 4 OS=Homo sapiens OX=9606 GN=CPEB4 PE=1 SV=1	1	3	861.088	2581.25	15737.8	10859	29486.9	2350.9	9631.96	14756.1	0.476769	-1.06864	0.214565	0.668442	49	0.678725	0.168306
[M].ATDTSQGELVHPKALPLIVGAQLIHADK.[L]	1xAcetyl [N-Term]; 1xBiotin [K13]	13	Q5SSJ5	Q5SSJ5 [2-29]	Q5SSJ5 1xAcetyl [N-Term]; 1xBiotin [K14]	Heterochromatin protein 1-binding protein 3 OS=Homo sapiens OX=9606 GN=HP1BP3 PE=1 SV=1	1	3	1064.24	3190.69	149672	83292.6	75450.7	7892.48	124825	24338.8	0.509236	-0.973595	0.310361	0.508133	71	0.677549	0.169059
[K].SYLPPPEQPSSGSLKVEFFPHQEK.[D]	1xBiotin [K15]	2	Q5T8P6	Q5T8P6 [80-103]	Q5T8P6 1xBiotin [K94]	RNA-binding protein 26 OS=Homo sapiens OX=9606 GN=RBM26 PE=1 SV=3	1	3	985.486	2954.44	33183.1	131059	193381	30129.6	8414.68	34013.9	0.20289	-2.30123	0.114934	0.939552	21	0.848322	0.0714391
[R].SYTPMKGGISNVWFDR.[F]	1xBiotin [K6]	16	Q5VWZ2	Q5VWZ2 [65-80]	Q5VWZ2 1xBiotin [K70]	Lysophospholipase-like protein 1 OS=Homo sapiens OX=9606 GN=LYPLAL1 PE=1 SV=3	1	2	1042.49	2083.97	382634	111006	23364.4	411970	448213	240633	2.12922	1.09033	0.196429	0.706794	43	0.708059	0.149931
[R].SYTPMKGGISNVWFDR.[F]	1xBiotin [K6]; 1xOxidation [M5]	1	Q5VWZ2	Q5VWZ2 [65-80]	Q5VWZ2 1xBiotin [K70]	Lysophospholipase-like protein 1 OS=Homo sapiens OX=9606 GN=LYPLAL1 PE=1 SV=3	1	2	1050.49	2099.97	4068.77	13841.2	15462.1	12184.9	20266.9	18736.3	1.53386	0.617169	0.242717	0.6149	54	0.696688	0.156962
[K].LILTTLGKSGSPIVLALPHSQLPQAQK.[V]	1xBiotin [K8]	14	Q6MZP7	Q6MZP7 [140-166]	Q6MZP7 1xBiotin [K147]	Protein lin-54 homolog OS=Homo sapiens OX=9606 GN=LIN54 PE=1 SV=3	1	3	1012.92	3036.73	657654	131545	22705.8	339821	332813	211554	1.08903	0.123044	0.910103	0.0409095	143	0.986475	0.00591388
[K].AALSSQQQQQLALLLQQFQTLKMR.[I]	1xBiotin [K22]	1	Q6Y7W6	Q6Y7W6 [646-669]	Q6Y7W6 1xBiotin [K667]	GRB10-interacting GYF protein 2 OS=Homo sapiens OX=9606 GN=GIGYF2 PE=1 SV=1	1	3	1000.2	2998.6	1719.09	2836.7	29842.4	19859.1	22873.9	22564.5	1.89829	0.924697	0.327598	0.484658	77	0.659451	0.180817
[R].ITGSVGKGLAAITMDK.[E]	1xBiotin [K7]; 1xOxidation [M14]	2	Q709C8	Q709C8 [3481-3496]	Q709C8 1xBiotin [K3487]	Vacuolar protein sorting-associated protein 13C OS=Homo sapiens OX=9606 GN=VPS13C PE=1 SV=1	1	2	902.47	1803.93	114245	52186.1	109293	33529.7	191901	31069.3	0.930279	-0.104265	0.915626	0.038282	146	0.972068	0.0123032
[R].ITGSVGKGLAAITMDK.[E]	1xBiotin [K7]	2	Q709C8	Q709C8 [3481-3496]	Q709C8 1xBiotin [K3487]	Vacuolar protein sorting-associated protein 13C OS=Homo sapiens OX=9606 GN=VPS13C PE=1 SV=1	1	2	894.473	1787.94	384250	31040.1	25478.3	443286	7994.23	10691	1.0481	0.0677811	0.971678	0.0124775	153	0.98438	0.00683722
[R].ITGSVGKGLAAITMDKEYQQK.[R]	1xBiotin [K7]	2	Q709C8	Q709C8 [3481-3501]	Q709C8 1xBiotin [K3487]	Vacuolar protein sorting-associated protein 13C OS=Homo sapiens OX=9606 GN=VPS13C PE=1 SV=1	2	3	822.091	2464.26	213365	15354.7	27761.6	13825.1	6698.12	16739.8	0.145285	-2.78304	0.317956	0.497633	75	0.657108	0.182363
[K].INAKLNYVPLEK.[Q]	1xBiotin [K4]	24	Q7L014	Q7L014 [904-915]	Q7L014 1xBiotin [K907]	Probable ATP-dependent RNA helicase DDX46 OS=Homo sapiens OX=9606 GN=DDX46 PE=1 SV=2	1	2	814.447	1627.89	828950	332272	492695	1.19559e+06	726497	557837	1.49942	0.584408	0.316036	0.500263	74	0.661968	0.179163
[K].SSPLPAKGR.[D]	1xBiotin [K7]	1	Q7L2J0	Q7L2J0 [216-224]	Q7L2J0 1xBiotin [K222]	7SK snRNA methylphosphate capping enzyme OS=Homo sapiens OX=9606 GN=MEPCE PE=1 SV=1	1	2	569.805	1138.6	1.26306e+06	495483	16507.3	1.86413e+06	1.49956e+06	909310	2.40726	1.26739	0.142795	0.845286	30	0.737776	0.132075
[R].KGPAPCDRP.[-]	1xBiotin [K1]; 1xCarbamidomethyl [C6]	8	Q7L591	Q7L591 [488-496]	Q7L591 1xBiotin [K488]	Docking protein 3 OS=Homo sapiens OX=9606 GN=DOK3 PE=1 SV=2	1	2	612.287	1223.57	698366	249365	552095	687928	647437	562802	1.26559	0.339812	0.388127	0.411026	88	0.683632	0.165177
[K].HLMEGQKIITLDTATEIEGLSTGCK.[V]	1xBiotin [K7]; 1xCarbamidomethyl [C24]; 1xOxidation [M3]	4	Q86T24	Q86T24 [408-432]	Q86T24 1xBiotin [K414]	Transcriptional regulator Kaiso OS=Homo sapiens OX=9606 GN=ZBTB33 PE=1 SV=2	1	3	996.489	2987.45	19570.6	4369.04	23493.6	17000.8	17807.5	27309.1	1.30957	0.389096	0.505888	0.295945	108	0.726043	0.139038
[K].HLMEGQKIITLDTATEIEGLSTGCK.[V]	1xBiotin [K7]; 1xCarbamidomethyl [C24]	10	Q86T24	Q86T24 [408-432]	Q86T24 1xBiotin [K414]	Transcriptional regulator Kaiso OS=Homo sapiens OX=9606 GN=ZBTB33 PE=1 SV=2	1	3	991.157	2971.46	184017	27855.3	19267.9	224598	29234.1	4990.4	1.11976	0.163195	0.921309	0.0355945	147	0.971449	0.0125801
[K].VTKDGYADIVDVLNSPLEGPDQK.[S]	1xBiotin [K3]	66	Q86TX2	Q86TX2 [284-306]	Q86TX2 1xBiotin [K286]	Acyl-coenzyme A thioesterase 1 OS=Homo sapiens OX=9606 GN=ACOT1 PE=1 SV=1	1	2	1350.16	2699.32	6.12269e+06	3.28814e+06	5.86098e+06	6.32068e+06	6.73712e+06	6.39129e+06	1.27353	0.348831	0.20212	0.694391	46	0.681056	0.166817
[K].AAFQSQYKSHFVAASLSNQK.[A]	1xBiotin [K8]	5	Q86XP3	Q86XP3 [701-720]	Q86XP3 1xBiotin [K708]	ATP-dependent RNA helicase DDX42 OS=Homo sapiens OX=9606 GN=DDX42 PE=1 SV=1	1	3	813.403	2438.19	222053	14108.6	22269.5	28211.7	19420.1	14966.6	0.242225	-2.04558	0.392108	0.406595	90	0.675297	0.170505
[K].KFVPDYYK.[MV]	1xBiotin [K1]	25	Q8IZX4	Q8IZX4 [1554-1561]	Q8IZX4 1xBiotin [K1554]	Transcription initiation factor TFIID subunit 1-like OS=Homo sapiens OX=9606 GN=TAF1L PE=1 SV=1	1	2	643.318	1285.63	4.57534e+06	2.00243e+06	3.40651e+06	6.892e+06	4.51042e+06	3.88207e+06	1.53086	0.614338	0.208833	0.6802	47	0.688706	0.161966
[R].IQPEEKPVEVSPAVTKGLYIAK.[Q]	1xBiotin [K]	10	Q8N0X7	Q8N0X7 [460-481]	Q8N0X7 1xBiotin [K]	Spartin OS=Homo sapiens OX=9606 GN=SPART PE=1 SV=1	1	3	874.812	2622.42	415365	230532	516960	364457	351634	340431	0.908556	-0.138352	0.695169	0.157909	126	0.855169	0.0679483
[K].VQTLSNQPLLKSPAPPLLHVAALGQK.[Q]	1xBiotin [K11]	4	Q8N163	Q8N163 [113-138]	Q8N163 1xBiotin [K123]	Cell cycle and apoptosis regulator protein 2 OS=Homo sapiens OX=9606 GN=CCAR2 PE=1 SV=2	1	3	982.89	2946.66	5273.47	10680	2.32582e+06	20327.6	10503.3	2.04187e+06	0.885098	-0.17609	0.934557	0.0293941	148	0.978759	0.00932408
[R].VELRDMVVALLEVWK.[D]	1xBiotin [K15]	3	Q8NFA0	Q8NFA0 [287-301]	Q8NFA0 1xBiotin [K301]	Ubiquitin carboxyl-terminal hydrolase 32 OS=Homo sapiens OX=9606 GN=USP32 PE=1 SV=1	1	3	676.034	2026.09	29888.6	117433	22613.1	22997	31255.7	207304	1.53916	0.622143	0.673892	0.171409	124	0.842365	0.0744995
[K].GLWMPLGKEVK.[V]	1xBiotin [K8]	1	Q8TA86	Q8TA86 [91-101]	Q8TA86 1xBiotin [K98]	Retinitis pigmentosa 9 protein OS=Homo sapiens OX=9606 GN=RP9 PE=1 SV=2	1	2	742.394	1483.78	13451.6	3745.22	15681.4	13544.8	31401.1	21518	2.02152	1.01544	0.151799	0.818731	33	0.712995	0.146913
[K].SRPGSVVPTTLFQGIKTVNPTFR.[G]	1xBiotin [K16]	7	Q8TEY7	Q8TEY7 [243-265]	Q8TEY7 1xBiotin [K258]	Ubiquitin carboxyl-terminal hydrolase 33 OS=Homo sapiens OX=9606 GN=USP33 PE=1 SV=2	1	3	910.158	2728.46	34775.3	81923.2	99144.9	29043.1	26516.1	20743.5	0.353509	-1.50018	0.0745076	1.1278	11	1.04988	-0.0211393
[K].FGFAIGSQTTKK.[A]	1xBiotin [K]	8	Q8WW12	Q8WW12 [71-82]	Q8WW12 1xBiotin [K]	PEST proteolytic signal-containing nuclear protein OS=Homo sapiens OX=9606 GN=PCNP PE=1 SV=2	1	2	755.89	1510.77	625925	284001	444261	1.04817e+06	741804	500507	1.69141	0.758226	0.169962	0.769647	38	0.693268	0.159099
[R].EGKYIPLPQR.[V]	1xBiotin [K3]	10	Q8WWM7	Q8WWM7 [346-355]	Q8WWM7 1xBiotin [K348]	Ataxin-2-like protein OS=Homo sapiens OX=9606 GN=ATXN2L PE=1 SV=2	1	2	713.879	1426.75	544797	223354	357959	503267	422309	330781	1.11566	0.157898	0.702263	0.1535	127	0.857093	0.0669722
[R].TKNISAISYINQR.[N]	1xBiotin [K2]	31	Q92541	Q92541 [554-566]	Q92541 1xBiotin [K555]	RNA polymerase-associated protein RTF1 homolog OS=Homo sapiens OX=9606 GN=RTF1 PE=1 SV=4	1	2	867.454	1733.9	3.46807e+06	1.66643e+06	2.53667e+06	6.03303e+06	4.97255e+06	3.87919e+06	1.94035	0.95632	0.0413059	1.38399	7	0.914632	0.0387538
[R].GFPKEIEMLNNLK.[V]	1xBiotin [K4]	15	Q92608	Q92608 [265-277]	Q92608 1xBiotin [K268]	Dedicator of cytokinesis protein 2 OS=Homo sapiens OX=9606 GN=DOCK2 PE=1 SV=2	1	2	879.95	1758.89	304527	168262	116910	239397	242074	158917	1.08596	0.118971	0.799564	0.0971469	136	0.911267	0.0403541
[K].AYSFKEQIIELELK.[E]	1xBiotin [K5]	20	Q92616	Q92616 [798-811]	Q92616 1xBiotin [K802]	eIF-2-alpha kinase activator GCN1 OS=Homo sapiens OX=9606 GN=GCN1 PE=1 SV=6	1	2	969.008	1937.01	662030	350629	799773	670978	632514	558293	1.02723	0.0387585	0.910148	0.0408879	144	0.979673	0.0089187
[K].AYSFKEQIIELELKEEIK.[K]	1xBiotin [K5]	5	Q92616	Q92616 [798-815]	Q92616 1xBiotin [K802]	eIF-2-alpha kinase activator GCN1 OS=Homo sapiens OX=9606 GN=GCN1 PE=1 SV=6	2	3	812.762	2436.27	65805.4	23746.9	5281.96	1737.43	17859.5	86543.1	1.11922	0.162489	0.910741	0.040605	145	0.973551	0.0116413
[M].AASGSGMAQKTWELANNMQEAQSIDEIYK.[Y]	1xAcetyl [N-Term]; 1xBiotin [K10]	12	Q92905	Q92905 [2-30]	Q92905 1xAcetyl [N-Term]; 1xBiotin [K11]	COP9 signalosome complex subunit 5 OS=Homo sapiens OX=9606 GN=COPS5 PE=1 SV=4	1	3	1147.19	3439.56	7620.08	68125.5	33142.6	14506.6	53291.9	142120	1.92784	0.946985	0.46405	0.333435	100	0.719277	0.143104
[K].AALLKNNTALQSVSLR.[S]	1xBiotin [K5]	9	Q92974	Q92974 [96-111]	Q92974 1xBiotin [K100]	Rho guanine nucleotide exchange factor 2 OS=Homo sapiens OX=9606 GN=ARHGEF2 PE=1 SV=4	1	2	963.037	1925.06	169547	24144.6	64051	141667	124745	130923	1.5416	0.624428	0.346539	0.460248	81	0.663129	0.178402
[M].SNPFLKQVFNK.[D]	1xAcetyl [N-Term]; 1xBiotin [K6]	5	Q96BX8	Q96BX8 [2-12]	Q96BX8 1xAcetyl [N-Term]; 1xBiotin [K7]	MOB kinase activator 3A OS=Homo sapiens OX=9606 GN=MOB3A PE=1 SV=1	1	2	795.411	1589.81	27683.1	275413	171931	15712	2934.88	148351	0.351555	-1.50818	0.296364	0.528174	69	0.665746	0.176691
[K].SFFEAKVQAINVSSR.[F]	1xBiotin [K6]	10	Q96C19	Q96C19 [192-206]	Q96C19 1xBiotin [K197]	EF-hand domain-containing protein D2 OS=Homo sapiens OX=9606 GN=EFHD2 PE=1 SV=1	1	2	954.985	1908.96	3430.48	34462.8	15826.7	168933	17036	20669.7	3.84659	1.94358	0.372813	0.428509	85	0.679835	0.167596
[K].TAASAPANVSKGTTPLAPPPKPVR.[R]	1xBiotin [K11]	36	Q96D71	Q96D71 [681-704]	Q96D71 1xBiotin [K691]	RalBP1-associated Eps domain-containing protein 1 OS=Homo sapiens OX=9606 GN=REPS1 PE=1 SV=3	1	3	852.132	2554.38	4.3644e+06	1.79909e+06	3.19421e+06	6.2942e+06	4.19743e+06	3.2324e+06	1.4666	0.552479	0.281084	0.551163	63	0.691557	0.160172
[R].VTENLASLTPKGLSPAMSPALQR.[L]	1xBiotin [K11]	3	Q96DF8	Q96DF8 [378-400]	Q96DF8 1xBiotin [K388]	Splicing factor ESS-2 homolog OS=Homo sapiens OX=9606 GN=ESS2 PE=1 SV=1	1	3	869.793	2607.36	16675.6	31018.6	18298.1	32811	15690.3	29612.1	1.18367	0.243271	0.59176	0.227855	117	0.783955	0.105709
[R].GKFAQDVSQDDLIR.[A]	1xBiotin [K2]	13	Q96H20	Q96H20 [133-146]	Q96H20 1xBiotin [K134]	Vacuolar-sorting protein SNF8 OS=Homo sapiens OX=9606 GN=SNF8 PE=1 SV=1	1	2	909.446	1817.89	240818	96327.6	7988.91	259834	33115.7	29754.5	0.935008	-0.0969499	0.945078	0.0245321	149	0.983135	0.00738671
[R].SLVPQVSQATGVQLPGKTITPAHFQLLR.[Q]	1xBiotin [K17]	15	Q96L91	Q96L91 [2728-2755]	Q96L91 1xBiotin [K2744]	E1A-binding protein p400 OS=Homo sapiens OX=9606 GN=EP400 PE=1 SV=4	1	3	1071.59	3212.76	474099	242712	288736	309269	511773	401516	1.21581	0.281922	0.47478	0.323507	102	0.72148	0.141776
[R].EMHKTLK.[L]	1xBiotin [K4]; 1xOxidation [M2]	87	Q96L93	Q96L93 [1226-1232]	Q96L93 1xBiotin [K1229]	Kinesin-like protein KIF16B OS=Homo sapiens OX=9606 GN=KIF16B PE=1 SV=2	1	2	564.781	1128.55	9.07068e+07	2.65538e+07	6.04308e+07	7.50031e+07	8.75524e+07	5.73402e+07	1.23751	0.307445	0.530207	0.275554	111	0.740379	0.130546
[R].EMHKTLK.[L]	1xBiotin [K4]	10	Q96L93	Q96L93 [1226-1232]	Q96L93 1xBiotin [K1229]	Kinesin-like protein KIF16B OS=Homo sapiens OX=9606 GN=KIF16B PE=1 SV=2	1	2	556.783	1112.56	3.6447e+08	7.48215e+07	1.37038e+08	2.11131e+08	2.13265e+08	2.17427e+08	1.11364	0.15528	0.816393	0.0881008	138	0.916963	0.0376482
[K].AGDSLMVMIAMKMEHTIK.[S]	1xBiotin [K]; 2xOxidation [M]	605	Q96RQ3	Q96RQ3 [670-687]	Q96RQ3 1xBiotin [K]	Methylcrotonoyl-CoA carboxylase subunit alpha, mitochondrial OS=Homo sapiens OX=9606 GN=MCCC1 PE=1 SV=3	1	2	1132.53	2264.06	2.5151e+07	2.53828e+07	3.56682e+07	3.31828e+07	8.67822e+07	3.686e+07	1.81927	0.863363	0.25272	0.59736	56	0.699493	0.155216
[K].AGDSLMVMIAMKMEHTIK.[S]	1xBiotin [K]; 1xOxidation [M]	344	Q96RQ3	Q96RQ3 [670-687]	Q96RQ3 1xBiotin [K]	Methylcrotonoyl-CoA carboxylase subunit alpha, mitochondrial OS=Homo sapiens OX=9606 GN=MCCC1 PE=1 SV=3	1	2	1124.54	2248.07	4.90982e+07	2.69937e+07	2.99657e+07	3.6172e+07	6.6503e+07	4.77395e+07	1.41823	0.504096	0.258274	0.587919	58	0.690216	0.161015
[K].AGDSLMVMIAMKMEHTIK.[S]	1xBiotin [K]; 3xOxidation [M]	182	Q96RQ3	Q96RQ3 [670-687]	Q96RQ3 1xBiotin [K]	Methylcrotonoyl-CoA carboxylase subunit alpha, mitochondrial OS=Homo sapiens OX=9606 GN=MCCC1 PE=1 SV=3	1	3	760.69	2280.06	2.51149e+06	5.78196e+06	1.04292e+07	8.55761e+06	3.18813e+07	8.51966e+06	2.61494	1.38678	0.281983	0.549777	64	0.682928	0.165625
[K].AGDSLMVMIAMKMEHTIK.[S]	1xBiotin [K]; 4xOxidation [M6; M8; M11; M13]	42	Q96RQ3	Q96RQ3 [670-687]	Q96RQ3 1xBiotin [K]	Methylcrotonoyl-CoA carboxylase subunit alpha, mitochondrial OS=Homo sapiens OX=9606 GN=MCCC1 PE=1 SV=3	1	3	766.022	2296.05	828852	1.09336e+06	2.65851e+06	2.01922e+06	5.63517e+06	1.62617e+06	2.026	1.01863	0.325125	0.48795	76	0.663084	0.178432
[K].AGDSLMVMIAMKMEHTIK.[S]	1xBiotin [K]	79	Q96RQ3	Q96RQ3 [670-687]	Q96RQ3 1xBiotin [K]	Methylcrotonoyl-CoA carboxylase subunit alpha, mitochondrial OS=Homo sapiens OX=9606 GN=MCCC1 PE=1 SV=3	1	2	1116.54	2232.07	2.65814e+07	2.76449e+06	2.2283e+06	8.53398e+06	4.41972e+06	1.19405e+07	0.788435	-0.342936	0.802196	0.0957197	137	0.907594	0.0421086
[K].VQILPECVLPSTMSAVQLESLNKCQIFPSKPVSR.[E]	1xBiotin [K23]; 2xCarbamidomethyl [C7; C24]; 1xOxidation [M13]	2	Q96SW2	Q96SW2 [182-215]	Q96SW2 1xBiotin [K204]	Protein cereblon OS=Homo sapiens OX=9606 GN=CRBN PE=1 SV=1	1	3	1366.7	4098.09	30408.5	7131.35	23689.6	23513	102041	15128.4	2.29762	1.20014	0.405807	0.39168	92	0.683697	0.165136
[K].VQILPECVLPSTMSAVQLESLNKCQIFPSKPVSR.[E]	1xBiotin [K23]; 2xCarbamidomethyl [C7; C24]	26	Q96SW2	Q96SW2 [182-215]	Q96SW2 1xBiotin [K204]	Protein cereblon OS=Homo sapiens OX=9606 GN=CRBN PE=1 SV=1	1	4	1021.28	4082.09	1.62635e+06	909980	807669	305923	932398	2.20261e+06	1.02899	0.0412224	0.96059	0.0174619	152	0.979549	0.00897378
[K].CQIFPSKPVSR.[E]	1xBiotin [K7]; 1xCarbamidomethyl [C1]	30	Q96SW2	Q96SW2 [205-215]	Q96SW2 1xBiotin [K211]	Protein cereblon OS=Homo sapiens OX=9606 GN=CRBN PE=1 SV=1	0	2	772.889	1544.77	6.42725e+06	3.11945e+06	4.67909e+06	9.01648e+06	7.01238e+06	6.34847e+06	1.57301	0.653529	0.0949167	1.02266	15	0.980806	0.00841681
[R].EDQCSYKWWQK.[Y]	1xBiotin [K7]; 1xCarbamidomethyl [C4]	8	Q96SW2	Q96SW2 [216-226]	Q96SW2 1xBiotin [K222]	Protein cereblon OS=Homo sapiens OX=9606 GN=CRBN PE=1 SV=1	1	2	892.381	1783.76	7136.44	20728.6	298402	687558	30972.1	379990	3.36693	1.75143	0.291608	0.535201	67	0.674614	0.170944
[R].KFHCANLTSWPR.[W]	1xBiotin [K1]; 1xCarbamidomethyl [C4]	13	Q96SW2	Q96SW2 [231-242]	Q96SW2 1xBiotin [K231]	Protein cereblon OS=Homo sapiens OX=9606 GN=CRBN PE=1 SV=1	1	3	581.613	1742.83	27606.9	252525	7328.32	730970	459182	21299.7	4.21433	2.0753	0.236134	0.626841	53	0.690581	0.160785
[K].KPNIINFDTSLPTSHTYLGADMEEFHGR.[T]	1xBiotin [K1]	13	Q96SW2	Q96SW2 [43-70]	Q96SW2 1xBiotin [K43]	Protein cereblon OS=Homo sapiens OX=9606 GN=CRBN PE=1 SV=1	0	4	854.906	3416.6	33172.5	221268	164004	314016	262393	8680.28	1.39825	0.483621	0.638804	0.194632	121	0.818303	0.087086
[K].AENKGISPVVSEHR.[K]	1xBiotin [K4]	8	Q99700	Q99700 [778-791]	Q99700 1xBiotin [K781]	Ataxin-2 OS=Homo sapiens OX=9606 GN=ATXN2 PE=1 SV=2	1	3	583.63	1748.87	1.28925e+06	2622.37	1.0366e+06	21268.2	5081.11	31993.6	0.0250563	-5.31868	0.126945	0.896384	26	0.756788	0.121026
[K].SIPNGKGSSPLPTATTPKPLIPTEASIR.[V]	1xBiotin [K6]	6	Q9BUK6	Q9BUK6 [135-162]	Q9BUK6 1xBiotin [K140]	Protein misato homolog 1 OS=Homo sapiens OX=9606 GN=MSTO1 PE=1 SV=1	1	3	1019.55	3056.64	130083	15139.9	141472	151608	131439	25022.7	1.07456	0.103745	0.905398	0.0431604	141	0.995296	0.00204779
[K].FGQGFGKTNIYTQK.[Q]	1xBiotin [K7]	15	Q9H5V9	Q9H5V9 [122-135]	Q9H5V9 1xBiotin [K128]	UPF0428 protein CXorf56 OS=Homo sapiens OX=9606 GN=CXorf56 PE=1 SV=1	1	2	907.949	1814.89	1.09957e+06	393682	535963	1.46626e+06	1.33279e+06	707180	1.72787	0.788996	0.196618	0.706376	44	0.692633	0.159497
[R].VLMKSPSPALHPPQK.[Y]	1xBiotin [K4]; 1xOxidation [M3]	1	Q9H6S0	Q9H6S0 [1217-1231]	Q9H6S0 1xBiotin [K1220]	3'-5' RNA helicase YTHDC2 OS=Homo sapiens OX=9606 GN=YTHDC2 PE=1 SV=2	1	3	624.668	1871.99	313479	339157	637099	938393	1.10545e+06	609858	2.05755	1.04093	0.0638143	1.19508	9	1.09902	-0.0410075
[R].VLMKSPSPALHPPQK.[Y]	1xBiotin [K4]	42	Q9H6S0	Q9H6S0 [1217-1231]	Q9H6S0 1xBiotin [K1220]	3'-5' RNA helicase YTHDC2 OS=Homo sapiens OX=9606 GN=YTHDC2 PE=1 SV=2	1	3	619.335	1855.99	2.76015e+06	953228	1.56008e+06	3.49498e+06	3.22307e+06	2.37154e+06	1.72365	0.785468	0.113434	0.945255	20	0.879117	0.0559532
[K].VKGLVSSR.[H]	1xBiotin [K2]	12	Q9H9Q2	Q9H9Q2 [256-263]	Q9H9Q2 1xBiotin [K257]	COP9 signalosome complex subunit 7b OS=Homo sapiens OX=9606 GN=COPS7B PE=1 SV=1	1	2	536.303	1071.6	8.261e+06	2.80778e+06	3.94408e+06	8.03161e+06	4.9601e+06	3.791e+06	1.11789	0.160777	0.791509	0.101544	134	0.915552	0.0383171
[K].TLSVKGITPAVLPETVYPVIK.[E]	1xBiotin [K5]	9	Q9HCM1	Q9HCM1 [773-793]	Q9HCM1 1xBiotin [K777]	Retroelement silencing factor 1 OS=Homo sapiens OX=9606 GN=RESF1 PE=1 SV=3	1	3	817.802	2451.39	88778.8	35769.6	161136	205874	115744	108065	1.50405	0.588854	0.374104	0.427007	86	0.674258	0.171174
[R].NDIEWGVLHQPPPPAGSEEGSAWKSK.[D]	1xBiotin [K]	3	Q9NPA3	Q9NPA3 [99-124]	Q9NPA3 1xBiotin [K]	Mid1-interacting protein 1 OS=Homo sapiens OX=9606 GN=MID1IP1 PE=1 SV=1	1	3	1014.82	3042.44	160435	16645.5	29488.2	269012	20394.6	24005.3	1.51722	0.601432	0.72468	0.139854	130	0.864041	0.0634656
[R].GPIFELKSVAAGCPVLLGK.[D]	1xBiotin [K7]; 1xCarbamidomethyl [C13]	2	Q9NQS1	Q9NQS1 [239-257]	Q9NQS1 1xBiotin [K245]	Cell death regulator Aven OS=Homo sapiens OX=9606 GN=AVEN PE=1 SV=1	1	3	728.063	2182.18	32822.4	14590.3	5480.83	7199.99	32593.1	62315.3	1.93045	0.948939	0.409841	0.387384	93	0.683069	0.165536
[K].QTSPGKGLMPTPVTR.[R]	1xBiotin [K6]	8	Q9NRM7	Q9NRM7 [155-169]	Q9NRM7 1xBiotin [K160]	Serine/threonine-protein kinase LATS2 OS=Homo sapiens OX=9606 GN=LATS2 PE=1 SV=2	1	2	898.462	1795.92	11971.7	23483	11315.7	358656	21817.7	34525.5	8.87312	3.14944	0.328129	0.483955	78	0.652051	0.185718
[R].KGTQPSTAR.[R]	1xBiotin [K1]	24	Q9NTJ3	Q9NTJ3 [4-12]	Q9NTJ3 1xBiotin [K4]	Structural maintenance of chromosomes protein 4 OS=Homo sapiens OX=9606 GN=SMC4 PE=1 SV=2	1	2	586.298	1171.59	165946	46868.3	131849	162920	203956	134637	1.45508	0.541097	0.268528	0.571011	61	0.682324	0.166009
[K].DTLKTSNPLVLEEASASQAGSR.[K]	1xBiotin [K4]	1	Q9NUQ8	Q9NUQ8 [141-162]	Q9NUQ8 1xBiotin [K144]	ATP-binding cassette sub-family F member 3 OS=Homo sapiens OX=9606 GN=ABCF3 PE=1 SV=2	1	2	1250.62	2500.23	175330	18727.3	26499	8814.11	9266.37	10289.3	0.128628	-2.95872	0.277087	0.557384	62	0.692717	0.159444
[R].LVWALISEATK.[A]	1xBiotin [K11]	5	Q9NV64	Q9NV64 [133-143]	Q9NV64 1xBiotin [K143]	Transmembrane protein 39A OS=Homo sapiens OX=9606 GN=TMEM39A PE=1 SV=1	0	2	728.896	1456.79	19447.5	22743.3	70819.4	23034.9	16115.6	11124.3	0.444869	-1.16855	0.285015	0.545132	65	0.679652	0.167713
[R].GSAKIWSK.[S]	1xBiotin [K4]	14	Q9UBW8	Q9UBW8 [266-273]	Q9UBW8 1xBiotin [K269]	COP9 signalosome complex subunit 7a OS=Homo sapiens OX=9606 GN=COPS7A PE=1 SV=1	1	2	551.79	1102.57	2.24758e+06	688176	1.15738e+06	2.36213e+06	1.85305e+06	1.18237e+06	1.31868	0.399096	0.491291	0.308661	106	0.718398	0.143635
[K].KKPTPVLLPQSK.[Q]	1xBiotin [K2]	1	Q9UGP8	Q9UGP8 [534-545]	Q9UGP8 1xBiotin [K535]	Translocation protein SEC63 homolog OS=Homo sapiens OX=9606 GN=SEC63 PE=1 SV=2	1	3	521.31	1561.91	371703	122939	269776	15554.6	8289.37	32361.3	0.0735269	-3.76558	0.0312628	1.50497	6	0.807622	0.0927916
[R].VGKDSFWAK.[A]	1xBiotin [K3]	11	Q9UJU6	Q9UJU6 [174-182]	Q9UJU6 1xBiotin [K176]	Drebrin-like protein OS=Homo sapiens OX=9606 GN=DBNL PE=1 SV=1	1	2	632.313	1263.62	346469	155795	232290	485851	449455	337109	1.73223	0.792628	0.0655539	1.1834	10	1.01608	-0.00692993
[R].SPFLQKQLTQPETHFGR.[E]	1xBiotin [K6]	3	Q9UJU6	Q9UJU6 [283-299]	Q9UJU6 1xBiotin [K288]	Drebrin-like protein OS=Homo sapiens OX=9606 GN=DBNL PE=1 SV=1	1	3	747.381	2240.13	220952	115523	189452	290860	23034.6	7927.84	0.611914	-0.7086	0.521974	0.282351	109	0.742257	0.129446
[R].VKTNVPVK.[L]	1xBiotin [K2]	1	Q9UKM9	Q9UKM9 [158-165]	Q9UKM9 1xBiotin [K159]	RNA-binding protein Raly OS=Homo sapiens OX=9606 GN=RALY PE=1 SV=1	1	2	555.82	1110.63	609494	190582	14523.1	400272	512599	372755	1.57823	0.658309	0.435959	0.360554	99	0.682563	0.165858
[K].GFKGLVVPSGGGR.[F]	1xBiotin [K3]	6	Q9UKX7	Q9UKX7 [60-72]	Q9UKX7 1xBiotin [K62]	Nuclear pore complex protein Nup50 OS=Homo sapiens OX=9606 GN=NUP50 PE=1 SV=2	1	2	728.89	1456.77	323861	18201	179817	444720	388791	210604	2.00068	1.00049	0.198394	0.702472	45	0.683356	0.165353
[R].NVKNSNYCLPSYTAYK.[N]	1xBiotin [K3]; 1xCarbamidomethyl [C8]	15	Q9Y4E8	Q9Y4E8 [257-272]	Q9Y4E8 1xBiotin [K259]	Ubiquitin carboxyl-terminal hydrolase 15 OS=Homo sapiens OX=9606 GN=USP15 PE=1 SV=3	1	2	1074.5	2147.99	270689	5558.41	268667	379356	390802	259374	1.88935	0.917887	0.173107	0.761686	40	0.670788	0.173415
[K].LAEEIPLKILAHNGLVGR.[L]	1xBiotin [K8]	6	Q9Y6M1	Q9Y6M1 [271-288]	Q9Y6M1 1xBiotin [K278]	Insulin-like growth factor 2 mRNA-binding protein 2 OS=Homo sapiens OX=9606 GN=IGF2BP2 PE=1 SV=2	1	3	723.745	2169.22	23413.5	4267.75	34929.5	98995.9	116750	25287.7	3.84973	1.94476	0.113071	0.946647	19	0.922424	0.0350693

## Sheet: Pomalidomide
Annotated Sequence	Modifications	# PSMs	Master Protein Accessions	Positions in Master Proteins	Modifications in Master Proteins	Master Protein Descriptions	# Missed Cleavages	Charge	m/z	Theo. MH+ [Da]	Abundances: DMSO_1	Abundances: DMSO_2	Abundances: DMSO_3	Abundances: Pom_1	Abundances: Pom_2	Abundances: Pom_3	Ratio (Pom/DMSO)	Ratio (log 2)	p Value	− p Value (LOG10)	p Value Rank	q value	q value (-log10)
[K].AVEMHPAVTAAVKPLSSSSVLQEPPAK.[K]	1xBiotin [K27]; 1xOxidation [M4]	1	A0A1B0GTU1	A0A1B0GTU1 [672-698]	A0A1B0GTU1 1xBiotin [K698]	Zinc finger CCCH domain-containing protein 11B OS=Homo sapiens OX=9606 GN=ZC3H11B PE=4 SV=1	0	3	996.184	2986.54	84924.8	57307.5	8023.07	31981.8	3416.17	8988.89	0.29541	-1.75921	0.217444	0.662652	75	0.449385	0.347382
[K].LVNPKYALVK.[A]	1xBiotin [K5]	1	A6ND36	A6ND36 [344-353]	A6ND36 1xBiotin [K348]	Protein FAM83G OS=Homo sapiens OX=9606 GN=FAM83G PE=1 SV=2	1	2	685.897	1370.79	19737.5	31801.1	25434.3	150404	126167	33211.9	4.02457	2.00883	0.0966194	1.01494	37	0.404757	0.392805
[M].AGFGAMEKFLVEYK.[S]	1xAcetyl [N-Term]; 1xBiotin [K8]	9	O14929	O14929 [2-15]	O14929 1xAcetyl [N-Term]; 1xBiotin [K9]	Histone acetyltransferase type B catalytic subunit OS=Homo sapiens OX=9606 GN=HAT1 PE=1 SV=1	1	2	929.449	1857.89	32301.1	31438	2868.02	86534.5	75032.8	23449.2	2.77773	1.4739	0.142709	0.845549	55	0.40218	0.39558
[R].LQGLAGGAPGQKECRPFEVYLPSGK.[M]	1xBiotin [K12]; 1xCarbamidomethyl [C14]	2	O15553	O15553 [213-237]	O15553 1xBiotin [K224]	Pyrin OS=Homo sapiens OX=9606 GN=MEFV PE=1 SV=1	1	3	962.486	2885.44	147245	65915.4	80389.9	35143.7	9359.14	156917	0.686152	-0.5434	0.586145	0.231995	125	0.726819	0.138574
[K].TQETLSQAGQKTSAALSTVGSAISR.[K]	1xBiotin [K11]	27	O43399	O43399 [129-153]	O43399 1xBiotin [K139]	Tumor protein D54 OS=Homo sapiens OX=9606 GN=TPD52L2 PE=1 SV=2	1	3	906.798	2718.37	955540	275178	11077.9	681727	592162	766684	1.64324	0.716546	0.404279	0.393319	107	0.585637	0.232371
[R].TLTAAAVSGAQPILSKLEPQIASASEYAHR.[G]	1xBiotin [K16]	12	O60664	O60664 [69-98]	O60664 1xBiotin [K84]	Perilipin-3 OS=Homo sapiens OX=9606 GN=PLIN3 PE=1 SV=3	1	4	827.434	3306.72	293842	3111.73	95283	208918	118208	6021.53	0.849352	-0.235566	0.858915	0.0660497	145	0.918151	0.037086
[K].AASADSTTEGTPADGFTVLSTKSLFLGQK.[L]	1xBiotin [K22]	5	O75367	O75367 [168-196]	O75367 1xBiotin [K189]	Core histone macro-H2A.1 OS=Homo sapiens OX=9606 GN=MACROH2A1 PE=1 SV=4	1	3	1042.85	3126.53	5168.82	28675.7	13179.6	74505.6	111802	138568	6.90871	2.78842	0.00949143	2.02267	8	0.183896	0.735427
[R].LDPFADGGKTPDPK.[M]	1xBiotin [K9]	14	O75533	O75533 [133-146]	O75533 1xBiotin [K141]	Splicing factor 3B subunit 1 OS=Homo sapiens OX=9606 GN=SF3B1 PE=1 SV=3	1	2	842.406	1683.8	1.05712e+06	488773	1.1162e+06	1.05275e+06	1.29246e+06	1.40651e+06	1.40931	0.494991	0.18263	0.738428	66	0.428903	0.36764
[K].SPAKSPNPSTPR.[G]	1xBiotin [K4]	1	O76021	O76021 [392-403]	O76021 1xBiotin [K395]	Ribosomal L1 domain-containing protein 1 OS=Homo sapiens OX=9606 GN=RSL1D1 PE=1 SV=3	1	2	732.867	1464.73	320318	98934.5	208160	368162	437325	376813	1.88441	0.91411	0.0519204	1.28466	19	0.423561	0.373084
[R].LCENIAGHLK.[D]	1xBiotin [K10]; 1xCarbamidomethyl [C2]	1	P04040	P04040 [459-468]	P04040 1xBiotin [K468]	Catalase OS=Homo sapiens OX=9606 GN=CAT PE=1 SV=3	0	2	690.842	1380.68	10482.6	18068.2	30085.6	14508	102384	7887.71	2.12802	1.08951	0.51604	0.287317	121	0.661043	0.17977
[R].SPMPGVVVAVSVKPGDAVAEGQEICVIEAMKMQNSMTAGK.[T]	1xBiotin [K31]; 1xCarbamidomethyl [C25]; 2xOxidation [M]	8	P05165	P05165 [664-703]	P05165 1xBiotin [K694]	Propionyl-CoA carboxylase alpha chain, mitochondrial OS=Homo sapiens OX=9606 GN=PCCA PE=1 SV=4	1	4	1094.28	4374.1	20909.6	81225.6	17696.8	459423	26944.2	14828	4.18249	2.06436	0.437875	0.35865	113	0.600625	0.221397
[R].SPMPGVVVAVSVKPGDAVAEGQEICVIEAMKMQNSMTAGK.[T]	1xBiotin [K31]; 1xCarbamidomethyl [C25]	10	P05165	P05165 [664-703]	P05165 1xBiotin [K694]	Propionyl-CoA carboxylase alpha chain, mitochondrial OS=Homo sapiens OX=9606 GN=PCCA PE=1 SV=4	1	4	1086.28	4342.11	362258	18705.7	15467.5	263730	19605.5	19170.8	0.763073	-0.390108	0.835121	0.0782508	143	0.905201	0.0432552
[R].SPMPGVVVAVSVKPGDAVAEGQEICVIEAMKMQNSMTAGK.[T]	1xBiotin [K31]; 1xCarbamidomethyl [C25]; 3xOxidation [M3; M36; M]	3	P05165	P05165 [664-703]	P05165 1xBiotin [K694]	Propionyl-CoA carboxylase alpha chain, mitochondrial OS=Homo sapiens OX=9606 GN=PCCA PE=1 SV=4	1	4	1098.28	4390.09	34979	9803.9	16927	31416.3	19127.1	15669.7	1.07297	0.101616	0.874054	0.0584618	147	0.921621	0.0354475
[R].SPMPGVVVAVSVKPGDAVAEGQEICVIEAMKMQNSMTAGK.[T]	1xBiotin [K]; 1xCarbamidomethyl [C25]; 1xOxidation [M]	8	P05165	P05165 [664-703]	P05165 1xBiotin [K]	Propionyl-CoA carboxylase alpha chain, mitochondrial OS=Homo sapiens OX=9606 GN=PCCA PE=1 SV=4	1	4	1090.28	4358.1	122143	129343	9246.9	194183	7887.6	26793.6	0.87777	-0.188084	0.888038	0.0515683	150	0.91764	0.0373279
[K].ELTIGSKLQDAEIAR.[L]	1xBiotin [K7]	35	P06703	P06703 [41-55]	P06703 1xBiotin [K47]	Protein S100-A6 OS=Homo sapiens OX=9606 GN=S100A6 PE=1 SV=1	1	2	935.491	1869.97	2.31345e+06	439035	1.39085e+06	2.52966e+06	3.16759e+06	2.21125e+06	1.90873	0.932612	0.108683	0.963839	39	0.431945	0.364572
[K].INEAVECLLSLKAQYK.[E]	1xBiotin [K12]; 1xCarbamidomethyl [C7]	5	P07814	P07814 [850-865]	P07814 1xBiotin [K861]	Bifunctional glutamate/proline--tRNA ligase OS=Homo sapiens OX=9606 GN=EPRS1 PE=1 SV=5	1	3	702.363	2105.08	21029.6	5482.69	40669.9	45979.2	20936.2	10730.7	1.15575	0.208835	0.822978	0.0846118	142	0.898321	0.0465684
[K].AQYKSLIGVEYKPVSATGAEDK.[D]	1xBiotin [K4]	16	P07814	P07814 [940-961]	P07814 1xBiotin [K943]	Bifunctional glutamate/proline--tRNA ligase OS=Homo sapiens OX=9606 GN=EPRS1 PE=1 SV=5	1	3	860.771	2580.3	730263	341606	401804	650413	441516	356913	0.983149	-0.0245174	0.958356	0.0184732	155	0.958356	0.0184732
[R].TLLIKTVETR.[D]	1xBiotin [K5]	27	P08670	P08670 [441-450]	P08670 1xBiotin [K445]	Vimentin OS=Homo sapiens OX=9606 GN=VIM PE=1 SV=4	1	2	700.402	1399.8	2.0644e+06	794671	1.83316e+06	1.42354e+06	2.47418e+06	1.91688e+06	1.2392	0.309408	0.491439	0.30853	120	0.634775	0.19738
[K].GQPLCVLSAMKMETVVTSPMEGTVR.[K]	1xBiotin [K11]; 1xCarbamidomethyl [C5]; 1xOxidation [M]	323	P11498	P11498 [1134-1158]	P11498 1xBiotin [K1144]	Pyruvate carboxylase, mitochondrial OS=Homo sapiens OX=9606 GN=PC PE=1 SV=2	1	2	1482.21	2963.42	1.26659e+07	8.9631e+06	1.78173e+07	1.6606e+07	2.96714e+07	3.24632e+07	1.99615	0.997219	0.0766064	1.11573	31	0.383032	0.416765
[K].GQPLCVLSAMKMETVVTSPMEGTVR.[K]	1xBiotin [K11]; 1xCarbamidomethyl [C5]; 3xOxidation [M10; M12; M20]	46	P11498	P11498 [1134-1158]	P11498 1xBiotin [K1144]	Pyruvate carboxylase, mitochondrial OS=Homo sapiens OX=9606 GN=PC PE=1 SV=2	1	3	999.141	2995.41	324797	885934	1.84913e+06	1.43845e+06	3.13529e+06	2.1816e+06	2.20773	1.14256	0.13663	0.864452	52	0.407264	0.390124
[K].GQPLCVLSAMKMETVVTSPMEGTVR.[K]	1xBiotin [K11]; 1xCarbamidomethyl [C5]; 2xOxidation [M]	234	P11498	P11498 [1134-1158]	P11498 1xBiotin [K1144]	Pyruvate carboxylase, mitochondrial OS=Homo sapiens OX=9606 GN=PC PE=1 SV=2	1	3	993.809	2979.41	4.85635e+06	3.05881e+06	5.28909e+06	5.70023e+06	2.16343e+07	1.09335e+07	2.89817	1.53514	0.152666	0.816259	58	0.407986	0.389355
[K].GQPLCVLSAMKMETVVTSPMEGTVR.[K]	1xBiotin [K11]; 1xCarbamidomethyl [C5]	100	P11498	P11498 [1134-1158]	P11498 1xBiotin [K1144]	Pyruvate carboxylase, mitochondrial OS=Homo sapiens OX=9606 GN=PC PE=1 SV=2	1	2	1474.21	2947.42	4.09906e+07	1.34045e+07	1.85728e+07	2.61698e+07	1.87465e+07	1.77062e+07	0.858219	-0.220582	0.717424	0.144224	133	0.836095	0.0777443
[K].IKTLFPLIEAK.[K]	1xBiotin [K2]	6	P13010	P13010 [533-543]	P13010 1xBiotin [K534]	X-ray repair cross-complementing protein 5 OS=Homo sapiens OX=9606 GN=XRCC5 PE=1 SV=3	1	2	749.939	1498.87	1688.5	11096.5	29479.6	84252.8	88445.4	108090	6.64359	2.73196	0.001931	2.71422	4	0.0748264	1.12595
[K].STDVAKTFR.[K]	1xBiotin [K6]	9	P13796	P13796 [83-91]	P13796 1xBiotin [K88]	Plastin-2 OS=Homo sapiens OX=9606 GN=LCP1 PE=1 SV=6	1	2	625.814	1250.62	608786	256432	21915.6	727536	751800	674206	2.42753	1.27949	0.0702104	1.1536	26	0.418562	0.37824
[K].SAVGFNEMEAPTTAYKK.[T]	1xBiotin [K]; 1xOxidation [M8]	19	P14317	P14317 [208-224]	P14317 1xBiotin [K]	Hematopoietic lineage cell-specific protein OS=Homo sapiens OX=9606 GN=HCLS1 PE=1 SV=3	1	2	1043.49	2085.96	1.29191e+06	168436	1.9758e+06	2.05057e+06	3.73088e+06	2.25166e+06	2.33782	1.22517	0.109583	0.960257	41	0.414277	0.382709
[K].SAVGFNEMEAPTTAYKK.[T]	1xBiotin [K]	28	P14317	P14317 [208-224]	P14317 1xBiotin [K]	Hematopoietic lineage cell-specific protein OS=Homo sapiens OX=9606 GN=HCLS1 PE=1 SV=3	1	2	1035.49	2069.97	3.66268e+06	1.04058e+06	1.92511e+06	2.52678e+06	1.96457e+06	2.71591e+06	1.08733	0.120796	0.82181	0.0852285	140	0.909861	0.0410249
[R].SGSSSPDSEITELKFPSINHD.[-]	1xBiotin [K14]	9	P17812	P17812 [571-591]	P17812 1xBiotin [K584]	CTP synthase 1 OS=Homo sapiens OX=9606 GN=CTPS1 PE=1 SV=2	1	2	1237.06	2473.12	83438.4	11610	31480	15463.8	214888	192087	3.33868	1.73928	0.21248	0.672682	72	0.457423	0.339682
[R].EANQAINPKLLQLVEDR.[G]	1xBiotin [K9]	14	P17844	P17844 [462-478]	P17844 1xBiotin [K470]	Probable ATP-dependent RNA helicase DDX5 OS=Homo sapiens OX=9606 GN=DDX5 PE=1 SV=1	1	2	1089.07	2177.14	8649.58	35112.4	23993.3	4450.44	15630.8	14422.1	0.509236	-0.973594	0.259836	0.585301	91	0.442577	0.354011
[K].KGATPGK.[A]	1xBiotin [K1]	27	P19338	P19338 [110-116]	P19338 1xBiotin [K110]	Nucleolin OS=Homo sapiens OX=9606 GN=NCL PE=1 SV=3	1	2	442.737	884.466	698825	439122	654439	1.02346e+06	1.06092e+06	1.03525e+06	1.74049	0.799492	0.00545346	2.26333	5	0.169057	0.771966
[K].KTVTPAK.[A]	1xBiotin [K1]	16	P19338	P19338 [96-102]	P19338 1xBiotin [K96]	Nucleolin OS=Homo sapiens OX=9606 GN=NCL PE=1 SV=3	1	2	485.773	970.539	1.31455e+06	523717	911804	1.1869e+06	1.70791e+06	1.87355e+06	1.7339	0.794023	0.0943626	1.0252	34	0.430182	0.366347
[K].GKLDVQFSGLTKGDAVR.[D]	1xBiotin [K12]	31	P21333	P21333 [905-921]	P21333 1xBiotin [K916]	Filamin-A OS=Homo sapiens OX=9606 GN=FLNA PE=1 SV=4	2	2	1009.03	2017.05	2.96189e+06	1.12263e+06	2.31325e+06	2.38074e+06	3.24138e+06	2.92914e+06	1.3366	0.418567	0.29372	0.532066	93	0.489534	0.310217
[K].LDVQFSGLTKGDAVR.[D]	1xBiotin [K10]	23	P21333	P21333 [907-921]	P21333 1xBiotin [K916]	Filamin-A OS=Homo sapiens OX=9606 GN=FLNA PE=1 SV=4	1	2	916.472	1831.94	4.69333e+06	1.88009e+06	2.64832e+06	3.01103e+06	5.13142e+06	3.2726e+06	1.23784	0.307823	0.532884	0.273367	124	0.666105	0.176457
[R].LNPDGKSIR.[N]	1xBiotin [K6]	10	P25685	P25685 [190-198]	P25685 1xBiotin [K195]	DnaJ homolog subfamily B member 1 OS=Homo sapiens OX=9606 GN=DNAJB1 PE=1 SV=4	1	2	613.322	1225.64	4.0588e+06	2.58561e+06	3.78357e+06	4.14884e+06	23048.9	315888	0.43036	-1.21638	0.23126	0.6359	81	0.442534	0.354053
[K].KLVWVPSDK.[S]	1xBiotin [K1]	1	P35579	P35579 [30-38]	P35579 1xBiotin [K30]	Myosin-9 OS=Homo sapiens OX=9606 GN=MYH9 PE=1 SV=4	1	2	649.352	1297.7	728660	241463	363494	529603	729351	528625	1.3404	0.422662	0.400133	0.397796	106	0.5851	0.23277
[K].YLYVDKNFINNPLAQADWAAK.[K]	1xBiotin [K6]	12	P35579	P35579 [9-29]	P35579 1xBiotin [K14]	Myosin-9 OS=Homo sapiens OX=9606 GN=MYH9 PE=1 SV=4	1	3	894.112	2680.32	20352.4	14382.7	34794	789343	835664	445257	29.7755	4.89605	0.00565757	2.24737	6	0.146154	0.83519
[K].NNPATPSTAMGSSVPYSTAKTPHPVLTPVAANQAK.[Q]	1xBiotin [K20]	7	P35658	P35658 [1130-1164]	P35658 1xBiotin [K1149]	Nuclear pore complex protein Nup214 OS=Homo sapiens OX=9606 GN=NUP214 PE=1 SV=2	1	3	1244.62	3731.85	10325.4	96029	32677	18975.3	31806.1	34088.4	0.610436	-0.712087	0.527082	0.278122	123	0.664209	0.177695
[R].NFSDNQLQEGKNVIGLQMGTNR.[G]	1xBiotin [K11]	42	P37802	P37802 [161-182]	P37802 1xBiotin [K171]	Transgelin-2 OS=Homo sapiens OX=9606 GN=TAGLN2 PE=1 SV=3	1	2	1345.14	2689.28	2.49988e+06	801774	1.13807e+06	2.8272e+06	2.06606e+06	2.24907e+06	1.60874	0.685927	0.187642	0.726671	67	0.434096	0.362414
[R].NFSDNQLQEGKNVIGLQMGTNR.[G]	1xBiotin [K11]; 1xOxidation [M18]	23	P37802	P37802 [161-182]	P37802 1xBiotin [K171]	Transgelin-2 OS=Homo sapiens OX=9606 GN=TAGLN2 PE=1 SV=3	1	2	1353.14	2705.28	549716	266598	541331	309658	1.11107e+06	1.30427e+06	2.00715	1.00514	0.225519	0.646816	79	0.442475	0.354111
[K].YQEGGVESAFHKTSTGAPAAIK.[K]	1xBiotin [K]	14	P40121	P40121 [116-137]	P40121 1xBiotin [K]	Macrophage-capping protein OS=Homo sapiens OX=9606 GN=CAPG PE=1 SV=2	1	3	825.738	2475.2	664505	6560.84	10738.6	20620.2	827771	11172.9	1.26072	0.334248	0.873032	0.0589701	146	0.926849	0.0329912
[K].GFVVINQKGIDPFSLDALSK.[E]	1xBiotin [K8]	3	P40227	P40227 [288-307]	P40227 1xBiotin [K295]	T-complex protein 1 subunit zeta OS=Homo sapiens OX=9606 GN=CCT6A PE=1 SV=3	1	2	1187.63	2374.25	12379.6	12969.9	22709	33744.6	20474	26869.2	1.68727	0.754691	0.0965199	1.01538	36	0.415572	0.381354
[K].DKLPVPIPIEFIMTVIAAGVSYGCDFK.[N]	1xBiotin [K2]; 1xCarbamidomethyl [C24]; 1xOxidation [M13]	10	P40879	P40879 [284-310]	P40879 1xBiotin [K285]	Chloride anion exchanger OS=Homo sapiens OX=9606 GN=SLC26A3 PE=1 SV=1	1	3	1074.88	3222.63	2.0595e+06	2.66324e+06	3.66363e+06	5.24628e+06	4.05947e+06	3.76198e+06	1.55821	0.639892	0.0747277	1.12652	30	0.386093	0.413308
[R].VTGNFKHASPILPITEFSDIPR.[R]	1xBiotin [K6]	40	P42167	P42167 [298-319]	P42167 1xBiotin [K303]	Lamina-associated polypeptide 2, isoforms beta/gamma OS=Homo sapiens OX=9606 GN=TMPO PE=1 SV=2	1	3	889.131	2665.38	2.31495e+06	961635	1.35795e+06	2.3008e+06	3.05669e+06	3.07917e+06	1.82039	0.864245	0.056313	1.24939	20	0.436426	0.36009
[R].MEESFSSKYVPK.[Y]	1xBiotin [K8]; 1xOxidation [M1]	3	P42167	P42167 [382-393]	P42167 1xBiotin [K389]	Lamina-associated polypeptide 2, isoforms beta/gamma OS=Homo sapiens OX=9606 GN=TMPO PE=1 SV=2	1	2	837.381	1673.75	430187	199329	8745.44	616980	1.97821e+06	1.13981e+06	5.85183	2.54889	0.067572	1.17023	23	0.455376	0.34163
[R].MEESFSSKYVPK.[Y]	1xBiotin [K8]	14	P42167	P42167 [382-393]	P42167 1xBiotin [K389]	Lamina-associated polypeptide 2, isoforms beta/gamma OS=Homo sapiens OX=9606 GN=TMPO PE=1 SV=2	1	2	829.383	1657.76	1.91044e+06	835380	1.24032e+06	1.64514e+06	1.95871e+06	1.7293e+06	1.33792	0.419996	0.241879	0.616402	86	0.435945	0.360568
[K].GTGYIKTELISVSEVHPSR.[L]	1xBiotin [K6]	9	P42224	P42224 [698-716]	P42224 1xBiotin [K703]	Signal transducer and activator of transcription 1-alpha/beta OS=Homo sapiens OX=9606 GN=STAT1 PE=1 SV=2	1	3	767.063	2299.18	379546	30167.3	293095	300161	436073	4683.55	1.05422	0.0761809	0.94236	0.0257833	152	0.960959	0.0172952
[K].KSTKTINPSK.[Y]	1xBiotin [K4]	1	P42338	P42338 [415-424]	P42338 1xBiotin [K418]	Phosphatidylinositol 4,5-bisphosphate 3-kinase catalytic subunit beta isoform OS=Homo sapiens OX=9606 GN=PIK3CB PE=1 SV=1	2	2	665.364	1329.72	206829	98552.9	188042	241870	285681	315488	1.70855	0.77277	0.0424557	1.37206	14	0.470045	0.327861
[K].STKTINPSK.[Y]	1xBiotin [K3]	10	P42338	P42338 [416-424]	P42338 1xBiotin [K418]	Phosphatidylinositol 4,5-bisphosphate 3-kinase catalytic subunit beta isoform OS=Homo sapiens OX=9606 GN=PIK3CB PE=1 SV=1	1	2	601.316	1201.62	5.3138e+06	2.76086e+06	1.84821e+06	2.76342e+06	3.87752e+06	3.81427e+06	1.05365	0.0753932	0.879473	0.0557774	148	0.92107	0.0357074
[R].GQGEKSATPSR.[K]	1xBiotin [K5]	7	P46060	P46060 [402-412]	P46060 1xBiotin [K406]	Ran GTPase-activating protein 1 OS=Homo sapiens OX=9606 GN=RANGAP1 PE=1 SV=1	1	2	672.322	1343.64	693815	297823	508890	759325	905382	657212	1.5474	0.629847	0.11279	0.947729	43	0.406569	0.390865
[K].VTQQGLKMVVPGLDGAQIPR.[D]	1xBiotin [K7]; 1xOxidation [M8]	8	P49327	P49327 [1152-1171]	P49327 1xBiotin [K1158]	Fatty acid synthase OS=Homo sapiens OX=9606 GN=FASN PE=1 SV=3	1	2	1175.12	2349.24	20767.3	4131.13	10220.6	687998	10757.4	822001	43.3029	5.43639	0.119898	0.921186	44	0.42237	0.374307
[K].VTQQGLKMVVPGLDGAQIPR.[D]	1xBiotin [K7]	79	P49327	P49327 [1152-1171]	P49327 1xBiotin [K1158]	Fatty acid synthase OS=Homo sapiens OX=9606 GN=FASN PE=1 SV=3	1	2	1167.13	2333.25	6.30764e+06	2.09463e+06	2.51627e+06	5.18564e+06	5.99394e+06	4.1675e+06	1.4056	0.491183	0.363266	0.439775	102	0.552022	0.258044
[R].SDDMFTFHGPGKSVFGTPTLETANK.[N]	1xBiotin [K12]	8	P49792	P49792 [1128-1152]	P49792 1xBiotin [K1139]	E3 SUMO-protein ligase RanBP2 OS=Homo sapiens OX=9606 GN=RANBP2 PE=1 SV=2	1	3	970.786	2910.34	186986	207877	256916	309375	261917	300287	1.33723	0.419248	0.0443953	1.35266	16	0.430079	0.366452
[R].VTGTNKGISPVPINLR.[V]	1xBiotin [K6]	12	P50570	P50570 [108-123]	P50570 1xBiotin [K113]	Dynamin-2 OS=Homo sapiens OX=9606 GN=DNM2 PE=1 SV=2	1	2	946.525	1892.04	237159	112973	154121	198999	172876	244747	1.22284	0.290237	0.424222	0.372407	111	0.592382	0.227398
[K].IAVYSCPFDGMITETKGTVLIK.[T]	1xBiotin [K]; 1xCarbamidomethyl [C6]	32	P50990	P50990 [239-260]	P50990 1xBiotin [K]	T-complex protein 1 subunit theta OS=Homo sapiens OX=9606 GN=CCT8 PE=1 SV=4	1	2	1335.17	2669.34	829220	70731.6	564716	852887	895343	748751	1.70481	0.769612	0.203326	0.691808	71	0.44388	0.352734
[K].IAVYSCPFDGMITETKGTVLIK.[T]	1xBiotin [K16]; 1xCarbamidomethyl [C6]; 1xOxidation [M11]	11	P50990	P50990 [239-260]	P50990 1xBiotin [K254]	T-complex protein 1 subunit theta OS=Homo sapiens OX=9606 GN=CCT8 PE=1 SV=4	1	3	895.783	2685.33	5760.36	118517	170098	11130	460552	508752	3.33056	1.73576	0.239704	0.620324	85	0.437108	0.359411
[K].GTVLIKTAEELMNFSK.[G]	1xBiotin [K6]	38	P50990	P50990 [255-270]	P50990 1xBiotin [K260]	T-complex protein 1 subunit theta OS=Homo sapiens OX=9606 GN=CCT8 PE=1 SV=4	1	2	1004.02	2007.03	1.38672e+06	624929	894883	1.51339e+06	1.63629e+06	1.14951e+06	1.47915	0.564764	0.156636	0.805108	59	0.411502	0.385628
[K].GTVLIKTAEELMNFSK.[G]	1xBiotin [K6]; 1xOxidation [M12]	22	P50990	P50990 [255-270]	P50990 1xBiotin [K260]	T-complex protein 1 subunit theta OS=Homo sapiens OX=9606 GN=CCT8 PE=1 SV=4	1	2	1012.02	2023.02	249273	74911.3	233128	68565	763215	760794	2.8576	1.51481	0.220273	0.657038	77	0.443407	0.353197
[K].VMTSGTGAPAKIITAVPK.[I]	1xBiotin [K18]	1	P51610	P51610 [803-820]	P51610 1xBiotin [K820]	Host cell factor 1 OS=Homo sapiens OX=9606 GN=HCFC1 PE=1 SV=2	1	2	984.536	1968.07	170641	52265.1	103114	109623	201174	3666.88	0.964553	-0.0520669	0.956633	0.0192545	153	0.969138	0.0136142
[K].EITALAPSTMKIK.[I]	1xBiotin [K]	4	P60709; P68133; P63261	P60709 [316-328]; P68133 [318-330]; P63261 [316-328]	P60709 1xBiotin [K]; P68133 1xBiotin [K]; P63261 1xBiotin [K]	Actin, cytoplasmic 1 OS=Homo sapiens OX=9606 GN=ACTB PE=1 SV=1 Actin, alpha skeletal muscle OS=Homo sapiens OX=9606 GN=ACTA1 PE=1 SV=1 Actin, cytoplasmic 2 OS=Homo sapiens OX=9606 GN=ACTG1 PE=1 SV=1	1	2	814.941	1628.88	8654.21	12053.8	189563	134676	8526.05	3058.23	0.695582	-0.523707	0.78631	0.104406	139	0.876821	0.0570891
[-].MIKLFSLK.[Q]	1xAcetyl [N-Term]; 1xBiotin [K3]	25	P61081	P61081 [1-8]	P61081 1xAcetyl [N-Term]; 1xBiotin [K3]	NEDD8-conjugating enzyme Ubc12 OS=Homo sapiens OX=9606 GN=UBE2M PE=1 SV=1	1	2	624.348	1247.69	1.27834e+06	427835	546823	1.75243e+06	1.58774e+06	1.47046e+06	2.13521	1.09438	0.037489	1.4261	12	0.484233	0.314946
[-].MIKLFSLK.[Q]	1xAcetyl [N-Term]; 1xBiotin [K3]; 1xOxidation [M1]	7	P61081	P61081 [1-8]	P61081 1xAcetyl [N-Term]; 1xBiotin [K3]	NEDD8-conjugating enzyme Ubc12 OS=Homo sapiens OX=9606 GN=UBE2M PE=1 SV=1	1	2	632.346	1263.68	164868	122797	186055	255265	716559	575552	3.26644	1.70772	0.0601522	1.22075	21	0.443981	0.352636
[R].YTALDKWTNQLNSLNQAVVSK.[L]	1xBiotin [K6]	11	P61201	P61201 [421-441]	P61201 1xBiotin [K426]	COP9 signalosome complex subunit 2 OS=Homo sapiens OX=9606 GN=COPS2 PE=1 SV=1	1	3	873.778	2619.32	4818.58	34930.3	32024.9	5959.21	172408	160746	4.72475	2.24024	0.177338	0.751198	62	0.443345	0.353258
[K].FNVWDTAGQEKFGGLR.[D]	1xBiotin [K11]	14	P62826	P62826 [61-76]	P62826 1xBiotin [K71]	GTP-binding nuclear protein Ran OS=Homo sapiens OX=9606 GN=RAN PE=1 SV=3	1	2	1025.99	2050.98	277179	2436.46	122152	268223	308591	226382	1.99916	0.999392	0.182199	0.739453	64	0.441264	0.355302
[R].KDGNASGTTLLEALDCILPPTRPTDKPLR.[L]	1xBiotin [K1]; 1xCarbamidomethyl [C16]	12	P68104	P68104 [219-247]	P68104 1xBiotin [K219]	Elongation factor 1-alpha 1 OS=Homo sapiens OX=9606 GN=EEF1A1 PE=1 SV=1	1	4	844.69	3375.74	245297	16328.4	27240.2	312492	271052	9571.09	2.05325	1.03791	0.447836	0.348881	115	0.603605	0.219247
[K].AAGAGKVTK.[S]	1xBiotin [K6]	15	P68104	P68104 [445-453]	P68104 1xBiotin [K450]	Elongation factor 1-alpha 1 OS=Homo sapiens OX=9606 GN=EEF1A1 PE=1 SV=1	1	2	514.782	1028.56	1.38943e+06	569643	875593	1.21068e+06	1.5802e+06	1.59637e+06	1.54771	0.63014	0.128072	0.892547	50	0.397022	0.401185
[K].VTKSAQK.[A]	1xBiotin [K3]	3	P68104	P68104 [451-457]	P68104 1xBiotin [K453]	Elongation factor 1-alpha 1 OS=Homo sapiens OX=9606 GN=EEF1A1 PE=1 SV=1	1	2	494.268	987.529	143538	87386.1	51603.9	128985	94868.5	88471.6	1.10547	0.144657	0.753772	0.12276	135	0.865441	0.0627623
[R].AHSFTSKGPGPLLPPPPPK.[H]	1xBiotin [K7]	1	P78314	P78314 [223-241]	P78314 1xBiotin [K229]	SH3 domain-binding protein 2 OS=Homo sapiens OX=9606 GN=SH3BP2 PE=1 SV=2	1	3	717.719	2151.14	32772.6	348203	441892	479989	796692	625585	2.31175	1.20899	0.0795857	1.09916	33	0.373812	0.427347
[K].EAAGKSSGPTSLFAVTVAPPGAR.[Q]	1xBiotin [K5]	82	Q00839	Q00839 [182-204]	Q00839 1xBiotin [K186]	Heterogeneous nuclear ribonucleoprotein U OS=Homo sapiens OX=9606 GN=HNRNPU PE=1 SV=6	1	2	1199.11	2397.22	5.1696e+06	1.94495e+06	3.09618e+06	5.19386e+06	7.27105e+06	5.97244e+06	1.80568	0.852545	0.0707764	1.15011	27	0.406309	0.391143
[K].KDCEVVMMIGLPGAGKTTWVTK.[H]	1xBiotin [K]; 1xCarbamidomethyl [C3]	6	Q00839	Q00839 [495-516]	Q00839 1xBiotin [K]	Heterogeneous nuclear ribonucleoprotein U OS=Homo sapiens OX=9606 GN=HNRNPU PE=1 SV=6	2	3	883.109	2647.31	146723	26873.6	13853.8	9017.65	23018.1	20577.5	0.280678	-1.83301	0.349971	0.455968	100	0.542455	0.265636
[K].HVSDDMKTHK.[N]	1xBiotin [K7]	14	Q01518	Q01518 [273-282]	Q01518 1xBiotin [K279]	Adenylyl cyclase-associated protein 1 OS=Homo sapiens OX=9606 GN=CAP1 PE=1 SV=5	1	3	475.22	1423.65	427272	126650	228750	318989	287274	256513	1.10235	0.140578	0.781668	0.106978	138	0.877961	0.0565249
[R].GLPLVDDGGWNTVPISKGSRPIDTSR.[L]	1xBiotin [K17]	22	Q04637	Q04637 [1043-1068]	Q04637 1xBiotin [K1059]	Eukaryotic translation initiation factor 4 gamma 1 OS=Homo sapiens OX=9606 GN=EIF4G1 PE=1 SV=4	1	3	988.506	2963.5	651486	338257	523281	721428	848117	862231	1.60723	0.684575	0.0390863	1.40798	13	0.466028	0.331588
[K].IKSASPCIADK.[I]	1xBiotin [K2]; 1xCarbamidomethyl [C7]	14	Q05209	Q05209 [464-474]	Q05209 1xBiotin [K465]	Tyrosine-protein phosphatase non-receptor type 12 OS=Homo sapiens OX=9606 GN=PTPN12 PE=1 SV=3	1	2	708.354	1415.7	4.47293e+06	1.54214e+06	2.84896e+06	3.63095e+06	3.94841e+06	4.4877e+06	1.36135	0.44504	0.293569	0.532289	92	0.494601	0.305745
[R].AGAISASGPELQGAGHSKLQVTMPGIK.[V]	1xBiotin [K18]	1	Q09666	Q09666 [226-252]	Q09666 1xBiotin [K243]	Neuroblast differentiation-associated protein AHNAK OS=Homo sapiens OX=9606 GN=AHNAK PE=1 SV=2	1	3	944.49	2831.45	197928	26778.7	9550.46	21471.7	18550	4430.22	0.189757	-2.39778	0.353688	0.45138	101	0.542788	0.26537
[R].INSGGKLPNFGFVVFDDSEPVQK.[V]	1xBiotin [K6]	3	Q13283	Q13283 [371-393]	Q13283 1xBiotin [K376]	Ras GTPase-activating protein-binding protein 1 OS=Homo sapiens OX=9606 GN=G3BP1 PE=1 SV=1	1	3	907.452	2720.34	70326.5	6735.27	62804.7	1741.7	127532	145060	1.96139	0.971878	0.415492	0.381437	108	0.596308	0.224529
[R].KSSMPQK.[F]	1xBiotin [K1]	13	Q13422	Q13422 [275-281]	Q13422 1xBiotin [K275]	DNA-binding protein Ikaros OS=Homo sapiens OX=9606 GN=IKZF1 PE=1 SV=1	1	2	516.254	1031.5	4471.96	13256.7	27923.7	1.79908e+06	1.89509e+06	1.758e+06	119.428	6.9	1.63169e-06	5.78736	1	0.000252912	3.59703
[R].KSSMPQK.[F]	1xBiotin [K1]; 1xOxidation [M4]	3	Q13422	Q13422 [275-281]	Q13422 1xBiotin [K275]	DNA-binding protein Ikaros OS=Homo sapiens OX=9606 GN=IKZF1 PE=1 SV=1	1	2	524.252	1047.5	17251.8	16928.2	10790.8	132607	209631	267200	13.5519	3.76042	0.00852971	2.06907	7	0.188872	0.723832
[K].FLGDKGLSDTPYDSSASYEK.[E]	1xBiotin [K5]	3	Q13422	Q13422 [282-301]	Q13422 1xBiotin [K286]	DNA-binding protein Ikaros OS=Homo sapiens OX=9606 GN=IKZF1 PE=1 SV=1	1	2	1203.54	2406.08	18394.7	2524.35	9784.95	605345	449830	6784.44	34.587	5.11216	0.127795	0.893486	49	0.40425	0.39335
[R].SNHSAQDSAVENLLLLSKAK.[L]	1xBiotin [K]	16	Q13422	Q13422 [361-380]	Q13422 1xBiotin [K]	DNA-binding protein Ikaros OS=Homo sapiens OX=9606 GN=IKZF1 PE=1 SV=1	1	2	1176.11	2351.2	33488	24103	12418	1.76572e+06	1.63827e+06	1.60656e+06	71.5701	6.16129	4.68075e-06	5.32968	2	0.000362758	3.44038
[K].KQNIQEHLGFLQK.[L]	1xBiotin [K13]	1	Q13535	Q13535 [1666-1678]	Q13535 1xBiotin [K1678]	Serine/threonine-protein kinase ATR OS=Homo sapiens OX=9606 GN=ATR PE=1 SV=3	1	2	904.979	1808.95	713375	1.42042e+06	1.36289e+06	905917	408949	495018	0.517599	-0.950092	0.109145	0.961998	40	0.422935	0.373726
[R].AVGTQTLSGAGLLKMFNK.[A]	1xBiotin [K]	11	Q13596	Q13596 [273-290]	Q13596 1xBiotin [K]	Sorting nexin-1 OS=Homo sapiens OX=9606 GN=SNX1 PE=1 SV=3	1	2	1031.54	2062.08	26105.5	1963.55	21455.6	198718	202834	202086	12.1886	3.60747	1.61568e-05	4.79164	3	0.00083477	3.07843
[R].KGSFSALVGR.[T]	1xBiotin [K1]	27	Q13619	Q13619 [8-17]	Q13619 1xBiotin [K8]	Cullin-4A OS=Homo sapiens OX=9606 GN=CUL4A PE=1 SV=3	1	2	624.332	1247.66	3.89287e+06	1.99274e+06	3.32352e+06	2.53038e+06	4.90811e+06	3.82182e+06	1.22273	0.290111	0.484463	0.314739	119	0.631024	0.199954
[K].KPPPVPALPSKLPTFGAPEQLVDLK.[Q]	1xBiotin [K]	11	Q14258	Q14258 [392-416]	Q14258 1xBiotin [K]	E3 ubiquitin/ISG15 ligase TRIM25 OS=Homo sapiens OX=9606 GN=TRIM25 PE=1 SV=2	1	3	955.87	2865.59	21499.1	5889.52	2967.89	10618.9	201030	153161	12.0175	3.58707	0.124422	0.905103	46	0.419248	0.377529
[R].QQEGFKGTFPDAR.[E]	1xBiotin [K6]	28	Q15233	Q15233 [366-378]	Q15233 1xBiotin [K371]	Non-POU domain-containing octamer-binding protein OS=Homo sapiens OX=9606 GN=NONO PE=1 SV=4	1	2	853.901	1706.8	617159	231859	486508	587261	267203	682012	1.15046	0.202217	0.712017	0.14751	131	0.842463	0.0744492
[K].FSPVTPKFTPVASK.[F]	1xBiotin [K7]	5	Q15942	Q15942 [266-279]	Q15942 1xBiotin [K272]	Zyxin OS=Homo sapiens OX=9606 GN=ZYX PE=1 SV=1	1	2	866.46	1731.91	589427	3156.89	352758	374827	534298	547974	1.54135	0.62419	0.394859	0.403558	105	0.582887	0.234416
[K].FTPVASKFSPGAPGGSGSQPNQK.[L]	1xBiotin [K7]	7	Q15942	Q15942 [273-295]	Q15942 1xBiotin [K279]	Zyxin OS=Homo sapiens OX=9606 GN=ZYX PE=1 SV=1	1	3	824.738	2472.2	24248.5	20063.8	24606.1	11690.4	18368.7	33992.4	0.929383	-0.105655	0.82233	0.0849539	141	0.90398	0.0438413
[M].GDYGFGVLVQSNTGNKSAFPVR.[F]	1xAcetyl [N-Term]; 1xBiotin [K16]	2	Q17RY0	Q17RY0 [2-23]	Q17RY0 1xAcetyl [N-Term]; 1xBiotin [K17]	Cytoplasmic polyadenylation element-binding protein 4 OS=Homo sapiens OX=9606 GN=CPEB4 PE=1 SV=1	1	3	861.088	2581.25	15737.8	10859	29486.9	37934.8	65506.3	5995.6	1.95131	0.964442	0.380896	0.419194	104	0.567681	0.245895
[M].ATDTSQGELVHPKALPLIVGAQLIHADK.[L]	1xAcetyl [N-Term]; 1xBiotin [K13]	13	Q5SSJ5	Q5SSJ5 [2-29]	Q5SSJ5 1xAcetyl [N-Term]; 1xBiotin [K14]	Heterochromatin protein 1-binding protein 3 OS=Homo sapiens OX=9606 GN=HP1BP3 PE=1 SV=1	1	3	1064.24	3190.69	149672	83292.6	75450.7	122910	185483	231970	1.75207	0.809057	0.121251	0.916315	45	0.417642	0.379196
[K].SYLPPPEQPSSGSLKVEFFPHQEK.[D]	1xBiotin [K15]	2	Q5T8P6	Q5T8P6 [80-103]	Q5T8P6 1xBiotin [K94]	RNA-binding protein 26 OS=Homo sapiens OX=9606 GN=RBM26 PE=1 SV=3	1	3	985.486	2954.44	33183.1	131059	193381	19523.3	532562	10388.2	1.57281	0.653347	0.721874	0.141538	134	0.835004	0.0783115
[R].SYTPMKGGISNVWFDR.[F]	1xBiotin [K6]	16	Q5VWZ2	Q5VWZ2 [65-80]	Q5VWZ2 1xBiotin [K70]	Lysophospholipase-like protein 1 OS=Homo sapiens OX=9606 GN=LYPLAL1 PE=1 SV=3	1	2	1042.49	2083.97	382634	111006	23364.4	484558	522901	470979	2.85962	1.51583	0.0426813	1.36976	15	0.44104	0.355522
[R].SYTPMKGGISNVWFDR.[F]	1xBiotin [K6]; 1xOxidation [M5]	1	Q5VWZ2	Q5VWZ2 [65-80]	Q5VWZ2 1xBiotin [K70]	Lysophospholipase-like protein 1 OS=Homo sapiens OX=9606 GN=LYPLAL1 PE=1 SV=3	1	2	1050.49	2099.97	4068.77	13841.2	15462.1	6170.19	314059	219935	16.1861	4.01669	0.137487	0.861739	53	0.402084	0.395683
[K].LILTTLGKSGSPIVLALPHSQLPQAQK.[V]	1xBiotin [K8]	14	Q6MZP7	Q6MZP7 [140-166]	Q6MZP7 1xBiotin [K147]	Protein lin-54 homolog OS=Homo sapiens OX=9606 GN=LIN54 PE=1 SV=3	1	3	1012.92	3036.73	657654	131545	22705.8	333607	294008	217933	1.04144	0.058577	0.957754	0.0187462	154	0.963973	0.0159353
[K].AALSSQQQQQLALLLQQFQTLKMR.[I]	1xBiotin [K22]	1	Q6Y7W6	Q6Y7W6 [646-669]	Q6Y7W6 1xBiotin [K667]	GRB10-interacting GYF protein 2 OS=Homo sapiens OX=9606 GN=GIGYF2 PE=1 SV=1	1	3	1000.2	2998.6	1719.09	2836.7	29842.4	32741.9	30004.5	10865.3	2.13999	1.0976	0.318578	0.496785	95	0.519785	0.284177
[R].ITGSVGKGLAAITMDK.[E]	1xBiotin [K7]	2	Q709C8	Q709C8 [3481-3496]	Q709C8 1xBiotin [K3487]	Vacuolar protein sorting-associated protein 13C OS=Homo sapiens OX=9606 GN=VPS13C PE=1 SV=1	1	2	894.473	1787.94	384250	31040.1	25478.3	29760.9	26182.5	5305.11	0.138958	-2.84727	0.347375	0.459202	99	0.543869	0.264505
[R].ITGSVGKGLAAITMDK.[E]	1xBiotin [K7]; 1xOxidation [M14]	2	Q709C8	Q709C8 [3481-3496]	Q709C8 1xBiotin [K3487]	Vacuolar protein sorting-associated protein 13C OS=Homo sapiens OX=9606 GN=VPS13C PE=1 SV=1	1	2	902.47	1803.93	114245	52186.1	109293	25431	175882	21025.4	0.80638	-0.310468	0.761061	0.118581	136	0.867385	0.0617879
[R].ITGSVGKGLAAITMDKEYQQK.[R]	1xBiotin [K7]	2	Q709C8	Q709C8 [3481-3501]	Q709C8 1xBiotin [K3487]	Vacuolar protein sorting-associated protein 13C OS=Homo sapiens OX=9606 GN=VPS13C PE=1 SV=1	2	3	822.091	2464.26	213365	15354.7	27761.6	122847	211508	20764.3	1.38458	0.469452	0.716973	0.144497	132	0.8419	0.0747393
[K].INAKLNYVPLEK.[Q]	1xBiotin [K4]	24	Q7L014	Q7L014 [904-915]	Q7L014 1xBiotin [K907]	Probable ATP-dependent RNA helicase DDX46 OS=Homo sapiens OX=9606 GN=DDX46 PE=1 SV=2	1	2	814.447	1627.89	828950	332272	492695	804490	679238	898439	1.44032	0.526387	0.20273	0.693082	70	0.448902	0.347848
[K].SSPLPAKGR.[D]	1xBiotin [K7]	1	Q7L2J0	Q7L2J0 [216-224]	Q7L2J0 1xBiotin [K222]	7SK snRNA methylphosphate capping enzyme OS=Homo sapiens OX=9606 GN=MEPCE PE=1 SV=1	1	2	569.805	1138.6	1.26306e+06	495483	16507.3	829114	1.23972e+06	1.32896e+06	1.9142	0.936738	0.242053	0.61609	87	0.431243	0.365278
[R].KGPAPCDRP.[-]	1xBiotin [K1]; 1xCarbamidomethyl [C6]	8	Q7L591	Q7L591 [488-496]	Q7L591 1xBiotin [K488]	Docking protein 3 OS=Homo sapiens OX=9606 GN=DOK3 PE=1 SV=2	1	2	612.287	1223.57	698366	249365	552095	475937	663237	758413	1.2652	0.339371	0.443503	0.353103	114	0.603009	0.219676
[K].HLMEGQKIITLDTATEIEGLSTGCK.[V]	1xBiotin [K7]; 1xCarbamidomethyl [C24]; 1xOxidation [M3]	4	Q86T24	Q86T24 [408-432]	Q86T24 1xBiotin [K414]	Transcriptional regulator Kaiso OS=Homo sapiens OX=9606 GN=ZBTB33 PE=1 SV=2	1	3	996.489	2987.45	19570.6	4369.04	23493.6	31117.8	114827	122092	5.6508	2.49846	0.0689173	1.16167	25	0.427287	0.36928
[K].HLMEGQKIITLDTATEIEGLSTGCK.[V]	1xBiotin [K7]; 1xCarbamidomethyl [C24]	10	Q86T24	Q86T24 [408-432]	Q86T24 1xBiotin [K414]	Transcriptional regulator Kaiso OS=Homo sapiens OX=9606 GN=ZBTB33 PE=1 SV=2	1	3	991.157	2971.46	184017	27855.3	19267.9	225834	268712	175211	2.89762	1.53487	0.07138	1.14642	28	0.395139	0.40325
[K].VTKDGYADIVDVLNSPLEGPDQK.[S]	1xBiotin [K3]	66	Q86TX2	Q86TX2 [284-306]	Q86TX2 1xBiotin [K286]	Acyl-coenzyme A thioesterase 1 OS=Homo sapiens OX=9606 GN=ACOT1 PE=1 SV=1	1	2	1350.16	2699.32	6.12269e+06	3.28814e+06	5.86098e+06	6.79484e+06	9.0706e+06	7.51636e+06	1.53104	0.614514	0.0743587	1.12867	29	0.397434	0.400735
[K].AAFQSQYKSHFVAASLSNQK.[A]	1xBiotin [K8]	5	Q86XP3	Q86XP3 [701-720]	Q86XP3 1xBiotin [K708]	ATP-dependent RNA helicase DDX42 OS=Homo sapiens OX=9606 GN=DDX42 PE=1 SV=1	1	3	813.403	2438.19	222053	14108.6	22269.5	14021.8	6212.23	16192.8	0.140954	-2.82671	0.338056	0.471011	97	0.540193	0.267451
[K].KFVPDYYK.[MV]	1xBiotin [K1]	25	Q8IZX4	Q8IZX4 [1554-1561]	Q8IZX4 1xBiotin [K1554]	Transcription initiation factor TFIID subunit 1-like OS=Homo sapiens OX=9606 GN=TAF1L PE=1 SV=1	1	2	643.318	1285.63	4.57534e+06	2.00243e+06	3.40651e+06	5.16921e+06	5.64447e+06	5.66074e+06	1.65004	0.722498	0.0467412	1.3303	17	0.42617	0.370417
[R].IQPEEKPVEVSPAVTKGLYIAK.[Q]	1xBiotin [K]	10	Q8N0X7	Q8N0X7 [460-481]	Q8N0X7 1xBiotin [K]	Spartin OS=Homo sapiens OX=9606 GN=SPART PE=1 SV=1	1	3	874.812	2622.42	415365	230532	516960	531106	590845	529346	1.42003	0.505925	0.132077	0.879172	51	0.401412	0.39641
[K].VQTLSNQPLLKSPAPPLLHVAALGQK.[Q]	1xBiotin [K11]	4	Q8N163	Q8N163 [113-138]	Q8N163 1xBiotin [K123]	Cell cycle and apoptosis regulator protein 2 OS=Homo sapiens OX=9606 GN=CCAR2 PE=1 SV=2	1	3	982.89	2946.66	5273.47	10680	2.32582e+06	1.68702e+06	2.44387e+06	24757.1	1.77457	0.827471	0.596356	0.224494	126	0.733613	0.134533
[R].VELRDMVVALLEVWK.[D]	1xBiotin [K15]	3	Q8NFA0	Q8NFA0 [287-301]	Q8NFA0 1xBiotin [K301]	Ubiquitin carboxyl-terminal hydrolase 32 OS=Homo sapiens OX=9606 GN=USP32 PE=1 SV=1	1	3	676.034	2026.09	29888.6	117433	22613.1	8251.61	9646.64	25558.1	0.255724	-1.96734	0.245033	0.610775	88	0.431592	0.364926
[K].GLWMPLGKEVK.[V]	1xBiotin [K8]	1	Q8TA86	Q8TA86 [91-101]	Q8TA86 1xBiotin [K98]	Retinitis pigmentosa 9 protein OS=Homo sapiens OX=9606 GN=RP9 PE=1 SV=2	1	2	742.394	1483.78	13451.6	3745.22	15681.4	130143	55944.9	100514	8.7171	3.12385	0.018044	1.74367	11	0.254256	0.594729
[K].SRPGSVVPTTLFQGIKTVNPTFR.[G]	1xBiotin [K16]	7	Q8TEY7	Q8TEY7 [243-265]	Q8TEY7 1xBiotin [K258]	Ubiquitin carboxyl-terminal hydrolase 33 OS=Homo sapiens OX=9606 GN=USP33 PE=1 SV=2	1	3	910.158	2728.46	34775.3	81923.2	99144.9	15041.9	156003	178050	1.61735	0.693635	0.461308	0.336009	117	0.611135	0.213863
[K].FGFAIGSQTTKK.[A]	1xBiotin [K]	8	Q8WW12	Q8WW12 [71-82]	Q8WW12 1xBiotin [K]	PEST proteolytic signal-containing nuclear protein OS=Homo sapiens OX=9606 GN=PCNP PE=1 SV=2	1	2	755.89	1510.77	625925	284001	444261	650291	642434	878479	1.60333	0.681069	0.0957825	1.01871	35	0.424179	0.37245
[R].EGKYIPLPQR.[V]	1xBiotin [K3]	10	Q8WWM7	Q8WWM7 [346-355]	Q8WWM7 1xBiotin [K348]	Ataxin-2-like protein OS=Homo sapiens OX=9606 GN=ATXN2L PE=1 SV=2	1	2	713.879	1426.75	544797	223354	357959	33417	29292.5	307831	0.329044	-1.60365	0.127058	0.895998	48	0.410291	0.386908
[R].TKNISAISYINQR.[N]	1xBiotin [K2]	31	Q92541	Q92541 [554-566]	Q92541 1xBiotin [K555]	RNA polymerase-associated protein RTF1 homolog OS=Homo sapiens OX=9606 GN=RTF1 PE=1 SV=4	1	2	867.454	1733.9	3.46807e+06	1.66643e+06	2.53667e+06	4.68144e+06	5.75071e+06	5.21096e+06	2.03921	1.02801	0.0117538	1.92982	9	0.202426	0.693734
[R].GFPKEIEMLNNLK.[V]	1xBiotin [K4]	15	Q92608	Q92608 [265-277]	Q92608 1xBiotin [K268]	Dedicator of cytokinesis protein 2 OS=Homo sapiens OX=9606 GN=DOCK2 PE=1 SV=2	1	2	879.95	1758.89	304527	168262	116910	188013	242847	181965	1.03922	0.0554992	0.902733	0.0444406	151	0.926647	0.0330859
[K].AYSFKEQIIELELK.[E]	1xBiotin [K5]	20	Q92616	Q92616 [798-811]	Q92616 1xBiotin [K802]	eIF-2-alpha kinase activator GCN1 OS=Homo sapiens OX=9606 GN=GCN1 PE=1 SV=6	1	2	969.008	1937.01	662030	350629	799773	636648	1.13164e+06	1.01849e+06	1.53759	0.620668	0.180029	0.744658	63	0.442928	0.353667
[K].AYSFKEQIIELELKEEIK.[K]	1xBiotin [K5]	5	Q92616	Q92616 [798-815]	Q92616 1xBiotin [K802]	eIF-2-alpha kinase activator GCN1 OS=Homo sapiens OX=9606 GN=GCN1 PE=1 SV=6	2	3	812.762	2436.27	65805.4	23746.9	5281.96	80889.2	26797.6	30181.8	1.45379	0.539814	0.597324	0.22379	127	0.729017	0.137262
[M].AASGSGMAQKTWELANNMQEAQSIDEIYK.[Y]	1xAcetyl [N-Term]; 1xBiotin [K10]	12	Q92905	Q92905 [2-30]	Q92905 1xAcetyl [N-Term]; 1xBiotin [K11]	COP9 signalosome complex subunit 5 OS=Homo sapiens OX=9606 GN=COPS5 PE=1 SV=4	1	3	1147.19	3439.56	7620.08	68125.5	33142.6	199819	179730	22141.9	3.68903	1.88324	0.17257	0.763034	61	0.438498	0.358032
[K].AALLKNNTALQSVSLR.[S]	1xBiotin [K5]	9	Q92974	Q92974 [96-111]	Q92974 1xBiotin [K100]	Rho guanine nucleotide exchange factor 2 OS=Homo sapiens OX=9606 GN=ARHGEF2 PE=1 SV=4	1	2	963.037	1925.06	169547	24144.6	64051	34893.4	125014	121776	1.09289	0.128149	0.88646	0.0523408	149	0.922156	0.0351954
[M].SNPFLKQVFNK.[D]	1xAcetyl [N-Term]; 1xBiotin [K6]	5	Q96BX8	Q96BX8 [2-12]	Q96BX8 1xAcetyl [N-Term]; 1xBiotin [K7]	MOB kinase activator 3A OS=Homo sapiens OX=9606 GN=MOB3A PE=1 SV=1	1	2	795.411	1589.81	27683.1	275413	171931	154841	89896.4	69727	0.661994	-0.59511	0.52162	0.282646	122	0.662714	0.178674
[K].SFFEAKVQAINVSSR.[F]	1xBiotin [K6]	10	Q96C19	Q96C19 [192-206]	Q96C19 1xBiotin [K197]	EF-hand domain-containing protein D2 OS=Homo sapiens OX=9606 GN=EFHD2 PE=1 SV=1	1	2	954.985	1908.96	3430.48	34462.8	15826.7	130924	14477.6	106663	4.69221	2.23027	0.14514	0.838212	57	0.39468	0.403755
[K].TAASAPANVSKGTTPLAPPPKPVR.[R]	1xBiotin [K11]	36	Q96D71	Q96D71 [681-704]	Q96D71 1xBiotin [K691]	RalBP1-associated Eps domain-containing protein 1 OS=Homo sapiens OX=9606 GN=REPS1 PE=1 SV=3	1	3	852.132	2554.38	4.3644e+06	1.79909e+06	3.19421e+06	3.82606e+06	4.10977e+06	4.66126e+06	1.34617	0.428865	0.238961	0.621672	84	0.440941	0.35562
[R].VTENLASLTPKGLSPAMSPALQR.[L]	1xBiotin [K11]	3	Q96DF8	Q96DF8 [378-400]	Q96DF8 1xBiotin [K388]	Splicing factor ESS-2 homolog OS=Homo sapiens OX=9606 GN=ESS2 PE=1 SV=1	1	3	869.793	2607.36	16675.6	31018.6	18298.1	7109.84	20236.7	130169	2.38687	1.25512	0.48071	0.318117	118	0.631441	0.199667
[R].GKFAQDVSQDDLIR.[A]	1xBiotin [K2]	13	Q96H20	Q96H20 [133-146]	Q96H20 1xBiotin [K134]	Vacuolar-sorting protein SNF8 OS=Homo sapiens OX=9606 GN=SNF8 PE=1 SV=1	1	2	909.446	1817.89	240818	96327.6	7988.91	178122	327652	199699	2.04405	1.03143	0.218471	0.660606	76	0.445566	0.351088
[R].SLVPQVSQATGVQLPGKTITPAHFQLLR.[Q]	1xBiotin [K17]	15	Q96L91	Q96L91 [2728-2755]	Q96L91 1xBiotin [K2744]	E1A-binding protein p400 OS=Homo sapiens OX=9606 GN=EP400 PE=1 SV=4	1	3	1071.59	3212.76	474099	242712	288736	610060	525969	459609	1.58684	0.666153	0.0769352	1.11387	32	0.372655	0.428693
[R].EMHKTLK.[L]	1xBiotin [K4]; 1xOxidation [M2]	87	Q96L93	Q96L93 [1226-1232]	Q96L93 1xBiotin [K1229]	Kinesin-like protein KIF16B OS=Homo sapiens OX=9606 GN=KIF16B PE=1 SV=2	1	2	564.781	1128.55	9.07068e+07	2.65538e+07	6.04308e+07	7.154e+07	7.64409e+07	8.01365e+07	1.28378	0.360403	0.419445	0.377324	110	0.591037	0.228385
[R].EMHKTLK.[L]	1xBiotin [K4]	10	Q96L93	Q96L93 [1226-1232]	Q96L93 1xBiotin [K1229]	Kinesin-like protein KIF16B OS=Homo sapiens OX=9606 GN=KIF16B PE=1 SV=2	1	2	556.783	1112.56	3.6447e+08	7.48215e+07	1.37038e+08	1.96782e+08	1.51584e+08	1.73085e+08	0.904779	-0.144363	0.847178	0.0720253	144	0.911893	0.0400561
[K].AGDSLMVMIAMKMEHTIK.[S]	1xBiotin [K]; 2xOxidation [M]	605	Q96RQ3	Q96RQ3 [670-687]	Q96RQ3 1xBiotin [K]	Methylcrotonoyl-CoA carboxylase subunit alpha, mitochondrial OS=Homo sapiens OX=9606 GN=MCCC1 PE=1 SV=3	1	2	1132.53	2264.06	2.5151e+07	2.53828e+07	3.56682e+07	2.9653e+07	6.49605e+07	5.01723e+07	1.67961	0.748127	0.145098	0.838338	56	0.401611	0.396195
[K].AGDSLMVMIAMKMEHTIK.[S]	1xBiotin [K]; 3xOxidation [M]	182	Q96RQ3	Q96RQ3 [670-687]	Q96RQ3 1xBiotin [K]	Methylcrotonoyl-CoA carboxylase subunit alpha, mitochondrial OS=Homo sapiens OX=9606 GN=MCCC1 PE=1 SV=3	1	3	760.69	2280.06	2.51149e+06	5.78196e+06	1.04292e+07	6.17415e+06	1.78256e+07	1.99718e+07	2.34858	1.23179	0.158572	0.799774	60	0.409643	0.387594
[K].AGDSLMVMIAMKMEHTIK.[S]	1xBiotin [K]; 1xOxidation [M]	344	Q96RQ3	Q96RQ3 [670-687]	Q96RQ3 1xBiotin [K]	Methylcrotonoyl-CoA carboxylase subunit alpha, mitochondrial OS=Homo sapiens OX=9606 GN=MCCC1 PE=1 SV=3	1	2	1124.54	2248.07	4.90982e+07	2.69937e+07	2.99657e+07	4.755e+07	5.32197e+07	3.84569e+07	1.31275	0.392588	0.246528	0.608133	89	0.429347	0.367191
[K].AGDSLMVMIAMKMEHTIK.[S]	1xBiotin [K]; 4xOxidation [M6; M8; M11; M13]	42	Q96RQ3	Q96RQ3 [670-687]	Q96RQ3 1xBiotin [K]	Methylcrotonoyl-CoA carboxylase subunit alpha, mitochondrial OS=Homo sapiens OX=9606 GN=MCCC1 PE=1 SV=3	1	3	766.022	2296.05	828852	1.09336e+06	2.65851e+06	912191	3.66652e+06	3.99727e+06	1.87219	0.904724	0.304782	0.516011	94	0.502566	0.298807
[K].AGDSLMVMIAMKMEHTIK.[S]	1xBiotin [K]	79	Q96RQ3	Q96RQ3 [670-687]	Q96RQ3 1xBiotin [K]	Methylcrotonoyl-CoA carboxylase subunit alpha, mitochondrial OS=Homo sapiens OX=9606 GN=MCCC1 PE=1 SV=3	1	2	1116.54	2232.07	2.65814e+07	2.76449e+06	2.2283e+06	1.44835e+07	2.7669e+06	669330	0.567542	-0.817201	0.643497	0.191453	129	0.773194	0.111711
[K].VQILPECVLPSTMSAVQLESLNKCQIFPSKPVSR.[E]	1xBiotin [K23]; 2xCarbamidomethyl [C7; C24]; 1xOxidation [M13]	2	Q96SW2	Q96SW2 [182-215]	Q96SW2 1xBiotin [K204]	Protein cereblon OS=Homo sapiens OX=9606 GN=CRBN PE=1 SV=1	1	3	1366.7	4098.09	30408.5	7131.35	23689.6	364296	110459	20616.5	8.0904	3.01621	0.233249	0.63218	82	0.440898	0.355662
[K].VQILPECVLPSTMSAVQLESLNKCQIFPSKPVSR.[E]	1xBiotin [K23]; 2xCarbamidomethyl [C7; C24]	26	Q96SW2	Q96SW2 [182-215]	Q96SW2 1xBiotin [K204]	Protein cereblon OS=Homo sapiens OX=9606 GN=CRBN PE=1 SV=1	1	4	1021.28	4082.09	1.62635e+06	909980	807669	1.86264e+06	848043	113872	0.844662	-0.243554	0.775935	0.110175	137	0.877883	0.0565635
[K].CQIFPSKPVSR.[E]	1xBiotin [K7]; 1xCarbamidomethyl [C1]	30	Q96SW2	Q96SW2 [205-215]	Q96SW2 1xBiotin [K211]	Protein cereblon OS=Homo sapiens OX=9606 GN=CRBN PE=1 SV=1	0	2	772.889	1544.77	6.42725e+06	3.11945e+06	4.67909e+06	6.57175e+06	7.78297e+06	9.09488e+06	1.64839	0.721055	0.0627049	1.2027	22	0.441785	0.354789
[R].EDQCSYKWWQK.[Y]	1xBiotin [K7]; 1xCarbamidomethyl [C4]	8	Q96SW2	Q96SW2 [216-226]	Q96SW2 1xBiotin [K222]	Protein cereblon OS=Homo sapiens OX=9606 GN=CRBN PE=1 SV=1	1	2	892.381	1783.76	7136.44	20728.6	298402	636798	24260.7	760226	4.35619	2.12307	0.212867	0.671891	73	0.451979	0.344882
[R].KFHCANLTSWPR.[W]	1xBiotin [K1]; 1xCarbamidomethyl [C4]	13	Q96SW2	Q96SW2 [231-242]	Q96SW2 1xBiotin [K231]	Protein cereblon OS=Homo sapiens OX=9606 GN=CRBN PE=1 SV=1	1	3	581.613	1742.83	27606.9	252525	7328.32	11246.2	609463	30215.8	2.2644	1.17913	0.59735	0.223771	128	0.723353	0.14065
[K].KPNIINFDTSLPTSHTYLGADMEEFHGR.[T]	1xBiotin [K1]	13	Q96SW2	Q96SW2 [43-70]	Q96SW2 1xBiotin [K43]	Protein cereblon OS=Homo sapiens OX=9606 GN=CRBN PE=1 SV=1	0	4	854.906	3416.6	33172.5	221268	164004	642305	478840	247367	3.27047	1.7095	0.0677582	1.16904	24	0.437605	0.358918
[K].AENKGISPVVSEHR.[K]	1xBiotin [K4]	8	Q99700	Q99700 [778-791]	Q99700 1xBiotin [K781]	Ataxin-2 OS=Homo sapiens OX=9606 GN=ATXN2 PE=1 SV=2	1	3	583.63	1748.87	1.28925e+06	2622.37	1.0366e+06	1.01355e+06	33447.5	11276.1	0.454495	-1.13766	0.456306	0.340744	116	0.609719	0.21487
[K].SIPNGKGSSPLPTATTPKPLIPTEASIR.[V]	1xBiotin [K6]	6	Q9BUK6	Q9BUK6 [135-162]	Q9BUK6 1xBiotin [K140]	Protein misato homolog 1 OS=Homo sapiens OX=9606 GN=MSTO1 PE=1 SV=1	1	3	1019.55	3056.64	130083	15139.9	141472	153393	231255	172916	1.9448	0.959625	0.124941	0.903295	47	0.412039	0.385061
[K].FGQGFGKTNIYTQK.[Q]	1xBiotin [K7]	15	Q9H5V9	Q9H5V9 [122-135]	Q9H5V9 1xBiotin [K128]	UPF0428 protein CXorf56 OS=Homo sapiens OX=9606 GN=CXorf56 PE=1 SV=1	1	2	907.949	1814.89	1.09957e+06	393682	535963	1.04133e+06	972391	944218	1.45767	0.543668	0.227654	0.642725	80	0.441079	0.355483
[R].VLMKSPSPALHPPQK.[Y]	1xBiotin [K4]; 1xOxidation [M3]	1	Q9H6S0	Q9H6S0 [1217-1231]	Q9H6S0 1xBiotin [K1220]	3'-5' RNA helicase YTHDC2 OS=Homo sapiens OX=9606 GN=YTHDC2 PE=1 SV=2	1	3	624.668	1871.99	313479	339157	637099	722477	1.52656e+06	1.66611e+06	3.03562	1.60199	0.0485052	1.31421	18	0.417684	0.379153
[R].VLMKSPSPALHPPQK.[Y]	1xBiotin [K4]	42	Q9H6S0	Q9H6S0 [1217-1231]	Q9H6S0 1xBiotin [K1220]	3'-5' RNA helicase YTHDC2 OS=Homo sapiens OX=9606 GN=YTHDC2 PE=1 SV=2	1	3	619.335	1855.99	2.76015e+06	953228	1.56008e+06	3.14294e+06	3.13126e+06	2.50829e+06	1.66541	0.735881	0.109786	0.959452	42	0.405164	0.392369
[K].VKGLVSSR.[H]	1xBiotin [K2]	12	Q9H9Q2	Q9H9Q2 [256-263]	Q9H9Q2 1xBiotin [K257]	COP9 signalosome complex subunit 7b OS=Homo sapiens OX=9606 GN=COPS7B PE=1 SV=1	1	2	536.303	1071.6	8.261e+06	2.80778e+06	3.94408e+06	5.06391e+06	32183.2	13061.8	0.340319	-1.55504	0.234892	0.629133	83	0.438653	0.357879
[K].TLSVKGITPAVLPETVYPVIK.[E]	1xBiotin [K5]	9	Q9HCM1	Q9HCM1 [773-793]	Q9HCM1 1xBiotin [K777]	Retroelement silencing factor 1 OS=Homo sapiens OX=9606 GN=RESF1 PE=1 SV=3	1	3	817.802	2451.39	88778.8	35769.6	161136	128212	162464	163882	1.59112	0.670043	0.214191	0.669199	74	0.448643	0.348099
[R].NDIEWGVLHQPPPPAGSEEGSAWKSK.[D]	1xBiotin [K]	3	Q9NPA3	Q9NPA3 [99-124]	Q9NPA3 1xBiotin [K]	Mid1-interacting protein 1 OS=Homo sapiens OX=9606 GN=MID1IP1 PE=1 SV=1	1	3	1014.82	3042.44	160435	16645.5	29488.2	149184	3667.57	134614	1.39162	0.476762	0.7004	0.154654	130	0.835093	0.0782652
[R].GPIFELKSVAAGCPVLLGK.[D]	1xBiotin [K7]; 1xCarbamidomethyl [C13]	2	Q9NQS1	Q9NQS1 [239-257]	Q9NQS1 1xBiotin [K245]	Cell death regulator Aven OS=Homo sapiens OX=9606 GN=AVEN PE=1 SV=1	1	3	728.063	2182.18	32822.4	14590.3	5480.83	52923.5	81025.3	67965.3	3.81737	1.93258	0.0121776	1.91444	10	0.188752	0.724108
[K].QTSPGKGLMPTPVTR.[R]	1xBiotin [K6]	8	Q9NRM7	Q9NRM7 [155-169]	Q9NRM7 1xBiotin [K160]	Serine/threonine-protein kinase LATS2 OS=Homo sapiens OX=9606 GN=LATS2 PE=1 SV=2	1	2	898.462	1795.92	11971.7	23483	11315.7	7852.93	171440	31131.5	4.4991	2.16964	0.347091	0.459556	98	0.548971	0.260451
[R].KGTQPSTAR.[R]	1xBiotin [K1]	24	Q9NTJ3	Q9NTJ3 [4-12]	Q9NTJ3 1xBiotin [K4]	Structural maintenance of chromosomes protein 4 OS=Homo sapiens OX=9606 GN=SMC4 PE=1 SV=2	1	2	586.298	1171.59	165946	46868.3	131849	151347	196957	219159	1.64642	0.719334	0.141686	0.848673	54	0.406692	0.390735
[K].DTLKTSNPLVLEEASASQAGSR.[K]	1xBiotin [K4]	1	Q9NUQ8	Q9NUQ8 [141-162]	Q9NUQ8 1xBiotin [K144]	ATP-binding cassette sub-family F member 3 OS=Homo sapiens OX=9606 GN=ABCF3 PE=1 SV=2	1	2	1250.62	2500.23	175330	18727.3	26499	28779.3	30337.4	23160.7	0.373045	-1.42258	0.417233	0.379622	109	0.593312	0.226717
[R].LVWALISEATK.[A]	1xBiotin [K11]	5	Q9NV64	Q9NV64 [133-143]	Q9NV64 1xBiotin [K143]	Transmembrane protein 39A OS=Homo sapiens OX=9606 GN=TMEM39A PE=1 SV=1	0	2	728.896	1456.79	19447.5	22743.3	70819.4	35091.1	8595.93	6672.52	0.44562	-1.16612	0.332649	0.478014	96	0.537089	0.269953
[R].GSAKIWSK.[S]	1xBiotin [K4]	14	Q9UBW8	Q9UBW8 [266-273]	Q9UBW8 1xBiotin [K269]	COP9 signalosome complex subunit 7a OS=Homo sapiens OX=9606 GN=COPS7A PE=1 SV=1	1	2	551.79	1102.57	2.24758e+06	688176	1.15738e+06	1.4871e+06	2.16374e+06	1.95531e+06	1.36965	0.453804	0.373081	0.428197	103	0.561432	0.250703
[K].KKPTPVLLPQSK.[Q]	1xBiotin [K2]	1	Q9UGP8	Q9UGP8 [534-545]	Q9UGP8 1xBiotin [K535]	Translocation protein SEC63 homolog OS=Homo sapiens OX=9606 GN=SEC63 PE=1 SV=2	1	3	521.31	1561.91	371703	122939	269776	34226.3	256099	11720.7	0.395133	-1.33959	0.220592	0.65641	78	0.438356	0.358173
[R].VGKDSFWAK.[A]	1xBiotin [K3]	11	Q9UJU6	Q9UJU6 [174-182]	Q9UJU6 1xBiotin [K176]	Drebrin-like protein OS=Homo sapiens OX=9606 GN=DBNL PE=1 SV=1	1	2	632.313	1263.62	346469	155795	232290	288816	400035	339712	1.40026	0.485691	0.200734	0.697379	69	0.450924	0.345896
[R].SPFLQKQLTQPETHFGR.[E]	1xBiotin [K6]	3	Q9UJU6	Q9UJU6 [283-299]	Q9UJU6 1xBiotin [K288]	Drebrin-like protein OS=Homo sapiens OX=9606 GN=DBNL PE=1 SV=1	1	3	747.381	2240.13	220952	115523	189452	271667	320962	212283	1.53046	0.613965	0.103802	0.983796	38	0.423401	0.373248
[R].VKTNVPVK.[L]	1xBiotin [K2]	1	Q9UKM9	Q9UKM9 [158-165]	Q9UKM9 1xBiotin [K159]	RNA-binding protein Raly OS=Homo sapiens OX=9606 GN=RALY PE=1 SV=1	1	2	555.82	1110.63	609494	190582	14523.1	462296	529554	938396	2.36957	1.24462	0.182408	0.738957	65	0.434972	0.361538
[K].GFKGLVVPSGGGR.[F]	1xBiotin [K3]	6	Q9UKX7	Q9UKX7 [60-72]	Q9UKX7 1xBiotin [K62]	Nuclear pore complex protein Nup50 OS=Homo sapiens OX=9606 GN=NUP50 PE=1 SV=2	1	2	728.89	1456.77	323861	18201	179817	341199	232147	474617	2.00806	1.0058	0.194815	0.710378	68	0.444063	0.352556
[R].NVKNSNYCLPSYTAYK.[N]	1xBiotin [K3]; 1xCarbamidomethyl [C8]	15	Q9Y4E8	Q9Y4E8 [257-272]	Q9Y4E8 1xBiotin [K259]	Ubiquitin carboxyl-terminal hydrolase 15 OS=Homo sapiens OX=9606 GN=USP15 PE=1 SV=3	1	2	1074.5	2147.99	270689	5558.41	268667	277524	284948	344195	1.66387	0.734544	0.25371	0.595663	90	0.436944	0.359574
[K].LAEEIPLKILAHNGLVGR.[L]	1xBiotin [K8]	6	Q9Y6M1	Q9Y6M1 [271-288]	Q9Y6M1 1xBiotin [K278]	Insulin-like growth factor 2 mRNA-binding protein 2 OS=Homo sapiens OX=9606 GN=IGF2BP2 PE=1 SV=2	1	3	723.745	2169.22	23413.5	4267.75	34929.5	5993.42	32014	107384	2.32215	1.21546	0.433043	0.363469	112	0.5993	0.222355
