# Supplementary material for: A proximity biotinylation-based approach to identify protein-E3 ligase interactions induced by PROTACs and molecular glues
Source: Nat Commun. 2022 Jan 10;13:183. doi: 10.1038/s41467-021-27818-z (PMC8748630; doi:10.1038/s41467-021-27818-z)
Supplement: Supplementary file 5 — Supplementary Dataset 2 [file 41467_2021_27818_MOESM5_ESM.xlsx]

## Sheet: PeptideGroups
Annotated Sequence	Modifications	# Protein Groups	# Proteins	# PSMs	Master Protein Accessions	Positions in Master Proteins	Modifications in Master Proteins	Master Protein Descriptions	# Missed Cleavages	Theo. MH+ [Da]	Abundance Ratio: (Pom) / (DMSO)	Abundances (Scaled): F1: Sample, DMSO	Abundances (Scaled): F3: Sample, DMSO	Abundances (Scaled): F5: Sample, DMSO	Abundances (Scaled): F2: Sample, Pom	Abundances (Scaled): F4: Sample, Pom	Abundances (Scaled): F6: Sample, Pom	Abundances (Normalized): F1: Sample, DMSO	Abundances (Normalized): F3: Sample, DMSO	Abundances (Normalized): F5: Sample, DMSO	Abundances (Normalized): F2: Sample, Pom	Abundances (Normalized): F4: Sample, Pom	Abundances (Normalized): F6: Sample, Pom	Quan Info	Found in Sample: [S1] F1: Sample, DMSO	Found in Sample: [S3] F3: Sample, DMSO	Found in Sample: [S5] F5: Sample, DMSO	Found in Sample: [S2] F2: Sample, Pom	Found in Sample: [S4] F4: Sample, Pom	Found in Sample: [S6] F6: Sample, Pom	Confidence (by Search Engine): Mascot	Percolator q-Value (by Search Engine): Mascot	Percolator PEP (by Search Engine): Mascot	Ions Score (by Search Engine): Mascot	Top Apex RT [min]
[K].FLGDKGLSDTPYDSSASYEK.[E]	1xBiotin [K5]	1	1	6	Q13422	Q13422 [282-301]	Q13422 1xBiotin [K286]	DNA-binding protein Ikaros OS=Homo sapiens OX=9606 GN=IKZF1 PE=1 SV=1	1	2406.08	21.39	6	9.4	9.4	186	187.9	201.3	2557.08	3978.94	4005.01	79160.3	79960.3	85668		Not Found	Not Found	Not Found	High	High	High	High	0.0001404	1.272e-06	49	45.21
[R].NGLSLKEEHR.[A]	1xBiotin [K6]	1	1	3	Q13422	Q13422 [424-433]	Q13422 1xBiotin [K429]	DNA-binding protein Ikaros OS=Homo sapiens OX=9606 GN=IKZF1 PE=1 SV=1	1	1408.7	21.29	9	8	19.1	170	197.9	196	2702.12	2399.3	5738.96	51081.3	59455.8	58888.6		Not Found	Not Found	Not Found	High	High	High	High	0.0001404	0.001469	27	31.68
[R].SNHSAQDSAVENLLLLSKAK.[L]	1xBiotin [K]	1	1	4	Q13422	Q13422 [361-380]	Q13422 1xBiotin [K]	DNA-binding protein Ikaros OS=Homo sapiens OX=9606 GN=IKZF1 PE=1 SV=1	1	2351.2	21.017	9.6	17.2	4.4	221.6	200.8	146.5	5221.95	9391.97	2399.21	121129	109749	80077.6		Not Found	High	Not Found	High	High	High	High	0.0001404	1.179e-06	40	52.67
[R].KSSMPQK.[F]	1xBiotin [K1]	2	2	9	Q9UKT9; Q13422	Q9UKT9 [267-273]; Q13422 [275-281]	Q9UKT9 1xBiotin [K267]; Q13422 1xBiotin [K275]	Zinc finger protein Aiolos OS=Homo sapiens OX=9606 GN=IKZF3 PE=1 SV=2 DNA-binding protein Ikaros OS=Homo sapiens OX=9606 GN=IKZF1 PE=1 SV=1	1	1031.5	19.498	8.7	11.4	8.9	207.4	169.4	194.3	22661.3	29608.5	23165.4	541027	441856	506690	Shared	Peak Found	Peak Found	High	High	High	High	High	0.0001404	0.0001719	26	20.31
[K].AKLVPSER.[E]	1xBiotin [K2]	1	1	4	Q13422	Q13422 [379-386]	Q13422 1xBiotin [K380]	DNA-binding protein Ikaros OS=Homo sapiens OX=9606 GN=IKZF1 PE=1 SV=1	1	1125.61	18.539	25.1	10.8	7.3	200.7	156.5	199.7	16814.8	7228.62	4876.49	134674	105006	134011		Peak Found	Peak Found	Not Found	High	High	High	High	0.002458	0.02915	18	31.35
[K].FIGEKR.[H]	1xBiotin [K5]	1	1	7	Q9UKT9	Q9UKT9 [274-279]	Q9UKT9 1xBiotin [K278]	Zinc finger protein Aiolos OS=Homo sapiens OX=9606 GN=IKZF3 PE=1 SV=2	1	975.508	14.041	16.8	12.7	11	200.6	154.3	204.5	53239.6	40266.9	34754.6	634346	487999	646886		Peak Found	High	Peak Found	High	High	High	High	0.0003987	0.01046	31	31.47
[R].SYELLKPPPICPR.[D]	1xBiotin [K6]; 1xCarbamidomethyl [C11]	1	1	8	Q9UKT9	Q9UKT9 [424-436]	Q9UKT9 1xBiotin [K429]	Zinc finger protein Aiolos OS=Homo sapiens OX=9606 GN=IKZF3 PE=1 SV=2	0	1795.92	12.325	15.4	17.3	13	164.5	189.3	200.5	18042	20364.2	15267.3	193228	222359	235586		Peak Found	Peak Found	Peak Found	High	High	High	High	0.0001404	3.275e-05	39	48.5
[R].EYNEYENIKLER.[H]	1xBiotin [K9]	1	1	4	Q9UKT9	Q9UKT9 [92-103]	Q9UKT9 1xBiotin [K100]	Zinc finger protein Aiolos OS=Homo sapiens OX=9606 GN=IKZF3 PE=1 SV=2	1	1825.84	11.072	15.5	16	25.2	177.6	172	193.8	2993.14	3099.13	4860.43	34312.3	33233.6	37451.7		Not Found	Not Found	High	High	High	High	High	0.0001404	8.807e-05	24	41.49
[K].SSMPQKFLGDK.[G]	1xBiotin [K6]	1	1	9	Q13422	Q13422 [276-286]	Q13422 1xBiotin [K281]	DNA-binding protein Ikaros OS=Homo sapiens OX=9606 GN=IKZF1 PE=1 SV=1	1	1463.7	10.525	21.1	15.1	12	126.7	214.1	211	5133	3659.22	2926.4	30799.3	52033.9	51281.1		Not Found	Not Found	Not Found	High	High	High	High	0.0001404	3.299e-05	53	42.16
[R].KSSMPQK.[F]	1xBiotin [K1]; 1xOxidation [M4]	2	2	1	Q9UKT9; Q13422	Q9UKT9 [267-273]; Q13422 [275-281]	Q9UKT9 1xBiotin [K267]; Q13422 1xBiotin [K275]	Zinc finger protein Aiolos OS=Homo sapiens OX=9606 GN=IKZF3 PE=1 SV=2 DNA-binding protein Ikaros OS=Homo sapiens OX=9606 GN=IKZF1 PE=1 SV=1	1	1047.5	6.631	13.9	27.5	17.3	62.4	114.4	364.4	2603.53	5139.83	3222.93	11653.7	21372.6	68062.3	Shared	Peak Found	Peak Found	Peak Found	Peak Found	Peak Found	High	High	0.0001404	0.002702	12	13.86
[R].LLLPGELAKHAVSEGTK.[A]	1xBiotin [K9]	3	16	6	Q16778; Q5QNW6; P58876	Q16778 [101-117]; Q5QNW6 [101-117]; P58876 [101-117]	Q16778 1xBiotin [K109]; Q5QNW6 1xBiotin [K109]; P58876 1xBiotin [K109]	Histone H2B type 2-E OS=Homo sapiens OX=9606 GN=H2BC21 PE=1 SV=3 Histone H2B type 2-F OS=Homo sapiens OX=9606 GN=H2BC18 PE=1 SV=3 Histone H2B type 1-D OS=Homo sapiens OX=9606 GN=H2BC5 PE=1 SV=2	1	1989.08	5.739	133	24.8	13.7	124.7	161.5	142.3	25042.4	4667.43	2575.54	23471.5	30413.7	26786.5	Shared	High	High	High	High	High	High	High	0.0001404	0.001238	22	48.06
[K].YLYVDKNFINNPLAQADWAAK.[K]	1xBiotin [K6]	1	1	3	P35579	P35579 [9-29]	P35579 1xBiotin [K14]	Myosin-9 OS=Homo sapiens OX=9606 GN=MYH9 PE=1 SV=4	1	2680.32	5.054	25.7	40.1	33.7	203.9	170.3	126.4	3218.13	5026.69	4225.46	25565.1	21356	15854.1		Not Found	Not Found	Not Found	High	High	High	High	0.0001404	2.287e-05	33	58.79
[K].KTPLALAGSPTPK.[N]	1xBiotin [K1]	1	1	3	O95785	O95785 [988-1000]	O95785 1xBiotin [K988]	Protein Wiz OS=Homo sapiens OX=9606 GN=WIZ PE=1 SV=2	1	1506.83	4.836	31.7	35	34.5	158.7	153.4	186.5	3812.32	4208.26	4148.93	19067.5	18435	22411.5		Not Found	Not Found	Not Found	High	High	High	High	0.0001404	3.835e-05	42	38.99
[R].HIKAEMGSER.[A]	1xBiotin [K3]	1	1	3	Q9UKT9	Q9UKT9 [243-252]	Q9UKT9 1xBiotin [K245]	Zinc finger protein Aiolos OS=Homo sapiens OX=9606 GN=IKZF3 PE=1 SV=2	1	1383.65	4.56	36.3	38	31.4	172.2	156.4	165.7	4214.78	4405.23	3648.1	19975.4	18138.9	19219.4		Not Found	Not Found	Not Found	High	High	High	High	0.001433	0.01711	13	25.28
[R].SSPSARPPDVPGQQPQAAKSPSPVQGK.[K]	1xBiotin [K19]	1	1	6	Q96JP5	Q96JP5 [82-108]	Q96JP5 1xBiotin [K100]	E3 ubiquitin-protein ligase ZFP91 OS=Homo sapiens OX=9606 GN=ZFP91 PE=1 SV=1	1	2924.47	4.319	21.7	42.5	37.4	161.5	175.9	160.9	3883.35	7602.32	6685.82	28876.9	31460.1	28773.8		High	Peak Found	High	High	High	High	High	0.0001404	9.113e-05	26	30.66
[R].HIKAEMGSER.[A]	1xBiotin [K3]; 1xOxidation [M6]	1	1	3	Q9UKT9	Q9UKT9 [243-252]	Q9UKT9 1xBiotin [K245]	Zinc finger protein Aiolos OS=Homo sapiens OX=9606 GN=IKZF3 PE=1 SV=2	1	1399.65	4.135	49	34.3	30.5	116.8	167	202.5	4926.95	3451.31	3067.2	11750.5	16801.2	20371.8		Not Found	Not Found	Not Found	High	High	High	High	0.0005307	0.01067	14	18.56
[K].FAANPNQNKNVALLSQLYHSPAR.[R]	1xBiotin [K9]	1	1	4	Q15717	Q15717 [183-205]	Q15717 1xBiotin [K191]	ELAV-like protein 1 OS=Homo sapiens OX=9606 GN=ELAVL1 PE=1 SV=2	1	2779.41	3.555	33.7	72.1	37	126	199.5	131.6	2813.89	6010.43	3087.92	10504.7	16635.8	10976.6		Not Found	High	Not Found	High	High	High	High	0.0001404	0.0003329	12	48.93
[R].LASNVAKR.[K]	1xBiotin [K7]	2	2	3	Q9UKT9; Q13422	Q9UKT9 [259-266]; Q13422 [267-274]	Q9UKT9 1xBiotin [K265]; Q13422 1xBiotin [K273]	Zinc finger protein Aiolos OS=Homo sapiens OX=9606 GN=IKZF3 PE=1 SV=2 DNA-binding protein Ikaros OS=Homo sapiens OX=9606 GN=IKZF1 PE=1 SV=1	1	1084.59	3.363	53.3	46.9	33.9	143.8	157.8	164.3	6035.76	5307.24	3832.92	16267.6	17849.6	18595.3	Shared	Not Found	Not Found	Not Found	High	High	High	High	0.0001404	0.003464	17	24.81
[K].EVLLKTNLSGR.[Q]	1xBiotin [K5]	1	1	6	Q6IN85	Q6IN85 [729-739]	Q6IN85 1xBiotin [K733]	Serine/threonine-protein phosphatase 4 regulatory subunit 3A OS=Homo sapiens OX=9606 GN=PPP4R3A PE=1 SV=1	1	1455.8	3.258	37.8	155	29.1	122.1	132.6	123.3	4713.47	19309.6	3629.48	15206.2	16513.2	15355.5		High	High	High	High	High	High	High	0.0001404	3.33e-05	32	42.47
[M].AQQAADKYLYVDK.[N]	1xAcetyl [N-Term]; 1xBiotin [K7]	1	1	7	P35579	P35579 [2-14]	P35579 1xAcetyl [N-Term]; 1xBiotin [K8]	Myosin-9 OS=Homo sapiens OX=9606 GN=MYH9 PE=1 SV=4	1	1780.86	2.762	59.8	38.3	54.2	143.1	165.3	139.2	48939.2	31330.1	44366.3	117073	135183	113854		High	High	High	High	High	High	High	0.0001404	2.387e-07	53	48.28
[K].LGIKSLVSK.[G]	1xBiotin [K4]	1	1	5	Q02539	Q02539 [85-93]	Q02539 1xBiotin [K88]	Histone H1.1 OS=Homo sapiens OX=9606 GN=H1-1 PE=1 SV=3	1	1170.69	2.718	29.6	122.4	43.1	116.8	117.1	170.9	2750.59	11365.9	3999.7	10846.7	10869.7	15863.8		High	High	Not Found	High	High	High	High	0.0001404	0.0003199	38	45.36
[R].SKTGSLQLICK.[S]	1xBiotin [K2]; 1xCarbamidomethyl [C10]	1	1	1	Q96JP5	Q96JP5 [173-183]	Q96JP5 1xBiotin [K174]	E3 ubiquitin-protein ligase ZFP91 OS=Homo sapiens OX=9606 GN=ZFP91 PE=1 SV=1	1	1460.76	2.686	66.6	61.9	45.3	73.3	186.5	166.3	4604.86	4279.2	3131.06	5064.23	12888.5	11494.3		Not Found	Not Found	Not Found	Not Found	Peak Found	High	High	0.0003987	0.009677	13	39.92
[K].LKSDGIPMYK.[R]	1xBiotin [K2]	1	1	5	Q9UGI8	Q9UGI8 [79-88]	Q9UGI8 1xBiotin [K80]	Testin OS=Homo sapiens OX=9606 GN=TES PE=1 SV=1	1	1377.69	2.659	39.6	125.9	50.3	133.7	116.7	133.9	2822.67	8975.8	3584.28	9531.61	8323.83	9552.36		High	High	Not Found	High	High	High	High	0.0001404	0.0005074	9	39.32
[K].KLVNPKYALVK.[A]	1xBiotin [K6]	1	1	3	A6ND36	A6ND36 [343-353]	A6ND36 1xBiotin [K348]	Protein FAM83G OS=Homo sapiens OX=9606 GN=FAM83G PE=1 SV=2	2	1498.88	2.294	71	52.9	52.8	119.5	141	162.8	12060.3	8985.26	8970.84	20312.5	23964.8	27670.9		Peak Found	Peak Found	Peak Found	Peak Found	High	High	High	0.0001404	0.0006955	20	40.33
[K].AQAYQTGKDISTNYYASQK.[K]	1xBiotin [K8]	1	1	5	P14625	P14625 [664-682]	P14625 1xBiotin [K671]	Endoplasmin OS=Homo sapiens OX=9606 GN=HSP90B1 PE=1 SV=1	1	2363.1	2.266	60.9	67.1	54.2	122.9	149	146	30466.3	33576.1	27136.9	61488.9	74546.4	73062.7		Peak Found	High	High	High	Peak Found	High	High	0.0001404	2.298e-05	37	37.69
[K].LVNPKYALVK.[A]	1xBiotin [K5]	1	1	13	A6ND36	A6ND36 [344-353]	A6ND36 1xBiotin [K348]	Protein FAM83G OS=Homo sapiens OX=9606 GN=FAM83G PE=1 SV=2	1	1370.79	2.183	65.6	61.5	60.7	127.7	143.3	141.2	251336	235570	232317	489037	548632	540603		High	High	High	High	High	High	High	0.0001404	7.127e-06	55	45.37
[K].DPQALSEHLKNPVIAQK.[I]	1xBiotin [K10]	1	1	2	P31948	P31948 [514-530]	P31948 1xBiotin [K523]	Stress-induced-phosphoprotein 1 OS=Homo sapiens OX=9606 GN=STIP1 PE=1 SV=1	1	2114.11	2.044	56.7	47.8	35	71.5	74	315	4657.27	3928.08	2876.61	5880.03	6083.44	25898.9		Not Found	Not Found	Not Found	High	Not Found	High	High	0.0001404	0.004575	10	41.12
[R].VMLTTAGGTKGTVIK.[V]	1xBiotin [K]	1	1	5	Q9UM54	Q9UM54 [394-408]	Q9UM54 1xBiotin [K]	Unconventional myosin-VI OS=Homo sapiens OX=9606 GN=MYO6 PE=1 SV=4	1	1702.92	1.956	55.3	99.7	54.4	106.5	117.6	166.6	3184.57	5739.44	3135.96	6133.46	6770.7	9592.76		High	High	High	High	Peak Found	High	High	0.0001404	2.686e-05	21	39.49
[R].KDFLAMFSPK.[C]	1xBiotin [K1]	1	1	10	O60711	O60711 [260-269]	O60711 1xBiotin [K260]	Leupaxin OS=Homo sapiens OX=9606 GN=LPXN PE=1 SV=1	1	1409.7	1.955	45	71.4	78.2	152	139.5	113.8	14022.2	22213.7	24357.2	47316.5	43427.2	35438.4		High	High	High	High	High	High	High	0.0001404	2.227e-06	64	57.67
[R].IMKAQAYQTGK.[DG]	1xBiotin [K3]; 1xOxidation [M2]	1	2	2	P14625	P14625 [661-671]	P14625 1xBiotin [K663]	Endoplasmin OS=Homo sapiens OX=9606 GN=HSP90B1 PE=1 SV=1	1	1480.73	1.93	84.6	85	43.7	84.3	126.1	176.4	30707.6	30860	15856.2	30601.1	45772.8	64021.7		Peak Found	High	Peak Found	Peak Found	Peak Found	High	High	0.0001404	3.158e-05	43	28.14
[R].IMKAQAYQTGK.[DG]	1xBiotin [K3]	1	2	6	P14625	P14625 [661-671]	P14625 1xBiotin [K663]	Endoplasmin OS=Homo sapiens OX=9606 GN=HSP90B1 PE=1 SV=1	1	1464.73	1.9	67	83.7	58.7	144.9	111.5	134.2	31254.9	39055.8	27374	67609.6	51998.1	62579.5		High	High	High	High	High	High	High	0.0001404	4.513e-06	60	31.02
[R].IFYLLLQECSVTDKQTQK.[L]	1xBiotin [K]; 1xCarbamidomethyl [C9]	1	1	2	Q9NQC7	Q9NQC7 [20-37]	Q9NQC7 1xBiotin [K]	Ubiquitin carboxyl-terminal hydrolase CYLD OS=Homo sapiens OX=9606 GN=CYLD PE=1 SV=1	1	2440.23	1.861	43.6	274.1	38.4	80.7	82	81.2	2773.55	17423.9	2440.02	5130.15	5213.81	5160.58		Not Found	High	Not Found	High	Not Found	Not Found	High	0.0001404	0.003654	11	55.03
[R].DDNMFQIGKMR.[Y]	1xBiotin [K9]	1	1	6	P53999	P53999 [60-70]	P53999 1xBiotin [K68]	Activated RNA polymerase II transcriptional coactivator p15 OS=Homo sapiens OX=9606 GN=SUB1 PE=1 SV=3	1	1580.7	1.855	76.4	71.5	55.3	125.5	129.5	141.7	18487.2	17308.5	13368.3	30363.7	31337.4	34293.7		High	High	High	High	High	High	High	0.0001404	1.384e-05	39	48.51
[K].QVGSHPSFLKEVR.[D]	1xBiotin [K10]	1	1	2	Q9UBW7	Q9UBW7 [504-516]	Q9UBW7 1xBiotin [K513]	Zinc finger MYM-type protein 2 OS=Homo sapiens OX=9606 GN=ZMYM2 PE=1 SV=1	1	1709.88	1.823	72.8	82.9	50.8	74.8	132.7	185.9	4928.46	5615.34	3438.42	5065.8	8984.31	12586.9		Not Found	Peak Found	Peak Found	Peak Found	High	High	High	0.0001404	0.002319	9	38.18
[R].DDNMFQIGKMR.[Y]	1xBiotin [K9]; 1xOxidation [M]	1	1	10	P53999	P53999 [60-70]	P53999 1xBiotin [K68]	Activated RNA polymerase II transcriptional coactivator p15 OS=Homo sapiens OX=9606 GN=SUB1 PE=1 SV=3	1	1596.7	1.819	97.1	72.8	25.8	121.9	132.5	149.9	17577	13180.8	4663.17	22068.1	23977.6	27124.1		High	High	High	High	High	High	High	0.0001404	0.0001747	38	43.81
[-].MIKLFSLK.[Q]	1xAcetyl [N-Term]; 1xBiotin [K3]	1	1	12	P61081	P61081 [1-8]	P61081 1xAcetyl [N-Term]; 1xBiotin [K3]	NEDD8-conjugating enzyme Ubc12 OS=Homo sapiens OX=9606 GN=UBE2M PE=1 SV=1	1	1247.69	1.816	64.2	90.9	68.8	121.5	124.9	129.6	84727.5	119875	90718.7	160305	164771	170957		High	High	High	High	High	High	High	0.0001404	0.0004144	33	66.61
[R].EMHKTLK.[L]	1xBiotin [K4]	1	1	16	Q96L93	Q96L93 [1226-1232]	Q96L93 1xBiotin [K1229]	Kinesin-like protein KIF16B OS=Homo sapiens OX=9606 GN=KIF16B PE=1 SV=2	1	1112.56	1.794	91.4	58	68.7	146.7	123.3	111.9	2.83478e+07	1.8e+07	2.1315e+07	4.55081e+07	3.82336e+07	3.47111e+07		High	High	High	High	High	High	High	0.001755	0.02172	13	20.87
[K].SEDTISKMNDFMR.[M]	1xBiotin [K7]	1	1	5	Q16666	Q16666 [445-457]; [501-513]	Q16666 1xBiotin [K451]; 1xBiotin [K507]	Gamma-interferon-inducible protein 16 OS=Homo sapiens OX=9606 GN=IFI16 PE=1 SV=3	1	1799.78	1.776	75.8	123.5	39.7	70.4	154.2	136.4	6133.73	9986.45	3207.05	5695.06	12467	11034.4		High	High	High	High	High	Peak Found	High	0.0001404	2.534e-05	41	49.77
[R].ISSFETFGSSQLPDKGAQR.[L]	1xBiotin [K15]	1	1	5	Q14005	Q14005 [843-861]	Q14005 1xBiotin [K857]	Pro-interleukin-16 OS=Homo sapiens OX=9606 GN=IL16 PE=1 SV=4	1	2281.09	1.758	59.5	170.1	39	104.5	132.3	94.7	5413.09	15487.1	3546.96	9517.41	12041.1	8622.12		High	High	High	High	Peak Found	High	High	0.0001404	0.002472	15	45.34
[K].MVELAKYAK.[Q]	1xBiotin [K]	1	1	6	Q9H3U1	Q9H3U1 [609-617]	Q9H3U1 1xBiotin [K]	Protein unc-45 homolog A OS=Homo sapiens OX=9606 GN=UNC45A PE=1 SV=1	1	1278.66	1.724	77.4	35	118.9	133.4	91.6	143.6	10398.4	4710.14	15984.9	17930.5	12317.8	19301.4		High	High	High	High	High	High	High	0.0001404	0.00264	11	40.29
[R].LKSSVVALDVDQPGANYR.[R]	1xBiotin [K2]	1	1	1	O75362	O75362 [920-937]	O75362 1xBiotin [K921]	Zinc finger protein 217 OS=Homo sapiens OX=9606 GN=ZNF217 PE=1 SV=1	1	2158.1	1.72	65.1	93.6	56.5	97.1	176.1	111.6	3452.59	4959.17	2993.04	5146.92	9332.8	5917.07		Not Found	Not Found	Not Found	Not Found	High	Peak Found	High	0.001006	0.01272	7	44.26
[K].LQHPDMLVTKAVVYR.[E]	1xBiotin [K10]	1	1	1	Q9H4G0	Q9H4G0 [851-865]	Q9H4G0 1xBiotin [K860]	Band 4.1-like protein 1 OS=Homo sapiens OX=9606 GN=EPB41L1 PE=1 SV=2	1	1996.05	1.662	122.3	69.6	29	170.6	92.9	115.6	23428.3	13333.9	5552.84	32696.3	17804.7	22154.6		Peak Found	Peak Found	Not Found	Peak Found	Peak Found	High	High	0.0001404	0.0004793	24	45.81
[K].GSKFYGPAGPYGIFAGR.[D]	1xBiotin [K3]	1	1	6	O15173	O15173 [133-149]	O15173 1xBiotin [K135]	Membrane-associated progesterone receptor component 2 OS=Homo sapiens OX=9606 GN=PGRMC2 PE=1 SV=1	1	1970.96	1.658	69.2	131.1	34.4	114.7	143.4	107.2	7638.88	14482.3	3802.23	12667.5	15843.7	11840.8		High	High	High	High	High	High	High	0.0001404	1.274e-06	38	53.39
[K].STYWMKMR.[R]	1xBiotin [K6]	1	1	3	Q96ME7	Q96ME7 [74-81]	Q96ME7 1xBiotin [K79]	Zinc finger protein 512 OS=Homo sapiens OX=9606 GN=ZNF512 PE=1 SV=2	1	1328.59	1.62	24.5	95.1	82.8	154	127.1	116.5	2895.09	11221.9	9775.55	18178.5	14998.9	13756.4		High	Peak Found	Peak Found	High	Peak Found	High	High	0.0003987	0.008208	8	44.31
[K].YSWVLKTK.[T]	1xBiotin [K8]	1	1	4	Q96DT6	Q96DT6 [25-32]	Q96DT6 1xBiotin [K32]	Cysteine protease ATG4C OS=Homo sapiens OX=9606 GN=ATG4C PE=1 SV=1	1	1250.66	1.575	74.3	139.1	53.5	84.2	119.5	129.3	6028.53	11292.1	4340.78	6836.01	9699.4	10497.3		High	High	High	High	Peak Found	Peak Found	High	0.0007835	0.01136	24	44.45
[K].AGDSLMVMIAMKMEHTIK.[S]	1xBiotin [K]; 1xOxidation [M]	1	1	54	Q96RQ3	Q96RQ3 [670-687]	Q96RQ3 1xBiotin [K]	Methylcrotonoyl-CoA carboxylase subunit alpha, mitochondrial OS=Homo sapiens OX=9606 GN=MCCC1 PE=1 SV=3	1	2248.07	1.563	69.3	91.9	93.7	146.4	144.9	53.9	563993	747866	762395	1.19132e+06	1.17944e+06	438659		High	High	High	High	High	High	High	0.0001404	3.144e-07	39	55.52
[K].AKTYIQTELPFK.[A]	1xBiotin [K2]	1	1	5	O95785	O95785 [1371-1382]	O95785 1xBiotin [K1372]	Protein Wiz OS=Homo sapiens OX=9606 GN=WIZ PE=1 SV=2	1	1664.87	1.52	96.5	36	95.8	146.7	111.5	113.5	11698.1	4371.04	11613.6	17785.8	13528.5	13770.6		Peak Found	High	High	High	High	High	High	0.0001404	0.001484	9	48.05
[K].MIAKNVLGLVPQALPK.[A]	1xBiotin [K4]	1	1	4	Q8N1G0	Q8N1G0 [436-451]	Q8N1G0 1xBiotin [K439]	Zinc finger protein 687 OS=Homo sapiens OX=9606 GN=ZNF687 PE=1 SV=1	1	1918.1	1.502	59.6	107.1	74.6	119.1	78.8	160.8	4254.38	7648.99	5329.25	8509.78	5630.67	11488.1		Peak Found	High	High	High	Peak Found	High	High	0.0001404	0.0004138	32	57.27
[K].EWYFGNADKER.[S]	1xBiotin [K9]	1	1	3	O75165	O75165 [975-985]	O75165 1xBiotin [K983]	DnaJ homolog subfamily C member 13 OS=Homo sapiens OX=9606 GN=DNAJC13 PE=1 SV=5	1	1640.72	1.49	94.9	93.7	24.3	141.4	115.3	130.4	14614.1	14434.1	3740.64	21770.2	17757.8	20073.3		High	Peak Found	Not Found	High	High	Peak Found	High	0.0001404	0.0005048	18	44.97
[K].YTTLIAKLK.[S]	1xBiotin [K9]	1	1	2	Q9UGI8	Q9UGI8 [72-80]	Q9UGI8 1xBiotin [K80]	Testin OS=Homo sapiens OX=9606 GN=TES PE=1 SV=1	1	1276.73	1.466	68.5	114.8	62.5	39.8	168.3	146	5275.7	8836.53	4810.98	3060.11	12956.1	11238.3		Not Found	High	Not Found	Not Found	Peak Found	High	High	0.0007835	0.0116	10	48.25
[R].DLKEVTPEGLQMVK.[K]	1xBiotin [K3]	1	1	3	P22234	P22234 [233-246]	P22234 1xBiotin [K235]	Multifunctional protein ADE2 OS=Homo sapiens OX=9606 GN=PAICS PE=1 SV=3	1	1812.92	1.458	123.9	55.8	63.2	117.5	81.4	158.1	6910.44	3112.68	3525.73	6549.82	4539.51	8816.33		High	High	Not Found	Peak Found	Not Found	High	High	0.0009036	0.01185	11	47.94
[R].SGGYSSGKQGR.[S]	1xBiotin [K8]	1	1	8	Q15084	Q15084 [143-153]	Q15084 1xBiotin [K150]	Protein disulfide-isomerase A6 OS=Homo sapiens OX=9606 GN=PDIA6 PE=1 SV=1	1	1309.6	1.439	81.7	84.8	74.5	101.7	117.6	139.6	47258.5	49042.9	43063.2	58817.9	68025.4	80755.5		High	High	High	High	High	High	High	0.0001404	6.294e-06	56	21.12
[-].MKIEEVK.[S]	1xAcetyl [N-Term]; 1xBiotin [K2]; 1xOxidation [M1]	1	1	4	Q9Y265	Q9Y265 [1-7]	Q9Y265 1xAcetyl [N-Term]; 1xBiotin [K2]	RuvB-like 1 OS=Homo sapiens OX=9606 GN=RUVBL1 PE=1 SV=1	1	1160.57	1.432	77.2	91.9	85.6	89.4	124.3	131.6	13975.5	16634.9	15503.3	16189.8	22498.4	23827.1		Peak Found	High	High	Peak Found	High	High	High	0.0001404	0.00664	9	37.3
[R].ITLSKHQNVQLPR.[E]	1xBiotin [K5]	1	1	1	P26599	P26599 [406-418]	P26599 1xBiotin [K410]	Polypyrimidine tract-binding protein 1 OS=Homo sapiens OX=9606 GN=PTBP1 PE=1 SV=1	1	1759.96	1.432	88.9	78.1	75.3	107.9	138.4	111.5	96801.3	84998.4	82048.3	117496	150683	121381		Peak Found	High	Peak Found	Peak Found	Peak Found	Peak Found	High	0.003028	0.04193	6	37.97
[R].SISQQKSGVSITIDDPVR.[T]	1xBiotin [K6]	1	1	6	Q9UKV3	Q9UKV3 [981-998]	Q9UKV3 1xBiotin [K986]	Apoptotic chromatin condensation inducer in the nucleus OS=Homo sapiens OX=9606 GN=ACIN1 PE=1 SV=2	1	2156.1	1.425	112	69.3	86.8	29.6	142.6	159.6	11000.1	6805.14	8527.86	2906.49	14007	15678.9		High	High	High	Not Found	High	High	High	0.0001404	0.0006499	29	43.86
[R].LKDGVLLGPPGK.[E]	1xBiotin [K2]	1	1	6	Q03989	Q03989 [366-377]	Q03989 1xBiotin [K367]	AT-rich interactive domain-containing protein 5A OS=Homo sapiens OX=9606 GN=ARID5A PE=1 SV=2	1	1419.8	1.415	96.1	69.6	81.2	136	102.5	114.5	343370	248534	290031	485755	366077	409032		High	High	High	Peak Found	Peak Found	High	High	0.0001404	2.045e-06	46	42.84
[K].AASVPVKGSLGQGTAPVLPGK.[T]	1xBiotin [K7]	1	1	11	Q13428	Q13428 [726-746]	Q13428 1xBiotin [K732]	Treacle protein OS=Homo sapiens OX=9606 GN=TCOF1 PE=1 SV=3	1	2160.18	1.375	109.3	81	73.6	118.9	101.2	115.9	52774.7	39084.2	35549	57399.7	48875.2	55965.1		High	High	High	High	High	High	High	0.0001404	2.851e-05	34	42.87
[R].GYFEYIEENKYSR.[A]	1xBiotin [K10]	1	1	1	Q00839	Q00839 [256-268]	Q00839 1xBiotin [K265]	Heterogeneous nuclear ribonucleoprotein U OS=Homo sapiens OX=9606 GN=HNRNPU PE=1 SV=6	1	1923.86	1.374	52.6	200.2	54.9	110.8	72.3	109.3	2819.98	10730.5	2943.68	5940	3875.29	5857.49		Not Found	Peak Found	Not Found	Not Found	Not Found	High	High	0.0001404	0.0005814	20	49.35
[K].LNSYKMVYVIK.[S]	1xBiotin [K5]	1	1	2	Q96ST3	Q96ST3 [1171-1181]	Q96ST3 1xBiotin [K1175]	Paired amphipathic helix protein Sin3a OS=Homo sapiens OX=9606 GN=SIN3A PE=1 SV=2	1	1583.83	1.373	71.6	109.7	73.9	71.6	171.9	101.4	3993.95	6118.29	4119.29	3993.22	9585.43	5654.39		High	High	Not Found	Not Found	Peak Found	Not Found	High	0.0001404	0.005339	26	48.43
[R].NFSDNQLQEGKNVIGLQMGTNR.[G]	1xBiotin [K11]	1	1	13	P37802	P37802 [161-182]	P37802 1xBiotin [K171]	Transgelin-2 OS=Homo sapiens OX=9606 GN=TAGLN2 PE=1 SV=3	1	2689.28	1.371	78.1	81.9	94.2	122.8	110.6	112.4	142986	150019	172411	224731	202545	205699		High	High	High	High	High	High	High	0.0001404	7.967e-08	47	51.18
[K].EGQTIKLNIANMK.[K]	1xBiotin [K6]	1	1	2	Q9NVZ3	Q9NVZ3 [154-166]	Q9NVZ3 1xBiotin [K159]	Adaptin ear-binding coat-associated protein 2 OS=Homo sapiens OX=9606 GN=NECAP2 PE=1 SV=1	1	1685.87	1.368	73.6	146.5	40.7	100.7	140.9	97.5	5106.4	10157	2823.41	6983.56	9769.53	6763.1		High	High	Not Found	Peak Found	Peak Found	Peak Found	High	0.0001404	0.0003459	6	45.36
[R].LESKYAPLHLVPLIER.[L]	1xBiotin [K4]	1	1	1	Q7L576	Q7L576 [1050-1065]	Q7L576 1xBiotin [K1053]	Cytoplasmic FMR1-interacting protein 1 OS=Homo sapiens OX=9606 GN=CYFIP1 PE=1 SV=1	1	2104.16	1.365	82.8	118.3	55.4	113	108.9	121.6	4023.99	5750.29	2692.81	5490.98	5289.6	5908.68		Not Found	High	Not Found	Not Found	Not Found	Not Found	High	0.0009036	0.01199	10	53.79
[K].MSNADFAKLFLR.[K]	1xBiotin [K8]	1	1	4	Q15020	Q15020 [951-962]	Q15020 1xBiotin [K958]	Squamous cell carcinoma antigen recognized by T-cells 3 OS=Homo sapiens OX=9606 GN=SART3 PE=1 SV=1	1	1638.81	1.36	70	85.4	98.1	149.2	95.2	102	14823.7	18088.7	20789.3	31605.4	20165.5	21614.6		High	High	High	High	Peak Found	Peak Found	High	0.0001404	1.592e-06	55	57.66
[R].GIGFGDIFKEGSVK.[L]	1xBiotin [K9]	1	1	1	Q9Y5K6	Q9Y5K6 [213-226]	Q9Y5K6 1xBiotin [K221]	CD2-associated protein OS=Homo sapiens OX=9606 GN=CD2AP PE=1 SV=1	1	1679.85	1.359	57.6	180.6	60.5	138.4	84.6	78.3	2840.97	8904.84	2984.44	6825.82	4173.76	3860.33		Not Found	High	Not Found	Peak Found	Not Found	Not Found	High	0.0001404	0.0007638	15	54.13
[K].GTGASGSFKLNK.[K]	1xBiotin [K9]	2	5	5	P16402; Q02539	P16402 [99-110]; Q02539 [101-112]	P16402 1xBiotin [K107]; Q02539 1xBiotin [K109]	Histone H1.3 OS=Homo sapiens OX=9606 GN=H1-3 PE=1 SV=2 Histone H1.1 OS=Homo sapiens OX=9606 GN=H1-1 PE=1 SV=3	1	1392.69	1.357	91	102	73.9	61.5	133.2	138.4	7301.26	8183.34	5931.54	4937.6	10685.6	11107.5	Shared	High	High	High	Peak Found	High	High	High	0.0001404	0.000196	31	33.37
[R].ASFAEKTAQLER.[S]	1xBiotin [K6]	1	1	6	Q15149	Q15149 [1720-1731]	Q15149 1xBiotin [K1725]	Plectin OS=Homo sapiens OX=9606 GN=PLEC PE=1 SV=3	1	1576.78	1.351	60.8	134.3	53.9	48.5	121.2	181.4	4433.93	9796.7	3930.64	3535.68	8837.82	13230.7		High	High	High	High	High	High	High	0.0001404	3.921e-05	42	42.94
[K].AALLKNNTALQSVSLR.[S]	1xBiotin [K5]	1	1	12	Q92974	Q92974 [96-111]	Q92974 1xBiotin [K100]	Rho guanine nucleotide exchange factor 2 OS=Homo sapiens OX=9606 GN=ARHGEF2 PE=1 SV=4	1	1925.06	1.35	185	10	76.5	98.6	126.6	103.3	56374.1	3042.83	23308.4	30037.1	38589.8	31469.5		High	High	High	High	High	High	High	0.0001404	1.359e-08	105	46.84
[K].TVDGPSGKLWR.[D]	1xBiotin [K8]	1	1	5	P04406	P04406 [187-197]	P04406 1xBiotin [K194]	Glyceraldehyde-3-phosphate dehydrogenase OS=Homo sapiens OX=9606 GN=GAPDH PE=1 SV=3	1	1441.73	1.343	96.9	74.6	84.8	113.9	118.5	111.2	12646	9734.77	11068.3	14861.4	15458.6	14515.2		High	High	Peak Found	High	High	High	High	0.0001404	5.114e-05	21	41.68
[-].MKIEEVK.[S]	1xAcetyl [N-Term]; 1xBiotin [K2]	1	1	6	Q9Y265	Q9Y265 [1-7]	Q9Y265 1xAcetyl [N-Term]; 1xBiotin [K2]	RuvB-like 1 OS=Homo sapiens OX=9606 GN=RUVBL1 PE=1 SV=1	1	1144.57	1.343	91.2	75.2	88.6	104.1	122.1	118.9	21508.5	17733.7	20885	24552.2	28785.5	28040.6		High	High	High	High	High	High	High	0.0001404	0.002714	13	44.64
[M].PEPAKSAPAPK.[K]	1xBiotin [K5]	1	5	3	Q16778	Q16778 [2-12]	Q16778 1xBiotin [K6]	Histone H2B type 2-E OS=Homo sapiens OX=9606 GN=H2BC21 PE=1 SV=3	1	1318.68	1.333	83.8	92.9	73.1	111.2	97.5	141.5	20987.4	23270.1	18327.6	27869	24433.1	35464.7		Peak Found	High	High	Peak Found	High	Peak Found	High	0.0001404	8.699e-05	25	24.78
[K].HVSDDMKTHK.[N]	1xBiotin [K7]	1	1	6	Q01518	Q01518 [273-282]	Q01518 1xBiotin [K279]	Adenylyl cyclase-associated protein 1 OS=Homo sapiens OX=9606 GN=CAP1 PE=1 SV=5	1	1423.65	1.329	86.9	82.8	74.3	110	89.7	156.4	10357.7	9863.23	8848.56	13108.9	10685.7	18632.7		High	High	High	High	High	High	High	0.0001404	0.0007372	9	19.09
[R].ENKHFAAASGK.[V]	1xBiotin [K3]	1	1	1	P21580	P21580 [633-643]	P21580 1xBiotin [K635]	Tumor necrosis factor alpha-induced protein 3 OS=Homo sapiens OX=9606 GN=TNFAIP3 PE=1 SV=1	1	1385.66	1.32	106.2	98.5	65.6	102.1	140.2	87.4	4368.46	4049.11	2699.17	4199.83	5765.19	3593.13		Peak Found	High	Not Found	Not Found	Not Found	Not Found	High	0.0001404	0.005195	7	24.64
[R].EMHKTLK.[L]	1xBiotin [K4]; 1xOxidation [M2]	1	1	52	Q96L93	Q96L93 [1226-1232]	Q96L93 1xBiotin [K1229]	Kinesin-like protein KIF16B OS=Homo sapiens OX=9606 GN=KIF16B PE=1 SV=2	1	1128.55	1.31	72.1	78.7	115.6	94.5	103.8	135.3	1.97e+07	2.14774e+07	3.15677e+07	2.58144e+07	2.83326e+07	3.69357e+07		High	High	High	High	High	High	High	0.001433	0.01826	16	17.07
[K].VPAQKATGQK.[A]	1xBiotin [K5]	1	1	3	P50914	P50914 [178-187]	P50914 1xBiotin [K182]	60S ribosomal protein L14 OS=Homo sapiens OX=9606 GN=RPL14 PE=1 SV=4	1	1253.67	1.289	84.3	100.2	92.8	59.6	119.7	143.4	7267.16	8633.08	8001.49	5135.39	10315.3	12358.3		Peak Found	Peak Found	High	High	High	Peak Found	High	0.0001404	0.005956	4	20.67
[R].KSVLADQGK.[S]	1xBiotin [K1]	1	1	4	Q9NYF8	Q9NYF8 [413-421]	Q9NYF8 1xBiotin [K413]	Bcl-2-associated transcription factor 1 OS=Homo sapiens OX=9606 GN=BCLAF1 PE=1 SV=2	1	1171.61	1.289	87.9	95.8	69.6	113.2	110.3	123.2	15613.9	17028.2	12376.9	20121.5	19593.5	21896.1		High	High	High	Peak Found	High	Peak Found	High	0.0001404	6.83e-05	24	28.82
[K].ALCKAPSVASSWQPWTPVPQAGEK.[L]	1xBiotin [K4]; 1xCarbamidomethyl [C3]	1	1	5	Q9HB19	Q9HB19 [343-366]	Q9HB19 1xBiotin [K346]	Pleckstrin homology domain-containing family A member 2 OS=Homo sapiens OX=9606 GN=PLEKHA2 PE=1 SV=2	1	2821.38	1.273	23.3	36	313.6	45.9	43.2	138	2593.16	4005.82	34877.2	5099.86	4801.25	15344.4		High	High	High	High	High	Peak Found	High	0.0001404	0.0001315	18	51.7
[M].PDPAKSAPAPK.[K]	1xBiotin [K5]	1	3	4	Q5QNW6	Q5QNW6 [2-12]	Q5QNW6 1xBiotin [K6]	Histone H2B type 2-F OS=Homo sapiens OX=9606 GN=H2BC18 PE=1 SV=3	1	1304.67	1.263	85.8	111.6	58.3	101.1	102.3	141	14916.9	19401.9	10128.9	17572	17788.6	24511.8		High	High	Peak Found	High	Peak Found	High	High	0.0001404	0.0001085	8	25.05
[K].KQGGLGPMNIPLVSDPK.[R]	1xBiotin [K1]	1	1	8	Q06830	Q06830 [93-109]	Q06830 1xBiotin [K93]	Peroxiredoxin-1 OS=Homo sapiens OX=9606 GN=PRDX1 PE=1 SV=1	1	1977.03	1.262	74.5	165.2	64	99	80.8	116.4	3795.11	8411.9	3259.83	5038.45	4114.13	5928.38		High	High	High	High	Not Found	High	High	0.0001404	0.001218	3	50.11
[K].SPQVKPASTMGMGPLGKGAGPVPPGK.[V]	1xBiotin [K17]	1	1	29	Q13428	Q13428 [503-528]	Q13428 1xBiotin [K519]	Treacle protein OS=Homo sapiens OX=9606 GN=TCOF1 PE=1 SV=3	1	2672.37	1.259	89	106.4	62.3	131.3	98.8	112.1	110491	132124	77365.5	163017	122581	139156		High	High	High	High	High	High	High	0.0001404	1.715e-09	42	39.83
[K].AAGKGDVPTK.[R]	1xBiotin [K4]	1	1	6	P62424	P62424 [122-131]	P62424 1xBiotin [K125]	60S ribosomal protein L7a OS=Homo sapiens OX=9606 GN=RPL7A PE=1 SV=2	1	1169.6	1.257	82.3	91.8	92.8	96.1	115.5	121.5	13392	14943.9	15097.7	15632.7	18788.3	19777.6		High	High	High	High	High	High	High	0.0001404	0.0008831	11	24.62
[K].YSYKYFPR.[L]	1xBiotin [K4]	1	1	2	Q5VZ89	Q5VZ89 [706-713]	Q5VZ89 1xBiotin [K709]	DENN domain-containing protein 4C OS=Homo sapiens OX=9606 GN=DENND4C PE=1 SV=3	1	1349.63	1.25	134.6	82.4	54.7	103	145.3	80.1	6749.37	4131.38	2742.34	5163.4	7287.54	4015.28		High	Peak Found	Not Found	Peak Found	High	Not Found	High	0.0001404	0.00338	30	42.86
[K].ASEKILQVR.[A]	1xBiotin [K4]	1	1	6	Q13428	Q13428 [293-301]	Q13428 1xBiotin [K296]	Treacle protein OS=Homo sapiens OX=9606 GN=TCOF1 PE=1 SV=3	1	1269.7	1.242	92.3	96.7	90.2	85.9	114.8	120.1	26011.3	27254	25406.5	24210.1	32349.5	33849.6		High	High	High	High	High	High	High	0.0001404	0.0005645	28	37.79
[K].KEGICAIGGTSEQSSVGTQHSYSEEEK.[Y]	1xBiotin [K1]; 1xCarbamidomethyl [C5]	1	1	6	P13796	P13796 [97-123]	P13796 1xBiotin [K97]	Plastin-2 OS=Homo sapiens OX=9606 GN=LCP1 PE=1 SV=6	1	3124.38	1.232	88.8	97.6	88.3	93.6	111.5	120.3	19496.2	21442.4	19388.9	20555.3	24481.9	26418.1		High	High	High	High	High	High	High	0.0001404	1.458e-06	43	34.72
[K].GLQVKAASVPVK.[G]	1xBiotin [K5]	1	1	2	Q13428	Q13428 [721-732]	Q13428 1xBiotin [K725]	Treacle protein OS=Homo sapiens OX=9606 GN=TCOF1 PE=1 SV=3	1	1422.81	1.232	83.9	93.5	97.5	86.7	115.1	123.4	5750.17	6408.22	6686.58	5941.73	7895.02	8460.99		High	Peak Found	Peak Found	Not Found	Peak Found	High	High	0.0003987	0.008706	17	37.98
[K].IWSKSN.[-]	1xBiotin [K4]	1	1	10	Q9UBW8	Q9UBW8 [270-275]	Q9UBW8 1xBiotin [K273]	COP9 signalosome complex subunit 7a OS=Homo sapiens OX=9606 GN=COPS7A PE=1 SV=1	1	960.461	1.231	86.9	90.8	84.7	105.4	128	104.2	162841	170138	158813	197620	240022	195442		High	High	High	High	High	High	High	0.0009036	0.01222	19	37.5
[K].YKEALLGR.[V]	1xBiotin [K2]	1	1	6	P52565	P52565 [51-58]	P52565 1xBiotin [K52]	Rho GDP-dissociation inhibitor 1 OS=Homo sapiens OX=9606 GN=ARHGDIA PE=1 SV=3	1	1175.62	1.224	88.8	110.2	80.8	98.9	112.3	109	47564.9	59002.2	43286.2	52994	60138.9	58365.8		High	High	High	High	High	High	High	0.0001404	1.071e-05	47	38.67
[-].MIKLFSLK.[Q]	1xAcetyl [N-Term]; 1xBiotin [K3]; 1xOxidation [M1]	1	1	7	P61081	P61081 [1-8]	P61081 1xAcetyl [N-Term]; 1xBiotin [K3]	NEDD8-conjugating enzyme Ubc12 OS=Homo sapiens OX=9606 GN=UBE2M PE=1 SV=1	1	1263.68	1.221	96.2	97.7	79.7	71.5	117.5	137.3	59943.3	60887.5	49671.4	44578	73211.6	85533.7		High	High	High	High	High	High	High	0.0001404	0.0001218	43	58.37
[R].TANPNHDMSGSKGK.[S]	1xBiotin [K14]	1	1	1	Q32NC0	Q32NC0 [144-157]	Q32NC0 1xBiotin [K157]	UPF0711 protein C18orf21 OS=Homo sapiens OX=9606 GN=C18orf21 PE=1 SV=1	1	1669.74	1.215	88.2	99.9	88.3	125.4	91	107.2	4263.72	4826.43	4265.66	6060.99	4398.32	5181.87		High	Peak Found	Peak Found	Not Found	Not Found	Not Found	High	0.001433	0.01824	18	19.23
[K].AAGAGKVTK.[S]	1xBiotin [K6]	1	2	12	P68104	P68104 [445-453]	P68104 1xBiotin [K450]	Elongation factor 1-alpha 1 OS=Homo sapiens OX=9606 GN=EEF1A1 PE=1 SV=1	1	1028.56	1.209	101.5	74	100.2	94.1	107.6	122.6	1.01889e+06	743208	1.00666e+06	944633	1.08034e+06	1.23157e+06		High	High	High	High	High	High	High	0.0001404	6.888e-05	51	20.87
[K].GTVLIKTAEELMNFSK.[G]	1xBiotin [K6]	1	1	10	P50990	P50990 [255-270]	P50990 1xBiotin [K260]	T-complex protein 1 subunit theta OS=Homo sapiens OX=9606 GN=CCT8 PE=1 SV=4	1	2007.03	1.203	68	110.8	87.8	124.7	127	81.8	39632.3	64597.3	51181.9	72712	74024.5	47695		High	High	High	High	High	High	High	0.0001404	3.289e-07	72	62.22
[K].AYSFKEQIIELELK.[E]	1xBiotin [K5]	1	1	9	Q92616	Q92616 [798-811]	Q92616 1xBiotin [K802]	eIF-2-alpha kinase activator GCN1 OS=Homo sapiens OX=9606 GN=GCN1 PE=1 SV=6	1	1937.01	1.192	64.4	89.9	124.8	130.3	107.1	83.5	23084.7	32217.6	44762.5	46732.4	38408.9	29925.6		High	High	High	High	High	High	High	0.0001404	2.033e-06	60	60.39
[K].YTPTSPSYSPSSPEYTPTSPKYSPTSPK.[Y]	1xBiotin [K]	1	1	2	P24928	P24928 [1839-1866]	P24928 1xBiotin [K]	DNA-directed RNA polymerase II subunit RPB1 OS=Homo sapiens OX=9606 GN=POLR2A PE=1 SV=2	1	3260.5	1.191	257.3	33.5	49.7	59.2	145.3	55	18655	2431.44	3601.99	4290.87	10535.4	3987.15		High	Not Found	Not Found	Not Found	Peak Found	High	High	0.0001404	0.003581	6	39.49
[R].SHYKPEQMGKDGR.[G]	1xBiotin [K10]	1	1	1	P42226	P42226 [627-639]	P42226 1xBiotin [K636]	Signal transducer and activator of transcription 6 OS=Homo sapiens OX=9606 GN=STAT6 PE=1 SV=1	1	1758.81	1.186	140.2	78.8	62.2	111.7	73.7	133.4	6068.89	3410.05	2689.7	4835.86	3189.07	5770.87		High	Peak Found	Not Found	Not Found	Not Found	Not Found	High	0.001755	0.0222	10	22.58
[K].KHQVSVEGTNQTDVK.[A]	1xBiotin [K1]	1	1	6	Q14676	Q14676 [540-554]	Q14676 1xBiotin [K540]	Mediator of DNA damage checkpoint protein 1 OS=Homo sapiens OX=9606 GN=MDC1 PE=1 SV=3	1	1895.93	1.181	96.6	94.9	86.5	88.9	112.1	121	9335.42	9170.93	8364.75	8592.78	10833.9	11698.4		High	High	High	High	High	High	High	0.0001404	0.000994	32	25.14
[K].KNVSINTVTYEWAPPVQNQALAR.[Q]	1xBiotin [K1]	1	1	6	Q9UGI8	Q9UGI8 [102-124]	Q9UGI8 1xBiotin [K102]	Testin OS=Homo sapiens OX=9606 GN=TES PE=1 SV=1	1	2825.44	1.175	80.9	84	111.3	96.9	128.3	98.7	73712.1	76538.5	101404	88358.4	116894	89956		High	High	High	High	High	High	High	0.0001404	8.615e-07	42	51.28
[R].AMKTVFGVEPDLTR.[E]	1xBiotin [K3]	1	1	5	Q96KP4	Q96KP4 [400-413]	Q96KP4 1xBiotin [K402]	Cytosolic non-specific dipeptidase OS=Homo sapiens OX=9606 GN=CNDP2 PE=1 SV=2	1	1789.9	1.173	330.3	50	37.9	70.1	58.7	52.9	21346.6	3233.99	2449.66	4533.13	3794.8	3421.26		High	High	High	Peak Found	High	High	High	0.0001404	7.01e-06	47	50.26
[K].SKEYFSK.[Q]	1xBiotin [K2]	1	1	5	Q06830	Q06830 [191-197]	Q06830 1xBiotin [K192]	Peroxiredoxin-1 OS=Homo sapiens OX=9606 GN=PRDX1 PE=1 SV=1	1	1114.52	1.173	97.1	97.6	99.1	72	119.8	114.4	25449.9	25575.8	25984.7	18863.1	31418.5	30003.8		High	High	High	High	High	Peak Found	High	0.0001404	0.0006915	30	32.5
[K].TLAEKSR.[G]	1xBiotin [K5]	1	1	5	O95218	O95218 [55-61]	O95218 1xBiotin [K59]	Zinc finger Ran-binding domain-containing protein 2 OS=Homo sapiens OX=9606 GN=ZRANB2 PE=1 SV=2	1	1030.53	1.171	110.4	93.8	78.2	111.1	91.6	115	49471.9	42016	35040	49771.1	41024.7	51512.7		High	High	Peak Found	High	High	Peak Found	High	0.0009036	0.01188	21	25.43
[K].IAVYSCPFDGMITETKGTVLIK.[T]	1xBiotin [K]; 1xCarbamidomethyl [C6]	1	1	7	P50990	P50990 [239-260]	P50990 1xBiotin [K]	T-complex protein 1 subunit theta OS=Homo sapiens OX=9606 GN=CCT8 PE=1 SV=4	1	2669.34	1.168	66.4	89.6	114.2	133.4	97.7	98.7	15557.8	20989.7	26761.3	31257.8	22881.4	23113.5		High	High	High	High	High	High	High	0.0001404	1.349e-05	21	59.03
[K].KGATPGK.[A]	1xBiotin [K1]	1	1	12	P19338	P19338 [110-116]	P19338 1xBiotin [K110]	Nucleolin OS=Homo sapiens OX=9606 GN=NCL PE=1 SV=3	1	884.466	1.167	96.3	89.3	90.2	88.5	105.3	130.4	220916	204790	206855	202882	241426	299097		High	High	High	High	High	High	High	0.0001404	0.0004466	26	16.54
[K].QKIVKPVK.[V]	1xBiotin [K2]	1	1	4	P83731	P83731 [140-147]	P83731 1xBiotin [K141]	60S ribosomal protein L24 OS=Homo sapiens OX=9606 GN=RPL24 PE=1 SV=1	1	1165.71	1.166	125.2	83.3	86.5	97.2	101.6	106.3	12351.2	8221.29	8530.76	9588.24	10021.5	10484		High	High	Peak Found	High	High	Peak Found	High	0.0001404	0.001968	16	24.43
[K].SGKWEGLVYAPPGK.[E]	1xBiotin [K3]	1	1	12	Q9Y2W1	Q9Y2W1 [468-481]	Q9Y2W1 1xBiotin [K470]	Thyroid hormone receptor-associated protein 3 OS=Homo sapiens OX=9606 GN=THRAP3 PE=1 SV=2	1	1714.86	1.166	89	122.4	81.9	97.2	103.8	105.6	42723.8	58722.7	39315.3	46648.2	49825.8	50667.4		High	High	High	High	High	High	High	0.0001404	1.296e-07	57	47.73
[R].KQPMLDAATGKSVWGSLAVQNSPK.[G]	1xBiotin [K11]	1	1	6	P18615	P18615 [332-355]	P18615 1xBiotin [K342]	Negative elongation factor E OS=Homo sapiens OX=9606 GN=NELFE PE=1 SV=3	2	2739.4	1.163	96.3	90.5	135.8	158	112.6	6.8	35900.7	33756.8	50649	58916.2	42001.9	2524.81		High	High	High	High	High	High	High	0.0001404	1.087e-06	47	49.45
[K].IISTTASKTETPIVSK.[S]	1xBiotin [K8]	1	1	10	O95292	O95292 [140-155]	O95292 1xBiotin [K147]	Vesicle-associated membrane protein-associated protein B/C OS=Homo sapiens OX=9606 GN=VAPB PE=1 SV=3	1	1902.03	1.162	110.4	56.9	102.3	91.2	111.1	128.2	25645.6	13212	23768.8	21185.6	25829	29797.4		High	High	High	High	High	High	High	0.0001404	1.576e-05	42	36.65
[K].AFSQFGKLER.[V]	1xBiotin [K7]	1	1	4	O60506	O60506 [357-366]	O60506 1xBiotin [K363]	Heterogeneous nuclear ribonucleoprotein Q OS=Homo sapiens OX=9606 GN=SYNCRIP PE=1 SV=2	1	1408.7	1.162	38.3	181.6	75.7	65.2	151.3	87.9	2963.8	14065.5	5862.93	5046.37	11721.4	6810.96		Not Found	High	High	Not Found	High	High	High	0.0001404	0.000171	25	42.83
[K].KISSEAWPPVGTPPSSESEPVR.[T]	1xBiotin [K1]	1	1	3	P14317	P14317 [297-318]	P14317 1xBiotin [K297]	Hematopoietic lineage cell-specific protein OS=Homo sapiens OX=9606 GN=HCLS1 PE=1 SV=3	1	2563.25	1.158	120.4	81.5	85.9	107.8	64.9	139.5	8725.91	5904.22	6226.14	7810.99	4706.56	10107.4		High	High	High	Peak Found	Not Found	Peak Found	High	0.002458	0.03007	1	42.81
[R].SGVSLAALKK.[A]	1xBiotin [K10]	1	3	1	P16402	P16402 [56-65]	P16402 1xBiotin [K65]	Histone H1.3 OS=Homo sapiens OX=9606 GN=H1-3 PE=1 SV=2	1	1199.68	1.151	90.2	97.3	102.9	72.3	111.9	125.5	7765.62	8369.87	8852.47	6220.12	9629.6	10801.5		Peak Found	Peak Found	Peak Found	Peak Found	Peak Found	High	High	0.0003987	0.008853	20	42.77
[R].LLSTQAEESQGPVLKMPSQR.[A]	1xBiotin [K15]	1	1	6	Q14005	Q14005 [944-963]	Q14005 1xBiotin [K958]	Pro-interleukin-16 OS=Homo sapiens OX=9606 GN=IL16 PE=1 SV=4	1	2425.22	1.144	138.7	98.2	12.2	136.5	102.1	112.4	46274.8	32748.1	4064.72	45522	34041.2	37479.8		High	High	High	High	High	High	High	0.0001404	5.986e-06	40	42.45
[R].SYTPMKGGISNVWFDR.[F]	1xBiotin [K6]	1	1	12	Q5VWZ2	Q5VWZ2 [65-80]	Q5VWZ2 1xBiotin [K70]	Lysophospholipase-like protein 1 OS=Homo sapiens OX=9606 GN=LYPLAL1 PE=1 SV=3	1	2083.97	1.141	110.7	166.8	6.6	190.3	113	12.7	54290.2	81814.9	3215.21	93324.8	55447.9	6220.61		High	High	High	High	High	High	High	0.0001404	1.686e-07	53	53.88
[K].SLLGDSAPTLHLNKGTPSQSPVVGR.[S]	1xBiotin [K14]	1	1	2	P52594	P52594 [162-186]	P52594 1xBiotin [K175]	Arf-GAP domain and FG repeat-containing protein 1 OS=Homo sapiens OX=9606 GN=AGFG1 PE=1 SV=2	1	2757.44	1.138	46.1	299	43.2	77.8	49.2	84.8	3122.72	20269.8	2928.1	5270.83	3332.93	5747.11		Not Found	High	High	Not Found	Not Found	Not Found	High	0.0001404	0.0001517	36	46.03
[K].TVKGGFSETR.[I]	1xBiotin [K3]	1	1	3	Q9H4G0	Q9H4G0 [814-823]	Q9H4G0 1xBiotin [K816]	Band 4.1-like protein 1 OS=Homo sapiens OX=9606 GN=EPB41L1 PE=1 SV=2	1	1307.64	1.133	97.1	110.8	72.4	110.1	97.6	112	24542.6	27989.6	18288.6	27813.4	24660.2	28312.3		Peak Found	High	Peak Found	Peak Found	High	High	High	0.0001404	0.000427	12	31.58
[K].KALAAAGYDVEK.[N]	1xBiotin [K1]	2	5	6	P16402; Q02539	P16402 [65-76]; Q02539 [67-78]	P16402 1xBiotin [K65]; Q02539 1xBiotin [K67]	Histone H1.3 OS=Homo sapiens OX=9606 GN=H1-3 PE=1 SV=2 Histone H1.1 OS=Homo sapiens OX=9606 GN=H1-1 PE=1 SV=3	1	1461.74	1.132	97.2	88.1	96.2	108.9	113.4	96.3	9226.38	8367.32	9134.09	10342.7	10769.7	9141.97	Shared	High	High	High	High	High	High	High	0.0001404	0.0001107	19	36.04
[K].VGVGTCGIADKPMTQYQDTSKYNVR.[H]	1xBiotin [K21]; 1xCarbamidomethyl [C6]	1	1	4	O75940	O75940 [209-233]	O75940 1xBiotin [K229]	Survival of motor neuron-related-splicing factor 30 OS=Homo sapiens OX=9606 GN=SMNDC1 PE=1 SV=1	1	3014.42	1.131	121	33.3	109.2	122.3	77.3	136.8	13585	3744.65	12262.4	13735.9	8678.63	15366		High	High	High	Peak Found	High	Peak Found	High	0.0001404	3.141e-05	35	39.7
[K].FLVEYKSAVEK.[K]	1xBiotin [K]	1	1	2	O14929	O14929 [10-20]	O14929 1xBiotin [K]	Histone acetyltransferase type B catalytic subunit OS=Homo sapiens OX=9606 GN=HAT1 PE=1 SV=1	1	1538.79	1.128	67.6	47	199.1	53	95	138.3	3981.55	2764.16	11722.6	3119.16	5590.2	8144.15		Not Found	Not Found	High	Not Found	Peak Found	High	High	0.0001404	7.388e-05	20	44.4
[K].KCDLISIPK.[K]	1xBiotin [K1]; 1xCarbamidomethyl [C2]	1	1	4	Q9ULV4	Q9ULV4 [419-427]	Q9ULV4 1xBiotin [K419]	Coronin-1C OS=Homo sapiens OX=9606 GN=CORO1C PE=1 SV=1	1	1299.68	1.128	88.5	90.7	103.1	102.4	116.3	99	43614	44695.3	50808.5	50435.7	57317.8	48768.2		High	High	Peak Found	Peak Found	High	High	High	0.0001404	1.785e-05	27	43.11
[K].AKFESMAEEK.[R]	1xBiotin [K2]	1	1	1	P14317	P14317 [240-249]	P14317 1xBiotin [K241]	Hematopoietic lineage cell-specific protein OS=Homo sapiens OX=9606 GN=HCLS1 PE=1 SV=3	1	1395.63	1.126	92.5	94.5	93.7	95.6	105.5	118.3	20412.5	20861.7	20676.2	21095.4	23276.2	26108.5		Peak Found	High	Peak Found	Peak Found	Peak Found	Peak Found	High	0.00293	0.03769	5	35.68
[R].GKFAQDVSQDDLIR.[A]	1xBiotin [K2]	1	1	6	Q96H20	Q96H20 [133-146]	Q96H20 1xBiotin [K134]	Vacuolar-sorting protein SNF8 OS=Homo sapiens OX=9606 GN=SNF8 PE=1 SV=1	1	1817.89	1.125	100.7	111.4	76.3	89	97.3	125.3	52005.8	57547	39377.1	45934.4	50229.7	64724.3		High	High	High	High	High	High	High	0.0001404	4.226e-07	56	44.26
[K].LTPLILKPFGNSISR.[Y]	1xBiotin [K7]	1	1	12	Q14739	Q14739 [117-131]	Q14739 1xBiotin [K123]	Delta(14)-sterol reductase LBR OS=Homo sapiens OX=9606 GN=LBR PE=1 SV=2	0	1882.06	1.117	79.9	117.8	86.6	89.3	111.1	115.4	34066.3	50223.1	36923.9	38061.4	47357.3	49181.2		High	High	High	High	High	High	High	0.0001404	8.631e-07	38	57.6
[K].EMKTITGK.[T]	1xBiotin [K3]	1	1	6	O15144	O15144 [288-295]	O15144 1xBiotin [K290]	Actin-related protein 2/3 complex subunit 2 OS=Homo sapiens OX=9606 GN=ARPC2 PE=1 SV=1	1	1133.57	1.115	114.5	94.9	76.1	111.6	97.1	105.8	62142.3	51506.4	41271.7	60551.9	52714.3	57422.6		High	High	High	High	High	High	High	0.0001404	0.001184	12	30.73
[R].LLVGKSASVDAEK.[S]	1xBiotin [K5]	2	2	6	Q13620; Q13619	Q13620 [615-627]; Q13619 [461-473]	Q13620 1xBiotin [K619]; Q13619 1xBiotin [K465]	Cullin-4B OS=Homo sapiens OX=9606 GN=CUL4B PE=1 SV=4 Cullin-4A OS=Homo sapiens OX=9606 GN=CUL4A PE=1 SV=3	1	1542.82	1.114	101	100.1	84.2	101.6	112.5	100.8	23368.9	23160.5	19483.3	23510.1	26033.6	23322	Shared	High	High	High	High	High	High	High	0.0001404	1.81e-05	43	37.08
[K].IFHGLKSTDVAK.[T]	1xBiotin [K6]	1	1	14	P13796	P13796 [77-88]	P13796 1xBiotin [K82]	Plastin-2 OS=Homo sapiens OX=9606 GN=LCP1 PE=1 SV=6	1	1541.81	1.11	92	114.7	88.8	103.3	98.6	102.6	95108.1	118583	91812.8	106747	101937	106045		High	High	High	High	High	High	High	0.0001404	7.538e-05	26	34.87
[R].GLYDGPVCEVSVTPKTVTPASSAK.[T]	1xBiotin [K15]; 1xCarbamidomethyl [C8]	1	1	8	Q16555	Q16555 [497-520]	Q16555 1xBiotin [K511]	Dihydropyrimidinase-related protein 2 OS=Homo sapiens OX=9606 GN=DPYSL2 PE=1 SV=1	1	2689.32	1.11	97	80.7	105.9	84.7	117.5	114.2	47161.4	39235.4	51474.2	41185.6	57117.3	55519.5		High	High	High	High	High	High	High	0.0001404	5.293e-06	17	44.87
[K].RPSQEEDTQSIGPKVQR.[Q]	1xBiotin [K14]	1	1	2	Q16526	Q16526 [566-582]	Q16526 1xBiotin [K579]	Cryptochrome-1 OS=Homo sapiens OX=9606 GN=CRY1 PE=1 SV=1	1	2181.07	1.107	108.7	107.8	76.4	89.5	120.4	97.3	5586.59	5540.61	3926.41	4597.79	6185.9	5001.05		High	High	Peak Found	Not Found	Not Found	Not Found	High	0.0001404	0.0003848	10	28.76
[K].AVELAANTKGICFIR.[T]	1xBiotin [K9]; 1xCarbamidomethyl [C12]	1	1	1	P29401	P29401 [457-471]	P29401 1xBiotin [K465]	Transketolase OS=Homo sapiens OX=9606 GN=TKT PE=1 SV=3	1	1888.98	1.106	73	154	71.7	79.3	114.7	107.3	2966.82	6255.88	2913.85	3223.34	4660.58	4359.29		Not Found	High	Not Found	Not Found	Not Found	Not Found	High	0.0001404	0.002187	29	49.8
[R].ALSSSKQSSSSR.[D]	1xBiotin [K6]	1	1	12	P53999	P53999 [48-59]	P53999 1xBiotin [K53]	Activated RNA polymerase II transcriptional coactivator p15 OS=Homo sapiens OX=9606 GN=SUB1 PE=1 SV=3	1	1450.7	1.106	82.8	105.4	97.1	121.7	91.5	101.4	48784.8	62141.1	57225.7	71741.6	53937.2	59768.6		High	High	High	High	High	High	High	0.0001404	8.06e-07	67	21.43
[R].GMKVIENR.[A]	1xBiotin [K3]	1	3	6	P06753	P06753 [127-134]	P06753 1xBiotin [K129]	Tropomyosin alpha-3 chain OS=Homo sapiens OX=9606 GN=TPM3 PE=1 SV=2	1	1172.59	1.104	101.6	95.3	89.3	95.7	106	112.1	27914.1	26194.5	24539.4	26286.6	29121.6	30809		High	High	High	High	High	High	High	0.0001404	0.001045	25	32.43
[R].FNLFKVQQGR.[T]	1xBiotin [K5]	1	1	5	Q6UN15	Q6UN15 [231-240]	Q6UN15 1xBiotin [K235]	Pre-mRNA 3'-end-processing factor FIP1 OS=Homo sapiens OX=9606 GN=FIP1L1 PE=1 SV=1	1	1462.76	1.1	70	213.8	53.6	75.4	77	110.3	5445.2	16641.4	4169.23	5866.61	5990.65	8584.17		High	High	High	High	Not Found	High	High	0.0001404	2.354e-05	34	48.14
[K].VAEKLEALSVK.[E]	1xBiotin [K4]	1	1	6	P43487	P43487 [180-190]	P43487 1xBiotin [K183]	Ran-specific GTPase-activating protein OS=Homo sapiens OX=9606 GN=RANBP1 PE=1 SV=1	1	1412.78	1.1	118.6	49.4	101.1	115.1	111.2	104.5	13735.6	5726.36	11713.8	13329.6	12882.8	12097.8		High	High	High	High	High	High	High	0.0001404	2.289e-06	61	43.85
[R].GKEGAIIVDPAR.[E]	1xBiotin [K2]	1	1	6	Q9H3U1	Q9H3U1 [278-289]	Q9H3U1 1xBiotin [K279]	Protein unc-45 homolog A OS=Homo sapiens OX=9606 GN=UNC45A PE=1 SV=1	1	1451.77	1.096	85.7	95.3	100.3	92.5	104.4	121.8	17660.2	19625.2	20650.7	19045.5	21506	25094.2		High	High	High	High	High	High	High	0.0001404	8.917e-05	36	38.29
[R].LAHYNKR.[S]	1xBiotin [K6]	3	15	2	Q16778; Q5QNW6; P58876	Q16778 [81-87]; Q5QNW6 [81-87]; P58876 [81-87]	Q16778 1xBiotin [K86]; Q5QNW6 1xBiotin [K86]; P58876 1xBiotin [K86]	Histone H2B type 2-E OS=Homo sapiens OX=9606 GN=H2BC21 PE=1 SV=3 Histone H2B type 2-F OS=Homo sapiens OX=9606 GN=H2BC18 PE=1 SV=3 Histone H2B type 1-D OS=Homo sapiens OX=9606 GN=H2BC5 PE=1 SV=2	1	1127.58	1.094	87.7	106.4	97.4	106.6	123.2	78.6	5889.44	7142.15	6536.84	7154.36	8272.67	5277.58	Shared	Peak Found	Peak Found	High	Peak Found	Peak Found	High	High	0.0001404	0.004677	23	22.13
[K].GAKEHGAVAVER.[V]	1xBiotin [K3]	1	1	10	Q9UNZ2	Q9UNZ2 [125-136]	Q9UNZ2 1xBiotin [K127]	NSFL1 cofactor p47 OS=Homo sapiens OX=9606 GN=NSFL1C PE=1 SV=2	1	1449.73	1.093	107.8	97	87.6	121.9	79.6	106.1	74759.1	67252.5	60717.4	84506.8	55217.2	73524.6		High	High	High	High	High	High	High	0.0001404	1.69e-06	45	23.32
[R].ITGSVGKGLAAITMDK.[E]	1xBiotin [K7]	1	1	9	Q709C8	Q709C8 [3481-3496]	Q709C8 1xBiotin [K3487]	Vacuolar protein sorting-associated protein 13C OS=Homo sapiens OX=9606 GN=VPS13C PE=1 SV=1	1	1787.94	1.092	93.3	89.4	104.8	101.9	111.7	98.9	96385.5	92299.2	108212	105247	115383	102134		High	High	High	High	High	High	High	0.00014039	2.08597e-10	95	47.89
[K].GDSDLMEPVFRYLAK.[E]	1xBiotin [K15]; 1xOxidation [M6]	1	1	2	Q96HA7	Q96HA7 [1231-1245]	Q96HA7 1xBiotin [K1245]	Tonsoku-like protein OS=Homo sapiens OX=9606 GN=TONSL PE=1 SV=2	1	1982.94	1.091	95	114.7	79.8	103.7	97.1	109.7	376344	454331	316141	410676	384385	434470		Peak Found	Peak Found	Peak Found	Peak Found	High	High	High	0.00293	0.03913	3	42.6
[R].VGKVEHGSVALPAIMR.[S]	1xBiotin [K3]	1	1	6	Q9Y490	Q9Y490 [439-454]	Q9Y490 1xBiotin [K441]	Talin-1 OS=Homo sapiens OX=9606 GN=TLN1 PE=1 SV=3	1	1890.01	1.088	90.3	106.8	91.3	98.8	113.5	99.3	24379.7	28828.1	24641.7	26659.3	30636.9	26804.9		High	High	High	High	High	High	High	0.0001404	1.704e-08	33	43.09
[K].TQPTSLPKQPAPTTIGGLNK.[K]	1xBiotin [K8]	1	1	2	P27816	P27816 [719-738]	P27816 1xBiotin [K726]	Microtubule-associated protein 4 OS=Homo sapiens OX=9606 GN=MAP4 PE=1 SV=3	1	2275.21	1.087	106.2	93.3	87.2	94.8	112.7	105.8	27370.1	24050.4	22463.4	24427.9	29052.6	27271.7		Peak Found	High	High	Peak Found	Peak Found	Peak Found	High	0.002067	0.02615	10	39.74
[K].VYLGDIPLKTK.[E]	1xBiotin [K]	1	1	6	Q5VYK3	Q5VYK3 [305-315]	Q5VYK3 1xBiotin [K]	Proteasome adapter and scaffold protein ECM29 OS=Homo sapiens OX=9606 GN=ECPAS PE=1 SV=2	1	1472.82	1.086	88.9	100.2	98.7	89	107.2	116	20430.4	23030	22686.6	20452.3	24633.1	26660.8		High	High	High	High	High	High	High	0.0001404	6.414e-05	28	47.62
[K].QLLSLKAEYK.[E]	1xBiotin [K6]	1	1	4	P07814	P07814 [783-792]	P07814 1xBiotin [K788]	Bifunctional glutamate/proline--tRNA ligase OS=Homo sapiens OX=9606 GN=EPRS1 PE=1 SV=5	1	1418.77	1.082	92	109.9	92.3	105	81.9	118.9	17872.5	21341.2	17926.3	20385.1	15915.1	23101.4		High	High	High	Peak Found	Peak Found	High	High	0.0001404	8.522e-05	33	44.94
[K].SPLIIDKNEHFTVYR.[D]	1xBiotin [K7]	1	1	1	Q15652	Q15652 [701-715]	Q15652 1xBiotin [K707]	Probable JmjC domain-containing histone demethylation protein 2C OS=Homo sapiens OX=9606 GN=JMJD1C PE=1 SV=2	1	2058.05	1.078	52.8	39.5	307.7	75	42.6	82.3	3512.81	2630.65	20476.8	4992.85	2836.52	5474.29		Not Found	Not Found	High	Not Found	Not Found	Not Found	High	0.0001404	0.003572	10	45.91
[K].AAHAAKTVK.[H]	1xBiotin [K]	1	3	2	P48426	P48426 [370-378]	P48426 1xBiotin [K]	Phosphatidylinositol 5-phosphate 4-kinase type-2 alpha OS=Homo sapiens OX=9606 GN=PIP4K2A PE=1 SV=2	1	1122.61	1.075	95.6	85.1	111.5	99.8	105.3	102.7	11912.8	10606	13893.9	12440.1	13120.6	12805.9		Peak Found	High	High	Peak Found	Peak Found	Peak Found	High	0.00293	0.03553	14	16.7
[K].QYGLKMK.[T]	1xBiotin [K5]	1	1	11	Q9UQ80	Q9UQ80 [254-260]	Q9UQ80 1xBiotin [K258]	Proliferation-associated protein 2G4 OS=Homo sapiens OX=9606 GN=PA2G4 PE=1 SV=3	1	1093.55	1.075	104.1	98.4	90.4	114.5	105.7	86.9	112329	106126	97555.2	123577	114062	93785.8		High	High	High	High	High	High	High	0.0001404	0.004655	24	34.94
[K].TSSAFVGKTPEASPEPK.[D]	1xBiotin [K8]	1	1	15	Q99460	Q99460 [303-319]	Q99460 1xBiotin [K310]	26S proteasome non-ATPase regulatory subunit 1 OS=Homo sapiens OX=9606 GN=PSMD1 PE=1 SV=2	1	1958.95	1.073	98.7	98.2	97.3	91.3	109.3	105.3	57509.2	57187.7	56686	53161.1	63661.1	61346.9		High	High	High	High	High	High	High	0.0001404	2.498e-05	45	35.71
[K].LNYKPPPQKSLK.[E]	1xBiotin [K9]	1	1	8	P52566	P52566 [22-33]	P52566 1xBiotin [K30]	Rho GDP-dissociation inhibitor 2 OS=Homo sapiens OX=9606 GN=ARHGDIB PE=1 SV=3	1	1638.9	1.073	78.5	107.5	102.2	84.2	106.7	120.9	22504.3	30834.9	29300.5	24136	30596.5	34679		High	High	High	High	High	High	High	0.0001404	0.0001693	25	32.41
[K].AKMQASIEK.[G]	1xBiotin [K2]	1	1	11	P06748	P06748 [249-257]	P06748 1xBiotin [K250]	Nucleophosmin OS=Homo sapiens OX=9606 GN=NPM1 PE=1 SV=2	1	1231.62	1.072	104.4	101.4	87.1	116.9	81.5	108.7	101454	98557.8	84594.7	113585	79164.5	105649		High	High	High	High	High	High	High	0.0001404	0.0001755	20	29.33
[R].KIIATVLMTEDIK.[L]	1xBiotin [K1]	1	1	5	Q04637	Q04637 [714-726]	Q04637 1xBiotin [K714]	Eukaryotic translation initiation factor 4 gamma 1 OS=Homo sapiens OX=9606 GN=EIF4G1 PE=1 SV=4	1	1700.93	1.071	69.5	262.4	40.7	96.6	56.4	74.5	4335.47	16355.6	2535.64	6019.13	3513.59	4642.77		High	High	High	Not Found	High	High	High	0.0001404	4.937e-07	40	53.52
[K].GGKGLGK.[G]	1xBiotin [K3]	1	1	7	P62805	P62805 [7-13]	P62805 1xBiotin [K9]	Histone H4 OS=Homo sapiens OX=9606 GN=H4C1 PE=1 SV=2	1	842.455	1.069	96.6	98.5	90.5	99.3	96.8	118.3	91685.2	93547.5	85962.2	94309.7	91884.7	112277		High	High	Peak Found	High	High	High	High	0.0001404	0.006312	14	23.43
[K].TGEEINFGKLITKPSEGTTLR.[V]	1xBiotin [K]	1	1	9	P49959	P49959 [408-428]	P49959 1xBiotin [K]	Double-strand break repair protein MRE11 OS=Homo sapiens OX=9606 GN=MRE11 PE=1 SV=3	1	2517.3	1.068	76.1	138	82.8	92	129.7	81.3	47828.7	86687.1	52055.2	57834.8	81486.4	51093.1		High	High	High	High	High	High	High	0.0001404	1.935e-08	34	49.08
[K].APAQKAPAPK.[A]	1xBiotin [K5]	1	1	8	P50914	P50914 [200-209]	P50914 1xBiotin [K204]	60S ribosomal protein L14 OS=Homo sapiens OX=9606 GN=RPL14 PE=1 SV=4	1	1204.65	1.067	109.7	85.1	96.3	99.3	92.4	117.1	28672.6	22234.2	25163.4	25959	24148	30606.4		High	High	High	High	High	High	High	0.0001404	1.6e-05	39	21.91
[K].NFHKSTGMTSR.[S]	1xBiotin [K4]	1	1	4	P42574	P42574 [54-64]	P42574 1xBiotin [K57]	Caspase-3 OS=Homo sapiens OX=9606 GN=CASP3 PE=1 SV=2	1	1491.68	1.064	88.6	121.3	77.1	126.3	94.2	92.6	18884.1	25853.5	16439.3	26920	20089.6	19731.7		High	High	High	Peak Found	Peak Found	High	High	0.0001404	0.0002567	19	27.58
[R].NVMILTNPVAAKK.[N]	1xBiotin [K]	1	1	11	Q9UGI8	Q9UGI8 [90-102]	Q9UGI8 1xBiotin [K]	Testin OS=Homo sapiens OX=9606 GN=TES PE=1 SV=1	1	1624.89	1.064	104.6	103	77	111.3	109.3	94.8	169962	167237	125119	180782	177593	153937		High	High	High	High	High	High	High	0.0001404	2.548e-07	75	45.54
[K].TITGKTFSSR.[-]	1xBiotin [K5]	1	1	11	O15144	O15144 [291-300]	O15144 1xBiotin [K295]	Actin-related protein 2/3 complex subunit 2 OS=Homo sapiens OX=9606 GN=ARPC2 PE=1 SV=1	1	1323.67	1.063	103.5	100.3	88.8	96.8	110	100.7	157553	152630	135161	147366	167424	153281		High	High	High	High	High	High	High	0.0001404	7.756e-05	39	34.45
[-].MKIEEVK.[S]	1xBiotin [K2]	1	1	12	Q9Y265	Q9Y265 [1-7]	Q9Y265 1xBiotin [K2]	RuvB-like 1 OS=Homo sapiens OX=9606 GN=RUVBL1 PE=1 SV=1	1	1102.56	1.062	97.9	110.1	76.5	99.1	104	112.3	312764	351762	244355	316681	332116	358740		High	High	High	High	High	High	High	0.0001404	0.0001038	38	32.51
[K].IINENYNPKFFGNLQSDDSKK.[N]	1xBiotin [K9]	1	1	1	Q32MH5	Q32MH5 [660-680]	Q32MH5 1xBiotin [K668]	Protein FAM214A OS=Homo sapiens OX=9606 GN=FAM214A PE=1 SV=2	2	2697.3	1.059	43.2	357.1	41.6	53.2	60.8	44.1	2664.71	22027.1	2568.68	3280.57	3747.61	2720.85		Not Found	High	Not Found	Not Found	Not Found	Not Found	High	0.0001404	0.003498	19	45.3
[K].GGHGAASPSEKGAHPSGGADDVAK.[K]	1xBiotin [K11]	1	1	10	Q07065	Q07065 [11-34]	Q07065 1xBiotin [K21]	Cytoskeleton-associated protein 4 OS=Homo sapiens OX=9606 GN=CKAP4 PE=1 SV=2	1	2386.08	1.057	96.9	94.1	110.7	70.5	102.5	125.3	44728.9	43399.2	51081.6	32539.9	47297.3	57821.3		High	High	High	High	High	High	High	0.0001404	0.0001444	19	21.02
[M].PEPTKSAPAPK.[K]	1xBiotin [K5]	1	1	1	P58876	P58876 [2-12]	P58876 1xBiotin [K6]	Histone H2B type 1-D OS=Homo sapiens OX=9606 GN=H2BC5 PE=1 SV=2	1	1348.69	1.057	97.1	91.8	86.9	97	91.3	135.8	5410.62	5116.26	4842.9	5406.28	5089.82	7565.24		Peak Found	High	Peak Found	Peak Found	Peak Found	Peak Found	High	0.0003987	0.01058	24	25.24
[K].SLLPKESR.[L]	1xBiotin [K5]	1	1	7	Q9ULU4	Q9ULU4 [1173-1180]	Q9ULU4 1xBiotin [K1177]	Protein kinase C-binding protein 1 OS=Homo sapiens OX=9606 GN=ZMYND8 PE=1 SV=2	1	1155.62	1.052	99.2	104.2	89.2	94.6	104.4	108.4	68444.2	71940.9	61575.8	65280.9	72026.6	74806.6		High	High	High	High	High	High	High	0.0001404	0.003372	17	35.73
[R].YNLYTAEGKYIFK.[E]	1xBiotin [K9]	1	1	6	Q8N9N2	Q8N9N2 [323-335]	Q8N9N2 1xBiotin [K331]	Activating signal cointegrator 1 complex subunit 1 OS=Homo sapiens OX=9606 GN=ASCC1 PE=1 SV=1	1	1835.9	1.052	35.7	31.7	285.4	44.5	169.4	33.3	4925.11	4374.31	39420.8	6145	23398.4	4602.81		High	High	High	High	High	High	High	0.0001404	5.452e-06	32	51.78
[K].VQFQGKK.[T]	1xBiotin [K]	1	1	3	P05455	P05455 [355-361]	P05455 1xBiotin [K]	Lupus La protein OS=Homo sapiens OX=9606 GN=SSB PE=1 SV=2	1	1060.56	1.052	115.6	90.2	92.8	121.6	73.9	106	73787.2	57572.1	59228	77635.2	47195.6	67688.4		High	Peak Found	High	High	Peak Found	Peak Found	High	0.001006	0.0139	9	29.06
[R].KGAAPAPPGK.[T]	1xBiotin [K1]	1	1	10	Q13428	Q13428 [384-393]	Q13428 1xBiotin [K384]	Treacle protein OS=Homo sapiens OX=9606 GN=TCOF1 PE=1 SV=3	1	1119.6	1.051	106.8	94.2	94.2	84.9	99.1	120.8	93516.6	82541.8	82520.7	74353.9	86791	105857		High	High	High	High	High	High	High	0.0001404	3.059e-06	39	22.52
[R].KNPGVGNGDDEAAELMQQVNVLK.[L]	1xBiotin [K1]	1	1	1	Q15691	Q15691 [182-204]	Q15691 1xBiotin [K182]	Microtubule-associated protein RP/EB family member 1 OS=Homo sapiens OX=9606 GN=MAPRE1 PE=1 SV=3	1	2652.28	1.049	52.1	167.2	103.7	108.9	59.1	108.9	2764.67	8872.29	5503.87	5779.24	3134.61	5776.26		Not Found	High	Not Found	Not Found	Not Found	Not Found	High	0.0001404	3.66e-05	30	53.91
[K].IMEMSAKGIKPVTLELGGK.[S]	1xBiotin [K7]	1	1	6	P49189	P49189 [240-258]	P49189 1xBiotin [K246]	4-trimethylaminobutyraldehyde dehydrogenase OS=Homo sapiens OX=9606 GN=ALDH9A1 PE=1 SV=3	1	2228.19	1.048	107.2	92.8	93.4	91.1	117.7	97.8	74203.7	64260	64642.9	63043.7	81471.8	67726.7		High	High	High	High	High	High	High	0.0001404	2.152e-07	44	48.43
[R].APSAKGTISAPGK.[V]	1xBiotin [K5]	1	1	3	Q13428	Q13428 [799-811]	Q13428 1xBiotin [K803]	Treacle protein OS=Homo sapiens OX=9606 GN=TCOF1 PE=1 SV=3	1	1410.74	1.046	104.4	90.7	99.1	104.8	103.7	97.3	7517.41	6525.93	7130.64	7546.47	7461.7	7006.91		Peak Found	High	High	High	Peak Found	Peak Found	High	0.0001404	0.006215	19	29.8
[K].KVVVSPTKK.[V]	1xBiotin [K9]	1	1	2	P19338	P19338 [63-71]	P19338 1xBiotin [K71]	Nucleolin OS=Homo sapiens OX=9606 GN=NCL PE=1 SV=3	2	1211.72	1.045	103.5	98.3	94.6	108.4	102.7	92.5	7400.54	7023.11	6760.28	7748.16	7338.17	6611.91		Peak Found	High	High	Peak Found	Peak Found	Peak Found	High	0.001661	0.02128	25	24
[R].VEGSSKIQYR.[K]	1xBiotin [K6]	1	1	1	Q96CJ1	Q96CJ1 [114-123]	Q96CJ1 1xBiotin [K119]	ELL-associated factor 2 OS=Homo sapiens OX=9606 GN=EAF2 PE=1 SV=1	1	1392.69	1.045	107.5	90.2	111.1	112.4	120.5	58.3	4478	3756.46	4625.76	4678.53	5019.08	2426.06		Not Found	Peak Found	High	Not Found	Not Found	Not Found	High	0.0002789	0.008192	6	32.23
[K].VYKSADSSTVK.[K]	1xBiotin [K3]	1	1	5	Q14005	Q14005 [770-780]	Q14005 1xBiotin [K772]	Pro-interleukin-16 OS=Homo sapiens OX=9606 GN=IL16 PE=1 SV=4	1	1410.69	1.044	97.8	95.1	97.8	99.4	100.5	109.5	22157.4	21554.8	22151.6	22512.9	22767.9	24816.1		Peak Found	High	High	High	High	High	High	0.0001404	6.865e-05	19	26.06
[R].DYSKKPTPDK.[C]	1xBiotin [K]	1	1	8	O94903	O94903 [251-260]	O94903 1xBiotin [K]	Pyridoxal phosphate homeostasis protein OS=Homo sapiens OX=9606 GN=PLPBP PE=1 SV=1	1	1404.68	1.044	91.1	93.2	89.1	94.3	93	139.3	34012	34793.5	33242.4	35207.7	34707.7	52003.6		High	High	High	High	High	High	High	0.0001404	0.001519	12	22.58
[K].VVKQASEGPLK.[G]	1xBiotin [K3]	1	1	4	P04406	P04406 [261-271]	P04406 1xBiotin [K263]	Glyceraldehyde-3-phosphate dehydrogenase OS=Homo sapiens OX=9606 GN=GAPDH PE=1 SV=3	1	1381.75	1.043	118.1	94.8	84.7	124.5	98.8	79.2	7908.11	6348.23	5671.42	8340.76	6620.83	5301.97		High	High	Peak Found	Peak Found	High	High	High	0.001123	0.01466	1	30.56
[R].KDFLAMFSPK.[C]	1xBiotin [K1]; 1xOxidation [M6]	1	1	6	O60711	O60711 [260-269]	O60711 1xBiotin [K260]	Leupaxin OS=Homo sapiens OX=9606 GN=LPXN PE=1 SV=1	1	1425.69	1.042	82.7	99.1	106.2	74.9	103.3	133.8	11682.6	13987.6	14998	10578.9	14580.8	18896.8		High	High	High	High	High	High	High	0.0001404	1.418e-05	39	50.75
[R].DKLAQQQAAAAAAAAAAASQQGSAK.[N]	1xBiotin [K2]	1	1	3	Q9BZK7	Q9BZK7 [101-125]	Q9BZK7 1xBiotin [K102]	F-box-like/WD repeat-containing protein TBL1XR1 OS=Homo sapiens OX=9606 GN=TBL1XR1 PE=1 SV=1	1	2524.26	1.038	43.3	95	202.9	98.6	104.1	56	2559.86	5611.73	11981.9	5823.49	6145.79	3309.02		High	High	High	Not Found	Peak Found	Not Found	High	0.0001404	8.172e-06	32	44.45
[K].YAKLEER.[T]	1xBiotin [K3]	1	1	6	O95218	O95218 [93-99]	O95218 1xBiotin [K95]	Zinc finger Ran-binding domain-containing protein 2 OS=Homo sapiens OX=9606 GN=ZRANB2 PE=1 SV=2	1	1134.56	1.038	114.2	96.3	89.7	100.5	93.1	106.1	41946.3	35377.6	32953	36919.6	34189.6	38969		High	High	High	High	High	High	High	0.0001404	0.0006893	28	31.09
[R].GFPKEIEMLNNLK.[V]	1xBiotin [K4]; 1xOxidation [M8]	1	1	1	Q92608	Q92608 [265-277]	Q92608 1xBiotin [K268]	Dedicator of cytokinesis protein 2 OS=Homo sapiens OX=9606 GN=DOCK2 PE=1 SV=2	1	1774.89	1.035	82.4	147.1	89.3	92.4	98.5	90.3	5014.36	8955.05	5438.38	5628.64	5997.97	5499.81		Peak Found	High	Not Found	Not Found	Not Found	Not Found	High	0.0001404	0.004863	15	48.87
[R].SVSSNVASVSPIPAGSKK.[I]	1xBiotin [K]	1	1	17	Q9Y6G9	Q9Y6G9 [412-429]	Q9Y6G9 1xBiotin [K]	Cytoplasmic dynein 1 light intermediate chain 1 OS=Homo sapiens OX=9606 GN=DYNC1LI1 PE=1 SV=3	1	1941.01	1.033	102	90	97.5	88.5	121.2	100.7	51068.9	45035.1	48806.1	44273.6	60680.3	50413		High	High	High	High	High	High	High	0.0001404	4.002e-06	32	37.16
[K].AYGASKTFGK.[A]	1xBiotin [K6]	1	1	6	P27694	P27694 [158-167]	P27694 1xBiotin [K163]	Replication protein A 70 kDa DNA-binding subunit OS=Homo sapiens OX=9606 GN=RPA1 PE=1 SV=2	1	1255.61	1.031	105.9	97	97.7	87.1	111.5	100.8	28789.6	26378.9	26578.6	23696.5	30325.4	27415.1		High	High	High	High	High	High	High	0.0001404	0.0001263	36	33.1
[K].LKMEDIK.[E]	1xBiotin [K2]	1	1	5	Q96T51	Q96T51 [622-628]	Q96T51 1xBiotin [K623]	RUN and FYVE domain-containing protein 1 OS=Homo sapiens OX=9606 GN=RUFY1 PE=1 SV=2	1	1102.56	1.03	107.5	99.6	88.4	102.6	92.9	109.1	53019.9	49129.1	43615.3	50597.1	45824.9	53831.2		High	High	High	Peak Found	High	High	High	0.0001404	0.002504	26	34.84
[K].NVLCSACSGQGGKSGAVQK.[C]	1xBiotin [K13]; 2xCarbamidomethyl [C4; C7]	1	1	12	O60884	O60884 [140-158]	O60884 1xBiotin [K152]	DnaJ homolog subfamily A member 2 OS=Homo sapiens OX=9606 GN=DNAJA2 PE=1 SV=1	1	2133.98	1.029	102	82.8	103.2	123.3	85.2	103.5	57747.6	46854.7	58382.9	69756.9	48204.6	58582.4		High	High	High	High	High	High	High	0.0001404	5.67e-06	38	30.76
[K].AVCVLKGDGPVQGIINFEQK.[E]	1xBiotin [K6]; 1xCarbamidomethyl [C3]	1	1	2	P00441	P00441 [5-24]	P00441 1xBiotin [K10]	Superoxide dismutase [Cu-Zn] OS=Homo sapiens OX=9606 GN=SOD1 PE=1 SV=2	1	2398.23	1.029	69	113.2	112.9	116.4	114.5	74	7615.64	12499	12474.8	12858.6	12651.1	8168.27		Peak Found	High	Peak Found	Peak Found	Peak Found	High	High	0.0001404	0.00618	2	54.43
[R].LQSKSLHLSPQEQSASYQDR.[R]	1xBiotin [K4]	1	1	5	Q9H410	Q9H410 [73-92]	Q9H410 1xBiotin [K76]	Kinetochore-associated protein DSN1 homolog OS=Homo sapiens OX=9606 GN=DSN1 PE=1 SV=2	1	2528.22	1.028	95	148.8	69.8	74.8	97.6	114	7749.29	12145.2	5697.18	6103.72	7968.69	9303.11		High	High	High	Peak Found	High	High	High	0.0001404	4.13e-05	26	35.97
[K].SLFIGEKAVLLK.[T]	1xBiotin [K7]	1	1	1	P42696	P42696 [400-411]	P42696 1xBiotin [K406]	RNA-binding protein 34 OS=Homo sapiens OX=9606 GN=RBM34 PE=1 SV=2	1	1543.89	1.025	73	171.3	79.3	84	117.5	74.8	2560.89	6009.46	2783.16	2947.92	4120.21	2625.3		Not Found	High	Not Found	Not Found	Not Found	Not Found	High	0.0001404	0.0003091	16	55.95
[K].SGPTVTKVVTVVTTK.[K]	1xBiotin [K7]	1	1	14	Q7L014	Q7L014 [257-271]	Q7L014 1xBiotin [K263]	Probable ATP-dependent RNA helicase DDX46 OS=Homo sapiens OX=9606 GN=DDX46 PE=1 SV=2	1	1742.97	1.024	105	93.6	98.4	95.9	101.7	105.3	103207	92051.5	96756	94304.5	99960.6	103520		High	High	High	High	High	High	High	0.0001404	4.819e-08	98	45.94
[K].AVTKAQK.[K]	1xBiotin [K4]	2	13	3	Q16778; P58876	Q16778 [18-24]; P58876 [18-24]	Q16778 1xBiotin [K21]; P58876 1xBiotin [K21]	Histone H2B type 2-E OS=Homo sapiens OX=9606 GN=H2BC21 PE=1 SV=3 Histone H2B type 1-D OS=Homo sapiens OX=9606 GN=H2BC5 PE=1 SV=2	1	971.534	1.024	117	82.4	86.4	83.7	110.5	119.8	18417.5	12971.6	13602.5	13178.3	17394	18854.2	Shared	Peak Found	High	High	High	Peak Found	Peak Found	High	0.00293	0.03755	11	18.75
[R].NVMILTNPVAAKK.[N]	1xBiotin [K]; 1xOxidation [M3]	1	1	11	Q9UGI8	Q9UGI8 [90-102]	Q9UGI8 1xBiotin [K]	Testin OS=Homo sapiens OX=9606 GN=TES PE=1 SV=1	1	1640.89	1.023	97.4	102.3	106.2	71.1	104.7	118.4	74413.9	78126.9	81082.2	54274.6	79941.3	90449.6		High	High	High	High	High	High	High	0.0001404	9.016e-07	79	41.95
[K].GTISAPGKVVTAAAQAK.[Q]	1xBiotin [K8]	1	1	8	Q13428	Q13428 [804-820]	Q13428 1xBiotin [K811]	Treacle protein OS=Homo sapiens OX=9606 GN=TCOF1 PE=1 SV=3	1	1795.97	1.02	112.8	89.2	97.1	91	99.7	110.4	67645.4	53484	58255.7	54564.6	59795.6	66201.8		High	High	High	High	High	High	High	0.0001404	8.708e-07	56	39.71
[R].KGAAPAPPR.[K]	1xBiotin [K1]	1	1	8	Q13428	Q13428 [449-457]	Q13428 1xBiotin [K449]	Treacle protein OS=Homo sapiens OX=9606 GN=TCOF1 PE=1 SV=3	1	1090.58	1.02	108.5	90.6	100.8	84.8	102.8	112.6	27307.8	22799.7	25370.9	21360.2	25876.6	28349		High	High	High	High	High	High	High	0.0001404	4.041e-05	41	23.61
[K].ESMCSTPAFPVSPETPYVKTALR.[H]	1xBiotin [K19]; 1xCarbamidomethyl [C4]	1	1	2	Q68CZ2	Q68CZ2 [839-861]	Q68CZ2 1xBiotin [K857]	Tensin-3 OS=Homo sapiens OX=9606 GN=TNS3 PE=1 SV=2	1	2794.32	1.018	47.4	247.9	69.7	92.4	48.2	94.5	2516.99	13168.9	3701.68	4911.26	2561.81	5018.51		High	High	Not Found	Not Found	Not Found	Not Found	High	0.0001404	0.0054	9	52.55
[K].AGDSLMVMIAMKMEHTIK.[S]	1xBiotin [K]; 2xOxidation [M]	1	1	85	Q96RQ3	Q96RQ3 [670-687]	Q96RQ3 1xBiotin [K]	Methylcrotonoyl-CoA carboxylase subunit alpha, mitochondrial OS=Homo sapiens OX=9606 GN=MCCC1 PE=1 SV=3	1	2264.06	1.016	84	93.3	122.2	94.7	131.5	74.2	792888	880592	1.15391e+06	894506	1.24191e+06	700968		High	High	High	High	High	High	High	0.0001404	1.185e-06	42	51.11
[K].IWFDKFK.[Y]	1xBiotin [K]	1	1	3	P29692	P29692 [11-17]	P29692 1xBiotin [K]	Elongation factor 1-delta OS=Homo sapiens OX=9606 GN=EEF1D PE=1 SV=5	1	1209.61	1.015	77.9	102	115.6	96	103.5	105	20625.6	27001.3	30602.6	25419.5	27401.3	27805.9		High	High	Peak Found	High	Peak Found	Peak Found	High	0.001361	0.01561	7	53.99
[K].GTLVQTKGTGASGSFK.[L]	1xBiotin [K7]	2	5	6	P16402; Q02539	P16402 [92-107]; Q02539 [94-109]	P16402 1xBiotin [K98]; Q02539 1xBiotin [K100]	Histone H1.3 OS=Homo sapiens OX=9606 GN=H1-3 PE=1 SV=2 Histone H1.1 OS=Homo sapiens OX=9606 GN=H1-1 PE=1 SV=3	1	1764.89	1.013	111.4	78.6	112.9	79.6	117.3	100.2	19643.8	13851.8	19914.2	14030.9	20681.1	17677	Shared	High	High	High	High	High	High	High	0.0001404	5.581e-07	58	36.2
[K].TVTPASSAKTSPAK.[Q]	1xBiotin [K9]	1	1	6	Q16555	Q16555 [512-525]	Q16555 1xBiotin [K520]	Dihydropyrimidinase-related protein 2 OS=Homo sapiens OX=9606 GN=DPYSL2 PE=1 SV=1	1	1571.81	1.012	73.1	130.1	93.2	88	121.3	94.3	8257.31	14683.5	10521.8	9937.59	13688.8	10643.2		High	High	High	High	High	High	High	0.0001404	0.0004916	28	25.98
[R].AMSTTSISSPQPGKLR.[S]	1xBiotin [K14]	1	1	17	Q9UJU6	Q9UJU6 [267-282]	Q9UJU6 1xBiotin [K280]	Drebrin-like protein OS=Homo sapiens OX=9606 GN=DBNL PE=1 SV=1	1	1886.95	1.01	100	117.1	67.1	100.8	101	114	51257	60028.1	34397.1	51660.5	51750.8	58442.9		High	High	High	High	High	High	High	0.0001404	9.27e-06	57	36.66
[M].SESSSKSSQPLASK.[Q]	1xAcetyl [N-Term]; 1xBiotin [K6]	1	1	11	P17096	P17096 [2-15]	P17096 1xAcetyl [N-Term]; 1xBiotin [K7]	High mobility group protein HMG-I/HMG-Y OS=Homo sapiens OX=9606 GN=HMGA1 PE=1 SV=3	1	1690.8	1.009	86.4	109.3	101	86.7	114.6	101.9	40334.9	51058.9	47187	40484.2	53522.2	47604.5		High	High	High	High	High	High	High	0.0001404	0.0005975	16	30.31
[R].SEHKVWSPLVTEEGKR.[H]	1xBiotin [K4]	1	1	1	O00151	O00151 [84-99]	O00151 1xBiotin [K87]	PDZ and LIM domain protein 1 OS=Homo sapiens OX=9606 GN=PDLIM1 PE=1 SV=4	2	2108.06	1.008	85.8	121.5	89.1	80.3	122.5	100.7	7536.21	10670.2	7821.9	7054.55	10754.3	8843.26		Peak Found	High	Peak Found	Peak Found	Peak Found	Peak Found	High	0.0001404	0.0002219	19	38.59
[R].DDNMFQIGKMR.[Y]	1xBiotin [K9]; 2xOxidation [M4; M10]	1	1	4	P53999	P53999 [60-70]	P53999 1xBiotin [K68]	Activated RNA polymerase II transcriptional coactivator p15 OS=Homo sapiens OX=9606 GN=SUB1 PE=1 SV=3	1	1612.69	1.007	103.6	106.9	87.1	87.7	99.3	115.4	9259.43	9559.06	7782.98	7836.51	8874.77	10318.1		High	Peak Found	High	Peak Found	High	High	High	0.0001404	0.006971	8	37.49
[M].SALEKSMHLGR.[L]	1xAcetyl [N-Term]; 1xBiotin [K5]	1	1	6	Q9Y570	Q9Y570 [2-12]	Q9Y570 1xAcetyl [N-Term]; 1xBiotin [K6]	Protein phosphatase methylesterase 1 OS=Homo sapiens OX=9606 GN=PPME1 PE=1 SV=3	1	1496.73	1.007	102.3	87	112.7	87.5	115.5	95	21015.6	17860.9	23152.3	17979.9	23714.3	19517.8		High	High	High	High	High	High	High	0.0001404	1.367e-05	57	45.1
[R].GSAKIWSK.[S]	1xBiotin [K4]	1	1	11	Q9UBW8	Q9UBW8 [266-273]	Q9UBW8 1xBiotin [K269]	COP9 signalosome complex subunit 7a OS=Homo sapiens OX=9606 GN=COPS7A PE=1 SV=1	1	1102.57	1.006	98.7	106.3	90.8	99.2	107	98	351849	379092	323586	353632	381442	349338		High	High	High	High	High	High	High	0.0001404	0.0001375	51	35.11
[K].AKGLVPEDDTK.[E]	1xBiotin [K2]	1	1	5	Q15459	Q15459 [532-542]	Q15459 1xBiotin [K533]	Splicing factor 3A subunit 1 OS=Homo sapiens OX=9606 GN=SF3A1 PE=1 SV=1	1	1398.69	1.005	89.2	120.1	93.9	106.5	100.6	89.7	16757.9	22559.5	17632.1	20006.4	18905	16842.6		High	High	High	High	Peak Found	High	High	0.0001404	0.0003578	17	33.48
[K].GQVVTKTALLK.[Q]	1xBiotin [K6]	1	1	5	Q5T4S7	Q5T4S7 [4815-4825]	Q5T4S7 1xBiotin [K4820]	E3 ubiquitin-protein ligase UBR4 OS=Homo sapiens OX=9606 GN=UBR4 PE=1 SV=1	1	1383.8	1.004	99	91.3	108.8	98.7	92.9	109.3	24480	22596.9	26925	24409.2	22987.1	27031.1		High	High	High	High	High	Peak Found	High	0.0001404	3.495e-05	58	42.41
[K].IIWNKTK.[H]	1xBiotin [K5]	1	1	1	O14562	O14562 [90-96]	O14562 1xBiotin [K94]	Ubiquitin domain-containing protein UBFD1 OS=Homo sapiens OX=9606 GN=UBFD1 PE=1 SV=2	1	1128.62	1.004	96.9	125.4	90	100	90.5	97.3	20622	26681.2	19147.2	21275.1	19270.5	20700.6		Peak Found	High	Peak Found	Peak Found	Peak Found	Peak Found	High	0.0003987	0.009472	12	38.54
[K].MQASIEKGGSLPK.[V]	1xBiotin [K7]	1	1	3	P06748	P06748 [251-263]	P06748 1xBiotin [K257]	Nucleophosmin OS=Homo sapiens OX=9606 GN=NPM1 PE=1 SV=2	1	1571.79	1.003	105.7	94	104.2	83.8	107.9	104.4	7042.58	6264.06	6942.44	5581.53	7192.73	6960.35		High	High	High	Peak Found	Peak Found	Peak Found	High	0.0001404	0.005628	18	36.4
[K].ATGQKAAPAPK.[A]	1xBiotin [K5]	1	1	6	P50914	P50914 [183-193]	P50914 1xBiotin [K187]	60S ribosomal protein L14 OS=Homo sapiens OX=9606 GN=RPL14 PE=1 SV=4	1	1265.67	1.001	104.9	90.8	95.5	95.2	90.8	122.8	8279.29	7163.36	7537.99	7515.05	7167.5	9695.66		High	High	High	High	High	High	High	0.0001404	0.0004622	14	21.53
[K].YVKGLIEGK.[S]	1xBiotin [K3]	1	1	3	Q9BSJ8	Q9BSJ8 [347-355]	Q9BSJ8 1xBiotin [K349]	Extended synaptotagmin-1 OS=Homo sapiens OX=9606 GN=ESYT1 PE=1 SV=1	1	1232.67	0.999	96.1	81.9	123.3	96	86.6	116	10032.6	8552.68	12868.9	10023.4	9038.43	12103.9		Peak Found	High	Peak Found	High	Peak Found	High	High	0.0001404	0.00704	12	38.6
[R].ITGSVGKGLAAITMDKEYQQK.[R]	1xBiotin [K7]	1	1	5	Q709C8	Q709C8 [3481-3501]	Q709C8 1xBiotin [K3487]	Vacuolar protein sorting-associated protein 13C OS=Homo sapiens OX=9606 GN=VPS13C PE=1 SV=1	2	2464.26	0.998	101.5	105.1	87.1	101.3	120.8	84.2	30605.3	31700.7	26274.1	30532.8	36422.7	25386.6		Peak Found	High	High	High	High	High	High	0.0001404	3.745e-05	28	45.22
[R].GVLHTFSPSPKLQNSASATALVSR.[T]	1xBiotin [K11]	1	1	5	Q86YP4	Q86YP4 [540-563]	Q86YP4 1xBiotin [K550]	Transcriptional repressor p66-alpha OS=Homo sapiens OX=9606 GN=GATAD2A PE=1 SV=1	1	2694.4	0.996	41.6	143.6	89.8	41.4	236.3	47.3	3487.99	12030.4	7521.09	3472.83	19801	3964.27		High	High	Peak Found	High	High	High	High	0.0001404	4.172e-05	18	45.04
[K].HEEAPGHRPTTNPNASKFAQK.[I]	1xBiotin [K17]	1	1	2	P21291	P21291 [92-112]	P21291 1xBiotin [K108]	Cysteine and glycine-rich protein 1 OS=Homo sapiens OX=9606 GN=CSRP1 PE=1 SV=3	1	2543.22	0.994	99.2	117.3	84.4	87.1	95.4	116.6	10589.3	12519.7	9006.46	9303.72	10186.5	12448.3		High	High	Peak Found	Peak Found	Peak Found	Peak Found	High	0.002067	0.02621	10	24.77
[R].KGAAPTPPGK.[T]	1xBiotin [K1]	1	1	12	Q13428	Q13428 [909-918]	Q13428 1xBiotin [K909]	Treacle protein OS=Homo sapiens OX=9606 GN=TCOF1 PE=1 SV=3	1	1149.61	0.994	109.7	92.6	99.8	99.2	109.8	88.9	85176.3	71857.5	77446.8	76997.7	85240.2	69009.2		High	High	High	High	High	High	High	0.0001404	1.507e-06	37	22.99
[K].GTPGKGATPAPPGK.[A]	1xBiotin [K5]	1	1	9	Q13428	Q13428 [309-322]	Q13428 1xBiotin [K313]	Treacle protein OS=Homo sapiens OX=9606 GN=TCOF1 PE=1 SV=3	1	1461.75	0.993	103	94.8	94.5	94.1	86.8	126.9	779385	717114	715054	712120	656599	960771		High	High	High	High	Peak Found	High	High	0.0001404	5.197e-05	59	26.5
[R].VFSGLVSTGLKVR.[I]	1xBiotin [K11]	1	1	3	P13639	P13639 [416-428]	P13639 1xBiotin [K426]	Elongation factor 2 OS=Homo sapiens OX=9606 GN=EEF2 PE=1 SV=4	1	1588.89	0.992	204.1	87.8	54.6	111.1	55.3	87.1	10756.8	4628.57	2880.14	5857.53	2915.08	4589.79		High	High	High	Not Found	Not Found	Not Found	High	0.0001404	8.148e-05	42	48.06
[K].SLLGKDVLFLK.[D]	1xBiotin [K5]	1	2	1	P07205	P07205 [87-97]	P07205 1xBiotin [K91]	Phosphoglycerate kinase 2 OS=Homo sapiens OX=9606 GN=PGK2 PE=1 SV=3	1	1458.84	0.989	89.6	113.9	107.4	61.6	121.2	106.2	4516.14	5739.85	5410.59	3102.05	6108.12	5351.99		Peak Found	High	Not Found	Not Found	Not Found	Not Found	High	0.0001404	0.0007565	11	57.49
[K].SIPNGKGSSPLPTATTPKPLIPTEASIR.[V]	1xBiotin [K6]	1	1	6	Q9BUK6	Q9BUK6 [135-162]	Q9BUK6 1xBiotin [K140]	Protein misato homolog 1 OS=Homo sapiens OX=9606 GN=MSTO1 PE=1 SV=1	1	3056.64	0.988	89.5	108.7	110.5	72.9	107.4	110.9	40498.4	49178.3	49964.4	32966.5	48589.8	50182.7		High	High	High	Peak Found	High	High	High	0.0001404	1.81e-05	19	44.79
[K].ISGTGKALAK.[T]	1xBiotin [K6]	1	1	3	Q9Y2X3	Q9Y2X3 [406-415]	Q9Y2X3 1xBiotin [K411]	Nucleolar protein 58 OS=Homo sapiens OX=9606 GN=NOP58 PE=1 SV=1	1	1171.65	0.986	78	151.9	70.6	75.8	73.8	149.9	7984.81	15560.4	7234.39	7765.52	7560.54	15349.3		Peak Found	High	Peak Found	High	High	Peak Found	High	0.0001404	0.0007374	17	29
[K].VTVTKLGQFR.[V]	1xBiotin [K5]	1	1	4	P18887	P18887 [165-174]	P18887 1xBiotin [K169]	DNA repair protein XRCC1 OS=Homo sapiens OX=9606 GN=XRCC1 PE=1 SV=2	1	1374.76	0.985	159	38.4	105.4	80.3	103.8	113.2	17762.7	4290.34	11771.9	8973.74	11592.6	12645.7		High	High	Peak Found	High	High	Peak Found	High	0.0001404	0.000144	17	44.11
[K].GTKGPGITGTK.[G]	1xBiotin [K3]	1	1	2	P98175	P98175 [462-472]	P98175 1xBiotin [K464]	RNA-binding protein 10 OS=Homo sapiens OX=9606 GN=RBM10 PE=1 SV=3	1	1242.65	0.984	96.2	103.5	102.1	87.1	110.6	100.5	17455.5	18793.3	18534.2	15815	20070.5	18233.5		Peak Found	Peak Found	Peak Found	High	High	Peak Found	High	0.0001404	0.0007358	23	27.18
[K].LLSISGKR.[S]	1xBiotin [K7]	1	1	9	P06748	P06748 [135-142]	P06748 1xBiotin [K141]	Nucleophosmin OS=Homo sapiens OX=9606 GN=NPM1 PE=1 SV=2	1	1099.63	0.983	93.1	113.6	98.1	96.5	95.3	103.5	154872	189054	163281	160576	158559	172183		High	High	High	Peak Found	High	High	High	0.0001404	0.0006898	41	37.58
[R].KSSGSAVGGKGIAPASPMLGNASNPNK.[A]	1xBiotin [K]	1	1	6	P27448	P27448 [454-480]	P27448 1xBiotin [K]	MAP/microtubule affinity-regulating kinase 3 OS=Homo sapiens OX=9606 GN=MARK3 PE=1 SV=5	2	2723.36	0.983	104	106.5	92.4	92.8	90.9	113.4	33177.2	33987.4	29480.3	29611.1	28991.3	36197.7		High	High	High	High	High	High	High	0.0001404	1.978e-05	24	36.69
[K].NYVNGKTFLEK.[R]	1xBiotin [K6]	1	1	3	P25787	P25787 [166-176]	P25787 1xBiotin [K171]	Proteasome subunit alpha type-2 OS=Homo sapiens OX=9606 GN=PSMA2 PE=1 SV=2	1	1538.77	0.983	219.9	55	84	90.6	54	96.4	12731.2	3183.93	4865.94	5248.47	3128.38	5583.11		High	High	High	Not Found	Not Found	Not Found	High	0.0001404	0.0006412	20	42.23
[R].TVSAGKGSATSNWK.[K]	1xBiotin [K6]	1	1	6	Q86YP4	Q86YP4 [571-584]	Q86YP4 1xBiotin [K576]	Transcriptional repressor p66-alpha OS=Homo sapiens OX=9606 GN=GATAD2A PE=1 SV=1	1	1619.78	0.981	85.6	103.6	110.6	124.8	83.9	91.5	8432.48	10211.1	10894.3	12302	8272.39	9011.54		High	High	High	High	High	High	High	0.0001404	8.365e-05	36	32.01
[R].EGSGPIAFAHKR.[M]	1xBiotin [K11]	1	1	1	Q9UNI6	Q9UNI6 [239-250]	Q9UNI6 1xBiotin [K249]	Dual specificity protein phosphatase 12 OS=Homo sapiens OX=9606 GN=DUSP12 PE=1 SV=1	1	1495.75	0.981	86.6	117.1	97.6	89.2	124.7	84.9	3802.8	5144.22	4287.21	3917.88	5479.88	3728.69		Peak Found	High	Peak Found	Peak Found	Not Found	Not Found	High	0.001433	0.02	5	35.37
[K].GLGKGGAK.[CR]	1xBiotin [K4]	1	2	5	P62805	P62805 [10-17]	P62805 1xBiotin [K13]	Histone H4 OS=Homo sapiens OX=9606 GN=H4C1 PE=1 SV=2	1	913.492	0.98	113.2	93.1	92.7	83.5	106.7	110.9	47530.5	39122.3	38931.2	35058.4	44796.6	46559.5		High	High	High	High	Peak Found	High	High	0.0006591	0.01095	15	23.79
[R].KTGSYGALAEITASK.[E]	1xBiotin [K1]	1	1	2	O14974	O14974 [442-456]	O14974 1xBiotin [K442]	Protein phosphatase 1 regulatory subunit 12A OS=Homo sapiens OX=9606 GN=PPP1R12A PE=1 SV=1	1	1722.87	0.977	81.2	54.9	212.4	91.7	106.2	53.6	4643.04	3139.8	12143.5	5241.9	6069.3	3067.25		High	Not Found	High	Not Found	Not Found	Not Found	High	0.0001404	0.0001747	29	42.71
[R].TPKLAR.[Q]	1xBiotin [K3]	1	1	4	P33241	P33241 [244-249]	P33241 1xBiotin [K246]	Lymphocyte-specific protein 1 OS=Homo sapiens OX=9606 GN=LSP1 PE=1 SV=1	1	911.513	0.976	120	94.4	84.4	82.4	88.6	130.2	27739.4	21818.9	19496.9	19038.6	20484.8	30093		High	High	Peak Found	High	Peak Found	High	High	0.0007835	0.01171	21	25.78
[K].TKEGAVLKPELK.[R]	1xBiotin [K2]	1	1	6	Q5VYK3	Q5VYK3 [314-325]	Q5VYK3 1xBiotin [K315]	Proteasome adapter and scaffold protein ECM29 OS=Homo sapiens OX=9606 GN=ECPAS PE=1 SV=2	1	1538.86	0.976	115	109.8	67.5	107.2	110.9	89.6	15125.3	14431.8	8881.21	14091.8	14585.9	11776.7		High	High	High	High	High	High	High	0.0001404	0.003048	12	33.49
[K].AKSLDGVTNDR.[T]	1xBiotin [K2]	1	1	2	Q9UBM7	Q9UBM7 [12-22]	Q9UBM7 1xBiotin [K13]	7-dehydrocholesterol reductase OS=Homo sapiens OX=9606 GN=DHCR7 PE=1 SV=1	1	1401.68	0.976	109.5	111.5	105.2	39.5	127.3	106.9	8175.26	8324.28	7850.34	2948.08	9503.24	7979.01		High	High	Peak Found	Not Found	Peak Found	Peak Found	High	0.0003987	0.008283	10	33.15
[K].SPQVKPASTMGMGPLGKGAGPVPPGK.[V]	1xBiotin [K]; 1xOxidation [M]	1	1	55	Q13428	Q13428 [503-528]	Q13428 1xBiotin [K]	Treacle protein OS=Homo sapiens OX=9606 GN=TCOF1 PE=1 SV=3	1	2688.37	0.974	96.3	106.4	96.4	93.9	89.2	117.7	174704	193121	174964	170449	161878	213464		High	High	High	High	High	High	High	0.0001404	1.442e-08	58	36.67
[K].VLGKNMDAIIVDSEK.[T]	1xBiotin [K4]; 1xOxidation [M6]	1	1	3	Q14683	Q14683 [537-551]	Q14683 1xBiotin [K540]	Structural maintenance of chromosomes protein 1A OS=Homo sapiens OX=9606 GN=SMC1A PE=1 SV=2	1	1873.94	0.971	80.9	100	124.2	122	97.1	75.8	4060.5	5014.85	6233.36	6119.78	4870.92	3803.14		High	Peak Found	High	Not Found	Not Found	Not Found	High	0.001755	0.02244	6	41.47
[R].VTGNFKHASPILPITEFSDIPR.[R]	1xBiotin [K6]	1	1	12	P42167	P42167 [298-319]	P42167 1xBiotin [K303]	Lamina-associated polypeptide 2, isoforms beta/gamma OS=Homo sapiens OX=9606 GN=TMPO PE=1 SV=2	1	2665.38	0.971	82.7	111.7	112.7	91.6	109.5	91.8	146549	197990	199846	162330	194064	162743		High	High	High	High	High	High	High	0.0001404	2.341e-09	62	54.63
[K].TASPWKSAR.[L]	1xBiotin [K6]	1	1	6	Q13813	Q13813 [1188-1196]	Q13813 1xBiotin [K1193]	Spectrin alpha chain, non-erythrocytic 1 OS=Homo sapiens OX=9606 GN=SPTAN1 PE=1 SV=3	1	1229.61	0.97	117.7	92.6	97.7	94.7	105.6	91.6	23480	18478.5	19483	18892.7	21067.3	18274.2		High	High	High	High	High	High	High	0.0001404	0.0003163	44	34.57
[K].DLGKLQAASWR.[L]	1xBiotin [K4]	1	1	3	O95210	O95210 [89-99]	O95210 1xBiotin [K92]	Starch-binding domain-containing protein 1 OS=Homo sapiens OX=9606 GN=STBD1 PE=1 SV=1	1	1470.75	0.968	122.6	111.4	55.4	99.1	92.9	118.7	12775.2	11609.3	5775.71	10327.6	9678.98	12369.2		High	Peak Found	Not Found	Peak Found	High	High	High	0.0001404	4.184e-05	36	46.79
[K].IAVYSCPFDGMITETKGTVLIK.[T]	1xBiotin [K16]; 1xCarbamidomethyl [C6]; 1xOxidation [M11]	1	1	8	P50990	P50990 [239-260]	P50990 1xBiotin [K254]	T-complex protein 1 subunit theta OS=Homo sapiens OX=9606 GN=CCT8 PE=1 SV=4	1	2685.33	0.968	90.2	56.8	162.6	87.3	120.5	82.5	45949.1	28938	82830	44459.1	61377.7	42022.4		High	High	High	High	High	High	High	0.0001404	3.495e-05	28	53.54
[R].ISVYYNEATGGKYVPR.[A]	1xBiotin [K12]	1	1	10	P07437	P07437 [47-62]	P07437 1xBiotin [K58]	Tubulin beta chain OS=Homo sapiens OX=9606 GN=TUBB PE=1 SV=2	1	2043	0.967	74.8	149.7	96.8	93.7	90.1	95	34938.9	69936.1	45235.8	43759.9	42081	44405.7		High	High	High	High	High	High	High	0.0001404	4.407e-08	80	42.56
[K].ALVATPGKK.[G]	1xBiotin [K9]	1	1	6	P19338	P19338 [117-125]	P19338 1xBiotin [K125]	Nucleolin OS=Homo sapiens OX=9606 GN=NCL PE=1 SV=3	1	1110.63	0.967	84.7	97.6	131.3	106.5	85.4	94.4	17518.6	20183.6	27144.8	22017.1	17661.3	19514		High	High	High	High	High	High	High	0.0001404	0.004554	32	31.07
[R].GPPASSPAPAPKFSPVTPK.[F]	1xBiotin [K12]	1	1	2	Q15942	Q15942 [254-272]	Q15942 1xBiotin [K265]	Zyxin OS=Homo sapiens OX=9606 GN=ZYX PE=1 SV=1	1	2059.07	0.966	115.3	101.3	97.2	64.3	110.4	111.4	20250	17787.4	17070.3	11297.4	19392.1	19567.9		Peak Found	High	Peak Found	Peak Found	Peak Found	High	High	0.0009036	0.01179	4	39.66
[K].TPALKMSVSK.[R]	1xBiotin [K5]; 1xOxidation [M6]	1	1	1	Q7Z4V5	Q7Z4V5 [159-168]	Q7Z4V5 1xBiotin [K163]	Hepatoma-derived growth factor-related protein 2 OS=Homo sapiens OX=9606 GN=HDGFL2 PE=1 SV=1	1	1303.67	0.965	101.2	122.6	98.2	57.2	97.7	123.1	8323.94	10078	8071.33	4701.72	8034.05	10119		Peak Found	Peak Found	High	Not Found	Peak Found	Peak Found	High	0.001361	0.01589	31	30.93
[K].VFVVKGLSSSSR.[R]	1xBiotin [K5]	1	1	2	Q9UBW5	Q9UBW5 [246-257]	Q9UBW5 1xBiotin [K250]	Bridging integrator 2 OS=Homo sapiens OX=9606 GN=BIN2 PE=1 SV=3	1	1491.8	0.963	9.2	122.9	134.7	95.7	129.8	107.7	2995.33	40009.2	43857.3	31134.1	42246.8	35051.6		High	Peak Found	Peak Found	Peak Found	Peak Found	High	High	0.0001404	5.942e-05	40	43.04
[R].VEKYTISQEAYDQR.[Q]	1xBiotin [K3]	1	1	12	Q99426	Q99426 [104-117]	Q99426 1xBiotin [K106]	Tubulin-folding cofactor B OS=Homo sapiens OX=9606 GN=TBCB PE=1 SV=2	1	1955.92	0.961	104.2	109.2	92.6	85.3	100.1	108.7	106642	111815	94759.9	87302.8	102457	111240		High	High	High	High	High	High	High	0.0001404	9.831e-07	64	38.41
[R].TNGLTKPAALAAAPAKPGGAGGSK.[K]	1xBiotin [K6]	1	1	11	Q13619	Q13619 [18-41]	Q13619 1xBiotin [K23]	Cullin-4A OS=Homo sapiens OX=9606 GN=CUL4A PE=1 SV=3	0	2332.24	0.96	101.3	106.3	98	97.3	83.6	113.6	43856.6	45992.1	42393.4	42086.5	36174	49136.8		High	High	High	High	High	High	High	0.0001404	1.32e-05	24	36.76
[K].TVKGGISETR.[I]	1xBiotin [K3]	1	3	6	P11171	P11171 [806-815]	P11171 1xBiotin [K808]	Protein 4.1 OS=Homo sapiens OX=9606 GN=EPB41 PE=1 SV=4	1	1273.66	0.959	109.5	119.5	70.3	88.1	98.1	114.5	23422.3	25559.7	15037.2	18850.9	20982.2	24501.7		High	High	High	High	High	High	High	0.0001404	0.000569	23	28.46
[K].VLKQVHPDTGISSK.[A]	1xBiotin [K3]	3	15	4	Q16778; Q5QNW6; P58876	Q16778 [45-58]; Q5QNW6 [45-58]; P58876 [45-58]	Q16778 1xBiotin [K47]; Q5QNW6 1xBiotin [K47]; P58876 1xBiotin [K47]	Histone H2B type 2-E OS=Homo sapiens OX=9606 GN=H2BC21 PE=1 SV=3 Histone H2B type 2-F OS=Homo sapiens OX=9606 GN=H2BC18 PE=1 SV=3 Histone H2B type 1-D OS=Homo sapiens OX=9606 GN=H2BC5 PE=1 SV=2	1	1734.92	0.958	101.2	111.6	90.8	78.1	97	121.3	37643.5	41482	33754	29042	36065.7	45119.9	Shared	High	High	High	Peak Found	High	Peak Found	High	0.0001404	0.0004993	24	30.91
[K].LKMAPVPLDDSNRPASLTK.[D]	1xBiotin [K2]	1	1	8	Q9NYF8	Q9NYF8 [549-567]	Q9NYF8 1xBiotin [K550]	Bcl-2-associated transcription factor 1 OS=Homo sapiens OX=9606 GN=BCLAF1 PE=1 SV=2	1	2279.19	0.954	98.6	126	86.4	88.4	106.5	94.1	72547.5	92657.4	63577.1	65010	78306.7	69209.5		High	High	High	High	High	High	High	0.0001404	1.169e-05	44	41.2
[R].AKGVSIPLMHEAMQK.[W]	1xBiotin [K2]; 2xOxidation [M9; M13]	1	1	1	Q6Y7W6	Q6Y7W6 [521-535]	Q6Y7W6 1xBiotin [K522]	GRB10-interacting GYF protein 2 OS=Homo sapiens OX=9606 GN=GIGYF2 PE=1 SV=1	1	1897.93	0.954	69.5	94.1	137.4	82.1	131	85.8	2839.25	3842.77	5610.93	3354.46	5351.55	3506		Not Found	Peak Found	High	Not Found	Not Found	Not Found	High	0.0001404	0.003398	4	35.14
[K].HGFSDNQKLWER.[N]	1xBiotin [K8]	1	1	4	Q8WW12	Q8WW12 [153-164]	Q8WW12 1xBiotin [K160]	PEST proteolytic signal-containing nuclear protein OS=Homo sapiens OX=9606 GN=PCNP PE=1 SV=2	1	1742.81	0.953	122.9	92.6	99.6	96.3	88.2	100.5	26225.3	19753.4	21249.2	20548	18820.5	21459.4		High	High	Peak Found	High	Peak Found	High	High	0.0001404	0.004751	14	39.06
[K].SLVSKGTLVQTK.[G]	1xBiotin [K5]	2	5	6	P16402; Q02539	P16402 [87-98]; Q02539 [89-100]	P16402 1xBiotin [K91]; Q02539 1xBiotin [K93]	Histone H1.3 OS=Homo sapiens OX=9606 GN=H1-3 PE=1 SV=2 Histone H1.1 OS=Homo sapiens OX=9606 GN=H1-1 PE=1 SV=3	1	1486.83	0.952	93	117.5	93.3	88.8	82.1	125.3	20278	25605.4	20333.3	19363.4	17891	27301.8	Shared	High	High	High	High	High	High	High	0.0001404	7.206e-05	35	40.29
[K].KLVWIPSER.[H]	1xBiotin [K1]	1	1	6	P35580	P35580 [34-42]	P35580 1xBiotin [K34]	Myosin-10 OS=Homo sapiens OX=9606 GN=MYH10 PE=1 SV=3	1	1353.73	0.95	99.4	106.8	112.6	101.5	111.9	67.8	26468.3	28425.3	29969.4	27014.4	29789.1	18046.5		High	High	High	High	High	High	High	0.0001404	5.963e-05	38	47.34
[K].FMSKVIGANK.[N]	1xBiotin [K4]	1	1	6	Q9Y2W1	Q9Y2W1 [452-461]	Q9Y2W1 1xBiotin [K455]	Thyroid hormone receptor-associated protein 3 OS=Homo sapiens OX=9606 GN=THRAP3 PE=1 SV=2	1	1320.68	0.95	117.8	105.9	84.2	112	82.8	97.3	35213.9	31656.5	25169.7	33460.7	24754.4	29065.8		High	High	High	High	High	High	High	0.0001404	2.186e-05	40	38.79
[K].IVKPVK.[V]	1xBiotin [K3]	1	1	2	P83731	P83731 [142-147]	P83731 1xBiotin [K144]	60S ribosomal protein L24 OS=Homo sapiens OX=9606 GN=RPL24 PE=1 SV=1	0	909.559	0.949	114.1	109.3	90.3	108.3	86.1	92	28915.3	27690.1	22872.1	27436	21817	23322.3		High	Peak Found	High	Peak Found	Peak Found	Peak Found	High	0.00239	0.02843	12	29.46
[K].GATPGKALVATPGK.[K]	1xBiotin [K6]	1	1	11	P19338	P19338 [111-124]	P19338 1xBiotin [K116]	Nucleolin OS=Homo sapiens OX=9606 GN=NCL PE=1 SV=3	1	1493.81	0.948	104.4	106.4	96.6	93	100.8	98.8	94014.3	95773.9	86996	83780.4	90747.5	88986.6		High	High	High	High	High	High	High	0.0001404	8.364e-06	48	35.12
[R].VLGPKIEAVQK.[V]	1xBiotin [K5]	1	1	13	Q7Z4V5	Q7Z4V5 [550-560]	Q7Z4V5 1xBiotin [K554]	Hepatoma-derived growth factor-related protein 2 OS=Homo sapiens OX=9606 GN=HDGFL2 PE=1 SV=1	1	1407.8	0.947	108.5	104	93.9	88.9	95.7	109	140406	134571	121528	115066	123764	141005		High	High	High	High	High	High	High	0.0001404	9.858e-07	58	38.15
[K].GGSKTSSTIK.[S]	1xBiotin [K4]	1	1	5	P33241	P33241 [301-310]	P33241 1xBiotin [K304]	Lymphocyte-specific protein 1 OS=Homo sapiens OX=9606 GN=LSP1 PE=1 SV=1	1	1191.6	0.946	103.5	104.5	95.3	87.7	98	111	57506.2	58048.2	52962.5	48711.7	54412.9	61651.3		High	High	Peak Found	High	High	High	High	0.0001404	0.0004562	45	22.51
[K].DKWDKAALGYDYK.[G]	1xBiotin [K]	1	1	6	P14317	P14317 [166-178]	P14317 1xBiotin [K]	Hematopoietic lineage cell-specific protein OS=Homo sapiens OX=9606 GN=HCLS1 PE=1 SV=3	2	1798.85	0.946	114.6	143.4	21.9	118.4	108.4	93.3	25037.1	31318.3	4789.27	25873.2	23673.6	20369.6		High	High	High	High	High	High	High	0.0001404	3.175e-05	36	42.17
[M].AKISSPTETER.[C]	1xAcetyl [N-Term]; 1xBiotin [K2]	1	1	7	P31949	P31949 [2-12]	P31949 1xAcetyl [N-Term]; 1xBiotin [K3]	Protein S100-A11 OS=Homo sapiens OX=9606 GN=S100A11 PE=1 SV=2	1	1486.72	0.945	110.5	112.1	89.8	89.7	106	91.9	46014.3	46676.1	37405.1	37349.4	44110.7	38245.5		High	High	High	High	High	Peak Found	High	0.0001404	0.005753	7	35.42
[K].KTTPIEAASSGTR.[G]	1xBiotin [K1]	1	1	2	P14317	P14317 [224-236]	P14317 1xBiotin [K224]	Hematopoietic lineage cell-specific protein OS=Homo sapiens OX=9606 GN=HCLS1 PE=1 SV=3	1	1544.77	0.945	109.7	102.8	96.7	103.7	98.4	88.7	10338.9	9689.02	9108.18	9768.33	9269.54	8355.37		Peak Found	Peak Found	Peak Found	High	Peak Found	High	High	0.0001404	0.003551	16	32.48
[R].GKAVGPASILK.[E]	1xBiotin [K2]	1	1	18	O95218	O95218 [136-146]	O95218 1xBiotin [K137]	Zinc finger Ran-binding domain-containing protein 2 OS=Homo sapiens OX=9606 GN=ZRANB2 PE=1 SV=2	1	1266.72	0.945	99.4	90.6	80.7	82.3	170.8	76.2	68578.9	62521	55635.3	56739.9	117823	52550		High	High	High	High	High	High	High	0.0001404	0.0006419	14	40.77
[R].LQVVKR.[L]	1xBiotin [K5]	1	1	2	Q8WVB6	Q8WVB6 [104-109]	Q8WVB6 1xBiotin [K108]	Chromosome transmission fidelity protein 18 homolog OS=Homo sapiens OX=9606 GN=CHTF18 PE=1 SV=1	1	968.571	0.943	89.4	125.6	99.4	100.1	118.4	67.1	13331.6	18725.7	14825.3	14933.3	17662.8	10003.7		High	Peak Found	High	Peak Found	Peak Found	Peak Found	High	0.002871	0.03346	6	30.55
[K].FADTTVQSDMKHWPFR.[V]	1xBiotin [K11]	1	1	6	P17066	P17066 [80-95]	P17066 1xBiotin [K90]	Heat shock 70 kDa protein 6 OS=Homo sapiens OX=9606 GN=HSPA6 PE=1 SV=2	1	2192.01	0.942	73.7	155.2	101.5	99.6	95.6	74.4	25890.9	54554.7	35671.8	35008.3	33597.7	26133.2		High	High	High	High	High	High	High	0.0001404	9.046e-06	32	49.61
[K].KPEKPLILQSLGPKTQSVEITK.[T]	1xBiotin [K14]	1	1	28	Q9Y5K6	Q9Y5K6 [240-261]	Q9Y5K6 1xBiotin [K253]	CD2-associated protein OS=Homo sapiens OX=9606 GN=CD2AP PE=1 SV=1	1	2660.51	0.942	105.8	114.2	100.3	104.6	107.6	67.5	192854	208222	182792	190750	196059	122990		High	High	High	High	High	High	High	0.0001404	1.392e-07	56	44.64
[K].MLGEALSKNPGYIK.[L]	1xBiotin [K8]	1	1	2	Q99623	Q99623 [237-250]	Q99623 1xBiotin [K244]	Prohibitin-2 OS=Homo sapiens OX=9606 GN=PHB2 PE=1 SV=2	1	1746.89	0.941	277.1	65.6	51.1	85.4	59.1	61.7	13422.9	3175.75	2473.07	4138.43	2860.21	2989.37		High	High	Not Found	Not Found	Not Found	Not Found	High	0.0001404	9.19e-05	30	44.17
[R].LCVDQWLKMPGLK.[T]	1xBiotin [K]; 1xCarbamidomethyl [C2]	1	1	4	Q9Y4E5	Q9Y4E5 [132-144]	Q9Y4E5 1xBiotin [K]	E3 SUMO-protein ligase ZNF451 OS=Homo sapiens OX=9606 GN=ZNF451 PE=1 SV=2	1	1813.92	0.941	87	131.4	89.6	77	123.6	91.5	5876.21	8872.8	6051.58	5199	8346.82	6181.89		Not Found	High	High	High	High	Not Found	High	0.0001404	0.0002458	24	57.41
[K].NPALKAQSGPVR.[S]	1xBiotin [K5]	1	1	6	Q01518	Q01518 [283-294]	Q01518 1xBiotin [K287]	Adenylyl cyclase-associated protein 1 OS=Homo sapiens OX=9606 GN=CAP1 PE=1 SV=5	1	1463.78	0.939	97.8	118.9	86.8	111.7	76.6	108.1	22099.6	26869.9	19617.1	25243.5	17319.6	24430.8		High	High	High	High	High	High	High	0.0001404	9.843e-06	49	31.16
[R].WGAKTIEGSGR.[T]	1xBiotin [K4]	1	1	10	P14317	P14317 [38-48]	P14317 1xBiotin [K41]	Hematopoietic lineage cell-specific protein OS=Homo sapiens OX=9606 GN=HCLS1 PE=1 SV=3	1	1387.68	0.939	102.6	108.2	97.4	106.1	96.4	89.3	552733	582954	524834	571485	519122	480860		High	High	High	High	High	High	High	0.0001404	1.098e-06	43	36.26
[R].YTYLEKAIK.[I]	1xBiotin [K]	1	1	8	Q93009	Q93009 [1091-1099]	Q93009 1xBiotin [K]	Ubiquitin carboxyl-terminal hydrolase 7 OS=Homo sapiens OX=9606 GN=USP7 PE=1 SV=2	1	1354.71	0.939	115.1	102.6	93.5	88.3	87.8	112.7	142581	127004	115811	109300	108714	139562		High	High	High	High	High	High	High	0.0001404	9.685e-05	40	42.95
[K].GKGAPPAGTSPSPGTTLAPTTVPITSAK.[A]	1xBiotin [K2]	1	1	18	P53674	P53674 [23-50]	P53674 1xBiotin [K24]	Beta-crystallin B1 OS=Homo sapiens OX=9606 GN=CRYBB1 PE=1 SV=2	1	2788.45	0.938	99.4	125.6	93.1	91.4	97.3	93.3	62341.9	78777	58408.3	57350.1	61021	58501.1		High	High	High	High	High	High	High	0.0001404	1.533e-06	46	39.98
[K].AAVTPGKK.[A]	1xBiotin [K]	1	1	10	P19338	P19338 [81-88]	P19338 1xBiotin [K]	Nucleolin OS=Homo sapiens OX=9606 GN=NCL PE=1 SV=3	1	997.55	0.938	118	99.6	92.7	87.6	93.4	108.7	79527.6	67106.9	62467.2	59069.2	62944.9	73298.4		High	High	High	High	High	High	High	0.0001404	0.001249	39	22.35
[K].INAKLNYVPLEK.[Q]	1xBiotin [K4]	1	1	12	Q7L014	Q7L014 [904-915]	Q7L014 1xBiotin [K907]	Probable ATP-dependent RNA helicase DDX46 OS=Homo sapiens OX=9606 GN=DDX46 PE=1 SV=2	1	1627.89	0.937	109.1	106.9	95.5	85.1	100.1	103.3	619732	606986	542636	483393	568476	586589		High	High	High	High	High	High	High	0.0001404	5.772e-07	57	44.85
[R].GLKVDLAQR.[L]	1xBiotin [K3]	1	1	1	Q1KMD3	Q1KMD3 [24-32]	Q1KMD3 1xBiotin [K26]	Heterogeneous nuclear ribonucleoprotein U-like protein 2 OS=Homo sapiens OX=9606 GN=HNRNPUL2 PE=1 SV=1	1	1225.67	0.936	119.6	89.5	98	83.8	107.5	101.5	7501.47	5612.42	6146.37	5253.89	6742.93	6363.32		Peak Found	High	Peak Found	Peak Found	Peak Found	Peak Found	High	0.0003987	0.008928	4	38.98
[R].EGMKNTSYVLK.[H]	1xBiotin [K4]	1	1	7	Q8ND82	Q8ND82 [164-174]	Q8ND82 1xBiotin [K167]	Zinc finger protein 280C OS=Homo sapiens OX=9606 GN=ZNF280C PE=1 SV=1	1	1495.73	0.935	112.5	106	88.2	99.1	93.1	101.3	103268	97284.7	80966.7	90958.4	85440	92965.5		High	High	High	High	High	High	High	0.0001404	0.0001416	41	38.07
[R].SGKYDLDFK.[S]	1xBiotin [K3]	1	1	5	P06733	P06733 [254-262]	P06733 1xBiotin [K256]	Alpha-enolase OS=Homo sapiens OX=9606 GN=ENO1 PE=1 SV=2	1	1298.61	0.935	27.8	166.9	107.4	101.3	96.3	100.4	3688.13	22165	14259.7	13448.1	12791.3	13328.1		High	High	Peak Found	High	High	High	High	0.0001404	3.579e-05	26	42.58
[K].TNTTASAKVAPVR.[V]	1xBiotin [K8]	1	1	3	Q13428	Q13428 [648-660]	Q13428 1xBiotin [K655]	Treacle protein OS=Homo sapiens OX=9606 GN=TCOF1 PE=1 SV=3	1	1541.81	0.934	123	106.3	79.6	87.2	114.9	89	6542.21	5656.02	4233.59	4640.99	6110.58	4734.86		High	High	Peak Found	High	Not Found	Peak Found	High	0.0001404	0.0001094	38	30.16
[R].GQQVHGKMER.[V]	1xBiotin [K7]	1	1	3	O95210	O95210 [244-253]	O95210 1xBiotin [K250]	Starch-binding domain-containing protein 1 OS=Homo sapiens OX=9606 GN=STBD1 PE=1 SV=1	1	1395.66	0.934	106.6	111.9	87	102.8	92.1	99.6	17979.2	18874	14667	17330.8	15531.2	16785.7		Peak Found	High	Peak Found	High	High	Peak Found	High	0.0001404	0.001875	15	21.51
[K].YAGKDGYNYTLSK.[T]	1xBiotin [K4]	1	1	6	P31949	P31949 [24-36]	P31949 1xBiotin [K27]	Protein S100-A11 OS=Homo sapiens OX=9606 GN=S100A11 PE=1 SV=2	1	1705.79	0.933	108.6	107.5	98.3	100.3	73.6	111.7	10027.1	9926.65	9072.61	9259.88	6798.06	10307.5		High	High	High	High	High	High	High	0.0001404	4.152e-05	19	37.52
[R].HKIISIFSGTEK.[G]	1xBiotin [K2]	1	1	4	Q13177	Q13177 [51-62]	Q13177 1xBiotin [K52]	Serine/threonine-protein kinase PAK 2 OS=Homo sapiens OX=9606 GN=PAK2 PE=1 SV=3	1	1585.84	0.932	97.6	99	109.9	91.6	110.9	91	12496.7	12671.4	14066	11726.7	14199.5	11649.6		High	Peak Found	High	Peak Found	High	High	High	0.0001404	6.359e-05	15	43.64
[K].AKFESMAEEK.[R]	1xBiotin [K2]; 1xOxidation [M6]	1	1	3	P14317	P14317 [240-249]	P14317 1xBiotin [K241]	Hematopoietic lineage cell-specific protein OS=Homo sapiens OX=9606 GN=HCLS1 PE=1 SV=3	1	1411.62	0.932	76.5	140.9	98	75.2	118	91.4	8819.13	16243.6	11297.1	8662.57	13604.8	10531		High	High	High	Peak Found	Peak Found	Peak Found	High	0.0006591	0.01104	11	28.97
[K].STKTINPSK.[Y]	1xBiotin [K3]	1	1	17	P42338	P42338 [416-424]	P42338 1xBiotin [K418]	Phosphatidylinositol 4,5-bisphosphate 3-kinase catalytic subunit beta isoform OS=Homo sapiens OX=9606 GN=PIK3CB PE=1 SV=1	1	1201.62	0.93	103.8	116.8	91.1	96.5	87.5	104.3	376367	423868	330299	350003	317513	378444		High	High	High	High	High	High	High	0.0001404	4.48e-05	45	25.73
[R].SHSGLSKGSVLSER.[D]	1xBiotin [K7]	1	1	3	Q9NVM6	Q9NVM6 [258-271]	Q9NVM6 1xBiotin [K264]	DnaJ homolog subfamily C member 17 OS=Homo sapiens OX=9606 GN=DNAJC17 PE=1 SV=1	1	1669.83	0.929	73.9	124.8	104.6	84.7	116	95.9	9492.78	16026.9	13426.2	10877.6	14892.9	12308.6		High	High	Peak Found	High	Peak Found	Peak Found	High	0.0001404	0.004016	17	35.03
[K].TAASAPANVSKGTTPLAPPPKPVR.[R]	1xBiotin [K11]	1	1	47	Q96D71	Q96D71 [681-704]	Q96D71 1xBiotin [K691]	RalBP1-associated Eps domain-containing protein 1 OS=Homo sapiens OX=9606 GN=REPS1 PE=1 SV=3	1	2554.38	0.927	109.6	104.1	97.3	90.2	101.5	97.3	501484	476171	444996	412516	464251	445224		High	High	High	High	High	High	High	0.0001404	3.524e-07	45	34.7
[R].AVGTQTLSGAGLLKMFNK.[A]	1xBiotin [K14]	1	1	10	Q13596	Q13596 [273-290]	Q13596 1xBiotin [K286]	Sorting nexin-1 OS=Homo sapiens OX=9606 GN=SNX1 PE=1 SV=3	1	2062.08	0.925	66.8	158.9	96.4	107.8	80.8	89.2	59818.8	142198	86256.5	96507	72337.5	79787.8		High	High	High	High	High	High	High	0.0001404	2.298e-08	84	57.07
[R].GGKNSTWSGESK.[T]	1xBiotin [K3]	1	1	6	P19338	P19338 [475-486]	P19338 1xBiotin [K477]	Nucleolin OS=Homo sapiens OX=9606 GN=NCL PE=1 SV=3	1	1463.66	0.925	156.2	86.9	87.3	80.3	86.5	102.8	40578.9	22564.3	22671.1	20864.8	22482.6	26707.6		High	High	High	High	High	High	High	0.0001404	0.0004201	40	28.09
[K].KTTDTASVQNEAK.[L]	1xBiotin [K1]	1	1	6	Q9ULV4	Q9ULV4 [428-440]	Q9ULV4 1xBiotin [K428]	Coronin-1C OS=Homo sapiens OX=9606 GN=CORO1C PE=1 SV=1	1	1618.77	0.923	110.5	101.3	98.2	93.5	90.3	106.1	33110.2	30356.8	29412.6	28012.8	27058.1	31786.2		High	High	High	High	High	High	High	0.0001404	2.67e-05	36	23.77
[R].SQKVANER.[L]	1xBiotin [K3]	1	1	2	Q13129	Q13129 [1479-1486]	Q13129 1xBiotin [K1481]	Zinc finger protein Rlf OS=Homo sapiens OX=9606 GN=RLF PE=1 SV=2	1	1157.57	0.921	68.7	90.1	146.5	37.9	121.8	135	13749	18018	29299.2	7584.74	24355.7	26994.4		High	Peak Found	High	Peak Found	Peak Found	Peak Found	High	0.002871	0.03401	7	19.62
[R].SYTPMKGGISNVWFDR.[F]	1xBiotin [K6]; 1xOxidation [M5]	1	1	12	Q5VWZ2	Q5VWZ2 [65-80]	Q5VWZ2 1xBiotin [K70]	Lysophospholipase-like protein 1 OS=Homo sapiens OX=9606 GN=LYPLAL1 PE=1 SV=3	1	2099.97	0.921	107.9	125.8	112.4	104.7	115.8	33.3	94361.5	109970	98307.3	91509.5	101271	29143.2		High	High	High	High	High	High	High	0.0001404	1.599e-07	55	50.44
[K].AGGTEIGKTLAEK.[S]	1xBiotin [K8]	1	1	4	O95218	O95218 [47-59]	O95218 1xBiotin [K54]	Zinc finger Ran-binding domain-containing protein 2 OS=Homo sapiens OX=9606 GN=ZRANB2 PE=1 SV=2	1	1500.77	0.92	95	96.3	123.6	82.8	113.6	88.7	8069.55	8178.07	10497	7035.75	9653.62	7537.45		Peak Found	High	High	Peak Found	High	High	High	0.0001404	0.0004524	16	35.23
[R].KGSFSALVGR.[T]	1xBiotin [K1]	1	1	6	Q13619	Q13619 [8-17]	Q13619 1xBiotin [K8]	Cullin-4A OS=Homo sapiens OX=9606 GN=CUL4A PE=1 SV=3	1	1247.66	0.92	113.1	105.6	92.3	90	97.1	101.8	276845	258440	225954	220322	237642	249196		High	High	High	High	High	High	High	0.0001404	9.672e-07	69	41.27
[K].GPLCKSVTPTK.[E]	1xBiotin [K5]; 1xCarbamidomethyl [C4]	1	1	3	Q96T23	Q96T23 [401-411]	Q96T23 1xBiotin [K405]	Remodeling and spacing factor 1 OS=Homo sapiens OX=9606 GN=RSF1 PE=1 SV=2	1	1413.72	0.919	138.3	80.3	102.1	54.7	93.9	130.6	8477.96	4921.4	6260.05	3354.9	5755.43	8006.47		High	High	High	Not Found	Not Found	Peak Found	High	0.0001404	0.003826	22	33.27
[K].EYFSKQK.[-]	1xBiotin [K]	1	1	5	Q06830	Q06830 [193-199]	Q06830 1xBiotin [K]	Peroxiredoxin-1 OS=Homo sapiens OX=9606 GN=PRDX1 PE=1 SV=1	1	1155.55	0.918	102.4	95.9	114.2	88	108.8	90.8	25181.3	23579.8	28084.9	21651.6	26750.5	22337.6		High	High	High	High	Peak Found	High	High	0.0001404	0.004159	14	32.66
[K].KLVWVPSDK.[S]	1xBiotin [K1]	1	1	18	P35579	P35579 [30-38]	P35579 1xBiotin [K30]	Myosin-9 OS=Homo sapiens OX=9606 GN=MYH9 PE=1 SV=4	1	1297.7	0.915	96	115.3	101.9	89.6	103.9	93.3	1.06548e+06	1280583	1.13117e+06	994453	1.15397e+06	1.03539e+06		High	High	High	High	High	High	High	0.0001404	6.678e-07	64	43.59
[M].SYGEIEGKFLGPR.[E]	1xAcetyl [N-Term]; 1xBiotin [K8]	1	1	1	Q92802	Q92802 [2-14]	Q92802 1xAcetyl [N-Term]; 1xBiotin [K9]	NEDD4-binding protein 2-like 2 OS=Homo sapiens OX=9606 GN=N4BP2L2 PE=1 SV=1	1	1720.84	0.915	88.9	153.4	79.7	104.7	100.5	72.9	3290.32	5682.09	2950.03	3876.19	3722.42	2697.81		Not Found	High	Not Found	Not Found	Not Found	Not Found	High	0.0001404	0.005667	5	57.03
[K].VNKIEIHYAK.[T]	1xBiotin [K3]	1	1	4	Q15003	Q15003 [628-637]	Q15003 1xBiotin [K630]	Condensin complex subunit 2 OS=Homo sapiens OX=9606 GN=NCAPH PE=1 SV=3	1	1440.77	0.913	111.1	100	97.5	84.4	91.3	115.6	46909	42234.5	41189.9	35650.5	38561.4	48803.5		Peak Found	High	High	Peak Found	High	High	High	0.0001404	0.0001791	16	34.85
[K].AQYKSLIGVEYKPVSATGAEDK.[D]	1xBiotin [K4]	1	1	16	P07814	P07814 [940-961]	P07814 1xBiotin [K943]	Bifunctional glutamate/proline--tRNA ligase OS=Homo sapiens OX=9606 GN=EPRS1 PE=1 SV=5	1	2580.3	0.911	101.6	121.4	95.6	89.1	92.5	99.8	724282	865759	682128	635451	659783	711783		High	High	High	High	High	High	High	0.0001404	2.442e-09	67	43.29
[R].VGKDSFWAK.[A]	1xBiotin [K3]	1	1	4	Q9UJU6	Q9UJU6 [174-182]	Q9UJU6 1xBiotin [K176]	Drebrin-like protein OS=Homo sapiens OX=9606 GN=DBNL PE=1 SV=1	1	1263.62	0.909	105.3	108.2	103.5	85.4	101.9	95.7	106628	109526	104835	86486.1	103209	96943.7		High	High	High	Peak Found	Peak Found	High	High	0.0001404	4.628e-05	39	43.15
[K].VKGLVSSR.[H]	1xBiotin [K2]	1	1	5	Q9H9Q2	Q9H9Q2 [256-263]	Q9H9Q2 1xBiotin [K257]	COP9 signalosome complex subunit 7b OS=Homo sapiens OX=9606 GN=COPS7B PE=1 SV=1	1	1071.6	0.909	109.2	107.3	92.9	84.5	93.3	112.7	1.07013e+06	1051560	910651	827809	914723	1.10451e+06		Peak Found	High	High	High	High	High	High	0.0003987	0.009569	31	30.94
[K].SKVVVTEK.[A]	1xBiotin [K2]	1	1	10	Q99733	Q99733 [139-146]	Q99733 1xBiotin [K140]	Nucleosome assembly protein 1-like 4 OS=Homo sapiens OX=9606 GN=NAP1L4 PE=1 SV=1	1	1115.61	0.906	105	110.4	101.4	95.1	95.9	92.2	134284	141095	129624	121638	122662	117829		High	High	High	High	High	High	High	0.0001404	2.032e-05	46	28.26
[K].SVGKGLQVK.[A]	1xBiotin [K4]	1	1	4	Q13428	Q13428 [717-725]	Q13428 1xBiotin [K720]	Treacle protein OS=Homo sapiens OX=9606 GN=TCOF1 PE=1 SV=3	1	1141.64	0.906	110	101.2	105.7	86.2	101.2	95.7	41003.8	37742.2	39416	32162.2	37724	35693.3		High	Peak Found	High	Peak Found	High	High	High	0.0001404	0.0004782	27	32.2
[R].KGPELPLVPVK.[R]	1xBiotin [K1]	1	1	8	Q96DI7	Q96DI7 [8-18]	Q96DI7 1xBiotin [K8]	U5 small nuclear ribonucleoprotein 40 kDa protein OS=Homo sapiens OX=9606 GN=SNRNP40 PE=1 SV=1	1	1402.81	0.905	113	96.6	94.4	87.5	126	82.5	29038.2	24839.6	24273.2	22488.2	32386.2	21193.1		High	High	High	High	High	High	High	0.0001404	2.344e-05	33	46.36
[K].LNDKAAK.[S]	1xBiotin [K4]	1	1	6	O15264	O15264 [250-256]	O15264 1xBiotin [K253]	Mitogen-activated protein kinase 13 OS=Homo sapiens OX=9606 GN=MAPK13 PE=1 SV=1	1	985.514	0.902	125.3	88.3	99.8	79.7	117.2	89.6	92323.6	65075.2	73539.1	58720.7	86346	66032		High	High	High	High	High	High	High	0.0001404	0.001662	32	20.92
[K].FAAKGEGQLGPAER.[A]	1xBiotin [K4]	1	1	12	P13639	P13639 [236-249]	P13639 1xBiotin [K239]	Elongation factor 2 OS=Homo sapiens OX=9606 GN=EEF2 PE=1 SV=4	1	1656.82	0.898	105.4	107.5	101	90.8	93.5	101.8	194479	198373	186391	167432	172486	187740		High	High	High	High	High	High	High	0.0001404	2.015e-07	50	35.09
[K].MLVSLKMSYK.[A]	1xBiotin [K6]; 1xOxidation [M1]	1	1	5	P23381	P23381 [42-51]	P23381 1xBiotin [K47]	Tryptophan--tRNA ligase, cytoplasmic OS=Homo sapiens OX=9606 GN=WARS1 PE=1 SV=2	1	1441.73	0.897	122.3	85.7	105.8	76.9	93.3	116	15837.9	11096	13701.2	9958.37	12081.2	15019.4		High	High	High	Peak Found	High	High	High	0.0001404	0.000135	43	44.19
[R].SKTADVTSLFGGEDTSR.[S]	1xBiotin [K2]	1	1	3	O00443	O00443 [612-628]	O00443 1xBiotin [K613]	Phosphatidylinositol 4-phosphate 3-kinase C2 domain-containing subunit alpha OS=Homo sapiens OX=9606 GN=PIK3C2A PE=1 SV=2	1	1996.93	0.896	214.1	86.8	53.1	98.7	99.6	47.6	12242.5	4961.27	3038.5	5642.24	5695.9	2723.22		High	High	High	Not Found	Not Found	Not Found	High	0.0001404	6.444e-06	42	48.12
[K].IKAPTPTCFDEAQK.[V]	1xBiotin [K2]; 1xCarbamidomethyl [C8]	1	1	3	Q08116	Q08116 [163-176]	Q08116 1xBiotin [K164]	Regulator of G-protein signaling 1 OS=Homo sapiens OX=9606 GN=RGS1 PE=1 SV=3	1	1831.87	0.896	85.4	41	247.9	76.5	99.5	49.7	5272.32	2533.3	15310.5	4721.86	6146.98	3071.62		High	High	High	Not Found	Not Found	Peak Found	High	0.0001404	0.007509	22	37.18
[R].SQFKGPAPR.[E]	1xBiotin [K4]	1	1	3	O15145	O15145 [26-34]	O15145 1xBiotin [K29]	Actin-related protein 2/3 complex subunit 3 OS=Homo sapiens OX=9606 GN=ARPC3 PE=1 SV=3	1	1213.61	0.894	113.4	109	90.7	97.4	91.1	98.4	62702.6	60245.3	50152.3	53843	50346.1	54418		High	High	Peak Found	Peak Found	Peak Found	High	High	0.0001404	0.0009766	27	29.23
[R].AASIFGGAKPVDTAAR.[E]	1xBiotin [K9]	1	1	6	P23588	P23588 [357-372]	P23588 1xBiotin [K365]	Eukaryotic translation initiation factor 4B OS=Homo sapiens OX=9606 GN=EIF4B PE=1 SV=2	0	1757.9	0.893	124.8	145.4	28.7	129.9	103	68.2	18949.1	22079	4359.61	19726	15644	10353.5		High	High	High	High	High	High	High	0.0001404	7.931e-07	48	42.8
[K].FTPVASKFSPGAPGGSGSQPNQK.[L]	1xBiotin [K7]	1	1	5	Q15942	Q15942 [273-295]	Q15942 1xBiotin [K279]	Zyxin OS=Homo sapiens OX=9606 GN=ZYX PE=1 SV=1	1	2472.2	0.893	116.9	97.3	96.7	82.9	86.9	119.3	26951.5	22422.1	22285.6	19104.7	20026.2	27506.4		High	High	High	High	Peak Found	High	High	0.0001404	0.005258	16	42.17
[R].WFQQKYDGIILPGK.[-]	1xBiotin [K5]	1	1	2	P62913	P62913 [165-178]	P62913 1xBiotin [K169]	60S ribosomal protein L11 OS=Homo sapiens OX=9606 GN=RPL11 PE=1 SV=2	1	1918.99	0.893	61.4	222.3	78.5	70.1	104.7	63.2	3475.52	12590.9	4446.37	3968.92	5928.32	3579.21		Not Found	High	High	Not Found	Not Found	Not Found	High	0.0001404	0.0003755	31	53.21
[K].EMKTITGK.[T]	1xBiotin [K3]; 1xOxidation [M2]	1	1	7	O15144	O15144 [288-295]	O15144 1xBiotin [K290]	Actin-related protein 2/3 complex subunit 2 OS=Homo sapiens OX=9606 GN=ARPC2 PE=1 SV=1	1	1149.56	0.889	90.3	115.6	103.7	80.3	90.9	119.1	29167.2	37315.5	33488.6	25941	29357.3	38441.8		High	High	High	High	High	High	High	0.0001404	0.002069	25	25.98
[K].TVTPAKAVTTPGK.[K]	1xBiotin [K6]	1	1	1	P19338	P19338 [97-109]	P19338 1xBiotin [K102]	Nucleolin OS=Homo sapiens OX=9606 GN=NCL PE=1 SV=3	1	1496.81	0.889	98.6	104.1	113.9	105.1	92.5	85.7	17210.8	18169.6	19883	18350.5	16153.6	14959.1		Peak Found	Peak Found	High	Peak Found	Peak Found	Peak Found	High	0.0001404	0.0004214	24	31.14
[R].DLGKFQVATDALK.[S]	1xBiotin [K4]	1	1	2	Q14980	Q14980 [1696-1708]	Q14980 1xBiotin [K1699]	Nuclear mitotic apparatus protein 1 OS=Homo sapiens OX=9606 GN=NUMA1 PE=1 SV=2	1	1631.85	0.889	56	194.8	101.9	105.4	92	49.8	3281.4	11408.1	5967.08	6173.36	5386.75	2915.87		Not Found	High	High	Not Found	Not Found	Not Found	High	0.0001404	0.001587	10	52.07
[K].AVTTPGKK.[G]	1xBiotin [K]	1	1	6	P19338	P19338 [103-110]	P19338 1xBiotin [K]	Nucleolin OS=Homo sapiens OX=9606 GN=NCL PE=1 SV=3	1	1027.56	0.888	117	93.4	106.1	92.3	94.2	96.9	27377.3	21857.6	24805.1	21591.6	22038.2	22668.7		Peak Found	High	High	High	High	Peak Found	High	0.0001404	0.007813	18	23.52
[R].VLFRPSDTANSSNQDALSSNTSLKLR.[K]	1xBiotin [K24]	1	1	6	Q8N4V1	Q8N4V1 [99-124]	Q8N4V1 1xBiotin [K122]	ER membrane protein complex subunit 5 OS=Homo sapiens OX=9606 GN=MMGT1 PE=1 SV=1	1	3047.52	0.887	121.1	133.4	21.9	102.7	107.5	113.4	27677.7	30485.5	4999.33	23461.2	24556.4	25901.8		High	High	High	High	High	High	High	0.0001404	6.525e-07	65	43.35
[K].KSPAKSPNPSTPR.[G]	1xBiotin [K]	1	1	13	O76021	O76021 [391-403]	O76021 1xBiotin [K]	Ribosomal L1 domain-containing protein 1 OS=Homo sapiens OX=9606 GN=RSL1D1 PE=1 SV=3	2	1592.82	0.886	114.8	98.4	104.1	84.9	92.2	105.6	94871.3	81282.3	85969	70159.3	76184	87217.9		High	High	High	High	High	High	High	0.0001404	0.000309	21	20.7
[K].FAQKIGGSER.[C]	1xBiotin [K4]	1	1	3	P21291	P21291 [109-118]	P21291 1xBiotin [K112]	Cysteine and glycine-rich protein 1 OS=Homo sapiens OX=9606 GN=CSRP1 PE=1 SV=3	1	1318.66	0.885	144.3	103.4	71	106.8	91.5	83	15970.9	11440.5	7854.6	11817.7	10128.1	9189.33		High	High	High	Peak Found	Peak Found	Peak Found	High	0.0001404	0.000805	34	31.47
[R].QQQYKFLPSELR.[D]	1xBiotin [K5]	1	1	17	Q9Y490	Q9Y490 [2527-2538]	Q9Y490 1xBiotin [K2531]	Talin-1 OS=Homo sapiens OX=9606 GN=TLN1 PE=1 SV=3	1	1762.89	0.883	110.2	111.3	100.2	90.9	98.3	89.2	124788	125982	113385	102885	111228	100980		High	High	High	High	High	High	High	0.0001404	2.178e-06	45	48.56
[R].SQPQLTQMSVPLVHQVKK.[A]	1xBiotin [K18]	1	1	1	Q92610	Q92610 [529-546]	Q92610 1xBiotin [K546]	Zinc finger protein 592 OS=Homo sapiens OX=9606 GN=ZNF592 PE=1 SV=2	1	2274.21	0.882	138.2	100.1	94.3	91.4	92.9	83.2	21060.3	15245.9	14367.8	13927.4	14149.9	12670.6		Peak Found	High	Peak Found	Peak Found	Peak Found	Peak Found	High	0.0001404	0.001201	20	44.12
[R].TAAAPKAGPGVVR.[K]	1xBiotin [K6]	1	1	7	Q15691	Q15691 [169-181]	Q15691 1xBiotin [K174]	Microtubule-associated protein RP/EB family member 1 OS=Homo sapiens OX=9606 GN=MAPRE1 PE=1 SV=3	1	1420.77	0.881	110	125.7	87.3	99	77	101	22486.2	25699.3	17859.2	20251.7	15740.9	20653.3		High	High	High	High	High	High	High	0.0001404	0.0002788	26	30
[K].AEGKIIK.[K]	1xBiotin [K4]	1	1	7	Q7L014	Q7L014 [762-768]	Q7L014 1xBiotin [K765]	Probable ATP-dependent RNA helicase DDX46 OS=Homo sapiens OX=9606 GN=DDX46 PE=1 SV=2	1	984.555	0.88	123.7	98.2	98.5	82.5	86.7	110.5	41090.3	32609.9	32708.3	27412.2	28786.6	36718.8		High	High	High	High	High	High	High	0.0001404	0.004094	27	30.01
[K].IVIGYQSHADTATKSGSTTK.[N]	1xBiotin [K14]	1	1	5	P06730	P06730 [193-212]	P06730 1xBiotin [K206]	Eukaryotic translation initiation factor 4E OS=Homo sapiens OX=9606 GN=EIF4E PE=1 SV=2	1	2291.13	0.879	113.6	103.4	99.8	90.9	87.3	105	24792.3	22563	21783.1	19836.9	19045.9	22902.2		High	High	High	Peak Found	High	High	High	0.0001404	4.235e-05	31	31.68
[K].SPFLPSMKMQK.[V]	1xBiotin [K]	1	1	5	Q8NFD5	Q8NFD5 [1559-1569]	Q8NFD5 1xBiotin [K]	AT-rich interactive domain-containing protein 1B OS=Homo sapiens OX=9606 GN=ARID1B PE=1 SV=2	1	1519.75	0.878	108.3	103.9	105.1	90.5	92.3	99.9	32874.4	31558	31899.8	27484.7	28023.2	30335		High	Peak Found	High	High	High	High	High	0.0001404	0.000187	16	45.2
[K].MLVSLKMSYK.[A]	1xBiotin [K6]	1	1	6	P23381	P23381 [42-51]	P23381 1xBiotin [K47]	Tryptophan--tRNA ligase, cytoplasmic OS=Homo sapiens OX=9606 GN=WARS1 PE=1 SV=2	1	1425.73	0.876	91.5	128	98.3	111.3	84.7	86.1	26077.6	36482.2	28025.9	31724	24139.9	24552.2		High	High	High	High	High	High	High	0.0001404	1.604e-05	47	47.79
[K].DLLLKCLTFNPAK.[R]	1xBiotin [K5]; 1xCarbamidomethyl [C6]	1	1	1	Q00534	Q00534 [275-287]	Q00534 1xBiotin [K279]	Cyclin-dependent kinase 6 OS=Homo sapiens OX=9606 GN=CDK6 PE=1 SV=1	1	1758.93	0.874	86.2	157	90.6	75.3	111.5	79.3	4455.19	8119.58	4685.49	3895.27	5766.28	4099.65		Peak Found	High	Not Found	Not Found	Not Found	Not Found	High	0.0001404	2.871e-05	15	57.13
[K].GLWMPLGKEVK.[V]	1xBiotin [K]	1	1	6	Q8TA86	Q8TA86 [91-101]	Q8TA86 1xBiotin [K]	Retinitis pigmentosa 9 protein OS=Homo sapiens OX=9606 GN=RP9 PE=1 SV=2	1	1483.78	0.874	111.1	120.4	87.6	76.6	108.7	95.6	40209.5	43547.4	31704.2	27698.1	39311.2	34602.8		High	High	High	High	High	High	High	0.0001404	0.002295	26	52.77
[R].SKTTIR.[E]	1xBiotin [K2]	1	1	3	Q92974	Q92974 [112-117]	Q92974 1xBiotin [K113]	Rho guanine nucleotide exchange factor 2 OS=Homo sapiens OX=9606 GN=ARHGEF2 PE=1 SV=4	1	931.503	0.873	131.8	110.3	81.5	96.4	83.1	96.9	24832.9	20784	15351.3	18154.5	15659.3	18248.7		High	High	High	Peak Found	Peak Found	Peak Found	High	0.00197	0.02439	5	24.5
[K].DMYLVPKLSLIGK.[G]	1xBiotin [K7]	1	1	2	Q9BUI4	Q9BUI4 [186-198]	Q9BUI4 1xBiotin [K192]	DNA-directed RNA polymerase III subunit RPC3 OS=Homo sapiens OX=9606 GN=POLR3C PE=1 SV=1	1	1702.93	0.873	71.4	144.5	108	109.7	94.3	72.2	3898.8	7895.52	5901.48	5993.23	5151.53	3943.28		Peak Found	High	High	Not Found	Not Found	Not Found	High	0.0009036	0.0123	12	60.09
[K].LKETGYVVERPSTTK.[D]	1xBiotin [K2]	1	1	5	Q9NYF8	Q9NYF8 [461-475]	Q9NYF8 1xBiotin [K462]	Bcl-2-associated transcription factor 1 OS=Homo sapiens OX=9606 GN=BCLAF1 PE=1 SV=2	1	1934.01	0.872	110.7	110.3	93.1	83.6	81.2	121.2	28112.3	28015.1	23648.9	21229.9	20632.4	30779.9		High	High	Peak Found	High	High	High	High	0.0001404	0.002832	8	31.84
[K].VSKYAFELVDK.[Q]	1xBiotin [K3]	1	1	1	Q9UQR1	Q9UQR1 [422-432]	Q9UQR1 1xBiotin [K424]	Zinc finger protein 148 OS=Homo sapiens OX=9606 GN=ZNF148 PE=1 SV=2	1	1524.78	0.871	102.7	172.1	65.4	68.6	89.4	101.8	5202.96	8719.7	3315.36	3476.75	4532.47	5156.07		Not Found	High	Not Found	Not Found	Not Found	Not Found	High	0.0001404	0.0001414	26	47.56
[R].SPAKTIAPQNAPR.[D]	1xBiotin [K4]	1	1	8	Q9NYF8	Q9NYF8 [300-312]	Q9NYF8 1xBiotin [K303]	Bcl-2-associated transcription factor 1 OS=Homo sapiens OX=9606 GN=BCLAF1 PE=1 SV=2	1	1576.83	0.87	115	105.3	100.2	76.9	91.6	110.9	22658.7	20753.5	19749.6	15159.9	18058.6	21851.3		High	High	High	High	High	High	High	0.0001404	0.0004983	36	30.65
[R].GLPLVDDGGWNTVPISKGSRPIDTSR.[L]	1xBiotin [K17]	1	1	18	Q04637	Q04637 [1043-1068]	Q04637 1xBiotin [K1059]	Eukaryotic translation initiation factor 4 gamma 1 OS=Homo sapiens OX=9606 GN=EIF4G1 PE=1 SV=4	1	2963.5	0.869	104.1	116.8	110.8	96.3	107.7	64.2	186641	209383	198668	172717	193109	115091		High	High	High	High	High	High	High	0.0001404	1.482e-06	54	51.24
[K].TPVTLKQR.[R]	1xBiotin [K6]	1	1	5	P42167	P42167 [208-215]	P42167 1xBiotin [K213]	Lamina-associated polypeptide 2, isoforms beta/gamma OS=Homo sapiens OX=9606 GN=TMPO PE=1 SV=2	1	1168.65	0.869	109.1	119.5	84.2	94.8	98.7	93.6	61462	67322.2	47405.5	53405.3	55602.2	52687.7		High	High	High	High	Peak Found	High	High	0.0001404	0.0004332	39	31.29
[K].NSSVNEGSTYHKSCSFGR.[R]	1xBiotin [K12]; 1xCarbamidomethyl [C14]	1	1	4	O14974	O14974 [540-557]	O14974 1xBiotin [K551]	Protein phosphatase 1 regulatory subunit 12A OS=Homo sapiens OX=9606 GN=PPP1R12A PE=1 SV=1	1	2242.96	0.868	104.8	114.5	110.8	67.9	105.8	96.2	17638.3	19280.2	18658.3	11425.4	17821.6	16196.9		High	High	High	Peak Found	Peak Found	High	High	0.0001404	1.441e-05	27	31.1
[K].SKELVSSSSSGSDSDSEVDKK.[L]	1xBiotin [K2]	1	1	6	P53999	P53999 [4-24]	P53999 1xBiotin [K5]	Activated RNA polymerase II transcriptional coactivator p15 OS=Homo sapiens OX=9606 GN=SUB1 PE=1 SV=3	2	2384.08	0.867	85.2	142.8	88.7	73.8	111.7	97.7	6283.97	10537.3	6541.96	5448.18	8243.93	7211.24		High	High	High	High	High	High	High	0.0001404	0.0007288	27	28.02
[R].LLAEMDIQTQEAPSSTSQELGTKGPHPAPLSK.[F]	1xBiotin [K23]	1	1	4	Q96SN8	Q96SN8 [1747-1778]	Q96SN8 1xBiotin [K1769]	CDK5 regulatory subunit-associated protein 2 OS=Homo sapiens OX=9606 GN=CDK5RAP2 PE=1 SV=5	1	3587.77	0.866	46.9	80.6	283.6	75.1	69.8	44.1	2913.79	5007.37	17627.3	4665.77	4335.6	2739.94		High	High	High	Not Found	High	Not Found	High	0.0001404	0.0003493	27	43.98
[K].EMFGGFFKSVVK.[S]	1xBiotin [K8]	1	1	5	Q9Y5X3	Q9Y5X3 [181-192]	Q9Y5X3 1xBiotin [K188]	Sorting nexin-5 OS=Homo sapiens OX=9606 GN=SNX5 PE=1 SV=1	1	1601.79	0.866	82.5	149.6	78.1	124.7	97.5	67.6	7306.6	13242	6913.46	11040.5	8627.16	5984.68		High	High	High	High	High	Not Found	High	0.0001404	0.0005313	18	57.5
[R].MEESFSSKYVPK.[Y]	1xBiotin [K8]	1	1	28	P42167	P42167 [382-393]	P42167 1xBiotin [K389]	Lamina-associated polypeptide 2, isoforms beta/gamma OS=Homo sapiens OX=9606 GN=TMPO PE=1 SV=2	1	1657.76	0.866	100	116.2	104.6	82.5	90.5	106.1	1.50181e+06	1.74498e+06	1.57049e+06	1.2392e+06	1.35943e+06	1.59274e+06		High	High	High	High	High	High	High	0.0001404	5.597e-07	56	41.18
[K].GTEASTKNIFGR.[Y]	1xBiotin [K7]	1	1	6	Q96JB5	Q96JB5 [77-88]	Q96JB5 1xBiotin [K83]	CDK5 regulatory subunit-associated protein 3 OS=Homo sapiens OX=9606 GN=CDK5RAP3 PE=1 SV=2	1	1506.74	0.866	95.1	142.7	99.9	82.3	92.3	87.7	18518.4	27786.9	19456.3	16028.9	17967.7	17084		High	High	High	High	High	High	High	0.0001404	9.375e-06	61	40.04
[K].VMTSGTGAPAKIITAVPK.[I]	1xBiotin [K11]	1	1	8	P51610	P51610 [803-820]	P51610 1xBiotin [K813]	Host cell factor 1 OS=Homo sapiens OX=9606 GN=HCFC1 PE=1 SV=2	1	1968.07	0.865	117.9	105	103.8	90.9	79.3	103.1	53385.7	47530.5	46989.6	41131.6	35876.2	46675.5		High	High	High	High	Peak Found	High	High	0.0001404	1.98e-05	33	44.84
[R].LKTEPEEVSIEDSAQSDLK.[E]	1xBiotin [K2]	1	1	3	Q16666	Q16666 [560-578]	Q16666 1xBiotin [K561]	Gamma-interferon-inducible protein 16 OS=Homo sapiens OX=9606 GN=IFI16 PE=1 SV=3	1	2344.12	0.864	78.3	165	83.7	46.9	142.6	83.5	4759.97	10027.1	5084.52	2848	8664.33	5072.04		Not Found	High	High	Not Found	High	Not Found	High	0.002458	0.02979	9	42.17
[R].VIEGKNSSAVEQDHAK.[T]	1xBiotin [K5]	1	1	2	Q9NXV6	Q9NXV6 [145-160]	Q9NXV6 1xBiotin [K149]	CDKN2A-interacting protein OS=Homo sapiens OX=9606 GN=CDKN2AIP PE=1 SV=3	1	1937.94	0.863	111.8	110.7	101.8	87.8	91.1	96.7	14093	13954.8	12829.6	11066	11479.7	12180.5		High	Peak Found	High	Peak Found	Peak Found	Peak Found	High	0.0001404	0.0004539	18	26.08
[K].EGSVLDILKSPGFASPK.[I]	1xBiotin [K9]	1	1	1	P49790	P49790 [605-621]	P49790 1xBiotin [K613]	Nuclear pore complex protein Nup153 OS=Homo sapiens OX=9606 GN=NUP153 PE=1 SV=2	1	1971.03	0.861	95.2	111.3	111.7	68.6	95.9	117.3	4391.3	5136.77	5153.76	3165.12	4424.23	5413.51		Not Found	High	Not Found	Not Found	Not Found	Not Found	High	0.0001404	0.001787	23	57.55
[K].ESSAKLYINHTPPPLSK.[S]	1xBiotin [K5]	1	1	7	Q8NI27	Q8NI27 [1433-1449]	Q8NI27 1xBiotin [K1437]	THO complex subunit 2 OS=Homo sapiens OX=9606 GN=THOC2 PE=1 SV=2	1	2108.08	0.861	90.7	124.1	106.9	78.2	97.3	102.8	13991	19137.1	16478.4	12050	15002	15847.5		High	High	High	Peak Found	Peak Found	High	High	0.0001404	6.007e-05	14	38.51
[K].SKMIYASSK.[D]	1xBiotin [K2]	1	3	1	P23528	P23528 [113-121]	P23528 1xBiotin [K114]	Cofilin-1 OS=Homo sapiens OX=9606 GN=CFL1 PE=1 SV=3	1	1240.61	0.861	142.4	114.4	76	69.6	65.4	132.1	8041.22	6459.31	4290.82	3930.22	3693.38	7457.72		High	Peak Found	Peak Found	Peak Found	Not Found	Peak Found	High	0.001433	0.01703	6	32.51
[K].SQGQHWYSSSDKNCK.[V]	1xBiotin [K12]; 1xCarbamidomethyl [C14]	1	1	3	Q92851	Q92851 [3-17]	Q92851 1xBiotin [K14]	Caspase-10 OS=Homo sapiens OX=9606 GN=CASP10 PE=1 SV=3	1	2037.85	0.861	110.6	81.1	123.7	85.3	92.9	106.4	11805.7	8661.54	13202.4	9101.09	9922.06	11361.8		High	High	Peak Found	Peak Found	Peak Found	High	High	0.0001404	0.0009367	3	28.42
[K].FGFAIGSQTTKK.[A]	1xBiotin [K]	1	1	13	Q8WW12	Q8WW12 [71-82]	Q8WW12 1xBiotin [K]	PEST proteolytic signal-containing nuclear protein OS=Homo sapiens OX=9606 GN=PCNP PE=1 SV=2	1	1510.77	0.859	104.3	118	98.3	101.4	93.5	84.4	707639	800458	667165	687750	634619	572650		High	High	High	High	High	High	High	0.0001404	3.107e-07	73	42.83
[K].KGATPGKALVATPGK.[K]	1xBiotin [K1]	1	1	1	P19338	P19338 [110-124]	P19338 1xBiotin [K110]	Nucleolin OS=Homo sapiens OX=9606 GN=NCL PE=1 SV=3	2	1621.91	0.859	104.4	131.2	90.4	89.7	79.4	104.9	30170.4	37917.3	26120.3	25911.5	22932.5	30296.9		Peak Found	Peak Found	High	Peak Found	Peak Found	Peak Found	High	0.0001404	0.00243	17	31.18
[K].GATPGKALVATPGKK.[G]	1xBiotin [K6]	1	1	3	P19338	P19338 [111-125]	P19338 1xBiotin [K116]	Nucleolin OS=Homo sapiens OX=9606 GN=NCL PE=1 SV=3	2	1621.91	0.859	104.4	131.2	90.4	89.7	79.4	104.9	30170.4	37917.3	26120.3	25911.5	22932.5	30296.9		High	High	Peak Found	Peak Found	Peak Found	High	High	0.0001404	0.003395	6	31.18
[M].ASNKTTLQK.[M]	1xAcetyl [N-Term]; 1xBiotin [K4]	1	1	5	Q13185	Q13185 [2-10]	Q13185 1xAcetyl [N-Term]; 1xBiotin [K5]	Chromobox protein homolog 3 OS=Homo sapiens OX=9606 GN=CBX3 PE=1 SV=4	1	1258.65	0.858	112.6	115.5	85.4	97	96.6	92.9	11575.9	11867.4	8778.7	9974.07	9933.48	9545.29		High	Peak Found	High	High	High	High	High	0.0001404	0.0007961	23	31.23
[K].IANKQFTAVK.[N]	1xBiotin [K4]	1	1	7	P27694	P27694 [264-273]	P27694 1xBiotin [K267]	Replication protein A 70 kDa DNA-binding subunit OS=Homo sapiens OX=9606 GN=RPA1 PE=1 SV=2	1	1345.73	0.857	114.2	107.4	99	89.9	84.9	104.6	118778	111760	103025	93540.8	88342.3	108826		High	High	High	High	High	High	High	0.0001404	5.302e-06	55	35.26
[K].IIPTKIVYGQQGK.[T]	1xBiotin [K5]	1	1	3	Q7Z589	Q7Z589 [651-663]	Q7Z589 1xBiotin [K655]	BRCA2-interacting transcriptional repressor EMSY OS=Homo sapiens OX=9606 GN=EMSY PE=1 SV=2	1	1670.93	0.857	122.9	88	107.2	91.8	56	134.1	6825.69	4886.48	5953.19	5102	3111.65	7451.5		High	High	High	Not Found	Not Found	Peak Found	High	0.0001404	0.0004246	7	41.56
[R].HPYKMNLASEPQEVLHIGSAHNR.[S]	1xBiotin [K4]	1	1	6	O00151	O00151 [100-122]	O00151 1xBiotin [K103]	PDZ and LIM domain protein 1 OS=Homo sapiens OX=9606 GN=PDLIM1 PE=1 SV=4	1	2854.39	0.857	71.9	154.8	82.1	109.2	132.7	49.4	25225.9	54315.4	28824.4	38309.1	46546.5	17317		High	High	High	High	High	High	High	0.0001404	5.496e-07	34	41.94
[K].KFVPDYYK.[MV]	1xBiotin [K1]	1	2	30	Q8IZX4	Q8IZX4 [1554-1561]	Q8IZX4 1xBiotin [K1554]	Transcription initiation factor TFIID subunit 1-like OS=Homo sapiens OX=9606 GN=TAF1L PE=1 SV=1	1	1285.63	0.857	106.9	124.3	97.2	83.6	91.6	96.3	2.38883e+06	2.7773e+06	2.17008e+06	1.86784e+06	2.04709e+06	2.15083e+06		High	High	High	High	High	High	High	0.0001404	6.668e-05	35	40.02
[K].ASGANYSFHKESGR.[F]	1xBiotin [K10]	1	1	4	Q9UJU6	Q9UJU6 [135-148]	Q9UJU6 1xBiotin [K144]	Drebrin-like protein OS=Homo sapiens OX=9606 GN=DBNL PE=1 SV=1	1	1736.78	0.856	98.9	112.1	106	90.8	65.8	126.4	17494.9	19817.8	18752.1	16053.7	11629.3	22362.1		Peak Found	High	High	Peak Found	High	High	High	0.0001404	0.000101	21	30.53
[R].GGAESHTFK.[-]	1xBiotin [K9]	1	1	11	P50238	P50238 [69-77]	P50238 1xBiotin [K77]	Cysteine-rich protein 1 OS=Homo sapiens OX=9606 GN=CRIP1 PE=1 SV=3	0	1159.52	0.855	110.7	114.4	99.5	80.6	100.1	94.7	74427	76922.8	66893.8	54148.7	67296.2	63648.8		High	High	High	High	High	High	High	0.0001404	4.528e-05	33	30.14
[K].SLLKTASLSGR.[T]	1xBiotin [K4]	1	1	1	Q9NTX5	Q9NTX5 [10-20]	Q9NTX5 1xBiotin [K13]	Ethylmalonyl-CoA decarboxylase OS=Homo sapiens OX=9606 GN=ECHDC1 PE=1 SV=2	1	1358.75	0.854	116.1	52.7	156.2	137.6	38.3	99.2	7972.69	3617.36	10727.6	9449.47	2629.81	6809.47		Peak Found	Not Found	High	Peak Found	Not Found	Peak Found	High	0.001433	0.01636	4	40.11
[K].EMESGPKASHGYGGR.[F]	1xBiotin [K7]; 1xOxidation [M2]	1	1	2	P14317	P14317 [72-86]	P14317 1xBiotin [K78]	Hematopoietic lineage cell-specific protein OS=Homo sapiens OX=9606 GN=HCLS1 PE=1 SV=3	1	1804.77	0.854	106.1	90.4	117.7	77.2	82.6	126	14937.4	12733.9	16567.7	10875	11628.1	17749.2		Peak Found	Peak Found	High	Peak Found	High	Peak Found	High	0.0001404	0.00403	23	22.67
[K].SAVGFNEMEAPTTAYKK.[T]	1xBiotin [K]	1	1	23	P14317	P14317 [208-224]	P14317 1xBiotin [K]	Hematopoietic lineage cell-specific protein OS=Homo sapiens OX=9606 GN=HCLS1 PE=1 SV=3	1	2069.97	0.852	111.3	119.3	82.7	94.8	94	97.9	1.10969e+06	1.19018e+06	824806	945878	937015	975959		High	High	High	High	High	High	High	0.0001404	6.742e-10	90	42.62
[K].EKGSFSDTGLGDGK.[M]	1xBiotin [K2]	1	1	5	Q9Y2W1	Q9Y2W1 [374-387]	Q9Y2W1 1xBiotin [K375]	Thyroid hormone receptor-associated protein 3 OS=Homo sapiens OX=9606 GN=THRAP3 PE=1 SV=2	1	1623.73	0.851	86.2	117.4	119.6	83.7	101.8	91.3	14996.9	20424.3	20807.1	14554.6	17707	15876.3		High	High	High	Peak Found	High	High	High	0.0001404	3.57e-05	52	35.65
[K].QLATKAAR.[K]	1xBiotin [K5]	1	5	5	P84243	P84243 [20-27]	P84243 1xBiotin [K24]	Histone H3.3 OS=Homo sapiens OX=9606 GN=H3-3A PE=1 SV=2	1	1084.59	0.851	133.3	100.2	94.7	85.2	83.4	103.2	17259.3	12976.5	12271.5	11038.1	10797.3	13367.3		High	High	High	High	Peak Found	High	High	0.0001404	0.0004938	31	25.9
[K].ASGKTSQVGAASAPAK.[E]	1xBiotin [K4]	1	1	4	Q13428	Q13428 [364-379]	Q13428 1xBiotin [K367]	Treacle protein OS=Homo sapiens OX=9606 GN=TCOF1 PE=1 SV=3	1	1656.84	0.849	101.4	112.2	103	87.4	80.4	115.6	9569.97	10591.9	9726.22	8254.33	7595.47	10911.8		High	High	High	Peak Found	Peak Found	High	High	0.0003987	0.009751	16	24.93
[R].KPESNAVTKTAGPIASAQK.[Q]	1xBiotin [K]	1	1	14	P27816	P27816 [968-986]	P27816 1xBiotin [K]	Microtubule-associated protein 4 OS=Homo sapiens OX=9606 GN=MAP4 PE=1 SV=3	1	2124.11	0.848	126.1	98.6	106.7	90.5	86.5	91.5	103543	80964.7	87639.9	74309.3	71043.4	75170.2		High	High	High	High	High	High	High	0.0001404	5.612e-06	41	30.74
[K].IVKPGMK.[L]	1xBiotin [K3]	1	1	13	P12270	P12270 [388-394]	P12270 1xBiotin [K390]	Nucleoprotein TPR OS=Homo sapiens OX=9606 GN=TPR PE=1 SV=3	0	998.553	0.847	119.8	105.3	100.3	93.7	84.9	96.1	645131	567291	540073	504628	457320	517672		High	High	High	High	High	High	High	0.0001404	0.001327	12	32.26
[K].KPTPPTKASNLLR.[S]	1xBiotin [K7]	1	1	1	Q9Y5K6	Q9Y5K6 [391-403]	Q9Y5K6 1xBiotin [K397]	CD2-associated protein OS=Homo sapiens OX=9606 GN=CD2AP PE=1 SV=1	1	1648.92	0.846	103	94.1	113.7	122.6	79.4	87.1	7470.67	6824.33	8251	8896.74	5762.9	6320.77		Peak Found	Peak Found	High	Peak Found	Peak Found	Peak Found	High	0.002458	0.02887	5	35.54
[K].EAAGKSSGPTSLFAVTVAPPGAR.[Q]	1xBiotin [K5]	1	1	51	Q00839	Q00839 [182-204]	Q00839 1xBiotin [K186]	Heterogeneous nuclear ribonucleoprotein U OS=Homo sapiens OX=9606 GN=HNRNPU PE=1 SV=6	1	2397.22	0.846	108.6	112.2	102	99.4	86	91.8	2.52995e+06	2.6135e+06	2.37612e+06	2.31546e+06	2.00413e+06	2.13963e+06		High	High	High	High	High	High	High	0.0001404	2.753e-10	86	50.48
[K].GKGFSVVADTPELQR.[I]	1xBiotin [K2]	1	1	4	Q14847	Q14847 [95-109]	Q14847 1xBiotin [K96]	LIM and SH3 domain protein 1 OS=Homo sapiens OX=9606 GN=LASP1 PE=1 SV=2	1	1829.92	0.845	120.2	118.6	87.6	100.2	106.8	66.5	12690.8	12513.7	9247.13	10579.1	11275.6	7021.53		High	High	Peak Found	High	Peak Found	High	High	0.0001404	0.0003401	25	44.66
[K].GLQKTDLYHLQK.[S]	1xBiotin [K4]	1	1	1	Q9UBD5	Q9UBD5 [520-531]	Q9UBD5 1xBiotin [K523]	Origin recognition complex subunit 3 OS=Homo sapiens OX=9606 GN=ORC3 PE=1 SV=1	1	1669.87	0.845	101.6	131.2	98.6	70.5	87.4	110.8	19417.8	25075.9	18848.5	13470.7	16715.6	21183.1		Peak Found	Peak Found	High	Peak Found	Peak Found	Peak Found	High	0.0001404	0.003107	21	39.89
[K].ALAKTEK.[Y]	1xBiotin [K4]	1	1	10	Q9Y2X3	Q9Y2X3 [412-418]	Q9Y2X3 1xBiotin [K415]	Nucleolar protein 58 OS=Homo sapiens OX=9606 GN=NOP58 PE=1 SV=1	1	986.534	0.844	108.5	107.1	101.6	79.3	90.4	113.1	70080.4	69126.8	65599.1	51217.5	58364.1	73046.5		High	High	High	High	High	High	High	0.0001404	0.007349	15	23.59
[K].GTVMVGKPSSHSQYTSSGSVSSSGSK.[S]	1xBiotin [K7]	1	1	8	Q15648	Q15648 [1070-1095]	Q15648 1xBiotin [K1076]	Mediator of RNA polymerase II transcription subunit 1 OS=Homo sapiens OX=9606 GN=MED1 PE=1 SV=4	0	2755.27	0.844	131.2	112.4	77.4	94.9	96.1	88	75245.2	64479.2	44370.2	54415.3	55115.8	50435.9		High	High	High	High	High	High	High	0.0001404	1.551e-05	29	31.66
[K].APVTKVAASIGNAQK.[L]	1xBiotin [K5]	1	1	6	O00151	O00151 [242-256]	O00151 1xBiotin [K246]	PDZ and LIM domain protein 1 OS=Homo sapiens OX=9606 GN=PDLIM1 PE=1 SV=4	1	1680.91	0.843	104.9	123.6	100	88.4	62.5	120.5	13491.9	15893.5	12861.1	11367.6	8037.84	15496.9		High	High	High	High	High	High	High	0.0001404	1.384e-07	67	38.05
[R].LTDYISKVK.[E]	1xBiotin [K9]	1	1	6	O75915	O75915 [179-187]	O75915 1xBiotin [K187]	PRA1 family protein 3 OS=Homo sapiens OX=9606 GN=ARL6IP5 PE=1 SV=1	1	1292.69	0.842	127.5	100.1	92.6	77.8	107.4	94.7	20483.1	16082.1	14870.3	12493.3	17253.6	15206.1		High	High	High	High	High	High	High	0.0001404	0.0009672	15	40.19
[R].LNPDGKSIR.[N]	1xBiotin [K6]	1	1	13	P25685	P25685 [190-198]	P25685 1xBiotin [K195]	DnaJ homolog subfamily B member 1 OS=Homo sapiens OX=9606 GN=DNAJB1 PE=1 SV=4	1	1225.64	0.842	106.4	99.4	118.3	89.6	89.2	97.1	1.00161e+06	935581	1.11392e+06	843324	840358	914684		High	High	High	High	High	High	High	0.0001404	0.00115	38	31.08
[R].KVVDYSQFQESDDADEDYGR.[D]	1xBiotin [K1]	1	1	7	Q9H1E3	Q9H1E3 [9-28]	Q9H1E3 1xBiotin [K9]	Nuclear ubiquitous casein and cyclin-dependent kinase substrate 1 OS=Homo sapiens OX=9606 GN=NUCKS1 PE=1 SV=1	1	2592.08	0.842	95.9	147	95.9	106.3	123.8	31.1	13756.6	21089	13754.4	15239.2	17755.5	4456.49		High	High	High	Peak Found	High	High	High	0.0001404	2.996e-06	40	41.05
[K].KGDLLLNR.[V]	1xBiotin [K1]	1	1	3	Q15008	Q15008 [372-379]	Q15008 1xBiotin [K372]	26S proteasome non-ATPase regulatory subunit 6 OS=Homo sapiens OX=9606 GN=PSMD6 PE=1 SV=1	1	1154.64	0.842	90	154.8	97.9	83.8	97.8	75.7	14726.8	25333.9	16031.6	13716.5	16012.6	12398.4		Peak Found	High	High	Peak Found	Peak Found	High	High	0.0001404	0.0003849	31	38.99
[K].KTAMAAAK.[A]	1xBiotin [K1]	1	1	1	P83731	P83731 [124-131]	P83731 1xBiotin [K124]	60S ribosomal protein L24 OS=Homo sapiens OX=9606 GN=RPL24 PE=1 SV=1	1	1017.52	0.842	107.2	118.3	90.8	57.5	135.9	90.2	4515.33	4985.04	3824.22	2423.66	5725.63	3800.39		High	Peak Found	Peak Found	Not Found	Not Found	Peak Found	High	0.002458	0.03186	4	22.85
[K].IKIIAPPER.[K]	1xBiotin [K2]	1	7	5	P60709	P60709 [327-335]	P60709 1xBiotin [K328]	Actin, cytoplasmic 1 OS=Homo sapiens OX=9606 GN=ACTB PE=1 SV=1	1	1262.73	0.839	119.3	102	110.3	95.4	72.9	100.1	17509.9	14971.7	16184.7	13997	10705.8	14692.6		High	High	High	High	Peak Found	High	High	0.0001404	0.0007517	19	39.05
[K].FNVWDTAGQEKFGGLR.[D]	1xBiotin [K11]	1	1	4	P62826	P62826 [61-76]	P62826 1xBiotin [K71]	GTP-binding nuclear protein Ran OS=Homo sapiens OX=9606 GN=RAN PE=1 SV=3	1	2050.98	0.839	92.5	193.2	77.2	77.6	90	69.4	5773.99	12060.9	4820.26	4844.67	5620.61	4329.52		Not Found	High	High	High	High	Not Found	High	0.0001404	2.606e-08	50	54.31
[R].TAFTLKQK.[L]	1xBiotin [K6]	1	2	1	Q68D06	Q68D06 [490-497]	Q68D06 1xBiotin [K495]	Schlafen family member 13 OS=Homo sapiens OX=9606 GN=SLFN13 PE=1 SV=1	1	1162.63	0.838	112.8	122.5	85.8	120.9	63.4	94.5	5763.71	6260.62	4385.18	6177.43	3238.65	4830.11		High	Peak Found	Peak Found	Not Found	Not Found	Not Found	High	0.0001404	0.007547	11	36.75
[R].KGAAPAEK.[K]	1xBiotin [K1]	1	1	2	Q9HCU5	Q9HCU5 [119-126]	Q9HCU5 1xBiotin [K119]	Prolactin regulatory element-binding protein OS=Homo sapiens OX=9606 GN=PREB PE=1 SV=2	1	997.514	0.837	107	108.2	110.4	56.1	90.6	127.5	7197.58	7277.73	7425.08	3774.92	6094.09	8573.49		Peak Found	High	High	Peak Found	Peak Found	Peak Found	High	0.00239	0.02802	10	17.68
[R].SQPSKTLFVK.[G]	1xBiotin [K5]	1	1	7	P19338	P19338 [568-577]	P19338 1xBiotin [K572]	Nucleolin OS=Homo sapiens OX=9606 GN=NCL PE=1 SV=3	1	1360.73	0.837	110.2	104.8	104.2	71.6	121.3	87.8	39776.1	37834.9	37614.8	25842.4	43780	31667.7		High	High	Peak Found	High	High	High	High	0.0001404	0.004584	4	40.31
[K].YSTIPKFGIEK.[E]	1xBiotin [K6]	1	1	2	O14964	O14964 [197-207]	O14964 1xBiotin [K202]	Hepatocyte growth factor-regulated tyrosine kinase substrate OS=Homo sapiens OX=9606 GN=HGS PE=1 SV=1	1	1508.78	0.836	196.2	117.8	30.6	25.6	112.1	117.7	18737.7	11250.9	2923.05	2443.33	10712.7	11246.3		Peak Found	High	High	Not Found	Peak Found	Peak Found	High	0.0001404	0.0003758	8	45.8
[K].SQVFDHETKGSVAVR.[V]	1xBiotin [K9]	1	1	3	Q9Y4C8	Q9Y4C8 [537-551]	Q9Y4C8 1xBiotin [K545]	Probable RNA-binding protein 19 OS=Homo sapiens OX=9606 GN=RBM19 PE=1 SV=3	1	1885.92	0.835	42	143	129.8	99.6	119.5	66	3274.77	11144	10119.1	7765.21	9309.66	5147.24		High	High	Peak Found	High	Peak Found	Not Found	High	0.0001404	0.0002811	19	33.23
[K].KPEPPVNLKYNAPTSHVTPSVK.[K]	1xBiotin [K9]	1	1	2	O60271	O60271 [569-590]	O60271 1xBiotin [K577]	C-Jun-amino-terminal kinase-interacting protein 4 OS=Homo sapiens OX=9606 GN=SPAG9 PE=1 SV=4	1	2629.38	0.835	133.5	47	121.1	104.5	92.7	101.1	17400.5	6130.41	15784.4	13612.2	12081.6	13172.7		High	Not Found	Peak Found	Peak Found	Peak Found	High	High	0.0001404	0.001437	17	36.09
[K].INFVIDNNKHTGAVSAR.[N]	1xBiotin [K9]	1	1	6	O75534	O75534 [158-174]	O75534 1xBiotin [K166]	Cold shock domain-containing protein E1 OS=Homo sapiens OX=9606 GN=CSDE1 PE=1 SV=2	1	2082.05	0.834	142.3	91.3	94.5	76.1	85	110.8	35324	22657.3	23451.5	18906.7	21116.2	27519.5		High	High	High	High	High	High	High	0.0001404	0.0001688	32	39.22
[R].TSSGTSLSAMHSSGSSGKGAGPLR.[G]	1xBiotin [K18]	1	1	4	Q12888	Q12888 [1315-1338]	Q12888 1xBiotin [K1332]	TP53-binding protein 1 OS=Homo sapiens OX=9606 GN=TP53BP1 PE=1 SV=2	1	2446.14	0.834	137	110.1	87.4	81.3	92.4	91.8	15957.8	12818.3	10177.4	9471.34	10758.6	10692		High	High	Peak Found	High	High	Peak Found	High	0.0001404	0.0002058	27	32.97
[K].VHLVGIDIFTGKK.[Y]	1xBiotin [K13]	1	3	5	Q6IS14	Q6IS14 [56-68]	Q6IS14 1xBiotin [K68]	Eukaryotic translation initiation factor 5A-1-like OS=Homo sapiens OX=9606 GN=EIF5AL1 PE=2 SV=2	1	1652.92	0.834	24.7	192.6	129.3	31.8	113.7	107.9	3683.09	28711.1	19283.6	4748.59	16953.4	16081.1		High	High	High	Not Found	Peak Found	High	High	0.0001404	1.913e-05	36	50.85
[K].EKTISVSSSK.[S]	1xBiotin [K2]	1	1	4	Q8N3X1	Q8N3X1 [281-290]	Q8N3X1 1xBiotin [K282]	Formin-binding protein 4 OS=Homo sapiens OX=9606 GN=FNBP4 PE=1 SV=3	1	1291.66	0.834	98	104	127.9	109.2	74.3	86.7	11829.4	12555.4	15443.7	13186.9	8966.54	10469.6		High	High	High	Peak Found	Peak Found	High	High	0.0001404	0.001922	18	29.92
[K].LDVQFSGLTKGDAVR.[D]	1xBiotin [K10]	1	1	17	P21333	P21333 [907-921]	P21333 1xBiotin [K916]	Filamin-A OS=Homo sapiens OX=9606 GN=FLNA PE=1 SV=4	1	1831.94	0.833	110.9	116.8	96.8	87.6	92.4	95.5	1.48123e+06	1.56073e+06	1.29361e+06	1.17042e+06	1.23447e+06	1.27651e+06		High	High	High	High	High	High	High	0.0001404	2.887e-09	86	47.63
[K].NNPATPSTAMGSSVPYSTAKTPHPVLTPVAANQAK.[Q]	1xBiotin [K]	1	1	20	P35658	P35658 [1130-1164]	P35658 1xBiotin [K]	Nuclear pore complex protein Nup214 OS=Homo sapiens OX=9606 GN=NUP214 PE=1 SV=2	1	3731.85	0.833	101.5	104.6	119.9	92	97.6	84.5	444464	457859	524876	402863	427228	370210		High	High	High	High	High	High	High	0.0001404	2.073e-07	44	41.85
[K].SFFEAKVQAINVSSR.[F]	1xBiotin [K6]	1	1	1	Q96C19	Q96C19 [192-206]	Q96C19 1xBiotin [K197]	EF-hand domain-containing protein D2 OS=Homo sapiens OX=9606 GN=EFHD2 PE=1 SV=1	1	1908.96	0.832	86.9	172.7	67.5	128.9	56.2	87.8	4007.12	7958.4	3110.76	5942.87	2589.15	4048.87		Not Found	High	Not Found	Not Found	Not Found	Not Found	High	0.0001404	0.0005524	30	53.53
[K].KTVTPAK.[A]	1xBiotin [K1]	1	1	15	P19338	P19338 [96-102]	P19338 1xBiotin [K96]	Nucleolin OS=Homo sapiens OX=9606 GN=NCL PE=1 SV=3	1	970.539	0.832	118.5	111.7	97.9	86	81.4	104.5	742104	699428	612665	538314	509522	654017		High	High	High	High	High	High	High	0.0001404	0.0003212	38	21.9
[K].VMSQNFTNCHTKIR.[H]	1xBiotin [K12]; 1xCarbamidomethyl [C9]; 1xOxidation [M2]	1	1	1	Q13283	Q13283 [65-78]	Q13283 1xBiotin [K76]	Ras GTPase-activating protein-binding protein 1 OS=Homo sapiens OX=9606 GN=G3BP1 PE=1 SV=1	1	1977.91	0.832	120.6	104.4	95.2	81.2	79.2	119.4	6218.16	5380.32	4910.14	4185.99	4082.96	6156.57		Peak Found	Peak Found	High	Not Found	Not Found	Not Found	High	0.00239	0.02792	5	30.24
[K].EMFGGFFKSVVK.[S]	1xBiotin [K8]; 1xOxidation [M2]	1	1	2	Q9Y5X3	Q9Y5X3 [181-192]	Q9Y5X3 1xBiotin [K188]	Sorting nexin-5 OS=Homo sapiens OX=9606 GN=SNX5 PE=1 SV=1	1	1617.78	0.831	123.9	112.4	87.8	89.2	72.9	113.9	6585.69	5977.17	4665.89	4741.51	3878.66	6053.7		Peak Found	High	Not Found	Not Found	Not Found	High	High	0.001006	0.01316	6	53.45
[-].MFAKAFR.[V]	1xAcetyl [N-Term]; 1xBiotin [K4]	1	1	1	P41214	P41214 [1-7]	P41214 1xAcetyl [N-Term]; 1xBiotin [K4]	Eukaryotic translation initiation factor 2D OS=Homo sapiens OX=9606 GN=EIF2D PE=1 SV=3	1	1138.55	0.831	106.3	123.6	98	72	97.5	102.7	5972.91	6945.55	5510.95	4044.52	5479.89	5770.95		Peak Found	High	Peak Found	Not Found	Not Found	Not Found	High	0.00293	0.03617	11	58.35
[R].NVKNSNYCLPSYTAYK.[N]	1xBiotin [K3]; 1xCarbamidomethyl [C8]	1	1	24	Q9Y4E8	Q9Y4E8 [257-272]	Q9Y4E8 1xBiotin [K259]	Ubiquitin carboxyl-terminal hydrolase 15 OS=Homo sapiens OX=9606 GN=USP15 PE=1 SV=3	1	2147.99	0.83	99.9	116.7	115.9	87.4	97.3	82.9	240074	280410	278630	210014	233810	199247		High	High	High	High	High	High	High	0.0001404	1.446e-07	84	41.83
[R].SAPGGGSKVPQK.[K]	1xBiotin [K8]	1	1	2	P06748	P06748 [143-154]	P06748 1xBiotin [K150]	Nucleophosmin OS=Homo sapiens OX=9606 GN=NPM1 PE=1 SV=2	1	1338.68	0.83	109.3	113.8	98.9	90.7	79.5	107.8	16044.1	16693.7	14515.6	13311.6	11664.1	15815.1		High	Peak Found	Peak Found	Peak Found	Peak Found	High	High	0.0001404	0.0006777	11	23.97
[M].SVFGKLFGAGGGK.[A]	1xAcetyl [N-Term]; 1xBiotin [K5]	1	1	6	Q9H444	Q9H444 [2-14]	Q9H444 1xAcetyl [N-Term]; 1xBiotin [K6]	Charged multivesicular body protein 4b OS=Homo sapiens OX=9606 GN=CHMP4B PE=1 SV=1	1	1492.76	0.829	92.6	126.5	111.4	81.9	92.4	95.3	72599.9	99221.7	87362.3	64222.9	72458.1	74720.4		High	High	High	High	High	High	High	0.0001404	5.524e-07	59	63.22
[R].IESKSMSAPVIFDR.[S]	1xBiotin [K4]	1	1	3	O60749	O60749 [113-126]	O60749 1xBiotin [K116]	Sorting nexin-2 OS=Homo sapiens OX=9606 GN=SNX2 PE=1 SV=2	1	1805.89	0.829	108.8	120.6	104.7	129.8	90.2	45.9	9839.32	10902.6	9461.52	11734.8	8152.36	4147.98		High	High	Peak Found	High	Peak Found	Not Found	High	0.0001404	0.0001699	21	47.22
[K].LTPKLETMTLGNR.[S]	1xBiotin [K4]	1	1	8	Q9H171	Q9H171 [392-404]	Q9H171 1xBiotin [K395]	Z-DNA-binding protein 1 OS=Homo sapiens OX=9606 GN=ZBP1 PE=1 SV=2	1	1699.89	0.828	118.2	110.4	100.5	94.3	83.3	93.2	55080.9	51473.2	46857.1	43960.9	38811.3	43460.7		High	High	High	High	High	High	High	0.0001404	2.776e-05	17	46.23
[R].KESYSVYVYK.[V]	1xBiotin [K1]	2	9	1	Q5QNW6; P58876	Q5QNW6 [35-44]; P58876 [35-44]	Q5QNW6 1xBiotin [K35]; P58876 1xBiotin [K35]	Histone H2B type 2-F OS=Homo sapiens OX=9606 GN=H2BC18 PE=1 SV=3 Histone H2B type 1-D OS=Homo sapiens OX=9606 GN=H2BC5 PE=1 SV=2	1	1491.72	0.826	111.3	97.7	118.2	86.9	88.3	97.6	14500.9	12723	15389.7	11316.5	11506.5	12714.9	Shared	High	Peak Found	Peak Found	Peak Found	Peak Found	Peak Found	High	0.0003987	0.008421	9	38.76
[R].MEESFSSKYVPK.[Y]	1xBiotin [K8]; 1xOxidation [M1]	1	1	49	P42167	P42167 [382-393]	P42167 1xBiotin [K389]	Lamina-associated polypeptide 2, isoforms beta/gamma OS=Homo sapiens OX=9606 GN=TMPO PE=1 SV=2	1	1673.75	0.825	128.2	98.1	108.7	69.1	90.2	105.8	1.11249e+06	850932	943013	600038	782495	918042		High	High	High	High	High	High	High	0.0001404	1.781e-07	62	39.3
[-].MQSNKTFNLEK.[Q]	1xAcetyl [N-Term]; 1xBiotin [K5]	1	1	6	Q15233	Q15233 [1-11]	Q15233 1xAcetyl [N-Term]; 1xBiotin [K5]	Non-POU domain-containing octamer-binding protein OS=Homo sapiens OX=9606 GN=NONO PE=1 SV=4	1	1607.76	0.824	112.9	118	98.4	83	106.6	81.1	68413.8	71497.5	59638.7	50307.1	64572.6	49154.5		High	High	High	High	High	High	High	0.0001404	5.107e-06	64	45.7
[K].QVSQQPKGIMGMFASK.[A]	1xBiotin [K7]	1	1	6	Q15054	Q15054 [184-199]	Q15054 1xBiotin [K190]	DNA polymerase delta subunit 3 OS=Homo sapiens OX=9606 GN=POLD3 PE=1 SV=2	1	1962.96	0.822	110.5	140.9	79.9	80	65.7	123	13992.1	17849.2	10119.6	10131.5	8317.04	15578.9		High	High	High	High	High	High	High	0.0001404	2.819e-05	13	51.62
[R].GEVSQKTVIIK.[E]	1xBiotin [K6]	1	1	5	Q14676	Q14676 [1830-1840]	Q14676 1xBiotin [K1835]	Mediator of DNA damage checkpoint protein 1 OS=Homo sapiens OX=9606 GN=MDC1 PE=1 SV=3	1	1427.79	0.822	125.3	106.1	98.3	83.9	99.1	87.2	28084.5	23781.6	22032.4	18806.6	22220.4	19545		High	High	High	High	Peak Found	High	High	0.0001404	1.217e-05	56	37.5
[K].IKSASPCIADK.[I]	1xBiotin [K2]; 1xCarbamidomethyl [C7]	1	1	12	Q05209	Q05209 [464-474]	Q05209 1xBiotin [K465]	Tyrosine-protein phosphatase non-receptor type 12 OS=Homo sapiens OX=9606 GN=PTPN12 PE=1 SV=3	1	1415.7	0.82	117.1	115.7	93.4	92.8	85	96	363160	358730	289735	287997	263707	297736		High	High	High	High	High	High	High	0.0001404	1.389e-06	61	29.86
[R].EGMKNTSYVLK.[H]	1xBiotin [K4]; 1xOxidation [M3]	1	1	9	Q8ND82	Q8ND82 [164-174]	Q8ND82 1xBiotin [K167]	Zinc finger protein 280C OS=Homo sapiens OX=9606 GN=ZNF280C PE=1 SV=1	1	1511.72	0.818	124.6	107.6	99.5	82.3	88	98	76263.8	65835.2	60902.1	50387.9	53853	59971.1		High	High	High	High	High	High	High	0.0001404	0.0001408	32	34.02
[K].FSPVTPKFTPVASK.[F]	1xBiotin [K7]	1	1	1	Q15942	Q15942 [266-279]	Q15942 1xBiotin [K272]	Zyxin OS=Homo sapiens OX=9606 GN=ZYX PE=1 SV=1	1	1731.91	0.818	114.7	130.4	110.2	34.4	106.6	103.7	9385.56	10666.4	9012.13	2815.86	8720.76	8481.2		Peak Found	High	Peak Found	Not Found	Peak Found	Peak Found	High	0.0001404	0.004144	15	44.82
[K].KSSGFSGK.[G]	1xBiotin [K1]	1	1	1	Q7L014	Q7L014 [769-776]	Q7L014 1xBiotin [K769]	Probable ATP-dependent RNA helicase DDX46 OS=Homo sapiens OX=9606 GN=DDX46 PE=1 SV=2	1	1023.49	0.817	107.3	108.6	92.6	66.7	87.7	137	15410.1	15590.5	13292.8	9572.87	12597	19672.5		Peak Found	High	Peak Found	Peak Found	Peak Found	Peak Found	High	0.0001404	0.00594	14	23.64
[K].KVVVSPTK.[K]	1xBiotin [K1]	1	1	1	P19338	P19338 [63-70]	P19338 1xBiotin [K63]	Nucleolin OS=Homo sapiens OX=9606 GN=NCL PE=1 SV=3	1	1083.62	0.817	113.9	115	97.6	93.9	87.7	91.9	25587.8	25826.3	21916.4	21089.9	19704.4	20643.8		Peak Found	Peak Found	Peak Found	Peak Found	High	Peak Found	High	0.0001404	0.001233	24	27.93
[R].GFVPEKNFR.[V]	1xBiotin [K6]	1	1	6	Q9Y2W1	Q9Y2W1 [514-522]	Q9Y2W1 1xBiotin [K519]	Thyroid hormone receptor-associated protein 3 OS=Homo sapiens OX=9606 GN=THRAP3 PE=1 SV=2	1	1319.66	0.815	108.1	122.1	102.4	91.1	92.8	83.5	49714.8	56131.4	47068.9	41871.3	42667.3	38384.3		High	High	High	High	High	High	High	0.0001404	0.002324	39	41.99
[K].IPSWQIPVKSPSPSSPAAVNHHSSSDISPVSNESTSSSPGK.[E]	1xBiotin [K9]	1	1	6	O75381	O75381 [238-278]	O75381 1xBiotin [K246]	Peroxisomal membrane protein PEX14 OS=Homo sapiens OX=9606 GN=PEX14 PE=1 SV=1	1	4396.12	0.815	111.4	100.9	117.7	86.6	96	87.3	64764.7	58671.4	68415.7	50353.2	55781.2	50730		High	High	High	High	High	High	High	0.0001404	5.779e-06	28	43.08
[K].GLVQALQTKVTQQGLK.[M]	1xBiotin [K9]	1	1	2	P49327	P49327 [1143-1158]	P49327 1xBiotin [K1151]	Fatty acid synthase OS=Homo sapiens OX=9606 GN=FASN PE=1 SV=3	1	1938.08	0.815	124.3	139.7	73.6	67.7	80.9	113.9	6085.41	6837.24	3603.77	3313.19	3959.18	5574.4		Not Found	High	Not Found	Not Found	Not Found	Not Found	High	0.0001404	0.0004602	12	54.72
[R].ELMKTPSISK.[K]	1xBiotin [K4]	1	1	3	Q92619	Q92619 [8-17]	Q92619 1xBiotin [K11]	Rho GTPase-activating protein 45 OS=Homo sapiens OX=9606 GN=ARHGAP45 PE=1 SV=2	1	1359.7	0.815	119.7	126.1	90.6	102.8	74.4	86.4	14112.9	14866.3	10683.8	12119.8	8777.48	10186.2		High	High	High	Peak Found	Peak Found	Peak Found	High	0.0001404	0.001469	17	36.7
[K].GPSSVEDIKAK.[M]	1xBiotin [K]	1	1	6	P06748	P06748 [240-250]	P06748 1xBiotin [K]	Nucleophosmin OS=Homo sapiens OX=9606 GN=NPM1 PE=1 SV=2	1	1356.68	0.814	107.5	113.2	101.5	87.6	79.2	111.1	58100.1	61167	54881.9	47317.9	42789.9	60019.8		High	High	High	High	High	High	High	0.0001404	0.000151	32	32.99
[R].EKCSIAVDISENLK.[E]	1xBiotin [K2]; 1xCarbamidomethyl [C3]	1	1	4	P78345	P78345 [78-91]	P78345 1xBiotin [K79]	Ribonuclease P protein subunit p38 OS=Homo sapiens OX=9606 GN=RPP38 PE=1 SV=2	1	1831.89	0.814	100.3	110.6	106.5	81.7	114.6	86.2	25424.9	28033.4	26978.9	20697.8	29043.2	21843.5		High	High	High	Peak Found	High	Peak Found	High	0.0001404	4.664e-05	32	49.15
[R].AMSTTSISSPQPGKLR.[S]	1xBiotin [K14]; 1xOxidation [M2]	1	1	9	Q9UJU6	Q9UJU6 [267-282]	Q9UJU6 1xBiotin [K280]	Drebrin-like protein OS=Homo sapiens OX=9606 GN=DBNL PE=1 SV=1	1	1902.94	0.814	102	89	127.8	81	72.5	127.6	28343.5	24734	35517.4	22496.9	20132.9	35461.7		High	High	High	High	High	High	High	0.0001404	3.506e-05	33	33.87
[K].KESFGGQGTKGK.[D]	1xBiotin [K]	1	1	5	A4D1P6	A4D1P6 [291-302]	A4D1P6 1xBiotin [K]	WD repeat-containing protein 91 OS=Homo sapiens OX=9606 GN=WDR91 PE=1 SV=2	2	1449.72	0.813	105.7	126.6	98.4	79.5	86.9	103	37378.2	44792.7	34819	28115	30735.5	36429.8		High	High	High	High	Peak Found	Peak Found	High	0.0001404	0.0009264	29	21.78
[R].KSSTPEEVK.[K]	1xBiotin [K1]	1	1	10	P23528	P23528 [22-30]	P23528 1xBiotin [K22]	Cofilin-1 OS=Homo sapiens OX=9606 GN=CFL1 PE=1 SV=3	1	1230.6	0.812	109.8	102.9	114.2	83.2	89.1	100.7	74329.4	69689.6	77342.2	56336.7	60353.9	68148.1		High	High	High	High	High	High	High	0.0001404	0.0001122	28	22.65
[K].IMEMSAKGIKPVTLELGGK.[S]	1xBiotin [K7]; 1xOxidation [M]	1	1	11	P49189	P49189 [240-258]	P49189 1xBiotin [K246]	4-trimethylaminobutyraldehyde dehydrogenase OS=Homo sapiens OX=9606 GN=ALDH9A1 PE=1 SV=3	1	2244.18	0.811	119.6	105.6	105.6	77.3	85.7	106.1	63744	56297.4	56310.3	41223.7	45692.1	56537.5		High	High	High	High	High	High	High	0.0001404	6.482e-06	23	45.31
[K].KTLLGDGPVVTDPK.[A]	1xBiotin [K1]	1	1	10	P52566	P52566 [50-63]	P52566 1xBiotin [K50]	Rho GDP-dissociation inhibitor 2 OS=Homo sapiens OX=9606 GN=ARHGDIB PE=1 SV=3	1	1665.89	0.811	108.9	102	118.9	92.2	95.3	82.7	81602.3	76449.3	89162.9	69148.6	71420.6	61983.6		High	High	High	High	High	High	High	0.0001404	6.364e-07	56	42.43
[R].SLYKLVGSPPWK.[E]	1xBiotin [K4]	1	1	4	Q86UA6	Q86UA6 [11-22]	Q86UA6 1xBiotin [K14]	RPA-interacting protein OS=Homo sapiens OX=9606 GN=RPAIN PE=1 SV=2	1	1600.86	0.811	56.8	206.1	57.8	70.2	167	42.1	3782.08	13721	3846.89	4673.97	11122.5	2804.91		High	High	Not Found	High	High	Not Found	High	0.0001404	5.788e-05	39	51.99
[R].YSSSGSPANSFHFKEAWK.[H]	1xBiotin [K]	1	1	6	O00418	O00418 [69-86]	O00418 1xBiotin [K]	Eukaryotic elongation factor 2 kinase OS=Homo sapiens OX=9606 GN=EEF2K PE=1 SV=2	1	2256.02	0.81	87.8	116.3	110.8	89.8	133.8	61.4	15610.7	20686.8	19709.8	15970.3	23798	10909.5		High	High	High	High	High	High	High	0.0001404	0.001958	7	45.12
[K].YVAKELAVR.[T]	1xBiotin [K4]	1	1	6	Q14739	Q14739 [187-195]	Q14739 1xBiotin [K190]	Delta(14)-sterol reductase LBR OS=Homo sapiens OX=9606 GN=LBR PE=1 SV=2	1	1274.69	0.809	133.8	95.6	108.9	77.4	92.1	92.2	27241.5	19458	22165.6	15746.2	18754.5	18756.7		High	High	High	High	High	High	High	0.0001404	7.16e-05	36	38.08
[K].TFGKAAGPSLSHTSGGTQSK.[V]	1xBiotin [K4]	1	1	23	P27694	P27694 [164-183]	P27694 1xBiotin [K167]	Replication protein A 70 kDa DNA-binding subunit OS=Homo sapiens OX=9606 GN=RPA1 PE=1 SV=2	1	2145.04	0.809	121	117.3	90.6	83.5	97.9	89.5	1.11575e+06	1.08134e+06	835270	770132	902830	825255		High	High	High	High	High	High	High	0.0001404	4.14e-07	49	31.68
[K].AFSLKTISTSDPAEVLVK.[N]	1xBiotin [K5]	1	1	3	Q86UE4	Q86UE4 [487-504]	Q86UE4 1xBiotin [K491]	Protein LYRIC OS=Homo sapiens OX=9606 GN=MTDH PE=1 SV=2	1	2132.13	0.809	105.1	57.9	205.7	85	48.9	97.4	5518.79	3039.11	10804.4	4463	2567.75	5117.33		Not Found	High	High	Not Found	Not Found	Not Found	High	0.0001404	1.023e-05	40	55.36
[K].APVNGTEQTQKTVTPAYNR.[F]	1xBiotin [K11]	1	1	4	Q07157	Q07157 [1508-1526]	Q07157 1xBiotin [K1518]	Tight junction protein ZO-1 OS=Homo sapiens OX=9606 GN=TJP1 PE=1 SV=3	1	2301.13	0.808	105.7	136.6	106.7	33.9	110.4	106.7	8016.75	10362.1	8089.7	2568.88	8371.98	8092.9		High	High	High	High	Peak Found	Peak Found	High	0.0001404	0.0007712	21	32.12
[-].MKIEEVK.[S]	1xBiotin [K2]; 1xOxidation [M1]	1	1	9	Q9Y265	Q9Y265 [1-7]	Q9Y265 1xBiotin [K2]	RuvB-like 1 OS=Homo sapiens OX=9606 GN=RUVBL1 PE=1 SV=1	1	1118.56	0.808	105.3	109.7	101.7	72.2	85	126.1	163318	170185	157842	112095	131894	195622		High	High	High	High	High	High	High	0.0001404	0.0002307	29	27.88
[K].VEAKFINYVK.[N]	1xBiotin [K4]	1	1	7	P06748	P06748 [264-273]	P06748 1xBiotin [K267]	Nucleophosmin OS=Homo sapiens OX=9606 GN=NPM1 PE=1 SV=2	1	1436.76	0.805	108.1	120.8	102.3	82.3	95.6	90.9	101339	113218	95821.6	77099.6	89585	85151.3		High	High	High	High	High	High	High	0.0001404	3.228e-06	51	45.55
[R].EGEGLGKYSQGR.[K]	1xBiotin [K7]	1	1	1	Q8N1G2	Q8N1G2 [102-113]	Q8N1G2 1xBiotin [K108]	Cap-specific mRNA (nucleoside-2'-O-)-methyltransferase 1 OS=Homo sapiens OX=9606 GN=CMTR1 PE=1 SV=1	1	1506.7	0.804	121	120.3	91	97.3	87	83.4	5999.68	5966.01	4514.35	4823.47	4313.65	4136.86		High	Peak Found	Peak Found	Not Found	Not Found	Peak Found	High	0.0001404	0.003905	6	33.36
[K].HKLDVTSVEDYK.[A]	1xBiotin [K2]	1	1	9	P48643	P48643 [264-275]	P48643 1xBiotin [K265]	T-complex protein 1 subunit epsilon OS=Homo sapiens OX=9606 GN=CCT5 PE=1 SV=1	1	1659.8	0.804	90.9	135.6	90.2	106	104.8	72.5	24487.2	36529	24299.6	28546.4	28217.8	19533.6		High	High	High	High	High	High	High	0.0001404	9.56e-05	22	37.66
[K].SSGSAVGGKGIAPASPMLGNASNPNK.[A]	1xBiotin [K9]	1	1	6	P27448	P27448 [455-480]	P27448 1xBiotin [K463]	MAP/microtubule affinity-regulating kinase 3 OS=Homo sapiens OX=9606 GN=MARK3 PE=1 SV=5	1	2595.27	0.804	126.1	126.5	87.7	87.1	101.7	70.9	70252.7	70475.8	48826.9	48530.6	56640.8	39481.1		High	High	High	High	High	High	High	0.0001404	1.48e-07	58	39.91
[R].ISKFYPIPSLHSTGS.[-]	1xBiotin [K3]	1	1	10	Q9H2G2	Q9H2G2 [1221-1235]	Q9H2G2 1xBiotin [K1223]	STE20-like serine/threonine-protein kinase OS=Homo sapiens OX=9606 GN=SLK PE=1 SV=1	1	1859.94	0.804	104.4	107.6	124.4	74.5	89.2	99.9	72860.9	75087.5	86794	52003.1	62217.9	69748.9		High	High	High	High	High	High	High	0.0001404	4.994e-06	23	50.72
[K].SKGVPVISVK.[T]	1xBiotin [K2]	1	1	6	Q15424	Q15424 [569-578]	Q15424 1xBiotin [K570]	Scaffold attachment factor B1 OS=Homo sapiens OX=9606 GN=SAFB PE=1 SV=4	1	1239.71	0.803	122.2	100.1	110.5	79.5	89.5	98.2	67387.8	55212.1	60922.3	43839.4	49344.2	54126.1		High	High	High	High	High	High	High	0.0001404	9.295e-05	26	39.67
[K].LNYKPPPQK.[S]	1xBiotin [K4]	1	1	1	P52566	P52566 [22-30]	P52566 1xBiotin [K25]	Rho GDP-dissociation inhibitor 2 OS=Homo sapiens OX=9606 GN=ARHGDIB PE=1 SV=3	0	1310.69	0.801	105.6	146.3	94.6	84.6	80.4	88.5	6596.15	9135.51	5908.66	5282.03	5018.35	5525.83		Peak Found	High	Peak Found	Peak Found	Peak Found	Peak Found	High	0.002871	0.03405	5	30.16
[R].ITGSVGKGLAAITMDK.[E]	1xBiotin [K7]; 1xOxidation [M14]	1	1	8	Q709C8	Q709C8 [3481-3496]	Q709C8 1xBiotin [K3487]	Vacuolar protein sorting-associated protein 13C OS=Homo sapiens OX=9606 GN=VPS13C PE=1 SV=1	1	1803.93	0.801	105.7	105.4	120.4	92.1	84.4	91.9	79942.4	79672	91055	69644.1	63777.9	69486.2		High	High	High	High	High	High	High	0.0001404	1.441e-07	75	44.96
[K].GFGGKYGVER.[D]	1xBiotin [K5]	1	1	6	P14317	P14317 [119-128]	P14317 1xBiotin [K123]	Hematopoietic lineage cell-specific protein OS=Homo sapiens OX=9606 GN=HCLS1 PE=1 SV=3	1	1295.62	0.8	111.5	107.5	102	78	115	86	61737.3	59529.6	56447.3	43155	63675.7	47626.8		High	High	High	High	High	High	High	0.0001404	0.0001275	35	36.41
[R].NPPKLVTPHDR.[M]	1xBiotin [K4]	1	1	26	P29353	P29353 [318-328]	P29353 1xBiotin [K321]	SHC-transforming protein 1 OS=Homo sapiens OX=9606 GN=SHC1 PE=1 SV=4	1	1499.78	0.8	106.6	132.7	102.3	85.3	90.3	82.8	163085	202949	156474	130394	138175	126625		High	High	High	High	High	High	High	0.0001404	1.012e-05	27	29.61
[R].AEATLKLLQAQGVEVPSK.[D]	1xBiotin [K6]	1	1	6	O60841	O60841 [419-436]	O60841 1xBiotin [K424]	Eukaryotic translation initiation factor 5B OS=Homo sapiens OX=9606 GN=EIF5B PE=1 SV=4	1	2108.14	0.799	134.4	75.5	119.1	79.6	107.4	84.1	18846	10582.4	16697.7	11159.4	15059.3	11796.5		High	High	High	High	High	Peak Found	High	0.0001404	0.000759	21	48.38
[K].GKALEVAEYLTPVLK.[E]	1xBiotin [K2]	1	1	3	Q9NT62	Q9NT62 [10-24]	Q9NT62 1xBiotin [K11]	Ubiquitin-like-conjugating enzyme ATG3 OS=Homo sapiens OX=9606 GN=ATG3 PE=1 SV=1	1	1857.02	0.798	71.4	144.9	122.7	58.1	115.6	87.3	3564.15	7235.03	6128.39	2903.17	5774.9	4357.52		Peak Found	High	High	Not Found	Not Found	High	High	0.0001404	6.619e-06	32	58.35
[R].KTPQGPPEIYSDTQFPSLQSTAK.[H]	1xBiotin [K1]	1	1	1	Q9UKY7	Q9UKY7 [181-203]	Q9UKY7 1xBiotin [K181]	Protein CDV3 homolog OS=Homo sapiens OX=9606 GN=CDV3 PE=1 SV=1	1	2746.34	0.797	121.1	92	113.6	116.8	66	90.5	206592	156996	193821	199233	112510	154385		Peak Found	High	Peak Found	Peak Found	Peak Found	Peak Found	High	0.0001404	0.0003772	23	47.12
[R].KRPAPQQIQQVQQQAVQNR.[N]	1xBiotin [K1]	1	1	2	Q96GM5	Q96GM5 [101-119]	Q96GM5 1xBiotin [K101]	SWI/SNF-related matrix-associated actin-dependent regulator of chromatin subfamily D member 1 OS=Homo sapiens OX=9606 GN=SMARCD1 PE=1 SV=2	1	2471.3	0.796	72.8	129	132.2	104.1	103.8	58	4266.07	7557.72	7743.07	6098.96	6082.51	3395.44		High	Peak Found	High	Not Found	Not Found	Not Found	High	0.0001404	0.0002591	21	32.19
[R].KSSTPEEVKK.[R]	1xBiotin [K1]	1	1	3	P23528	P23528 [22-31]	P23528 1xBiotin [K22]	Cofilin-1 OS=Homo sapiens OX=9606 GN=CFL1 PE=1 SV=3	2	1358.7	0.795	105.1	127.1	104.4	91	89.4	83	21455.8	25963.1	21323	18585.2	18253.5	16958.3		Peak Found	High	High	Peak Found	Peak Found	Peak Found	High	0.001552	0.02056	13	18.15
[K].SPFLPSMKMQK.[V]	1xBiotin [K]; 1xOxidation [M9]	1	1	5	Q8NFD5	Q8NFD5 [1559-1569]	Q8NFD5 1xBiotin [K]	AT-rich interactive domain-containing protein 1B OS=Homo sapiens OX=9606 GN=ARID1B PE=1 SV=2	1	1535.74	0.795	116.4	109.5	105	83.4	84.9	100.8	36853.4	34688.4	33235	26419.4	26886.6	31916		High	Peak Found	High	Peak Found	Peak Found	High	High	0.0001404	0.001214	18	41.68
[K].LKMEDIK.[E]	1xBiotin [K2]; 1xOxidation [M3]	1	1	4	Q96T51	Q96T51 [622-628]	Q96T51 1xBiotin [K623]	RUN and FYVE domain-containing protein 1 OS=Homo sapiens OX=9606 GN=RUFY1 PE=1 SV=2	1	1118.56	0.794	107	107	103.4	73	85	124.5	152642	152611	147458	104070	121204	177569		High	Peak Found	High	High	High	Peak Found	High	0.0001404	0.0006745	26	27.88
[K].ATVSAPFGKFQGK.[T]	1xBiotin [K9]	1	1	4	Q15149	Q15149 [3045-3057]	Q15149 1xBiotin [K3053]	Plectin OS=Homo sapiens OX=9606 GN=PLEC PE=1 SV=3	1	1563.8	0.793	139.8	108.5	86.7	96.4	86	82.5	41212.2	31966.8	25557.6	28426.5	25356.8	24327.6		High	Peak Found	High	High	Peak Found	High	High	0.0001404	6.956e-05	23	44.38
[R].SSDKPIR.[T]	1xBiotin [K4]	1	1	2	Q99961	Q99961 [291-297]	Q99961 1xBiotin [K294]	Endophilin-A2 OS=Homo sapiens OX=9606 GN=SH3GL1 PE=1 SV=1	0	1028.52	0.791	135	110.2	89.9	87.1	85.3	92.5	7639.46	6238.8	5089.99	4932.02	4826.11	5233.16		Peak Found	High	High	Peak Found	Peak Found	Peak Found	High	0.0003987	0.008555	25	25.8
[K].TTVTSSKISQR.[D]	1xBiotin [K7]	1	1	4	Q8NDX5	Q8NDX5 [250-260]	Q8NDX5 1xBiotin [K256]	Polyhomeotic-like protein 3 OS=Homo sapiens OX=9606 GN=PHC3 PE=1 SV=1	1	1433.74	0.79	115.9	118.1	98.9	93.2	91.6	82.3	7283.48	7421.96	6217.28	5854.27	5755.88	5174.48		High	High	High	Peak Found	Not Found	High	High	0.0001404	0.001034	10	29.29
[R].KINFDALLK.[F]	1xBiotin [K1]	1	1	1	P55061	P55061 [7-15]	P55061 1xBiotin [K7]	Bax inhibitor 1 OS=Homo sapiens OX=9606 GN=TMBIM6 PE=1 SV=2	1	1287.71	0.79	72.3	212.8	94.9	57.1	82.4	80.4	4158.88	12233.4	5457.63	3283.87	4735.52	4621.57		Not Found	High	Not Found	Not Found	Not Found	Not Found	High	0.0001404	0.001258	16	53.08
[RK].LKVIFLENYR.[V]	1xBiotin [K2]	1	2	1	P11216	P11216 [641-650]	P11216 1xBiotin [K642]	Glycogen phosphorylase, brain form OS=Homo sapiens OX=9606 GN=PYGB PE=1 SV=5	1	1520.83	0.789	90.7	224.6	67.5	79.4	84.6	53.3	5646.62	13982.2	4203.47	4942.15	5265.51	3318.57		Not Found	High	Not Found	Not Found	Not Found	Not Found	High	0.001006	0.0135	21	53.62
[R].IISVTPVKNIDPVK.[N]	1xBiotin [K8]	1	1	6	Q29RF7	Q29RF7 [1204-1217]	Q29RF7 1xBiotin [K1211]	Sister chromatid cohesion protein PDS5 homolog A OS=Homo sapiens OX=9606 GN=PDS5A PE=1 SV=1	1	1749	0.789	114.7	120.1	95	90.5	111.4	68.5	14706.5	15399	12178.8	11606	14281.5	8781.2		High	High	High	High	High	High	High	0.0001404	0.0001983	35	46.72
[K].SPAKSPNPSTPR.[G]	1xBiotin [K4]	1	1	15	O76021	O76021 [392-403]	O76021 1xBiotin [K395]	Ribosomal L1 domain-containing protein 1 OS=Homo sapiens OX=9606 GN=RSL1D1 PE=1 SV=3	1	1464.73	0.789	106.8	112.4	116.2	84.3	89.1	91.2	106315	111874	115619	83881.9	88684.9	90806.6		High	High	High	High	High	High	High	0.0001404	2.643e-06	42	23.92
[K].AGKGGPTPQEAIQR.[L]	1xBiotin [K3]	1	1	12	Q9H444	Q9H444 [15-28]	Q9H444 1xBiotin [K17]	Charged multivesicular body protein 4b OS=Homo sapiens OX=9606 GN=CHMP4B PE=1 SV=1	1	1635.83	0.788	110.4	106.9	118.2	87	76.1	101.5	29918.5	28967.6	32045.3	23585.4	20618	27517.8		High	High	High	High	High	High	High	0.0001404	4.585e-06	62	30.5
[R].HHVENKGATLSR.[S]	1xBiotin [K6]	1	1	8	Q92608	Q92608 [573-584]	Q92608 1xBiotin [K578]	Dedicator of cytokinesis protein 2 OS=Homo sapiens OX=9606 GN=DOCK2 PE=1 SV=2	1	1574.79	0.787	136.6	102.5	96.3	80.7	79.8	104.2	74663.9	56029.3	52609.1	44096.5	43605.4	56927.3		High	High	High	High	High	High	High	0.0001404	4.628e-05	20	21.94
[R].SPVVELSKVPLVQR.[G]	1xBiotin [K8]	1	1	6	P25098	P25098 [670-683]	P25098 1xBiotin [K677]	Beta-adrenergic receptor kinase 1 OS=Homo sapiens OX=9606 GN=GRK2 PE=1 SV=2	1	1777	0.787	103	136	93.4	93.1	67.4	107	18530	24480.4	16817.4	16761.3	12125.3	19263		High	High	High	High	High	High	High	0.0001404	1.027e-06	70	49.12
[K].LAGDMKSK.[V]	1xBiotin [K6]; 1xOxidation [M5]	1	1	3	Q99733	Q99733 [133-140]	Q99733 1xBiotin [K138]	Nucleosome assembly protein 1-like 4 OS=Homo sapiens OX=9606 GN=NAP1L4 PE=1 SV=1	1	1091.52	0.787	95.3	106.4	133.9	71.3	87.8	105.4	7334.08	8188.44	10309.5	5488.78	6761.05	8111.67		Peak Found	High	High	Peak Found	High	Peak Found	High	0.0001404	0.002848	10	20.41
[K].SAVGFNEMEAPTTAYKK.[T]	1xBiotin [K]; 1xOxidation [M8]	1	1	29	P14317	P14317 [208-224]	P14317 1xBiotin [K]	Hematopoietic lineage cell-specific protein OS=Homo sapiens OX=9606 GN=HCLS1 PE=1 SV=3	1	2085.96	0.787	108.2	124.7	111.7	65.5	91.8	98.1	957201	1.10357e+06	988212	580100	812724	868200		High	High	High	High	High	High	High	0.0001404	3.314e-08	68	37.67
[K].AQYKSLIGVEYKPVSATGAEDKDK.[K]	1xBiotin [K4]	1	1	14	P07814	P07814 [940-963]	P07814 1xBiotin [K943]	Bifunctional glutamate/proline--tRNA ligase OS=Homo sapiens OX=9606 GN=EPRS1 PE=1 SV=5	2	2823.42	0.786	104.9	127.6	100.9	82.5	109.6	74.4	418950	509438	402969	329474	437515	297074		High	High	High	High	High	High	High	0.0001404	1.806e-08	53	40.72
[R].DYAKGFGGQYGIQK.[D]	1xBiotin [K4]	1	1	5	P14317	P14317 [189-202]	P14317 1xBiotin [K192]	Hematopoietic lineage cell-specific protein OS=Homo sapiens OX=9606 GN=HCLS1 PE=1 SV=3	1	1757.83	0.786	96.2	127.8	114.1	75.6	77.1	109.2	13152.9	17464.3	15595.3	10334.8	10540	14924.6		High	High	High	Peak Found	High	High	High	0.0001404	5.413e-05	32	41.05
[K].IPSTKNSIALVSTNYPLSK.[T]	1xBiotin [K5]	1	1	1	Q8IX90	Q8IX90 [296-314]	Q8IX90 1xBiotin [K300]	Spindle and kinetochore-associated protein 3 OS=Homo sapiens OX=9606 GN=SKA3 PE=1 SV=2	1	2259.21	0.786	42.7	338.3	58.6	33.5	60.8	66	3776.46	29951.8	5190.44	2966.81	5384.88	5843.99		Not Found	High	Not Found	Not Found	Not Found	Not Found	High	0.0001404	0.0006995	7	48.15
[K].AVPSQKR.[T]	1xBiotin [K6]	1	1	6	P31949	P31949 [98-104]	P31949 1xBiotin [K103]	Protein S100-A11 OS=Homo sapiens OX=9606 GN=S100A11 PE=1 SV=2	1	1011.54	0.785	77.6	150.9	104.8	82.3	80.5	103.9	25128.1	48848.6	33914.8	26634.9	26057	33632.1		Peak Found	High	High	High	High	Peak Found	High	0.001867	0.02381	17	20.54
[R].AKVEFNIR.[K]	1xBiotin [K2]	1	1	1	Q8NC51	Q8NC51 [302-309]	Q8NC51 1xBiotin [K303]	Plasminogen activator inhibitor 1 RNA-binding protein OS=Homo sapiens OX=9606 GN=SERBP1 PE=1 SV=2	1	1202.64	0.785	108.5	115.9	107.6	85.1	77.9	105	27042.4	28898.9	26830.6	21222.9	19419.6	26167.1		Peak Found	Peak Found	High	Peak Found	Peak Found	Peak Found	High	0.0001404	0.001324	21	41
[K].GDFPTGKSSFSITR.[E]	1xBiotin [K7]	1	1	3	Q9Y2W1	Q9Y2W1 [552-565]	Q9Y2W1 1xBiotin [K558]	Thyroid hormone receptor-associated protein 3 OS=Homo sapiens OX=9606 GN=THRAP3 PE=1 SV=2	1	1725.83	0.785	125.5	88.9	114.2	98.2	89.6	83.6	10571.2	7491.7	9621.37	8277.21	7548.3	7044.17		Peak Found	High	High	Peak Found	Peak Found	High	High	0.0001404	0.0026	13	44.5
[K].GKLDVQFSGLTKGDAVR.[D]	1xBiotin [K12]	1	1	13	P21333	P21333 [905-921]	P21333 1xBiotin [K916]	Filamin-A OS=Homo sapiens OX=9606 GN=FLNA PE=1 SV=4	2	2017.05	0.785	106.4	126.9	108.5	89.5	85.1	83.6	404644	482510	412591	340537	323688	317833		High	High	High	High	High	High	High	0.0001404	1.091e-07	51	43.45
[K].FGQGFGKTNIYTQK.[Q]	1xBiotin [K7]	1	1	18	Q9H5V9	Q9H5V9 [122-135]	Q9H5V9 1xBiotin [K128]	STING ER exit protein OS=Homo sapiens OX=9606 GN=STEEP1 PE=1 SV=1	1	1814.89	0.783	120.6	115.8	97.5	87	94.5	84.6	735183	706052	593982	530344	575940	515574		High	High	High	High	High	High	High	0.0001404	7.509e-09	68	42.34
[R].QLPMKIR.[I]	1xBiotin [K5]	1	1	6	Q8IVW6	Q8IVW6 [463-469]	Q8IVW6 1xBiotin [K467]	AT-rich interactive domain-containing protein 3B OS=Homo sapiens OX=9606 GN=ARID3B PE=1 SV=2	1	1111.61	0.783	116	96.7	126.8	79.6	99.3	81.6	21838.4	18215.9	23874.9	14983.8	18697.5	15373.4		High	High	High	High	High	High	High	0.0001404	0.003318	20	38.74
[K].SVLADQGKSFATASHR.[N]	1xBiotin [K8]	1	1	6	Q9NYF8	Q9NYF8 [414-429]	Q9NYF8 1xBiotin [K421]	Bcl-2-associated transcription factor 1 OS=Homo sapiens OX=9606 GN=BCLAF1 PE=1 SV=2	1	1900.93	0.781	103.7	110.2	93	72	81	140.2	26351.8	28005.8	23647.9	18313.6	20580.9	35630.8		High	High	High	High	High	High	High	0.0001404	1.194e-05	40	35.76
[K].ATQKGDPVAILK.[R]	1xBiotin [K4]	1	1	5	Q9P2E9	Q9P2E9 [688-699]	Q9P2E9 1xBiotin [K691]	Ribosome-binding protein 1 OS=Homo sapiens OX=9606 GN=RRBP1 PE=1 SV=5	1	1466.8	0.781	115.7	129.9	99.1	91.1	62.8	101.4	14871.3	16688.5	12733.2	11710.5	8077.2	13030.7		High	High	High	High	Peak Found	High	High	0.0001404	0.00225	15	41.18
[R].VTPPEGYEVVTVFPK.[-]	1xBiotin [K15]	1	1	4	O00151	O00151 [315-329]	O00151 1xBiotin [K329]	PDZ and LIM domain protein 1 OS=Homo sapiens OX=9606 GN=PDLIM1 PE=1 SV=4	0	1887.96	0.78	115.5	113.5	125.3	53.2	90.1	102.3	20278.2	19928.7	21999.6	9336.11	15819.7	17956.6		Peak Found	High	High	Peak Found	Peak Found	High	High	0.0001404	0.003301	1	56.48
[R].IIAHSNQKSAAGYPDYYCK.[W]	1xBiotin [K8]; 1xCarbamidomethyl [C18]	1	1	6	O14646	O14646 [394-412]	O14646 1xBiotin [K401]	Chromodomain-helicase-DNA-binding protein 1 OS=Homo sapiens OX=9606 GN=CHD1 PE=1 SV=2	1	2412.11	0.78	97.5	138.2	100.9	121.5	63.2	78.7	35133	49808.4	36358.5	43761.5	22766.3	28351.3		High	High	High	High	High	High	High	0.0001404	4.451e-05	36	33.66
[R].RPDQQLQGEGKIIDR.[R]	1xBiotin [K11]	1	1	6	Q8NC51	Q8NC51 [112-126]	Q8NC51 1xBiotin [K122]	Plasminogen activator inhibitor 1 RNA-binding protein OS=Homo sapiens OX=9606 GN=SERBP1 PE=1 SV=2	1	1979.01	0.779	104	136.2	106.6	85.4	86.7	81.1	71520.1	93602	73310.2	58704	59592.3	55736.1		High	High	High	High	High	High	High	0.0001404	2.376e-07	46	34.3
[R].GDGTGGKSIYGER.[F]	1xBiotin [K7]	1	1	4	P23284	P23284 [110-122]	P23284 1xBiotin [K116]	Peptidyl-prolyl cis-trans isomerase B OS=Homo sapiens OX=9606 GN=PPIB PE=1 SV=2	1	1522.7	0.779	112.3	101.4	129	100.5	58.3	98.5	8528.69	7706.07	9800.58	7634.34	4426.38	7485.45		High	High	High	High	Not Found	Peak Found	High	0.0003987	0.009865	18	32.25
[K].IVKPVKVSAPR.[V]	1xBiotin [K6]	1	1	7	P83731	P83731 [142-152]	P83731 1xBiotin [K147]	60S ribosomal protein L24 OS=Homo sapiens OX=9606 GN=RPL24 PE=1 SV=1	1	1419.85	0.778	128.6	116.1	94.6	75.2	85.5	100	37023.1	33407.3	27234.3	21636	24610.8	28794.8		High	High	High	High	High	High	High	0.0001404	4.769e-05	35	29.51
[K].QGFAKEQVFYK.[C]	1xBiotin [K5]	1	1	2	Q8N2I2	Q8N2I2 [179-189]	Q8N2I2 1xBiotin [K183]	Zinc finger protein 619 OS=Homo sapiens OX=9606 GN=ZNF619 PE=2 SV=1	1	1570.77	0.776	182.2	85.6	101.2	85.8	78.5	66.7	11972	5620.47	6649.66	5637.55	5158.17	4380.33		High	High	Peak Found	Peak Found	Not Found	Not Found	High	0.0001404	0.0001019	32	43.96
[K].NLKDTLGIGK.[V]	1xBiotin [K3]	1	1	2	P16333	P16333 [70-79]	P16333 1xBiotin [K72]	Cytoplasmic protein NCK1 OS=Homo sapiens OX=9606 GN=NCK1 PE=1 SV=1	1	1284.7	0.775	48.8	113.4	156.9	121.5	84.9	74.6	2859.88	6648.15	9198.9	7125.07	4977.28	4371.5		High	High	Peak Found	Peak Found	Not Found	Not Found	High	0.0001404	0.001016	18	46.25
[R].KGNYAER.[VI]	1xBiotin [K1]	1	9	3	Q16777	Q16777 [37-43]	Q16777 1xBiotin [K37]	Histone H2A type 2-C OS=Homo sapiens OX=9606 GN=H2AC20 PE=1 SV=4	1	1063.5	0.774	127.4	101.1	105.9	82.1	76.5	107	16397.9	13004.1	13632.2	10557.9	9848.64	13763.7		High	High	Peak Found	High	Peak Found	Peak Found	High	0.0001404	0.002381	8	21.88
[R].SKGQESFK.[K]	1xBiotin [K2]	1	1	8	P06748	P06748 [222-229]	P06748 1xBiotin [K223]	Nucleophosmin OS=Homo sapiens OX=9606 GN=NPM1 PE=1 SV=2	1	1136.54	0.774	133.7	114.4	95.3	75	78.2	103.4	94807.9	81168.5	67615	53195.9	55476.6	73345.8		High	High	High	High	High	High	High	0.0001404	0.001158	28	26.22
[K].LCAKGSGPSR.[R]	1xBiotin [K4]; 1xCarbamidomethyl [C2]	1	1	1	Q92466	Q92466 [37-46]	Q92466 1xBiotin [K40]	DNA damage-binding protein 2 OS=Homo sapiens OX=9606 GN=DDB2 PE=1 SV=1	1	1258.6	0.773	100.6	136.6	109.2	84.9	84.3	84.4	12527.5	17021.7	13607.9	10570.5	10500.7	10514.4		Peak Found	Peak Found	Peak Found	High	Peak Found	Peak Found	High	0.001433	0.01663	20	24.09
[R].HELTEISNVDVETQSGKTVIR.[L]	1xBiotin [K17]	1	1	6	Q09666	Q09666 [187-207]	Q09666 1xBiotin [K203]	Neuroblast differentiation-associated protein AHNAK OS=Homo sapiens OX=9606 GN=AHNAK PE=1 SV=2	1	2581.29	0.772	97.2	121.2	114.6	104.5	75	87.6	28939.5	36089.5	34128	31126.2	22330	26102.7		High	High	High	High	High	High	High	0.0001404	4.222e-07	68	41.43
[R].DSHITNLKGLNLTTPGESDGFCANK.[L]	1xBiotin [K8]; 1xCarbamidomethyl [C22]	1	1	1	P57737	P57737 [484-508]	P57737 1xBiotin [K491]	Coronin-7 OS=Homo sapiens OX=9606 GN=CORO7 PE=1 SV=2	1	2915.37	0.771	105.5	204.4	55.6	66.8	81.3	86.4	5803.04	11246.1	3058.87	3675.24	4471.52	4753.35		Not Found	High	Not Found	Not Found	Not Found	Not Found	High	0.0002789	0.007959	16	47.74
[M].SALEKSMHLGR.[L]	1xAcetyl [N-Term]; 1xBiotin [K5]; 1xOxidation [M7]	1	1	2	Q9Y570	Q9Y570 [2-12]	Q9Y570 1xAcetyl [N-Term]; 1xBiotin [K6]	Protein phosphatase methylesterase 1 OS=Homo sapiens OX=9606 GN=PPME1 PE=1 SV=3	1	1512.73	0.77	124.8	129.3	108.5	41.6	96.1	99.8	16396.8	16988.9	14254.5	5470.99	12628.6	13119.2		Peak Found	High	High	Peak Found	Peak Found	Peak Found	High	0.0001404	0.0003075	21	38.34
[K].SSGFSGKGFK.[F]	1xBiotin [K7]	1	1	4	Q7L014	Q7L014 [770-779]	Q7L014 1xBiotin [K776]	Probable ATP-dependent RNA helicase DDX46 OS=Homo sapiens OX=9606 GN=DDX46 PE=1 SV=2	1	1227.58	0.769	117.1	111.4	113.9	92.7	77.3	87.6	20201.9	19210.6	19645.9	15984.5	13339	15111.5		High	High	High	Peak Found	Peak Found	High	High	0.0001404	2.638e-05	33	35.91
[M].ALKMVK.[G]	1xAcetyl [N-Term]; 1xBiotin [K3]	1	1	7	O14617	O14617 [2-7]	O14617 1xAcetyl [N-Term]; 1xBiotin [K4]	AP-3 complex subunit delta-1 OS=Homo sapiens OX=9606 GN=AP3D1 PE=1 SV=1	1	957.526	0.769	111.4	103.4	122.8	94	94.4	73.9	36132.9	33551.2	39842.5	30483.3	30619.5	23978.2		High	High	High	High	High	High	High	0.001123	0.01481	17	45.11
[K].ESFGGQGTKGK.[D]	1xBiotin [K9]	1	1	4	A4D1P6	A4D1P6 [292-302]	A4D1P6 1xBiotin [K300]	WD repeat-containing protein 91 OS=Homo sapiens OX=9606 GN=WDR91 PE=1 SV=2	1	1321.62	0.767	122	105.2	112.9	80.7	89.6	89.5	65890.1	56852.5	61005.3	43617.3	48413.2	48356.9		High	Peak Found	High	Peak Found	High	High	High	0.0001404	8.533e-05	30	26.1
[K].AAAKSAALQVTK.[Q]	1xBiotin [K4]	1	1	5	Q92733	Q92733 [247-258]	Q92733 1xBiotin [K250]	Proline-rich protein PRCC OS=Homo sapiens OX=9606 GN=PRCC PE=1 SV=1	1	1384.76	0.767	119.5	125.5	94.2	96.2	81.7	82.8	20030.5	21033.8	15781.2	16126.4	13692.7	13869.7		High	High	Peak Found	High	High	High	High	0.0001404	0.0001717	45	33.18
[R].SPFLQKQLTQPETHFGR.[E]	1xBiotin [K6]	1	1	6	Q9UJU6	Q9UJU6 [283-299]	Q9UJU6 1xBiotin [K288]	Drebrin-like protein OS=Homo sapiens OX=9606 GN=DBNL PE=1 SV=1	1	2240.13	0.767	108.5	143.8	95.8	83.2	91.3	77.4	85432.6	113214	75394.5	65498.6	71891.1	60951.7		High	High	High	High	High	High	High	0.0001404	7.023e-08	49	44.19
[K].NLGVSQKLVSPSR.[S]	1xBiotin [K7]	1	1	6	Q9H4L5	Q9H4L5 [7-19]	Q9H4L5 1xBiotin [K13]	Oxysterol-binding protein-related protein 3 OS=Homo sapiens OX=9606 GN=OSBPL3 PE=1 SV=1	1	1610.87	0.765	109.3	116.5	103.4	120.6	66.6	83.6	14915.5	15894.1	14116.1	16456.6	9094.17	11412.3		High	High	High	High	High	High	High	0.0001404	0.0001118	28	39.96
[K].SSSAQQKTVSSTK.[L]	1xBiotin [K7]	1	1	6	P11717	P11717 [2464-2476]	P11717 1xBiotin [K2470]	Cation-independent mannose-6-phosphate receptor OS=Homo sapiens OX=9606 GN=IGF2R PE=1 SV=3	1	1564.76	0.765	114.3	124.4	96.9	85.8	83.4	95.2	11413.5	12421.9	9679.3	8562.99	8333.12	9504.04		High	High	High	High	High	High	High	0.0001404	7.842e-05	47	21.38
[R].SDDMFTFHGPGKSVFGTPTLETANK.[N]	1xBiotin [K12]	1	1	4	P49792	P49792 [1128-1152]	P49792 1xBiotin [K1139]	E3 SUMO-protein ligase RanBP2 OS=Homo sapiens OX=9606 GN=RANBP2 PE=1 SV=2	1	2910.34	0.764	14.7	174.4	182	77	139	12.8	3321.21	39305.7	41036.3	17368	31338.5	2891.68		High	High	High	Peak Found	High	Not Found	High	0.0001404	6.837e-05	17	52.64
[K].MSNADFAKLFLR.[K]	1xBiotin [K8]; 1xOxidation [M1]	1	1	3	Q15020	Q15020 [951-962]	Q15020 1xBiotin [K958]	Squamous cell carcinoma antigen recognized by T-cells 3 OS=Homo sapiens OX=9606 GN=SART3 PE=1 SV=1	1	1654.81	0.763	78.6	202.1	74.6	58.7	60	125.9	5614.45	14436.6	5327.96	4192.65	4285.31	8993.28		High	High	Not Found	Not Found	High	Peak Found	High	0.0001404	2.046e-06	65	55.77
[K].TGGDNKTLLHLGSSAPGK.[E]	1xBiotin [K6]	1	1	4	Q5SW79	Q5SW79 [712-729]	Q5SW79 1xBiotin [K717]	Centrosomal protein of 170 kDa OS=Homo sapiens OX=9606 GN=CEP170 PE=1 SV=1	1	1979	0.762	95.2	100.9	161.3	88.7	76.9	76.9	8863.49	9395.28	15016.2	8256.15	7157.41	7159.49		High	High	High	Peak Found	Peak Found	High	High	0.0001404	0.0001726	23	38.55
[K].QKIAFTEWIEPPKR.[E]	1xBiotin [K2]	1	1	6	O60264	O60264 [723-736]	O60264 1xBiotin [K724]	SWI/SNF-related matrix-associated actin-dependent regulator of chromatin subfamily A member 5 OS=Homo sapiens OX=9606 GN=SMARCA5 PE=1 SV=1	2	1969.04	0.761	95.1	136	117.5	105.2	89.4	56.8	18037	25801.3	22304.7	19964.3	16963.2	10779.8		High	High	High	High	High	Peak Found	High	0.0001404	0.001195	15	50.98
[K].LQSKVAVLIR.[E]	1xBiotin [K4]	1	1	1	Q9H7N4	Q9H7N4 [833-842]	Q9H7N4 1xBiotin [K836]	Splicing factor, arginine/serine-rich 19 OS=Homo sapiens OX=9606 GN=SCAF1 PE=1 SV=3	1	1352.81	0.76	65.4	184.4	91.6	44.6	144.5	69.6	3715.47	10480.3	5202.56	2536.02	8208.69	3952.26		Not Found	High	Not Found	Not Found	Peak Found	Not Found	High	0.0003987	0.008877	19	47.13
[R].AVTVNKATMK.[T]	1xBiotin [K6]	1	1	1	Q86X10	Q86X10 [388-397]	Q86X10 1xBiotin [K393]	Ral GTPase-activating protein subunit beta OS=Homo sapiens OX=9606 GN=RALGAPB PE=1 SV=1	1	1288.68	0.759	104.1	115.9	123.8	94	68.5	93.8	5904.69	6569.35	7020.1	5327.83	3882.19	5317.67		High	Peak Found	Peak Found	Not Found	Peak Found	Peak Found	High	0.0003987	0.008614	26	32.25
[R].SGSISVKIIR.[H]	1xBiotin [K7]	1	1	7	Q8TF01	Q8TF01 [724-733]	Q8TF01 1xBiotin [K730]	Arginine/serine-rich protein PNISR OS=Homo sapiens OX=9606 GN=PNISR PE=1 SV=2	1	1285.73	0.758	111.8	130.5	102.5	88.9	81.6	84.7	58532.4	68289.4	53677.4	46518	42705.2	44353.7		High	High	High	High	High	High	High	0.0001404	2.148e-05	61	41.45
[K].EQIKWSLLR.[-]	1xBiotin [K4]	1	1	1	P61923	P61923 [169-177]	P61923 1xBiotin [K172]	Coatomer subunit zeta-1 OS=Homo sapiens OX=9606 GN=COPZ1 PE=1 SV=1	1	1398.76	0.757	141.8	180	12.8	30.1	107.3	128.1	27332.2	34702.8	2470.18	5804	20686.1	24693.4		Peak Found	High	Not Found	Not Found	Peak Found	Peak Found	High	0.0001404	0.002094	16	51.61
[R].LDDFFKVTGSLSSAK.[R]	1xBiotin [K6]	1	1	4	P39748	P39748 [340-354]	P39748 1xBiotin [K345]	Flap endonuclease 1 OS=Homo sapiens OX=9606 GN=FEN1 PE=1 SV=1	1	1840.91	0.756	65	136.2	96.2	72.7	43.8	186	4933.48	10330	7295.22	5517.19	3324.96	14111.4		High	High	Peak Found	Not Found	High	High	High	0.0001404	0.000132	27	52.43
[R].HESVSKISTISSVR.[N]	1xBiotin [K6]	1	1	2	P15924	P15924 [2587-2600]	P15924 1xBiotin [K2592]	Desmoplakin OS=Homo sapiens OX=9606 GN=DSP PE=1 SV=3	1	1755.91	0.756	124.6	117	78.8	59.6	139	81.1	6650.65	6243.66	4207.15	3179.19	7422.1	4328.75		High	Peak Found	High	Not Found	Peak Found	Peak Found	High	0.001433	0.02043	16	37.19
[R].HKAAAYDISEDEED.[-]	1xBiotin [K2]	1	1	2	P49585	P49585 [354-367]	P49585 1xBiotin [K355]	Choline-phosphate cytidylyltransferase A OS=Homo sapiens OX=9606 GN=PCYT1A PE=1 SV=2	1	1818.75	0.755	119.7	107.9	122.7	110.3	49	90.4	7290.5	6569.76	7475.51	6717.66	2983.48	5504.75		Peak Found	Peak Found	High	High	Not Found	Peak Found	High	0.0001404	0.005001	34	34.21
[K].VAYAAQPALKTQFLTTPISQAQK.[L]	1xBiotin [K10]	1	1	7	Q96L91	Q96L91 [3009-3031]	Q96L91 1xBiotin [K3018]	E1A-binding protein p400 OS=Homo sapiens OX=9606 GN=EP400 PE=1 SV=4	1	2701.44	0.755	106.7	102.4	127.4	96.2	94.1	73.1	120109	115202	143371	108238	105883	82284.9		High	High	High	High	High	High	High	0.0001404	1.206e-06	48	53.17
[K].SKGIAYIEFK.[T]	1xBiotin [K2]	1	1	6	P19338	P19338 [428-437]	P19338 1xBiotin [K429]	Nucleolin OS=Homo sapiens OX=9606 GN=NCL PE=1 SV=3	1	1381.72	0.753	118.4	112.8	112.5	79.2	92	85	63616.2	60620.2	60426.7	42565.7	49453.8	45670		High	High	High	High	High	High	High	0.0001404	3.577e-05	44	46.94
[R].TSPSKSPFLHSGMK.[M]	1xBiotin [K5]	1	1	3	O14497	O14497 [1599-1612]	O14497 1xBiotin [K1603]	AT-rich interactive domain-containing protein 1A OS=Homo sapiens OX=9606 GN=ARID1A PE=1 SV=3	1	1729.84	0.753	142.5	109.9	97.2	79.7	82.7	88.1	23957.2	18476.6	16337.7	13393.4	13910	14809.9		High	High	Peak Found	High	Peak Found	Peak Found	High	0.0001404	0.0008897	21	35.92
[K].SNYKMMFVK.[S]	1xBiotin [K4]; 2xOxidation [M5; M6]	1	1	2	O00193	O00193 [171-179]	O00193 1xBiotin [K174]	Small acidic protein OS=Homo sapiens OX=9606 GN=SMAP PE=1 SV=1	1	1405.63	0.752	121.5	83.8	139.6	74.9	105	75.1	47001	32413.1	53995.2	28968.3	40623.5	29051.3		Peak Found	High	High	Peak Found	Peak Found	Peak Found	High	0.0001404	0.004434	2	37.67
[K].FKQESTVATER.[Q]	1xBiotin [K2]	1	1	2	Q9H307	Q9H307 [156-166]	Q9H307 1xBiotin [K157]	Pinin OS=Homo sapiens OX=9606 GN=PNN PE=1 SV=5	1	1521.74	0.752	100.8	131.3	114.6	88.4	89.1	75.8	7066.01	9200.58	8030.81	6195.53	6246.95	5311.09		Peak Found	High	High	Peak Found	Peak Found	Peak Found	High	0.0001404	0.001613	11	28.93
[K].QYGLKMK.[T]	1xBiotin [K5]; 1xOxidation [M6]	1	1	10	Q9UQ80	Q9UQ80 [254-260]	Q9UQ80 1xBiotin [K258]	Proliferation-associated protein 2G4 OS=Homo sapiens OX=9606 GN=PA2G4 PE=1 SV=3	1	1109.55	0.751	103.9	102.9	126.3	75.5	78	113.5	37849.6	37473.8	45998.1	27491.6	28424.8	41344.6		High	High	High	High	High	High	High	0.0001404	0.00334	23	29.88
[K].STQPISSVGKPASVIK.[N]	1xBiotin [K]	1	1	4	Q7Z6E9	Q7Z6E9 [1335-1350]	Q7Z6E9 1xBiotin [K]	E3 ubiquitin-protein ligase RBBP6 OS=Homo sapiens OX=9606 GN=RBBP6 PE=1 SV=1	0	1824.99	0.75	84.6	165.9	98.5	73.8	103.6	73.4	5462.04	10707.3	6357.65	4765.26	6688.33	4738.32		High	High	High	Peak Found	Peak Found	High	High	0.0001404	0.0006267	21	39.42
[R].ALHDTGKFTDGQLVSQK.[S]	1xBiotin [K7]	1	1	2	Q9GZT9	Q9GZT9 [228-244]	Q9GZT9 1xBiotin [K234]	Egl nine homolog 1 OS=Homo sapiens OX=9606 GN=EGLN1 PE=1 SV=1	1	2071.03	0.749	130	94.3	119	70.7	87.1	98.9	11821.3	8573.84	10814.9	6426.04	7917.97	8990.24		High	High	Peak Found	Peak Found	Peak Found	Peak Found	High	0.0001404	0.007612	16	37.48
[R].TSTPSAAMKLISPR.[D]	1xBiotin [K9]	1	1	4	Q9NSY2	Q9NSY2 [101-114]	Q9NSY2 1xBiotin [K109]	StAR-related lipid transfer protein 5 OS=Homo sapiens OX=9606 GN=STARD5 PE=1 SV=2	1	1685.87	0.748	117.7	106.2	131.5	92.3	98.4	53.8	9928.11	8957.68	11090.6	7788.99	8299.88	4541.65		High	High	High	Peak Found	High	Not Found	High	0.0001404	0.0005187	10	44.62
[R].NTPYKTLEPVKPPTVPNDYMTSPAR.[L]	1xBiotin [K5]	1	1	5	Q8IZP0	Q8IZP0 [195-219]	Q8IZP0 1xBiotin [K199]	Abl interactor 1 OS=Homo sapiens OX=9606 GN=ABI1 PE=1 SV=4	1	3042.51	0.748	113.9	94.5	139.8	85.2	80.9	85.7	26550	22024.3	32586.4	19855.5	18842.7	19963.2		Peak Found	High	High	High	High	High	High	0.0001404	0.0001908	9	45.15
[K].QAIKSLNFQEDDDTSR.[E]	1xBiotin [K4]	1	1	6	Q9H814	Q9H814 [336-351]	Q9H814 1xBiotin [K339]	Phosphorylated adapter RNA export protein OS=Homo sapiens OX=9606 GN=PHAX PE=1 SV=1	1	2092.96	0.747	118.8	102.9	118.5	98.4	72.8	88.6	17432.7	15105.6	17391.9	14433.3	10676.7	12997.2		High	High	High	High	High	High	High	0.0001404	1.848e-05	32	41.72
[R].GGGLLKYSNLLVR.[D]	1xBiotin [K6]	1	1	3	Q5VWP2	Q5VWP2 [241-253]	Q5VWP2 1xBiotin [K246]	Terminal nucleotidyltransferase 5C OS=Homo sapiens OX=9606 GN=TENT5C PE=1 SV=1	1	1615.9	0.747	82.6	233.1	74.4	74.8	55.6	79.6	6092.67	17186	5481.06	5510.61	4095.62	5865.15		High	High	High	Not Found	Not Found	Not Found	High	0.0001404	8.845e-05	31	54.19
[K].NMVKSADGVIVSGVK.[D]	1xBiotin [K4]	1	1	6	Q9UNH7	Q9UNH7 [190-204]	Q9UNH7 1xBiotin [K193]	Sorting nexin-6 OS=Homo sapiens OX=9606 GN=SNX6 PE=1 SV=1	1	1729.9	0.747	113.4	114.5	116.8	105.1	64.6	85.5	15208.2	15347	15665.6	14096.8	8667.7	11465.9		High	High	High	High	High	High	High	0.0001404	3.863e-05	42	41.7
[R].YIGIVKQAGLER.[M]	1xBiotin [K6]	1	1	12	P52597	P52597 [219-230]	P52597 1xBiotin [K224]	Heterogeneous nuclear ribonucleoprotein F OS=Homo sapiens OX=9606 GN=HNRNPF PE=1 SV=3	1	1572.86	0.746	103.8	130.2	100.7	75	97.2	93.1	191082	239568	185253	138035	178795	171342		High	High	High	High	High	High	High	0.0001404	2.151e-07	59	43.68
[R].NWDFNLKVEAAK.[I]	1xBiotin [K7]	1	1	6	P42331	P42331 [8-19]	P42331 1xBiotin [K14]	Rho GTPase-activating protein 25 OS=Homo sapiens OX=9606 GN=ARHGAP25 PE=1 SV=2	1	1660.82	0.746	111.9	109.9	118.1	82	94.6	83.5	57250.9	56216.2	60433.8	41942	48423.2	42712.5		High	High	High	High	High	High	High	0.0001404	2.808e-06	47	51.24
[K].VYLPNKQR.[T]	1xBiotin [K6]	1	1	8	P10398	P10398 [23-30]	P10398 1xBiotin [K28]	Serine/threonine-protein kinase A-Raf OS=Homo sapiens OX=9606 GN=ARAF PE=1 SV=2	1	1243.66	0.746	139.7	110.9	104	84.9	82.7	77.7	112448	89234	83725.7	68360.7	66566.9	62573.3		High	High	High	High	High	High	High	0.0001404	0.001273	27	34.02
[K].WTSQHSNTQTLGK.[-]	1xBiotin [K13]	1	1	8	Q6PKG0	Q6PKG0 [1084-1096]	Q6PKG0 1xBiotin [K1096]	La-related protein 1 OS=Homo sapiens OX=9606 GN=LARP1 PE=1 SV=2	0	1713.8	0.745	129.7	118.1	100.3	65.1	90.2	96.6	35718.7	32530.8	27625.5	17940.3	24839.2	26600.7		High	High	High	High	High	High	High	0.0001404	0.00148	18	32.76
[K].KEDLYLKPIQR.[T]	1xBiotin [K1]	1	1	2	P13639	P13639 [439-449]	P13639 1xBiotin [K439]	Elongation factor 2 OS=Homo sapiens OX=9606 GN=EEF2 PE=1 SV=4	1	1628.88	0.745	112.7	122.6	106.6	55.3	118.9	83.9	5859.18	6374.19	5540.04	2875.61	6181.63	4362.71		High	Peak Found	High	Not Found	Not Found	Peak Found	High	0.001006	0.01378	10	37.76
[R].GQGEKSATPSR.[K]	1xBiotin [K5]	1	1	9	P46060	P46060 [402-412]	P46060 1xBiotin [K406]	Ran GTPase-activating protein 1 OS=Homo sapiens OX=9606 GN=RANGAP1 PE=1 SV=1	1	1343.64	0.744	103.3	110.8	135.6	87	76.9	86.5	272703	292560	358054	229877	202966	228335		High	High	High	High	High	High	High	0.0001404	8.108e-06	49	19.96
[R].SEIVANSSGEFILKTYVR.[R]	1xBiotin [K14]	1	1	3	Q9GZR1	Q9GZR1 [74-91]	Q9GZR1 1xBiotin [K87]	Sentrin-specific protease 6 OS=Homo sapiens OX=9606 GN=SENP6 PE=1 SV=2	1	2239.14	0.744	56.5	276.4	57.5	69.2	98.4	42.1	3563.55	17423.1	3623.63	4361.55	6200.65	2651.5		Not Found	High	High	Not Found	Not Found	High	High	0.0001404	2.595e-08	74	54.06
[K].AGGAAGLFAKQVQK.[K]	1xBiotin [K10]	1	1	7	Q9UBW5	Q9UBW5 [6-19]	Q9UBW5 1xBiotin [K15]	Bridging integrator 2 OS=Homo sapiens OX=9606 GN=BIN2 PE=1 SV=3	1	1571.84	0.741	111.3	118.4	120.8	89.3	70.5	89.6	43097.1	45850.9	46777.3	34590.3	27290.8	34684.8		High	High	High	High	High	High	High	0.0001404	1.988e-07	58	41.65
[K].EQQSNIAVFQGKK.[I]	1xBiotin [K]	1	1	3	Q8NEF9	Q8NEF9 [412-424]	Q8NEF9 1xBiotin [K]	Serum response factor-binding protein 1 OS=Homo sapiens OX=9606 GN=SRFBP1 PE=1 SV=1	1	1702.86	0.741	67.3	114	146.4	84.5	83.2	104.5	3969.73	6721.9	8627.93	4984.18	4904.68	6162.8		High	High	High	Not Found	Not Found	Not Found	High	0.0001404	3.154e-05	43	38.43
[K].GPSYGLSAEVKNR.[L]	1xBiotin [K11]	1	1	5	Q99439	Q99439 [9-21]	Q99439 1xBiotin [K19]	Calponin-2 OS=Homo sapiens OX=9606 GN=CNN2 PE=1 SV=4	1	1603.79	0.741	123.5	108	104.3	74.5	109.6	80.1	12153.6	10636.3	10265.4	7335.39	10789.9	7882.71		High	High	High	High	Peak Found	High	High	0.0001404	1.135e-05	33	37.11
[K].TILPKVMQVK.[N]	1xBiotin [K5]	1	1	5	P55081	P55081 [372-381]	P55081 1xBiotin [K376]	Microfibrillar-associated protein 1 OS=Homo sapiens OX=9606 GN=MFAP1 PE=1 SV=2	1	1382.79	0.74	112.3	124.5	111.3	73	95.8	83.1	46458.7	51527.9	46073.7	30214.5	39661.7	34394.5		High	High	High	High	Peak Found	High	High	0.0001404	0.001824	25	46.09
[K].ATQWNSAEEGLPTNSTSDSRPKSSSPIR.[L]	1xBiotin [K22]	1	1	2	Q9Y2I7	Q9Y2I7 [1690-1717]	Q9Y2I7 1xBiotin [K1711]	1-phosphatidylinositol 3-phosphate 5-kinase OS=Homo sapiens OX=9606 GN=PIKFYVE PE=1 SV=3	1	3229.52	0.74	115.7	120.1	110.2	75.1	93.3	85.6	42124.3	43729.8	40133	27361.8	33962.3	31153.1		Peak Found	Peak Found	Peak Found	High	Peak Found	High	High	0.0001404	0.003267	15	37.03
[R].TLSSIKTATGVQGK.[E]	1xBiotin [K6]	1	1	1	Q9Y3P9	Q9Y3P9 [1053-1066]	Q9Y3P9 1xBiotin [K1058]	Rab GTPase-activating protein 1 OS=Homo sapiens OX=9606 GN=RABGAP1 PE=1 SV=3	1	1616.87	0.739	61.4	160.7	130.1	96.1	45.5	106.1	3585.88	9378.95	7594.71	5608.72	2655.99	6189.01		Not Found	Peak Found	High	Not Found	Not Found	Peak Found	High	0.0001404	0.000891	26	37.57
[K].IITAVPKIATGHGQQGVTQVVLK.[G]	1xBiotin [K7]	1	1	2	P51610	P51610 [814-836]	P51610 1xBiotin [K820]	Host cell factor 1 OS=Homo sapiens OX=9606 GN=HCFC1 PE=1 SV=2	1	2584.46	0.738	84.6	129.2	147.2	125.2	95.3	18.5	11733.5	17914.6	20409.4	17359.6	13214.7	2563.4		High	Peak Found	Peak Found	High	Peak Found	Not Found	High	0.0001404	0.004242	6	44.93
[R].LDPFADGGKTPDPK.[M]	1xBiotin [K9]	1	1	12	O75533	O75533 [133-146]	O75533 1xBiotin [K141]	Splicing factor 3B subunit 1 OS=Homo sapiens OX=9606 GN=SF3B1 PE=1 SV=3	1	1683.8	0.738	118.4	113.3	114.1	78.7	91.3	84.2	100366	96069.9	96700.2	66709.2	77376.8	71324.4		High	High	High	High	High	High	High	0.0001404	1.327e-07	61	40.19
[R].KGGSTSSSPSR.[R]	1xBiotin [K1]	1	1	2	Q14739	Q14739 [64-74]	Q14739 1xBiotin [K64]	Delta(14)-sterol reductase LBR OS=Homo sapiens OX=9606 GN=LBR PE=1 SV=2	1	1276.6	0.737	111.8	107.4	131.2	59.3	96.7	93.6	5643.35	5422.05	6622.46	2990.82	4879.29	4726.07		Peak Found	Peak Found	High	Not Found	Not Found	High	High	0.001755	0.02173	8	15.19
[K].GLLETTVQKVAR.[V]	1xBiotin [K9]	1	1	3	O43290	O43290 [649-660]	O43290 1xBiotin [K657]	U4/U6.U5 tri-snRNP-associated protein 1 OS=Homo sapiens OX=9606 GN=SART1 PE=1 SV=1	1	1540.85	0.734	117.6	93	124.8	72.5	68.3	123.8	19840.1	15699.6	21065.2	12226.7	11522.8	20887.4		High	High	High	Peak Found	Peak Found	Peak Found	High	0.0001404	3.997e-06	87	48.46
[R].IMKAQALR.[D]	1xBiotin [K3]	1	3	6	P08238	P08238 [605-612]	P08238 1xBiotin [K607]	Heat shock protein HSP 90-beta OS=Homo sapiens OX=9606 GN=HSP90AB1 PE=1 SV=4	1	1156.63	0.733	137.2	113.4	99.7	91.5	85	73.1	193914	160292	140941	129337	120133	103301		High	High	High	High	High	High	High	0.0001404	9.836e-05	46	34.2
[R].LQKVMNHITDGPR.[K]	1xBiotin [K3]	1	1	2	Q63HN8	Q63HN8 [507-519]	Q63HN8 1xBiotin [K509]	E3 ubiquitin-protein ligase RNF213 OS=Homo sapiens OX=9606 GN=RNF213 PE=1 SV=3	1	1734.88	0.732	116.5	131.5	94.2	84.9	87.6	85.3	39271.5	44316.3	31752.9	28628.7	29546.1	28747.6		High	High	Peak Found	Peak Found	Peak Found	Peak Found	High	0.0001404	1.099e-05	24	34.33
[K].NASTVVVSDKYNLKPIPLKR.[Q]	1xBiotin [K]	1	1	7	Q96QC0	Q96QC0 [226-245]	Q96QC0 1xBiotin [K]	Serine/threonine-protein phosphatase 1 regulatory subunit 10 OS=Homo sapiens OX=9606 GN=PPP1R10 PE=1 SV=1	2	2468.37	0.732	108.9	114.4	128.4	90.3	93.9	64	51460.4	54050.9	60642.9	42671.8	44379.2	30253.4		High	High	High	High	High	High	High	0.0001404	0.001494	10	41.76
[K].KQVAPEKPVK.[K]	1xBiotin [K]	1	1	2	P53999	P53999 [29-38]	P53999 1xBiotin [K]	Activated RNA polymerase II transcriptional coactivator p15 OS=Homo sapiens OX=9606 GN=SUB1 PE=1 SV=3	1	1349.76	0.731	108	104.7	112.5	74.9	78.9	121.1	5694.7	5519.97	5932.64	3949.75	4161.91	6384.17		Peak Found	High	High	Peak Found	Not Found	Peak Found	High	0.0003987	0.008428	15	22.55
[K].IATGHGQQGVTQVVLKGAPGQPGTILR.[T]	1xBiotin [K16]	1	1	7	P51610	P51610 [821-847]	P51610 1xBiotin [K836]	Host cell factor 1 OS=Homo sapiens OX=9606 GN=HCFC1 PE=1 SV=2	1	2909.58	0.731	116.7	136.8	88.4	82.8	90.2	85.2	117578	137824	89037.2	83419.8	90840.9	85892.1		High	High	High	High	High	High	High	0.0001404	3.222e-08	49	44.2
[K].MLVSLKMSYK.[A]	1xBiotin [K6]; 2xOxidation [M1; M7]	1	1	4	P23381	P23381 [42-51]	P23381 1xBiotin [K47]	Tryptophan--tRNA ligase, cytoplasmic OS=Homo sapiens OX=9606 GN=WARS1 PE=1 SV=2	1	1457.72	0.73	124.6	76.5	143.4	61.8	104.7	89	11617.2	7131.85	13361.1	5762.36	9755.56	8293.45		High	High	High	Not Found	Peak Found	High	High	0.0001404	0.0009993	27	39.85
[K].KSSFANVAAATPAIK.[K]	1xBiotin [K1]	1	1	3	Q9BTC0	Q9BTC0 [570-584]	Q9BTC0 1xBiotin [K570]	Death-inducer obliterator 1 OS=Homo sapiens OX=9606 GN=DIDO1 PE=1 SV=5	1	1701.9	0.73	152	53.4	123.4	82.1	78.2	110.9	10275.2	3612.64	8341.55	5548.64	5285.08	7498.27		Peak Found	High	High	Not Found	Not Found	High	High	0.0001404	0.0003642	8	41.17
[K].ENPQQEGAKGAKPCAVSAGR.[S]	1xBiotin [K9]; 1xCarbamidomethyl [C14]	1	1	3	Q15697	Q15697 [219-238]	Q15697 1xBiotin [K227]	Zinc finger protein 174 OS=Homo sapiens OX=9606 GN=ZNF174 PE=1 SV=1	1	2281.08	0.728	118.7	140.1	89.4	76.2	73.6	102	33155.4	39141.2	24982.1	21289.8	20547.3	28494		High	High	Peak Found	Peak Found	Peak Found	High	High	0.0001404	0.003624	8	24.65
[R].NFLGEKYIR.[R]	1xBiotin [K6]	1	1	1	P32969	P32969 [116-124]	P32969 1xBiotin [K121]	60S ribosomal protein L9 OS=Homo sapiens OX=9606 GN=RPL9 PE=1 SV=1	1	1365.7	0.728	49.4	73.5	230.3	36	61.1	149.6	4045.54	6019.97	18855.4	2944.49	5003.09	12245.3		Not Found	Not Found	High	Not Found	Not Found	Peak Found	High	0.0001404	0.002761	7	46.05
[R].FQDVGPQAPVGSVYQKTNAVSEIK.[R]	1xBiotin [K16]	1	1	5	Q9UJU6	Q9UJU6 [149-172]	Q9UJU6 1xBiotin [K164]	Drebrin-like protein OS=Homo sapiens OX=9606 GN=DBNL PE=1 SV=1	1	2788.4	0.727	107.5	129.5	147	107.9	13.9	94.2	20357.9	24535.1	27838.8	20447.7	2640.61	17845.5		High	High	Peak Found	High	High	High	High	0.0001404	1.157e-05	28	48.66
[R].TPKIVSGK.[D]	1xBiotin [K3]	1	1	2	P00338	P00338 [74-81]	P00338 1xBiotin [K76]	L-lactate dehydrogenase A chain OS=Homo sapiens OX=9606 GN=LDHA PE=1 SV=2	1	1055.59	0.724	115.4	122.6	107.8	76.8	83.5	93.8	7593.05	8064.56	7094.36	5055.29	5496.49	6169.88		High	Peak Found	High	Not Found	Not Found	Not Found	High	0.0001404	0.004531	15	27.72
[R].VKTNVPVKLFAR.[S]	1xBiotin [K2]	1	1	7	Q9UKM9	Q9UKM9 [158-169]	Q9UKM9 1xBiotin [K159]	RNA-binding protein Raly OS=Homo sapiens OX=9606 GN=RALY PE=1 SV=1	2	1597.92	0.723	122.6	114.9	109.6	79.3	91.7	82.1	74658.4	69959.8	66736.5	48276.9	55856.5	49981.8		High	High	High	High	High	High	High	0.0001404	2.058e-06	39	41.3
[K].IKGILPVK.[M]	1xBiotin [K2]	1	1	12	Q9ULD2	Q9ULD2 [637-644]	Q9ULD2 1xBiotin [K638]	Microtubule-associated tumor suppressor 1 OS=Homo sapiens OX=9606 GN=MTUS1 PE=1 SV=2	1	1093.68	0.722	111.5	117.5	119.4	82.9	86.3	82.5	610493	643687	654040	453929	472511	451703		High	High	High	High	High	High	High	0.0001404	0.000138	34	41.77
[K].VAQPKEVYR.[Q]	1xBiotin [K5]	1	1	9	O14979	O14979 [307-315]	O14979 1xBiotin [K311]	Heterogeneous nuclear ribonucleoprotein D-like OS=Homo sapiens OX=9606 GN=HNRNPDL PE=1 SV=3	1	1315.68	0.722	114.9	119.7	116	72.3	93.4	83.8	72162.3	75169.1	72882.9	45399.9	58638.7	52633.6		High	High	High	High	High	High	High	0.0001404	0.0001336	42	30.67
[K].DVKFGADAR.[A]	1xBiotin [K3]	1	1	2	P10809	P10809 [29-37]	P10809 1xBiotin [K31]	60 kDa heat shock protein, mitochondrial OS=Homo sapiens OX=9606 GN=HSPD1 PE=1 SV=2	1	1204.58	0.721	119.2	92.1	128.8	92.8	85.7	81.3	7703.75	5956.08	8328.01	6001.37	5542.31	5255.56		Peak Found	High	High	Not Found	Not Found	Not Found	High	0.0001404	0.006779	8	34.69
[K].FMSKVIGANK.[N]	1xBiotin [K4]; 1xOxidation [M2]	1	1	2	Q9Y2W1	Q9Y2W1 [452-461]	Q9Y2W1 1xBiotin [K455]	Thyroid hormone receptor-associated protein 3 OS=Homo sapiens OX=9606 GN=THRAP3 PE=1 SV=2	1	1336.68	0.72	110.3	124.3	114.2	71.5	97.3	82.3	21504.6	24238.4	22278	13950.8	18980.6	16045.5		High	Peak Found	High	Peak Found	Peak Found	Peak Found	High	0.0001404	5.42e-05	36	34.17
[R].KVFSPVIR.[S]	1xBiotin [K1]	1	1	3	Q96RK0	Q96RK0 [493-500]	Q96RK0 1xBiotin [K493]	Protein capicua homolog OS=Homo sapiens OX=9606 GN=CIC PE=1 SV=2	1	1171.67	0.72	105.7	112	131.7	77.4	78.3	94.8	9624.34	10200.9	11996	7050.64	7127.84	8637.08		High	High	High	Peak Found	Peak Found	Peak Found	High	0.0001404	0.001597	7	41.81
[K].KSTVLQQQYNR.[V]	1xBiotin [K1]	1	1	6	Q9Y490	Q9Y490 [428-438]	Q9Y490 1xBiotin [K428]	Talin-1 OS=Homo sapiens OX=9606 GN=TLN1 PE=1 SV=3	1	1590.81	0.72	111.9	117.5	120.5	78.8	86.7	84.7	16031.6	16830.6	17257.5	11284.8	12424.1	12129		High	High	High	High	High	High	High	0.0001404	2.857e-06	46	32.51
[K].LSPSWNPKIIYEPHPQLTR.[N]	1xBiotin [K8]	1	1	6	Q96BY7	Q96BY7 [254-272]	Q96BY7 1xBiotin [K261]	Autophagy-related protein 2 homolog B OS=Homo sapiens OX=9606 GN=ATG2B PE=1 SV=5	1	2502.3	0.72	75.8	141.4	127.3	72.2	128.7	54.6	14918.7	27817.7	25037.1	14209.2	25326.3	10734.9		High	High	High	High	High	High	High	0.0001404	0.0004166	18	49.24
[R].SLKTNTLAAQSVIK.[K]	1xBiotin [K3]	1	1	6	Q9NZ43	Q9NZ43 [182-195]	Q9NZ43 1xBiotin [K184]	Vesicle transport protein USE1 OS=Homo sapiens OX=9606 GN=USE1 PE=1 SV=2	1	1699.94	0.719	19.2	169.3	131.9	94.8	104.6	80.3	2844.56	25079.3	19537	14045.3	15498.3	11898.5		High	High	High	High	High	High	High	0.0001404	7.531e-06	28	42.82
[K].SPFLHSGMKMQK.[A]	1xBiotin [K]	1	1	7	O14497	O14497 [1604-1615]	O14497 1xBiotin [K]	AT-rich interactive domain-containing protein 1A OS=Homo sapiens OX=9606 GN=ARID1A PE=1 SV=3	1	1616.77	0.719	142.6	130	77.4	102.4	80.8	66.8	55795.9	50890.2	30271.2	40090.7	31609.6	26134.8		High	High	High	High	High	High	High	0.0001404	0.001002	20	35.44
[R].SPALKSPLQSVVVR.[R]	1xBiotin [K5]	1	1	5	Q9Y2W1	Q9Y2W1 [248-261]	Q9Y2W1 1xBiotin [K252]	Thyroid hormone receptor-associated protein 3 OS=Homo sapiens OX=9606 GN=THRAP3 PE=1 SV=2	1	1706.96	0.718	119.3	120.6	102.1	85.7	20.1	152.1	25386.6	25653.8	21728.5	18235.8	4278.95	32367.9		High	High	High	High	Not Found	High	High	0.0001404	2.382e-06	28	46.91
[K].GLNSPVLIGKSK.[D]	1xBiotin [K]	1	1	7	Q4L235	Q4L235 [721-732]	Q4L235 1xBiotin [K]	Beta-alanine-activating enzyme OS=Homo sapiens OX=9606 GN=AASDH PE=1 SV=3	1	1438.81	0.718	121	123	94.9	87.8	86.9	86.5	192011	195145	150550	139420	137879	137221		High	High	High	High	High	High	High	0.0001404	8.316e-06	50	41.28
[R].AGAISASGPELQGAGHSKLQVTMPGIK.[V]	1xBiotin [K18]	1	1	5	Q09666	Q09666 [226-252]	Q09666 1xBiotin [K243]	Neuroblast differentiation-associated protein AHNAK OS=Homo sapiens OX=9606 GN=AHNAK PE=1 SV=2	1	2831.45	0.718	118.2	114.4	140.6	100.9	91.9	34	35007.9	33860.1	41628.4	29873	27195	10071.9		High	High	High	High	High	Peak Found	High	0.0001404	2.973e-05	32	45.95
[K].YEYKSDQWKPLNLEEK.[K]	1xBiotin [K4]	1	1	2	Q04637	Q04637 [594-609]	Q04637 1xBiotin [K597]	Eukaryotic translation initiation factor 4 gamma 1 OS=Homo sapiens OX=9606 GN=EIF4G1 PE=1 SV=4	1	2296.1	0.717	18.3	165.8	128.7	77	118.8	91.4	2690.84	24371	18923.1	11319.4	17474.8	13440.6		High	High	Peak Found	Peak Found	Peak Found	Peak Found	High	0.0001404	0.001564	10	44.26
[R].TLLAKNLPYK.[V]	1xBiotin [K5]	1	1	6	P19338	P19338 [394-403]	P19338 1xBiotin [K398]	Nucleolin OS=Homo sapiens OX=9606 GN=NCL PE=1 SV=3	1	1386.78	0.717	114.2	92.5	145.1	88.2	66.3	93.6	16037.4	12991.2	20375	12384.5	9309.57	13146.9		High	High	High	High	High	High	High	0.0001404	7.639e-05	48	44.04
[K].EKLIAPVAEEEATVPNNK.[I]	1xBiotin [K2]	1	1	2	P07195	P07195 [6-23]	P07195 1xBiotin [K7]	L-lactate dehydrogenase B chain OS=Homo sapiens OX=9606 GN=LDHB PE=1 SV=2	1	2178.11	0.716	66.2	188.8	111.2	80.9	73.3	79.7	3433.58	9797.46	5770.61	4195.67	3803.71	4133.57		High	High	Not Found	Not Found	Not Found	Not Found	High	0.0001404	0.003002	10	42.67
[R].VFLPNKQR.[T]	1xBiotin [K6]	1	2	6	P04049	P04049 [60-67]	P04049 1xBiotin [K65]	RAF proto-oncogene serine/threonine-protein kinase OS=Homo sapiens OX=9606 GN=RAF1 PE=1 SV=1	1	1227.67	0.715	114.3	141.8	100.9	72.1	88	83	39986.7	49624	35292	25231.6	30781.4	29035.1		High	High	High	High	High	High	High	0.0001404	0.00246	33	37.08
[R].DKPTNNFPKNQTPVR.[M]	1xBiotin [K9]	1	1	3	O60825	O60825 [447-461]	O60825 1xBiotin [K455]	6-phosphofructo-2-kinase/fructose-2,6-bisphosphatase 2 OS=Homo sapiens OX=9606 GN=PFKFB2 PE=1 SV=2	1	1981.99	0.715	144.8	65.5	139.3	99.8	51	99.6	13816.6	6246.23	13291.7	9524.65	4865.84	9498.05		Peak Found	High	High	Peak Found	Peak Found	Peak Found	High	0.002871	0.03484	8	31.48
[R].LGKVADWTGATYQDK.[R]	1xBiotin [K3]	1	1	6	O15371	O15371 [39-53]	O15371 1xBiotin [K41]	Eukaryotic translation initiation factor 3 subunit D OS=Homo sapiens OX=9606 GN=EIF3D PE=1 SV=1	1	1878.91	0.714	123.6	102.8	111.8	78.6	73.4	109.8	23910.5	19875.8	21632.6	15198.4	14195.3	21237.1		High	High	High	High	High	High	High	0.0001404	1.741e-06	39	43.3
[K].KQVAPEKPVKK.[Q]	1xBiotin [K1]	1	1	2	P53999	P53999 [29-39]	P53999 1xBiotin [K29]	Activated RNA polymerase II transcriptional coactivator p15 OS=Homo sapiens OX=9606 GN=SUB1 PE=1 SV=3	2	1477.86	0.714	122.1	125.2	106.4	79	77.8	89.4	7663	7856.1	6673.56	4956.92	4882.22	5610.42		High	Peak Found	High	Peak Found	Peak Found	Peak Found	High	0.002458	0.02963	6	18.06
[K].MTQPQSKSAFPLSR.[K]	1xBiotin [K7]; 1xOxidation [M1]	1	1	2	Q9NYR9	Q9NYR9 [168-181]	Q9NYR9 1xBiotin [K174]	NF-kappa-B inhibitor-interacting Ras-like protein 2 OS=Homo sapiens OX=9606 GN=NKIRAS2 PE=1 SV=1	1	1819.88	0.713	128.6	97	118.4	84.4	89.2	82.3	8408.3	6346.19	7743.46	5521.99	5834.61	5382.58		High	Peak Found	High	Not Found	Not Found	Not Found	High	0.0001404	0.007847	15	38.74
[K].GTGYIKTELISVSEVHPSR.[L]	1xBiotin [K6]	1	1	1	P42224	P42224 [698-716]	P42224 1xBiotin [K703]	Signal transducer and activator of transcription 1-alpha/beta OS=Homo sapiens OX=9606 GN=STAT1 PE=1 SV=2	1	2299.18	0.713	91	279.3	56.7	67.8	40.4	64.9	6728.98	20653.2	4189.79	5017.37	2987.35	4796.46		Peak Found	High	Not Found	Not Found	Not Found	Not Found	High	0.0001404	9.738e-05	18	50.47
[R].TNSGGGDGPHISSKVR.[V]	1xBiotin [K14]	1	1	4	Q96EV2	Q96EV2 [971-986]	Q96EV2 1xBiotin [K984]	RNA-binding protein 33 OS=Homo sapiens OX=9606 GN=RBM33 PE=1 SV=3	1	1794.86	0.713	123.8	110.8	121.9	86.9	67.7	89	43494.9	38924.8	42850	30535.9	23782.6	31270.1		High	High	High	High	Peak Found	Peak Found	High	0.0001404	8.041e-05	39	28.79
[K].VTQQGLKMVVPGLDGAQIPR.[D]	1xBiotin [K7]	1	1	38	P49327	P49327 [1152-1171]	P49327 1xBiotin [K1158]	Fatty acid synthase OS=Homo sapiens OX=9606 GN=FASN PE=1 SV=3	1	2333.25	0.713	100.4	126.1	122.9	85.8	89.8	75	648813	814779	794016	554611	580608	484993		High	High	High	High	High	High	High	0.0001404	1.268e-09	68	53.02
[R].SGALKNFVIPK.[I]	1xBiotin [K5]	1	1	4	Q6KC79	Q6KC79 [950-960]	Q6KC79 1xBiotin [K954]	Nipped-B-like protein OS=Homo sapiens OX=9606 GN=NIPBL PE=1 SV=2	1	1399.78	0.711	125	128.2	97.3	70.5	87.8	91.2	21802.1	22376.7	16983.8	12299.9	15312.2	15916.3		High	High	High	Peak Found	High	Peak Found	High	0.0001404	0.001626	23	47.25
[K].SPQVKPASTMGMGPLGKGAGPVPPGK.[V]	1xBiotin [K]; 2xOxidation [M10; M12]	1	1	34	Q13428	Q13428 [503-528]	Q13428 1xBiotin [K]	Treacle protein OS=Homo sapiens OX=9606 GN=TCOF1 PE=1 SV=3	1	2704.36	0.71	108	122.5	115.5	66.1	105.9	82.1	121596	137882	130052	74446.6	119190	92388.8		High	High	High	High	High	High	High	0.0001404	5.94e-07	57	33.17
[K].AKSIIPNK.[V]	1xBiotin [K2]	1	1	12	Q9ULE6	Q9ULE6 [48-55]	Q9ULE6 1xBiotin [K49]	Paladin OS=Homo sapiens OX=9606 GN=PALD1 PE=1 SV=3	1	1096.62	0.71	98.3	140.7	111.9	78.6	91	79.5	214033	306408	243605	171076	198192	173034		High	High	High	High	High	High	High	0.0001404	0.0005854	35	33.78
[R].ELVDLKIIWNK.[T]	1xBiotin [K6]	1	1	6	O14562	O14562 [84-94]	O14562 1xBiotin [K89]	Ubiquitin domain-containing protein UBFD1 OS=Homo sapiens OX=9606 GN=UBFD1 PE=1 SV=2	1	1596.88	0.71	111.8	123.1	119.1	93.5	84.6	67.9	25620.4	28210	27302.5	21424.1	19389.5	15558.1		High	High	High	High	High	High	High	0.0001404	2.585e-05	54	57.73
[R].EPDGLKMK.[L]	1xBiotin [K6]	1	1	6	Q9UGU5	Q9UGU5 [186-193]	Q9UGU5 1xBiotin [K191]	HMG domain-containing protein 4 OS=Homo sapiens OX=9606 GN=HMGXB4 PE=1 SV=2	1	1143.55	0.71	126.7	93.5	123.1	90	79.9	86.8	10775.9	7956.99	10468.9	7652.33	6795.3	7387.17		High	High	High	High	High	High	High	0.0001404	0.003638	22	32.39
[R].KQPMLDAATGKSVWGSLAVQNSPK.[G]	1xBiotin [K]; 1xOxidation [M4]	1	1	9	P18615	P18615 [332-355]	P18615 1xBiotin [K]	Negative elongation factor E OS=Homo sapiens OX=9606 GN=NELFE PE=1 SV=3	2	2755.39	0.71	105.2	108.5	122.9	123.4	77	63	25983.9	26806.9	30357.1	30478.8	19028.3	15566.7		High	High	High	High	High	High	High	0.0001404	3.933e-05	23	47.17
[R].LSWTPAPRHPLK.[Y]	1xBiotin [K12]	1	1	1	Q9P218	Q9P218 [395-406]	Q9P218 1xBiotin [K406]	Collagen alpha-1(XX) chain OS=Homo sapiens OX=9606 GN=COL20A1 PE=1 SV=4	1	1628.87	0.709	111.9	91.5	144.4	86.9	100.4	64.9	26461.5	21646.3	34152.5	20549	23752.4	15351.6		High	Peak Found	Peak Found	Peak Found	Peak Found	Peak Found	High	0.001433	0.0189	8	46.01
[K].LSKIPSTPK.[L]	1xBiotin [K3]	1	1	1	Q9HC35	Q9HC35 [195-203]	Q9HC35 1xBiotin [K197]	Echinoderm microtubule-associated protein-like 4 OS=Homo sapiens OX=9606 GN=EML4 PE=1 SV=3	1	1196.67	0.705	118	157.7	84.6	87	83.2	69.5	13567.7	18139.4	9732.43	10009.1	9566.67	7994.9		Peak Found	High	Peak Found	Peak Found	Peak Found	Peak Found	High	0.00197	0.02468	16	33.95
[R].HQGVMVGMGQKDSYVGDEAQSK.[R]	1xBiotin [K11]; 2xOxidation [M5; M8]	1	6	2	P60709	P60709 [40-61]	P60709 1xBiotin [K50]	Actin, cytoplasmic 1 OS=Homo sapiens OX=9606 GN=ACTB PE=1 SV=1	1	2609.14	0.704	180.4	124.3	54.3	99.1	87.5	54.5	8424.07	5804.03	2533.72	4628.91	4085.94	2545.66		High	Not Found	Not Found	High	Not Found	Not Found	High	0.001433	0.01846	22	31.17
[K].AAFQSQYKSHFVAASLSNQK.[A]	1xBiotin [K8]	1	1	6	Q86XP3	Q86XP3 [701-720]	Q86XP3 1xBiotin [K708]	ATP-dependent RNA helicase DDX42 OS=Homo sapiens OX=9606 GN=DDX42 PE=1 SV=1	1	2438.19	0.702	117.5	122.2	113.4	76.1	85.1	85.8	75736.4	78795.8	73126.3	49079.6	54850.1	55312.6		High	High	High	High	High	High	High	0.0001404	9.609e-06	28	44.07
[K].LKDPEKGPVPTFQPFQR.[S]	1xBiotin [K]	1	1	6	P18615	P18615 [96-112]	P18615 1xBiotin [K]	Negative elongation factor E OS=Homo sapiens OX=9606 GN=NELFE PE=1 SV=3	2	2210.14	0.701	129.3	114.8	110.9	64.4	90.6	90	29592.2	26272.6	25372.5	14743.2	20734.9	20598.9		High	High	High	High	High	High	High	0.0001404	0.0002388	16	44.6
[K].ISKLEVTEIVKPSPK.[R]	1xBiotin [K3]	1	1	2	Q7Z6E9	Q7Z6E9 [1167-1181]	Q7Z6E9 1xBiotin [K1169]	E3 ubiquitin-protein ligase RBBP6 OS=Homo sapiens OX=9606 GN=RBBP6 PE=1 SV=1	1	1894.07	0.701	118.7	118.3	124	45.8	110	83.2	9137.49	9099.79	9538.9	3524.34	8467.29	6401.09		Peak Found	High	High	Not Found	Peak Found	Peak Found	High	0.0001404	0.0006213	19	44.75
[K].ISKFGFAIGSQTTK.[K]	1xBiotin [K3]	1	1	6	Q8WW12	Q8WW12 [68-81]	Q8WW12 1xBiotin [K70]	PEST proteolytic signal-containing nuclear protein OS=Homo sapiens OX=9606 GN=PCNP PE=1 SV=2	1	1710.89	0.7	126.7	121	132.4	88.7	106.7	24.6	28019.6	26748.2	29273.8	19608.1	23586.2	5428.51		High	High	High	High	High	High	High	0.0001404	1.757e-06	49	49.93
[R].RVKTNVPVK.[L]	1xBiotin [K3]	1	1	9	Q9UKM9	Q9UKM9 [157-165]	Q9UKM9 1xBiotin [K159]	RNA-binding protein Raly OS=Homo sapiens OX=9606 GN=RALY PE=1 SV=1	2	1266.74	0.7	119.6	120.7	120.6	87.9	66.8	84.3	70205.9	70868.9	70760.6	51593	39212.9	49505.1		High	High	High	High	High	High	High	0.0001404	0.0006843	25	23.94
[K].SPFLHSGMKMQK.[A]	1xBiotin [K9]; 1xOxidation [M]	1	1	6	O14497	O14497 [1604-1615]	O14497 1xBiotin [K1612]	AT-rich interactive domain-containing protein 1A OS=Homo sapiens OX=9606 GN=ARID1A PE=1 SV=3	1	1632.77	0.698	115.1	118.1	104	65.5	80.4	117	55713.2	57206.6	50361.7	31695.9	38915.4	56654.9		High	High	High	Peak Found	Peak Found	High	High	0.0001404	0.001903	13	31.37
[K].YAKQHVPEQHPK.[D]	1xBiotin [K3]	1	1	7	Q9H3U1	Q9H3U1 [615-626]	Q9H3U1 1xBiotin [K617]	Protein unc-45 homolog A OS=Homo sapiens OX=9606 GN=UNC45A PE=1 SV=1	1	1687.84	0.698	142.2	86.5	138.2	60.4	110.7	61.9	58624.8	35679.5	56975	24913.1	45640.4	25526.1		High	High	High	High	Peak Found	High	High	0.0001404	0.0005298	14	20.93
[K].YVPKYVPLADVK.[S]	1xBiotin [K4]	1	1	5	P42167	P42167 [390-401]	P42167 1xBiotin [K393]	Lamina-associated polypeptide 2, isoforms beta/gamma OS=Homo sapiens OX=9606 GN=TMPO PE=1 SV=2	1	1617.87	0.698	138.8	72.3	126.2	96.9	82.6	83.1	26136.2	13615.1	23765.1	18245.9	15559.8	15639.9		High	High	Peak Found	High	High	High	High	0.0001404	0.002471	24	47.06
[K].QCQYKDTLPK.[E]	1xBiotin [K5]; 1xCarbamidomethyl [C2]	1	1	3	Q8WUM4	Q8WUM4 [230-239]	Q8WUM4 1xBiotin [K234]	Programmed cell death 6-interacting protein OS=Homo sapiens OX=9606 GN=PDCD6IP PE=1 SV=1	1	1506.71	0.698	112.9	126.3	112.5	78.7	54.8	114.8	7591.85	8494.35	7563.45	5295.68	3684.63	7722.5		High	Peak Found	High	Peak Found	Not Found	High	High	0.0001404	0.0007009	16	34.1
[K].EGKIYR.[L]	1xBiotin [K3]	1	1	3	Q92575	Q92575 [481-486]	Q92575 1xBiotin [K483]	UBX domain-containing protein 4 OS=Homo sapiens OX=9606 GN=UBXN4 PE=1 SV=2	1	991.503	0.697	132.1	113.2	103.7	70.8	101.3	78.9	41644.6	35696.1	32702.6	22307.4	31934	24888.6		High	High	High	Peak Found	Peak Found	Peak Found	High	0.0001404	0.005599	19	28.33
[K].EGAAGFFKGIGK.[G]	1xBiotin [K8]	1	1	4	Q709C8	Q709C8 [3546-3557]	Q709C8 1xBiotin [K3553]	Vacuolar protein sorting-associated protein 13C OS=Homo sapiens OX=9606 GN=VPS13C PE=1 SV=1	1	1407.71	0.697	126.5	138.2	111.8	96.4	89	38.2	10628.2	11616.9	9396.04	8099.29	7475.73	3206.45		High	High	High	Peak Found	High	Not Found	High	0.0001404	2.17e-05	43	47.25
[K].ETQKSIYYITGESK.[E]	1xBiotin [K4]	1	1	4	P08238	P08238 [478-491]	P08238 1xBiotin [K481]	Heat shock protein HSP 90-beta OS=Homo sapiens OX=9606 GN=HSP90AB1 PE=1 SV=4	1	1872.9	0.697	140.7	61.6	139.4	98.1	74.6	85.7	11103	4859.4	11002.9	7740.01	5885.2	6766.44		High	High	High	Peak Found	Peak Found	High	High	0.0001404	8.88e-05	28	42.25
[R].GLQPLKLDYR.[A]	1xBiotin [K6]	1	1	6	Q14160	Q14160 [1260-1269]	Q14160 1xBiotin [K1265]	Protein scribble homolog OS=Homo sapiens OX=9606 GN=SCRIB PE=1 SV=4	1	1428.77	0.697	135.5	118.7	107.9	59.5	94.4	83.9	36975.4	32397.3	29439.2	16243.8	25762.1	22879.8		High	High	High	High	High	High	High	0.0001404	0.0002264	40	45.07
[K].LHDSSGSQVGTGFKSNFSEK.[A]	1xBiotin [K14]	1	1	6	P49792	P49792 [1829-1848]	P49792 1xBiotin [K1842]	E3 SUMO-protein ligase RanBP2 OS=Homo sapiens OX=9606 GN=RANBP2 PE=1 SV=2	1	2338.08	0.696	96	146.4	112.9	71.8	94.2	78.6	19108.7	29122	22472.3	14283.2	18752	15640.8		High	High	High	High	High	High	High	0.0001404	7.182e-06	38	37.67
[R].VLMKSPSPALHPPQK.[Y]	1xBiotin [K4]	1	1	75	Q9H6S0	Q9H6S0 [1217-1231]	Q9H6S0 1xBiotin [K1220]	3'-5' RNA helicase YTHDC2 OS=Homo sapiens OX=9606 GN=YTHDC2 PE=1 SV=2	1	1855.99	0.696	115.5	147.6	97	80.3	80.4	79.3	1.86691e+06	2.38628e+06	1.5677e+06	1.29858e+06	1.30028e+06	1.28161e+06		High	High	High	High	High	High	High	0.0001404	4.589e-07	42	36.19
[K].VISGQKTTLFTQAAHGGQASLMK.[I]	1xBiotin [K6]	1	1	6	Q9ULM3	Q9ULM3 [901-923]	Q9ULM3 1xBiotin [K906]	YEATS domain-containing protein 2 OS=Homo sapiens OX=9606 GN=YEATS2 PE=1 SV=2	1	2600.33	0.695	131.2	130.8	89.7	79.7	91.2	77.5	46963.4	46796.8	32107.6	28510	32641.9	27726.6		High	High	High	High	High	High	High	0.0001404	7.858e-05	33	46.2
[K].IMEMSAKGIKPVTLELGGK.[S]	1xBiotin [K7]; 2xOxidation [M2; M4]	1	1	5	P49189	P49189 [240-258]	P49189 1xBiotin [K246]	4-trimethylaminobutyraldehyde dehydrogenase OS=Homo sapiens OX=9606 GN=ALDH9A1 PE=1 SV=3	1	2260.17	0.693	129.3	135.9	82.6	57.3	69.2	125.8	23829.5	25040	15218.9	10553.1	12744.7	23192.6		High	High	High	High	Peak Found	High	High	0.0001404	1.538e-05	33	41.57
[K].GESSGKNVTLPAVFK.[A]	1xBiotin [K6]	1	1	2	P36578	P36578 [15-29]	P36578 1xBiotin [K20]	60S ribosomal protein L4 OS=Homo sapiens OX=9606 GN=RPL4 PE=1 SV=5	1	1759.9	0.693	110.4	129.5	111.8	89.7	73	85.5	6655.56	7802.14	6739.49	5406.17	4401.27	5150.76		High	High	Peak Found	Not Found	Not Found	Not Found	High	0.0001404	0.001193	15	47.56
[K].EPFGKLQLSSR.[D]	1xBiotin [K5]	1	1	4	Q6PCB5	Q6PCB5 [24-34]	Q6PCB5 1xBiotin [K28]	Lysine-specific demethylase RSBN1L OS=Homo sapiens OX=9606 GN=RSBN1L PE=1 SV=2	1	1487.77	0.692	161.2	45.4	132.5	67.3	91.8	101.8	20600.4	5803.57	16940.1	8605.4	11727.2	13013.2		High	High	High	Peak Found	Peak Found	High	High	0.0001404	0.0001583	28	44.85
[K].HPELPTKGK.[D]	1xBiotin [K]	1	1	5	Q86UW6	Q86UW6 [331-339]	Q86UW6 1xBiotin [K]	NEDD4-binding protein 2 OS=Homo sapiens OX=9606 GN=N4BP2 PE=1 SV=2	1	1232.65	0.692	125.4	128.1	110.9	88.6	59.2	87.8	39203.6	40041.9	34671	27699.2	18497.6	27460.2		Peak Found	High	High	High	High	High	High	0.0001404	0.0009537	18	28.52
[K].STDVAKTFR.[K]	1xBiotin [K6]	1	1	12	P13796	P13796 [83-91]	P13796 1xBiotin [K88]	Plastin-2 OS=Homo sapiens OX=9606 GN=LCP1 PE=1 SV=6	1	1250.62	0.691	125.8	115.4	113.9	80.5	77.5	86.9	684244	627754	619692	438063	421671	472648		High	High	High	High	High	High	High	0.0001404	3.823e-05	62	33.88
[K].SSPLPAKGR.[D]	1xBiotin [K7]	1	1	16	Q7L2J0	Q7L2J0 [216-224]	Q7L2J0 1xBiotin [K222]	7SK snRNA methylphosphate capping enzyme OS=Homo sapiens OX=9606 GN=MEPCE PE=1 SV=1	1	1138.6	0.689	118.2	136.1	106.3	81.5	83	74.9	622058	716300	559725	428821	437056	394156		High	High	High	High	High	High	High	0.0001404	9.511e-05	52	30.35
[R].AMTKDNNLLGR.[F]	1xBiotin [K4]	2	3	1	P17066; P0DMV8	P17066 [450-460]; P0DMV8 [448-458]	P17066 1xBiotin [K453]; P0DMV8 1xBiotin [K451]	Heat shock 70 kDa protein 6 OS=Homo sapiens OX=9606 GN=HSPA6 PE=1 SV=2 Heat shock 70 kDa protein 1A OS=Homo sapiens OX=9606 GN=HSPA1A PE=1 SV=1	1	1458.72	0.689	113.2	120.9	119.6	73.9	90	82.4	18862.1	20134.4	19925.5	12303.4	15000.1	13729.4	Shared	Peak Found	High	Peak Found	Peak Found	Peak Found	Peak Found	High	0.0001404	0.002894	3	37.57
[K].LKMAPVPLDDSNRPASLTK.[D]	1xBiotin [K2]; 1xOxidation [M3]	1	1	10	Q9NYF8	Q9NYF8 [549-567]	Q9NYF8 1xBiotin [K550]	Bcl-2-associated transcription factor 1 OS=Homo sapiens OX=9606 GN=BCLAF1 PE=1 SV=2	1	2295.18	0.689	126.9	114.4	116.1	73.8	81.4	87.4	53599.7	48349.7	49045.1	31171.3	34390.9	36932		High	High	High	High	High	High	High	0.0001404	1.802e-05	32	37.46
[R].SVKAPVTK.[V]	1xBiotin [K3]	1	1	5	O00151	O00151 [239-246]	O00151 1xBiotin [K241]	PDZ and LIM domain protein 1 OS=Homo sapiens OX=9606 GN=PDLIM1 PE=1 SV=4	1	1055.59	0.689	118.6	123.1	107.4	81.7	64	105.2	34923	36242.3	31607.8	24047	18845.1	30984.6		High	High	High	Peak Found	High	High	High	0.0001404	0.0002075	27	24.97
[R].LKTDNAGDQHGGGGGGGGGAGAAGGGGGGENYDDPHK.[T]	1xBiotin [K2]	1	1	5	P14866	P14866 [61-97]	P14866 1xBiotin [K62]	Heterogeneous nuclear ribonucleoprotein L OS=Homo sapiens OX=9606 GN=HNRNPL PE=1 SV=2	1	3448.46	0.688	78	138.2	138.7	52.8	95.1	97.2	7303.74	12937.3	12988.2	4939.2	8897.99	9099.22		High	High	High	Not Found	High	High	High	0.0001404	1.368e-05	12	22.94
[K].IVKPGMK.[L]	1xBiotin [K3]; 1xOxidation [M6]	1	1	15	P12270	P12270 [388-394]	P12270 1xBiotin [K390]	Nucleoprotein TPR OS=Homo sapiens OX=9606 GN=TPR PE=1 SV=3	0	1014.55	0.687	119.8	117.1	123	72.5	82.4	85.1	254396	248638	261103	153930	174872	180650		High	High	High	High	High	High	High	0.0001404	0.003212	20	27.14
[K].VKSIDLPIQSSLCR.[Q]	1xBiotin [K2]; 1xCarbamidomethyl [C13]	1	1	2	O95757	O95757 [577-590]	O95757 1xBiotin [K578]	Heat shock 70 kDa protein 4L OS=Homo sapiens OX=9606 GN=HSPA4L PE=1 SV=3	1	1841.96	0.687	95.3	171.5	98.3	85.8	65.5	83.8	5029.36	9054.1	5187.95	4527.6	3455.97	4422.77		Not Found	High	High	Not Found	Not Found	Not Found	High	0.0001404	0.006764	7	48.8
[R].NFSDNQLQEGKNVIGLQMGTNR.[G]	1xBiotin [K11]; 1xOxidation [M18]	1	1	8	P37802	P37802 [161-182]	P37802 1xBiotin [K171]	Transgelin-2 OS=Homo sapiens OX=9606 GN=TAGLN2 PE=1 SV=3	1	2705.28	0.687	114.8	92.3	149.7	58.6	102.8	81.7	121163	97475.2	158024	61822.4	108556	86281.4		High	High	High	High	High	High	High	0.0001404	1e-06	30	46.53
[R].TANPSKTIDLGAAAHYTGDK.[A]	1xBiotin [K6]	1	1	6	Q14677	Q14677 [278-297]	Q14677 1xBiotin [K283]	Clathrin interactor 1 OS=Homo sapiens OX=9606 GN=CLINT1 PE=1 SV=1	1	2257.09	0.687	124.4	121.8	111	66.6	83.6	92.5	72284.8	70748.4	64475.7	38697	48584.3	53755.5		High	High	High	High	High	High	High	0.0001404	2.07e-07	47	39.74
[K].EPKPFVFEGKVR.[G]	1xBiotin [K10]	1	1	2	Q9UPW5	Q9UPW5 [442-453]	Q9UPW5 1xBiotin [K451]	Cytosolic carboxypeptidase 1 OS=Homo sapiens OX=9606 GN=AGTPBP1 PE=1 SV=3	1	1658.87	0.686	124.7	119.9	123.7	60.7	85.6	85.5	11265	10832.4	11171.4	5480.16	7733.12	7722.98		High	High	Peak Found	Peak Found	Peak Found	Peak Found	High	0.002458	0.03156	4	42.11
[R].FGAGTLKSLHYD.[-]	1xBiotin [K7]	1	1	6	Q5HYI8	Q5HYI8 [225-236]	Q5HYI8 1xBiotin [K231]	Rab-like protein 3 OS=Homo sapiens OX=9606 GN=RABL3 PE=1 SV=1	1	1534.74	0.685	130.3	107.6	117.4	78.1	73.7	92.9	75569.5	62387.5	68065.8	45254.4	42755.3	53838		High	High	High	High	High	High	High	0.0001404	4.943e-08	64	45.9
[R].GASGGALPKR.[R]	1xBiotin [K9]	1	1	2	Q92995	Q92995 [102-111]	Q92995 1xBiotin [K110]	Ubiquitin carboxyl-terminal hydrolase 13 OS=Homo sapiens OX=9606 GN=USP13 PE=1 SV=2	1	1139.6	0.684	147.3	108	99.8	68.3	77.2	99.3	20949.7	15359.3	14197.5	9706.18	10981.2	14119.4		Peak Found	High	Peak Found	Peak Found	Peak Found	High	High	0.002458	0.03108	37	26.31
[R].KSSGSAVGGKGIAPASPMLGNASNPNK.[A]	1xBiotin [K]; 1xOxidation [M18]	1	1	5	P27448	P27448 [454-480]	P27448 1xBiotin [K]	MAP/microtubule affinity-regulating kinase 3 OS=Homo sapiens OX=9606 GN=MARK3 PE=1 SV=5	2	2739.36	0.683	110.7	110.4	134.7	67.3	92	84.9	23754.5	23705.6	28919.4	14450.6	19743.8	18227.7		High	Peak Found	High	High	Peak Found	High	High	0.0003987	0.008728	10	33.23
[M].ASNVTNKTDPR.[S]	1xAcetyl [N-Term]; 1xBiotin [K7]	1	1	2	P07910	P07910 [2-12]	P07910 1xAcetyl [N-Term]; 1xBiotin [K8]	Heterogeneous nuclear ribonucleoproteins C1/C2 OS=Homo sapiens OX=9606 GN=HNRNPC PE=1 SV=4	1	1470.7	0.682	159.5	121.7	87.6	85.8	83	62.4	11092.3	8461.74	6088.41	5967.01	5769.16	4339.5		Peak Found	High	High	Peak Found	Not Found	Peak Found	High	0.0001404	0.003831	18	33.12
[K].GFNKVVLK.[H]	1xBiotin [K4]	1	1	4	P78527	P78527 [825-832]	P78527 1xBiotin [K828]	DNA-dependent protein kinase catalytic subunit OS=Homo sapiens OX=9606 GN=PRKDC PE=1 SV=3	1	1130.64	0.681	127.2	116.9	108.3	73.8	74.9	98.9	21229.5	19520.9	18086.6	12318.3	12501.7	16507.4		High	High	High	Peak Found	Peak Found	High	High	0.0001404	0.001039	25	40.61
[K].DSFQKVILR.[RTSKG]	1xBiotin [K5]	1	7	2	Q14593	Q14593 [126-134]	Q14593 1xBiotin [K130]	Zinc finger protein 273 OS=Homo sapiens OX=9606 GN=ZNF273 PE=1 SV=3	1	1331.71	0.681	114.7	119.7	119	66.8	81	98.8	111713	116535	115848	65062.6	78863.1	96157.5		Peak Found	High	Peak Found	Peak Found	High	Peak Found	High	0.0001404	7.443e-05	50	45.19
[K].GKGPLPMEAIEK.[M]	1xBiotin [K2]	1	1	8	Q6P1N0	Q6P1N0 [64-75]	Q6P1N0 1xBiotin [K65]	Coiled-coil and C2 domain-containing protein 1A OS=Homo sapiens OX=9606 GN=CC2D1A PE=1 SV=1	1	1495.76	0.68	122.7	131.1	105	84.6	71.4	85.2	221178	236463	189308	152536	128786	153563		High	High	High	High	High	High	High	0.0001404	1.249e-05	34	43.23
[R].KTVTAMDVVYALK.[R]	1xBiotin [K1]	1	1	1	P62805	P62805 [80-92]	P62805 1xBiotin [K80]	Histone H4 OS=Homo sapiens OX=9606 GN=H4C1 PE=1 SV=2	1	1664.88	0.679	96.3	167.9	92.9	46.1	82.7	114.1	5079.4	8857.5	4900.59	2430.45	4359.12	6016.97		Not Found	High	Not Found	Not Found	Not Found	Not Found	High	0.001661	0.02155	10	54.09
[R].STLNEIYFGKTK.[D]	1xBiotin [K]	1	1	4	P47756	P47756 [226-237]	P47756 1xBiotin [K]	F-actin-capping protein subunit beta OS=Homo sapiens OX=9606 GN=CAPZB PE=1 SV=4	1	1626.82	0.678	127.2	111.3	119	75.5	81.4	85.5	48550.4	42482.1	45431.9	28816.7	31053.2	32639.6		High	Peak Found	High	High	Peak Found	High	High	0.0001404	0.0001599	37	45.44
[R].DIGQPITPSHSKLTPK.[L]	1xBiotin [K]	1	1	13	Q9H171	Q9H171 [380-395]	Q9H171 1xBiotin [K]	Z-DNA-binding protein 1 OS=Homo sapiens OX=9606 GN=ZBP1 PE=1 SV=2	1	1945.02	0.677	131	115.5	116.4	79.8	78.2	79	135232	119166	120087	82397.9	80733.1	81531.2		High	High	High	High	High	High	High	0.0001404	0.0001071	25	35.88
[K].FQKTSTGAVR.[M]	1xBiotin [K3]	1	1	7	Q6P158	Q6P158 [1235-1244]	Q6P158 1xBiotin [K1237]	Putative ATP-dependent RNA helicase DHX57 OS=Homo sapiens OX=9606 GN=DHX57 PE=1 SV=2	1	1320.67	0.677	108.3	131.7	116.4	87.1	78.9	77.6	25235	30683.5	27119.7	20285.8	18369.6	18078.2		High	High	High	High	Peak Found	High	High	0.0001404	0.000107	37	29.58
[K].KPLTSSSAAPQRPISTQR.[T]	1xBiotin [K1]	1	1	5	Q15691	Q15691 [151-168]	Q15691 1xBiotin [K151]	Microtubule-associated protein RP/EB family member 1 OS=Homo sapiens OX=9606 GN=MAPRE1 PE=1 SV=3	0	2151.13	0.677	120.3	140.1	98	81.5	83.3	76.9	15703.9	18283.4	12797.5	10636.1	10868.7	10036.3		High	High	Peak Found	High	Peak Found	High	High	0.0001404	0.002824	9	28.76
[-].MKVELCSFSGYK.[I]	1xBiotin [K2]; 1xCarbamidomethyl [C6]	1	1	4	P83731	P83731 [1-12]	P83731 1xBiotin [K2]	60S ribosomal protein L24 OS=Homo sapiens OX=9606 GN=RPL24 PE=1 SV=1	1	1674.77	0.676	127.4	137.5	93.3	95.7	86.1	60	7884.14	8507.03	5772.68	5917.57	5328.26	3710.19		High	High	High	Not Found	Not Found	High	High	0.0001404	8.016e-05	25	46.31
[R].ADKSAVGFDYK.[G]	1xBiotin [K3]	1	1	6	P14317	P14317 [131-141]	P14317 1xBiotin [K133]	Hematopoietic lineage cell-specific protein OS=Homo sapiens OX=9606 GN=HCLS1 PE=1 SV=3	1	1426.67	0.676	109.8	127.4	117.1	77.3	74.2	94.2	25792.8	29927.8	27510	18148.5	17430.5	22130.2		High	High	High	High	High	High	High	0.0001404	3.719e-05	28	38.04
[R].KDAFADAVQR.[A]	1xBiotin [K1]	1	1	1	Q92945	Q92945 [71-80]	Q92945 1xBiotin [K71]	Far upstream element-binding protein 2 OS=Homo sapiens OX=9606 GN=KHSRP PE=1 SV=4	1	1346.65	0.675	131.4	139.6	90.7	74.2	61.3	103	15104.9	16052	10428.1	8527.77	7043.99	11841.4		Peak Found	High	Peak Found	Peak Found	Peak Found	Peak Found	High	0.0001404	0.005363	15	35.72
[R].GNLKQVR.[I]	1xBiotin [K4]	1	1	2	Q8WXF1	Q8WXF1 [5-11]	Q8WXF1 1xBiotin [K8]	Paraspeckle component 1 OS=Homo sapiens OX=9606 GN=PSPC1 PE=1 SV=1	1	1040.57	0.675	134.8	108.1	106.6	88.9	70.6	91	142120	113929	112344	93680.9	74453.7	95945.7		High	High	Peak Found	Peak Found	Peak Found	Peak Found	High	0.001433	0.01788	13	28.66
[K].TVAKCQVTPR.[R]	1xBiotin [K4]; 1xCarbamidomethyl [C5]	1	1	8	Q16666	Q16666 [187-196]	Q16666 1xBiotin [K190]	Gamma-interferon-inducible protein 16 OS=Homo sapiens OX=9606 GN=IFI16 PE=1 SV=3	1	1385.7	0.675	108.6	140.6	109.2	83.1	63.6	94.9	49414.1	63997.6	49706.6	37803.5	28963.1	43204.5		High	High	High	High	High	High	High	0.0001404	3.822e-05	47	28.28
[K].AGEKSLNGAVPLGSNAR.[E]	1xBiotin [K4]	1	1	24	Q9H2P0	Q9H2P0 [200-216]	Q9H2P0 1xBiotin [K203]	Activity-dependent neuroprotector homeobox protein OS=Homo sapiens OX=9606 GN=ADNP PE=1 SV=1	1	1866.95	0.675	114.4	116.1	125.7	88.3	77.2	78.3	196764	199782	216149	151887	132779	134700		High	High	High	High	High	High	High	0.0001404	1.724e-07	60	38.18
[R].LLSTQAEESQGPVLKMPSQR.[A]	1xBiotin [K15]; 1xOxidation [M16]	1	1	5	Q14005	Q14005 [944-963]	Q14005 1xBiotin [K958]	Pro-interleukin-16 OS=Homo sapiens OX=9606 GN=IL16 PE=1 SV=4	1	2441.22	0.675	127.6	119.6	118	63	86.1	85.7	21492.8	20150.4	19877	10617.7	14497.4	14442		High	High	High	High	Peak Found	High	High	0.0001404	0.0003123	35	37.85
[R].AKSQNPLR.[S]	1xBiotin [K2]	1	1	2	Q9NY93	Q9NY93 [524-531]	Q9NY93 1xBiotin [K525]	Probable ATP-dependent RNA helicase DDX56 OS=Homo sapiens OX=9606 GN=DDX56 PE=1 SV=1	1	1139.6	0.673	123	139.8	127.1	85.5	118.5	6.1	51731.7	58806.9	53455.4	35984.3	49874.1	2569.09		High	Peak Found	High	Peak Found	Peak Found	Not Found	High	0.0001404	0.004909	15	27.01
[R].VQNMALYADVGGKQFPVTR.[G]	1xBiotin [K13]	1	1	10	P51571	P51571 [61-79]	P51571 1xBiotin [K73]	Translocon-associated protein subunit delta OS=Homo sapiens OX=9606 GN=SSR4 PE=1 SV=1	1	2320.16	0.673	105	134.4	130.5	87.8	51.7	90.6	23727.2	30367.6	29487.4	19844.8	11669.7	20464.6		High	High	High	High	High	High	High	0.0001404	8.287e-08	51	49.51
[R].HFHGVKDIK.[W]	1xBiotin [K6]	1	1	1	P57076	P57076 [278-286]	P57076 1xBiotin [K283]	Cilia- and flagella-associated protein 298 OS=Homo sapiens OX=9606 GN=CFAP298 PE=1 SV=1	1	1306.67	0.672	139.8	127	96.7	66.3	93.9	76.3	16344.7	14845.9	11302.3	7753.72	10983.7	8926.97		Peak Found	Peak Found	High	Peak Found	Peak Found	Peak Found	High	0.0001404	0.002914	8	28.01
[K].LKVEQK.[L]	1xBiotin [K2]	1	1	2	Q5TH69	Q5TH69 [968-973]	Q5TH69 1xBiotin [K969]	Brefeldin A-inhibited guanine nucleotide-exchange protein 3 OS=Homo sapiens OX=9606 GN=ARFGEF3 PE=1 SV=3	1	970.539	0.671	116	119.2	109.3	68.5	77.9	109.2	17715.5	18197.5	16683.1	10463.5	11888	16672.6		High	High	Peak Found	Peak Found	Peak Found	Peak Found	High	0.002067	0.02567	11	22.92
[R].TPKILEPTAFQEPPPKPSRPK.[Y]	1xBiotin [K3]	1	1	23	Q14289	Q14289 [701-721]	Q14289 1xBiotin [K703]	Protein-tyrosine kinase 2-beta OS=Homo sapiens OX=9606 GN=PTK2B PE=1 SV=2	1	2584.4	0.67	118.4	126.1	115.6	74.1	79.4	86.3	148358	157977	144831	92828.6	99448.1	108137		High	High	High	High	High	High	High	0.0001404	2.456e-06	37	39.46
[R].GSPDGSLQTGKPSAPK.[K]	1xBiotin [K11]	1	1	3	Q8IZL8	Q8IZL8 [480-495]	Q8IZL8 1xBiotin [K490]	Proline-, glutamic acid- and leucine-rich protein 1 OS=Homo sapiens OX=9606 GN=PELP1 PE=1 SV=2	0	1752.86	0.667	125.2	112.6	120.3	44.7	80.3	117	8224.21	7400.37	7903.01	2935.22	5274.37	7684.1		High	Peak Found	High	Not Found	Peak Found	High	High	0.0001404	0.007055	11	31.16
[K].KGTVEGFEPADNK.[C]	1xBiotin [K1]	1	1	6	P37108	P37108 [43-55]	P37108 1xBiotin [K43]	Signal recognition particle 14 kDa protein OS=Homo sapiens OX=9606 GN=SRP14 PE=1 SV=2	1	1617.76	0.667	142.2	123.5	84.8	82.3	84.7	82.4	18798.5	16326.6	11205.9	10878.5	11192.1	10895.5		High	High	High	High	High	High	High	0.0001404	0.0003765	19	34.25
[K].QPAGKVQIVSK.[K]	1xBiotin [K5]	1	1	12	P27816	P27816 [987-997]	P27816 1xBiotin [K991]	Microtubule-associated protein 4 OS=Homo sapiens OX=9606 GN=MAP4 PE=1 SV=3	1	1380.77	0.667	127.4	115.8	120.8	65.9	85	85	75827.9	68907.9	71902.5	39235.6	50593.7	50596.2		High	High	High	High	High	High	High	0.0001404	8.018e-06	47	33.13
[K].ISKGADPK.[S]	1xBiotin [K3]	1	1	6	Q8WU90	Q8WU90 [94-101]	Q8WU90 1xBiotin [K96]	Zinc finger CCCH domain-containing protein 15 OS=Homo sapiens OX=9606 GN=ZC3H15 PE=1 SV=1	1	1041.54	0.667	137.4	118.3	98.2	78.9	65.3	101.9	114892	98922.3	82161.6	65950.8	54639	85223.6		High	High	High	High	High	High	High	0.0001404	0.002436	11	23.18
[K].SWMPKVK.[V]	1xBiotin [K5]; 1xOxidation [M3]	1	1	1	Q96RE7	Q96RE7 [474-480]	Q96RE7 1xBiotin [K478]	Nucleus accumbens-associated protein 1 OS=Homo sapiens OX=9606 GN=NACC1 PE=1 SV=1	1	1117.55	0.666	138.8	125.6	119.5	38.9	93.5	83.7	15411.4	13941.4	13272.6	4319.91	10386.7	9291.26		Peak Found	High	Peak Found	Peak Found	Peak Found	Peak Found	High	0.0003987	0.008347	20	33.38
[M].AQYKGAASEAGR.[A]	1xAcetyl [N-Term]; 1xBiotin [K4]	1	1	1	Q14320	Q14320 [2-13]	Q14320 1xAcetyl [N-Term]; 1xBiotin [K5]	Protein FAM50A OS=Homo sapiens OX=9606 GN=FAM50A PE=1 SV=2	1	1476.69	0.666	120.1	109.8	128.9	85.8	73.1	82.4	8923.44	8151.68	9570.69	6369.17	5427.45	6120.88		Peak Found	Peak Found	High	Peak Found	Not Found	Peak Found	High	0.0001404	0.000799	8	35.51
[K].TPQKEESDVPQWSSQFLQKSPLPTK.[R]	1xBiotin [K19]	1	1	4	Q96FZ2	Q96FZ2 [303-327]	Q96FZ2 1xBiotin [K321]	Abasic site processing protein HMCES OS=Homo sapiens OX=9606 GN=HMCES PE=1 SV=1	2	3111.55	0.666	36.9	168.7	173.1	79.7	115.2	26.3	4147.13	18954.6	19450.8	8960.32	12948	2960.91		Not Found	High	High	High	High	Not Found	High	0.0001404	7.828e-05	27	51.02
[R].SSGPYGGGGQYFAKPR.[N]	1xBiotin [K14]	1	1	7	P09651	P09651 [337-352]	P09651 1xBiotin [K350]	Heterogeneous nuclear ribonucleoprotein A1 OS=Homo sapiens OX=9606 GN=HNRNPA1 PE=1 SV=5	0	1854.86	0.665	98.3	145.8	102.2	96.8	91.6	65.3	15197.7	22528.9	15790.2	14964.8	14159.8	10100.6		High	High	High	High	High	High	High	0.0001404	2.095e-05	37	39.93
[R].EVLKVQTHLENPTR.[Y]	1xBiotin [K4]	1	1	9	P19532	P19532 [175-188]	P19532 1xBiotin [K178]	Transcription factor E3 OS=Homo sapiens OX=9606 GN=TFE3 PE=1 SV=4	1	1889.99	0.664	113.7	127	117.9	75.5	77.2	88.6	40338.9	45055.9	41830.5	26788.6	27373.2	31425.4		High	High	High	High	High	High	High	0.0001404	0.0001152	29	36.17
[K].KDMSPQK.[F]	1xBiotin [K1]	1	1	7	Q96SW2	Q96SW2 [407-413]	Q96SW2 1xBiotin [K407]	Protein cereblon OS=Homo sapiens OX=9606 GN=CRBN PE=1 SV=1	1	1059.5	0.664	131.3	121.2	110.4	80.4	65	91.7	81864.3	75559.4	68842.6	50138.7	40511.6	57150.4		High	Peak Found	High	High	Peak Found	High	High	0.0001404	0.0002694	29	22.75
[R].VGKVEHGSVALPAIMR.[S]	1xBiotin [K3]; 1xOxidation [M15]	1	1	6	Q9Y490	Q9Y490 [439-454]	Q9Y490 1xBiotin [K441]	Talin-1 OS=Homo sapiens OX=9606 GN=TLN1 PE=1 SV=3	1	1906	0.664	116.3	115	120.1	77.2	74.2	97.2	17073.2	16890.4	17625.8	11329.1	10898.4	14272.2		High	High	High	High	High	High	High	0.0001404	0.0001586	14	37.95
[R].ISALQGKLSK.[L]	1xBiotin [K7]	1	1	1	Q14966	Q14966 [1471-1480]	Q14966 1xBiotin [K1477]	Zinc finger protein 638 OS=Homo sapiens OX=9606 GN=ZNF638 PE=1 SV=2	1	1270.72	0.663	152.6	153.3	64.8	101.7	45.4	82.2	10928.3	10981.5	4641.27	7284.39	3254.16	5884.06		High	Peak Found	Not Found	Peak Found	Not Found	Peak Found	High	0.0001404	0.0003106	11	38.85
[K].TKTIHLPEQLK.[E]	1xBiotin [K2]	1	1	1	Q9NXF1	Q9NXF1 [35-45]	Q9NXF1 1xBiotin [K36]	Testis-expressed protein 10 OS=Homo sapiens OX=9606 GN=TEX10 PE=1 SV=2	1	1533.85	0.662	101.8	159.9	100.8	77.3	66.8	93.5	6980.9	10959.5	6909.65	5296.06	4577.03	6407.95		Peak Found	Peak Found	High	Not Found	Not Found	Peak Found	High	0.002458	0.03031	17	39.87
[R].TKIEFVTGTK.[K]	1xBiotin [K2]	1	1	6	Q9UHR5	Q9UHR5 [219-228]	Q9UHR5 1xBiotin [K220]	SAP30-binding protein OS=Homo sapiens OX=9606 GN=SAP30BP PE=1 SV=1	1	1349.71	0.662	122.2	123.5	116.5	74.6	81.3	81.8	51040.1	51583.2	48644.5	31151.3	33960	34165.2		High	High	High	High	High	High	High	0.0001404	0.000143	26	40.99
[K].SVSSKGQPSPR.[A]	1xBiotin [K5]	1	1	2	Q9HC35	Q9HC35 [65-75]	Q9HC35 1xBiotin [K69]	Echinoderm microtubule-associated protein-like 4 OS=Homo sapiens OX=9606 GN=EML4 PE=1 SV=3	1	1355.67	0.661	148.5	121	96.6	98.1	52.7	83.1	6872.14	5599.38	4471.23	4541.29	2439.66	3847.39		High	High	Peak Found	Not Found	Not Found	Not Found	High	0.0001404	0.005868	16	22.64
[K].LSGWGNVSKPSGTTK.[S]	1xBiotin [K9]	1	1	3	Q6Y7W6	Q6Y7W6 [986-1000]	Q6Y7W6 1xBiotin [K994]	GRB10-interacting GYF protein 2 OS=Homo sapiens OX=9606 GN=GIGYF2 PE=1 SV=1	0	1744.87	0.659	207.8	109.5	68.9	86.9	72.1	54.8	10118.8	5329.89	3356.74	4229.4	3511.79	2667.73		High	High	High	Not Found	Not Found	Not Found	High	0.0001404	0.0008779	13	38.83
[R].DRADKSAVGFDYK.[G]	1xBiotin [K5]	1	1	3	P14317	P14317 [129-141]	P14317 1xBiotin [K133]	Hematopoietic lineage cell-specific protein OS=Homo sapiens OX=9606 GN=HCLS1 PE=1 SV=3	2	1697.8	0.659	103.9	129.4	132.3	73.9	92	68.5	13968	17396.5	17776	9934.58	12362.3	9203.3		High	High	High	Peak Found	Peak Found	Peak Found	High	0.0001404	0.0005424	20	35.97
[R].ISFVEEDVHPKWIPGAADDSK.[L]	1xBiotin [K11]	1	1	6	Q8WYP5	Q8WYP5 [1231-1251]	Q8WYP5 1xBiotin [K1241]	Protein ELYS OS=Homo sapiens OX=9606 GN=AHCTF1 PE=1 SV=3	1	2566.23	0.659	94.1	153.5	117.8	94.4	78.3	62	68190.8	111172	85344.1	68353.2	56700.5	44910.2		High	High	High	High	High	High	High	0.0001404	7.42e-06	27	49.68
[K].VTINNKVILLK.[K]	1xBiotin [K6]	1	1	3	Q8TEQ6	Q8TEQ6 [818-828]	Q8TEQ6 1xBiotin [K823]	Gem-associated protein 5 OS=Homo sapiens OX=9606 GN=GEMIN5 PE=1 SV=3	1	1480.89	0.658	109.2	136.6	113	68.3	82.9	89.9	129038	161431	133524	80766	98021.5	106283		High	High	Peak Found	Peak Found	Peak Found	Peak Found	High	0.0001404	6.609e-06	79	48.68
[K].GTVMVGKPSSHSQYTSSGSVSSSGSK.[S]	1xBiotin [K7]; 1xOxidation [M4]	1	1	7	Q15648	Q15648 [1070-1095]	Q15648 1xBiotin [K1076]	Mediator of RNA polymerase II transcription subunit 1 OS=Homo sapiens OX=9606 GN=MED1 PE=1 SV=4	0	2771.26	0.658	122.3	126.7	112.4	62.3	80.4	95.9	40961.5	42447.4	37670.9	20881.6	26933.9	32142.5		High	High	High	Peak Found	Peak Found	High	High	0.0001404	3.455e-05	22	29.49
[R].TKNISAISYINQR.[N]	1xBiotin [K2]	1	1	33	Q92541	Q92541 [554-566]	Q92541 1xBiotin [K555]	RNA polymerase-associated protein RTF1 homolog OS=Homo sapiens OX=9606 GN=RTF1 PE=1 SV=4	1	1733.9	0.657	114	130.7	119.9	81.1	74.9	79.4	1.69601e+06	1.94545e+06	1.78474e+06	1.20613e+06	1.11493e+06	1.18073e+06		High	High	High	High	High	High	High	0.0001404	2.317e-08	85	43.2
[K].NKSILISSVASVHHANGLAK.[S]	1xBiotin [K2]	1	1	15	Q13620	Q13620 [159-178]	Q13620 1xBiotin [K160]	Cullin-4B OS=Homo sapiens OX=9606 GN=CUL4B PE=1 SV=4	1	2272.22	0.657	109.4	115.7	136.6	78	89.8	70.4	267550	283019	333973	190827	219487	172232		High	High	High	High	High	High	High	0.0001404	2.559e-06	38	40.78
[R].VGTHGGTLSSYIVKNIALDK.[T]	1xBiotin [K14]	1	1	2	Q9NW82	Q9NW82 [577-596]	Q9NW82 1xBiotin [K590]	WD repeat-containing protein 70 OS=Homo sapiens OX=9606 GN=WDR70 PE=1 SV=1	1	2299.21	0.657	20.4	185.8	120.2	13.4	185.7	74.5	4233.94	38518.9	24913.2	2781.1	38495.2	15455.6		Not Found	High	High	Not Found	Peak Found	Peak Found	High	0.0001404	1.541e-05	25	50.06
[K].NALWEPKSK.[N]	1xBiotin [K9]	1	1	1	Q13901	Q13901 [120-128]	Q13901 1xBiotin [K128]	Nuclear nucleic acid-binding protein C1D OS=Homo sapiens OX=9606 GN=C1D PE=1 SV=1	1	1298.66	0.657	145.1	145.6	66.4	95.6	73.8	73.3	7676.91	7703.32	3514.87	5059.8	3905.88	3879.85		Peak Found	High	Not Found	Peak Found	Not Found	Not Found	High	0.002458	0.03246	8	39.3
[K].AKMQASIEK.[G]	1xBiotin [K2]; 1xOxidation [M3]	1	1	10	P06748	P06748 [249-257]	P06748 1xBiotin [K250]	Nucleophosmin OS=Homo sapiens OX=9606 GN=NPM1 PE=1 SV=2	1	1247.61	0.657	120.9	114.2	130.5	69	79.4	86	59255.4	55937.1	63960.5	33812	38906.1	42131.9		High	High	High	High	High	High	High	0.0001404	0.0006964	19	23.02
[R].LKNITLDDASAPR.[L]	1xBiotin [K2]	1	1	11	O75534	O75534 [757-769]	O75534 1xBiotin [K758]	Cold shock domain-containing protein E1 OS=Homo sapiens OX=9606 GN=CSDE1 PE=1 SV=2	1	1639.85	0.656	139.5	95.4	129.1	67.1	77.4	91.5	124094	84929.3	114895	59680.9	68878.4	81416.6		High	High	High	High	High	High	High	0.0001404	5.635e-07	62	40.44
[K].YSPTSPKYSPTSPK.[Y]	1xBiotin [K7]	1	1	6	P24928	P24928 [1860-1873]	P24928 1xBiotin [K1866]	DNA-directed RNA polymerase II subunit RPB1 OS=Homo sapiens OX=9606 GN=POLR2A PE=1 SV=2	1	1765.85	0.656	129.5	117.5	128.3	84.3	55.5	84.9	16237.3	14740.1	16089.1	10570.6	6964.15	10643.8		High	High	High	High	High	High	High	0.0001404	0.0003126	25	32.7
[K].TNVPVKLFAR.[S]	1xBiotin [K6]	1	1	3	Q9UKM9	Q9UKM9 [160-169]	Q9UKM9 1xBiotin [K165]	RNA-binding protein Raly OS=Homo sapiens OX=9606 GN=RALY PE=1 SV=1	1	1370.76	0.655	129.2	122.6	121.4	54.2	92.2	80.3	25075.9	23781	23555.9	10512.9	17898	15586.4		High	High	High	Peak Found	Peak Found	Peak Found	High	0.0001404	0.005253	11	46.27
[R].GREEAIMKMVK.[L]	1xBiotin [K8]	1	1	7	Q9H8U3	Q9H8U3 [200-210]	Q9H8U3 1xBiotin [K207]	AN1-type zinc finger protein 3 OS=Homo sapiens OX=9606 GN=ZFAND3 PE=1 SV=1	2	1517.76	0.654	143.2	124.4	91.5	81.3	87.3	72.4	102687	89200.8	65607.8	58330.2	62600.5	51931.1		High	High	High	High	High	High	High	0.0001404	0.0001243	31	38.35
[M].ALKMVK.[G]	1xAcetyl [N-Term]; 1xBiotin [K3]; 1xOxidation [M4]	1	1	4	O14617	O14617 [2-7]	O14617 1xAcetyl [N-Term]; 1xBiotin [K4]	AP-3 complex subunit delta-1 OS=Homo sapiens OX=9606 GN=AP3D1 PE=1 SV=1	1	973.521	0.653	105.1	127.4	126.9	64.8	82.9	92.8	20165.5	24455.1	24362.9	12442	15912.1	17817.2		High	High	High	Peak Found	Peak Found	High	High	0.00197	0.02417	16	37.72
[K].TLSVKGITPAVLPETVYPVIK.[E]	1xBiotin [K5]	1	1	7	Q9HCM1	Q9HCM1 [773-793]	Q9HCM1 1xBiotin [K777]	Retroelement silencing factor 1 OS=Homo sapiens OX=9606 GN=RESF1 PE=1 SV=3	1	2451.39	0.652	83.1	97.2	215.4	82.1	58.9	63.4	24955.3	29194.1	64701.4	24647.2	17697	19038.3		High	High	High	High	High	High	High	0.0001404	1.457e-05	19	58.16
[K].LTTTGQVTSPVKGASFVTSTNPR.[K]	1xBiotin [K12]	1	1	6	P49916	P49916 [202-224]	P49916 1xBiotin [K213]	DNA ligase 3 OS=Homo sapiens OX=9606 GN=LIG3 PE=1 SV=2	1	2575.32	0.652	125.7	123.3	110.2	82	79.7	79.1	34543.6	33888.1	30295.4	22526.4	21905.1	21732		High	High	High	High	High	High	High	0.0001404	3.467e-06	26	42.73
[R].IYDSNTGKLIR.[T]	1xBiotin [K8]	1	1	2	Q9Y5B0	Q9Y5B0 [773-783]	Q9Y5B0 1xBiotin [K780]	RNA polymerase II subunit A C-terminal domain phosphatase OS=Homo sapiens OX=9606 GN=CTDP1 PE=1 SV=3	1	1505.78	0.651	92.7	159.6	111.4	95	68.9	72.5	5134.79	8842.66	6169.31	5261.99	3815.32	4013.61		Peak Found	High	High	Not Found	Not Found	Not Found	High	0.0001404	0.0001922	37	37.63
[R].LKIVQEFGK.[V]	1xBiotin [K2]	1	1	6	O95630	O95630 [179-187]	O95630 1xBiotin [K180]	STAM-binding protein OS=Homo sapiens OX=9606 GN=STAMBP PE=1 SV=1	1	1287.71	0.65	121.6	143.8	101.6	66	84.5	82.6	39604.6	46818.7	33094.8	21499.3	27507.8	26886.2		High	High	High	High	High	High	High	0.0001404	3.876e-05	39	43.66
[R].EKFILPEGASQGMTPFR.[S]	1xBiotin [K2]; 1xOxidation [M13]	1	1	6	Q9UPN3	Q9UPN3 [7200-7216]	Q9UPN3 1xBiotin [K7201]	Microtubule-actin cross-linking factor 1, isoforms 1/2/3/5 OS=Homo sapiens OX=9606 GN=MACF1 PE=1 SV=4	1	2150.04	0.649	124.5	130.4	144.1	84.6	21.2	95.3	18911.1	19806.5	21893.5	12848.4	3218.69	14472.7		High	High	High	Peak Found	Not Found	High	High	0.0001404	3.774e-05	20	49.24
[K].ITKPGSIDSNNQLFAPGGR.[L]	1xBiotin [K3]	1	1	4	Q04637	Q04637 [1072-1090]	Q04637 1xBiotin [K1074]	Eukaryotic translation initiation factor 4 gamma 1 OS=Homo sapiens OX=9606 GN=EIF4G1 PE=1 SV=4	0	2198.1	0.647	166.5	121.3	105.8	15.6	83.1	107.8	26660.1	19418.9	16932.7	2502.94	13298.4	17255.8		High	High	High	High	Peak Found	Peak Found	High	0.0001404	0.0003399	18	44.22
[R].TINKAWVESR.[E]	1xBiotin [K4]	1	1	4	Q9HB71	Q9HB71 [209-218]	Q9HB71 1xBiotin [K212]	Calcyclin-binding protein OS=Homo sapiens OX=9606 GN=CACYBP PE=1 SV=2	1	1429.73	0.647	117.3	124.7	124.6	70.2	80.6	82.7	61916.9	65844.4	65770	37052.3	42554.3	43691.3		High	Peak Found	High	High	Peak Found	High	High	0.0001404	2.346e-05	41	41.24
[R].ESQNQKSTVPSR.[R]	1xBiotin [K6]	1	1	1	Q8WWI1	Q8WWI1 [789-800]	Q8WWI1 1xBiotin [K794]	LIM domain only protein 7 OS=Homo sapiens OX=9606 GN=LMO7 PE=1 SV=3	1	1586.76	0.647	112.7	97.7	154.5	70	101.9	63.2	5210.3	4516.35	7139.88	3234.24	4712.08	2919.92		Peak Found	High	Peak Found	Not Found	Not Found	Peak Found	High	0.00293	0.04068	10	23.49
[R].GKNALSNPK.[L]	1xBiotin [K2]	1	1	1	Q96BY6	Q96BY6 [1446-1454]	Q96BY6 1xBiotin [K1447]	Dedicator of cytokinesis protein 10 OS=Homo sapiens OX=9606 GN=DOCK10 PE=1 SV=3	1	1154.6	0.646	116.1	101.4	142.3	64	84.2	91.9	13719	11982.8	16815.9	7556.45	9951.82	10862.2		Peak Found	Peak Found	High	Peak Found	Peak Found	Peak Found	High	0.0009036	0.01232	13	25.31
[K].IPSTPKLIPK.[V]	1xBiotin [K6]	1	1	7	Q9HC35	Q9HC35 [198-207]	Q9HC35 1xBiotin [K203]	Echinoderm microtubule-associated protein-like 4 OS=Homo sapiens OX=9606 GN=EML4 PE=1 SV=3	1	1319.78	0.646	124.9	109.3	129.4	74.9	78	83.6	43068.1	37686.8	44636.4	25827.7	26906.7	28826.5		High	High	High	Peak Found	Peak Found	High	High	0.0001404	0.002967	21	40.64
[K].TACAINKVLMGR.[V]	1xBiotin [K7]; 1xCarbamidomethyl [C3]	1	2	1	Q52LJ0	Q52LJ0 [293-304]	Q52LJ0 1xBiotin [K299]	Protein FAM98B OS=Homo sapiens OX=9606 GN=FAM98B PE=1 SV=2	1	1559.79	0.645	179.1	39.2	145.5	52.2	115.6	68.4	17647.4	3866.2	14339.7	5145.19	11387.7	6740.1		High	Not Found	Peak Found	Not Found	Peak Found	Peak Found	High	0.00293	0.03599	6	45.87
[K].SWMPKVK.[V]	1xBiotin [K5]	1	1	1	Q96RE7	Q96RE7 [474-480]	Q96RE7 1xBiotin [K478]	Nucleus accumbens-associated protein 1 OS=Homo sapiens OX=9606 GN=NACC1 PE=1 SV=1	1	1101.56	0.645	135	126.3	102.9	83.1	81.5	71.3	27820	26011.4	21195.3	17112.5	16784	14680.3		Peak Found	Peak Found	High	Peak Found	Peak Found	Peak Found	High	0.0001404	0.005808	8	39.97
[R].NIGKTLVTR.[T]	1xBiotin [K4]	1	1	3	P61247	P61247 [43-51]	P61247 1xBiotin [K46]	40S ribosomal protein S3a OS=Homo sapiens OX=9606 GN=RPS3A PE=1 SV=2	1	1227.69	0.644	135.6	125.4	102.6	93.3	66.1	77	12057	11153.4	9125.23	8296.67	5879.86	6850.25		High	Peak Found	High	Peak Found	Peak Found	High	High	0.0001404	0.002096	14	36.63
[K].GASGTVLLAGSSLMASPYKSSSPK.[L]	1xBiotin [K19]	1	1	6	Q9NPG3	Q9NPG3 [1010-1033]	Q9NPG3 1xBiotin [K1028]	Ubinuclein-1 OS=Homo sapiens OX=9606 GN=UBN1 PE=1 SV=2	1	2522.26	0.642	128.9	129.6	92.5	111.7	82.7	54.6	28185.2	28349.1	20223.4	24438.4	18095.9	11944.4		High	High	High	High	High	High	High	0.0001404	1.229e-05	40	50.1
[R].GGGGGFGYQKTK.[K]	1xBiotin [K]	1	1	2	Q9NVP1	Q9NVP1 [636-647]	Q9NVP1 1xBiotin [K]	ATP-dependent RNA helicase DDX18 OS=Homo sapiens OX=9606 GN=DDX18 PE=1 SV=2	1	1382.65	0.641	106.8	112.2	145	56.5	93	86.5	5882.29	6175.88	7985.48	3112.66	5119.86	4762		High	High	Peak Found	Not Found	Not Found	Peak Found	High	0.0001404	0.0009089	23	32.22
[K].FYDSNTVKQK.[Y]	1xBiotin [K]	1	1	2	Q13177	Q13177 [129-138]	Q13177 1xBiotin [K]	Serine/threonine-protein kinase PAK 2 OS=Homo sapiens OX=9606 GN=PAK2 PE=1 SV=3	1	1455.69	0.641	106.9	121.6	132.5	94.4	66.7	77.9	6291.62	7155.53	7800.17	5555.49	3923.98	4585.44		Peak Found	High	High	Not Found	Not Found	Peak Found	High	0.0001404	0.002629	12	30.69
[K].NPDFKVFR.[Y]	1xBiotin [K5]	1	1	1	Q15020	Q15020 [786-793]	Q15020 1xBiotin [K790]	Squamous cell carcinoma antigen recognized by T-cells 3 OS=Homo sapiens OX=9606 GN=SART3 PE=1 SV=1	1	1248.62	0.639	126.4	141.3	97.3	62.2	87.6	85.2	11505.3	12863.8	8855.05	5662.67	7978.63	7761.22		Peak Found	Peak Found	Peak Found	Not Found	Peak Found	High	High	0.00239	0.02787	1	44.48
[K].VHFSIGKAPLKDEQEMR.[A]	1xBiotin [K7]	1	1	2	O75592	O75592 [2967-2983]	O75592 1xBiotin [K2973]	E3 ubiquitin-protein ligase MYCBP2 OS=Homo sapiens OX=9606 GN=MYCBP2 PE=1 SV=4	2	2211.1	0.639	120.1	173.1	82.9	76.7	79	68.3	16140.1	23270.4	11140.4	10310.2	10621.8	9178.57		Peak Found	High	Peak Found	Peak Found	High	Peak Found	High	0.0001404	6.211e-05	18	39.56
[K].SPVKTIR.[-]	1xBiotin [K4]	1	1	2	P67870	P67870 [209-215]	P67870 1xBiotin [K212]	Casein kinase II subunit beta OS=Homo sapiens OX=9606 GN=CSNK2B PE=1 SV=1	1	1026.58	0.638	131.7	132	105.5	77	67.3	86.5	30172.7	30244.6	24156.6	17638.6	15414.3	19808.7		High	Peak Found	High	Peak Found	Peak Found	Peak Found	High	0.0001404	0.0009026	35	29.38
[R].KGLFPFTHVK.[I]	1xBiotin [K1]	1	1	9	P46109	P46109 [283-292]	P46109 1xBiotin [K283]	Crk-like protein OS=Homo sapiens OX=9606 GN=CRKL PE=1 SV=1	1	1399.76	0.637	129.8	124.6	109	69.4	91.2	76.1	62674.1	60185.7	52633.5	33521.7	44058.2	36740.5		High	High	High	High	High	High	High	0.0001404	0.0005176	17	45.48
[R].TLLIKTVETR.[D]	1xBiotin [K5]	1	1	12	P08670	P08670 [441-450]	P08670 1xBiotin [K445]	Vimentin OS=Homo sapiens OX=9606 GN=VIM PE=1 SV=4	1	1399.8	0.636	128.8	120.8	114.4	70.4	88.8	76.8	412017	386467	365991	225221	284223	245743		High	High	High	High	High	High	High	0.0001404	1.726e-05	45	44.62
[R].EGKYIPLPQR.[V]	1xBiotin [K3]	1	1	11	Q8WWM7	Q8WWM7 [346-355]	Q8WWM7 1xBiotin [K348]	Ataxin-2-like protein OS=Homo sapiens OX=9606 GN=ATXN2L PE=1 SV=2	1	1426.75	0.635	137.2	124.4	105.6	74.5	79.1	79	287822	261021	221563	156299	166013	165751		High	High	High	High	High	High	High	0.0001404	2.737e-06	47	41.28
[K].AIAEHVKGIHPISDSK.[I]	1xBiotin [K7]	1	1	12	Q9C0I3	Q9C0I3 [402-417]	Q9C0I3 1xBiotin [K408]	Serine-rich coiled-coil domain-containing protein 1 OS=Homo sapiens OX=9606 GN=CCSER1 PE=1 SV=2	1	1928.01	0.634	126.2	127.7	114.2	72.4	74.5	85	154836	156661	140021	88823.9	91361.5	104280		High	High	High	High	High	High	High	0.0001404	5.866e-05	22	32.51
[K].AQKIEMDK.[L]	1xBiotin [K3]; 1xOxidation [M6]	1	1	4	Q9UHR5	Q9UHR5 [203-210]	Q9UHR5 1xBiotin [K205]	SAP30-binding protein OS=Homo sapiens OX=9606 GN=SAP30BP PE=1 SV=1	1	1204.57	0.634	113.6	117.3	131.3	65.4	74.3	98	31397.4	32408.9	36284.4	18058.2	20532.3	27086.5		High	Peak Found	High	Peak Found	High	High	High	0.0003987	0.008914	8	22.61
[K].LAAAKSLDFFR.[S]	1xBiotin [K5]	1	1	1	Q6P3S1	Q6P3S1 [585-595]	Q6P3S1 1xBiotin [K589]	DENN domain-containing protein 1B OS=Homo sapiens OX=9606 GN=DENND1B PE=1 SV=2	1	1464.77	0.634	117.1	170.8	86.1	74.2	92.8	59	6037.44	8810.7	4441.39	3824.8	4786.91	3042.29		Not Found	High	Not Found	Not Found	Not Found	Not Found	High	0.0001404	0.0001567	11	52.67
[K].GLWMPLGKEVK.[V]	1xBiotin [K]; 1xOxidation [M4]	1	1	5	Q8TA86	Q8TA86 [91-101]	Q8TA86 1xBiotin [K]	Retinitis pigmentosa 9 protein OS=Homo sapiens OX=9606 GN=RP9 PE=1 SV=2	1	1499.77	0.633	118.3	132.2	118.2	61.5	74.9	95	30925.9	34549.7	30889.3	16064.6	19573.1	24827.3		Peak Found	High	High	High	High	High	High	0.0001404	0.0002795	17	48.01
[R].LKPPTLIHGQAPSAGLPSQKPK.[E]	1xBiotin [K2]	1	1	4	Q9H6Z4	Q9H6Z4 [144-165]	Q9H6Z4 1xBiotin [K145]	Ran-binding protein 3 OS=Homo sapiens OX=9606 GN=RANBP3 PE=1 SV=1	0	2491.39	0.632	119.8	135.6	115.2	76.1	72.8	80.5	36137.6	40920.6	34741.3	22957.4	21961.6	24284.1		High	High	High	Peak Found	Peak Found	Peak Found	High	0.0001404	0.0004498	9	35.84
[R].SSSSQTQPLKVQYQR.[Q]	1xBiotin [K10]	1	1	4	Q14789	Q14789 [2993-3007]	Q14789 1xBiotin [K3002]	Golgin subfamily B member 1 OS=Homo sapiens OX=9606 GN=GOLGB1 PE=1 SV=2	1	1962.97	0.631	135.9	124.7	108.5	78.7	71.1	81.1	10123.6	9292.12	8088.14	5867.9	5295.25	6044.24		High	High	High	Not Found	Not Found	Not Found	High	0.0001404	0.0002792	19	34.15
[R].AYFNEKMSILQK.[G]	1xBiotin [K6]	1	1	6	Q13206	Q13206 [550-561]	Q13206 1xBiotin [K555]	Probable ATP-dependent RNA helicase DDX10 OS=Homo sapiens OX=9606 GN=DDX10 PE=1 SV=2	1	1697.84	0.631	120.9	152	101.4	67.9	76.3	81.6	31486.2	39570	26395	17669.8	19880.2	21244.5		High	High	High	High	High	High	High	0.0001404	3.387e-06	49	51.01
[K].AFLDNGPKTINQIR.[Q]	1xBiotin [K8]	1	1	6	P78344	P78344 [314-327]	P78344 1xBiotin [K321]	Eukaryotic translation initiation factor 4 gamma 2 OS=Homo sapiens OX=9606 GN=EIF4G2 PE=1 SV=1	1	1812.94	0.631	128	111.4	131.4	73.9	83	72.4	19504.9	16973.7	20028.9	11257.2	12644.5	11027.8		High	High	High	High	High	High	High	0.0001404	2.418e-05	44	44.61
[R].LTKITKPGSIDSNNQLFAPGGR.[L]	1xBiotin [K3]	1	1	6	Q04637	Q04637 [1069-1090]	Q04637 1xBiotin [K1071]	Eukaryotic translation initiation factor 4 gamma 1 OS=Homo sapiens OX=9606 GN=EIF4G1 PE=1 SV=4	1	2540.33	0.631	124.6	118.7	125.3	79.8	72.9	78.7	37312.9	35522.8	37505.7	23894.8	21815.8	23555.9		High	High	High	High	High	High	High	0.0001404	2.148e-06	36	41.73
[K].LCDVTTGLKIHVSIPNR.[I]	1xBiotin [K9]; 1xCarbamidomethyl [C2]	1	1	2	Q9P2B7	Q9P2B7 [103-119]	Q9P2B7 1xBiotin [K111]	Cilia- and flagella-associated protein 97 OS=Homo sapiens OX=9606 GN=CFAP97 PE=1 SV=2	1	2149.13	0.631	103.6	207.5	64	94.5	65	65.4	4425.87	8869.22	2734.95	4036.85	2779.55	2793.99		Not Found	High	High	Not Found	Not Found	Not Found	High	0.0001404	3.161e-05	20	46.45
[K].YSPTSPTYSPTSPKYSPTSPTYSPTSPK.[G]	1xBiotin [K14]	1	1	2	P24928	P24928 [1909-1936]	P24928 1xBiotin [K1922]	DNA-directed RNA polymerase II subunit RPB1 OS=Homo sapiens OX=9606 GN=POLR2A PE=1 SV=2	1	3232.5	0.631	25.2	206.3	143.8	101.1	33	90.7	3691.27	30245.9	21079.3	14816.5	4831.38	13305.2		Not Found	High	Peak Found	Peak Found	High	Peak Found	High	0.0001404	0.001294	3	39.86
[M].SSTQFNKGPSYGLSAEVK.[N]	1xAcetyl [N-Term]; 1xBiotin [K7]	1	1	12	Q99439	Q99439 [2-19]	Q99439 1xAcetyl [N-Term]; 1xBiotin [K8]	Calponin-2 OS=Homo sapiens OX=9606 GN=CNN2 PE=1 SV=4	1	2168.03	0.631	113	149.5	107.1	79.2	83.7	67.6	79571.6	105287	75431.9	55819.5	58965.2	47587.4		High	High	High	High	High	High	High	0.0001404	1.678e-06	67	45.59
[R].AQGAVTGKPR.[G]	1xBiotin [K8]	1	1	3	P18887	P18887 [291-300]	P18887 1xBiotin [K298]	DNA repair protein XRCC1 OS=Homo sapiens OX=9606 GN=XRCC1 PE=1 SV=2	0	1210.64	0.631	129.7	112.9	130.8	82.5	72.2	71.9	7370.25	6418.37	7434.5	4689.61	4106.48	4087.06		High	High	High	Peak Found	Peak Found	Peak Found	High	0.0001404	0.001883	16	25.21
[R].KDPSKNQGGGLSSSGAGEGQGPK.[K]	1xBiotin [K1]	1	1	1	P07814	P07814 [987-1009]	P07814 1xBiotin [K987]	Bifunctional glutamate/proline--tRNA ligase OS=Homo sapiens OX=9606 GN=EPRS1 PE=1 SV=5	2	2369.12	0.63	105.5	115.3	141.2	87.6	66.5	84	4269.86	4665.36	5715.5	3544.3	2691.78	3400.83		Peak Found	High	Not Found	Peak Found	Not Found	Peak Found	High	0.0001404	0.004974	12	23.58
[R].YTNTSKTVSFEALPIMR.[N]	1xBiotin [K6]	1	1	2	O15084	O15084 [1003-1019]	O15084 1xBiotin [K1008]	Serine/threonine-protein phosphatase 6 regulatory ankyrin repeat subunit A OS=Homo sapiens OX=9606 GN=ANKRD28 PE=1 SV=5	1	2184.08	0.63	77.6	175.5	121	48.9	116.6	60.3	3964.52	8966.83	6181.95	2499.12	5957.64	3081.98		Not Found	High	Not Found	Not Found	Not Found	Not Found	High	0.0001404	0.0007134	25	54.34
[K].SAPLSPKILVK.[Y]	1xBiotin [K7]	1	1	4	Q6ZN28	Q6ZN28 [529-539]	Q6ZN28 1xBiotin [K535]	Metastasis-associated in colon cancer protein 1 OS=Homo sapiens OX=9606 GN=MACC1 PE=1 SV=2	1	1378.81	0.629	137.1	115.4	111.2	83.6	70	82.8	20655.1	17381.6	16746.8	12587.8	10537.3	12470.4		High	High	High	Peak Found	High	Peak Found	High	0.0001404	0.002791	12	44.35
[K].TSGHVDKFADFMVK.[D]	1xBiotin [K7]	1	1	7	P41250	P41250 [191-204]	P41250 1xBiotin [K197]	Glycine--tRNA ligase OS=Homo sapiens OX=9606 GN=GARS1 PE=1 SV=3	1	1807.85	0.629	111.8	141.1	118.8	74.7	80.2	73.4	37756.1	47639.5	40124.3	25222.4	27072.4	24783.5		High	High	High	High	High	High	High	0.0001404	1.133e-06	36	47.64
[K].EVPMVVVPPVGAKGNTPATGTTQGK.[K]	1xBiotin [K13]	1	1	10	Q9P2E9	Q9P2E9 [176-200]	Q9P2E9 1xBiotin [K188]	Ribosome-binding protein 1 OS=Homo sapiens OX=9606 GN=RRBP1 PE=1 SV=5	1	2661.37	0.628	129.9	105.4	132.2	83	72.4	77.2	125260	101617	127483	80063	69835.4	74435.5		High	High	High	High	High	High	High	0.0001404	6.887e-08	51	45.89
[K].NASTVVVSDKYNLKPIPLK.[R]	1xBiotin [K]	1	1	5	Q96QC0	Q96QC0 [226-244]	Q96QC0 1xBiotin [K]	Serine/threonine-protein phosphatase 1 regulatory subunit 10 OS=Homo sapiens OX=9606 GN=PPP1R10 PE=1 SV=1	1	2312.27	0.628	109.8	139.5	119.3	64	92.5	74.9	55164.4	70085.7	59971.2	32177.9	46487	37645.5		High	High	High	High	High	Peak Found	High	0.0001404	4.226e-05	39	45.64
[M].SKSESPKEPEQLR.[K]	1xAcetyl [N-Term]; 1xBiotin [K2]	1	1	15	P09651	P09651 [2-14]	P09651 1xAcetyl [N-Term]; 1xBiotin [K3]	Heterogeneous nuclear ribonucleoprotein A1 OS=Homo sapiens OX=9606 GN=HNRNPA1 PE=1 SV=5	2	1782.87	0.627	125.7	125.4	117	84.1	73.4	74.4	531632	530212	494917	355619	310466	314788		High	High	High	High	High	High	High	0.0001404	7.503e-06	46	30.76
[K].SIVDDKFFK.[L]	1xBiotin [K6]	1	1	1	O00566	O00566 [198-206]	O00566 1xBiotin [K203]	U3 small nucleolar ribonucleoprotein protein MPP10 OS=Homo sapiens OX=9606 GN=MPHOSPH10 PE=1 SV=2	1	1324.66	0.627	86.2	179.9	119.3	54.1	74.8	85.8	3874.34	8091.47	5364.66	2430.64	3363.92	3857.12		Not Found	High	Not Found	Not Found	Not Found	Not Found	High	0.0009036	0.01236	5	48.54
[K].VGGSGVNVNAKGLDLGGR.[G]	1xBiotin [K11]	1	1	7	Q09666	Q09666 [253-270]	Q09666 1xBiotin [K263]	Neuroblast differentiation-associated protein AHNAK OS=Homo sapiens OX=9606 GN=AHNAK PE=1 SV=2	1	1895.98	0.626	106.8	137.3	122	86	73.5	74.3	18811.2	24201.3	21501.6	15159.1	12956.7	13096.1		High	High	High	High	High	High	High	0.0001404	1.536e-08	68	42
[K].AEPTAAPHPVLKQVIKPR.[R]	1xBiotin [K12]	1	1	3	Q86YP4	Q86YP4 [488-505]	Q86YP4 1xBiotin [K499]	Transcriptional repressor p66-alpha OS=Homo sapiens OX=9606 GN=GATAD2A PE=1 SV=1	1	2178.22	0.626	131.1	145.8	81.9	73.2	91.3	76.7	17481.2	19450.4	10928.2	9768.61	12175.8	10231.4		Peak Found	High	Peak Found	Peak Found	High	High	High	0.0001404	0.0003774	14	36.25
[K].VMTSGTGAPAKIITAVPK.[I]	1xBiotin [K11]; 1xOxidation [M2]	1	1	9	P51610	P51610 [803-820]	P51610 1xBiotin [K813]	Host cell factor 1 OS=Homo sapiens OX=9606 GN=HCFC1 PE=1 SV=2	1	1984.06	0.626	117.9	108.8	130.4	69.6	68.1	105.3	30237.6	27906.4	33449.7	17850.4	17468	27006.5		High	High	High	High	High	High	High	0.0001404	0.0003839	31	42.96
[R].QKMVQK.[L]	1xBiotin [K2]	1	1	1	P51617	P51617 [667-672]	P51617 1xBiotin [K668]	Interleukin-1 receptor-associated kinase 1 OS=Homo sapiens OX=9606 GN=IRAK1 PE=1 SV=2	1	987.511	0.624	127.4	133.8	105.6	91	62.7	79.5	8483.93	8912.86	7032.27	6059.65	4177.5	5297.66		High	Peak Found	Peak Found	Peak Found	Peak Found	Peak Found	High	0.00239	0.02845	6	22.03
[R].EKYFSGVTK.[R]	1xBiotin [K2]	1	1	1	Q7Z4G4	Q7Z4G4 [444-452]	Q7Z4G4 1xBiotin [K445]	tRNA (guanine(10)-N2)-methyltransferase homolog OS=Homo sapiens OX=9606 GN=TRMT11 PE=1 SV=1	1	1284.63	0.624	127.8	100.9	134.2	73.6	83.8	79.7	8545.15	6744.06	8970.12	4918.77	5600.22	5328.14		Peak Found	Peak Found	High	Peak Found	Peak Found	Peak Found	High	0.001433	0.01676	7	36.66
[R].LSKVQFVYDSSEK.[T]	1xBiotin [K3]	1	1	2	Q9UJQ1	Q9UJQ1 [138-150]	Q9UJQ1 1xBiotin [K140]	Lysosome-associated membrane glycoprotein 5 OS=Homo sapiens OX=9606 GN=LAMP5 PE=1 SV=1	1	1755.86	0.624	163.4	127.2	77.3	93.8	58.9	79.3	9565.94	7443.52	4525.08	5492.64	3445.7	4643.53		High	High	Not Found	Not Found	Not Found	Not Found	High	0.0001404	9.242e-05	17	46.59
[K].GFKGLVVPSGGGR.[F]	1xBiotin [K3]	1	1	6	Q9UKX7	Q9UKX7 [60-72]	Q9UKX7 1xBiotin [K62]	Nuclear pore complex protein Nup50 OS=Homo sapiens OX=9606 GN=NUP50 PE=1 SV=2	1	1456.77	0.621	121.7	138.2	106.4	75.6	73.4	84.8	143046	162394	125059	88811.4	86239.4	99642.3		High	High	High	High	High	High	High	0.0001404	7.619e-06	37	44.15
[R].SAEGSNPPKPLKK.[L]	1xBiotin [K12]	1	1	2	P06400	P06400 [862-874]	P06400 1xBiotin [K873]	Retinoblastoma-associated protein OS=Homo sapiens OX=9606 GN=RB1 PE=1 SV=2	1	1578.83	0.62	104.4	119.8	132.6	70.1	64.7	108.4	21904.2	25143.1	27827.6	14708.2	13588.8	22754.3		Peak Found	High	High	Peak Found	Peak Found	Peak Found	High	0.0001404	0.005981	18	23.39
[K].GKGAAAAAAASGAAGGGGGGAGAGAPGGGR.[L]	1xBiotin [K2]	1	1	5	Q68E01	Q68E01 [6-35]	Q68E01 1xBiotin [K7]	Integrator complex subunit 3 OS=Homo sapiens OX=9606 GN=INTS3 PE=1 SV=1	1	2364.12	0.62	122.8	125.4	120.8	76.1	88.4	66.4	9844.36	10052.7	9684.58	6100.63	7088.12	5318.17		High	High	High	Not Found	High	High	High	0.0001404	1.673e-08	54	30.45
[R].VKTLHPAVHAGILAR.[N]	1xBiotin [K2]	1	1	1	P31939	P31939 [65-79]	P31939 1xBiotin [K66]	Bifunctional purine biosynthesis protein ATIC OS=Homo sapiens OX=9606 GN=ATIC PE=1 SV=3	1	1809.03	0.619	116	149.5	109.5	81.3	75.8	67.8	16472.4	21228.9	15548.1	11545	10760.6	9625.53		Peak Found	High	Peak Found	Peak Found	Peak Found	Peak Found	High	0.0001404	1.153e-06	36	34.82
[K].GGPEFKLQK.[L]	1xBiotin [K]	1	1	2	Q86UW7	Q86UW7 [328-336]	Q86UW7 1xBiotin [K]	Calcium-dependent secretion activator 2 OS=Homo sapiens OX=9606 GN=CADPS2 PE=1 SV=2	1	1229.63	0.619	135.4	96.7	130.7	62.8	59.9	114.5	10792.1	7705.58	10411.4	5007.32	4769.86	9125.6		Peak Found	High	High	Peak Found	Peak Found	Peak Found	High	0.0001404	0.004808	9	36.83
[R].SPFKVK.[V]	1xBiotin [K4]	1	2	3	P21333	P21333 [1533-1538]	P21333 1xBiotin [K1536]	Filamin-A OS=Homo sapiens OX=9606 GN=FLNA PE=1 SV=4	1	931.507	0.618	135.5	127.3	120.3	78.7	52.2	86	15680.5	14727.2	13916.7	9108.32	6043.83	9948.49		High	High	High	Peak Found	Peak Found	Peak Found	High	0.001661	0.02125	18	32.23
[K].ASLELKSSIIGK.[K]	1xBiotin [K6]	1	1	6	Q8N6H7	Q8N6H7 [204-215]	Q8N6H7 1xBiotin [K209]	ADP-ribosylation factor GTPase-activating protein 2 OS=Homo sapiens OX=9606 GN=ARFGAP2 PE=1 SV=1	1	1471.82	0.618	117.9	129.2	121.2	93.1	63.7	74.9	22699.3	24865	23342.6	17928	12254.1	14421.8		High	High	High	High	High	High	High	0.0001404	1.16e-05	32	47.21
[R].TVPQYKYAAGVR.[N]	1xBiotin [K6]	1	1	6	P11940	P11940 [507-518]	P11940 1xBiotin [K512]	Polyadenylate-binding protein 1 OS=Homo sapiens OX=9606 GN=PABPC1 PE=1 SV=2	1	1578.81	0.617	124.2	142.8	101.9	76.7	67.9	86.5	68878.3	79213.9	56518.6	42513.6	37659.2	47962.7		High	High	High	High	Peak Found	High	High	0.0001404	0.0001163	36	37.65
[K].DTLKTSNPLVLEEASASQAGSR.[K]	1xBiotin [K4]	1	1	18	Q9NUQ8	Q9NUQ8 [141-162]	Q9NUQ8 1xBiotin [K144]	ATP-binding cassette sub-family F member 3 OS=Homo sapiens OX=9606 GN=ABCF3 PE=1 SV=2	1	2500.23	0.617	117.1	127.8	128.7	74.1	80.1	72.3	204827	223385	224973	129628	139976	126355		High	High	High	High	High	High	High	0.0001404	1.902e-07	69	47.42
[K].MAKAPSAAR.[S]	1xBiotin [K3]	1	1	3	Q9UQN3	Q9UQN3 [178-186]	Q9UQN3 1xBiotin [K180]	Charged multivesicular body protein 2b OS=Homo sapiens OX=9606 GN=CHMP2B PE=1 SV=1	1	1128.57	0.616	153.1	148.7	81.2	62.3	60.5	94.3	14017.3	13618	7439.31	5701.96	5536.83	8634.37		High	High	High	Peak Found	Peak Found	Peak Found	High	0.0001404	0.007635	24	24.29
[K].IMASGIKTK.[D]	1xBiotin [K]	1	1	5	Q13029	Q13029 [1275-1283]	Q13029 1xBiotin [K]	PR domain zinc finger protein 2 OS=Homo sapiens OX=9606 GN=PRDM2 PE=1 SV=3	1	1174.63	0.615	145.4	123.8	101.7	89.5	59.4	80.2	33173.6	28242.2	23212.6	20418.4	13561.9	18307.7		High	High	High	High	Peak Found	High	High	0.0001404	0.00314	14	31.77
[K].IGLVEDLNKGAKPVVVLQK.[L]	1xBiotin [K9]	1	1	6	Q6KC79	Q6KC79 [989-1007]	Q6KC79 1xBiotin [K997]	Nipped-B-like protein OS=Homo sapiens OX=9606 GN=NIPBL PE=1 SV=2	1	2246.29	0.614	135.7	122.6	111.8	73.9	87.4	68.6	102958	93043.4	84808.9	56046.6	66297.7	52066.4		High	High	High	High	High	High	High	0.0001404	2.458e-05	34	47.02
[R].SQKLGVLSSSQNGPPK.[S]	1xBiotin [K3]	1	1	5	Q8NDX5	Q8NDX5 [220-235]	Q8NDX5 1xBiotin [K222]	Polyhomeotic-like protein 3 OS=Homo sapiens OX=9606 GN=PHC3 PE=1 SV=1	1	1852.96	0.613	129.9	131.3	109.9	77.9	67.3	83.6	14924.2	15086	12621.3	8950.76	7734.36	9604.53		High	High	High	High	Peak Found	High	High	0.0001404	3.879e-05	49	37.91
[K].QGVKSVAGK.[M]	1xBiotin [K4]	1	1	1	Q8N6H7	Q8N6H7 [494-502]	Q8N6H7 1xBiotin [K497]	ADP-ribosylation factor GTPase-activating protein 2 OS=Homo sapiens OX=9606 GN=ARFGAP2 PE=1 SV=1	1	1099.59	0.613	127.8	139.7	114.1	85.9	78.3	54.3	8874.53	9695.47	7919.62	5960.97	5436.36	3766.82		Peak Found	High	Peak Found	Peak Found	Not Found	Peak Found	High	0.0003987	0.008589	7	25.82
[R].EKSVLTPLR.[G]	1xBiotin [K2]	1	1	6	O75152	O75152 [574-582]	O75152 1xBiotin [K575]	Zinc finger CCCH domain-containing protein 11A OS=Homo sapiens OX=9606 GN=ZC3H11A PE=1 SV=3	1	1268.7	0.612	141.6	115.7	114.9	80	77.5	70.3	40141.3	32818	32589.9	22677.1	21977.3	19941.3		High	High	High	High	High	High	High	0.0001404	0.0008672	23	41.3
[K].AGDSLMVMIAMKMEHTIK.[S]	1xBiotin [K12]	1	1	7	Q96RQ3	Q96RQ3 [670-687]	Q96RQ3 1xBiotin [K681]	Methylcrotonoyl-CoA carboxylase subunit alpha, mitochondrial OS=Homo sapiens OX=9606 GN=MCCC1 PE=1 SV=3	1	2232.07	0.612	71.1	112.7	194	118.7	85.7	17.9	28470.1	45151.3	77723.8	47545.6	34326.6	7152.62		High	High	High	High	High	Peak Found	High	0.0001404	3.677e-06	52	64.41
[R].SQTKEPTPK.[Q]	1xBiotin [K4]	1	1	2	P26358	P26358 [247-255]	P26358 1xBiotin [K250]	DNA (cytosine-5)-methyltransferase 1 OS=Homo sapiens OX=9606 GN=DNMT1 PE=1 SV=2	1	1241.62	0.61	140.8	119.3	110.5	97	72.8	59.6	7534.18	6382.38	5909.42	5191.65	3895.6	3186.74		Peak Found	High	High	Not Found	Peak Found	Not Found	High	0.0001404	0.002726	22	21.07
[R].EKYGIPEPPEPK.[R]	1xBiotin [K2]	1	2	4	P98175	P98175 [823-834]	P98175 1xBiotin [K824]	RNA-binding protein 10 OS=Homo sapiens OX=9606 GN=RBM10 PE=1 SV=3	1	1609.79	0.61	137.3	124.7	104.3	82	75.7	76.1	8902.19	8083.35	6763.89	5317.07	4906.54	4931.61		Peak Found	High	High	Not Found	High	High	High	0.0001404	0.006235	7	40.28
[M].GDYGFGVLVQSNTGNKSAFPVR.[F]	1xAcetyl [N-Term]; 1xBiotin [K16]	1	1	24	Q17RY0	Q17RY0 [2-23]	Q17RY0 1xAcetyl [N-Term]; 1xBiotin [K17]	Cytoplasmic polyadenylation element-binding protein 4 OS=Homo sapiens OX=9606 GN=CPEB4 PE=1 SV=1	1	2581.25	0.61	98.8	111.1	178.7	65.2	67.8	78.4	260941	293392	471761	172065	178871	207057		High	High	High	High	High	High	High	0.0001404	1.928e-08	102	58.41
[K].EVYELLDSPGKVLLQSK.[D]	1xBiotin [K11]	1	1	1	P22234	P22234 [20-36]	P22234 1xBiotin [K30]	Multifunctional protein ADE2 OS=Homo sapiens OX=9606 GN=PAICS PE=1 SV=3	1	2144.13	0.609	74.9	164.6	131	79.8	51.2	98.4	3510.84	7716.67	6140.88	3741.88	2401.49	4613.52		Not Found	High	Not Found	Not Found	Not Found	Not Found	High	0.0001404	0.0007845	24	55.54
[K].VAKMTVSGK.[K]	1xBiotin [K3]	1	1	3	Q9Y450	Q9Y450 [162-170]	Q9Y450 1xBiotin [K164]	HBS1-like protein OS=Homo sapiens OX=9606 GN=HBS1L PE=1 SV=1	1	1146.6	0.608	139	127.7	94.6	109.9	57.6	71.2	8828.07	8111.11	6009.51	6976.77	3655.44	4519.88		High	High	High	Peak Found	Peak Found	Peak Found	High	0.0001404	0.002152	21	29.32
[K].VICIPKSITPSR.[I]	1xBiotin [K6]; 1xCarbamidomethyl [C3]	1	1	4	P14550	P14550 [258-269]	P14550 1xBiotin [K263]	Aldo-keto reductase family 1 member A1 OS=Homo sapiens OX=9606 GN=AKR1A1 PE=1 SV=3	1	1596.86	0.607	126	131.9	110.3	79.4	75.9	76.5	21993.7	23038.6	19250.4	13871.8	13245.2	13361.1		High	High	High	Peak Found	Peak Found	High	High	0.0001404	0.0001417	43	43.58
[K].MKIEEYIK.[K]	1xBiotin [K2]	1	1	1	P53804	P53804 [1617-1624]	P53804 1xBiotin [K1618]	E3 ubiquitin-protein ligase TTC3 OS=Homo sapiens OX=9606 GN=TTC3 PE=1 SV=2	1	1279.64	0.607	151.7	139.4	84.3	72.3	92	60.3	7525.68	6917.68	4181.92	3586.48	4566.22	2989.49		Peak Found	High	Not Found	Not Found	Not Found	Not Found	High	0.0001404	0.001836	26	43.31
[R].GLGFSIAGGKGSTPYR.[A]	1xBiotin [K10]	1	1	6	Q14160	Q14160 [871-886]	Q14160 1xBiotin [K880]	Protein scribble homolog OS=Homo sapiens OX=9606 GN=SCRIB PE=1 SV=4	1	1793.9	0.606	141.7	117.7	115.7	85.9	59	80	31311.2	26005.1	25561.8	18970	13040.1	17687.5		High	High	High	High	High	High	High	0.0001404	2.054e-06	57	45.92
[R].TSAAAVSSKLLQAR.[V]	1xBiotin [K9]	1	1	4	Q8NF50	Q8NF50 [886-899]	Q8NF50 1xBiotin [K894]	Dedicator of cytokinesis protein 8 OS=Homo sapiens OX=9606 GN=DOCK8 PE=1 SV=3	1	1628.88	0.606	101.1	99.1	170.8	82.7	60	86.4	21690.8	21252	36634.6	17739.9	12871.7	18535.7		High	High	High	Peak Found	High	Peak Found	High	0.0001404	4.961e-06	50	44.03
[K].YVPSKVHFCSVPENEEDASLKR.[H]	1xBiotin [K5]; 1xCarbamidomethyl [C9]	1	1	2	Q8TF72	Q8TF72 [552-573]	Q8TF72 1xBiotin [K556]	Protein Shroom3 OS=Homo sapiens OX=9606 GN=SHROOM3 PE=1 SV=2	2	2817.33	0.606	208.5	116.7	76.4	70.7	53.5	74.1	16670.4	9333.48	6111.77	5652.36	4273.83	5925.06		Peak Found	High	High	Not Found	Not Found	Not Found	High	0.0001404	0.002207	14	38.32
[R].LGKVIPVLQTK.[T]	1xBiotin [K3]	1	1	1	Q96BU1	Q96BU1 [295-305]	Q96BU1 1xBiotin [K297]	S100P-binding protein OS=Homo sapiens OX=9606 GN=S100PBP PE=1 SV=1	1	1421.85	0.605	161	166.5	68	58.2	100.7	45.5	8931	9239.43	3773.62	3230.6	5589.52	2526.08		Peak Found	High	Not Found	Not Found	Not Found	Not Found	High	0.002284	0.02676	18	46.87
[R].INFDKYHPGYFGK.[V]	1xBiotin [K5]	1	1	3	P46776	P46776 [43-55]	P46776 1xBiotin [K47]	60S ribosomal protein L27a OS=Homo sapiens OX=9606 GN=RPL27A PE=1 SV=2	1	1811.86	0.604	112.3	142.1	119.7	76.4	81.6	67.9	19011	24052.6	20258.7	12930.6	13805.7	11491.7		High	High	High	Peak Found	Peak Found	Peak Found	High	0.0001404	0.0002791	18	44.48
[K].IAGMSQKTVTITK.[E]	1xBiotin [K7]	1	1	4	Q9NS91	Q9NS91 [364-376]	Q9NS91 1xBiotin [K370]	E3 ubiquitin-protein ligase RAD18 OS=Homo sapiens OX=9606 GN=RAD18 PE=1 SV=2	1	1603.85	0.604	140.9	140.7	82.2	68.8	82.2	85.1	9878.21	9863.12	5764.1	4820.65	5762.09	5968.36		High	High	High	High	Not Found	Peak Found	High	0.0001404	0.0001593	25	38.2
[K].APKSGFEGMFIR.[K]	1xBiotin [K3]	1	1	1	P49792	P49792 [1770-1781]	P49792 1xBiotin [K1772]	E3 SUMO-protein ligase RanBP2 OS=Homo sapiens OX=9606 GN=RANBP2 PE=1 SV=2	1	1565.76	0.604	152.4	140.7	91.1	92	64.4	59.3	9852.7	9097.05	5890.84	5949.92	4161.88	3833.68		Peak Found	High	Not Found	Not Found	Not Found	Not Found	High	0.001867	0.02384	13	50.78
[R].KVEVIKPLVAETDTPNR.[A]	1xBiotin [K1]	1	1	1	P04035	P04035 [396-412]	P04035 1xBiotin [K396]	3-hydroxy-3-methylglutaryl-coenzyme A reductase OS=Homo sapiens OX=9606 GN=HMGCR PE=1 SV=1	1	2135.15	0.603	114.1	114	137.2	68.8	61.9	104	5230.22	5222.81	6289.69	3154.1	2835.02	4764.47		Not Found	Not Found	High	Not Found	Not Found	Not Found	High	0.001361	0.01568	14	40.09
[K].LKQQAVQQQK.[A]	1xBiotin [K2]	1	1	5	Q96L91	Q96L91 [2969-2978]	Q96L91 1xBiotin [K2970]	E1A-binding protein p400 OS=Homo sapiens OX=9606 GN=EP400 PE=1 SV=4	1	1424.77	0.602	150.1	104.2	114.2	62.7	82.1	86.7	22534.2	15638.2	17133.6	9415.46	12321.2	13007.9		High	High	High	High	Peak Found	High	High	0.0001404	0.0004534	26	21.91
[K].TPQKSVSFSLK.[N]	1xBiotin [K4]	1	1	6	Q13416	Q13416 [116-126]	Q13416 1xBiotin [K119]	Origin recognition complex subunit 2 OS=Homo sapiens OX=9606 GN=ORC2 PE=1 SV=2	1	1447.76	0.6	136.3	123.1	114.5	73.9	79.6	72.6	43117.9	38932.3	36223.5	23377.9	25187.7	22979.1		High	High	High	High	High	High	High	0.0001404	1.379e-05	33	41.64
[K].KPPSGFKGTIPK.[R]	1xBiotin [K7]	1	1	2	Q9BTC0	Q9BTC0 [585-596]	Q9BTC0 1xBiotin [K591]	Death-inducer obliterator 1 OS=Homo sapiens OX=9606 GN=DIDO1 PE=1 SV=5	1	1482.81	0.6	121.5	128.3	124.6	74.8	71.6	79.3	35335	37324.3	36244.6	21753.2	20819	23080.2		Peak Found	High	High	Peak Found	Peak Found	Peak Found	High	0.003028	0.04184	9	33.44
[R].VKTNVPVK.[L]	1xBiotin [K2]	1	1	9	Q9UKM9	Q9UKM9 [158-165]	Q9UKM9 1xBiotin [K159]	RNA-binding protein Raly OS=Homo sapiens OX=9606 GN=RALY PE=1 SV=1	1	1110.63	0.599	118.4	128.6	130.2	77	83.1	62.7	985679	1.0703e+06	1.0837e+06	640626	691746	522241		High	High	High	High	High	High	High	0.0001404	0.0007222	49	27.16
[K].VAVATPAKK.[A]	1xBiotin [K]	1	1	9	P19338	P19338 [72-80]	P19338 1xBiotin [K]	Nucleolin OS=Homo sapiens OX=9606 GN=NCL PE=1 SV=3	1	1110.63	0.598	118.6	128.8	129.6	77	82.8	63.2	1.005e+06	1.09113e+06	1.09816e+06	652631	701609	535958		High	High	High	High	High	High	High	0.0001404	0.0003649	22	27.16
[K].HAAENPGKYNILGTNTIMDK.[M]	1xBiotin [K8]	1	1	6	Q00839	Q00839 [517-536]	Q00839 1xBiotin [K524]	Heterogeneous nuclear ribonucleoprotein U OS=Homo sapiens OX=9606 GN=HNRNPU PE=1 SV=6	1	2413.16	0.597	110.8	140.9	119.5	80.8	81.9	66.2	28278.9	35980.9	30506.2	20639.2	20900.1	16890.3		High	High	High	High	High	High	High	0.0001404	1.791e-05	30	45.01
[K].NADPILISLKHGYIPGK.[N]	1xBiotin [K]	1	1	4	Q9ULV4	Q9ULV4 [382-398]	Q9ULV4 1xBiotin [K]	Coronin-1C OS=Homo sapiens OX=9606 GN=CORO1C PE=1 SV=1	1	2062.12	0.597	95.9	131.7	145.3	92.3	77.6	57.3	13250.9	18188.5	20068.9	12751.9	10718.6	7912.74		High	High	High	Peak Found	High	Peak Found	High	0.0001404	0.002209	7	52.81
[R].SLKTQLSQGR.[S]	1xBiotin [K3]	1	1	2	Q8ND56	Q8ND56 [172-181]	Q8ND56 1xBiotin [K174]	Protein LSM14 homolog A OS=Homo sapiens OX=9606 GN=LSM14A PE=1 SV=3	1	1343.71	0.597	110.9	133.6	128.4	61.6	88.9	76.6	34173.5	41160	39546.1	18974.7	27378.4	23592.4		Peak Found	High	High	Peak Found	Peak Found	Peak Found	High	0.0001404	0.0006855	34	37.77
[R].YKTILPNPQSR.[V]	1xBiotin [K2]	1	1	12	P35236	P35236 [125-135]	P35236 1xBiotin [K126]	Tyrosine-protein phosphatase non-receptor type 7 OS=Homo sapiens OX=9606 GN=PTPN7 PE=1 SV=3	1	1542.81	0.595	120.7	137.2	117.3	76.6	69.8	78.5	30052.5	34160.5	29202.8	19068.5	17377.7	19539.1		High	High	High	High	High	High	High	0.0001404	8.504e-06	24	40.06
[K].VQVSYKGETK.[A]	1xBiotin [K6]	1	1	1	P0DMV8	P0DMV8 [103-112]	P0DMV8 1xBiotin [K108]	Heat shock 70 kDa protein 1A OS=Homo sapiens OX=9606 GN=HSPA1A PE=1 SV=1	1	1364.69	0.595	126.4	125	127.6	77.8	68	75.2	21887.8	21641.8	22094.3	13466.3	11774.4	13017.2		Peak Found	Peak Found	High	Peak Found	Peak Found	Peak Found	High	0.0007835	0.01162	29	30.79
[R].QKIVIK.[-]	1xBiotin [K2]	1	1	3	Q15906	Q15906 [359-364]	Q15906 1xBiotin [K360]	Vacuolar protein sorting-associated protein 72 homolog OS=Homo sapiens OX=9606 GN=VPS72 PE=1 SV=1	1	954.58	0.594	133.3	116.6	127.5	66.2	79.2	77.1	83807.1	73312.3	80124.4	41598.9	49799	48466.4		High	High	High	Peak Found	Peak Found	Peak Found	High	0.001123	0.01495	24	33.1
[K].FLIGKGGGK.[I]	1xBiotin [K5]	1	1	1	Q00341	Q00341 [741-749]	Q00341 1xBiotin [K745]	Vigilin OS=Homo sapiens OX=9606 GN=HDLBP PE=1 SV=2	1	1102.61	0.592	198.9	54.9	121.2	82.6	71.8	70.5	10951.4	3024.52	6670.59	4549.94	3952.03	3882.39		Peak Found	Not Found	High	Not Found	Not Found	Peak Found	High	0.0001404	0.005603	22	39.09
[R].VMLTTAGGTKGTVIK.[V]	1xBiotin [K10]; 1xOxidation [M2]	1	1	4	Q9UM54	Q9UM54 [394-408]	Q9UM54 1xBiotin [K403]	Unconventional myosin-VI OS=Homo sapiens OX=9606 GN=MYO6 PE=1 SV=4	1	1718.92	0.592	121.3	104.5	145.2	84.8	82.2	61.9	6044.24	5208.37	7234.25	4226.88	4095.15	3084.73		High	High	High	Not Found	Not Found	High	High	0.0001404	4.55e-05	45	37.35
[K].VETAITKVR.[T]	1xBiotin [K7]	1	1	1	Q15061	Q15061 [385-393]	Q15061 1xBiotin [K391]	WD repeat-containing protein 43 OS=Homo sapiens OX=9606 GN=WDR43 PE=1 SV=3	1	1242.69	0.592	135	123	114.5	72.8	48.3	106.4	10175.7	9270.38	8636.52	5485.78	3645.01	8025.37		Peak Found	High	Peak Found	Not Found	Not Found	Peak Found	High	0.0001404	0.001059	17	33.89
[K].EAWPGKKPTPSLLI.[-]	1xBiotin [K]	1	1	6	Q12972	Q12972 [338-351]	Q12972 1xBiotin [K]	Nuclear inhibitor of protein phosphatase 1 OS=Homo sapiens OX=9606 GN=PPP1R8 PE=1 SV=2	1	1762.96	0.591	133.3	109.2	130.5	64.6	86	76.4	47413.1	38832.1	46418.7	22968.6	30575.2	27162.2		High	High	High	Peak Found	Peak Found	High	High	0.001006	0.01331	10	52.84
[R].FGPDSKSSALACTLPTLPAK.[V]	1xBiotin [K6]; 1xCarbamidomethyl [C12]	1	1	2	Q15080	Q15080 [73-92]	Q15080 1xBiotin [K78]	Neutrophil cytosol factor 4 OS=Homo sapiens OX=9606 GN=NCF4 PE=1 SV=2	1	2287.15	0.591	87.9	158.2	139.2	52.8	52	109.9	7531.17	13548.2	11918.3	4518.1	4453.68	9415.56		Peak Found	High	Peak Found	High	Not Found	Peak Found	High	0.0001404	0.005213	14	50.25
[K].GKSLEIQKPAVAPR.[H]	1xBiotin [K2]	1	1	4	P48634	P48634 [28-41]	P48634 1xBiotin [K29]	Protein PRRC2A OS=Homo sapiens OX=9606 GN=PRRC2A PE=1 SV=3	1	1719.96	0.59	122.9	117.9	134.9	68.7	83.1	72.5	12533.3	12020.9	13754.3	7002.07	8468.92	7391.75		High	High	High	Peak Found	Peak Found	High	High	0.0001404	0.0002848	26	34.71
[R].GAPQHYPKTAGNSEFLGK.[T]	1xBiotin [K8]	1	1	3	P78344	P78344 [24-41]	P78344 1xBiotin [K31]	Eukaryotic translation initiation factor 4 gamma 2 OS=Homo sapiens OX=9606 GN=EIF4G2 PE=1 SV=1	1	2128.03	0.588	109.7	141.3	127.2	70.5	76.4	74.8	25241.4	32512.7	29266.7	16219.7	17587.3	17214.7		High	High	High	Peak Found	Peak Found	Peak Found	High	0.0001404	0.002552	4	34.72
[R].LNSPPSSIYKSSCTTVYNGYGK.[G]	1xBiotin [K10]; 1xCarbamidomethyl [C13]	1	1	2	Q53EP0	Q53EP0 [206-227]	Q53EP0 1xBiotin [K215]	Fibronectin type III domain-containing protein 3B OS=Homo sapiens OX=9606 GN=FNDC3B PE=1 SV=2	1	2649.23	0.588	131.8	87.8	158.6	97.7	46.5	77.5	8001.5	5331.22	9631.15	5930.71	2824.9	4705.05		High	Not Found	High	Not Found	Not Found	Not Found	High	0.0001404	0.002269	5	40.93
[K].TGSKSVDVSK.[L]	1xBiotin [K4]	1	1	5	Q96KC8	Q96KC8 [194-203]	Q96KC8 1xBiotin [K197]	DnaJ homolog subfamily C member 1 OS=Homo sapiens OX=9606 GN=DNAJC1 PE=1 SV=1	1	1233.61	0.587	140.4	116.3	119.6	82.4	66.7	74.6	21552.9	17864.7	18362.8	12650.3	10245.3	11454.1		High	High	High	High	Peak Found	High	High	0.0001404	0.0005296	17	25.68
[K].FKSEALLSTLTSDASK.[E]	1xBiotin [K2]	1	1	2	Q9NXR8	Q9NXR8 [166-181]	Q9NXR8 1xBiotin [K167]	Inhibitor of growth protein 3 OS=Homo sapiens OX=9606 GN=ING3 PE=1 SV=2	1	1923.97	0.586	74.6	250.9	93.2	77	49.6	54.6	4901.45	16484.7	6124.88	5062.12	3261.32	3589.17		Not Found	High	Not Found	Not Found	Not Found	Not Found	High	0.0001404	0.0003682	13	52.77
[K].YSPTSPKYSPTSPTYSPTTPK.[Y]	1xBiotin [K7]	1	1	4	P24928	P24928 [1867-1887]	P24928 1xBiotin [K1873]	DNA-directed RNA polymerase II subunit RPB1 OS=Homo sapiens OX=9606 GN=POLR2A PE=1 SV=2	1	2513.19	0.586	110.3	133.8	131.1	59.4	88.7	76.8	18659.7	22631.1	22170.2	10047.8	15006.8	12987.3		High	High	High	High	Peak Found	Peak Found	High	0.0001404	2.856e-06	55	37.37
[K].KIFVGGIK.[E]	1xBiotin [K1]	2	3	2	P51991; P09651	P51991 [127-134]; P09651 [106-113]	P51991 1xBiotin [K127]; P09651 1xBiotin [K106]	Heterogeneous nuclear ribonucleoprotein A3 OS=Homo sapiens OX=9606 GN=HNRNPA3 PE=1 SV=2 Heterogeneous nuclear ribonucleoprotein A1 OS=Homo sapiens OX=9606 GN=HNRNPA1 PE=1 SV=5	1	1087.63	0.586	124	143.2	125.7	84.3	73.6	49.1	10748.8	12416.9	10903.7	7313.41	6384.26	4261.43	Shared	Peak Found	High	High	Peak Found	Peak Found	Not Found	High	0.001755	0.02361	12	42.61
[K].GSKFITSSASDFSDPVYK.[E]	1xBiotin [K3]	1	1	8	Q8IV48	Q8IV48 [50-67]	Q8IV48 1xBiotin [K52]	3'-5' exoribonuclease 1 OS=Homo sapiens OX=9606 GN=ERI1 PE=1 SV=3	1	2162.01	0.585	187.1	31.1	165.2	98.1	21.7	96.7	29992.6	4988.94	26484.5	15729	3479.69	15501.3		High	High	High	High	High	High	High	0.0001404	4.693e-07	50	46.8
[R].EASRPPEEPSAPSPTLPAQFKQR.[A]	1xBiotin [K21]	1	1	5	Q9H3P2	Q9H3P2 [351-373]	Q9H3P2 1xBiotin [K371]	Negative elongation factor A OS=Homo sapiens OX=9606 GN=NELFA PE=1 SV=3	1	2746.36	0.585	145.2	84	160.9	94.2	56.4	59.4	14093.6	8152.94	15625	9143.06	5476.58	5763.09		Peak Found	High	High	High	High	High	High	0.0001404	0.000601	35	40.15
[K].AFSQKQYVIK.[H]	1xBiotin [K5]	1	1	1	Q15072	Q15072 [52-61]	Q15072 1xBiotin [K56]	Zinc finger protein OZF OS=Homo sapiens OX=9606 GN=ZNF146 PE=1 SV=2	1	1437.76	0.585	98.3	182.6	111.2	70	57.5	80.4	4372.95	8119.3	4943.24	3111.42	2557.67	3577.07		Not Found	High	Peak Found	Not Found	Not Found	Not Found	High	0.0001404	0.0005886	19	39.32
[K].DKNFQWANTGAAVFGTQSVGTQSAGK.[V]	1xBiotin [K2]	1	1	4	P49792	P49792 [2867-2892]	P49792 1xBiotin [K2868]	E3 SUMO-protein ligase RanBP2 OS=Homo sapiens OX=9606 GN=RANBP2 PE=1 SV=2	1	2896.37	0.584	106.9	47.8	13.9	410.1	13.2	8.1	45676.4	20431	5939.4	175285	5630.05	3467.16		High	High	High	Peak Found	Not Found	High	High	0.0001404	9.078e-06	25	51.45
[R].VLDPSKFLK.[I]	1xBiotin [K9]	1	1	1	O43432	O43432 [1046-1054]	O43432 1xBiotin [K1054]	Eukaryotic translation initiation factor 4 gamma 3 OS=Homo sapiens OX=9606 GN=EIF4G3 PE=1 SV=2	1	1272.7	0.583	148.5	127.2	104	87.6	72	60.7	13700	11737.6	9596.72	8080.16	6647.39	5595.91		High	Peak Found	Peak Found	Peak Found	Peak Found	Peak Found	High	0.002871	0.03359	23	49.58
[R].YQLLPKMEIGPVSSSR.[F]	1xBiotin [K6]	1	1	11	Q96EB1	Q96EB1 [164-179]	Q96EB1 1xBiotin [K169]	Elongator complex protein 4 OS=Homo sapiens OX=9606 GN=ELP4 PE=1 SV=2	1	2031.04	0.582	115.4	140.8	121.6	107	44.5	70.8	64599.8	78798.4	68085.1	59874.1	24898.5	39629.6		High	High	High	High	High	High	High	0.0001404	4.33e-07	71	53.06
[K].AENKGISPVVSEHR.[K]	1xBiotin [K4]	1	1	20	Q99700	Q99700 [778-791]	Q99700 1xBiotin [K781]	Ataxin-2 OS=Homo sapiens OX=9606 GN=ATXN2 PE=1 SV=2	1	1748.87	0.582	127.2	136.9	112.8	74	71.7	77.4	583398	627638	517089	339490	328527	354756		High	High	High	High	High	High	High	0.0001404	1.083e-07	59	31.6
[K].GGGKDVSAQATGK.[N]	1xBiotin [K4]	1	1	2	P49588	P49588 [931-943]	P49588 1xBiotin [K934]	Alanine--tRNA ligase, cytoplasmic OS=Homo sapiens OX=9606 GN=AARS1 PE=1 SV=2	1	1401.68	0.582	117.2	160.7	109.1	63.5	75.9	73.6	8248.23	11310.5	7680.11	4466.84	5339.83	5179.81		High	High	Peak Found	Peak Found	Peak Found	Peak Found	High	0.0001404	0.000443	27	23.85
[R].YTPSQQGVAFNSGAKQR.[V]	1xBiotin [K15]	1	1	2	Q13573	Q13573 [179-195]	Q13573 1xBiotin [K193]	SNW domain-containing protein 1 OS=Homo sapiens OX=9606 GN=SNW1 PE=1 SV=1	1	2064.99	0.581	150.7	100.7	129.1	87.2	87.6	44.7	10245.3	6841.97	8771.66	5928.69	5952.98	3038.79		High	Peak Found	High	Not Found	Not Found	Not Found	High	0.0001404	0.0001792	17	33.9
[K].TFNLEKQNHTPR.[K]	1xBiotin [K6]	1	1	4	Q15233	Q15233 [6-17]	Q15233 1xBiotin [K11]	Non-POU domain-containing octamer-binding protein OS=Homo sapiens OX=9606 GN=NONO PE=1 SV=4	1	1710.84	0.581	131.1	102.6	149.2	59.6	69.6	87.8	17134.4	13413.4	19502.2	7790.81	9097.99	11473.5		Peak Found	High	High	Peak Found	High	High	High	0.0001404	0.004134	13	33.54
[R].TKLITPQVAK.[L]	1xBiotin [K2]	1	1	4	Q86TB9	Q86TB9 [459-468]	Q86TB9 1xBiotin [K460]	Protein PAT1 homolog 1 OS=Homo sapiens OX=9606 GN=PATL1 PE=1 SV=2	1	1324.77	0.58	128.2	138.3	108.2	80.3	73.5	71.4	18002.3	19420.5	15194.7	11273.4	10312	10021.8		High	High	High	High	Peak Found	Peak Found	High	0.0001404	0.0008692	19	36.74
[R].IHMKSCFLEDATIGNSNK.[M]	1xBiotin [K4]; 1xCarbamidomethyl [C6]	1	1	6	Q9H171	Q9H171 [322-339]	Q9H171 1xBiotin [K325]	Z-DNA-binding protein 1 OS=Homo sapiens OX=9606 GN=ZBP1 PE=1 SV=2	1	2291.06	0.58	114.8	144.2	112.2	83.6	82.3	63	74903.4	94080	73230.3	54559.3	53685.2	41080.7		High	High	High	High	High	High	High	0.0001404	2.09e-07	49	45.53
[R].QTPESKNATPTK.[S]	1xBiotin [K6]	1	1	2	Q9HC35	Q9HC35 [159-170]	Q9HC35 1xBiotin [K164]	Echinoderm microtubule-associated protein-like 4 OS=Homo sapiens OX=9606 GN=EML4 PE=1 SV=3	1	1527.75	0.58	116.2	134.4	133.1	77.2	52.9	86.3	7997.22	9249.39	9161.89	5312.4	3642.03	5938.99		High	High	Peak Found	Peak Found	Peak Found	Peak Found	High	0.0009036	0.01244	12	21.98
[K].KSCHPMIK.[Q]	1xBiotin [K1]; 1xCarbamidomethyl [C3]	1	1	1	O95613	O95613 [3328-3335]	O95613 1xBiotin [K3328]	Pericentrin OS=Homo sapiens OX=9606 GN=PCNT PE=1 SV=4	1	1226.58	0.579	179.6	116.8	101	67.7	66.4	68.6	18471.4	12014.7	10388.1	6960.81	6829.05	7051.33		Peak Found	Peak Found	High	Peak Found	Peak Found	Peak Found	High	0.0001404	0.00222	9	23.78
[K].QVSQQPKGIMGMFASK.[A]	1xBiotin [K7]; 1xOxidation [M12]	1	1	1	Q15054	Q15054 [184-199]	Q15054 1xBiotin [K190]	DNA polymerase delta subunit 3 OS=Homo sapiens OX=9606 GN=POLD3 PE=1 SV=2	1	1978.95	0.579	151.8	102.6	127.7	64.9	65.1	87.9	8079.73	5461.85	6798.95	3453.83	3462.48	4675.79		Peak Found	Peak Found	High	Not Found	Not Found	Not Found	High	0.0003987	0.009325	6	43.85
[R].QQEGFKGTFPDAR.[E]	1xBiotin [K6]	1	1	20	Q15233	Q15233 [366-378]	Q15233 1xBiotin [K371]	Non-POU domain-containing octamer-binding protein OS=Homo sapiens OX=9606 GN=NONO PE=1 SV=4	1	1706.8	0.579	131.8	115.4	134.5	67	66.8	84.7	212522	186054	216815	107961	107639	136511		High	High	High	High	High	High	High	0.0001404	2.404e-06	67	40.57
[M].SKSFQQSSLSR.[D]	1xAcetyl [N-Term]; 1xBiotin [K2]	1	1	6	P43243	P43243 [2-12]	P43243 1xAcetyl [N-Term]; 1xBiotin [K3]	Matrin-3 OS=Homo sapiens OX=9606 GN=MATR3 PE=1 SV=2	1	1522.73	0.578	126.1	145.6	110.2	72.9	78.6	66.6	28105.6	32452.5	24564.4	16258.3	17532.8	14848.8		High	High	High	High	High	High	High	0.0001404	9.425e-06	42	38.14
[R].HKVISGTTLGYLSPK.[D]	1xBiotin [K2]	1	1	3	Q9NUL3	Q9NUL3 [428-442]	Q9NUL3 1xBiotin [K429]	Double-stranded RNA-binding protein Staufen homolog 2 OS=Homo sapiens OX=9606 GN=STAU2 PE=1 SV=2	1	1826.98	0.578	95.1	116.9	163.2	92	67.6	65.2	4965.53	6102.82	8520.74	4805.15	3529.03	3402.81		High	High	High	Not Found	Peak Found	Not Found	High	0.0001404	0.0002504	16	41.34
[K].AAMNKFK.[V]	1xBiotin [K5]; 1xOxidation [M3]	1	1	3	Q15054	Q15054 [242-248]	Q15054 1xBiotin [K246]	DNA polymerase delta subunit 3 OS=Homo sapiens OX=9606 GN=POLD3 PE=1 SV=2	1	1051.51	0.578	144.3	133.7	116.2	77.3	10	118.5	48993.3	45402	39444.8	26243	3402.74	40250.1		High	High	Peak Found	Peak Found	Not Found	High	High	0.0001404	0.00538	20	28.2
[R].MSDVVKGVYK.[E]	1xBiotin [K6]	1	1	1	Q71RC2	Q71RC2 [504-513]	Q71RC2 1xBiotin [K509]	La-related protein 4 OS=Homo sapiens OX=9606 GN=LARP4 PE=1 SV=3	1	1351.67	0.576	196.3	87.6	101.7	98.5	50.5	65.5	9500.85	4240.86	4922.43	4767.67	2444	3168.59		High	Peak Found	Peak Found	Not Found	Not Found	Not Found	High	0.0003987	0.009153	37	36.83
[K].EVPNYKLITPAVVSER.[L]	1xBiotin [K6]	1	1	1	P62851	P62851 [61-76]	P62851 1xBiotin [K66]	40S ribosomal protein S25 OS=Homo sapiens OX=9606 GN=RPS25 PE=1 SV=1	1	2041.08	0.576	93.8	190	96.1	54.1	56.8	109.3	4825.26	9769.14	4941.67	2779.56	2918.52	5619.57		Peak Found	High	Not Found	Not Found	Not Found	Not Found	High	0.0001404	0.001527	11	49.63
[R].ARPPSGSSKATDLGGTSQAGTSQR.[F]	1xBiotin [K9]	1	1	8	Q7Z2W4	Q7Z2W4 [306-329]	Q7Z2W4 1xBiotin [K314]	Zinc finger CCCH-type antiviral protein 1 OS=Homo sapiens OX=9606 GN=ZC3HAV1 PE=1 SV=3	1	2543.23	0.576	148.1	116.6	117.4	75.5	67.2	75.2	30956.6	24386.1	24551.8	15778.6	14041.1	15718.7		High	High	High	High	High	High	High	0.0001404	4.205e-06	39	27.97
[R].STTFEKSLLMGK.[E]	1xBiotin [K6]; 1xOxidation [M10]	1	1	4	Q13098	Q13098 [433-444]	Q13098 1xBiotin [K438]	COP9 signalosome complex subunit 1 OS=Homo sapiens OX=9606 GN=GPS1 PE=1 SV=4	1	1583.78	0.576	103.6	91.5	130.5	59.4	52.7	162.2	9949.28	8788.54	12535	5703.88	5058.58	15575.4		Peak Found	High	High	Peak Found	Peak Found	High	High	0.0001404	0.0001283	37	44.15
[R].AQSKILFVR.[S]	1xBiotin [K4]	1	1	7	Q9HCS7	Q9HCS7 [791-799]	Q9HCS7 1xBiotin [K794]	Pre-mRNA-splicing factor SYF1 OS=Homo sapiens OX=9606 GN=XAB2 PE=1 SV=2	1	1287.72	0.575	109.3	144.9	128.6	66	67.9	83.3	55677.7	73776.9	65514.1	33615	34572.1	42443		High	High	High	High	High	High	High	0.0001404	6.24e-05	50	44.75
[K].KTESPIK.[L]	1xBiotin [K1]	1	1	2	Q9Y6X9	Q9Y6X9 [722-728]	Q9Y6X9 1xBiotin [K722]	ATPase MORC2 OS=Homo sapiens OX=9606 GN=MORC2 PE=1 SV=2	1	1028.54	0.574	132.2	133.7	109.1	74.9	73.3	76.8	47440.8	48003.6	39156.4	26887.7	26310.4	27573.4		High	High	Peak Found	Peak Found	Peak Found	Peak Found	High	0.0001404	0.0002632	35	25.44
[KR].VIAEKDK.[QH]	1xBiotin [K5]	1	2	1	Q86UP2	Q86UP2 [608-614]	Q86UP2 1xBiotin [K612]	Kinectin OS=Homo sapiens OX=9606 GN=KTN1 PE=1 SV=1	1	1028.54	0.574	132.2	133.7	109.1	74.9	73.3	76.8	47440.8	48003.6	39156.4	26887.7	26310.4	27573.4		Peak Found	Peak Found	High	Peak Found	Peak Found	Peak Found	High	0.0001404	0.004101	19	25.44
[R].IKTSDVTSTK.[G]	1xBiotin [K2]	1	1	9	P26196	P26196 [85-94]	P26196 1xBiotin [K86]	Probable ATP-dependent RNA helicase DDX6 OS=Homo sapiens OX=9606 GN=DDX6 PE=1 SV=2	1	1305.67	0.574	128	138.5	115	67.9	73.4	77.2	179330	194058	161147	95155.5	102900	108144		High	High	High	High	High	High	High	0.0001404	0.0002423	46	25.11
[K].EKYIDQEELNK.[T]	1xBiotin [K2]	1	4	6	P08238	P08238 [274-284]	P08238 1xBiotin [K275]	Heat shock protein HSP 90-beta OS=Homo sapiens OX=9606 GN=HSP90AB1 PE=1 SV=4	1	1634.77	0.573	123.5	144.6	113.8	83.7	69.2	65.2	24706.9	28924	22758.7	16733	13848.4	13049.7		High	High	High	High	High	High	High	0.0001404	2.921e-05	30	35.86
[K].NNPATPSTAMGSSVPYSTAKTPHPVLTPVAANQAK.[Q]	1xBiotin [K]; 1xOxidation [M10]	1	1	14	P35658	P35658 [1130-1164]	P35658 1xBiotin [K]	Nuclear pore complex protein Nup214 OS=Homo sapiens OX=9606 GN=NUP214 PE=1 SV=2	1	3747.85	0.573	134.7	111.2	135.1	67.2	74.5	77.4	362745	299602	363907	181000	200643	208404		High	High	High	High	High	High	High	0.0001404	2.613e-07	50	39.12
[R].HGKNCTAGAVYTYHEK.[K]	1xBiotin [K3]; 1xCarbamidomethyl [C5]	1	1	2	Q9Y314	Q9Y314 [4-19]	Q9Y314 1xBiotin [K6]	Nitric oxide synthase-interacting protein OS=Homo sapiens OX=9606 GN=NOSIP PE=1 SV=1	1	2061.93	0.572	142.1	143.5	103.7	59.3	86.7	64.7	8450.35	8528.72	6166.84	3525.27	5156.31	3844.04		Peak Found	High	High	Not Found	Not Found	Not Found	High	0.00293	0.03643	9	26.17
[R].NTFNFGSKNVSGISFTENMGSSQQK.[N]	1xBiotin [K8]	1	1	5	P49792	P49792 [1097-1121]	P49792 1xBiotin [K1104]	E3 SUMO-protein ligase RanBP2 OS=Homo sapiens OX=9606 GN=RANBP2 PE=1 SV=2	1	2935.33	0.572	52.2	48.8	318.6	122	30.5	27.9	5741.15	5367.83	35044.7	13423.8	3354.79	3067.87		High	High	High	High	High	Not Found	High	0.0001404	2.119e-06	60	51.6
[R].SPTKSSLDYR.[R]	1xBiotin [K4]	1	1	3	Q96PK6	Q96PK6 [627-636]	Q96PK6 1xBiotin [K630]	RNA-binding protein 14 OS=Homo sapiens OX=9606 GN=RBM14 PE=1 SV=2	1	1379.66	0.571	117.7	119.2	157.3	47	68.1	90.8	7262.25	7352.94	9705.52	2900.26	4200.41	5600.14		High	High	High	Not Found	Not Found	Not Found	High	0.0001404	0.0003375	21	32.75
[K].SKLTPTLYVGK.[Y]	1xBiotin [K2]	1	1	3	O75460	O75460 [278-288]	O75460 1xBiotin [K279]	Serine/threonine-protein kinase/endoribonuclease IRE1 OS=Homo sapiens OX=9606 GN=ERN1 PE=1 SV=2	1	1432.79	0.571	132.9	171.4	78	83.5	97.8	36.4	16433.6	21194.6	9651.14	10320.4	12097.6	4501.58		High	High	Peak Found	Peak Found	High	Peak Found	High	0.0001404	0.004871	10	42.9
[K].HAGKQDYNR.[E]	1xBiotin [K4]	1	1	5	Q15306	Q15306 [56-64]	Q15306 1xBiotin [K59]	Interferon regulatory factor 4 OS=Homo sapiens OX=9606 GN=IRF4 PE=1 SV=1	1	1314.6	0.57	141.8	110.2	125.9	51.3	71.8	98.9	26456.4	20565.9	23493.2	9577.75	13395.9	18451		High	High	High	Peak Found	Peak Found	Peak Found	High	0.0001404	0.001468	10	18.73
[K].NWVVSKFGR.[V]	1xBiotin [K6]	1	1	2	Q76FK4	Q76FK4 [140-148]	Q76FK4 1xBiotin [K145]	Nucleolar protein 8 OS=Homo sapiens OX=9606 GN=NOL8 PE=1 SV=1	1	1318.67	0.57	155.3	163.3	76.3	95	43.5	66.7	9696.47	10195.2	4762.4	5935.68	2714.16	4165.59		Peak Found	High	High	Not Found	Not Found	Not Found	High	0.0001404	0.007778	13	48.85
[K].FGTSETSKTLK.[S]	1xBiotin [K8]	1	1	5	P49792	P49792 [1523-1533]	P49792 1xBiotin [K1530]	E3 SUMO-protein ligase RanBP2 OS=Homo sapiens OX=9606 GN=RANBP2 PE=1 SV=2	1	1424.71	0.569	121.9	131.7	124.7	85.7	65	71	18713.5	20219.9	19138	13153.2	9977.34	10896.9		High	High	High	Peak Found	High	High	High	0.0001404	6.018e-05	42	33.22
[K].GQEVSPKVYFMK.[Q]	1xBiotin [K7]	1	1	5	P09936	P09936 [72-83]	P09936 1xBiotin [K78]	Ubiquitin carboxyl-terminal hydrolase isozyme L1 OS=Homo sapiens OX=9606 GN=UCHL1 PE=1 SV=2	1	1638.8	0.568	129.6	137.4	117.3	67.4	78.1	70.2	89329	94766.3	80896.6	46460.6	53864.7	48379.9		High	High	High	High	Peak Found	High	High	0.0001404	2.042e-06	45	47.88
[K].SPIKASDLTK.[F]	1xBiotin [K4]	1	1	8	Q5QJE6	Q5QJE6 [381-390]	Q5QJE6 1xBiotin [K384]	Deoxynucleotidyltransferase terminal-interacting protein 2 OS=Homo sapiens OX=9606 GN=DNTTIP2 PE=1 SV=2	1	1285.68	0.568	139.4	131.7	111.1	60.4	78.2	79.2	95350.3	90058.4	76024.1	41340.3	53483.1	54154.1		High	High	High	High	High	High	High	0.0001404	1.86e-05	33	33.1
[K].KAGDLANELVR.[H]	1xBiotin [K1]	1	1	1	Q68CZ2	Q68CZ2 [1225-1235]	Q68CZ2 1xBiotin [K1225]	Tensin-3 OS=Homo sapiens OX=9606 GN=TNS3 PE=1 SV=2	1	1411.74	0.567	121.8	118.1	133.2	67.2	67	92.8	10347.6	10034.6	11318.8	5710.65	5690.74	7883.03		Peak Found	Peak Found	High	Not Found	Not Found	Peak Found	High	0.0001404	0.006736	15	40.61
[K].DKNEATVSTGKIAK.[G]	1xBiotin [K]	1	1	6	Q9Y450	Q9Y450 [130-143]	Q9Y450 1xBiotin [K]	HBS1-like protein OS=Homo sapiens OX=9606 GN=HBS1L PE=1 SV=1	2	1687.87	0.567	138.3	155.9	75.2	79.7	78.4	72.5	32179.5	36260.8	17501.1	18529.5	18239.7	16856.8		High	High	High	High	High	High	High	0.0001404	7.436e-06	39	28.1
[K].LGKTIVITK.[T]	1xBiotin [K3]	1	1	6	Q96NC0	Q96NC0 [62-70]	Q96NC0 1xBiotin [K64]	Zinc finger matrin-type protein 2 OS=Homo sapiens OX=9606 GN=ZMAT2 PE=1 SV=1	1	1198.72	0.566	148.9	116.1	120.2	61.6	68.8	84.3	128691	100356	103880	53269.4	59442.1	72861.7		High	High	High	High	High	High	High	0.0001404	2.205e-05	46	39.13
[K].FKTTVPNAESK.[S]	1xBiotin [K2]	1	1	1	Q8NI27	Q8NI27 [1342-1352]	Q8NI27 1xBiotin [K1343]	THO complex subunit 2 OS=Homo sapiens OX=9606 GN=THOC2 PE=1 SV=2	1	1447.72	0.566	166.1	103.5	110.9	58.6	75.4	85.5	10242.1	6381.8	6837.88	3611.73	4651.41	5271.79		Peak Found	High	Peak Found	Not Found	Not Found	Not Found	High	0.001361	0.01594	7	31.62
[K].HFNYNKIVEHQNLSK.[K]	1xBiotin [K6]	1	1	1	Q9H501	Q9H501 [722-736]	Q9H501 1xBiotin [K727]	ESF1 homolog OS=Homo sapiens OX=9606 GN=ESF1 PE=1 SV=1	1	2097.03	0.565	146	116.2	121.9	69.9	80.3	65.7	23131.7	18422.8	19313.6	11074.5	12731.3	10415.7		Peak Found	High	Peak Found	Peak Found	Peak Found	Peak Found	High	0.0001404	0.0006951	7	35.77
[R].AKGVSIPLMHEAMQK.[W]	1xBiotin [K2]	1	1	1	Q6Y7W6	Q6Y7W6 [521-535]	Q6Y7W6 1xBiotin [K522]	GRB10-interacting GYF protein 2 OS=Homo sapiens OX=9606 GN=GIGYF2 PE=1 SV=1	1	1865.94	0.565	138.4	149.7	103	59	84.5	65.4	15290.1	16540	11374.9	6514.95	9339.29	7228.89		Peak Found	Peak Found	High	Peak Found	Peak Found	Peak Found	High	0.0001404	0.0009867	8	44.24
[K].NTKQANPSVLER.[D]	1xBiotin [K3]	1	1	4	Q8NDD1	Q8NDD1 [148-159]	Q8NDD1 1xBiotin [K150]	Uncharacterized protein C1orf131 OS=Homo sapiens OX=9606 GN=C1orf131 PE=1 SV=4	1	1582.8	0.565	112.6	115.1	177	64.9	65.4	65	12343.7	12612.8	19401.9	7111.77	7173.05	7120.93		High	High	High	Peak Found	Peak Found	High	High	0.0001404	3.642e-05	25	32.2
[K].GASGTVLLAGSSLMASPYKSSSPK.[L]	1xBiotin [K19]; 1xOxidation [M14]	1	1	2	Q9NPG3	Q9NPG3 [1010-1033]	Q9NPG3 1xBiotin [K1028]	Ubinuclein-1 OS=Homo sapiens OX=9606 GN=UBN1 PE=1 SV=2	1	2538.26	0.564	203.2	46.9	141.6	26.5	128.4	53.4	21178.9	4887.43	14760.5	2758.77	13376.5	5568.05		High	High	Peak Found	Not Found	Peak Found	Peak Found	High	0.001006	0.01369	10	44.53
[K].EQQKGVQPLTFG.[-]	1xBiotin [K4]	1	1	8	Q96BR5	Q96BR5 [220-231]	Q96BR5 1xBiotin [K223]	Cytochrome c oxidase assembly factor 7 OS=Homo sapiens OX=9606 GN=COA7 PE=1 SV=2	1	1557.77	0.564	146.6	121.6	116.5	63.2	68.6	83.5	396477	328820	315206	171023	185501	225719		High	High	High	Peak Found	High	High	High	0.0001404	0.006175	10	46.98
[K].ASKALEVSEDVK.[V]	1xBiotin [K3]	1	1	3	Q9UNF1	Q9UNF1 [45-56]	Q9UNF1 1xBiotin [K47]	Melanoma-associated antigen D2 OS=Homo sapiens OX=9606 GN=MAGED2 PE=1 SV=2	1	1501.76	0.564	165.6	108.4	105.1	83.2	93.4	44.3	9241.29	6046.92	5866.92	4641.76	5208.88	2473.2		High	High	High	Not Found	Not Found	Not Found	High	0.0001404	8.365e-05	27	37.01
[K].LKSMDLSEYIIR.[G]	1xBiotin [K2]	1	1	3	Q9H0A0	Q9H0A0 [955-966]	Q9H0A0 1xBiotin [K956]	RNA cytidine acetyltransferase OS=Homo sapiens OX=9606 GN=NAT10 PE=1 SV=2	1	1693.87	0.563	108	217	71.8	47.9	94.4	60.8	5708.67	11472.4	3795.35	2533.56	4987.63	3216.18		High	High	Not Found	High	Not Found	Not Found	High	0.0001404	0.0001255	6	54.32
[R].VLMKSPSPALHPPQK.[Y]	1xBiotin [K4]; 1xOxidation [M3]	1	1	124	Q9H6S0	Q9H6S0 [1217-1231]	Q9H6S0 1xBiotin [K1220]	3'-5' RNA helicase YTHDC2 OS=Homo sapiens OX=9606 GN=YTHDC2 PE=1 SV=2	1	1871.99	0.563	108	123.5	147.6	58.7	79.1	83.1	1.47224e+06	1.68333e+06	2.01303e+06	800292	1.07877e+06	1.13286e+06		High	High	High	High	High	High	High	0.0001404	1.212e-09	47	32.92
[K].AYLPTGKQFLVTK.[N]	1xBiotin [K7]	1	1	2	Q9NT62	Q9NT62 [65-77]	Q9NT62 1xBiotin [K71]	Ubiquitin-like-conjugating enzyme ATG3 OS=Homo sapiens OX=9606 GN=ATG3 PE=1 SV=1	1	1691.92	0.563	156.4	136.1	84.3	87.1	59.5	76.6	9213.66	8014.22	4967.83	5131.84	3505.49	4509.21		High	High	Not Found	Not Found	Not Found	Not Found	High	0.0001404	0.001761	15	48.45
[K].QYSGKFF.[-]	1xBiotin [K5]	1	1	3	P61978	P61978 [457-463]	P61978 1xBiotin [K461]	Heterogeneous nuclear ribonucleoprotein K OS=Homo sapiens OX=9606 GN=HNRNPK PE=1 SV=1	1	1102.5	0.561	126	139	120.8	72.5	63.7	78	1.33639e+06	1.47432e+06	1.28141e+06	769133	675234	826699		Peak Found	High	High	High	Peak Found	Peak Found	High	0.0001404	0.005975	6	51.87
[K].SSGSAVGGKGIAPASPMLGNASNPNK.[A]	1xBiotin [K9]; 1xOxidation [M17]	1	1	5	P27448	P27448 [455-480]	P27448 1xBiotin [K463]	MAP/microtubule affinity-regulating kinase 3 OS=Homo sapiens OX=9606 GN=MARK3 PE=1 SV=5	1	2611.26	0.561	107.1	156.8	117.9	54.1	76.2	87.9	32690.7	47896.8	36005.9	16517.2	23257.7	26856.8		Peak Found	High	High	Peak Found	High	High	High	0.0001404	0.0002419	19	36.1
[K].LTPKLETMTLGNR.[S]	1xBiotin [K4]; 1xOxidation [M8]	1	1	7	Q9H171	Q9H171 [392-404]	Q9H171 1xBiotin [K395]	Z-DNA-binding protein 1 OS=Homo sapiens OX=9606 GN=ZBP1 PE=1 SV=2	1	1715.88	0.561	137	107.9	144	50.9	76.8	83.3	23588.8	18571.2	24780.4	8762.1	13226.6	14342.2		High	High	High	High	High	High	High	0.0001404	0.0001468	25	38.89
[R].KGPCAVSSNPYAFK.[N]	1xBiotin [K1]; 1xCarbamidomethyl [C4]	1	1	3	Q5VYS8	Q5VYS8 [67-80]	Q5VYS8 1xBiotin [K67]	Terminal uridylyltransferase 7 OS=Homo sapiens OX=9606 GN=TUT7 PE=1 SV=1	1	1751.82	0.561	151.7	82.3	150.2	60	70.8	85.1	11700.3	6348.05	11580.6	4623.72	5461.66	6559.5		High	High	High	Peak Found	Peak Found	Peak Found	High	0.0001404	0.0001604	31	37.81
[R].KFHCANLTSWPR.[W]	1xBiotin [K1]; 1xCarbamidomethyl [C4]	1	1	11	Q96SW2	Q96SW2 [231-242]	Q96SW2 1xBiotin [K231]	Protein cereblon OS=Homo sapiens OX=9606 GN=CRBN PE=1 SV=1	1	1742.83	0.559	121.8	152.6	120.3	69.5	67.8	68	150589	188676	148685	85887.7	83845.7	84132.1		High	High	High	High	High	High	High	0.0001404	1.948e-08	45	39.88
[R].NLIQKDR.[T]	1xBiotin [K5]	1	1	10	Q96SW2	Q96SW2 [112-118]	Q96SW2 1xBiotin [K116]	Protein cereblon OS=Homo sapiens OX=9606 GN=CRBN PE=1 SV=1	1	1112.59	0.558	139.9	121.7	120.4	67.2	75.4	75.3	219758	191243	189231	105613	118512	118340		High	High	High	High	High	High	High	0.0001404	0.0006767	33	33.16
[R].IQLLKIGSAIQR.[L]	1xBiotin [K5]	1	1	1	Q96SW2	Q96SW2 [296-307]	Q96SW2 1xBiotin [K300]	Protein cereblon OS=Homo sapiens OX=9606 GN=CRBN PE=1 SV=1	1	1565.92	0.558	108.8	183.8	87.7	126.1	60.7	32.9	9740.84	16458.4	7847.98	11291	5433.83	2947.25		Peak Found	High	Peak Found	Peak Found	Not Found	Not Found	High	0.0001404	0.003626	9	50.37
[R].VNLEKSLLMK.[K]	1xBiotin [K5]; 1xOxidation [M9]	1	1	2	Q14692	Q14692 [561-570]	Q14692 1xBiotin [K565]	Ribosome biogenesis protein BMS1 homolog OS=Homo sapiens OX=9606 GN=BMS1 PE=1 SV=1	1	1416.76	0.557	75.7	141.4	146.5	79.5	78.1	78.8	4573.96	8540.88	8845.19	4800.55	4713.73	4759.07		Not Found	High	High	Not Found	Not Found	Not Found	High	0.0001404	0.005167	11	43.59
[K].NDKYLVGQR.[L]	1xBiotin [K3]	1	1	2	O60337	O60337 [879-887]	O60337 1xBiotin [K881]	E3 ubiquitin-protein ligase MARCHF6 OS=Homo sapiens OX=9606 GN=MARCHF6 PE=1 SV=2	1	1318.66	0.557	121.4	105.4	136.8	112.1	58.7	65.6	6694.65	5809.98	7541.68	6181.55	3236.86	3616.44		Peak Found	High	High	Not Found	Not Found	Not Found	High	0.0001404	0.00109	10	34.55
[K].NLPQKSTAPVK.[T]	1xBiotin [K5]	1	1	12	O75592	O75592 [2849-2859]	O75592 1xBiotin [K2853]	E3 ubiquitin-protein ligase MYCBP2 OS=Homo sapiens OX=9606 GN=MYCBP2 PE=1 SV=4	1	1408.76	0.557	153.4	125.5	114.2	70.7	69.9	66.2	228295	186758	169892	105192	104029	98505.3		High	High	High	High	High	High	High	0.0001404	7.166e-05	41	31.54
[K].LQNATPTNFKTK.[T]	1xBiotin [K]	1	1	4	Q9NXF1	Q9NXF1 [25-36]	Q9NXF1 1xBiotin [K]	Testis-expressed protein 10 OS=Homo sapiens OX=9606 GN=TEX10 PE=1 SV=2	1	1588.82	0.557	136.1	134.6	111.9	62.3	67	88.1	19909.6	19685.2	16376	9114.82	9801.72	12883.5		High	High	High	Peak Found	Peak Found	High	High	0.0001404	0.0001628	13	33.5
[K].ALGKSTVVPVPYEK.[M]	1xBiotin [K4]	1	1	6	P78347	P78347 [127-140]	P78347 1xBiotin [K130]	General transcription factor II-I OS=Homo sapiens OX=9606 GN=GTF2I PE=1 SV=2	1	1713.92	0.556	130.7	108.8	151.2	74.9	73.8	60.5	33081.1	27532.7	38262.2	18962.6	18681.2	15317.3		High	High	High	High	High	High	High	0.0001404	1.892e-05	29	43.12
[R].EESGKPGAHVTVKK.[L]	1xBiotin [K]	1	1	11	P22626	P22626 [100-113]	P22626 1xBiotin [K]	Heterogeneous nuclear ribonucleoproteins A2/B1 OS=Homo sapiens OX=9606 GN=HNRNPA2B1 PE=1 SV=2	1	1692.87	0.556	117.2	129.9	139.9	68.2	72.2	72.6	56037.7	62081.5	66849.4	32601.5	34532.9	34684.9		High	High	High	High	Peak Found	High	High	0.0001404	0.0002395	19	20.49
[R].GKSSEPVVIMK.[R]	1xBiotin [K2]	1	1	6	P46013	P46013 [3039-3049]	P46013 1xBiotin [K3040]	Proliferation marker protein Ki-67 OS=Homo sapiens OX=9606 GN=MKI67 PE=1 SV=2	1	1400.73	0.556	160.7	122.5	109.1	67.6	68.1	71.9	46378.1	35350.5	31493.5	19493.1	19661.5	20760.5		High	High	High	High	High	High	High	0.0001404	2.305e-05	44	36.9
[R].TGMKSHLPINN.[-]	1xBiotin [K4]	1	1	4	Q9NYK6	Q9NYK6 [287-297]	Q9NYK6 1xBiotin [K290]	Protein EURL homolog OS=Homo sapiens OX=9606 GN=EURL PE=1 SV=3	1	1437.7	0.556	144.9	119.2	125.9	70.8	66.3	73	36105	29681.4	31352.2	17639.2	16507.6	18177.9		High	High	Peak Found	Peak Found	High	Peak Found	High	0.0001404	0.001461	4	36.97
[K].YIINVKQFAK.[F]	1xBiotin [K6]	1	1	1	P35998	P35998 [111-120]	P35998 1xBiotin [K116]	26S proteasome regulatory subunit 7 OS=Homo sapiens OX=9606 GN=PSMC2 PE=1 SV=3	1	1449.79	0.555	105.5	119.1	155	61.5	100.3	58.6	5967.79	6733.48	8766.85	3479.09	5669.43	3311.61		Not Found	Peak Found	High	Not Found	Not Found	Not Found	High	0.00197	0.02485	14	49.74
[K].DSSGWSSSKDK.[D]	1xBiotin [K9]	1	1	2	O00571	O00571 [56-66]	O00571 1xBiotin [K64]	ATP-dependent RNA helicase DDX3X OS=Homo sapiens OX=9606 GN=DDX3X PE=1 SV=3	1	1409.6	0.555	128.9	146.3	112	66.2	75	71.5	10451.7	11862.8	9077.54	5366.59	6078.87	5797.19		High	High	Peak Found	Peak Found	Peak Found	Peak Found	High	0.0001404	0.002259	11	29.92
[K].SRPGSVVPTTLFQGIKTVNPTFR.[G]	1xBiotin [K16]	1	1	5	Q8TEY7	Q8TEY7 [243-265]	Q8TEY7 1xBiotin [K258]	Ubiquitin carboxyl-terminal hydrolase 33 OS=Homo sapiens OX=9606 GN=USP33 PE=1 SV=2	1	2728.46	0.554	81.3	311.9	53.2	74	34.6	45	6107.91	23445.1	3997.1	5559.84	2601.44	3384.2		High	High	High	Not Found	High	High	High	0.0001404	6.705e-08	57	55.12
[R].AKTSDFLK.[V]	1xBiotin [K2]	1	1	4	O15144	O15144 [268-275]	O15144 1xBiotin [K269]	Actin-related protein 2/3 complex subunit 2 OS=Homo sapiens OX=9606 GN=ARPC2 PE=1 SV=1	1	1135.58	0.553	142.5	138.6	107.2	63.6	78.9	69.2	36396.4	35398.8	27386.7	16256.7	20140.6	17673.4		High	High	High	Peak Found	High	Peak Found	High	0.0001404	0.001717	30	37.12
[R].LKQFSVAPR.[H]	1xBiotin [K2]	1	1	3	Q1MSJ5	Q1MSJ5 [463-471]	Q1MSJ5 1xBiotin [K464]	Centrosome and spindle pole-associated protein 1 OS=Homo sapiens OX=9606 GN=CSPP1 PE=1 SV=4	1	1271.69	0.552	96.7	170.9	121	53.4	87.4	70.4	5963.27	10537.2	7461.71	3293.07	5389.12	4341.15		High	High	High	Not Found	Not Found	Not Found	High	0.0001404	0.001368	29	38.68
[K].YCRPESQEHPEADPGSAAPYLKTK.[F]	1xBiotin [K]; 1xCarbamidomethyl [C2]	1	1	14	P40763	P40763 [686-709]	P40763 1xBiotin [K]	Signal transducer and activator of transcription 3 OS=Homo sapiens OX=9606 GN=STAT3 PE=1 SV=2	1	2957.36	0.552	137.8	129.1	125.7	56.9	76	74.5	187440	175503	170936	77369.3	103403	101248		High	High	High	High	High	High	High	0.0001404	5.267e-07	36	33.1
[R].KGTGLLSSDYR.[I]	1xBiotin [K1]	1	1	6	Q7Z2W4	Q7Z2W4 [401-411]	Q7Z2W4 1xBiotin [K401]	Zinc finger CCCH-type antiviral protein 1 OS=Homo sapiens OX=9606 GN=ZC3HAV1 PE=1 SV=3	1	1422.7	0.55	130	127	127.5	69.7	70.2	75.6	36527.8	35680.1	35808.9	19574.3	19708.6	21250.1		High	High	High	High	High	High	High	0.0001404	2.798e-06	46	37.84
[K].AQKIEMDKLEK.[A]	1xBiotin [K3]	1	1	1	Q9UHR5	Q9UHR5 [203-213]	Q9UHR5 1xBiotin [K205]	SAP30-binding protein OS=Homo sapiens OX=9606 GN=SAP30BP PE=1 SV=1	2	1558.8	0.55	135.9	145	80.1	133.9	44.1	61	9068.05	9674.25	5347.34	8932.76	2941.32	4069.21		High	Peak Found	Peak Found	Peak Found	Not Found	Not Found	High	0.002458	0.03189	5	34.52
[K].EEKIHSPIIR.[S]	1xBiotin [K3]	1	1	1	O60885	O60885 [1112-1121]	O60885 1xBiotin [K1114]	Bromodomain-containing protein 4 OS=Homo sapiens OX=9606 GN=BRD4 PE=1 SV=2	1	1447.77	0.55	130.5	124.3	132.6	71.8	73.6	67.2	10716.4	10204.7	10881.9	5893.36	6043.16	5517.57		High	Peak Found	Peak Found	Peak Found	Not Found	Peak Found	High	0.0001404	0.005145	3	34.9
[R].SGFGKFER.[G]	1xBiotin [K5]	1	1	2	O00571	O00571 [114-121]	O00571 1xBiotin [K118]	ATP-dependent RNA helicase DDX3X OS=Homo sapiens OX=9606 GN=DDX3X PE=1 SV=3	1	1153.55	0.55	109.3	175.4	117	69.6	60.1	68.6	34232	54927.8	36653	21801.9	18813.5	21467.3		Peak Found	High	High	Peak Found	Peak Found	Peak Found	High	0.0001404	0.003748	12	39.96
[K].TSDFLKVLNR.[A]	1xBiotin [K6]	1	1	6	O15144	O15144 [270-279]	O15144 1xBiotin [K275]	Actin-related protein 2/3 complex subunit 2 OS=Homo sapiens OX=9606 GN=ARPC2 PE=1 SV=1	1	1418.75	0.55	168.8	109.6	109	59.9	80	72.7	58816.9	38195.3	37973.4	20869	27866.2	25331.8		High	High	High	High	High	High	High	0.0001404	9.559e-06	45	49.3
[R].IPQNPSPHTHQQQNAPVTVIQSKAPIPCEVVK.[A]	1xBiotin [K23]; 1xCarbamidomethyl [C28]	1	1	3	Q68CP9	Q68CP9 [684-715]	Q68CP9 1xBiotin [K706]	AT-rich interactive domain-containing protein 2 OS=Homo sapiens OX=9606 GN=ARID2 PE=1 SV=2	1	3768.93	0.549	125.4	124.2	154.4	84.8	31.7	79.5	48374.6	47938.8	59574.9	32730.2	12214.1	30681.5		High	High	Peak Found	High	Peak Found	Peak Found	High	0.0001404	6.276e-05	26	42.45
[K].GGVGKLVTLR.[N]	1xBiotin [K5]	1	1	5	Q8IX01	Q8IX01 [239-248]	Q8IX01 1xBiotin [K243]	SURP and G-patch domain-containing protein 2 OS=Homo sapiens OX=9606 GN=SUGP2 PE=1 SV=2	1	1225.71	0.549	135.3	133.7	119.6	75.2	65.7	70.5	106788	105561	94397.8	59349	51852.6	55606.6		High	High	High	High	Peak Found	High	High	0.0001404	1.076e-05	61	42.96
[K].EIQEAKAPSPSINR.[Q]	1xBiotin [K6]	1	1	5	Q9UJ41	Q9UJ41 [116-129]	Q9UJ41 1xBiotin [K121]	Rab5 GDP/GTP exchange factor OS=Homo sapiens OX=9606 GN=RABGEF1 PE=1 SV=3	1	1765.89	0.549	123.4	122.9	138.9	64.4	76.2	74.2	13621.4	13567	15336.3	7110.28	8414.08	8189.43		High	High	High	High	Peak Found	High	High	0.0001404	0.0003589	24	32.08
[K].SSFLFKGDGSKPLEPAK.[Q]	1xBiotin [K6]	1	1	5	O75592	O75592 [3004-3020]	O75592 1xBiotin [K3009]	E3 ubiquitin-protein ligase MYCBP2 OS=Homo sapiens OX=9606 GN=MYCBP2 PE=1 SV=4	1	2034.04	0.547	124.3	137.3	123.1	87.3	59.9	68	15758.9	17403.4	15602.6	11067.5	7596.29	8625.41		High	High	High	High	Peak Found	High	High	0.0001404	0.004812	8	43.39
[K].YIFKER.[E]	1xBiotin [K4]	1	1	3	Q8N9N2	Q8N9N2 [332-337]	Q8N9N2 1xBiotin [K335]	Activating signal cointegrator 1 complex subunit 1 OS=Homo sapiens OX=9606 GN=ASCC1 PE=1 SV=1	1	1081.55	0.547	109.9	140.3	134.1	67	60.1	88.6	12761.2	16290.5	15575.4	7782.58	6977.49	10293.7		High	High	Peak Found	Peak Found	Peak Found	High	High	0.00293	0.04044	6	37.3
[K].KKPTPVLLPQSK.[Q]	1xBiotin [K]	1	1	15	Q9UGP8	Q9UGP8 [534-545]	Q9UGP8 1xBiotin [K]	Translocation protein SEC63 homolog OS=Homo sapiens OX=9606 GN=SEC63 PE=1 SV=2	1	1561.91	0.546	135.1	133.5	120.3	65.7	69.6	75.8	304680	301121	271428	148296	157024	170951		High	High	High	High	High	High	High	0.0001404	6.46e-06	20	33.53
[K].MTHKLVFLEDGTSQVR.[K]	1xBiotin [K4]	1	1	5	Q8IWC1	Q8IWC1 [784-799]	Q8IWC1 1xBiotin [K787]	MAP7 domain-containing protein 3 OS=Homo sapiens OX=9606 GN=MAP7D3 PE=1 SV=2	1	2087.04	0.545	173.4	160.3	16.4	79	94.5	76.4	48062.5	44449.4	4534.15	21911.8	26200	21178.7		High	High	High	High	Peak Found	High	High	0.0001404	7.642e-08	42	45.68
[K].GQKSPGALETPSAAGSQGNTASQGK.[E]	1xBiotin [K3]	1	1	2	Q9Y2D5	Q9Y2D5 [390-414]	Q9Y2D5 1xBiotin [K392]	A-kinase anchor protein 2 OS=Homo sapiens OX=9606 GN=AKAP2 PE=1 SV=3	1	2555.22	0.545	148.5	156.4	81.6	78	90.9	44.5	9814.02	10337.8	5393.35	5158.16	6010.69	2938.86		Peak Found	High	Peak Found	High	Peak Found	Not Found	High	0.0003987	0.009186	12	31.02
[R].VEENFLKLTHVQR.[Q]	1xBiotin [K7]	1	1	5	Q96A33	Q96A33 [413-425]	Q96A33 1xBiotin [K419]	PAT complex subunit CCDC47 OS=Homo sapiens OX=9606 GN=CCDC47 PE=1 SV=1	1	1838.96	0.545	104.4	152.7	129.8	70.7	78	64.4	39525.9	57839.1	49169.7	26792.7	29549	24379.9		High	High	Peak Found	High	High	High	High	0.0001404	5.306e-05	41	43.94
[R].ISCKEELLLGR.[T]	1xBiotin [K4]; 1xCarbamidomethyl [C3]	1	1	2	P62324	P62324 [147-157]	P62324 1xBiotin [K150]	Protein BTG1 OS=Homo sapiens OX=9606 GN=BTG1 PE=1 SV=1	1	1543.8	0.545	198	88.7	89.9	96.4	48.3	78.7	9984.54	4472.96	4533.21	4862.02	2435.72	3968.26		High	High	Not Found	Not Found	Not Found	Not Found	High	0.0001404	0.0001292	30	48
[R].EDQCSYKWWQK.[Y]	1xBiotin [K7]; 1xCarbamidomethyl [C4]	1	1	12	Q96SW2	Q96SW2 [216-226]	Q96SW2 1xBiotin [K222]	Protein cereblon OS=Homo sapiens OX=9606 GN=CRBN PE=1 SV=1	1	1783.76	0.544	120.1	145.1	127.4	72.7	79	55.7	300918	363490	319072	182118	197762	139442		High	High	High	High	High	High	High	0.0001404	1.866e-05	38	45.53
[K].EVPMVVVPPVGAKGNTPATGTTQGK.[K]	1xBiotin [K13]; 1xOxidation [M4]	1	1	11	Q9P2E9	Q9P2E9 [176-200]	Q9P2E9 1xBiotin [K188]	Ribosome-binding protein 1 OS=Homo sapiens OX=9606 GN=RRBP1 PE=1 SV=5	1	2677.37	0.544	122.6	136.6	131.6	61.6	71.5	76.1	58902	65609	63186.8	29576.1	34354.7	36527.4		High	High	High	High	High	High	High	0.0001404	0.000153	19	42.17
[R].TFQKWAAVVVPSGEEQR.[Y]	1xBiotin [K4]	1	1	2	P01889	P01889 [264-280]	P01889 1xBiotin [K267]	HLA class I histocompatibility antigen, B alpha chain OS=Homo sapiens OX=9606 GN=HLA-B PE=1 SV=3	1	2158.07	0.544	107.5	257.4	46.1	58.4	76.2	54.3	6183.44	14803.9	2650.12	3360.82	4381.34	3123.12		High	High	Not Found	Not Found	Not Found	Not Found	High	0.0001404	0.0004574	10	50.82
[K].WCPTTNKPVKSPTPTVNPR.[K]	1xBiotin [K10]; 1xCarbamidomethyl [C2]	1	1	7	Q8WY36	Q8WY36 [149-167]	Q8WY36 1xBiotin [K158]	HMG box transcription factor BBX OS=Homo sapiens OX=9606 GN=BBX PE=1 SV=1	1	2406.21	0.543	142.3	145.6	106.2	79.1	63.6	63.3	132379	135475	98850.5	73604.6	59148.6	58900.8		High	High	High	High	High	High	High	0.0001404	1.813e-05	18	33.5
[R].KSIDPALSMLIK.[S]	1xBiotin [K1]	1	1	1	Q9H501	Q9H501 [822-833]	Q9H501 1xBiotin [K822]	ESF1 homolog OS=Homo sapiens OX=9606 GN=ESF1 PE=1 SV=1	1	1541.84	0.543	95.5	202.3	91.7	107.9	50.7	51.8	4978.99	10542.9	4777.65	5622.46	2641.88	2701.57		Not Found	High	Not Found	Not Found	Not Found	Not Found	High	0.0001404	0.007444	19	54.59
[K].LEYEYALKIQK.[L]	1xBiotin [K8]	1	1	2	O60293	O60293 [972-982]	O60293 1xBiotin [K979]	Zinc finger C3H1 domain-containing protein OS=Homo sapiens OX=9606 GN=ZFC3H1 PE=1 SV=3	1	1623.85	0.542	138.1	155.4	92.8	47.8	91	74.9	8239.75	9269.21	5536.42	2854	5426.01	4468.02		Peak Found	High	High	Not Found	Not Found	Not Found	High	0.0001404	0.0003879	16	45.2
[K].QALAVGNKIVLHTEQK.[Q]	1xBiotin [K8]	1	1	5	Q8NG31	Q8NG31 [1241-1256]	Q8NG31 1xBiotin [K1248]	Kinetochore scaffold 1 OS=Homo sapiens OX=9606 GN=KNL1 PE=1 SV=3	1	1975.08	0.542	123.6	152.7	118.9	54.7	67.4	82.7	24934.4	30799.2	23976.6	11032.3	13589.6	16690.1		High	High	High	High	Peak Found	High	High	0.0001404	0.0001292	29	41.24
[R].LLVKNQDVSISNVQPK.[T]	1xBiotin [K4]	1	1	12	Q96EV2	Q96EV2 [874-889]	Q96EV2 1xBiotin [K877]	RNA-binding protein 33 OS=Homo sapiens OX=9606 GN=RBM33 PE=1 SV=3	1	2008.09	0.542	124.6	145.7	123.8	57.8	78.9	69.2	123842	144757	123006	57436.5	78428.8	68712.6		High	High	High	High	High	High	High	0.0001404	5.829e-09	78	42.08
[M].SKSESPK.[E]	1xAcetyl [N-Term]; 1xBiotin [K2]	1	1	11	P09651	P09651 [2-8]	P09651 1xAcetyl [N-Term]; 1xBiotin [K3]	Heterogeneous nuclear ribonucleoprotein A1 OS=Homo sapiens OX=9606 GN=HNRNPA1 PE=1 SV=5	1	1030.49	0.541	125.1	127.6	123.1	65.2	67.6	91.4	457511	466789	450263	238509	247471	334361		High	High	High	High	High	High	High	0.0001404	0.002321	18	23.3
[K].APKSGFEGMFTK.[K]	1xBiotin [K3]	1	1	5	P49792	P49792 [1594-1605]; [1653-1664]; [1712-1723]	P49792 1xBiotin [K1596]; 1xBiotin [K1655]; 1xBiotin [K1714]	E3 SUMO-protein ligase RanBP2 OS=Homo sapiens OX=9606 GN=RANBP2 PE=1 SV=2	1	1525.72	0.539	168.7	153.4	39.7	91	67	80.3	20217.1	18382.4	4755.93	10903	8026.75	9629.35		High	High	Not Found	High	High	High	High	0.0003987	0.008789	29	46.16
[R].YKSTTSVSEEDVSSR.[Y]	1xBiotin [K2]	1	1	3	Q96IZ0	Q96IZ0 [226-240]	Q96IZ0 1xBiotin [K227]	PRKC apoptosis WT1 regulator protein OS=Homo sapiens OX=9606 GN=PAWR PE=1 SV=1	1	1900.86	0.539	161	134	89	86.8	67.9	61.3	7425.37	6181.8	4106.05	4004.3	3132.18	2830.09		High	High	High	Peak Found	Not Found	Not Found	High	0.0001404	0.0001818	12	30.2
[K].STSFMSVSPSKEIK.[I]	1xBiotin [K]	1	1	7	Q8TB45	Q8TB45 [258-271]	Q8TB45 1xBiotin [K]	DEP domain-containing mTOR-interacting protein OS=Homo sapiens OX=9606 GN=DEPTOR PE=1 SV=2	1	1753.85	0.538	133.8	135.1	120.4	71.9	59.6	79.2	74937.6	75638.5	67426.2	40287.2	33351.5	44349.8		High	High	High	High	High	High	High	0.0001404	7.967e-06	34	42.94
[K].DVPSPLHAGSKLFPAVPLPDIR.[S]	1xBiotin [K11]	1	1	1	Q9Y4F3	Q9Y4F3 [63-84]	Q9Y4F3 1xBiotin [K73]	Meiosis regulator and mRNA stability factor 1 OS=Homo sapiens OX=9606 GN=MARF1 PE=1 SV=6	1	2552.37	0.537	47.3	109.2	232.4	55.1	97.4	58.7	2983.68	6879.58	14645.4	3471.22	6137.16	3697.42		Peak Found	Peak Found	High	Not Found	Peak Found	Not Found	High	0.0001404	0.002707	1	58.26
[K].VNQFFKTMLASK.[S]	1xBiotin [K6]; 1xOxidation [M8]	1	1	2	Q92608	Q92608 [1803-1814]	Q92608 1xBiotin [K1808]	Dedicator of cytokinesis protein 2 OS=Homo sapiens OX=9606 GN=DOCK2 PE=1 SV=2	1	1655.83	0.533	113.3	149.2	129.1	67.9	79.5	61.1	4969.71	6542.14	5661.72	2976.13	3486.34	2679.54		High	High	Not Found	Not Found	Not Found	Not Found	High	0.001006	0.01378	13	43.33
[R].SCPETLTHAVGMSESPIGPKSTMLR.[A]	1xBiotin [K20]; 1xCarbamidomethyl [C2]	1	1	6	Q68CZ2	Q68CZ2 [887-911]	Q68CZ2 1xBiotin [K906]	Tensin-3 OS=Homo sapiens OX=9606 GN=TNS3 PE=1 SV=2	1	2912.38	0.533	124.6	134	132.9	83.5	70.8	54.3	30889.2	33219.1	32940.6	20695.6	17551.7	13468		High	High	High	High	High	High	High	0.0001404	1.799e-05	18	46.9
[KR].YSLSPSKSYK.[Y]	1xBiotin [K7]	1	7	3	P49792	P49792 [785-794]	P49792 1xBiotin [K791]	E3 SUMO-protein ligase RanBP2 OS=Homo sapiens OX=9606 GN=RANBP2 PE=1 SV=2	1	1385.68	0.531	68.2	166.2	147.6	60.2	79.4	78.4	2993.2	7293.68	6476.11	2642.91	3486.6	3438.77		High	High	High	Not Found	Not Found	Not Found	High	0.0001404	0.0006044	4	35.26
[R].VGQAVDVVGQAGKPK.[T]	1xBiotin [K13]	1	1	3	Q13200	Q13200 [846-860]	Q13200 1xBiotin [K858]	26S proteasome non-ATPase regulatory subunit 2 OS=Homo sapiens OX=9606 GN=PSMD2 PE=1 SV=3	0	1678.89	0.53	144.9	113.8	127.3	67.4	101.2	45.3	8129.23	6384.63	7144.1	3783.88	5679.68	2539.64		High	High	High	Peak Found	Peak Found	Not Found	High	0.0001404	1.045e-06	40	34.55
[K].VTQQGLKMVVPGLDGAQIPR.[D]	1xBiotin [K7]; 1xOxidation [M8]	1	1	38	P49327	P49327 [1152-1171]	P49327 1xBiotin [K1158]	Fatty acid synthase OS=Homo sapiens OX=9606 GN=FASN PE=1 SV=3	1	2349.24	0.529	103.1	133.6	164.4	55.1	70.6	73.1	352568	456588	561960	188500	241471	250021		High	High	High	High	High	High	High	0.0001404	1.616e-06	32	49.18
[R].MTNQKIR.[M]	1xBiotin [K5]	1	1	2	O75787	O75787 [342-348]	O75787 1xBiotin [K346]	Renin receptor OS=Homo sapiens OX=9606 GN=ATP6AP2 PE=1 SV=2	1	1116.57	0.529	156.2	121	116	43	81.1	82.6	8746.02	6774.92	6495.63	2408.1	4542.44	4624.45		High	High	Peak Found	Not Found	Not Found	Not Found	High	0.0007835	0.01168	7	26.11
[R].KFGDPVVQSDMK.[H]	1xBiotin [K1]	1	1	6	P0DMV8	P0DMV8 [77-88]	P0DMV8 1xBiotin [K77]	Heat shock 70 kDa protein 1A OS=Homo sapiens OX=9606 GN=HSPA1A PE=1 SV=1	1	1576.75	0.527	155.3	132.2	101	80.9	60.8	69.7	33390	28422.1	21713.6	17386.2	13072.7	14985.5		High	High	High	High	High	High	High	0.0001404	3.22e-07	75	39.24
[R].LAGMKISRPPTSVGHYK.[M]	1xBiotin [K5]	1	1	3	O60512	O60512 [271-287]	O60512 1xBiotin [K275]	Beta-1,4-galactosyltransferase 3 OS=Homo sapiens OX=9606 GN=B4GALT3 PE=1 SV=2	1	2068.08	0.527	132.4	166.9	100.1	75	69.8	55.9	43929.7	55404.1	33207.3	24880.8	23152.9	18561.7		High	Peak Found	High	Peak Found	High	Peak Found	High	0.0001404	0.0005919	5	34.09
[K].SVSQVTKSVDFHFR.[T]	1xBiotin [K7]	1	1	6	Q9ULW0	Q9ULW0 [250-263]	Q9ULW0 1xBiotin [K256]	Targeting protein for Xklp2 OS=Homo sapiens OX=9606 GN=TPX2 PE=1 SV=2	1	1862.92	0.526	132.6	151.1	112	62.6	72	69.8	49059.8	55895.6	41425.7	23164.3	26652.4	25813.7		High	High	High	High	High	High	High	0.0001404	9.944e-06	35	42.97
[K].GKTPSLDPHQTK.[E]	1xBiotin [K2]	1	1	5	P52630	P52630 [183-194]	P52630 1xBiotin [K184]	Signal transducer and activator of transcription 2 OS=Homo sapiens OX=9606 GN=STAT2 PE=1 SV=1	1	1534.77	0.526	119.4	141.3	126.6	66.6	60.2	85.9	43905.1	51991.3	46567.7	24501.5	22130.5	31609.2		High	High	High	High	Peak Found	Peak Found	High	0.0001404	0.0003889	34	27.8
[M].TTTTTFKGVDPNSR.[N]	1xAcetyl [N-Term]; 1xBiotin [K7]	1	1	6	Q9UK76	Q9UK76 [2-15]	Q9UK76 1xAcetyl [N-Term]; 1xBiotin [K8]	Jupiter microtubule associated homolog 1 OS=Homo sapiens OX=9606 GN=JPT1 PE=1 SV=3	1	1792.85	0.523	118.6	181.2	104.4	68.8	72.4	54.6	26380.9	40287.6	23222	15288.2	16087.1	12141.5		High	High	High	High	High	High	High	0.0001404	9.655e-05	18	41.03
[K].AFYKGVAPLWMR.[Q]	1xBiotin [K4]	1	1	3	Q00325	Q00325 [215-226]	Q00325 1xBiotin [K218]	Phosphate carrier protein, mitochondrial OS=Homo sapiens OX=9606 GN=SLC25A3 PE=1 SV=2	1	1664.84	0.522	78.7	217.4	94.1	41	75.6	93.1	4628.08	12788.1	5537.46	2414.12	4446.76	5476.76		High	High	High	Not Found	Not Found	Not Found	High	0.0001404	0.0002307	18	55.72
[K].SSPLKITLFLEEDK.[S]	1xBiotin [K5]	1	1	3	Q9NQW6	Q9NQW6 [517-530]	Q9NQW6 1xBiotin [K521]	Anillin OS=Homo sapiens OX=9606 GN=ANLN PE=1 SV=2	1	1845.97	0.521	100.3	160.8	133.8	79.1	69.7	56.3	5837.88	9359.78	7792.8	4604.25	4059.07	3280.82		High	High	High	Not Found	Not Found	Not Found	High	0.0007835	0.01169	6	58.46
[K].ANKTPLRPLDPTR.[L]	1xBiotin [K3]	1	1	5	Q04637	Q04637 [644-656]	Q04637 1xBiotin [K646]	Eukaryotic translation initiation factor 4 gamma 1 OS=Homo sapiens OX=9606 GN=EIF4G1 PE=1 SV=4	1	1704.92	0.521	110.9	138	142.4	64.7	72.1	71.8	34028.3	42326.1	43669	19849.5	22120.4	22034.7		High	High	High	High	Peak Found	High	High	0.0003987	0.009062	2	35.3
[K].GKGPLPMEAIEK.[M]	1xBiotin [K2]; 1xOxidation [M7]	1	1	10	Q6P1N0	Q6P1N0 [64-75]	Q6P1N0 1xBiotin [K65]	Coiled-coil and C2 domain-containing protein 1A OS=Homo sapiens OX=9606 GN=CC2D1A PE=1 SV=1	1	1511.76	0.521	132	124.6	140.5	64.8	69.4	68.7	132950	125472	141479	65310.4	69926.3	69212.4		High	High	High	High	High	High	High	0.0001404	2.65e-05	25	35.85
[R].LIGDAAKNQVALNPQNTVFDAK.[R]	1xBiotin [K7]	1	1	6	P0DMV8	P0DMV8 [50-71]	P0DMV8 1xBiotin [K56]	Heat shock 70 kDa protein 1A OS=Homo sapiens OX=9606 GN=HSPA1A PE=1 SV=1	1	2553.31	0.52	117.1	185.7	111.6	11.3	96.6	77.6	42396.4	67227.3	40398.9	4102.16	34984.7	28081.9		High	High	High	High	High	High	High	0.0001404	3.48e-08	58	48.16
[K].QTSPGKGLMPTPVTR.[R]	1xBiotin [K6]	1	1	9	Q9NRM7	Q9NRM7 [155-169]	Q9NRM7 1xBiotin [K160]	Serine/threonine-protein kinase LATS2 OS=Homo sapiens OX=9606 GN=LATS2 PE=1 SV=2	1	1795.92	0.52	149.5	126.5	113	88.5	56.7	65.8	48825.4	41327.1	36912.6	28911.5	18503.4	21489.4		High	High	High	High	High	High	High	0.0001404	3.229e-06	49	39.96
[R].VGDVQGQESESQLPTKIILTGQK.[T]	1xBiotin [K16]	1	1	5	Q96JH7	Q96JH7 [676-698]	Q96JH7 1xBiotin [K691]	Deubiquitinating protein VCPIP1 OS=Homo sapiens OX=9606 GN=VCPIP1 PE=1 SV=2	1	2681.38	0.519	130.5	121.7	144.3	79.7	56.1	67.8	75897.4	70746.2	83907.7	46330.8	32607.5	39407.3		High	High	High	Peak Found	High	High	High	0.0001404	5.605e-07	34	48.34
[K].ILPVLGSQTGKI.[-]	1xBiotin [K11]	1	1	3	Q9UNI6	Q9UNI6 [329-340]	Q9UNI6 1xBiotin [K339]	Dual specificity protein phosphatase 12 OS=Homo sapiens OX=9606 GN=DUSP12 PE=1 SV=1	1	1451.83	0.519	141.3	164.9	77.3	85.5	61.2	69.7	10255.9	11966.2	5610.62	6205.72	4440.3	5056		High	High	Not Found	Not Found	Not Found	High	High	0.0002789	0.008091	5	53.8
[R].ASPKISR.[K]	1xBiotin [K4]	1	1	4	O75592	O75592 [2984-2990]	O75592 1xBiotin [K2987]	E3 ubiquitin-protein ligase MYCBP2 OS=Homo sapiens OX=9606 GN=MYCBP2 PE=1 SV=4	1	984.53	0.519	120	136.5	144.2	71.9	52.6	74.8	12003	13646.7	14419	7191.71	5261.24	7477.67		High	High	High	High	Peak Found	Peak Found	High	0.0001404	0.003273	33	23.9
[K].NFKLLQSQLQVK.[K]	1xBiotin [K3]	1	1	6	Q96I25	Q96I25 [22-33]	Q96I25 1xBiotin [K24]	Splicing factor 45 OS=Homo sapiens OX=9606 GN=RBM17 PE=1 SV=1	1	1671.93	0.518	109.1	114.4	120.8	48.7	59.3	147.8	10949.1	11475.1	12117.3	4889.52	5948.98	14828.8		High	High	High	High	High	High	High	0.0001404	5.465e-05	34	48.67
[R].KTPSVSLTSVHPDLMK.[I]	1xBiotin [K1]	1	1	2	P86790	P86790 [396-411]	P86790 1xBiotin [K396]	Vacuolar fusion protein CCZ1 homolog B OS=Homo sapiens OX=9606 GN=CCZ1B PE=1 SV=1	1	1966.01	0.518	131.8	114.1	140	68.3	87.9	57.8	10868.1	9406.96	11544	5630.3	7246.33	4761.75		Peak Found	High	High	Peak Found	Peak Found	Peak Found	High	0.0001404	0.001612	15	42.11
[R].YGVSEQTSLKTVSR.[T]	1xBiotin [K10]	1	1	6	Q5T5U3	Q5T5U3 [303-316]	Q5T5U3 1xBiotin [K312]	Rho GTPase-activating protein 21 OS=Homo sapiens OX=9606 GN=ARHGAP21 PE=1 SV=2	1	1780.89	0.517	126.3	123.5	147.2	76.2	73.2	53.6	11143.9	10902.9	12989.3	6721.83	6461.5	4734.56		High	High	High	High	High	High	High	0.0001404	3.804e-05	35	36.78
[R].KFLDGIYVSEK.[G]	1xBiotin [K1]	1	1	6	P32969	P32969 [174-184]	P32969 1xBiotin [K174]	60S ribosomal protein L9 OS=Homo sapiens OX=9606 GN=RPL9 PE=1 SV=1	1	1524.78	0.517	212.3	26.6	157.5	92.3	29.9	81.4	23757.3	2975.9	17622.2	10322.8	3350.33	9107.96		High	High	High	High	High	High	High	0.0001404	2.842e-06	51	46.03
[R].HPYKMNLASEPQEVLHIGSAHNR.[S]	1xBiotin [K4]; 1xOxidation [M5]	1	1	7	O00151	O00151 [100-122]	O00151 1xBiotin [K103]	PDZ and LIM domain protein 1 OS=Homo sapiens OX=9606 GN=PDLIM1 PE=1 SV=4	1	2870.38	0.517	119.9	134	128.9	65.4	89.8	62	42493.8	47468.7	45648.1	23165.3	31829.2	21958.9		High	High	High	High	High	High	High	0.0001404	1.335e-06	38	38.29
[R].ELMKTPSISK.[K]	1xBiotin [K4]; 1xOxidation [M3]	1	1	3	Q92619	Q92619 [8-17]	Q92619 1xBiotin [K11]	Rho GTPase-activating protein 45 OS=Homo sapiens OX=9606 GN=ARHGAP45 PE=1 SV=2	1	1375.7	0.517	153.5	122.7	117.1	63.4	53.6	89.8	16834.5	13452.8	12839.6	6951.69	5881.27	9844.5		Peak Found	High	High	Peak Found	Peak Found	High	High	0.0001404	0.0009547	25	32.35
[R].VKTNLPIFK.[L]	1xBiotin [K2]	1	1	2	O60493	O60493 [53-61]	O60493 1xBiotin [K54]	Sorting nexin-3 OS=Homo sapiens OX=9606 GN=SNX3 PE=1 SV=3	1	1285.73	0.517	138.6	130.8	132.8	76.3	52.9	68.6	10987.6	10366.6	10529.6	6052.14	4191.9	5441.02		High	High	Peak Found	Not Found	Not Found	Not Found	High	0.0001404	0.00146	18	45.74
[K].TAKEQLWVDQQK.[K]	1xBiotin [K3]	1	1	2	Q6PIW4	Q6PIW4 [297-308]	Q6PIW4 1xBiotin [K299]	Fidgetin-like protein 1 OS=Homo sapiens OX=9606 GN=FIGNL1 PE=1 SV=2	1	1699.85	0.515	126.6	100.2	176.7	71.2	60.1	65.2	5836.98	4619.84	8144.42	3281.76	2768.54	3005.92		High	Not Found	High	Not Found	Not Found	Not Found	High	0.0001404	0.0002274	4	40.58
[R].TSPSKSPFLHSGMK.[M]	1xBiotin [K5]; 1xOxidation [M13]	1	1	2	O14497	O14497 [1599-1612]	O14497 1xBiotin [K1603]	AT-rich interactive domain-containing protein 1A OS=Homo sapiens OX=9606 GN=ARID1A PE=1 SV=3	1	1745.83	0.514	120.4	131	142.7	61.9	64.2	79.8	17957.6	19532.1	21278.7	9235.88	9577.69	11893.7		Peak Found	Peak Found	High	Peak Found	Peak Found	High	High	0.002067	0.02652	6	32.96
[K].DMKTNMPIITSK.[R]	1xBiotin [K3]	1	1	5	Q8NCE0	Q8NCE0 [91-102]	Q8NCE0 1xBiotin [K93]	tRNA-splicing endonuclease subunit Sen2 OS=Homo sapiens OX=9606 GN=TSEN2 PE=1 SV=2	1	1604.78	0.514	141	117.6	143.7	72.4	91	34.3	17163.5	14319.3	17492.5	8815.93	11082.9	4181.91		High	High	High	High	Peak Found	High	High	0.0001404	0.0001057	21	43.16
[R].QLPSQKTVVVEAGK.[K]	1xBiotin [K6]	1	1	13	O94842	O94842 [194-207]	O94842 1xBiotin [K199]	TOX high mobility group box family member 4 OS=Homo sapiens OX=9606 GN=TOX4 PE=1 SV=1	1	1709.93	0.513	149.4	122.8	123.2	54.7	73.4	76.6	98077.7	80632	80904.9	35902.7	48168.5	50309.6		High	High	High	High	High	High	High	0.0001404	9.039e-06	30	37.35
[-].MKVTSLDGR.[Q]	1xBiotin [K2]; 1xOxidation [M1]	1	1	2	Q16690	Q16690 [1-9]	Q16690 1xBiotin [K2]	Dual specificity protein phosphatase 5 OS=Homo sapiens OX=9606 GN=DUSP5 PE=1 SV=2	1	1248.61	0.513	149.7	136.4	109.7	57.9	69.9	76.4	11418.1	10404.7	8370.88	4415.94	5334.87	5831.47		High	Peak Found	High	Not Found	Not Found	Not Found	High	0.0001404	0.00356	4	30.63
[M].AAVAAGGLVGKGR.[D]	1xAcetyl [N-Term]; 1xBiotin [K11]	1	1	3	Q8IZD4	Q8IZD4 [2-14]	Q8IZD4 1xAcetyl [N-Term]; 1xBiotin [K12]	mRNA-decapping enzyme 1B OS=Homo sapiens OX=9606 GN=DCP1B PE=1 SV=2	1	1394.76	0.511	141.3	128.1	138.8	81.3	39.4	71	15553.1	14104.6	15281.5	8951.96	4331.63	7816.21		High	High	High	Peak Found	Not Found	Peak Found	High	0.0001404	1.067e-05	36	44.94
[K].AECWSQKMSNK.[Q]	1xBiotin [K7]; 1xCarbamidomethyl [C3]	1	1	6	Q8IZH2	Q8IZH2 [1302-1312]	Q8IZH2 1xBiotin [K1308]	5'-3' exoribonuclease 1 OS=Homo sapiens OX=9606 GN=XRN1 PE=1 SV=1	1	1594.68	0.51	161.5	126.7	113.9	64.6	62	71.2	14354.3	11260	10124.7	5744.4	5510.98	6327.9		High	High	High	High	High	High	High	0.0001404	3.77e-05	38	37.36
[K].FVFGSESVKSIFSSEK.[S]	1xBiotin [K9]	1	1	3	P49792	P49792 [2514-2529]	P49792 1xBiotin [K2522]	E3 SUMO-protein ligase RanBP2 OS=Homo sapiens OX=9606 GN=RANBP2 PE=1 SV=2	1	2003.98	0.508	97.4	134.1	160.9	63.6	81.8	62	4574.34	6296.52	7555.52	2987.61	3840.78	2912.09		High	High	High	Not Found	Not Found	Not Found	High	0.0001404	5.72e-05	28	57.21
[M].SLKLQASNVTNK.[N]	1xAcetyl [N-Term]; 1xBiotin [K3]	1	1	13	Q9UKM9	Q9UKM9 [2-13]	Q9UKM9 1xAcetyl [N-Term]; 1xBiotin [K4]	RNA-binding protein Raly OS=Homo sapiens OX=9606 GN=RALY PE=1 SV=1	1	1570.83	0.508	132.1	131.3	127.4	79.8	66.7	62.7	460652	458060	444516	278342	232807	218538		High	High	High	High	High	High	High	0.0001404	1.471e-06	58	42.79
[K].QMKLCVQNSHQEAR.[N]	1xBiotin [K3]; 1xCarbamidomethyl [C5]	1	1	2	Q9H0L4	Q9H0L4 [146-159]	Q9H0L4 1xBiotin [K148]	Cleavage stimulation factor subunit 2 tau variant OS=Homo sapiens OX=9606 GN=CSTF2T PE=1 SV=1	1	1954.9	0.507	133.8	116.4	141.8	67.8	40.9	99.3	10399.1	9046.21	11020.3	5269.29	3182.38	7715.43		High	Peak Found	High	Peak Found	Not Found	Peak Found	High	0.0001404	0.002632	14	30.04
[K].GFVVINQKGIDPFSLDALSK.[E]	1xBiotin [K8]	1	1	2	P40227	P40227 [288-307]	P40227 1xBiotin [K295]	T-complex protein 1 subunit zeta OS=Homo sapiens OX=9606 GN=CCT6A PE=1 SV=3	1	2374.25	0.506	85.7	112.2	194.5	78	43.3	86.2	5419.4	7095.18	12296.3	4932.11	2740.08	5448.23		High	Peak Found	High	Not Found	Not Found	Not Found	High	0.0001404	0.0023	18	59.76
[K].FKEEFKPLSK.[E]	1xBiotin [K2]	1	1	3	Q99996	Q99996 [1510-1519]	Q99996 1xBiotin [K1511]	A-kinase anchor protein 9 OS=Homo sapiens OX=9606 GN=AKAP9 PE=1 SV=4	1	1478.77	0.505	130.8	147.4	125	54.5	74.5	67.8	30819.6	34716.4	29439.1	12847.3	17542.4	15973.3		High	High	High	Peak Found	Peak Found	Peak Found	High	0.0001404	0.0008429	19	37.07
[R].VSNIQNVNKTFSVSQK.[V]	1xBiotin [K9]	1	1	3	Q8IZT6	Q8IZT6 [169-184]	Q8IZT6 1xBiotin [K177]	Abnormal spindle-like microcephaly-associated protein OS=Homo sapiens OX=9606 GN=ASPM PE=1 SV=2	1	2019.03	0.503	160.1	129.4	101	99.8	65	44.7	9157.42	7399.35	5779.3	5707.96	3718.23	2556.19		High	High	Peak Found	Not Found	Not Found	Not Found	High	0.0001404	0.003395	0	38.61
[K].AYEIEKR.[L]	1xBiotin [K6]	1	1	7	Q9UPP1	Q9UPP1 [382-388]	Q9UPP1 1xBiotin [K387]	Histone lysine demethylase PHF8 OS=Homo sapiens OX=9606 GN=PHF8 PE=1 SV=3	1	1134.56	0.502	141.1	141.2	114.9	67.5	64.4	70.8	54566.4	54603.6	44411.1	26116.4	24919	27393.8		High	High	High	High	High	High	High	0.0001404	0.001934	23	33.41
[K].SSTPGLKSNTPTPR.[N]	1xBiotin [K7]	1	1	16	Q04726	Q04726 [310-323]	Q04726 1xBiotin [K316]	Transducin-like enhancer protein 3 OS=Homo sapiens OX=9606 GN=TLE3 PE=1 SV=2	1	1668.84	0.501	138.8	142.7	121.3	71.6	64	61.6	278116	286045	243103	143399	128288	123457		High	High	High	High	High	High	High	0.0001404	3.31e-07	76	31.14
[R].DLKIQWMTK.[L]	1xBiotin [K3]	1	1	6	P29144	P29144 [1027-1035]	P29144 1xBiotin [K1029]	Tripeptidyl-peptidase 2 OS=Homo sapiens OX=9606 GN=TPP2 PE=1 SV=4	1	1388.71	0.5	113.8	158.4	129.1	79.2	66.4	53.1	99665.9	138729	113059	69370.1	58176.2	46463.7		High	High	High	High	High	High	High	0.0001404	7.026e-05	25	50.37
[R].EEQDFGIEIVKVK.[A]	1xBiotin [K]	1	1	7	Q96SW2	Q96SW2 [146-158]	Q96SW2 1xBiotin [K]	Protein cereblon OS=Homo sapiens OX=9606 GN=CRBN PE=1 SV=1	1	1759.89	0.499	23.1	232.7	189.7	16.1	22.3	116.2	6003.91	60556.3	49370.8	4182.57	5803.88	30243.6		High	High	High	High	High	High	High	0.0001404	1.304e-07	63	50.28
[K].GAKPVVVLQK.[L]	1xBiotin [K3]	1	1	1	Q6KC79	Q6KC79 [998-1007]	Q6KC79 1xBiotin [K1000]	Nipped-B-like protein OS=Homo sapiens OX=9606 GN=NIPBL PE=1 SV=2	0	1264.74	0.498	148.2	172.3	90.3	95.7	48.5	45	7915.84	9198.61	4821.03	5111.34	2590.81	2403.01		High	Peak Found	Peak Found	Peak Found	Not Found	Not Found	High	0.0001404	0.002915	11	37.3
[R].TKNLLPMYQEAEHGSFR.[V]	1xBiotin [K2]	1	1	4	Q92622	Q92622 [548-564]	Q92622 1xBiotin [K549]	Run domain Beclin-1-interacting and cysteine-rich domain-containing protein OS=Homo sapiens OX=9606 GN=RUBCN PE=1 SV=4	1	2247.07	0.498	105.4	193.5	103.8	45.6	99.2	52.5	11679.4	21440	11508.3	5051.69	10995.9	5819.07		High	High	High	Not Found	High	Peak Found	High	0.0001404	7.251e-05	47	46.65
[R].AHSFTSKGPGPLLPPPPPK.[H]	1xBiotin [K7]	1	1	32	P78314	P78314 [223-241]	P78314 1xBiotin [K229]	SH3 domain-binding protein 2 OS=Homo sapiens OX=9606 GN=SH3BP2 PE=1 SV=2	1	2151.14	0.498	105.6	138.9	143.7	51.9	90.6	69.2	271347	356898	369286	133378	232761	177768		High	High	High	High	High	High	High	0.0001404	5.074e-09	60	40.66
[-].MQSNKTFNLEK.[Q]	1xAcetyl [N-Term]; 1xBiotin [K5]; 1xOxidation [M1]	1	1	8	Q15233	Q15233 [1-11]	Q15233 1xAcetyl [N-Term]; 1xBiotin [K5]	Non-POU domain-containing octamer-binding protein OS=Homo sapiens OX=9606 GN=NONO PE=1 SV=4	1	1623.75	0.495	127.5	140.8	132.5	61.8	69.7	67.7	68608.3	75743.3	71269.5	33219.4	37481.4	36445		High	High	High	High	High	High	High	0.0001404	3.298e-06	66	41.05
[R].DLKIQWMTK.[L]	1xBiotin [K3]; 1xOxidation [M7]	1	1	7	P29144	P29144 [1027-1035]	P29144 1xBiotin [K1029]	Tripeptidyl-peptidase 2 OS=Homo sapiens OX=9606 GN=TPP2 PE=1 SV=4	1	1404.7	0.495	133.1	133.9	140.7	51.8	66.2	74.3	46069.5	46347	48698.6	17929.9	22927.4	25709.9		High	High	High	High	High	High	High	0.0001404	0.001119	31	44.33
[R].SQPDKLQTLSPALK.[A]	1xBiotin [K5]	1	1	1	Q13415	Q13415 [278-291]	Q13415 1xBiotin [K282]	Origin recognition complex subunit 1 OS=Homo sapiens OX=9606 GN=ORC1 PE=1 SV=2	1	1751.94	0.494	137.3	160.6	108.1	56.7	69.3	67.9	12022.7	14062.8	9466.36	4965.96	6067.61	5940.23		Peak Found	High	Peak Found	Peak Found	Not Found	Not Found	High	0.0001404	0.002736	14	44.96
[R].KFTYLGSQDR.[A]	1xBiotin [K1]	1	1	6	Q7Z2W4	Q7Z2W4 [296-305]	Q7Z2W4 1xBiotin [K296]	Zinc finger CCCH-type antiviral protein 1 OS=Homo sapiens OX=9606 GN=ZC3HAV1 PE=1 SV=3	1	1440.69	0.493	120.7	149.6	127.8	59.2	63.1	79.6	46241.1	57329.3	48987.7	22691.1	24175.2	30515.5		High	High	High	High	High	High	High	0.0001404	1.931e-06	38	38.42
[R].LQKLESPVAH.[-]	1xBiotin [K3]	1	1	3	Q86TM6	Q86TM6 [608-617]	Q86TM6 1xBiotin [K610]	E3 ubiquitin-protein ligase synoviolin OS=Homo sapiens OX=9606 GN=SYVN1 PE=1 SV=2	1	1347.71	0.493	128.5	172.3	117.1	29.8	89	63.3	19484	26134.5	17754.2	4521.25	13490	9607.01		High	High	High	Not Found	Peak Found	Peak Found	High	0.0001404	6.409e-05	48	36.68
[R].NKYQIHIPLPPK.[I]	1xBiotin [K2]	1	1	1	P35998	P35998 [145-156]	P35998 1xBiotin [K146]	26S proteasome regulatory subunit 7 OS=Homo sapiens OX=9606 GN=PSMC2 PE=1 SV=3	1	1673.92	0.493	138.3	145.7	119.2	72.7	56	68.2	10050.5	10590.4	8660.54	5279.93	4066.15	4954.59		Peak Found	High	Peak Found	Peak Found	Peak Found	Peak Found	High	0.0001404	0.007799	9	44.19
[K].QEAEICSLKK.[E]	1xBiotin [K9]; 1xCarbamidomethyl [C6]	1	1	1	Q6ZRK6	Q6ZRK6 [206-215]	Q6ZRK6 1xBiotin [K214]	Coiled-coil domain-containing protein 73 OS=Homo sapiens OX=9606 GN=CCDC73 PE=2 SV=2	1	1431.7	0.492	122.1	150.8	120.7	49.3	60.1	96.9	24047.8	29700.7	23765.5	9716.19	11836.8	19086.3		High	Peak Found	Peak Found	Peak Found	Peak Found	Peak Found	High	0.0003987	0.01055	10	23.32
[R].NASYLKTQVLSPDSLFTAK.[F]	1xBiotin [K6]	1	1	3	P55196	P55196 [1711-1729]	P55196 1xBiotin [K1716]	Afadin OS=Homo sapiens OX=9606 GN=AFDN PE=1 SV=3	1	2309.18	0.491	105.2	160.9	138.4	43.3	73.3	78.9	8746.3	13375.3	11508.5	3601.86	6094.72	6563.83		High	High	High	Not Found	Not Found	Peak Found	High	0.001244	0.01533	13	56.07
[K].ENPVVVAEKIQR.[I]	1xBiotin [K9]	1	1	4	O76080	O76080 [201-212]	O76080 1xBiotin [K209]	AN1-type zinc finger protein 5 OS=Homo sapiens OX=9606 GN=ZFAND5 PE=1 SV=1	1	1607.86	0.49	113.8	118.4	194.7	58	58.5	56.6	11597.8	12066.2	19838.8	5913.12	5967.26	5768.12		High	High	High	Not Found	Peak Found	High	High	0.0001404	5.827e-05	21	42.43
[K].NEDGLKTK.[R]	1xBiotin [K6]	1	1	4	Q38SD2	Q38SD2 [512-519]	Q38SD2 1xBiotin [K517]	Leucine-rich repeat serine/threonine-protein kinase 1 OS=Homo sapiens OX=9606 GN=LRRK1 PE=1 SV=3	1	1130.55	0.489	136.7	137.1	126.3	63.4	61.8	74.7	16098.4	16135.8	14863.8	7468.15	7273.88	8799.78		High	High	High	Peak Found	Peak Found	High	High	0.0001404	0.001925	16	25.57
[K].GQEVSPKVYFMK.[Q]	1xBiotin [K7]; 1xOxidation [M11]	1	1	8	P09936	P09936 [72-83]	P09936 1xBiotin [K78]	Ubiquitin carboxyl-terminal hydrolase isozyme L1 OS=Homo sapiens OX=9606 GN=UCHL1 PE=1 SV=2	1	1654.8	0.487	138.2	116.8	145.5	67.3	63.8	68.4	43020.2	36378.2	45304.7	20963.6	19862	21309.8		High	High	High	High	High	High	High	0.0001404	0.0002757	41	42.49
[K].DKNSFPFFASSK.[L]	1xBiotin [K2]	1	1	1	Q6R327	Q6R327 [1081-1092]	Q6R327 1xBiotin [K1082]	Rapamycin-insensitive companion of mTOR OS=Homo sapiens OX=9606 GN=RICTOR PE=1 SV=1	1	1600.75	0.487	125.9	153.6	119.9	56.9	61.3	82.5	9910	12091.2	9442.25	4483.53	4824.23	6494.32		Peak Found	High	Peak Found	Not Found	Not Found	Peak Found	High	0.0001404	0.0009035	36	51.77
[K].AGDSLMVMIAMKMEHTIK.[S]	1xBiotin [K]; 3xOxidation [M]	1	1	65	Q96RQ3	Q96RQ3 [670-687]	Q96RQ3 1xBiotin [K]	Methylcrotonoyl-CoA carboxylase subunit alpha, mitochondrial OS=Homo sapiens OX=9606 GN=MCCC1 PE=1 SV=3	1	2280.06	0.486	137.2	111.3	142	54.1	65.2	90.2	621266	504141	643250	245005	295504	408606		High	High	High	High	High	High	High	0.0001404	7.031e-06	30	48.61
[R].IMKAQALR.[D]	1xBiotin [K3]; 1xOxidation [M2]	1	3	12	P08238	P08238 [605-612]	P08238 1xBiotin [K607]	Heat shock protein HSP 90-beta OS=Homo sapiens OX=9606 GN=HSP90AB1 PE=1 SV=4	1	1172.63	0.484	131.5	129.6	134	56.8	63.6	84.4	102221	100715	104183	44178.8	49444.5	65626.6		High	High	High	High	High	High	High	0.0001404	0.0001677	50	31.14
[R].EPKQPQPLLR.[K]	1xBiotin [K3]	1	1	17	Q68CZ2	Q68CZ2 [559-568]	Q68CZ2 1xBiotin [K561]	Tensin-3 OS=Homo sapiens OX=9606 GN=TNS3 PE=1 SV=2	1	1431.78	0.483	142	124.2	137.4	63.3	68.7	64.4	196123	171529	189676	87395.9	94823.2	88995.5		High	High	High	High	High	High	High	0.0001404	0.0002784	27	35.53
[K].YGKIETIEVMEDR.[Q]	1xBiotin [K3]	1	1	4	P51991	P51991 [149-161]	P51991 1xBiotin [K151]	Heterogeneous nuclear ribonucleoprotein A3 OS=Homo sapiens OX=9606 GN=HNRNPA3 PE=1 SV=2	1	1808.86	0.483	142.1	131.8	128.9	25.7	107.8	63.7	18941.3	17564.5	17181.2	3428.59	14366.8	8491.21		High	High	High	Not Found	High	Peak Found	High	0.0001404	2.213e-05	30	49.44
[R].TKQPIPAAYNR.[Y]	1xBiotin [K2]	1	1	9	Q6P1J9	Q6P1J9 [282-292]	Q6P1J9 1xBiotin [K283]	Parafibromin OS=Homo sapiens OX=9606 GN=CDC73 PE=1 SV=1	1	1484.77	0.483	146.4	134.2	124.1	60.3	70.2	64.8	120946	110873	102485	49842.8	57959.2	53545.8		High	High	High	High	High	High	High	0.0001404	0.0008539	18	33.33
[K].TKNILMFTGETEATK.[E]	1xBiotin [K2]	1	1	2	Q6PD62	Q6PD62 [885-899]	Q6PD62 1xBiotin [K886]	RNA polymerase-associated protein CTR9 homolog OS=Homo sapiens OX=9606 GN=CTR9 PE=1 SV=1	1	1909.94	0.481	66.3	173.4	148.5	74.9	65.5	71.4	2767.89	7236.97	6197.79	3127.06	2735.66	2982.01		Not Found	High	High	Not Found	Not Found	Not Found	High	0.0001404	1.815e-05	55	49.74
[R].AKVQLFK.[I]	1xBiotin [K2]	1	1	5	Q9UMN6	Q9UMN6 [799-805]	Q9UMN6 1xBiotin [K800]	Histone-lysine N-methyltransferase 2B OS=Homo sapiens OX=9606 GN=KMT2B PE=1 SV=1	1	1059.6	0.48	129.5	169.1	105.6	50.7	66	79.1	30851.6	40285.1	25158.1	12084.4	15727.9	18845.4		High	High	High	Peak Found	High	High	High	0.0001404	0.001088	23	41.06
[K].SSYKSILPYPVSPK.[Q]	1xBiotin [K4]	1	1	22	Q8IWI9	Q8IWI9 [913-926]	Q8IWI9 1xBiotin [K916]	MAX gene-associated protein OS=Homo sapiens OX=9606 GN=MGA PE=1 SV=4	1	1791.93	0.48	136	156.2	119.1	58	65.3	65.4	575969	661398	504392	245469	276324	276869		High	High	High	High	High	High	High	0.0001404	3.209e-08	54	48.8
[K].STSFMSVSPSKEIK.[I]	1xBiotin [K]; 1xOxidation [M5]	1	1	7	Q8TB45	Q8TB45 [258-271]	Q8TB45 1xBiotin [K]	DEP domain-containing mTOR-interacting protein OS=Homo sapiens OX=9606 GN=DEPTOR PE=1 SV=2	1	1769.84	0.478	147.5	137	127.1	38.9	65.5	84	30011.3	27868.7	25846	7918.74	13326.3	17081.3		High	High	High	Peak Found	High	Peak Found	High	0.0001404	5.825e-05	52	37.34
[R].KTEYISTEFNR.[Y]	1xBiotin [K1]	1	1	6	Q8N7H5	Q8N7H5 [133-143]	Q8N7H5 1xBiotin [K133]	RNA polymerase II-associated factor 1 homolog OS=Homo sapiens OX=9606 GN=PAF1 PE=1 SV=2	1	1613.76	0.478	161.9	135.7	111.4	66.4	59.8	64.8	74115.9	62107.2	50981	30371	27358.4	29657.2		High	High	High	High	High	High	High	0.0001404	3.451e-06	46	39.34
[K].LASLPGGVLKTSSINLVSSNAQHTCK.[E]	1xBiotin [K10]; 1xCarbamidomethyl [C25]	1	1	5	Q6ZVF9	Q6ZVF9 [410-435]	Q6ZVF9 1xBiotin [K419]	G protein-regulated inducer of neurite outgrowth 3 OS=Homo sapiens OX=9606 GN=GPRIN3 PE=2 SV=2	1	2908.5	0.477	99.1	140.9	154	67.3	65.2	73.5	36583	52014.6	56843.4	24835.4	24058.7	27114		High	High	High	High	High	Peak Found	High	0.0001404	2.951e-05	40	50.03
[K].YWTESNGVESKSLTPALCR.[T]	1xBiotin [K11]; 1xCarbamidomethyl [C18]	1	1	3	Q14680	Q14680 [396-414]	Q14680 1xBiotin [K406]	Maternal embryonic leucine zipper kinase OS=Homo sapiens OX=9606 GN=MELK PE=1 SV=3	1	2424.13	0.477	238.5	73.8	122.1	44.4	62.9	58.2	17365.8	5373.59	8890.95	3235.18	4581.83	4240.85		High	High	High	Not Found	Not Found	Peak Found	High	0.0001404	0.000396	16	46.52
[R].WLKGGVVLK.[E]	1xBiotin [K3]	1	1	6	P35613	P35613 [171-179]	P35613 1xBiotin [K173]	Basigin OS=Homo sapiens OX=9606 GN=BSG PE=1 SV=2	1	1225.71	0.477	135	144.6	126.5	63.3	61.8	68.9	127176	136191	119158	59611.2	58243.1	64918.4		High	High	High	High	High	High	High	0.0001404	7.076e-05	32	45.37
[R].SGKNSSPINCSR.[A]	1xBiotin [K3]; 1xCarbamidomethyl [C10]	1	1	8	Q15723	Q15723 [339-350]	Q15723 1xBiotin [K341]	ETS-related transcription factor Elf-2 OS=Homo sapiens OX=9606 GN=ELF2 PE=1 SV=2	1	1532.69	0.477	134.1	137.1	135	60.4	64.3	69	52770.6	53974.7	53124.4	23783.3	25315.9	27171.8		High	High	High	High	High	High	High	0.0001404	7.829e-05	49	26.04
[R].GTKVILHLK.[E]	1xBiotin [K3]	1	4	9	P08238	P08238 [178-186]	P08238 1xBiotin [K180]	Heat shock protein HSP 90-beta OS=Homo sapiens OX=9606 GN=HSP90AB1 PE=1 SV=4	1	1234.73	0.475	145.8	131.3	128.6	71	60.9	62.3	191880	172844	169249	93449	80191.9	82031.9		High	High	High	High	High	High	High	0.0001404	2.068e-05	45	37.53
[K].SKFADLSEAANR.[N]	1xBiotin [K2]	1	1	4	P08670	P08670 [293-304]	P08670 1xBiotin [K294]	Vimentin OS=Homo sapiens OX=9606 GN=VIM PE=1 SV=4	1	1534.73	0.474	193	190.5	40.2	38.8	91.5	46.1	19802.3	19541.7	4120.42	3980.19	9381.44	4724.51		High	High	Not Found	High	High	Not Found	High	0.0001404	1.614e-06	39	41.94
[K].IKIQLANEEYK.[R]	1xBiotin [K2]	1	1	3	Q8N511	Q8N511 [106-116]	Q8N511 1xBiotin [K107]	Transmembrane protein 199 OS=Homo sapiens OX=9606 GN=TMEM199 PE=1 SV=1	1	1574.82	0.473	145	49.8	210	47.8	78.9	68.6	15525.2	5329.27	22477.7	5116.43	8444.7	7343.95		High	High	High	Not Found	Peak Found	Peak Found	High	0.0001404	2.984e-06	51	40.38
[R].GGSKSLLPDFLQTPK.[E]	1xBiotin [K4]	1	1	6	P54132	P54132 [102-116]	P54132 1xBiotin [K105]	Bloom syndrome protein OS=Homo sapiens OX=9606 GN=BLM PE=1 SV=1	1	1813.95	0.472	112.8	160.5	140	56	55	75.7	26526.3	37750	32932.6	13161.3	12926.3	17804.1		High	High	High	High	High	High	High	0.0001404	0.0001124	32	55.08
[R].VNVPVIGGHAGKTIIPLISQCTPK.[V]	1xBiotin [K12]; 1xCarbamidomethyl [C21]	1	1	2	P40926	P40926 [192-215]	P40926 1xBiotin [K203]	Malate dehydrogenase, mitochondrial OS=Homo sapiens OX=9606 GN=MDH2 PE=1 SV=3	1	2725.49	0.471	97.8	137.1	157.3	98.6	46.1	63.2	5857.82	8214.16	9425.21	5906.85	2759.1	3784.73		Not Found	High	High	Not Found	Not Found	Not Found	High	0.0001404	0.003006	18	52.47
[K].VKAIGR.[Q]	1xBiotin [K2]	1	1	4	Q96SW2	Q96SW2 [157-162]	Q96SW2 1xBiotin [K158]	Protein cereblon OS=Homo sapiens OX=9606 GN=CRBN PE=1 SV=1	1	869.503	0.471	139	142.7	129.7	67.2	65.8	55.6	132073	135579	123185	63793.9	62497	52862.6		Peak Found	High	High	High	High	Peak Found	High	0.001433	0.01891	22	26.8
[K].YSHLIGKGAAK.[D]	1xBiotin [K7]	1	1	2	O75391	O75391 [167-177]	O75391 1xBiotin [K173]	Sperm-associated antigen 7 OS=Homo sapiens OX=9606 GN=SPAG7 PE=1 SV=2	1	1370.72	0.47	97.5	179	136.4	45.8	69	72.3	7959.4	14619.4	11144.4	3744.38	5636.71	5901.64		High	Peak Found	High	Peak Found	Peak Found	Peak Found	High	0.001123	0.01493	8	29.83
[R].HLKGEDDKPLPTSKPR.[K]	1xBiotin [K3]	1	1	1	Q03989	Q03989 [145-160]	Q03989 1xBiotin [K147]	AT-rich interactive domain-containing protein 5A OS=Homo sapiens OX=9606 GN=ARID5A PE=1 SV=2	1	2044.06	0.47	128.5	112.7	158.8	87.7	53	59.3	6224.46	5461.83	7696.44	4250.37	2568.3	2872.57		Peak Found	High	Peak Found	Not Found	Not Found	Not Found	High	0.0001404	0.001551	17	23.78
[K].LCAKSANAIETK.[G]	1xBiotin [K4]; 1xCarbamidomethyl [C2]	1	1	6	Q96GX5	Q96GX5 [347-358]	Q96GX5 1xBiotin [K350]	Serine/threonine-protein kinase greatwall OS=Homo sapiens OX=9606 GN=MASTL PE=1 SV=1	1	1531.76	0.47	140.1	140.8	129.6	65.9	41.9	81.7	22219.6	22335.5	20551.1	10445.3	6639.24	12960.9		High	High	High	High	High	High	High	0.0001404	1.736e-05	39	31.75
[K].DLGHNDKSSTPGLK.[S]	1xBiotin [K7]	1	1	7	Q04726	Q04726 [303-316]	Q04726 1xBiotin [K309]	Transducin-like enhancer protein 3 OS=Homo sapiens OX=9606 GN=TLE3 PE=1 SV=2	1	1694.82	0.47	144.6	117.3	138	81.6	64.9	53.6	56859.4	46125.4	54255.8	32092.3	25499.8	21070.7		High	High	High	Peak Found	High	Peak Found	High	0.0001404	9.717e-05	26	29.68
[K].ITITNDKGR.[L]	1xBiotin [K7]	3	5	9	P17066; P11142; P0DMV8	P17066 [503-511]; P11142 [501-509]; P0DMV8 [501-509]	P17066 1xBiotin [K509]; P11142 1xBiotin [K507]; P0DMV8 1xBiotin [K507]	Heat shock 70 kDa protein 6 OS=Homo sapiens OX=9606 GN=HSPA6 PE=1 SV=2 Heat shock cognate 71 kDa protein OS=Homo sapiens OX=9606 GN=HSPA8 PE=1 SV=1 Heat shock 70 kDa protein 1A OS=Homo sapiens OX=9606 GN=HSPA1A PE=1 SV=1	1	1243.65	0.469	151.2	135.4	120.3	70.3	56.5	66.3	100637	90110.2	80040.9	46801.7	37576	44106.8	Shared	High	High	High	High	High	High	High	0.0001404	0.0003675	45	31.22
[K].AQKSLLYR.[D]	1xBiotin [K3]	1	1	2	Q14088	Q14088 [204-211]	Q14088 1xBiotin [K206]	Ras-related protein Rab-33A OS=Homo sapiens OX=9606 GN=RAB33A PE=1 SV=2	1	1204.65	0.469	149.5	134.2	127.2	70.1	63.4	55.6	33128.4	29733.9	28199.8	15530.1	14057.6	12330.4		High	Peak Found	High	Peak Found	Peak Found	Peak Found	High	0.0001404	0.001658	24	37.53
[R].QGAKINEIR.[Q]	1xBiotin [K4]	1	1	5	Q15366	Q15366 [306-314]	Q15366 1xBiotin [K309]	Poly(rC)-binding protein 2 OS=Homo sapiens OX=9606 GN=PCBP2 PE=1 SV=1	1	1254.66	0.467	127.3	128.8	159.3	74.5	41.5	68.6	22589.3	22857.2	28270.8	13212.7	7362.46	12172.9		High	High	High	High	Peak Found	High	High	0.0001404	0.0004482	32	32.65
[R].EQYKQAFPSQLK.[K]	1xBiotin [K4]	1	1	3	Q9UIF8	Q9UIF8 [432-443]	Q9UIF8 1xBiotin [K435]	Bromodomain adjacent to zinc finger domain protein 2B OS=Homo sapiens OX=9606 GN=BAZ2B PE=1 SV=3	1	1692.84	0.466	165.3	101.3	143.1	45.4	77.1	67.8	12859.3	7875.1	11131.1	3531.19	5994.29	5274.28		High	High	High	Not Found	Not Found	Not Found	High	0.0001404	0.003174	13	40.13
[K].SSTHNKPSEGKAANPK.[M]	1xBiotin [K]	1	1	16	Q9NUQ6	Q9NUQ6 [391-406]	Q9NUQ6 1xBiotin [K]	SPATS2-like protein OS=Homo sapiens OX=9606 GN=SPATS2L PE=1 SV=2	1	1878.91	0.466	122.2	123.8	166.1	63.2	56.9	67.8	145256	147160	197344	75096.3	67632.1	80585.2		High	High	High	High	High	High	High	0.0001404	4.22e-06	38	14.32
[K].YPVESSKSASPFNLAEKPK.[T]	1xBiotin [K7]	1	1	10	Q5VYK3	Q5VYK3 [150-168]	Q5VYK3 1xBiotin [K156]	Proteasome adapter and scaffold protein ECM29 OS=Homo sapiens OX=9606 GN=ECPAS PE=1 SV=2	1	2305.15	0.466	139.6	152.2	115.5	65	70	57.6	89782.1	97875.7	74272.2	41796.5	45016.9	37054.8		High	High	High	High	High	High	High	0.0001404	3.549e-07	43	40.87
[R].DKAPVQPQQSPAAAPGGTDEKPSGK.[E]	1xBiotin [K2]	1	1	1	Q13200	Q13200 [7-31]	Q13200 1xBiotin [K8]	26S proteasome non-ATPase regulatory subunit 2 OS=Homo sapiens OX=9606 GN=PSMD2 PE=1 SV=3	1	2687.31	0.465	92.2	171.9	144.9	75.9	80	35.1	6397.95	11936.6	10060.6	5270.22	5555.66	2433.56		Peak Found	High	Peak Found	Not Found	Not Found	Not Found	High	0.0001404	5.898e-05	28	27.37
[R].VGKIITVEK.[H]	1xBiotin [K3]	1	1	8	P54577	P54577 [372-380]	P54577 1xBiotin [K374]	Tyrosine--tRNA ligase, cytoplasmic OS=Homo sapiens OX=9606 GN=YARS1 PE=1 SV=4	1	1212.7	0.465	128.4	145.1	135.5	57.9	65.5	67.5	83039.2	93852.3	87631.7	37424.9	42361.4	43676.4		High	High	High	High	High	High	High	0.0001404	7.452e-06	44	37.25
[R].APVPSATKNK.[V]	1xBiotin [K]	1	1	7	O15357	O15357 [1007-1016]	O15357 1xBiotin [K]	Phosphatidylinositol 3,4,5-trisphosphate 5-phosphatase 2 OS=Homo sapiens OX=9606 GN=INPPL1 PE=1 SV=2	1	1238.66	0.465	179.9	123.7	109.5	57.6	31.6	97.8	21759.5	14966	13246.7	6964.66	3823.87	11831.2		High	High	High	High	High	Peak Found	High	0.0001404	0.00376	15	24.59
[R].CEKGTTAVLTEK.[I]	1xBiotin [K3]; 1xCarbamidomethyl [C1]	1	1	2	Q99436	Q99436 [247-258]	Q99436 1xBiotin [K249]	Proteasome subunit beta type-7 OS=Homo sapiens OX=9606 GN=PSMB7 PE=1 SV=1	1	1562.76	0.465	141.5	126	137.2	81.2	63.8	50.4	13717.3	12212.1	13296.9	7869.27	6182.54	4886.76		Peak Found	High	High	Peak Found	Not Found	Not Found	High	0.0001404	0.0001086	19	33.09
[R].ELPHFTEAGLKILR.[V]	1xBiotin [K11]	1	1	5	Q8TCU4	Q8TCU4 [1819-1832]	Q8TCU4 1xBiotin [K1829]	Alstrom syndrome protein 1 OS=Homo sapiens OX=9606 GN=ALMS1 PE=1 SV=4	1	1850	0.463	125.3	165	133.5	85.6	61.8	28.8	27003.6	35579.6	28778.2	18446.8	13329	6218.89		High	High	High	High	High	Not Found	High	0.0001404	4.724e-06	29	51.54
[K].SPAFALKNR.[I]	1xBiotin [K7]	1	1	3	Q9ULW0	Q9ULW0 [486-494]	Q9ULW0 1xBiotin [K492]	Targeting protein for Xklp2 OS=Homo sapiens OX=9606 GN=TPX2 PE=1 SV=2	1	1229.65	0.463	128.1	160.9	127	58.8	59.8	65.4	20403.5	25616.9	20216.7	9358.88	9523.33	10415.6		Peak Found	High	High	Peak Found	Peak Found	Peak Found	High	0.0001404	0.000258	33	38.27
[R].GVGSGPHPPDTQQPSPSKAFKPR.[F]	1xBiotin [K18]	1	1	1	Q68CZ2	Q68CZ2 [646-668]	Q68CZ2 1xBiotin [K663]	Tensin-3 OS=Homo sapiens OX=9606 GN=TNS3 PE=1 SV=2	1	2598.29	0.463	166.7	129.9	109.3	70.1	77.1	46.9	13116.6	10217.7	8599.62	5512.18	6068.71	3692.71		Peak Found	Peak Found	High	Not Found	Not Found	Not Found	High	0.002458	0.0311	9	31
[R].IVGSKPLYVALAQR.[K]	1xBiotin [K5]	1	1	1	Q13310	Q13310 [357-370]	Q13310 1xBiotin [K361]	Polyadenylate-binding protein 4 OS=Homo sapiens OX=9606 GN=PABPC4 PE=1 SV=1	0	1740.98	0.462	156.6	183.7	63.5	42.8	81.1	72.4	9532.76	11180	3866.78	2602.68	4933.83	4406.28		Peak Found	High	Not Found	Not Found	Not Found	Not Found	High	0.001006	0.01334	9	50.12
[K].ANPFGGASHAKGIVLEK.[V]	1xBiotin [K11]	1	1	7	P62266	P62266 [38-54]	P62266 1xBiotin [K48]	40S ribosomal protein S23 OS=Homo sapiens OX=9606 GN=RPS23 PE=1 SV=3	1	1922	0.462	125.3	148.5	130.5	55.5	79.9	60.3	59406.8	70401.7	61885.1	26323.2	37882	28592.7		High	High	High	High	High	Peak Found	High	0.0001404	0.001258	12	41.85
[R].MLKEILK.[I]	1xBiotin [K3]	1	1	4	Q8IZH2	Q8IZH2 [1358-1364]	Q8IZH2 1xBiotin [K1360]	5'-3' exoribonuclease 1 OS=Homo sapiens OX=9606 GN=XRN1 PE=1 SV=1	1	1100.62	0.461	158.7	115.2	136.1	62.8	65.9	61.3	57826.4	41993.3	49589.4	22871.1	24015.8	22347.5		High	High	High	Peak Found	Peak Found	High	High	0.0001404	0.0004442	31	42.43
[R].GKSSFFSDR.[G]	1xBiotin [K2]	1	1	5	O00571	O00571 [80-88]	O00571 1xBiotin [K81]	ATP-dependent RNA helicase DDX3X OS=Homo sapiens OX=9606 GN=DDX3X PE=1 SV=3	1	1256.57	0.46	143.3	119.9	150.8	60.8	55.8	69.4	34046.1	28477.9	35809	14444.4	13262	16480.2		High	High	High	High	Peak Found	High	High	0.0001404	0.001379	30	40.38
[R].STVSKSK.[D]	1xBiotin [K5]	1	1	2	Q96A65	Q96A65 [12-18]	Q96A65 1xBiotin [K16]	Exocyst complex component 4 OS=Homo sapiens OX=9606 GN=EXOC4 PE=1 SV=1	1	962.498	0.46	138.2	145.6	138.2	44.1	63.6	70.2	31602.8	33291.1	31602.7	10089	14527.6	16047.1		Peak Found	High	High	Peak Found	Peak Found	Peak Found	High	0.0001404	0.003014	19	18.06
[R].EAILKLILK.[N]	1xBiotin [K5]	1	1	1	Q8NBU5	Q8NBU5 [266-274]	Q8NBU5 1xBiotin [K270]	Outer mitochondrial transmembrane helix translocase OS=Homo sapiens OX=9606 GN=ATAD1 PE=1 SV=1	1	1266.79	0.459	100.8	196.5	105.1	82.8	46.3	68.4	5903.02	11503.7	6151.36	4845.45	2711.82	4006.37		Peak Found	High	Peak Found	Not Found	Not Found	Not Found	High	0.0001404	0.00132	20	57.77
[K].HHLQKGCSPSR.[S]	1xBiotin [K5]; 1xCarbamidomethyl [C7]	1	1	10	O95613	O95613 [3082-3092]	O95613 1xBiotin [K3086]	Pericentrin OS=Homo sapiens OX=9606 GN=PCNT PE=1 SV=4	1	1532.72	0.458	123.8	136.2	154.5	58.5	64.6	62.4	28723.1	31608.8	35861.3	13585.3	14999.3	14471.2		High	High	High	High	High	High	High	0.0001404	6.711e-05	29	17.76
[R].MVVPAALKVVR.[L]	1xBiotin [K8]	1	2	6	P40429	P40429 [118-128]	P40429 1xBiotin [K125]	60S ribosomal protein L13a OS=Homo sapiens OX=9606 GN=RPL13A PE=1 SV=2	1	1408.82	0.457	153.2	137.1	115.5	80.6	52.7	60.9	29446.1	26357.5	22197	15484.4	10137.9	11697.3		High	High	High	High	High	High	High	0.0001404	8.107e-05	45	48.95
[K].AAQKTLLVSTSAVDNNEAQK.[K]	1xBiotin [K4]	1	1	5	Q5T8P6	Q5T8P6 [706-725]	Q5T8P6 1xBiotin [K709]	RNA-binding protein 26 OS=Homo sapiens OX=9606 GN=RBM26 PE=1 SV=3	1	2314.17	0.456	122.3	127.8	139.9	34.2	117.6	58.3	18499.5	19324.6	21157	5167.99	17788.6	8818.32		High	High	High	Not Found	High	High	High	0.0001404	0.0002013	21	40.47
[K].TSTATSKTQTR.[L]	1xBiotin [K7]	1	1	2	Q8IWZ3	Q8IWZ3 [1637-1647]	Q8IWZ3 1xBiotin [K1643]	Ankyrin repeat and KH domain-containing protein 1 OS=Homo sapiens OX=9606 GN=ANKHD1 PE=1 SV=1	1	1407.69	0.456	130.9	137.5	128.6	50	59.7	93.3	7473.28	7850.52	7340.46	2855.54	3408.29	5323.68		Peak Found	High	High	Peak Found	Not Found	Not Found	High	0.0001404	0.0002956	26	20.36
[R].KGSVLQSIEK.[I]	1xBiotin [K1]	1	1	6	Q5T3J3	Q5T3J3 [500-509]	Q5T3J3 1xBiotin [K500]	Ligand-dependent nuclear receptor-interacting factor 1 OS=Homo sapiens OX=9606 GN=LRIF1 PE=1 SV=1	1	1314.71	0.456	153.1	119.1	140	54.3	59.8	73.7	35088.4	27296.2	32075.9	12443	13703.9	16887.6		High	High	High	High	High	High	High	0.0001404	1.823e-06	48	38.9
[K].VPYGKGPSFNQER.[G]	1xBiotin [K5]	1	1	3	Q9Y520	Q9Y520 [388-400]	Q9Y520 1xBiotin [K392]	Protein PRRC2C OS=Homo sapiens OX=9606 GN=PRRC2C PE=1 SV=4	1	1704.82	0.455	165	132.1	133.9	32.8	60.9	75.3	20028.4	16031.2	16251.3	3980.91	7394.17	9144.64		High	High	Peak Found	Peak Found	Peak Found	Peak Found	High	0.0001404	0.006718	4	35.56
[K].NVTLKTIK.[K]	1xBiotin [K5]	1	2	1	Q9ULW6	Q9ULW6 [340-347]	Q9ULW6 1xBiotin [K344]	Nucleosome assembly protein 1-like 2 OS=Homo sapiens OX=9606 GN=NAP1L2 PE=1 SV=1	1	1142.66	0.454	141.7	158.1	119	40.6	64.4	76.2	9699.28	10820.4	8144.69	2778.49	4407.02	5215.44		High	Peak Found	Peak Found	Not Found	Not Found	Not Found	High	0.002284	0.02695	3	37.21
[K].AVEHINKTIAPALVSK.[K]	1xBiotin [K7]	1	1	6	P06733	P06733 [65-80]	P06733 1xBiotin [K71]	Alpha-enolase OS=Homo sapiens OX=9606 GN=ENO1 PE=1 SV=2	1	1917.06	0.454	130.8	163.8	119.1	57.8	54	74.6	53905.3	67512.3	49081.3	23841.7	22266.5	30747.4		High	High	High	Peak Found	Peak Found	High	High	0.0001404	0.0003564	23	39.75
[R].DYSWHPTTSQAKGPSPQTNK.[E]	1xBiotin [K12]	1	1	3	O15527	O15527 [278-297]	O15527 1xBiotin [K289]	N-glycosylase/DNA lyase OS=Homo sapiens OX=9606 GN=OGG1 PE=1 SV=2	1	2456.13	0.453	130.7	143.9	143.2	76.2	64.9	41.1	9937.75	10939.4	10892.9	5793.31	4938.68	3123.58		High	High	High	Not Found	Not Found	Not Found	High	0.0001404	0.006194	5	34.13
[R].AAAGMVWKPKSCEPIR.[R]	1xBiotin [K10]; 1xCarbamidomethyl [C12]	1	1	5	Q9H147	Q9H147 [181-196]	Q9H147 1xBiotin [K190]	Deoxynucleotidyltransferase terminal-interacting protein 1 OS=Homo sapiens OX=9606 GN=DNTTIP1 PE=1 SV=2	1	2027	0.453	139.7	144.2	127.4	62.8	60.6	65.4	34255.3	35369.7	31240.7	15416	14860	16030.3		High	High	High	High	Peak Found	High	High	0.0001404	0.0003082	23	39.29
[K].IILTGQKTK.[T]	1xBiotin [K]	1	1	9	Q96JH7	Q96JH7 [692-700]	Q96JH7 1xBiotin [K]	Deubiquitinating protein VCPIP1 OS=Homo sapiens OX=9606 GN=VCPIP1 PE=1 SV=2	1	1227.71	0.453	128.4	146.7	133.1	59.7	58.2	74	125235	143074	129769	58221.2	56733.6	72121.5		High	High	High	High	High	High	High	0.0001404	0.0007569	29	33.43
[R].SLQQPKIQLSSVPK.[V]	1xBiotin [K6]	1	1	3	Q9Y4F3	Q9Y4F3 [85-98]	Q9Y4F3 1xBiotin [K90]	Meiosis regulator and mRNA stability factor 1 OS=Homo sapiens OX=9606 GN=MARF1 PE=1 SV=6	1	1778.98	0.451	156.5	186.3	44.1	83.4	70.6	59.2	11301.9	13453.8	3182.17	6022.48	5100.43	4274.02		High	High	High	Not Found	Not Found	Not Found	High	0.0001404	0.0005365	14	42.03
[R].KGLFFEHDLR.[G]	1xBiotin [K1]	1	1	2	O15234	O15234 [185-194]	O15234 1xBiotin [K185]	Protein CASC3 OS=Homo sapiens OX=9606 GN=CASC3 PE=1 SV=2	1	1487.75	0.45	156.6	141.1	133.6	63.5	72	33.2	22621.1	20382.6	19294.5	9177.57	10394.4	4796.03		High	High	Peak Found	Peak Found	Peak Found	Not Found	High	0.0001404	2.875e-06	46	45.23
[R].GLGKGFVPSPTSQPGGHESLVDR.[W]	1xBiotin [K4]	1	1	2	P26640	P26640 [963-985]	P26640 1xBiotin [K966]	Valine--tRNA ligase OS=Homo sapiens OX=9606 GN=VARS1 PE=1 SV=4	1	2548.26	0.45	136.7	102.2	170.9	54.8	73.9	61.5	11366.4	8502.01	14208.4	4555.13	6146.53	5112.09		High	High	Peak Found	Not Found	Not Found	Not Found	High	0.001006	0.01454	10	41.88
[R].YESLKGVDPK.[F]	1xBiotin [K5]	1	1	1	P47914	P47914 [29-38]	P47914 1xBiotin [K33]	60S ribosomal protein L29 OS=Homo sapiens OX=9606 GN=RPL29 PE=1 SV=2	1	1361.68	0.449	148.6	128.5	141.2	49.7	63.4	68.6	23042.8	19925.2	21889.6	7705.54	9834.33	10638.7		High	Peak Found	Peak Found	Peak Found	Peak Found	Peak Found	High	0.0001404	0.005934	8	35.4
[R].LKGQDPGAPQLQSESKPPK.[K]	1xBiotin [K2]	1	1	3	Q5T3I0	Q5T3I0 [185-203]	Q5T3I0 1xBiotin [K186]	G patch domain-containing protein 4 OS=Homo sapiens OX=9606 GN=GPATCH4 PE=1 SV=2	1	2231.15	0.448	161.7	124.7	119.8	69.9	53.7	70.2	13265.1	10230.5	9823.16	5735.38	4402.81	5760.19		High	High	High	Not Found	Not Found	Not Found	High	0.0001404	0.001821	18	29.85
[M].ATKTAGVGR.[W]	1xAcetyl [N-Term]; 1xBiotin [K3]	1	1	4	Q6NUQ4	Q6NUQ4 [2-10]	Q6NUQ4 1xAcetyl [N-Term]; 1xBiotin [K4]	Transmembrane protein 214 OS=Homo sapiens OX=9606 GN=TMEM214 PE=1 SV=2	1	1128.58	0.448	156.8	129	129.5	58.3	56.2	70.2	28206.1	23204	23299.6	10494.1	10121.5	12638.8		High	High	High	Peak Found	High	Peak Found	High	0.0001404	0.001189	24	30.95
[K].TVKHGAPSPSHPISAPQAAAAAALR.[R]	1xBiotin [K3]	1	1	1	P35658	P35658 [1074-1098]	P35658 1xBiotin [K1076]	Nuclear pore complex protein Nup214 OS=Homo sapiens OX=9606 GN=NUP214 PE=1 SV=2	1	2632.38	0.448	156.8	127.8	110.9	48.5	57.2	98.8	9266.49	7553.47	6558.22	2866.13	3380.94	5840.95		High	Peak Found	Peak Found	Not Found	Not Found	Not Found	High	0.0001404	0.0004729	18	34.68
[K].KGPGLAVQSGDK.[T]	1xBiotin [K1]	1	1	3	Q96PK6	Q96PK6 [153-164]	Q96PK6 1xBiotin [K153]	RNA-binding protein 14 OS=Homo sapiens OX=9606 GN=RBM14 PE=1 SV=2	1	1382.71	0.448	146.1	145	116.2	79.2	52	61.4	13603.7	13500.3	10821.7	7373.91	4843.24	5715.48		High	High	High	Peak Found	Peak Found	Peak Found	High	0.0006591	0.01112	21	30.36
[K].LKVVVDSK.[E]	1xBiotin [K2]	1	1	1	Q7Z2T5	Q7Z2T5 [325-332]	Q7Z2T5 1xBiotin [K326]	TRMT1-like protein OS=Homo sapiens OX=9606 GN=TRMT1L PE=1 SV=2	1	1113.63	0.447	138.4	132.6	143.2	61.8	61.8	62.3	12407.2	11890.4	12839.6	5538.99	5541.51	5582.64		Peak Found	Peak Found	High	Not Found	Peak Found	Peak Found	High	0.0001404	0.002589	17	32.91
[R].IHMKSCFLEDATIGNSNK.[M]	1xBiotin [K4]; 1xCarbamidomethyl [C6]; 1xOxidation [M3]	1	1	1	Q9H171	Q9H171 [322-339]	Q9H171 1xBiotin [K325]	Z-DNA-binding protein 1 OS=Homo sapiens OX=9606 GN=ZBP1 PE=1 SV=2	1	2307.06	0.446	118.6	162	137.3	61.3	61.4	59.5	38954.4	53220.4	45116.6	20135.6	20168.6	19536.2		Peak Found	Peak Found	Peak Found	Peak Found	Peak Found	High	High	0.0001404	0.0002707	13	41
[R].LEQLKTHVQVIK.[R]	1xBiotin [K5]	1	1	2	Q8WUI4	Q8WUI4 [378-389]	Q8WUI4 1xBiotin [K382]	Histone deacetylase 7 OS=Homo sapiens OX=9606 GN=HDAC7 PE=1 SV=2	1	1661.94	0.446	143.7	156.4	121.4	43.7	64.1	70.6	23145.9	25187.4	19547.1	7040.58	10327.9	11365.2		Peak Found	High	High	Peak Found	Peak Found	Peak Found	High	0.0001404	0.0002153	19	37.17
[K].VGVGTCGIADKPMTQYQDTSKYNVR.[H]	1xBiotin [K21]; 1xCarbamidomethyl [C6]; 1xOxidation [M13]	1	1	3	O75940	O75940 [209-233]	O75940 1xBiotin [K229]	Survival of motor neuron-related-splicing factor 30 OS=Homo sapiens OX=9606 GN=SMNDC1 PE=1 SV=1	1	3030.41	0.445	146	89.7	170.7	54.4	76	63.1	9908.37	6086.66	11584.9	3692.43	5160.51	4282.12		High	High	High	Not Found	Not Found	Not Found	High	0.0006591	0.01097	8	36.57
[K].LKMEIK.[K]	1xBiotin [K2]	1	1	9	O94953	O94953 [603-608]	O94953 1xBiotin [K604]	Lysine-specific demethylase 4B OS=Homo sapiens OX=9606 GN=KDM4B PE=1 SV=4	1	987.537	0.445	134.5	156.1	128.1	64.4	59.9	57	139405	161741	132762	66765.5	62060.3	59066.1		High	High	High	High	Peak Found	High	High	0.0001404	0.003078	28	35.61
[R].NTFNFGSKNVSGISFTENMGSSQQK.[N]	1xBiotin [K8]; 1xOxidation [M19]	1	1	3	P49792	P49792 [1097-1121]	P49792 1xBiotin [K1104]	E3 SUMO-protein ligase RanBP2 OS=Homo sapiens OX=9606 GN=RANBP2 PE=1 SV=2	1	2951.33	0.445	107.7	134.3	181.8	80.4	14.9	80.9	32488.5	40524.9	54863.1	24251.4	4492.67	24400.8		High	High	High	Peak Found	Not Found	Peak Found	High	0.0001404	1.598e-06	57	49.24
[R].GLYKEGQNWLEK.[K]	1xBiotin [K4]	1	1	1	Q9BY50	Q9BY50 [136-147]	Q9BY50 1xBiotin [K139]	Signal peptidase complex catalytic subunit SEC11C OS=Homo sapiens OX=9606 GN=SEC11C PE=1 SV=3	1	1690.83	0.445	170.5	146.8	98.7	75.8	34.5	73.6	12895.1	11104.7	7466.4	5733.03	2608.49	5566.39		Peak Found	High	Peak Found	Not Found	Not Found	Not Found	High	0.0001404	0.0003216	6	44.99
[K].DLPEHAVLKMK.[G]	1xBiotin [K9]	1	1	5	Q00839	Q00839 [627-637]	Q00839 1xBiotin [K635]	Heterogeneous nuclear ribonucleoprotein U OS=Homo sapiens OX=9606 GN=HNRNPU PE=1 SV=6	1	1506.78	0.444	193.3	126.9	103.1	70.6	49.7	56.4	37028.5	24304.3	19745.5	13526.8	9513.43	10801.4		High	High	High	High	Peak Found	High	High	0.0001404	5.243e-05	37	39.19
[R].AASHVAQANLKLLDVSK.[I]	1xBiotin [K]	1	1	6	Q9C000	Q9C000 [1020-1036]	Q9C000 1xBiotin [K]	NACHT, LRR and PYD domains-containing protein 1 OS=Homo sapiens OX=9606 GN=NLRP1 PE=1 SV=1	1	1991.07	0.444	138.4	121.5	156.4	60.3	61.8	61.5	42959.1	37710.1	48543.2	18721	19194.8	19082		High	High	High	High	High	High	High	0.0001404	2.245e-06	45	41.87
[R].EQKVYYSYSQISHK.[H]	1xBiotin [K3]	1	1	4	Q9UBB9	Q9UBB9 [275-288]	Q9UBB9 1xBiotin [K277]	Tuftelin-interacting protein 11 OS=Homo sapiens OX=9606 GN=TFIP11 PE=1 SV=1	1	1985.94	0.443	166.8	119.1	134	41.8	79	59.4	18438.3	13164	14812.7	4616.93	8737.97	6567.16		High	High	High	High	Peak Found	Peak Found	High	0.0001404	8.685e-05	35	36.38
[K].NFLFPPQKLEK.[K]	1xBiotin [K]	1	1	2	Q9C0B7	Q9C0B7 [1078-1088]	Q9C0B7 1xBiotin [K]	Transport and Golgi organization protein 6 homolog OS=Homo sapiens OX=9606 GN=TANGO6 PE=1 SV=2	1	1586.84	0.442	134.1	145.2	135.3	45.8	59.8	79.8	14322	15510.4	14457.8	4895.78	6384.49	8521.05		High	Peak Found	High	Not Found	Peak Found	Peak Found	High	0.0009036	0.01236	14	50.67
[R].GFDKVLWTPR.[V]	1xBiotin [K4]	1	1	1	Q96C23	Q96C23 [112-121]	Q96C23 1xBiotin [K115]	Galactose mutarotase OS=Homo sapiens OX=9606 GN=GALM PE=1 SV=1	1	1444.74	0.441	142.9	140.2	137.4	63.1	53.8	62.6	13240	12989.9	12730.1	5843.93	4987.58	5800.26		Peak Found	High	Peak Found	Not Found	Not Found	Not Found	High	0.0001404	0.0005792	36	50.88
[R].KFEQLKQER.[I]	1xBiotin [K6]	1	1	3	Q13310	Q13310 [279-287]	Q13310 1xBiotin [K284]	Polyadenylate-binding protein 4 OS=Homo sapiens OX=9606 GN=PABPC4 PE=1 SV=1	2	1431.74	0.441	136.6	137.3	141.4	59.7	60.6	64.3	14526.9	14606	15044.4	6353.2	6443.93	6843.22		Peak Found	High	High	Peak Found	Peak Found	Peak Found	High	0.001755	0.02174	12	30.09
[K].DVSYQGGKSIK.[L]	1xBiotin [K]	1	1	3	Q8NEZ4	Q8NEZ4 [751-761]	Q8NEZ4 1xBiotin [K]	Histone-lysine N-methyltransferase 2C OS=Homo sapiens OX=9606 GN=KMT2C PE=1 SV=3	1	1407.69	0.441	136.3	102.8	180.8	60	74.6	45.5	10004.8	7546.71	13273.4	4408.04	5473.34	3343.56		High	High	High	Not Found	Not Found	Not Found	High	0.0001404	0.0001452	30	32.44
[K].KHVNPVQALSEFK.[A]	1xBiotin [K1]	1	1	10	P35221	P35221 [889-901]	P35221 1xBiotin [K889]	Catenin alpha-1 OS=Homo sapiens OX=9606 GN=CTNNA1 PE=1 SV=1	1	1722.9	0.44	150.1	128.5	140.2	56.8	58.4	66	126286	108114	117939	47816.3	49156.8	55515.3		High	High	High	High	High	High	High	0.0001404	3.168e-06	40	45.28
[K].YAASSYLSLTPEQWKSHR.[S]	1xBiotin [K15]	1	6	1	B9A064	B9A064 [174-191]	B9A064 1xBiotin [K188]	Immunoglobulin lambda-like polypeptide 5 OS=Homo sapiens OX=9606 GN=IGLL5 PE=2 SV=2	1	2350.13	0.439	46.8	178.6	201.2	48.6	36.6	88.2	3149.78	12026.7	13547.1	3272.57	2465.51	5941.89		Not Found	Peak Found	High	Not Found	Not Found	Not Found	High	0.0001404	7.845e-05	9	48.94
[K].TSPAKQQAPPVR.[N]	1xBiotin [K5]	1	1	3	Q16555	Q16555 [521-532]	Q16555 1xBiotin [K525]	Dihydropyrimidinase-related protein 2 OS=Homo sapiens OX=9606 GN=DPYSL2 PE=1 SV=1	1	1505.79	0.438	119.6	197.4	113.2	53.8	29.6	86.4	10321.6	17028.7	9763.97	4643.47	2553.7	7456.2		High	Peak Found	High	Not Found	Not Found	High	High	0.0001404	0.0001594	17	26.33
[K].EISSVKLVSR.[Y]	1xBiotin [K6]	1	1	3	P46013	P46013 [205-214]	P46013 1xBiotin [K210]	Proliferation marker protein Ki-67 OS=Homo sapiens OX=9606 GN=MKI67 PE=1 SV=2	1	1343.74	0.438	134.8	143.4	138.4	55.9	67	60.6	100131	106535	102821	41537.2	49761	45015.6		High	High	High	Peak Found	Peak Found	Peak Found	High	0.0001404	0.0002494	47	37.68
[K].LKMLEK.[L]	1xBiotin [K2]	1	1	2	Q9NUQ8	Q9NUQ8 [458-463]	Q9NUQ8 1xBiotin [K459]	ATP-binding cassette sub-family F member 3 OS=Homo sapiens OX=9606 GN=ABCF3 PE=1 SV=2	1	987.537	0.438	124.8	157.8	130.5	64.3	54.6	67.9	11637.2	14711	12166.4	5993.98	5093.95	6330.65		High	Peak Found	High	Peak Found	Peak Found	Peak Found	High	0.001433	0.01731	9	34.86
[R].ILLQSKNAGAVIGK.[G]	1xBiotin [K6]	1	1	7	P61978	P61978 [47-60]	P61978 1xBiotin [K52]	Heterogeneous nuclear ribonucleoprotein K OS=Homo sapiens OX=9606 GN=HNRNPK PE=1 SV=1	1	1637.94	0.437	169.5	129.4	121.6	47.6	57.7	74.2	63824.4	48694.6	45787.9	17921.4	21729.5	27914.8		High	High	High	High	High	High	High	0.0001404	2.499e-07	81	42.19
[R].KSTSFMSVSPSK.[E]	1xBiotin [K1]	1	1	4	Q8TB45	Q8TB45 [257-268]	Q8TB45 1xBiotin [K257]	DEP domain-containing mTOR-interacting protein OS=Homo sapiens OX=9606 GN=DEPTOR PE=1 SV=2	1	1511.72	0.437	164.1	144.3	115.1	71.7	53.7	51.1	29487.7	25932	20683.4	12886	9641.1	9185.22		High	High	High	Peak Found	Peak Found	Peak Found	High	0.0001404	1.315e-05	34	37.45
[R].AMKTVFGVEPDLTR.[E]	1xBiotin [K3]; 1xOxidation [M2]	1	1	3	Q96KP4	Q96KP4 [400-413]	Q96KP4 1xBiotin [K402]	Cytosolic non-specific dipeptidase OS=Homo sapiens OX=9606 GN=CNDP2 PE=1 SV=2	1	1805.89	0.436	150.1	192.9	76	94.2	65.4	21.4	18692.4	24033.4	9461.52	11734.8	8152.36	2661.45		High	High	High	Peak Found	Peak Found	Not Found	High	0.0001404	0.0002113	49	47.22
[M].SNPFLKQVFNK.[D]	1xAcetyl [N-Term]; 1xBiotin [K6]	1	1	12	Q96BX8	Q96BX8 [2-12]	Q96BX8 1xAcetyl [N-Term]; 1xBiotin [K7]	MOB kinase activator 3A OS=Homo sapiens OX=9606 GN=MOB3A PE=1 SV=1	1	1589.81	0.436	148.9	149.9	109.9	62.1	64	65.3	276296	278250	203918	115232	118691	121180		High	High	High	High	High	High	High	0.0001404	8.821e-06	54	57.92
[R].KFGDPVVQSDMK.[H]	1xBiotin [K1]; 1xOxidation [M11]	1	1	6	P0DMV8	P0DMV8 [77-88]	P0DMV8 1xBiotin [K77]	Heat shock 70 kDa protein 1A OS=Homo sapiens OX=9606 GN=HSPA1A PE=1 SV=1	1	1592.74	0.435	144.5	134.9	144.7	49	64.1	62.9	24494.5	22873.7	24521.3	8299.86	10864.7	10658.6		High	High	High	High	High	High	High	0.0001404	1.117e-05	25	35.77
[K].SGSLKVIGISQEESHPSR.[D]	1xBiotin [K5]	1	1	4	P15822	P15822 [1171-1188]	P15822 1xBiotin [K1175]	Zinc finger protein 40 OS=Homo sapiens OX=9606 GN=HIVEP1 PE=1 SV=3	1	2137.07	0.434	140.6	196.9	81.9	37.5	82.2	61	10408.3	14576.8	6062.98	2778.68	6083.32	4514.15		High	High	High	Not Found	Peak Found	High	High	0.0001404	2.952e-05	32	38.83
[R].WSNAKMEIATK.[D]	1xBiotin [K5]	1	1	2	Q15181	Q15181 [53-63]	Q15181 1xBiotin [K57]	Inorganic pyrophosphatase OS=Homo sapiens OX=9606 GN=PPA1 PE=1 SV=2	1	1504.73	0.433	172.9	123.8	111.6	73.4	74.9	43.4	21607.9	15473	13945.3	9168.3	9357.79	5424.21		High	High	Peak Found	Peak Found	Peak Found	Not Found	High	0.0001404	0.005653	3	40.89
[R].QGVGKYINPAATK.[R]	1xBiotin [K5]	1	1	7	Q13356	Q13356 [478-490]	Q13356 1xBiotin [K482]	RING-type E3 ubiquitin-protein ligase PPIL2 OS=Homo sapiens OX=9606 GN=PPIL2 PE=1 SV=1	1	1572.82	0.433	135.7	155.2	127.7	54.1	67.1	60.2	21176.6	24206.9	19916	8433.95	10474.3	9393.66		High	High	High	High	High	Peak Found	High	0.0001404	4.779e-05	46	36.6
[K].LAETLAKTQVAGGQLSFK.[G]	1xBiotin [K7]	1	1	12	P46060	P46060 [9-26]	P46060 1xBiotin [K15]	Ran GTPase-activating protein 1 OS=Homo sapiens OX=9606 GN=RANGAP1 PE=1 SV=1	1	2088.12	0.432	155.2	138.7	136.3	67	39.8	63	158783	141835	139386	68570	40679.8	64472.9		High	High	High	High	High	High	High	0.0001404	5.006e-08	75	46.83
[R].QQKLLVAGGVPLHPQSPLATK.[E]	1xBiotin [K3]	1	1	5	Q9UKV0	Q9UKV0 [407-427]	Q9UKV0 1xBiotin [K409]	Histone deacetylase 9 OS=Homo sapiens OX=9606 GN=HDAC9 PE=1 SV=2	1	2408.35	0.432	164.1	132.1	120.6	56.9	55.4	70.8	45494.2	36640.8	33449.6	15784.1	15355.7	19640.7		High	High	High	High	Peak Found	Peak Found	High	0.0001404	0.0002891	28	45.3
[K].VTKSAQK.[A]	1xBiotin [K3]	1	3	2	P68104	P68104 [451-457]	P68104 1xBiotin [K453]	Elongation factor 1-alpha 1 OS=Homo sapiens OX=9606 GN=EEF1A1 PE=1 SV=1	1	987.529	0.431	108.6	130.2	143.8	36.6	56.2	124.6	30971.3	37143.1	41024.5	10444.9	16014.3	35524		Peak Found	High	Peak Found	Peak Found	High	Peak Found	High	0.0001404	0.001761	18	17.01
[R].KFFGVIPSGK.[K]	1xBiotin [K1]	1	1	2	P35251	P35251 [5-14]	P35251 1xBiotin [K5]	Replication factor C subunit 1 OS=Homo sapiens OX=9606 GN=RFC1 PE=1 SV=4	1	1305.7	0.43	130.4	165.7	136.4	71.3	27.7	68.5	12719.4	16157.4	13305.3	6954.31	2699.16	6676.9		Peak Found	High	High	Peak Found	Not Found	Peak Found	High	0.0001404	2.681e-05	28	48.7
[K].SYDVKNPSPLLMQNQNTR.[Q]	1xBiotin [K5]	1	1	9	O43303	O43303 [544-561]	O43303 1xBiotin [K548]	Centriolar coiled-coil protein of 110 kDa OS=Homo sapiens OX=9606 GN=CCP110 PE=1 SV=3	1	2331.12	0.43	150.4	156.1	109	64.6	46.3	73.6	55727.7	57840.1	40387.3	23951.8	17155.4	27292.1		High	High	High	High	High	High	High	0.0001404	6.161e-07	29	44.12
[K].VQTLSNQPLLKSPAPPLLHVAALGQK.[Q]	1xBiotin [K11]	1	1	8	Q8N163	Q8N163 [113-138]	Q8N163 1xBiotin [K123]	Cell cycle and apoptosis regulator protein 2 OS=Homo sapiens OX=9606 GN=CCAR2 PE=1 SV=2	1	2946.66	0.429	118.2	157.5	143.2	61.5	72.1	47.5	69335.9	92376.4	83971	36058.7	42265.3	27826.3		High	High	High	High	High	High	High	0.0001404	0.0003817	20	53.06
[K].STQTVAKTTTAAAVASTGPSSR.[S]	1xBiotin [K7]	1	1	1	P27816	P27816 [803-824]	P27816 1xBiotin [K809]	Microtubule-associated protein 4 OS=Homo sapiens OX=9606 GN=MAP4 PE=1 SV=3	1	2319.16	0.429	79.8	173.9	150	74.5	58.4	63.4	5224.28	11376	9816.21	4876.83	3818.57	4147.08		Not Found	Peak Found	High	Not Found	Not Found	Not Found	High	0.00293	0.03569	16	36.3
[R].KPFNFLPMQINTNKSK.[D]	1xBiotin [K16]	1	1	1	Q15154	Q15154 [139-154]	Q15154 1xBiotin [K154]	Pericentriolar material 1 protein OS=Homo sapiens OX=9606 GN=PCM1 PE=1 SV=5	1	2133.1	0.429	66.7	220.9	139.3	50.4	63	59.7	4220.21	13977.2	8817.58	3190.99	3987.78	3779.03		Not Found	High	Peak Found	Not Found	Not Found	Not Found	High	0.0001404	0.002489	9	48.9
[K].LSSSMNSIKTFWSPELK.[K]	1xBiotin [K9]	1	1	10	Q8IUD2	Q8IUD2 [179-195]	Q8IUD2 1xBiotin [K187]	ELKS/Rab6-interacting/CAST family member 1 OS=Homo sapiens OX=9606 GN=ERC1 PE=1 SV=1	1	2181.07	0.428	51.7	272.1	100.2	23.1	36.3	116.6	5576.82	29325.2	10803.2	2492.64	3914.29	12563.9		High	High	High	High	High	High	High	0.0001404	4.261e-05	18	57.03
[K].KPAEDEWGKTPDAMK.[A]	1xBiotin [K9]	1	1	1	P02792	P02792 [84-98]	P02792 1xBiotin [K92]	Ferritin light chain OS=Homo sapiens OX=9606 GN=FTL PE=1 SV=2	1	1928.89	0.428	172	126.2	125.6	45.7	56.8	73.7	12073.4	8861.52	8819.39	3211.02	3986.77	5171.88		High	Peak Found	Peak Found	Not Found	Not Found	Not Found	High	0.0001404	0.002882	6	35.53
[K].LTKTIQVPQQK.[A]	1xBiotin [K3]	1	1	4	Q9BY77	Q9BY77 [145-155]	Q9BY77 1xBiotin [K147]	Polymerase delta-interacting protein 3 OS=Homo sapiens OX=9606 GN=POLDIP3 PE=1 SV=2	1	1509.85	0.428	151.2	131.8	134.9	56.2	61.2	64.7	41376.8	36054.7	36917.3	15364.8	16746.3	17711.7		High	High	High	Peak Found	Peak Found	High	High	0.0001404	6.958e-05	18	36.62
[R].YTNTSKTVSFEALPIMR.[N]	1xBiotin [K6]; 1xOxidation [M16]	1	1	1	O15084	O15084 [1003-1019]	O15084 1xBiotin [K1008]	Serine/threonine-protein phosphatase 6 regulatory ankyrin repeat subunit A OS=Homo sapiens OX=9606 GN=ANKRD28 PE=1 SV=5	1	2200.08	0.427	218.6	143	52.2	50.4	42.5	93.4	12383.3	8097.37	2954.13	2852.34	2406.77	5289.06		Peak Found	High	Not Found	Not Found	Not Found	Not Found	High	0.0005307	0.01066	4	48.38
[R].SPSKAVAAR.[A]	1xBiotin [K4]	1	1	3	P60468	P60468 [17-25]	P60468 1xBiotin [K20]	Protein transport protein Sec61 subunit beta OS=Homo sapiens OX=9606 GN=SEC61B PE=1 SV=2	1	1112.59	0.427	146	132	136.5	48.9	58.3	78.3	11268.8	10185.5	10535.8	3771.68	4497.56	6041.06		High	High	High	Peak Found	Peak Found	Peak Found	High	0.0001404	0.003073	19	24.04
[K].NYKNASGVVNSSPR.[S]	1xBiotin [K3]	1	1	10	Q8N5G2	Q8N5G2 [321-334]	Q8N5G2 1xBiotin [K323]	Macoilin OS=Homo sapiens OX=9606 GN=MACO1 PE=1 SV=1	1	1718.83	0.426	152.3	144.4	120.8	64.9	57.1	60.6	81292.1	77086.3	64476.4	34653.3	30505.9	32332.5		High	High	High	High	High	High	High	0.0001404	2.295e-06	58	31.57
[R].LSSLIIGPSKER.[T]	1xBiotin [K10]	1	1	2	Q92615	Q92615 [554-565]	Q92615 1xBiotin [K563]	La-related protein 4B OS=Homo sapiens OX=9606 GN=LARP4B PE=1 SV=3	1	1525.84	0.426	34.1	173.4	230.4	21.4	98.2	42.5	4655.02	23666.1	31441.5	2921.85	13398.4	5807.27		Not Found	High	Peak Found	Not Found	High	Not Found	High	0.0001404	0.0006123	30	43.06
[K].KQPSVLVTFPKEER.[K]	1xBiotin [K11]	1	1	9	O75179	O75179 [1651-1664]	O75179 1xBiotin [K1661]	Ankyrin repeat domain-containing protein 17 OS=Homo sapiens OX=9606 GN=ANKRD17 PE=1 SV=3	2	1884	0.426	130	142.9	140.9	59.4	55.4	71.5	62711.9	68959.8	67973.8	28635.2	26710.3	34490.9		High	High	High	High	High	High	High	0.0001404	2.597e-05	20	41.61
[R].TSTSKELYR.[V]	1xBiotin [K5]	1	1	3	Q6P2H3	Q6P2H3 [212-220]	Q6P2H3 1xBiotin [K216]	Centrosomal protein of 85 kDa OS=Homo sapiens OX=9606 GN=CEP85 PE=1 SV=1	1	1310.64	0.425	142.8	145.6	132.6	66	56.3	56.6	37743.9	38480.5	35042.8	17433.5	14884.4	14950.9		High	High	High	Peak Found	Peak Found	Peak Found	High	0.0001404	0.0003698	21	31.59
[K].GIGNKTEISVR.[G]	1xBiotin [K5]	1	1	1	Q9BZ95	Q9BZ95 [528-538]	Q9BZ95 1xBiotin [K532]	Histone-lysine N-methyltransferase NSD3 OS=Homo sapiens OX=9606 GN=NSD3 PE=1 SV=1	1	1399.74	0.425	138.1	134.8	147.7	58.6	39.9	80.8	13413.9	13091.2	14345.5	5695.08	3870.34	7847.3		Peak Found	High	Peak Found	Peak Found	Peak Found	Peak Found	High	0.0001404	0.005148	10	37.22
[R].APLKSVGPDFGK.[K]	1xBiotin [K4]	1	1	5	P78527	P78527 [2691-2702]	P78527 1xBiotin [K2694]	DNA-dependent protein kinase catalytic subunit OS=Homo sapiens OX=9606 GN=PRKDC PE=1 SV=3	1	1441.75	0.425	104	166.8	143.7	63.6	60.9	61	16821.6	26964.4	23230.6	10280	9854.76	9862.6		High	High	High	High	High	Peak Found	High	0.0001404	3.581e-05	35	40.04
[R].TPKIQVYSR.[H]	1xBiotin [K3]	1	1	3	P61769	P61769 [24-32]	P61769 1xBiotin [K26]	Beta-2-microglobulin OS=Homo sapiens OX=9606 GN=B2M PE=1 SV=1	1	1317.7	0.424	147.8	134.1	130.2	56.8	50.4	80.7	10176.9	9239.84	8966.72	3914.17	3471.3	5558.41		High	High	High	Not Found	Not Found	Not Found	High	0.0001404	2.961e-05	32	35.21
[K].KQAGPASVPLR.[T]	1xBiotin [K1]	1	1	1	P30101	P30101 [130-140]	P30101 1xBiotin [K130]	Protein disulfide-isomerase A3 OS=Homo sapiens OX=9606 GN=PDIA3 PE=1 SV=4	1	1349.74	0.424	150.3	129.9	138.5	58.7	82.9	39.8	9272.58	8010.91	8543.45	3619.09	5112.49	2456.98		High	Peak Found	Peak Found	Peak Found	Not Found	Not Found	High	0.00293	0.0379	9	33.27
[K].VQILPECVLPSTMSAVQLESLNKCQIFPSKPVSR.[E]	1xBiotin [K23]; 2xCarbamidomethyl [C7; C24]	1	1	1	Q96SW2	Q96SW2 [182-215]	Q96SW2 1xBiotin [K204]	Protein cereblon OS=Homo sapiens OX=9606 GN=CRBN PE=1 SV=1	1	4082.09	0.422	118.1	118.4	185.7	53.9	74.1	49.8	6099.08	6117.07	9590.29	2782.44	3828.27	2574.74		Not Found	Not Found	High	Not Found	Not Found	Not Found	High	0.0001404	0.007174	5	59.27
[R].LQKVMNHITDGPR.[K]	1xBiotin [K3]; 1xOxidation [M5]	1	1	3	Q63HN8	Q63HN8 [507-519]	Q63HN8 1xBiotin [K509]	E3 ubiquitin-protein ligase RNF213 OS=Homo sapiens OX=9606 GN=RNF213 PE=1 SV=3	1	1750.87	0.421	110.2	152.5	154.6	46.4	63.1	73.1	9963.81	13793.9	13983.3	4198.53	5701.95	6611.9		High	High	High	Peak Found	Peak Found	Peak Found	High	0.0001404	0.0006092	6	29.81
[R].SGKAPILIATDVASR.[G]	1xBiotin [K3]	1	1	3	Q92841	Q92841 [466-480]	Q92841 1xBiotin [K468]	Probable ATP-dependent RNA helicase DDX17 OS=Homo sapiens OX=9606 GN=DDX17 PE=1 SV=2	1	1724.94	0.421	131.9	158.4	133.4	53	56.2	67.2	11235.1	13495.9	11363.9	4513.83	4785.47	5727.55		High	High	High	Not Found	Not Found	Not Found	High	0.0001404	0.001117	11	47.97
[R].AAKLIQR.[A]	1xBiotin [K3]	1	7	7	P49792	P49792 [2163-2169]	P49792 1xBiotin [K2165]	E3 SUMO-protein ligase RanBP2 OS=Homo sapiens OX=9606 GN=RANBP2 PE=1 SV=2	1	1025.59	0.419	129.2	166.4	124.8	62	52.3	65.3	29758.2	38346.8	28754.1	14283.9	12052.5	15042.5		High	High	High	High	High	High	High	0.0001404	0.0002957	36	30.36
[K].VSKASGVSK.[A]	1xBiotin [K3]	1	1	3	Q9UNF1	Q9UNF1 [57-65]	Q9UNF1 1xBiotin [K59]	Melanoma-associated antigen D2 OS=Homo sapiens OX=9606 GN=MAGED2 PE=1 SV=2	1	1088.58	0.419	152.3	111.6	158.9	63.6	66.7	46.8	8650.23	6337.38	9022.37	3613.14	3789.5	2655.08		High	High	High	Not Found	Not Found	Not Found	High	0.00239	0.0283	10	22.33
[K].TAGNSEFLGKTPGQNAQK.[W]	1xBiotin [K10]	1	1	5	P78344	P78344 [32-49]	P78344 1xBiotin [K41]	Eukaryotic translation initiation factor 4 gamma 2 OS=Homo sapiens OX=9606 GN=EIF4G2 PE=1 SV=1	1	2074	0.418	156.9	130.9	141.4	59.1	32	79.8	20982.2	17507.5	18906.8	7902.51	4275.16	10674.9		High	High	High	Peak Found	High	High	High	0.0001404	0.0004951	14	36.3
[K].AYDKAVASFK.[H]	1xBiotin [K4]	1	1	6	Q16637	Q16637 [42-51]	Q16637 1xBiotin [K45]	Survival motor neuron protein OS=Homo sapiens OX=9606 GN=SMN1 PE=1 SV=1	1	1325.66	0.418	144	140.6	136.2	49.6	58.8	70.8	29364	28684.7	27773.2	10117.1	11988.1	14447		High	High	High	High	High	High	High	0.0001404	5.677e-05	43	37.9
[K].FKSAGPGQK.[L]	1xBiotin [K2]	1	1	4	Q9BZV1	Q9BZV1 [14-22]	Q9BZV1 1xBiotin [K15]	UBX domain-containing protein 6 OS=Homo sapiens OX=9606 GN=UBXN6 PE=1 SV=1	1	1145.58	0.416	136.9	168.5	117.7	52.7	56.9	67.2	24977.6	30731.1	21474.9	9620.88	10378.7	12249.2		High	High	High	Peak Found	Peak Found	Peak Found	High	0.0001404	0.0005235	24	24.14
[K].WSLKAAMPVEAK.[C]	1xBiotin [K4]	1	1	6	Q8WZ60	Q8WZ60 [496-507]	Q8WZ60 1xBiotin [K499]	Kelch-like protein 6 OS=Homo sapiens OX=9606 GN=KLHL6 PE=1 SV=3	1	1556.8	0.415	138	155.5	129.7	64.6	59.5	52.8	64067.6	72165.6	60207.3	29976.4	27605.7	24488.3		High	High	High	High	High	High	High	0.0001404	1.621e-06	51	49.69
[K].WWQKYQK.[R]	1xBiotin [K]	1	1	6	Q96SW2	Q96SW2 [223-229]	Q96SW2 1xBiotin [K]	Protein cereblon OS=Homo sapiens OX=9606 GN=CRBN PE=1 SV=1	1	1292.62	0.415	149.5	136.6	132	56.7	73.7	51.6	67359.5	61537	59466.3	25560.7	33220.7	23237.9		High	High	High	High	High	High	High	0.0001404	0.001013	19	41.15
[K].FADTTVQSDMKHWPFR.[V]	1xBiotin [K11]; 1xOxidation [M10]	1	1	4	P17066	P17066 [80-95]	P17066 1xBiotin [K90]	Heat shock 70 kDa protein 6 OS=Homo sapiens OX=9606 GN=HSPA6 PE=1 SV=2	1	2208	0.415	105.5	172.8	144	65.9	68	43.8	20121	32955.4	27467.6	12577.2	12971.7	8355.22		High	High	High	Peak Found	High	Peak Found	High	0.0001404	0.0001669	27	44.74
[R].TKSHVPSLLDADVEGQSR.[D]	1xBiotin [K2]	1	1	5	Q5TCX8	Q5TCX8 [992-1009]	Q5TCX8 1xBiotin [K993]	Mitogen-activated protein kinase kinase kinase 21 OS=Homo sapiens OX=9606 GN=MAP3K21 PE=1 SV=3	1	2165.07	0.415	145.7	144.4	136.5	62.8	59.9	50.8	21435.3	21253.5	20087.8	9239.14	8813.4	7470.16		High	High	High	Peak Found	High	High	High	0.0001404	2.788e-06	30	40.33
[R].VLNNFISNQKMDFK.[E]	1xBiotin [K10]	1	1	7	P46013	P46013 [736-749]	P46013 1xBiotin [K745]	Proliferation marker protein Ki-67 OS=Homo sapiens OX=9606 GN=MKI67 PE=1 SV=2	1	1923.95	0.414	121.8	185.1	130	76.7	12.9	73.4	50845.9	77240.5	54268.3	32011.5	5400.04	30642.1		High	High	High	High	High	High	High	0.0001404	2.061e-07	58	49.93
[K].VHFSIGKAPLKDEQEMR.[A]	1xBiotin [K7]; 1xOxidation [M16]	1	1	2	O75592	O75592 [2967-2983]	O75592 1xBiotin [K2973]	E3 ubiquitin-protein ligase MYCBP2 OS=Homo sapiens OX=9606 GN=MYCBP2 PE=1 SV=4	2	2227.1	0.412	148	120.9	161.7	33.5	74.9	61	22438.6	18332	24516.8	5084.82	11349.7	9242.26		Peak Found	High	High	Peak Found	Peak Found	Peak Found	High	0.0001404	0.006521	17	37.41
[K].NVPFKMVDVGGQR.[S]	1xBiotin [K5]	1	1	3	Q14344	Q14344 [215-227]	Q14344 1xBiotin [K219]	Guanine nucleotide-binding protein subunit alpha-13 OS=Homo sapiens OX=9606 GN=GNA13 PE=1 SV=2	1	1672.83	0.411	181.4	122.9	113.5	38.8	74.5	68.9	13929.2	9440.48	8717.99	2977.91	5723.45	5289.12		High	High	High	Not Found	Not Found	Not Found	High	0.0001404	3.978e-05	24	46.39
[K].TKLISPQNLSVR.[N]	1xBiotin [K2]	1	1	3	Q7Z333	Q7Z333 [1326-1337]	Q7Z333 1xBiotin [K1327]	Probable helicase senataxin OS=Homo sapiens OX=9606 GN=SETX PE=1 SV=4	1	1581.88	0.411	141.1	124.4	158.4	55.6	51.1	69.3	7507.67	6619.43	8426.38	2958.3	2719.87	3684.61		High	High	High	Not Found	Not Found	Not Found	High	0.0001404	0.002725	12	43.5
[R].VVDLSGSCQKGPVPAIHK.[A]	1xBiotin [K10]; 1xCarbamidomethyl [C8]	1	1	5	Q8N3J3	Q8N3J3 [202-219]	Q8N3J3 1xBiotin [K211]	Homologous recombination OB-fold protein OS=Homo sapiens OX=9606 GN=HROB PE=1 SV=1	1	2118.08	0.411	158.9	125.9	137.2	56.3	44.3	77.4	32447	25709.6	28006.9	11505.4	9041.81	15805.9		High	High	High	High	High	Peak Found	High	0.0001404	0.0002825	17	36.84
[R].SQKIVYICCGEDHTAALTK.[E]	1xBiotin [K3]; 2xCarbamidomethyl [C8; C9]	1	1	4	Q5GLZ8	Q5GLZ8 [241-259]	Q5GLZ8 1xBiotin [K243]	Probable E3 ubiquitin-protein ligase HERC4 OS=Homo sapiens OX=9606 GN=HERC4 PE=1 SV=1	1	2420.14	0.41	137.6	129.6	144.3	56.4	85	47.2	27525.5	25927.8	28871.8	11286.9	16996.6	9437.18		High	High	High	Peak Found	Peak Found	High	High	0.0001404	7.72e-06	28	40.4
[K].SGYLAGDKLLPQR.[V]	1xBiotin [K8]	1	1	1	P26038	P26038 [144-156]	P26038 1xBiotin [K151]	Moesin OS=Homo sapiens OX=9606 GN=MSN PE=1 SV=3	1	1643.86	0.409	129.1	163.8	137.2	57.2	52.8	59.9	18655.7	23683.3	19828.6	8268.36	7630.77	8661.59		High	Peak Found	Peak Found	Peak Found	Peak Found	Peak Found	High	0.002284	0.02763	3	44.68
[R].GLGKNAQGIINPIEAK.[Q]	1xBiotin [K4]	1	1	6	Q9UBB9	Q9UBB9 [167-182]	Q9UBB9 1xBiotin [K170]	Tuftelin-interacting protein 11 OS=Homo sapiens OX=9606 GN=TFIP11 PE=1 SV=1	1	1849	0.408	141.1	168.6	118.5	68.9	53.2	49.7	26394.6	31548.2	22169.8	12884.9	9947.22	9300.07		High	High	High	High	High	High	High	0.0001404	1.363e-06	54	43.97
[K].TSTPKINFVGGNK.[L]	1xBiotin [K5]	1	1	6	Q96KR1	Q96KR1 [497-509]	Q96KR1 1xBiotin [K501]	Zinc finger RNA-binding protein OS=Homo sapiens OX=9606 GN=ZFR PE=1 SV=2	1	1588.82	0.408	150.7	119.5	153.1	19.5	95.6	61.5	23178.3	18383.1	23552.5	3003.83	14711.1	9465.59		High	High	High	High	High	High	High	0.0001404	1.144e-05	34	39.93
[K].LGENLKIK.[L]	1xBiotin [K6]	1	1	1	O75874	O75874 [401-408]	O75874 1xBiotin [K406]	Isocitrate dehydrogenase [NADP] cytoplasmic OS=Homo sapiens OX=9606 GN=IDH1 PE=1 SV=2	1	1140.64	0.408	135.3	150.1	137	80.2	41.5	55.9	10015	11106.9	10140	5938.76	3071.67	4137.09		Peak Found	High	Peak Found	Not Found	Not Found	Not Found	High	0.0001404	0.003563	22	36.69
[K].ISHQNYIAYQKQVIR.[R]	1xBiotin [K11]	1	1	2	Q86UV5	Q86UV5 [919-933]	Q86UV5 1xBiotin [K929]	Ubiquitin carboxyl-terminal hydrolase 48 OS=Homo sapiens OX=9606 GN=USP48 PE=1 SV=1	1	2087.09	0.408	135.5	95.9	194.9	69.9	64.6	39.1	15069.3	10666.9	21675.8	7768.97	7180.36	4351.17		High	High	Peak Found	Peak Found	Peak Found	Not Found	High	0.0001404	4.615e-05	24	38.3
[K].YLYQKIMFGK.[R]	1xBiotin [K5]	1	1	1	O00541	O00541 [546-555]	O00541 1xBiotin [K550]	Pescadillo homolog OS=Homo sapiens OX=9606 GN=PES1 PE=1 SV=1	1	1516.77	0.406	144.6	206.8	64.7	56.5	43.3	84	9125.66	13052.2	4082.15	3565.3	2733.95	5302.09		Peak Found	High	Not Found	Not Found	Not Found	Not Found	High	0.0001404	0.0001986	18	53.46
[R].VTENLASLTPKGLSPAMSPALQR.[L]	1xBiotin [K11]; 1xOxidation [M17]	1	1	1	Q96DF8	Q96DF8 [378-400]	Q96DF8 1xBiotin [K388]	Splicing factor ESS-2 homolog OS=Homo sapiens OX=9606 GN=ESS2 PE=1 SV=1	1	2623.36	0.405	162.2	169.1	104.4	74.7	42.3	47.4	13243.6	13808.3	8521.68	6103.04	3450.54	3866.77		Peak Found	Peak Found	High	Not Found	Not Found	Not Found	High	0.0001404	0.003863	18	48.42
[R].QLPSQKTVVVEAGKK.[Q]	1xBiotin [K6]	1	1	6	O94842	O94842 [194-208]	O94842 1xBiotin [K199]	TOX high mobility group box family member 4 OS=Homo sapiens OX=9606 GN=TOX4 PE=1 SV=1	2	1838.02	0.405	168.9	124.7	134.3	43.5	60.3	68.4	128445	94863.9	102131	33108.5	45854.9	51997.2		High	High	High	High	High	High	High	0.0001404	4.561e-05	25	33.72
[K].DMKTNMPIITSK.[R]	1xBiotin [K3]; 1xOxidation [M]	1	1	3	Q8NCE0	Q8NCE0 [91-102]	Q8NCE0 1xBiotin [K93]	tRNA-splicing endonuclease subunit Sen2 OS=Homo sapiens OX=9606 GN=TSEN2 PE=1 SV=2	1	1620.78	0.404	86.5	168.5	164.1	50.6	68.1	62.2	7647.36	14899.1	14507.8	4474.64	6021.68	5496.45		Peak Found	High	High	Not Found	Not Found	Not Found	High	0.0001404	0.001383	10	38.69
[K].GGKYAINPHLTEDQR.[F]	1xBiotin [K3]	1	1	6	Q9ULX3	Q9ULX3 [331-345]	Q9ULX3 1xBiotin [K333]	RNA-binding protein NOB1 OS=Homo sapiens OX=9606 GN=NOB1 PE=1 SV=1	1	1924.93	0.403	186.2	131.5	107.6	49	53	72.7	22301.7	15745	12879.9	5867.79	6350.95	8706.59		High	High	High	High	High	High	High	0.0001404	0.00122	21	35.58
[R].QAAVPLVKVER.[V]	1xBiotin [K8]	1	1	4	Q14687	Q14687 [617-627]	Q14687 1xBiotin [K624]	Genetic suppressor element 1 OS=Homo sapiens OX=9606 GN=GSE1 PE=1 SV=3	1	1435.81	0.402	151.1	183.7	91.5	69.1	36.8	67.7	12962.9	15757.7	7847.54	5926.52	3155.56	5807.07		High	High	High	Peak Found	Not Found	High	High	0.0001404	8.167e-05	36	40.31
[K].LLQKMGYVPGR.[G]	1xBiotin [K4]	1	1	2	Q9UBB9	Q9UBB9 [156-166]	Q9UBB9 1xBiotin [K159]	Tuftelin-interacting protein 11 OS=Homo sapiens OX=9606 GN=TFIP11 PE=1 SV=1	1	1487.79	0.402	160.9	215.7	26.4	51.1	59.2	86.6	16711.6	22403.8	2745.4	5307.6	6144.11	8998.67		Peak Found	High	High	Peak Found	Peak Found	Peak Found	High	0.0001404	5.07e-05	32	42.5
[R].ISGNNKGVSPEPIHLK.[I]	1xBiotin [K6]	1	1	2	O00429	O00429 [118-133]	O00429 1xBiotin [K123]	Dynamin-1-like protein OS=Homo sapiens OX=9606 GN=DNM1L PE=1 SV=2	1	1916.01	0.401	157.4	137.7	132	53	63	56.9	12392.2	10838.2	10393.3	4171.41	4962.62	4482.63		High	High	Peak Found	Not Found	Not Found	Peak Found	High	0.0001404	0.001105	5	35.35
[R].VETVKPGKIVWQEDPR.[L]	1xBiotin [K8]	1	1	5	Q76FK4	Q76FK4 [1063-1078]	Q76FK4 1xBiotin [K1070]	Nucleolar protein 8 OS=Homo sapiens OX=9606 GN=NOL8 PE=1 SV=1	1	2107.1	0.401	143.4	151.2	138.2	57.5	46.3	63.3	19248.5	20301.4	18556.4	7721.11	6217.82	8502.62		High	High	High	Peak Found	High	High	High	0.0001404	0.001103	12	40.13
[K].KIDKYTEVLK.[T]	1xBiotin [K4]	1	1	2	P40429	P40429 [188-197]	P40429 1xBiotin [K191]	60S ribosomal protein L13a OS=Homo sapiens OX=9606 GN=RPL13A PE=1 SV=2	2	1462.8	0.401	139.6	132.6	134	53.7	44.2	95.9	11882.5	11290.5	11404.7	4567.65	3761.11	8165.08		Peak Found	Peak Found	High	Not Found	Not Found	High	High	0.0003987	0.008751	3	37.46
[K].QQHNLSAFPKEVK.[V]	1xBiotin [K10]	1	1	3	Q5TH69	Q5TH69 [2034-2046]	Q5TH69 1xBiotin [K2043]	Brefeldin A-inhibited guanine nucleotide-exchange protein 3 OS=Homo sapiens OX=9606 GN=ARFGEF3 PE=1 SV=3	1	1751.89	0.4	137	138.1	131.5	53.9	86.8	52.6	12686.1	12786	12177.1	4992.76	8032.85	4869.86		High	High	High	Peak Found	Peak Found	Peak Found	High	0.0001404	0.0004068	15	35.67
[K].TPYIVLSGSGKSMNANTITK.[-]	1xBiotin [K20]; 1xOxidation [M13]	1	1	1	O43290	O43290 [781-800]	O43290 1xBiotin [K800]	U4/U6.U5 tri-snRNP-associated protein 1 OS=Homo sapiens OX=9606 GN=SART1 PE=1 SV=1	1	2324.16	0.4	153.6	136.7	123.7	49	82.4	54.6	8407.08	7481.54	6772.55	2679.35	4509.24	2989.55		Peak Found	High	Peak Found	Not Found	Not Found	Not Found	High	0.001006	0.01393	13	41.81
[K].EIKIVSAVR.[R]	1xBiotin [K3]	1	1	5	Q8TB45	Q8TB45 [269-277]	Q8TB45 1xBiotin [K271]	DEP domain-containing mTOR-interacting protein OS=Homo sapiens OX=9606 GN=DEPTOR PE=1 SV=2	1	1240.71	0.399	118.2	166.1	153.4	47.3	48.6	66.3	38296.4	53793.6	49699.6	15328.1	15744.1	21472.8		High	High	High	Peak Found	High	High	High	0.0001404	0.0008475	35	40.03
[K].TILPKVMQVK.[N]	1xBiotin [K5]; 1xOxidation [M7]	1	1	2	P55081	P55081 [372-381]	P55081 1xBiotin [K376]	Microfibrillar-associated protein 1 OS=Homo sapiens OX=9606 GN=MFAP1 PE=1 SV=2	1	1398.78	0.399	116.3	164.4	152.2	47.6	46.4	73.2	14969.4	21165.9	19594.9	6127.16	5971.58	9419.42		Peak Found	High	High	Peak Found	Peak Found	Peak Found	High	0.002284	0.02678	8	39.58
[K].GKLLTGIK.[S]	1xBiotin [K2]	1	1	1	Q8IWI9	Q8IWI9 [1200-1207]	Q8IWI9 1xBiotin [K1201]	MAX gene-associated protein OS=Homo sapiens OX=9606 GN=MGA PE=1 SV=4	1	1055.63	0.398	138.8	136.3	150.3	75.1	55.3	44.3	9076.23	8910.72	9824.04	4909.25	3613.18	2894.53		Peak Found	Peak Found	High	Not Found	Not Found	Not Found	High	0.00293	0.03866	7	39.44
[K].ILSKSESAISR.[H]	1xBiotin [K4]	1	1	3	Q14207	Q14207 [1127-1137]	Q14207 1xBiotin [K1130]	Protein NPAT OS=Homo sapiens OX=9606 GN=NPAT PE=1 SV=3	1	1416.75	0.397	145	158.5	118.2	57.6	45.5	75.2	9442.2	10320.9	7701.23	3751.07	2963.45	4898.87		High	High	High	Not Found	Not Found	Not Found	High	0.0001404	0.0004972	19	34.5
[R].FKQYLR.[N]	1xBiotin [K2]	1	1	1	P29353	P29353 [312-317]	P29353 1xBiotin [K313]	SHC-transforming protein 1 OS=Homo sapiens OX=9606 GN=SHC1 PE=1 SV=4	1	1080.57	0.397	151.2	147.3	127.4	38.1	58.5	77.4	22897.4	22312.1	19297.7	5777.49	8856.04	11729.8		Peak Found	High	Peak Found	Peak Found	Peak Found	Peak Found	High	0.0007835	0.0112	24	36.6
[K].KGPNPLMR.[R]	1xBiotin [K1]	1	1	8	Q16875	Q16875 [451-458]	Q16875 1xBiotin [K451]	6-phosphofructo-2-kinase/fructose-2,6-bisphosphatase 3 OS=Homo sapiens OX=9606 GN=PFKFB3 PE=1 SV=1	1	1138.59	0.396	144.2	152.5	123	76.1	57.2	47	101634	107420	86669.7	53646.2	40293.9	33090.6		High	High	High	High	High	Peak Found	High	0.0001404	6.186e-05	40	34.93
[K].KNESPFWK.[L]	1xBiotin [K1]	1	1	4	P46013	P46013 [232-239]	P46013 1xBiotin [K232]	Proliferation marker protein Ki-67 OS=Homo sapiens OX=9606 GN=MKI67 PE=1 SV=2	1	1261.6	0.396	131.1	160	139.6	54.5	55.3	59.6	66759	81458	71085.4	27750	28147	30341.4		Peak Found	High	High	High	High	Peak Found	High	0.0001404	7.02e-05	29	40.89
[K].SPFLPSMKMQK.[V]	1xBiotin [K8]; 2xOxidation [M7; M9]	1	1	2	Q8NFD5	Q8NFD5 [1559-1569]	Q8NFD5 1xBiotin [K1566]	AT-rich interactive domain-containing protein 1B OS=Homo sapiens OX=9606 GN=ARID1B PE=1 SV=2	1	1551.74	0.395	165.1	124.1	143.9	35.6	56.9	74.4	17632.3	13248.3	15369.8	3802.65	6075.01	7939.22		Peak Found	High	High	Not Found	Peak Found	Peak Found	High	0.001006	0.01379	11	35.86
[K].VGVKEELLAVGK.[FL]	1xBiotin [K4]	1	1	4	P46013	P46013 [1032-1043]; [1640-1651]	P46013 1xBiotin [K1035]; 1xBiotin [K1643]	Proliferation marker protein Ki-67 OS=Homo sapiens OX=9606 GN=MKI67 PE=1 SV=2	1	1467.82	0.395	123.8	155.7	159.4	34	65.6	61.5	16098.5	20237.9	20728.8	4420.61	8529.53	7995.89		High	High	High	High	Peak Found	Peak Found	High	0.0001404	6.481e-06	43	49.65
[R].LSSGALKVATLPLSSR.[A]	1xBiotin [K7]	1	1	2	P48382	P48382 [355-370]	P48382 1xBiotin [K361]	DNA-binding protein RFX5 OS=Homo sapiens OX=9606 GN=RFX5 PE=1 SV=1	1	1826.02	0.394	151	191.4	72.7	67.6	57.8	59.6	13379.4	16957.9	6439.98	5991.68	5122.25	5277.81		High	High	Peak Found	Not Found	Peak Found	Peak Found	High	0.0001404	0.0002894	16	49
[R].GKSSEPVVIMK.[R]	1xBiotin [K2]; 1xOxidation [M10]	1	1	3	P46013	P46013 [3039-3049]	P46013 1xBiotin [K3040]	Proliferation marker protein Ki-67 OS=Homo sapiens OX=9606 GN=MKI67 PE=1 SV=2	1	1416.72	0.393	123.6	146.6	157.5	69.3	48.6	54.5	23314.5	27647.7	29715.8	13068.6	9163.91	10272.8		High	High	High	Peak Found	Peak Found	Peak Found	High	0.0001404	0.001534	36	31.44
[R].LKGIVPLAK.[V]	1xBiotin [K2]	1	1	6	P30101	P30101 [74-82]	P30101 1xBiotin [K75]	Protein disulfide-isomerase A3 OS=Homo sapiens OX=9606 GN=PDIA3 PE=1 SV=4	1	1164.72	0.393	149.2	132.5	146.5	57.6	55.7	58.5	60603.6	53785	59500.8	23377.1	22625.2	23744.8		High	High	High	High	High	High	High	0.0001404	2.551e-05	37	42.47
[R].GKGVGSTFESFR.[I]	1xBiotin [K2]	1	1	2	Q9P1Y6	Q9P1Y6 [767-778]	Q9P1Y6 1xBiotin [K768]	PHD and RING finger domain-containing protein 1 OS=Homo sapiens OX=9606 GN=PHRF1 PE=1 SV=3	1	1497.72	0.393	140.9	143.5	133.4	30.8	96.1	55.3	11500.4	11714.4	10889.8	2516.1	7847.42	4516.77		Peak Found	High	High	Not Found	Peak Found	Not Found	High	0.0003987	0.008814	7	42.17
[R].INSGGKLPNFGFVVFDDSEPVQK.[V]	1xBiotin [K6]	1	1	2	Q13283	Q13283 [371-393]	Q13283 1xBiotin [K376]	Ras GTPase-activating protein-binding protein 1 OS=Homo sapiens OX=9606 GN=G3BP1 PE=1 SV=1	1	2720.34	0.391	102.5	139	198.8	40.4	65	54.4	7408.92	10046	14365.5	2918.6	4695.99	3932.47		Peak Found	High	High	Not Found	Not Found	Not Found	High	0.0001404	0.0002305	22	58.95
[R].KGTQPSTAR.[R]	1xBiotin [K1]	1	1	15	Q9NTJ3	Q9NTJ3 [4-12]	Q9NTJ3 1xBiotin [K4]	Structural maintenance of chromosomes protein 4 OS=Homo sapiens OX=9606 GN=SMC4 PE=1 SV=2	1	1171.59	0.391	131	138.7	156.1	51.3	54.1	68.8	151597	160512	180624	59305.3	62550	79613.2		High	High	High	High	High	High	High	0.0001404	6.136e-05	40	17.53
[R].FLPSHPIVGKVDVTSTQK.[E]	1xBiotin [K10]	1	1	2	P51957	P51957 [567-584]	P51957 1xBiotin [K576]	Serine/threonine-protein kinase Nek4 OS=Homo sapiens OX=9606 GN=NEK4 PE=1 SV=2	1	2179.16	0.391	180.3	150.1	107.6	71	48.9	42.1	15348.9	12772.2	9160.84	6041.87	4162.25	3580		High	High	Peak Found	Not Found	Not Found	Not Found	High	0.0001404	0.000313	17	41.14
[K].VELCSFSGYKIYPGHGR.[R]	1xBiotin [K10]; 1xCarbamidomethyl [C4]	1	1	5	P83731	P83731 [3-19]	P83731 1xBiotin [K12]	60S ribosomal protein L24 OS=Homo sapiens OX=9606 GN=RPL24 PE=1 SV=1	1	2196.04	0.391	94.4	191	164.4	36.9	37.3	76.2	13768.2	27856.7	23974.9	5379.24	5434.32	11108.2		High	High	High	Not Found	High	High	High	0.0001404	2.896e-05	28	45.68
[R].ELVAHHPKLLLPPGYFPAGR.[Y]	1xBiotin [K8]	1	1	6	Q3KP66	Q3KP66 [502-521]	Q3KP66 1xBiotin [K509]	Innate immunity activator protein OS=Homo sapiens OX=9606 GN=INAVA PE=1 SV=2	1	2438.32	0.39	125	193.9	111.2	48.8	105.6	15.6	24904.2	38626.3	22148.5	9724.18	21045.2	3100.42		High	High	High	High	High	Not Found	High	0.0001404	9.776e-05	20	47.68
[K].KGIGPVYSSK.[A]	1xBiotin [K1]	1	1	9	P30520	P30520 [164-173]	P30520 1xBiotin [K164]	Adenylosuccinate synthetase isozyme 2 OS=Homo sapiens OX=9606 GN=ADSS2 PE=1 SV=3	1	1261.66	0.39	140.7	155.6	137	50.7	55.2	60.8	77402.5	85611.1	75369.3	27882	30394.7	33422.6		High	High	High	High	High	High	High	0.0001404	2.068e-05	60	34.36
[R].LAGMKISRPPTSVGHYK.[M]	1xBiotin [K5]; 1xOxidation [M4]	1	1	6	O60512	O60512 [271-287]	O60512 1xBiotin [K275]	Beta-1,4-galactosyltransferase 3 OS=Homo sapiens OX=9606 GN=B4GALT3 PE=1 SV=2	1	2084.08	0.388	134.5	182.5	141.7	9.9	70.9	60.5	60533.4	82117.8	63777.2	4450.28	31894.8	27222.3		High	High	High	Peak Found	High	Peak Found	High	0.0001404	5.129e-05	17	30.18
[R].EGFQKR.[C]	1xBiotin [K5]	1	1	6	O14862	O14862 [147-152]	O14862 1xBiotin [K151]	Interferon-inducible protein AIM2 OS=Homo sapiens OX=9606 GN=AIM2 PE=1 SV=1	1	990.483	0.388	153.7	144.3	146.3	67.1	31.7	56.8	47312.7	44444	45060	20675.7	9758.93	17499.8		High	High	High	High	High	High	High	0.0001404	0.006087	20	28.69
[R].KENPVVVAEKIQR.[I]	1xBiotin [K10]	1	1	1	O76080	O76080 [200-212]	O76080 1xBiotin [K209]	AN1-type zinc finger protein 5 OS=Homo sapiens OX=9606 GN=ZFAND5 PE=1 SV=1	2	1735.95	0.387	128	170	132.3	61	49.6	59.2	7416.3	9852.3	7664.5	3533.85	2871.48	3428.53		High	Peak Found	Peak Found	Not Found	Not Found	Not Found	High	0.0001404	0.002264	12	36.98
[K].CQIFPSKPVSR.[E]	1xBiotin [K7]; 1xCarbamidomethyl [C1]	1	1	75	Q96SW2	Q96SW2 [205-215]	Q96SW2 1xBiotin [K211]	Protein cereblon OS=Homo sapiens OX=9606 GN=CRBN PE=1 SV=1	0	1544.77	0.387	132	156.9	142.6	54.9	58.5	55.2	6.09993e+06	7.25173e+06	6.58943e+06	2.53767e+06	2.70154e+06	2.55131e+06		High	High	High	High	High	High	High	0.0001404	5.146e-06	34	41.09
[K].EKEETGLKVSLQR.[N]	1xBiotin [K8]	1	1	3	O75626	O75626 [766-778]	O75626 1xBiotin [K773]	PR domain zinc finger protein 1 OS=Homo sapiens OX=9606 GN=PRDM1 PE=1 SV=2	2	1742.91	0.386	164.7	143.7	126	48.7	52.5	64.4	14495.5	12648	11091.7	4285.6	4622.65	5671.48		High	High	High	Peak Found	Not Found	Peak Found	High	0.0001404	0.005156	11	35.66
[R].LKIMEYYEK.[K]	1xBiotin [K2]	1	2	4	P36543	P36543 [51-59]	P36543 1xBiotin [K52]	V-type proton ATPase subunit E 1 OS=Homo sapiens OX=9606 GN=ATP6V1E1 PE=1 SV=1	1	1442.71	0.385	153.7	65.3	217.7	83.9	49.2	30.1	14277.9	6068.66	20221.8	7794.53	4571.56	2798.77		High	High	High	High	Not Found	Not Found	High	0.0001404	0.0001621	26	44.73
[R].LGEKDTSLYRPALEELR.[R]	1xBiotin [K4]	1	1	1	Q13200	Q13200 [63-79]	Q13200 1xBiotin [K66]	26S proteasome non-ATPase regulatory subunit 2 OS=Homo sapiens OX=9606 GN=PSMD2 PE=1 SV=3	1	2216.14	0.384	72.6	195.6	155.6	52.4	59.8	64.2	6207.28	16732.4	13310.3	4480.92	5112.74	5491.14		Not Found	Peak Found	High	Not Found	Not Found	Not Found	High	0.0003987	0.01053	5	46.11
[R].LLASKSLLNR.[Y]	1xBiotin [K5]	1	1	3	P43308	P43308 [23-32]	P43308 1xBiotin [K27]	Translocon-associated protein subunit beta OS=Homo sapiens OX=9606 GN=SSR2 PE=1 SV=1	1	1340.77	0.384	142.5	156.3	137.7	53.6	55.2	54.7	45479.8	49891.7	43974.3	17113.7	17628	17463.6		High	High	High	Peak Found	Peak Found	Peak Found	High	0.0001404	6.867e-06	62	42.95
[K].IESPKLER.[T]	1xBiotin [K5]	1	1	3	Q92598	Q92598 [807-814]	Q92598 1xBiotin [K811]	Heat shock protein 105 kDa OS=Homo sapiens OX=9606 GN=HSPH1 PE=1 SV=1	1	1197.63	0.383	143.2	149	141.8	56.3	52.6	57.1	12429.1	12924.5	12303.2	4885.28	4563.65	4955.65		High	High	High	Peak Found	Peak Found	Not Found	High	0.0001404	0.003481	16	32.54
[R].KPIDYTVLDDVGHGVK.[W]	1xBiotin [K1]	1	1	12	Q8IZP0	Q8IZP0 [139-154]	Q8IZP0 1xBiotin [K139]	Abl interactor 1 OS=Homo sapiens OX=9606 GN=ABI1 PE=1 SV=4	0	1982.01	0.383	137.2	137.7	153.1	51.4	67.8	52.8	223535	224273	249408	83764.1	110382	85925		High	High	High	High	High	High	High	0.0001404	3.496e-08	52	45.77
[K].SPILKISAPQPIPSNR.[I]	1xBiotin [K5]	1	1	4	Q9P2D0	Q9P2D0 [1083-1098]	Q9P2D0 1xBiotin [K1087]	Inhibitor of Bruton tyrosine kinase OS=Homo sapiens OX=9606 GN=IBTK PE=1 SV=3	1	1944.07	0.383	164.4	159.7	115.6	67.8	48.2	44.2	14964.7	14543.2	10528.7	6176.7	4383.83	4027.33		High	High	High	Not Found	Not Found	High	High	0.0001404	3.115e-06	63	45.27
[K].FGTINIVHPKLGSYTK.[I]	1xBiotin [K]	1	1	7	Q9Y617	Q9Y617 [118-133]	Q9Y617 1xBiotin [K]	Phosphoserine aminotransferase OS=Homo sapiens OX=9606 GN=PSAT1 PE=1 SV=2	1	2001.06	0.383	148.3	178.7	108.7	63.9	56.7	43.6	164725	198523	120816	71045.5	63007.9	48484.9		High	High	High	High	High	High	High	0.0001404	2.375e-05	30	44.56
[R].VLNNFISNQKMDFK.[E]	1xBiotin [K]; 1xOxidation [M11]	1	1	9	P46013	P46013 [736-749]	P46013 1xBiotin [K]	Proliferation marker protein Ki-67 OS=Homo sapiens OX=9606 GN=MKI67 PE=1 SV=2	1	1939.94	0.382	137.3	131.8	161.8	43.2	73.3	52.5	39788.8	38208.6	46898.2	12524.9	21255.2	15212.3		High	High	High	Peak Found	High	Peak Found	High	0.0001404	1.911e-06	55	46.56
[R].LKMNIASPGTVHK.[R]	1xBiotin [K2]	1	1	3	Q9NRH2	Q9NRH2 [512-524]	Q9NRH2 1xBiotin [K513]	SNF-related serine/threonine-protein kinase OS=Homo sapiens OX=9606 GN=SNRK PE=1 SV=2	1	1621.86	0.381	115.7	173	142.1	65.9	63.8	39.5	14477.5	21640.8	17779.3	8245.81	7980.21	4944.25		High	High	High	Peak Found	Peak Found	Peak Found	High	0.0001404	0.004321	10	35.01
[R].LCILKGIYPHEPK.[H]	1xBiotin [K5]; 1xCarbamidomethyl [C2]	1	1	1	O00541	O00541 [37-49]	O00541 1xBiotin [K41]	Pescadillo homolog OS=Homo sapiens OX=9606 GN=PES1 PE=1 SV=1	1	1793.94	0.381	137.4	177.5	110	88.4	44.9	41.9	17922.4	23161.8	14347.6	11528.2	5855.74	5464.11		Peak Found	High	Peak Found	Peak Found	Not Found	Not Found	High	0.0001404	0.0003412	17	46.21
[R].KTVFSPTLPAAR.[S]	1xBiotin [K1]	1	1	1	Q7Z2W4	Q7Z2W4 [374-385]	Q7Z2W4 1xBiotin [K374]	Zinc finger CCCH-type antiviral protein 1 OS=Homo sapiens OX=9606 GN=ZC3HAV1 PE=1 SV=3	1	1513.82	0.378	139.6	144.4	155.3	59	47.1	54.6	36823.4	38090.8	40965.3	15559.3	12432.2	14408.2		Peak Found	Peak Found	High	Peak Found	Peak Found	Peak Found	High	0.0001404	0.0001729	24	43.21
[K].YAVFKGIAADK.[S]	1xBiotin [K5]	1	1	4	Q9UMZ2	Q9UMZ2 [514-524]	Q9UMZ2 1xBiotin [K518]	Synergin gamma OS=Homo sapiens OX=9606 GN=SYNRG PE=1 SV=2	1	1408.73	0.377	136.8	122.5	154	51.5	38.2	97	8625.68	7729.62	9713.57	3250.57	2407.25	6117.33		High	High	High	Not Found	Not Found	High	High	0.0001404	8.923e-06	37	43.29
[R].VTKSPAPVHR.[G]	1xBiotin [K3]	1	1	16	Q9NRA8	Q9NRA8 [667-676]	Q9NRA8 1xBiotin [K669]	Eukaryotic translation initiation factor 4E transporter OS=Homo sapiens OX=9606 GN=EIF4ENIF1 PE=1 SV=2	1	1317.71	0.376	148.7	132.9	157.1	49.9	60.2	51.2	161178	144054	170245	54123.5	65201.1	55508.1		High	High	High	High	High	High	High	0.0001404	0.0001115	26	22.99
[R].KTEVVSSSAK.[S]	1xBiotin [K1]	1	1	3	Q96JH7	Q96JH7 [1140-1149]	Q96JH7 1xBiotin [K1140]	Deubiquitinating protein VCPIP1 OS=Homo sapiens OX=9606 GN=VCPIP1 PE=1 SV=2	1	1261.65	0.375	161.9	209.9	58.1	41.7	60.7	67.8	12401.3	16075.4	4451.73	3190.72	4648.59	5190.99		High	High	High	Not Found	Not Found	Not Found	High	0.0001404	0.0005782	21	24.11
[R].ISRPHPSTAESKAPTPK.[F]	1xBiotin [K12]	1	1	29	Q71RC2	Q71RC2 [460-476]	Q71RC2 1xBiotin [K471]	La-related protein 4 OS=Homo sapiens OX=9606 GN=LARP4 PE=1 SV=3	1	2030.05	0.375	159.4	142.3	132.2	46.6	66.2	53.3	837679	747959	694489	244682	347819	280342		High	High	High	High	High	High	High	0.0001404	4.673e-10	65	23.85
[K].ASAAKSSLIHQGIR.[-]	1xBiotin [K5]	1	1	4	Q12834	Q12834 [486-499]	Q12834 1xBiotin [K490]	Cell division cycle protein 20 homolog OS=Homo sapiens OX=9606 GN=CDC20 PE=1 SV=2	1	1664.89	0.375	145.5	167.4	122.2	54.4	54.5	55.8	15455.8	17780.6	12978	5777	5792.19	5930.51		High	High	High	Peak Found	High	Peak Found	High	0.0001404	0.0001379	28	35.13
[R].IKGPNAVQLVK.[T]	1xBiotin [K2]	1	1	12	Q7Z6Z7	Q7Z6Z7 [1916-1926]	Q7Z6Z7 1xBiotin [K1917]	E3 ubiquitin-protein ligase HUWE1 OS=Homo sapiens OX=9606 GN=HUWE1 PE=1 SV=3	1	1392.8	0.373	144.2	143.4	150.7	50.5	54.9	56.3	799833	795345	836037	279905	304738	312179		High	High	High	High	High	High	High	0.0001404	4.618e-06	48	38.69
[K].DFKTFLTNDQTK.[V]	1xBiotin [K3]	1	7	6	P49792	P49792 [2179-2190]	P49792 1xBiotin [K2181]	E3 SUMO-protein ligase RanBP2 OS=Homo sapiens OX=9606 GN=RANBP2 PE=1 SV=2	1	1683.8	0.373	134	202.6	121.7	11	80.7	50	48938.4	74020.4	44478.3	4012.88	29491.2	18260.7		High	High	High	High	High	High	High	0.0001404	2.966e-05	35	50.42
[K].GIKTTSSVWR.[D]	1xBiotin [K3]	1	1	2	Q96SN8	Q96SN8 [1026-1035]	Q96SN8 1xBiotin [K1028]	CDK5 regulatory subunit-associated protein 2 OS=Homo sapiens OX=9606 GN=CDK5RAP2 PE=1 SV=5	1	1360.7	0.373	172.7	122	147.4	36.8	66	55	16219.8	11458.9	13845.2	3454.14	6200.21	5160.5		High	High	Peak Found	Not Found	Not Found	Peak Found	High	0.0001404	0.002915	12	38.85
[K].AKVDLKPLLSSLSANK.[E]	1xBiotin [K2]	1	1	5	Q9NRA8	Q9NRA8 [405-420]	Q9NRA8 1xBiotin [K406]	Eukaryotic translation initiation factor 4E transporter OS=Homo sapiens OX=9606 GN=EIF4ENIF1 PE=1 SV=2	1	1910.08	0.372	96.6	207	126.2	77	47	46.3	31782.6	68096.6	41524.4	25345.2	15461.5	15218.8		High	High	High	Peak Found	High	High	High	0.0001404	6.256e-06	35	51.76
[K].HAQTFGAKQPTHQGGPAQDR.[G]	1xBiotin [K8]	1	1	1	Q15477	Q15477 [532-551]	Q15477 1xBiotin [K539]	Helicase SKI2W OS=Homo sapiens OX=9606 GN=SKIV2L PE=1 SV=3	1	2358.12	0.372	147.4	79.7	204.7	54.8	75.2	38.3	10874.5	5878.28	15107.5	4043.13	5547.49	2824.97		High	Not Found	Peak Found	Not Found	Not Found	Not Found	High	0.0001404	0.0007873	28	24.5
[K].GFFEGTIASKGK.[G]	1xBiotin [K]	1	1	3	P53621	P53621 [816-827]	P53621 1xBiotin [K]	Coatomer subunit alpha OS=Homo sapiens OX=9606 GN=COPA PE=1 SV=2	1	1467.73	0.371	140.9	132.9	169.8	54.1	39.3	63	13419	12654.7	16176.1	5149.41	3745.39	5998.55		High	High	High	Peak Found	Not Found	Peak Found	High	0.0001404	2.724e-05	34	44.46
[K].NLGIGKVSSFEEK.[M]	1xBiotin [K6]	1	1	2	P40926	P40926 [302-314]	P40926 1xBiotin [K307]	Malate dehydrogenase, mitochondrial OS=Homo sapiens OX=9606 GN=MDH2 PE=1 SV=3	1	1633.83	0.371	214.3	144.1	68.3	44.7	75.1	53.4	15549.4	10457.1	4957.34	3245.25	5452.16	3875.18		Peak Found	High	High	Not Found	Not Found	Not Found	High	0.0001404	0.003507	5	45.13
[K].GTEYYDGKTR.[R]	1xBiotin [K8]	1	1	5	Q8N3C0	Q8N3C0 [1664-1673]	Q8N3C0 1xBiotin [K1671]	Activating signal cointegrator 1 complex subunit 3 OS=Homo sapiens OX=9606 GN=ASCC3 PE=1 SV=3	1	1415.63	0.369	128.3	164.9	147.8	48.7	54.6	55.8	20163.7	25928.6	23229.6	7650.88	8576.12	8771.79		High	High	High	High	High	Peak Found	High	0.0001404	0.001311	23	29.99
[K].LKTNHIGHTGYLNTVTVSPDGSLCASGGK.[D]	1xBiotin [K2]; 1xCarbamidomethyl [C24]	1	1	3	P63244	P63244 [184-212]	P63244 1xBiotin [K185]	Receptor of activated protein C kinase 1 OS=Homo sapiens OX=9606 GN=RACK1 PE=1 SV=3	1	3210.57	0.369	110.1	176.1	152.1	66.7	38.9	56.1	25814.6	41297.9	35681	15654.7	9131.3	13163.1		High	Peak Found	High	High	Peak Found	Peak Found	High	0.0001404	7.499e-05	23	38.43
[R].TVGGGQKVR.[W]	1xBiotin [K7]	1	1	3	O60568	O60568 [83-91]	O60568 1xBiotin [K89]	Multifunctional procollagen lysine hydroxylase and glycosyltransferase LH3 OS=Homo sapiens OX=9606 GN=PLOD3 PE=1 SV=1	1	1127.6	0.367	146.8	139.5	148.3	64.7	53.9	46.8	13615.2	12937.4	13754	5996.36	4994.04	4343.61		High	High	High	Not Found	Not Found	Peak Found	High	0.0001404	0.001598	19	22.89
[K].DGPKGIFLGDQWR.[D]	1xBiotin [K4]	1	1	4	Q14671	Q14671 [161-173]	Q14671 1xBiotin [K164]	Pumilio homolog 1 OS=Homo sapiens OX=9606 GN=PUM1 PE=1 SV=3	1	1714.84	0.366	102.7	163.3	172.9	37.6	84.5	39	7532.28	11978.6	12684.8	2757.29	6196.52	2863.02		High	High	High	Not Found	Not Found	Not Found	High	0.0001404	4.09e-05	28	53.93
[R].SPYSVLKTFPSK.[R]	1xBiotin [K7]	1	1	3	Q6ZU67	Q6ZU67 [22-33]	Q6ZU67 1xBiotin [K28]	BEN domain-containing protein 4 OS=Homo sapiens OX=9606 GN=BEND4 PE=2 SV=3	1	1579.82	0.365	141.6	143.6	152.1	71.9	38.4	52.4	10988.9	11139.1	11798.1	5576.96	2982.1	4068.92		High	High	High	Peak Found	Not Found	Not Found	High	0.0001404	6.921e-05	17	47.26
[R].MLAAKTVLAIR.[Y]	1xBiotin [K5]	1	1	4	Q9Y2X3	Q9Y2X3 [361-371]	Q9Y2X3 1xBiotin [K365]	Nucleolar protein 58 OS=Homo sapiens OX=9606 GN=NOP58 PE=1 SV=1	1	1412.81	0.365	184.6	172.6	65.2	62	67.3	48.2	14779.6	13818.7	5217.87	4966.45	5388.7	3855.19		High	High	High	Not Found	High	Not Found	High	0.0001404	3.814e-06	47	50.56
[R].VTGTNKGISPVPINLR.[V]	1xBiotin [K6]	1	2	22	P50570	P50570 [108-123]	P50570 1xBiotin [K113]	Dynamin-2 OS=Homo sapiens OX=9606 GN=DNM2 PE=1 SV=2	1	1892.04	0.364	146.2	134.1	154	52.5	64.4	48.9	360485	330749	379667	129394	158769	120476		High	High	High	High	High	High	High	0.0001404	4.955e-08	96	45.06
[R].TLAAKVELVDIQR.[E]	1xBiotin [K5]	1	1	2	O14492	O14492 [184-196]	O14492 1xBiotin [K188]	SH2B adapter protein 2 OS=Homo sapiens OX=9606 GN=SH2B2 PE=1 SV=2	1	1681.93	0.364	90.7	184.6	154.8	50.9	62.6	56.4	4628.27	9423.15	7901.57	2597.01	3195.43	2877.61		High	High	Peak Found	Not Found	Not Found	Not Found	High	0.0001404	2.415e-05	44	52.02
[R].GGQTVKSLR.[I]	1xBiotin [K6]	1	1	3	Q99959	Q99959 [47-55]	Q99959 1xBiotin [K52]	Plakophilin-2 OS=Homo sapiens OX=9606 GN=PKP2 PE=1 SV=2	1	1171.63	0.363	156.8	138	128.6	45.9	50.1	80.7	10752.9	9461.99	8817.35	3147.19	3434.39	5535.72		High	High	High	Not Found	Not Found	Not Found	High	0.0001404	0.003038	23	30.34
[K].IKTLFPLIEAK.[K]	1xBiotin [K2]	1	1	12	P13010	P13010 [533-543]	P13010 1xBiotin [K534]	X-ray repair cross-complementing protein 5 OS=Homo sapiens OX=9606 GN=XRCC5 PE=1 SV=3	1	1498.87	0.363	145.3	143	153.8	48.3	55.8	53.9	293540	288841	310575	97522.1	112684	108773		High	High	High	High	High	High	High	0.0001404	1.622e-06	55	56.74
[K].LAPKGPSPTPEDVSMK.[E]	1xBiotin [K4]	1	1	3	O95067	O95067 [86-101]	O95067 1xBiotin [K89]	G2/mitotic-specific cyclin-B2 OS=Homo sapiens OX=9606 GN=CCNB2 PE=1 SV=1	1	1879.93	0.363	154.2	158.6	123.8	57.5	52.1	53.9	22672.3	23320.1	18204.2	8459.08	7660.71	7925.98		High	Peak Found	High	Peak Found	Peak Found	High	High	0.0001404	0.00156	17	36.49
[R].EATKGFYDK.[D]	1xBiotin [K4]	1	1	1	O00571	O00571 [47-55]	O00571 1xBiotin [K50]	ATP-dependent RNA helicase DDX3X OS=Homo sapiens OX=9606 GN=DDX3X PE=1 SV=3	1	1284.59	0.362	135.4	139.9	162.6	54.5	58.5	49.1	13361.6	13812.5	16053	5375.88	5779.26	4842.74		Peak Found	High	Peak Found	Not Found	Peak Found	Peak Found	High	0.0001404	0.007874	15	33.17
[R].KGTVVAEK.[D]	1xBiotin [K1]	1	1	1	P31146	P31146 [207-214]	P31146 1xBiotin [K207]	Coronin-1A OS=Homo sapiens OX=9606 GN=CORO1A PE=1 SV=4	1	1057.57	0.362	155.3	145.9	142.4	45.4	52.8	58.2	13251.1	12446.7	12146.1	3873.83	4505.81	4960.73		High	Peak Found	Peak Found	Peak Found	Peak Found	Peak Found	High	0.001433	0.01869	9	23.72
[R].MVVPAALKVVR.[L]	1xBiotin [K8]; 1xOxidation [M1]	1	2	1	P40429	P40429 [118-128]	P40429 1xBiotin [K125]	60S ribosomal protein L13a OS=Homo sapiens OX=9606 GN=RPL13A PE=1 SV=2	1	1424.81	0.361	130.6	124.9	180.3	55	45.1	64	12386.2	11845.8	17094	5215.74	4279.94	6066.31		High	Peak Found	Peak Found	Not Found	Not Found	Not Found	High	0.001433	0.01953	12	44.16
[K].LKIQTTK.[R]	1xBiotin [K2]	1	1	3	Q9Y6X0	Q9Y6X0 [105-111]	Q9Y6X0 1xBiotin [K106]	SET-binding protein OS=Homo sapiens OX=9606 GN=SETBP1 PE=1 SV=3	1	1057.61	0.36	164.8	136.6	147.2	52.9	31.6	66.9	16580.9	13740.9	14811.2	5325.27	3177.54	6728.96		High	High	High	Peak Found	Not Found	Peak Found	High	0.0001404	0.005877	11	28.06
[K].AAFKSQNATPK.[G]	1xBiotin [K4]	1	1	1	Q9Y5V3	Q9Y5V3 [110-120]	Q9Y5V3 1xBiotin [K113]	Melanoma-associated antigen D1 OS=Homo sapiens OX=9606 GN=MAGED1 PE=1 SV=3	1	1388.7	0.357	158.5	147.6	131.6	50.1	65.2	46.9	14854.7	13833.2	12327.9	4693.37	6113.65	4397.23		High	Peak Found	Peak Found	Peak Found	Peak Found	Not Found	High	0.0007835	0.01152	13	28.01
[K].SNLYKFTASASHTER.[K]	1xBiotin [K5]	1	1	2	Q9Y4E5	Q9Y4E5 [828-842]	Q9Y4E5 1xBiotin [K832]	E3 SUMO-protein ligase ZNF451 OS=Homo sapiens OX=9606 GN=ZNF451 PE=1 SV=2	1	1937.92	0.356	138.7	143.9	153.3	51.2	67.3	45.6	11430.3	11858.9	12629.5	4216.94	5547.95	3753.89		High	Peak Found	High	Peak Found	Peak Found	Not Found	High	0.0001404	0.000335	17	37.32
[K].ALFKSSGASVTTQPTEFK.[I]	1xBiotin [K4]	1	1	11	Q9BY77	Q9BY77 [401-418]	Q9BY77 1xBiotin [K404]	Polymerase delta-interacting protein 3 OS=Homo sapiens OX=9606 GN=POLDIP3 PE=1 SV=2	1	2125.06	0.355	151.4	132.3	158.6	64.9	53.8	39	64517.7	56354.2	67583.9	27660.8	22912	16613.5		High	High	High	High	High	High	High	0.0001404	1.894e-07	46	43.41
[K].ISKTVLLSTK.[S]	1xBiotin [K3]	1	1	5	Q9HCI7	Q9HCI7 [397-406]	Q9HCI7 1xBiotin [K399]	E3 ubiquitin-protein ligase MSL2 OS=Homo sapiens OX=9606 GN=MSL2 PE=1 SV=2	1	1315.77	0.355	159.5	150.6	151.4	19	53.8	65.7	23270.1	21985.4	22100.2	2776.87	7848.12	9582.22		High	High	High	Not Found	High	High	High	0.0001404	7.087e-05	43	42.55
[K].LLQKMGYVPGR.[G]	1xBiotin [K4]; 1xOxidation [M5]	1	1	3	Q9UBB9	Q9UBB9 [156-166]	Q9UBB9 1xBiotin [K159]	Tuftelin-interacting protein 11 OS=Homo sapiens OX=9606 GN=TFIP11 PE=1 SV=1	1	1503.78	0.354	165.4	169.7	108.8	46.6	60.1	49.3	11301.4	11599.3	7436.73	3185.34	4107.72	3368.88		High	High	High	Not Found	Not Found	Not Found	High	0.0001404	0.0003309	19	37.51
[R].FKVLELR.[T]	1xBiotin [K2]	1	1	8	Q96SW2	Q96SW2 [165-171]	Q96SW2 1xBiotin [K166]	Protein cereblon OS=Homo sapiens OX=9606 GN=CRBN PE=1 SV=1	1	1130.64	0.354	155.5	150.2	134	52.9	53.2	54.3	505535	488177	435492	172117	172873	176495		High	High	High	High	High	High	High	0.0001404	0.0001561	51	46.72
[K].IKIQLANEEYKR.[I]	1xBiotin [K2]	1	1	3	Q8N511	Q8N511 [106-117]	Q8N511 1xBiotin [K107]	Transmembrane protein 199 OS=Homo sapiens OX=9606 GN=TMEM199 PE=1 SV=1	2	1730.93	0.353	141.5	134.7	175.3	57.1	29.6	61.9	25116.7	23897.8	31099.7	10124	5248.58	10987		High	High	High	Peak Found	Not Found	Peak Found	High	0.0001404	1.24e-05	23	36.38
[R].TQTPPLGQTPQLGLKTNPPLIQEKPAK.[T]	1xBiotin [K15]	1	1	1	P78344	P78344 [506-532]	P78344 1xBiotin [K520]	Eukaryotic translation initiation factor 4 gamma 2 OS=Homo sapiens OX=9606 GN=EIF4G2 PE=1 SV=1	1	3121.71	0.352	147.8	136.4	120.8	48.1	33.8	113.2	23924.9	22087.3	19553.1	7779.38	5468.08	18318		Peak Found	High	Peak Found	Peak Found	Not Found	Peak Found	High	0.0001404	0.0071	8	46.06
[R].FGKTFDAPPALPK.[A]	1xBiotin [K3]	1	1	4	O95997	O95997 [46-58]	O95997 1xBiotin [K48]	Securin OS=Homo sapiens OX=9606 GN=PTTG1 PE=1 SV=1	1	1614.83	0.35	203.8	125.3	112.7	50.7	39.5	68	16234	9982.39	8976.21	4037.02	3145.69	5420.72		High	High	High	Not Found	Not Found	Not Found	High	0.0001404	0.0001652	12	45.63
[R].KGCNPLAQTGR.[S]	1xBiotin [K1]; 1xCarbamidomethyl [C3]	1	1	7	Q8IUC4	Q8IUC4 [23-33]	Q8IUC4 1xBiotin [K23]	Rhophilin-2 OS=Homo sapiens OX=9606 GN=RHPN2 PE=1 SV=1	1	1427.69	0.349	155.3	150.2	140.8	52.4	44	57.3	39154.4	37866.8	35478.7	13209.8	11085.3	14441.5		High	High	High	High	High	High	High	0.0001404	1.962e-06	56	31.44
[R].KSVSPSK.[T]	1xBiotin [K1]	1	1	2	Q8NCD3	Q8NCD3 [554-560]	Q8NCD3 1xBiotin [K554]	Holliday junction recognition protein OS=Homo sapiens OX=9606 GN=HJURP PE=1 SV=2	1	958.503	0.348	140.1	154.1	147.1	49.7	48.8	60.2	26975.8	29668.3	28317.6	9571.86	9395.49	11586.1		High	High	Peak Found	Peak Found	Peak Found	Peak Found	High	0.0001404	0.004308	22	20.12
[K].TPGQNAQKWIPAR.[S]	1xBiotin [K8]	1	1	2	P78344	P78344 [42-54]	P78344 1xBiotin [K49]	Eukaryotic translation initiation factor 4 gamma 2 OS=Homo sapiens OX=9606 GN=EIF4G2 PE=1 SV=1	1	1692.86	0.348	180.6	110.6	156.4	68.7	38.5	45.2	12859.3	7875.1	11131.1	4886.95	2740.83	3217.55		High	Peak Found	High	Not Found	Not Found	Not Found	High	0.0001404	0.00261	22	40.13
[R].GAKNCNAIR.[H]	1xBiotin [K3]; 1xCarbamidomethyl [C5]	1	1	6	Q9NQX7	Q9NQX7 [243-251]	Q9NQX7 1xBiotin [K245]	Integral membrane protein 2C OS=Homo sapiens OX=9606 GN=ITM2C PE=1 SV=1	1	1229.59	0.347	155.9	144.5	151.4	53.1	41	54.1	38345.8	35562.4	37246.9	13057.3	10083.7	13319.2		High	High	High	High	High	High	High	0.0001404	0.0004769	29	24.42
[R].AYTPPPPLGPHPNLGKSPSPVQR.[I]	1xBiotin [K16]	1	1	23	P42694	P42694 [1161-1183]	P42694 1xBiotin [K1176]	Probable helicase with zinc finger domain OS=Homo sapiens OX=9606 GN=HELZ PE=1 SV=2	1	2633.37	0.347	139.5	154.5	145.8	50.6	43.4	66.1	100840	111681	105396	36556.5	31336.5	47777.2		High	High	High	High	High	High	High	0.0001404	3.12e-06	34	39.47
[K].ASSTSLTSTQPTKTSGVPSGFNFTAPPVLGK.[H]	1xBiotin [K13]	1	1	2	P35658	P35658 [1352-1382]	P35658 1xBiotin [K1364]	Nuclear pore complex protein Nup214 OS=Homo sapiens OX=9606 GN=NUP214 PE=1 SV=2	1	3291.66	0.347	74.1	159.6	205.7	65.6	39.7	55.4	6842.74	14750.1	19004.4	6059.65	3671.23	5115.6		Peak Found	Peak Found	High	Not Found	High	Not Found	High	0.00293	0.03538	3	52.19
[R].VITISKSEYSVHSSLASK.[V]	1xBiotin [K6]	1	1	3	O43683	O43683 [211-228]	O43683 1xBiotin [K216]	Mitotic checkpoint serine/threonine-protein kinase BUB1 OS=Homo sapiens OX=9606 GN=BUB1 PE=1 SV=1	1	2162.12	0.343	201.6	182.9	35.4	53.1	57.8	69.2	17073.4	15489.4	2998.83	4495.3	4893.77	5861.12		High	High	High	Not Found	Peak Found	Not Found	High	0.0001404	4.681e-05	27	40.39
[K].NNASLSKSVGVSNR.[Q]	1xBiotin [K7]	1	1	9	Q6Y7W6	Q6Y7W6 [1097-1110]	Q6Y7W6 1xBiotin [K1103]	GRB10-interacting GYF protein 2 OS=Homo sapiens OX=9606 GN=GIGYF2 PE=1 SV=1	1	1658.83	0.343	157.4	147.3	145	54	53.3	42.9	48416.7	45311.6	44604.4	16614.7	16394.2	13189		High	High	High	High	High	High	High	0.0001404	3.129e-06	54	32.25
[K].KYMPAVTSTPTVNQHETSTSK.[S]	1xBiotin [K1]	1	1	1	Q15154	Q15154 [787-807]	Q15154 1xBiotin [K787]	Pericentriolar material 1 protein OS=Homo sapiens OX=9606 GN=PCM1 PE=1 SV=5	1	2533.21	0.342	143.3	150.6	148.2	50	49	58.8	78974.8	83043.5	81712.4	27585.2	27019.3	32420.5		High	Peak Found	Peak Found	Peak Found	Peak Found	Peak Found	High	0.002871	0.03308	10	34.79
[R].TPASTKSIHANFSSGVGTTAASSK.[N]	1xBiotin [K6]	1	1	6	Q8IWZ3	Q8IWZ3 [1781-1804]	Q8IWZ3 1xBiotin [K1786]	Ankyrin repeat and KH domain-containing protein 1 OS=Homo sapiens OX=9606 GN=ANKHD1 PE=1 SV=1	1	2533.24	0.342	143.3	150.6	148.2	50	49	58.8	78974.8	83043.5	81712.4	27585.2	27019.3	32420.5		High	High	High	High	High	High	High	0.0001404	1.416e-07	55	34.79
[R].NTYKMTSLETK.[T]	1xBiotin [K4]	1	1	6	P46013	P46013 [847-857]	P46013 1xBiotin [K850]	Proliferation marker protein Ki-67 OS=Homo sapiens OX=9606 GN=MKI67 PE=1 SV=2	1	1541.73	0.341	171.6	148.5	123.1	48.1	50	58.6	38508	33326.3	27628.9	10802.8	11224.1	13138.8		High	High	High	High	High	High	High	0.0001404	3.321e-05	44	37.21
[K].LLQKGIHPTIISESFQK.[A]	1xBiotin [K4]	1	1	7	P50991	P50991 [123-139]	P50991 1xBiotin [K126]	T-complex protein 1 subunit delta OS=Homo sapiens OX=9606 GN=CCT4 PE=1 SV=4	1	2165.18	0.34	161.7	146.5	142.5	49.1	49.8	50.3	287202	260194	253106	87260.7	88467	89299.3		High	High	High	High	High	High	High	0.0001404	4.914e-06	24	45.33
[K].LKINFHGSK.[S]	1xBiotin [K2]	1	1	1	Q14207	Q14207 [560-568]	Q14207 1xBiotin [K561]	Protein NPAT OS=Homo sapiens OX=9606 GN=NPAT PE=1 SV=3	1	1269.68	0.34	163.7	127.4	165.6	68.3	19.4	55.6	21623.9	16824	21877.7	9028.28	2556.88	7350		Peak Found	High	Peak Found	Peak Found	Not Found	Peak Found	High	0.0002789	0.007949	4	33.6
[K].EITALAPSTMKIK.[I]	1xBiotin [K]	1	6	12	P60709	P60709 [316-328]	P60709 1xBiotin [K]	Actin, cytoplasmic 1 OS=Homo sapiens OX=9606 GN=ACTB PE=1 SV=1	1	1628.88	0.339	149.7	160.1	141.6	41.1	53.2	54.3	260718	278978	246667	71621.7	92631.4	94650.5		High	High	High	High	High	High	High	0.0001404	5.962e-06	53	44.47
[R].YQLLPKMEIGPVSSSR.[F]	1xBiotin [K6]; 1xOxidation [M7]	1	1	4	Q96EB1	Q96EB1 [164-179]	Q96EB1 1xBiotin [K169]	Elongator complex protein 4 OS=Homo sapiens OX=9606 GN=ELP4 PE=1 SV=2	1	2047.04	0.339	140.3	166.1	128.9	47.5	26.6	90.5	14215.6	16830.6	13059.7	4813.27	2699.76	9173.07		High	High	High	Peak Found	Not Found	High	High	0.0001404	9.514e-06	22	46.76
[K].LKINLFEK.[E]	1xBiotin [K2]	1	1	5	Q9NYZ3	Q9NYZ3 [124-131]	Q9NYZ3 1xBiotin [K125]	G2 and S phase-expressed protein 1 OS=Homo sapiens OX=9606 GN=GTSE1 PE=1 SV=3	1	1230.69	0.338	201.6	130.9	117.1	21.3	61	68.2	50679.4	32914.1	29439.1	5351.15	15328.9	17143.3		High	High	High	High	Peak Found	High	High	0.0001404	0.0002048	21	49.34
[K].AGIKTK.[N]	1xBiotin [K4]	1	1	3	Q7Z417	Q7Z417 [147-152]	Q7Z417 1xBiotin [K150]	Nuclear fragile X mental retardation-interacting protein 2 OS=Homo sapiens OX=9606 GN=NUFIP2 PE=1 SV=1	1	843.476	0.338	178.8	139.3	118.4	47.1	38.4	78	19527.3	15211	12927.1	5142.36	4189.95	8512.48		High	Peak Found	High	Peak Found	Peak Found	High	High	0.001006	0.01335	19	22.05
[M].AAEAAGGKYR.[S]	1xAcetyl [N-Term]; 1xBiotin [K8]	1	1	3	Q96A65	Q96A65 [2-11]	Q96A65 1xAcetyl [N-Term]; 1xBiotin [K9]	Exocyst complex component 4 OS=Homo sapiens OX=9606 GN=EXOC4 PE=1 SV=1	1	1261.6	0.338	134.1	134	154.9	45.3	44.4	87.3	8694.07	8688.07	10040	2937.61	2878.78	5657.29		High	High	High	Not Found	Not Found	Peak Found	High	0.0001404	0.0005213	27	34.03
[K].KLQIVQQEQQLHASNRPALAAK.[F]	1xBiotin [K1]	1	1	1	Q8IZD4	Q8IZD4 [455-476]	Q8IZD4 1xBiotin [K455]	mRNA-decapping enzyme 1B OS=Homo sapiens OX=9606 GN=DCP1B PE=1 SV=2	1	2697.46	0.337	166.5	62.5	198.9	52.5	52.5	67.1	8183.55	3074.23	9780.17	2579.8	2582.1	3297.34		Peak Found	Not Found	High	Not Found	Not Found	Not Found	High	0.0001404	0.006982	12	36.07
[K].ALTESTLPKPVQKPPK.[S]	1xBiotin [K9]	1	1	2	Q9NUL3	Q9NUL3 [69-84]	Q9NUL3 1xBiotin [K77]	Double-stranded RNA-binding protein Staufen homolog 2 OS=Homo sapiens OX=9606 GN=STAU2 PE=1 SV=2	0	1960.09	0.337	149.2	146.9	155.8	55.5	42.3	50.2	15107.3	14877.3	15778.8	5622.93	4279.17	5086.95		High	High	Peak Found	Peak Found	Peak Found	Peak Found	High	0.0001404	0.00511	6	34.87
[K].VQLEGKVK.[E]	1xBiotin [K6]	1	1	1	A7E2Y1	A7E2Y1 [962-969]	A7E2Y1 1xBiotin [K967]	Myosin-7B OS=Homo sapiens OX=9606 GN=MYH7B PE=1 SV=4	1	1126.63	0.336	130	147.3	153.5	40.4	49.5	79.4	53842.1	61021.4	63569.7	16721.4	20491.6	32895.1		Peak Found	High	Peak Found	Peak Found	Peak Found	Peak Found	High	0.0001404	0.003895	10	20.02
[K].QTSPGKGLMPTPVTR.[R]	1xBiotin [K6]; 1xOxidation [M9]	1	1	5	Q9NRM7	Q9NRM7 [155-169]	Q9NRM7 1xBiotin [K160]	Serine/threonine-protein kinase LATS2 OS=Homo sapiens OX=9606 GN=LATS2 PE=1 SV=2	1	1811.91	0.334	124.9	201.9	135.6	45.3	44.3	48.1	15004.8	24258.8	16295	5444.15	5325.73	5777.8		High	High	High	High	Peak Found	Peak Found	High	0.0003987	0.009893	9	33.37
[K].LVALKVIR.[L]	1xBiotin [K5]	1	1	6	O94921	O94921 [160-167]	O94921 1xBiotin [K164]	Cyclin-dependent kinase 14 OS=Homo sapiens OX=9606 GN=CDK14 PE=1 SV=3	1	1137.72	0.334	147.5	160.4	140.2	49.2	61.3	41.5	28555.8	31055.2	27141.3	9532.08	11862.2	8043.81		High	High	High	High	High	High	High	0.0001404	0.001035	34	45.58
[K].EISGKIIFVGR.[A]	1xBiotin [K5]	1	1	9	Q13310	Q13310 [255-265]	Q13310 1xBiotin [K259]	Polyadenylate-binding protein 4 OS=Homo sapiens OX=9606 GN=PABPC4 PE=1 SV=1	1	1444.8	0.334	149	153.9	142.3	43.8	49.7	61.3	253614	261898	242149	74615.1	84653.3	104358		High	High	High	High	High	High	High	0.0001404	4.748e-06	59	49.11
[K].LSSKLSAVSLR.[G]	1xBiotin [K4]	1	1	3	Q15036	Q15036 [432-442]	Q15036 1xBiotin [K435]	Sorting nexin-17 OS=Homo sapiens OX=9606 GN=SNX17 PE=1 SV=1	1	1386.78	0.333	133.3	175.2	142	43.5	47.6	58.4	19251.4	25295.5	20502.2	6281.62	6875.08	8429.03		High	High	High	Peak Found	Peak Found	Peak Found	High	0.0001404	1.68e-05	33	44.3
[K].SFQKIQVR.[L]	1xBiotin [K4]	1	1	2	P62081	P62081 [71-78]	P62081 1xBiotin [K74]	40S ribosomal protein S7 OS=Homo sapiens OX=9606 GN=RPS7 PE=1 SV=1	1	1231.66	0.332	129.4	151.7	165.1	50.4	40.6	62.8	11498	13481.1	14670.6	4476.56	3608.95	5584.81		High	Peak Found	High	Not Found	Not Found	Not Found	High	0.0001404	0.004592	9	37.93
[K].VELFSKMR.[V]	1xBiotin [K6]	1	1	5	Q15154	Q15154 [394-401]	Q15154 1xBiotin [K399]	Pericentriolar material 1 protein OS=Homo sapiens OX=9606 GN=PCM1 PE=1 SV=5	1	1235.63	0.332	151.7	156.5	134.3	50.4	67.7	39.3	41486.5	42803.5	36733.5	13768.6	18519.3	10758.5		High	High	High	Peak Found	High	High	High	0.0001404	0.0003394	36	46.13
[R].VQALHSAVQSKSADPLK.[S]	1xBiotin [K11]	1	1	3	Q9Y6W3	Q9Y6W3 [64-80]	Q9Y6W3 1xBiotin [K74]	Calpain-7 OS=Homo sapiens OX=9606 GN=CAPN7 PE=1 SV=1	1	2005.05	0.332	151.1	144.5	155.4	49.4	51.5	48.1	38624.6	36927.9	39713.1	12627.6	13175.5	12306.4		High	High	High	Peak Found	Peak Found	Peak Found	High	0.0001404	9.107e-05	32	35.16
[K].SQNATPKGPNAAYDFSQAATTGELAANK.[S]	1xBiotin [K7]	1	1	6	Q9Y5V3	Q9Y5V3 [114-141]	Q9Y5V3 1xBiotin [K120]	Melanoma-associated antigen D1 OS=Homo sapiens OX=9606 GN=MAGED1 PE=1 SV=3	1	3049.43	0.331	152.2	127.4	171.3	50.5	40.8	57.8	105856	88627.1	119160	35091.1	28401.1	40174.1		High	High	High	High	High	High	High	0.0001404	1.887e-07	62	45.85
[R].YYKNIGLGFK.[T]	1xBiotin [K3]	1	1	6	P62280	P62280 [36-45]	P62280 1xBiotin [K38]	40S ribosomal protein S11 OS=Homo sapiens OX=9606 GN=RPS11 PE=1 SV=3	1	1428.73	0.331	116.2	178.9	142.8	79.3	38.5	44.2	30831.1	47465.9	37889.9	21031.4	10220.2	11716.5		High	High	High	High	High	High	High	0.0001404	1.312e-05	53	47.17
[R].KSLFIHENNEK.[N]	1xBiotin [K1]	1	1	1	Q8IX21	Q8IX21 [175-185]	Q8IX21 1xBiotin [K175]	SMC5-SMC6 complex localization factor protein 2 OS=Homo sapiens OX=9606 GN=SLF2 PE=1 SV=2	1	1584.78	0.331	137.7	137.5	170.4	43.3	54.7	56.4	9725.6	9708.91	12031.7	3055	3863.04	3979.09		Peak Found	High	Peak Found	Not Found	Not Found	Not Found	High	0.001006	0.01404	5	35.53
[R].TGMKSHLPINN.[-]	1xBiotin [K4]; 1xOxidation [M3]	1	1	4	Q9NYK6	Q9NYK6 [287-297]	Q9NYK6 1xBiotin [K290]	Protein EURL homolog OS=Homo sapiens OX=9606 GN=EURL PE=1 SV=3	1	1453.69	0.33	138.3	154	157.5	45.7	57.3	47.2	23112.1	25738.9	26317.9	7637.42	9579.2	7887.28		Peak Found	High	High	High	Peak Found	Peak Found	High	0.0003987	0.01005	10	32.01
[-].MKVTSLDGR.[Q]	1xBiotin [K2]	1	1	3	Q16690	Q16690 [1-9]	Q16690 1xBiotin [K2]	Dual specificity protein phosphatase 5 OS=Homo sapiens OX=9606 GN=DUSP5 PE=1 SV=2	1	1232.61	0.33	163.8	171.5	110.3	45.7	52.1	56.6	32400.5	33935.4	21827.4	9038.43	10301.5	11194.9		High	High	High	Peak Found	Peak Found	Peak Found	High	0.0001404	0.002314	6	34.47
[K].GGKGLLPVR.[W]	1xBiotin [K3]	1	3	5	P14616	P14616 [1149-1157]	P14616 1xBiotin [K1151]	Insulin receptor-related protein OS=Homo sapiens OX=9606 GN=INSRR PE=1 SV=2	1	1122.65	0.329	161	145.1	146.3	42	53	52.6	94070.2	84776.9	85512.8	24551.2	30965.4	30715.6		High	High	High	Peak Found	High	High	High	0.0001404	0.0001826	31	39.74
[truncated: 369 more rows]

## Sheet: Pomalidomide
Annotated Sequence	Modifications	# Protein Groups	# Proteins	# PSMs	Master Protein Accessions	Positions in Master Proteins	Modifications in Master Proteins	Master Protein Descriptions	# Missed Cleavages	Theo. MH+ [Da]	Abundances (Normalized): F1: Sample, DMSO	Abundances (Normalized): F3: Sample, DMSO	Abundances (Normalized): F5: Sample, DMSO	Abundances (Normalized): F2: Sample, Pom	Abundances (Normalized): F4: Sample, Pom	Abundances (Normalized): F6: Sample, Pom	Ratio (Pom/DMSO)	Ratio (log 2)	p Value	p Value (-LOG10)	p Value Rank	q value	q value (-log10)
[truncated: 1,330 more rows]
