# Supplementary material for: A proximity biotinylation-based approach to identify protein-E3 ligase interactions induced by PROTACs and molecular glues
Source: Nat Commun. 2022 Jan 10;13:183. doi: 10.1038/s41467-021-27818-z (PMC8748630; doi:10.1038/s41467-021-27818-z)
Supplement: Supplementary file 6 — Supplementary Dataset 3 [file 41467_2021_27818_MOESM6_ESM.xlsx]

## Sheet: Proteins
Protein FDR Confidence: Combined	Accession	Description	Coverage [%]	# Peptides	# PSMs	# Unique Peptides	# AAs	MW [kDa]	calc. pI	Score Mascot: Mascot	# Peptides (by Search Engine): Mascot	Biological Process	Cellular Component	Molecular Function	Ensembl Gene ID	Gene Symbol	KEGG Pathways	WikiPathways	Reactome Pathways	Abundance Ratio: (Pom) / (DMSO)	Abundances (Scaled): F13: Sample, DMSO	Abundances (Scaled): F15: Sample, DMSO	Abundances (Scaled): F17: Sample, DMSO	Abundances (Scaled): F14: Sample, Pom	Abundances (Scaled): F16: Sample, Pom	Abundances (Scaled): F18: Sample, Pom	Abundances (Normalized): F13: Sample, DMSO	Abundances (Normalized): F15: Sample, DMSO	Abundances (Normalized): F17: Sample, DMSO	Abundances (Normalized): F14: Sample, Pom	Abundances (Normalized): F16: Sample, Pom	Abundances (Normalized): F18: Sample, Pom	Found in Sample: [S13] F13: Sample, DMSO	Found in Sample: [S15] F15: Sample, DMSO	Found in Sample: [S17] F17: Sample, DMSO	Found in Sample: [S14] F14: Sample, Pom	Found in Sample: [S16] F16: Sample, Pom	Found in Sample: [S18] F18: Sample, Pom	# Protein Groups	Modifications
High	P50446	Keratin, type II cytoskeletal 6A OS=Mus musculus OX=10090 GN=Krt6a PE=1 SV=3	23	19	128	4	553	59.3	7.94	2362	19	cell organization and biogenesis;defense response;metabolic process;regulation of biological process;response to stimulus		catalytic activity;motor activity;structural molecule activity	ENSMUSG00000058354.6	Krt6a			Formation of the cornified envelope	29.363	5.6	2.7	4.3	60.8	165.6	361.1	469027	223691	357592	5.07965e+06	1.38433e+07	3.01889e+07	High	Not Found	High	High	High	High	1
High	Q03267	DNA-binding protein Ikaros OS=Mus musculus OX=10090 GN=Ikzf1 PE=1 SV=2	7	3	7	3	517	57.3	6.52	109	3	cell differentiation;cell organization and biogenesis;development;metabolic process;regulation of biological process	cytoplasm;nucleus	DNA binding;metal ion binding;protein binding;RNA binding		Ikzf1				16.523	6.8	6.6	14.3	174.7	229.5	168.2	46671.1	45227.5	98521.5	1.20246e+06	1.57932e+06	1.15764e+06	Not Found	Not Found	Peak Found	High	High	High	1
High	Q9Z2K1	Keratin, type I cytoskeletal 16 OS=Mus musculus OX=10090 GN=Krt16 PE=1 SV=3	22	13	113	7	469	51.6	5.2	2066	13	cell differentiation;cell organization and biogenesis;cellular component movement;defense response;regulation of biological process;response to stimulus	cytoskeleton;nucleus	protein binding;structural molecule activity	ENSMUSG00000053797.10	Krt16			Formation of the cornified envelope	15.663	40.5	4.2	6.5	22	171	355.7	1.78204e+06	184567	287466	967533	7.51615e+06	1.56332e+07	High	Peak Found	High	High	High	High	1
High	O08900	Zinc finger protein Aiolos OS=Mus musculus OX=10090 GN=Ikzf3 PE=1 SV=2	13	4	14	4	507	57.9	6.33	53	4	metabolic process;regulation of biological process	cytoplasm;cytosol;membrane;nucleus	DNA binding;metal ion binding;protein binding	ENSMUSG00000018168.8	Ikzf3				11.054	11.6	17	16	211.2	168.2	175.9	221928	325817	306110	4.04312e+06	3.22042e+06	3.36764e+06	High	High	High	High	High	High	1
High	P19001	Keratin, type I cytoskeletal 19 OS=Mus musculus OX=10090 GN=Krt19 PE=1 SV=1	11	8	48	2	403	44.5	5.39	912	8	cell differentiation;cell organization and biogenesis;regulation of biological process;response to stimulus	cytoskeleton;membrane	protein binding;structural molecule activity	ENSMUSG00000020911.14	Krt19			Formation of the cornified envelope	7.403	45.4	10.2	15.4	63.3	129.8	336	65794.3	14725	22335.8	91720.9	188189	487086	Peak Found	Not Found	Not Found	Peak Found	High	High	1
High	Q6IFX2	Keratin, type I cytoskeletal 42 OS=Mus musculus OX=10090 GN=Krt42 PE=1 SV=1	28	14	78	4	452	50.1	5.16	1594	14		cytoplasm	structural molecule activity	ENSMUSG00000053654.7	Krt42				4.092	95.1	13.8	30.5	65.5	147.9	247.2	5.63026e+06	814906	1.80304e+06	3.87995e+06	8.75633e+06	1.46326e+07	High	Peak Found	High	High	High	High	1
High	Q9QWL7	Keratin, type I cytoskeletal 17 OS=Mus musculus OX=10090 GN=Krt17 PE=1 SV=3	39	20	90	6	433	48.1	5.06	1796	20	cell organization and biogenesis;regulation of biological process;response to stimulus	cytoplasm;cytoskeleton	catalytic activity;motor activity;protein binding;receptor activity;signal transducer activity;structural molecule activity	ENSMUSG00000035557.9	Krt17		EGFR1 Signaling Pathway	Formation of the cornified envelope	3.74	147.7	20.8	64	76.2	98.9	192.4	8.17023e+07	1.15061e+07	3.54033e+07	4.21683e+07	5.47161e+07	1.06401e+08	Peak Found	Not Found	Peak Found	High	High	High	1
High	Q61781	Keratin, type I cytoskeletal 14 OS=Mus musculus OX=10090 GN=Krt14 PE=1 SV=2	30	15	134	2	484	52.8	5.17	2508	15	cell differentiation;cell organization and biogenesis;response to stimulus	cytoplasm;nucleus	protein binding;structural molecule activity	ENSMUSG00000045545.8	Krt14			Type I hemidesmosome assembly; Formation of the cornified envelope	2.934	198.9	21.3	61.3	61.9	74.2	182.4	3.56661e+07	3.82134e+06	1.09944e+07	1.10935e+07	1.33135e+07	3.27057e+07	High	Peak Found	High	High	High	High	1
High	Q6URW6	Myosin-14 OS=Mus musculus OX=10090 GN=Myh14 PE=1 SV=1	4	6	35	2	2000	228.4	5.55	806	6	cell organization and biogenesis;cellular component movement;regulation of biological process;response to stimulus	cytoplasm;membrane	catalytic activity;motor activity;nucleotide binding;protein binding	ENSMUSG00000030739.18	Myh14	Regulation of actin cytoskeleton; Tight junction		RHO GTPases activate PAKs	2.668	58.6	55	51.4	150	156.4	128.6	550667	516279	482371	1.40882e+06	1.46896e+06	1.20724e+06	High	High	High	High	High	High	1
High	Q56A07	Sodium channel subunit beta-2 OS=Mus musculus OX=10090 GN=Scn2b PE=1 SV=1	5	1	6	1	215	24.2	6.54	42	1	regulation of biological process;response to stimulus;transport	membrane	transporter activity	ENSMUSG00000070304.12	Scn2b				2.658	91.4	22.5	45.3	194.8	3	243	904379	223063	447805	1.92764e+06	29256.5	2.40411e+06	High	High	Peak Found	Peak Found	Not Found	High	1
High	Q8VDD5	Myosin-9 OS=Mus musculus OX=10090 GN=Myh9 PE=1 SV=4	35	60	502	56	1960	226.2	5.66	8958	60	cell differentiation;cell organization and biogenesis;cellular component movement;metabolic process;regulation of biological process;transport	cytoplasm;cytoskeleton;cytosol;extracellular;membrane;nucleus	catalytic activity;motor activity;nucleotide binding;protein binding;RNA binding;transporter activity	ENSMUSG00000022443.16	Myh9	Regulation of actin cytoskeleton; Tight junction	Primary Focal Segmental Glomerulosclerosis FSGS	RHO GTPases activate PAKs	2.342	55.4	55.9	59.1	150.7	142.9	136	3.81276e+07	3.84576e+07	4.06155e+07	1.03625e+08	9.82543e+07	9.35616e+07	High	High	High	High	High	High	1
High	Q8BGZ7	Keratin, type II cytoskeletal 75 OS=Mus musculus OX=10090 GN=Krt75 PE=1 SV=1	16	12	97	1	551	59.7	8.31	1856	12	cell differentiation;metabolic process;transport		catalytic activity;motor activity;protein binding;structural molecule activity;transporter activity	ENSMUSG00000022986.5	Krt75			Formation of the cornified envelope	2.293	189.1	23.4	52.5	75.6	120.3	139.1	374016	46344.2	103795	149616	237957	275231	High	Peak Found	High	High	High	High	1
High	Q61151	Serine/threonine-protein phosphatase 2A 56 kDa regulatory subunit epsilon isoform OS=Mus musculus OX=10090 GN=Ppp2r5e PE=1 SV=3	2	1	1	1	467	54.7	6.95	23	1	regulation of biological process;response to stimulus	cytoplasm;cytosol	enzyme regulator activity	ENSMUSG00000021051.10	Ppp2r5e	mRNA surveillance pathway; Dopaminergic synapse; Oocyte meiosis; Sphingolipid signaling pathway; PI3K-Akt signaling pathway; AMPK signaling pathway; Adrenergic signaling in cardiomyocytes	Focal Adhesion-PI3K-Akt-mTOR-signaling pathway; Glycogen Metabolism; IL-6 signaling Pathway; Wnt Signaling Pathway; Wnt Signaling Pathway and Pluripotency	Beta-catenin phosphorylation cascade; PI5P, PP2A and IER3 Regulate PI3K/AKT Signaling; CTLA4 inhibitory signaling; RAF activation; Interleukin-20 family signaling; Disassembly of the destruction complex and recruitment of AXIN to the membrane; Negative regulation of MAPK pathway; Amplification of signal from unattached kinetochores via a MAD2 inhibitory signal; Resolution of Sister Chromatid Cohe…	2.188	89.3	51.3	51.7	124.7	112.2	170.8	127652	73275.9	73942.5	178198	160306	244122	High	Peak Found	Peak Found	Peak Found	Peak Found	Peak Found	1
Medium	Q8R2U0	Nucleoporin SEH1 OS=Mus musculus OX=10090 GN=Seh1l PE=2 SV=1	6	1	1	1	360	39.7	8.05	0	1	cell communication;cell division;cell organization and biogenesis;defense response;regulation of biological process;response to stimulus;transport	chromosome;membrane;nucleus;vacuole	protein binding	ENSMUSG00000079614.3	Seh1l	mTOR signaling pathway; RNA transport		Transcriptional regulation by small RNAs; SUMOylation of RNA binding proteins; snRNP Assembly; SUMOylation of chromatin organization proteins; Resolution of Sister Chromatid Cohesion; Amplification of signal from unattached kinetochores via a MAD2 inhibitory signal; Separation of Sister Chromatids; RHO GTPases Activate Formins; Nuclear Pore Complex (NPC) Disassembly; Regulation of Glucokinase by …	2.132	71.6	84.9	66.5	25.6	170.3	181.1	101414	120205	94145.1	36174.7	241049	256274	Peak Found	Peak Found	Peak Found	Not Found	High	Peak Found	1
Medium	Q9WTS6	Teneurin-3 OS=Mus musculus OX=10090 GN=Tenm3 PE=1 SV=1	1	1	2	1	2715	302.9	6.51	17	1	cell differentiation;cell organization and biogenesis;metabolic process;regulation of biological process;response to stimulus	cell surface;membrane	protein binding		Tenm3				2.118	50.5	71.6	68.2	132	125.9	151.7	362844	514059	489817	947867	903939	1.08893e+06	High	High	Peak Found	Peak Found	Peak Found	Peak Found	1
Medium	O70546	Lysine-specific demethylase 6A OS=Mus musculus OX=10090 GN=Kdm6a PE=1 SV=2	1	1	1	1	1401	154.3	7.39	0	1	cell differentiation;cell organization and biogenesis;metabolic process;regulation of biological process;response to stimulus	nucleus	catalytic activity;DNA binding;metal ion binding;protein binding	ENSMUSG00000037369.16	Kdm6a	Transcriptional misregulation in cancer	PluriNetWork	HDMs demethylate histones	1.966	59.7	78.2	83.3	153.8	56.6	168.4	11643.5	15240.3	16232.5	29967.4	11040.2	32811	Peak Found	Peak Found	High	Not Found	Not Found	Not Found	1
High	Q8BWY9	Protein CIP2A OS=Mus musculus OX=10090 GN=Cip2a PE=1 SV=3	2	2	5	2	907	102	6.28	53	2	metabolic process;regulation of biological process	cytoplasm;cytosol;Golgi;membrane	catalytic activity;DNA binding;motor activity;nucleotide binding;protein binding	ENSMUSG00000033031.13	C330027C09Rik				1.876	76.9	69.8	77.5	123.3	135.2	117.3	180908	164333	182541	290301	318221	276064	Peak Found	Peak Found	Peak Found	High	High	High	1
Medium	Q60675	Laminin subunit alpha-2 OS=Mus musculus OX=10090 GN=Lama2 PE=1 SV=2	1	1	1	1	3118	343.6	6.09	0	1	cell differentiation;cell organization and biogenesis;cellular component movement;metabolic process;regulation of biological process;response to stimulus;transport	cytoplasm;cytoskeleton;extracellular;Golgi;membrane	catalytic activity;motor activity;protein binding;structural molecule activity;transporter activity	ENSMUSG00000019899.16	Lama2	Hypertrophic cardiomyopathy (HCM); Arrhythmogenic right ventricular cardiomyopathy (ARVC); Focal adhesion; Toxoplasmosis; Small cell lung cancer; Dilated cardiomyopathy; Pathways in cancer; Viral myocarditis; ECM-receptor interaction; PI3K-Akt signaling pathway; Amoebiasis	Focal Adhesion-PI3K-Akt-mTOR-signaling pathway; Alpha6-Beta4 Integrin Signaling Pathway; Focal Adhesion	MET activates PTK2 signaling; Laminin interactions	1.704	92.8	84.8	47.2	131.5	158.1	85.7	162716	148684	82715.9	230634	277271	150253	Peak Found	Peak Found	Peak Found	Peak Found	High	Peak Found	1
Medium	Q8K2W3	Thioredoxin domain-containing protein 11 OS=Mus musculus OX=10090 GN=Txndc11 PE=1 SV=1	1	1	1	1	948	105.9	7.88	0	1	cellular homeostasis;metabolic process;regulation of biological process;response to stimulus	endoplasmic reticulum;membrane	catalytic activity	ENSMUSG00000022498.16	Txndc11				1.674	69.5	76.4	78.3	127.8	119.9	128.1	600008	659233	676296	1.10328e+06	1.03461e+06	1.10575e+06	Peak Found	Peak Found	Peak Found	High	Peak Found	Peak Found	1
High	Q64152	Transcription factor BTF3 OS=Mus musculus OX=10090 GN=Btf3 PE=1 SV=3	14	1	2	1	204	22	9.52	18	1	metabolic process;regulation of biological process;transport	cytoplasm;cytosol;nucleus	RNA binding	ENSMUSG00000021660.14	Btf3				1.619	89.8	8.2	136.8	182.1	145.3	37.8	63963.1	5858.85	97485.9	129716	103549	26942.8	High	Not Found	Peak Found	High	Peak Found	Not Found	1
Medium	P50289	Acrosomal protein SP-10 OS=Mus musculus OX=10090 GN=Acrv1 PE=1 SV=2	7	1	1	1	261	27.9	4.5	0	1				ENSMUSG00000032110.4	Acrv1				1.577	51.6	84.1	93.3	103.6	120.2	147.2	243831	397042	440808	489138	567917	695111	Peak Found	Peak Found	Peak Found	High	Peak Found	Peak Found	1
Medium	Q8C351	Layilin OS=Mus musculus OX=10090 GN=Layn PE=1 SV=4	3	1	1	1	381	43.2	4.87	0	1		cell surface;membrane		ENSMUSG00000060594.6	Layn				1.564	66.5	94.3	79.8	147.5	107.7	104.1	351260	497984	421257	779004	568570	549708	Peak Found	Peak Found	Peak Found	Peak Found	High	Peak Found	1
High	P61082	NEDD8-conjugating enzyme Ubc12 OS=Mus musculus OX=10090 GN=Ube2m PE=1 SV=1	21	4	22	4	183	20.9	7.69	280	4	metabolic process;regulation of biological process	cytoplasm	catalytic activity;nucleotide binding;protein binding	ENSMUSG00000005575.16	Ube2m	Ubiquitin mediated proteolysis		Dectin-1 mediated noncanonical NF-kB signaling; NIK-->noncanonical NF-kB signaling; Neddylation; TGF-beta receptor signaling activates SMADs	1.509	74.6	86.1	77.3	126.9	128	107	1.6088e+06	1.85695e+06	1.6672e+06	2.73465e+06	2.7596e+06	2.30664e+06	High	High	High	High	High	High	1
High	Q7TSG5	SH3 domain-containing protein 21 OS=Mus musculus OX=10090 GN=Sh3d21 PE=1 SV=1	2	1	157	1	549	60.3	8.27	2048	1		membrane;nucleus	protein binding	ENSMUSG00000073758.10	Sh3d21				1.498	73.2	90.2	84.2	86.7	130.6	135.1	6.70897e+08	8.26176e+08	7.70969e+08	7.94592e+08	1.19634e+09	1.23773e+09	High	High	High	High	High	High	1
High	Q922U2	Keratin, type II cytoskeletal 5 OS=Mus musculus OX=10090 GN=Krt5 PE=1 SV=1	29	23	202	11	580	61.7	7.75	3066	23	metabolic process	cytoplasm;membrane;mitochondrion;nucleus	catalytic activity;motor activity;protein binding;structural molecule activity	ENSMUSG00000061527.6	Krt5			Type I hemidesmosome assembly; Formation of the cornified envelope	1.496	162.4	26.2	94.6	87.6	92.3	136.8	8.36918e+07	1.3525e+07	4.87511e+07	4.51556e+07	4.75827e+07	7.05293e+07	High	High	High	High	High	High	1
Medium	Q7SIG6	Arf-GAP with SH3 domain, ANK repeat and PH domain-containing protein 2 OS=Mus musculus OX=10090 GN=Asap2 PE=1 SV=3	1	1	3	1	958	106.7	6.65	36	1	regulation of biological process	cytoplasm;Golgi;membrane	enzyme regulator activity;metal ion binding;protein binding	ENSMUSG00000052632.15	Asap2	Endocytosis; Fc gamma R-mediated phagocytosis			1.457	167.7	35.8	81.6	72.6	118.8	123.4	3.20283e+07	6.8456e+06	15576344	1.38738e+07	2.26951e+07	2.357e+07	High	Peak Found	Peak Found	Peak Found	High	High	1
High	Q9QZ73	DCN1-like protein 1 OS=Mus musculus OX=10090 GN=Dcun1d1 PE=2 SV=1	23	5	30	5	259	30.1	5.34	294	5	metabolic process;regulation of biological process	cytosol;nucleus	protein binding	ENSMUSG00000027708.14	Dcun1d1			Neddylation	1.456	72.4	84.4	66.9	147	111.8	117.5	454900	530247	420345	923903	702901	738550	High	High	High	High	High	High	1
Medium	Q9WUX5	Inositol 1,4,5-triphosphate receptor associated 1 OS=Mus musculus OX=10090 GN=Irag1 PE=1 SV=2	1	1	1	1	899	97.4	5.62	29	1	regulation of biological process;response to stimulus	cytoplasm;endoplasmic reticulum;membrane	protein binding		Mrvi1			cGMP effects	1.434	85.2	75.7	80	114.7	103.1	141.4	28674.2	25475	26932.5	38624.2	34711.5	47590.6	Not Found	Not Found	Not Found	Peak Found	Peak Found	High	1
High	Q6NVE8	WD repeat-containing protein 44 OS=Mus musculus OX=10090 GN=Wdr44 PE=1 SV=1	1	1	3	1	915	101.5	5.24	17	1	regulation of biological process	cytoplasm;cytosol;endosome;Golgi;membrane	protein binding	ENSMUSG00000036769.14	Wdr44				1.427	74.5	94.1	80.7	97.6	138.1	115.1	53913.9	68069.7	58359.1	70623.1	99915.8	83270.1	Peak Found	Peak Found	High	Peak Found	High	High	1
High	Q8CI52	Protein Aster-C OS=Mus musculus OX=10090 GN=Gramd1c PE=1 SV=2	2	1	3	1	662	76	7.56	23	1									1.424	72.6	132.5	68.1	111.3	118.4	97	1.70183e+06	3.10708e+06	1.59688e+06	2.60912e+06	2.7758e+06	2.27448e+06	Peak Found	Peak Found	High	Peak Found	High	Peak Found	1
High	E9Q557	Desmoplakin OS=Mus musculus OX=10090 GN=Dsp PE=1 SV=1	2	4	9	4	2883	332.7	6.8	54	4	cell differentiation;cell organization and biogenesis;metabolic process;regulation of biological process;response to stimulus	cytoplasm;cytoskeleton;membrane;nucleus	catalytic activity;motor activity;protein binding;RNA binding;structural molecule activity	ENSMUSG00000054889.9	Dsp	Arrhythmogenic right ventricular cardiomyopathy (ARVC)	Lung fibrosis; Alpha6-Beta4 Integrin Signaling Pathway	Formation of the cornified envelope; Neutrophil degranulation	1.4	111.6	31.6	94.4	98.9	139.3	124.2	449379	127394	380312	398283	561055	500165	High	Peak Found	High	Peak Found	High	High	1
High	P17095	High mobility group protein HMG-I/HMG-Y OS=Mus musculus OX=10090 GN=Hmga1 PE=1 SV=4	33	2	3	2	107	11.6	10.32	26	2	cell organization and biogenesis;metabolic process;regulation of biological process;response to stimulus	chromosome;nucleus	catalytic activity;DNA binding;protein binding	ENSMUSG00000046711.15; ENSMUSG00000078249.5	Hmga1; Hmga1-rs1; Hmga1b		Adipogenesis genes	Formation of Senescence-Associated Heterochromatin Foci (SAHF)	1.378	55.1	71.3	181.1	131.9	89.4	71.2	158301	204928	520696	379079	257080	204751	Peak Found	High	High	Peak Found	High	Peak Found	1
High	Q8VED5	Keratin, type II cytoskeletal 79 OS=Mus musculus OX=10090 GN=Krt79 PE=1 SV=2	9	9	67	1	531	57.5	7.69	1061	9			catalytic activity;motor activity;protein binding;structural molecule activity	ENSMUSG00000061397.7	Krt79			Formation of the cornified envelope	1.376	203.3	16.7	59.6	62.1	82	176.4	1.918e+07	1.57446e+06	5.61906e+06	5.85314e+06	7.73012e+06	1.66353e+07	High	High	High	High	High	High	1
Medium	Q6KAS7	Zinc finger protein 521 OS=Mus musculus OX=10090 GN=Znf521 PE=1 SV=2	1	1	1	1	1311	147.6	7.01	0	1	cell differentiation;development;metabolic process;regulation of biological process	nucleus	DNA binding;metal ion binding;protein binding	ENSMUSG00000024420.8	Zfp521				1.374	81.8	92	67.3	164.1	112.4	82.4	10198.6	11465.2	8387.12	20451.2	14011.4	10271	Peak Found	Peak Found	Peak Found	High	Peak Found	Peak Found	1
High	Q9QUJ7	Long-chain-fatty-acid--CoA ligase 4 OS=Mus musculus OX=10090 GN=Acsl4 PE=1 SV=2	3	2	3	2	711	79	8.28	23	2	cell differentiation;metabolic process;regulation of biological process;response to stimulus;transport	cytoplasm;endoplasmic reticulum;membrane;mitochondrion	catalytic activity;nucleotide binding	ENSMUSG00000031278.12	Acsl4	PPAR signaling pathway; Fatty acid metabolism; Metabolic pathways; Fatty acid degradation; Adipocytokine signaling pathway; Fatty acid biosynthesis; Peroxisome	Fatty Acid Beta Oxidation; PPAR signaling pathway; Fatty Acid Biosynthesis; Mitochondrial LC-Fatty Acid Beta-Oxidation	Synthesis of very long-chain fatty acyl-CoAs	1.336	142.3	42.1	52.1	131.1	42.1	190.2	24643.2	7287.55	9022.07	22695	7292.51	32935	High	High	Not Found	Not Found	Not Found	Not Found	1
High	Q02257	Junction plakoglobin OS=Mus musculus OX=10090 GN=Jup PE=1 SV=3	13	7	30	7	745	81.7	6.14	595	7	cell organization and biogenesis;cellular component movement;regulation of biological process;response to stimulus	cytoplasm;cytoskeleton;cytosol;membrane;nucleus	protein binding;signal transducer activity;structural molecule activity	ENSMUSG00000001552.14	Jup	Acute myeloid leukemia; Arrhythmogenic right ventricular cardiomyopathy (ARVC); Transcriptional misregulation in cancer; Pathways in cancer	Wnt Signaling Pathway NetPath	Formation of the cornified envelope; VEGFR2 mediated vascular permeability; Neutrophil degranulation; Adherens junctions interactions	1.315	116.2	30.8	100.5	109.5	129.9	113.1	680576	180320	588660	641613	761198	662295	High	High	High	High	High	High	1
High	Q9QZQ8	Core histone macro-H2A.1 OS=Mus musculus OX=10090 GN=Macroh2a1 PE=1 SV=3	15	4	17	4	372	39.7	9.8	265	4	cell organization and biogenesis;regulation of biological process	chromosome;nucleus	DNA binding;enzyme regulator activity;protein binding	ENSMUSG00000015937.14	H2afy	Alcoholism; Systemic lupus erythematosus		Meiotic Recombination; Mus musculus biological processes; NoRC negatively regulates rRNA expression; Meiotic Synapsis	1.29	76.9	89.3	114.5	148.2	84.4	86.6	1.3301e+06	1.54545e+06	1.98108e+06	2.56397e+06	1.46039e+06	1.49818e+06	High	High	High	High	High	High	1
High	Q08189	Protein-glutamine gamma-glutamyltransferase E OS=Mus musculus OX=10090 GN=Tgm3 PE=1 SV=2	2	1	1	1	693	77.3	6.81	19	1	cell differentiation;cell organization and biogenesis;metabolic process	cytoplasm;cytoskeleton	catalytic activity;metal ion binding	ENSMUSG00000027401.9	Tgm3				1.272	382.2	47.1	18.9	30.4	59.9	61.6	207500	25557.1	10238	16488.9	32503.8	33462.1	High	Not Found	Not Found	Not Found	Not Found	Not Found	1
High	Q6IME9	Keratin, type II cytoskeletal 72 OS=Mus musculus OX=10090 GN=Krt72 PE=3 SV=1	6	4	37	1	520	56.7	7.4	617	4			catalytic activity;motor activity;protein binding;structural molecule activity	ENSMUSG00000056605.6	Krt72; Krt72-ps			Formation of the cornified envelope	1.271	128.9	39.5	86.8	74.3	110.3	160	4.96906e+06	1.52384e+06	3.34679e+06	2.86522e+06	4.25321e+06	6.16915e+06	High	High	High	High	High	High	1
High	Q91ZA3	Propionyl-CoA carboxylase alpha chain, mitochondrial OS=Mus musculus OX=10090 GN=Pcca PE=1 SV=2	29	21	1250	21	724	79.9	7.25	29797	21		extracellular;mitochondrion;organelle lumen	catalytic activity;metal ion binding;nucleotide binding;protein binding	ENSMUSG00000041650.15	Pcca	Valine, leucine and isoleucine degradation; Metabolic pathways; Propanoate metabolism; Carbon metabolism; Glyoxylate and dicarboxylate metabolism		Propionyl-CoA catabolism; Biotin transport and metabolism	1.262	83.2	90.9	87.8	124.5	110.4	103.2	1.20535e+09	1.31655e+09	1.2719e+09	1.80469e+09	1.60027e+09	1.49584e+09	High	High	High	High	High	High	1
High	Q9WV03	Protein FAM50A OS=Mus musculus OX=10090 GN=Fam50a PE=1 SV=1	5	1	1	1	339	40.2	6.83	16	1		nucleus	RNA binding	ENSMUSG00000001962.8	Fam50a				1.256	88.1	100.7	88.8	126.5	118.2	77.6	45200	51669.9	45558.5	64877.1	60624.3	39811.9	Peak Found	Peak Found	High	Peak Found	Peak Found	Peak Found	1
High	Q80YT9	Splicing regulator RBM11 OS=Mus musculus OX=10090 GN=Rbm11 PE=1 SV=1	4	1	4	1	238	26.9	8.81	32	1	cell differentiation;development;metabolic process;regulation of biological process;response to stimulus	nucleus	protein binding;RNA binding	ENSMUSG00000032940.16	Rbm11		mRNA processing		1.244	82.5	101.2	81.4	93.8	125.9	115.1	131273	160919	129479	149203	200245	183053	Peak Found	High	High	High	High	Peak Found	1
High	Q9ET30	Transmembrane 9 superfamily member 3 OS=Mus musculus OX=10090 GN=Tm9sf3 PE=1 SV=1	2	1	5	1	587	67.5	7.21	86	1		membrane		ENSMUSG00000025016.10	Tm9sf3				1.202	126	86.2	80.5	99.7	104.1	103.6	119872	81969.9	76587.7	94858.6	99035	98526.8	High	High	High	Peak Found	High	High	1
High	G3X9C2	F-box only protein 50 OS=Mus musculus OX=10090 GN=Nccrp1 PE=1 SV=2	4	1	3	1	266	30.4	7.12	27	1	regulation of biological process	cytoplasm			Nccrp1				1.199	166.3	15.4	82.5	98.9	96.1	140.7	39651.4	3682.47	19671.8	23577	22908.5	33547.3	High	Peak Found	High	Peak Found	Peak Found	High	1
High	Q3TTY5	Keratin, type II cytoskeletal 2 epidermal OS=Mus musculus OX=10090 GN=Krt2 PE=1 SV=1	7	9	71	6	707	70.9	8.06	1304	9	cell organization and biogenesis;cell proliferation;cellular component movement;metabolic process	cytoskeleton;membrane;nucleus	protein binding;structural molecule activity	ENSMUSG00000064201.8	Krt2			Formation of the cornified envelope	1.198	204.9	32.2	84.7	73.9	76.2	128.1	7.83549e+07	1.23303e+07	3.23947e+07	2.82494e+07	2.91423e+07	4.89833e+07	High	High	High	High	High	High	1
High	E9Q4Z2	Acetyl-CoA carboxylase 2 OS=Mus musculus OX=10090 GN=Acacb PE=1 SV=1	22	39	334	26	2448	275.6	6.32	7061	39	cell organization and biogenesis;metabolic process;regulation of biological process;response to stimulus	membrane;mitochondrion;nucleus	catalytic activity;metal ion binding;nucleotide binding;protein binding	ENSMUSG00000042010.16	Acacb	Pyruvate metabolism; Insulin signaling pathway; Metabolic pathways; Insulin resistance; Propanoate metabolism; Adipocytokine signaling pathway; AMPK signaling pathway; Fatty acid biosynthesis; Glucagon signaling pathway	Fatty Acid Biosynthesis	ChREBP activates metabolic gene expression; Biotin transport and metabolism; Import of palmitoyl-CoA into the mitochondrial matrix	1.193	86.7	96.1	94.2	121.9	101.1	100.1	1.48373e+07	1.64437e+07	1.61177e+07	2.08724e+07	1.73116e+07	1.71282e+07	High	High	High	High	High	High	1
High	Q9CQF3	Cleavage and polyadenylation specificity factor subunit 5 OS=Mus musculus OX=10090 GN=Nudt21 PE=1 SV=1	11	2	2	2	227	26.2	8.82	22	2	cell organization and biogenesis;metabolic process	nucleus	catalytic activity;protein binding;RNA binding	ENSMUSG00000031754.10	Nudt21	mRNA surveillance pathway	mRNA processing	mRNA Splicing - Major Pathway; mRNA 3'-end processing; Processing of Intronless Pre-mRNAs; Cleavage of Growing Transcript in the Termination Region	1.188	40.7	150.2	32.6	141.4	95.2	139.9	83106.9	306470	66480.8	288443	194282	285567	Peak Found	Peak Found	High	Peak Found	Peak Found	High	1
High	Q62351	Transferrin receptor protein 1 OS=Mus musculus OX=10090 GN=Tfrc PE=1 SV=1	1	1	1	1	763	85.7	6.57	15	1	cell communication;cell differentiation;cellular homeostasis;metabolic process;regulation of biological process;response to stimulus;transport	cell surface;cytoplasm;endosome;extracellular;membrane;mitochondrion;nucleus	protein binding;receptor activity;RNA binding;transporter activity	ENSMUSG00000022797.15	Tfrc	Endocytosis; Phagosome; HIF-1 signaling pathway; Hematopoietic cell lineage		Golgi Associated Vesicle Biogenesis; Cargo recognition for clathrin-mediated endocytosis; Transferrin endocytosis and recycling	1.185	70.4	99.4	106.9	117.8	117.9	87.6	20658.9	29200.2	31398.5	34593.9	34615.5	25707.9	High	Not Found	Peak Found	Not Found	Not Found	Not Found	1
High	Q3UYV9	Nuclear cap-binding protein subunit 1 OS=Mus musculus OX=10090 GN=Ncbp1 PE=1 SV=2	4	2	3	2	790	91.9	6.64	14	2	cell organization and biogenesis;metabolic process;regulation of biological process;transport	cytoplasm;cytosol;mitochondrion;nucleus	protein binding;RNA binding	ENSMUSG00000028330.8	Ncbp1	mRNA surveillance pathway; Spliceosome; RNA transport		mRNA Capping; RNA Polymerase II Pre-transcription Events; Nonsense Mediated Decay (NMD) independent of the Exon Junction Complex (EJC); Nonsense Mediated Decay (NMD) enhanced by the Exon Junction Complex (EJC); Cleavage of Growing Transcript in the Termination Region ; Formation of RNA Pol II elongation complex ; mRNA Splicing - Major Pathway; snRNP Assembly; FGFR2 alternative splicing; mRNA Spli…	1.172	17.6	97.7	171.5	114.5	66.1	132.7	5385.3	29881.5	52477.2	35017.6	20220.9	40590.3	High	High	High	Not Found	Not Found	Peak Found	1
Medium	Q8CJ19	[F-actin]-monooxygenase MICAL3 OS=Mus musculus OX=10090 GN=Mical3 PE=1 SV=2	0	1	1	1	1993	223.6	5.47	25	1	cell division;cell organization and biogenesis;metabolic process;transport	cytoplasm;cytoskeleton;cytosol;membrane;nucleus	catalytic activity;metal ion binding;nucleotide binding;protein binding	ENSMUSG00000051586.16	Mical3				1.164	92.6	98.6	79	103.3	134.7	91.9	40574.3	43219.8	34603.2	45257.6	59033.8	40284.6	High	Peak Found	Peak Found	Peak Found	Peak Found	Peak Found	1
Medium	Q5DTK1	Chondroitin sulfate synthase 3 OS=Mus musculus OX=10090 GN=Chsy3 PE=2 SV=3	1	1	1	1	884	100	8.38	35	1		Golgi;membrane	catalytic activity;metal ion binding	ENSMUSG00000058152.7	Chsy3	Metabolic pathways; Glycosaminoglycan biosynthesis - chondroitin sulfate / dermatan sulfate		Chondroitin sulfate biosynthesis	1.156	87.4	113.4	75.6	101	87.2	135.4	158806	206128	137505	183543	158587	246251	Peak Found	High	Peak Found	Peak Found	Peak Found	Peak Found	1
High	Q9CZM2	60S ribosomal protein L15 OS=Mus musculus OX=10090 GN=Rpl15 PE=1 SV=4	42	9	90	9	204	24.1	11.62	1188	9	metabolic process	membrane;nucleus;ribosome	protein binding;RNA binding;structural molecule activity	ENSMUSG00000012405.15	Rpl15	Ribosome	Cytoplasmic Ribosomal Proteins	L13a-mediated translational silencing of Ceruloplasmin expression; Nonsense Mediated Decay (NMD) independent of the Exon Junction Complex (EJC); Nonsense Mediated Decay (NMD) enhanced by the Exon Junction Complex (EJC); GTP hydrolysis and joining of the 60S ribosomal subunit; Formation of a pool of free 40S subunits; Major pathway of rRNA processing in the nucleolus and cytosol; SRP-dependent cot…	1.149	83.1	90	99.5	95.2	97.9	134.3	1.87581e+07	2.03161e+07	2.24466e+07	2.14892e+07	2.20926e+07	3.03091e+07	High	High	High	High	High	High	1
High	Q9D832	DnaJ homolog subfamily B member 4 OS=Mus musculus OX=10090 GN=Dnajb4 PE=1 SV=1	6	2	7	1	337	37.8	8.59	199	2	metabolic process;regulation of biological process	cytoplasm;cytosol;membrane	enzyme regulator activity;protein binding	ENSMUSG00000028035.13	Dnajb4				1.145	136.1	36.5	97.7	62.1	111.8	155.8	76904.2	20631.1	55211.7	35111.2	63210.3	88061.6	High	Not Found	Peak Found	Not Found	Peak Found	Peak Found	1
Medium	Q9D1M0	Protein SEC13 homolog OS=Mus musculus OX=10090 GN=Sec13 PE=1 SV=3	3	1	2	1	322	35.5	5.38	0	1	cell organization and biogenesis;regulation of biological process;transport	chromosome;cytosol;endoplasmic reticulum;membrane;nucleus;vacuole	protein binding	ENSMUSG00000030298.10	Sec13	mTOR signaling pathway; RNA transport; Protein processing in endoplasmic reticulum		Amplification of signal from unattached kinetochores via a MAD2 inhibitory signal; Resolution of Sister Chromatid Cohesion; Separation of Sister Chromatids; RHO GTPases Activate Formins; Antigen Presentation: Folding, assembly and peptide loading of class I MHC; MHC class II antigen presentation; COPII (Coat Protein 2) Mediated Vesicle Transport	1.139	103.1	84	78.4	151.1	95.7	87.7	1.73478e+06	1.41397e+06	1320027	2.5439e+06	1.61094e+06	1.47539e+06	High	Peak Found	High	Peak Found	Peak Found	Peak Found	1
High	Q920N2	Biotin--protein ligase OS=Mus musculus OX=10090 GN=Hlcs PE=1 SV=1	3	2	8	2	722	78.5	5.34	80	2	cell organization and biogenesis;cell proliferation;metabolic process;response to stimulus	chromosome;cytoplasm;cytosol;mitochondrion	catalytic activity;nucleotide binding;protein binding	ENSMUSG00000040820.15	Hlcs	Metabolic pathways; Biotin metabolism		Biotin transport and metabolism	1.129	106.4	92.9	78.6	110.7	109	102.5	423117	369420	312816	440206	433479	407867	High	High	High	High	High	High	1
High	P61211	ADP-ribosylation factor-like protein 1 OS=Mus musculus OX=10090 GN=Arl1 PE=1 SV=1	17	2	4	2	181	20.4	5.72	47	2	cell organization and biogenesis;metabolic process;regulation of biological process;response to stimulus;transport	cytoplasm;cytosol;Golgi;membrane	catalytic activity;enzyme regulator activity;metal ion binding;nucleotide binding;protein binding;signal transducer activity	ENSMUSG00000060904.14	Arl1			Retrograde transport at the Trans-Golgi-Network	1.111	85.8	82.6	90.3	124.1	111.2	105.9	1.10241e+07	1.06152e+07	1.15998e+07	1.59465e+07	1.42902e+07	1.36011e+07	High	Peak Found	High	Peak Found	Peak Found	Peak Found	1
High	P47963	60S ribosomal protein L13 OS=Mus musculus OX=10090 GN=Rpl13 PE=1 SV=3	14	3	12	3	211	24.3	11.55	140	3	metabolic process	membrane;nucleus;ribosome	RNA binding;structural molecule activity	ENSMUSG00000000740.12	Rpl13	Ribosome	Cytoplasmic Ribosomal Proteins	L13a-mediated translational silencing of Ceruloplasmin expression; Nonsense Mediated Decay (NMD) independent of the Exon Junction Complex (EJC); Nonsense Mediated Decay (NMD) enhanced by the Exon Junction Complex (EJC); GTP hydrolysis and joining of the 60S ribosomal subunit; Formation of a pool of free 40S subunits; Major pathway of rRNA processing in the nucleolus and cytosol; SRP-dependent cot…	1.108	96.9	87.2	108.2	116.5	104.6	86.5	766951	690413	856915	922444	828535	685212	High	High	High	High	High	High	1
High	Q61545	RNA-binding protein EWS OS=Mus musculus OX=10090 GN=Ewsr1 PE=1 SV=2	4	3	8	3	655	68.4	9.33	69	3	metabolic process;regulation of biological process	cytoplasm;membrane;nucleus	metal ion binding;protein binding;RNA binding	ENSMUSG00000009079.16	Ewsr1	Transcriptional misregulation in cancer	PluriNetWork; mRNA processing		1.089	86.9	103.9	102.2	86.2	127.9	92.9	360238	430788	423774	357134	530135	384905	High	High	High	High	High	High	1
High	Q8R4H9	Zinc transporter 5 OS=Mus musculus OX=10090 GN=Slc30a5 PE=1 SV=1	3	2	7	2	761	83.7	7.39	147	2	cellular homeostasis;metabolic process;regulation of biological process;response to stimulus;transport	Golgi;membrane;nucleus	catalytic activity;transporter activity	ENSMUSG00000021629.9	Slc30a5			Insulin processing; Zinc efflux and compartmentalization by the SLC30 family	1.085	96.4	95.1	92	90.1	121.4	105	280799	276784	267715	262354	353446	305741	High	High	High	High	High	High	1
High	Q8R0F6	Integrin-linked kinase-associated serine/threonine phosphatase 2C OS=Mus musculus OX=10090 GN=Ilkap PE=1 SV=1	3	1	1	1	392	42.7	7.36	18	1	metabolic process;regulation of biological process	cytoplasm	catalytic activity;metal ion binding	ENSMUSG00000026309.14	Ilkap		mRNA processing		1.083	109.1	87.9	89.8	97.3	160.4	55.6	24457.5	19697	20134.5	21807.3	35950	12459.7	High	Peak Found	Peak Found	Not Found	Not Found	Peak Found	1
High	P84099	60S ribosomal protein L19 OS=Mus musculus OX=10090 GN=Rpl19 PE=1 SV=1	18	4	32	4	196	23.5	11.47	548	4	metabolic process	membrane;ribosome	RNA binding;structural molecule activity	ENSMUSG00000017404.12	Rpl19; Rpl19-ps11	Ribosome	Cytoplasmic Ribosomal Proteins; mRNA processing	L13a-mediated translational silencing of Ceruloplasmin expression; Nonsense Mediated Decay (NMD) independent of the Exon Junction Complex (EJC); Nonsense Mediated Decay (NMD) enhanced by the Exon Junction Complex (EJC); GTP hydrolysis and joining of the 60S ribosomal subunit; Formation of a pool of free 40S subunits; Major pathway of rRNA processing in the nucleolus and cytosol; SRP-dependent cot…	1.078	96.9	81.4	97.4	95.6	122.8	105.9	2.76859e+06	2.32533e+06	2.78311e+06	2.73286e+06	3.50765e+06	3.02665e+06	High	High	High	High	High	High	1
High	O08784	Treacle protein OS=Mus musculus OX=10090 GN=Tcof1 PE=1 SV=1	1	1	6	1	1320	134.9	9.35	230	1	cell organization and biogenesis;metabolic process;regulation of biological process	cytosol;nucleus	protein binding;RNA binding	ENSMUSG00000024613.16	Tcof1	Ribosome biogenesis in eukaryotes			1.078	79.8	100	100	141.8	86	92.4	692503	868339	867880	1.23116e+06	746284	802433	High	High	High	High	High	High	1
High	Q99MR8	Methylcrotonoyl-CoA carboxylase subunit alpha, mitochondrial OS=Mus musculus OX=10090 GN=Mccc1 PE=1 SV=2	16	9	184	9	717	79.3	7.83	3021	9	metabolic process	membrane;mitochondrion;organelle lumen	catalytic activity;metal ion binding;nucleotide binding	ENSMUSG00000027709.9	Mccc1	Valine, leucine and isoleucine degradation; Metabolic pathways		Biotin transport and metabolism; Branched-chain amino acid catabolism	1.077	102	95.2	95.8	112.5	101.4	93.1	5.87206e+07	5.47708e+07	5.51005e+07	6.471e+07	5.83637e+07	5.35944e+07	High	High	High	High	High	High	1
High	P99027	60S acidic ribosomal protein P2 OS=Mus musculus OX=10090 GN=Rplp2 PE=1 SV=3	30	2	10	2	115	11.6	4.54	58	2	metabolic process	membrane;ribosome	structural molecule activity	ENSMUSG00000025508.13	Rplp2	Ribosome	Cytoplasmic Ribosomal Proteins	L13a-mediated translational silencing of Ceruloplasmin expression; Nonsense Mediated Decay (NMD) independent of the Exon Junction Complex (EJC); Nonsense Mediated Decay (NMD) enhanced by the Exon Junction Complex (EJC); GTP hydrolysis and joining of the 60S ribosomal subunit; Formation of a pool of free 40S subunits; Major pathway of rRNA processing in the nucleolus and cytosol; SRP-dependent cot…	1.076	93.8	95.9	92.7	92.8	101.6	123.2	316781	323571	313007	313198	343007	415856	High	High	High	High	High	High	1
High	P02088	Hemoglobin subunit beta-1 OS=Mus musculus OX=10090 GN=Hbb-b1 PE=1 SV=2	7	1	6	1	147	15.8	7.65	61	1	regulation of biological process;transport		antioxidant activity;catalytic activity;metal ion binding;protein binding;transporter activity		Hbb-b1; Beta-s; Hbb-bs; Hbb-bt	African trypanosomiasis; Malaria			1.075	91.8	85.2	119.4	73.8	128.4	101.5	369521	342830	480859	297108	516857	408472	High	High	High	High	High	High	1
High	Q9R1T4	Septin-6 OS=Mus musculus OX=10090 GN=Septin6 PE=1 SV=4	6	2	5	1	434	49.6	6.43	28	2	cell differentiation;cell division	chromosome;cytoplasm;cytoskeleton	nucleotide binding;protein binding	ENSMUSG00000050379.15	Sept6	Bacterial invasion of epithelial cells			1.074	70.2	101.4	106.4	114.2	100.7	107.2	85125	123013	129090	138583	122153	130056	High	High	Peak Found	High	Peak Found	High	1
High	P61161	Actin-related protein 2 OS=Mus musculus OX=10090 GN=Actr2 PE=1 SV=1	3	1	3	1	394	44.7	6.74	55	1	cell division;cell organization and biogenesis;cellular component movement;regulation of biological process;response to stimulus;transport	cytoplasm;cytoskeleton;cytosol;membrane	nucleotide binding;protein binding;structural molecule activity	ENSMUSG00000020152.7	Actr2		ESC Pluripotency Pathways	RHO GTPases Activate WASPs and WAVEs; Neutrophil degranulation; Clathrin-mediated endocytosis; EPHB-mediated forward signaling; Regulation of actin dynamics for phagocytic cup formation	1.069	73.4	127	86.1	146.4	92	75	108255	187379	127054	216022	135792	110721	High	High	High	Peak Found	Peak Found	Peak Found	1
High	Q3UV17	Keratin, type II cytoskeletal 2 oral OS=Mus musculus OX=10090 GN=Krt76 PE=1 SV=1	8	7	61	1	594	62.8	8.43	885	7		nucleus	catalytic activity;motor activity;protein binding;structural molecule activity	ENSMUSG00000075402.1	Krt76			Formation of the cornified envelope	1.068	164.8	34	92.5	85.2	98.8	124.8	3.52233e+07	7.26741e+06	1.97695e+07	1.82078e+07	2.1123e+07	2.66696e+07	High	High	High	High	High	High	1
High	Q9CR57	60S ribosomal protein L14 OS=Mus musculus OX=10090 GN=Rpl14 PE=1 SV=3	10	2	6	2	217	23.5	11.02	276	2	metabolic process	membrane;ribosome	protein binding;RNA binding;structural molecule activity	ENSMUSG00000025794.9	Rpl14	Ribosome		L13a-mediated translational silencing of Ceruloplasmin expression; Nonsense Mediated Decay (NMD) independent of the Exon Junction Complex (EJC); Nonsense Mediated Decay (NMD) enhanced by the Exon Junction Complex (EJC); GTP hydrolysis and joining of the 60S ribosomal subunit; Formation of a pool of free 40S subunits; Major pathway of rRNA processing in the nucleolus and cytosol; SRP-dependent cot…	1.064	96.8	78.4	91.6	150.3	98.4	84.5	832951	675034	788226	1.29369e+06	846647	727192	High	High	High	High	High	Peak Found	1
High	O35887	Calumenin OS=Mus musculus OX=10090 GN=Calu PE=1 SV=1	4	1	6	1	315	37	4.67	25	1		endoplasmic reticulum;extracellular;Golgi;membrane;organelle lumen	enzyme regulator activity;metal ion binding;protein binding	ENSMUSG00000029767.16	Calu			Regulation of Insulin-like Growth Factor (IGF) transport and uptake by Insulin-like Growth Factor Binding Proteins (IGFBPs); Post-translational protein phosphorylation	1.063	96.3	95	99.6	105.8	99.9	103.4	43214.7	42637.6	44684.4	47497.8	44845.3	46406.7	High	High	High	High	High	High	1
High	P47964	60S ribosomal protein L36 OS=Mus musculus OX=10090 GN=Rpl36 PE=1 SV=2	18	2	10	2	105	12.2	11.34	101	2	metabolic process	ribosome	RNA binding;structural molecule activity		Rpl36		Cytoplasmic Ribosomal Proteins		1.057	88.2	111.9	81	88.9	83.3	146.7	1.30445e+06	1.65467e+06	1.19819e+06	1.31566e+06	1.23218e+06	2.16971e+06	High	High	High	High	High	High	1
High	O08553	Dihydropyrimidinase-related protein 2 OS=Mus musculus OX=10090 GN=Dpysl2 PE=1 SV=2	47	19	127	19	572	62.2	6.38	2287	19	cell differentiation;cell organization and biogenesis;cellular component movement;development;regulation of biological process;response to stimulus;transport	cytoplasm;cytoskeleton;cytosol;membrane;mitochondrion	catalytic activity;protein binding	ENSMUSG00000022048.8	Dpysl2	Axon guidance	PluriNetWork	Recycling pathway of L1; CRMPs in Sema3A signaling	1.057	90.3	108	102.3	106.5	95.9	97.1	1.179e+07	1.40949e+07	1.33541e+07	1.38985e+07	1.25174e+07	1.26715e+07	High	High	High	High	High	High	1
High	Q9Z2N8	Actin-like protein 6A OS=Mus musculus OX=10090 GN=Actl6a PE=1 SV=2	2	1	3	1	429	47.4	5.6	28	1	cell organization and biogenesis;metabolic process;regulation of biological process;response to stimulus	membrane;nucleus	DNA binding;protein binding	ENSMUSG00000027671.14	Actl6a		TNF-alpha NF-kB Signaling Pathway	DNA Damage Recognition in GG-NER; RMTs methylate histone arginines; UCH proteinases; RUNX1 interacts with co-factors whose precise effect on RUNX1 targets is not known	1.056	89.2	124.2	90.3	94.3	103.5	98.4	61950.8	86217.6	62704.7	65438.1	71842.8	68334.3	High	High	Peak Found	Peak Found	Peak Found	High	1
High	P02535	Keratin, type I cytoskeletal 10 OS=Mus musculus OX=10090 GN=Krt10 PE=1 SV=3	12	9	132	7	570	57.7	5.11	2258	9	cell differentiation;cell organization and biogenesis;response to stimulus		protein binding;structural molecule activity		Krt10	Staphylococcus aureus infection			1.052	149.7	33.4	69.6	113.3	92.1	142	8.65466e+07	1.93322e+07	4.02196e+07	6.54844e+07	5.32515e+07	8.20857e+07	High	High	High	High	High	High	1
High	Q2VIS4	Filaggrin-2 OS=Mus musculus OX=10090 GN=Flg2 PE=1 SV=2	1	1	2	1	2362	251.2	7.81	48	1		cytoplasm	metal ion binding		Flg2				1.05	179.6	83.5	50.8	92	64.5	129.6	63713.6	29614.4	18042.8	32657.6	22879	45998.5	High	Not Found	Peak Found	Not Found	Not Found	Not Found	1
High	Q05816	Fatty acid-binding protein 5 OS=Mus musculus OX=10090 GN=Fabp5 PE=1 SV=3	7	1	5	1	135	15.1	6.54	48	1	metabolic process;transport	cytoplasm	transporter activity	ENSMUSG00000027533.10	Fabp5	PPAR signaling pathway	PPAR signaling pathway	Triglyceride catabolism; Neutrophil degranulation; Signaling by Retinoic Acid	1.048	90.5	108.8	94.4	109.3	114	83	188390	226487	196470	227536	237261	172837	High	Peak Found	High	High	High	High	1
High	Q9DCD0	6-phosphogluconate dehydrogenase, decarboxylating OS=Mus musculus OX=10090 GN=Pgd PE=1 SV=3	13	4	17	4	483	53.2	7.23	140	4	metabolic process	cytoplasm;nucleus	catalytic activity;nucleotide binding	ENSMUSG00000028961.15	Pgd	Glutathione metabolism; Metabolic pathways; Pentose phosphate pathway; Carbon metabolism	Pentose Phosphate Pathway	Pentose phosphate pathway (hexose monophosphate shunt)	1.044	98.2	120.7	88.4	84.2	109.5	99.1	345843	425126	311452	296653	385818	348981	High	High	High	High	High	High	1
High	P60122	RuvB-like 1 OS=Mus musculus OX=10090 GN=Ruvbl1 PE=1 SV=1	60	19	126	19	456	50.2	6.42	2161	19	cell division;cell organization and biogenesis;metabolic process;regulation of biological process;response to stimulus	cytosol;nucleus	catalytic activity;nucleotide binding;protein binding	ENSMUSG00000030079.15	Ruvbl1	Wnt signaling pathway	Wnt Signaling Pathway NetPath	DNA Damage Recognition in GG-NER; Ub-specific processing proteases; UCH proteinases; Deposition of new CENPA-containing nucleosomes at the centromere; Formation of the beta-catenin:TCF transactivating complex	1.043	93.9	97.2	96.6	120.4	95.6	96.3	1.10232e+07	1.1403e+07	1.13393e+07	1.41228e+07	1.12175e+07	1.1301e+07	High	High	High	High	High	High	1
High	Q5SWU9	Acetyl-CoA carboxylase 1 OS=Mus musculus OX=10090 GN=Acaca PE=1 SV=1	56	108	1326	95	2345	265.1	6.39	25856	108	cell organization and biogenesis;metabolic process;response to stimulus	cytoplasm;cytoskeleton;cytosol;mitochondrion	catalytic activity;metal ion binding;nucleotide binding;protein binding	ENSMUSG00000020532.18	Acaca	Fatty acid metabolism; Pyruvate metabolism; Insulin signaling pathway; Metabolic pathways; Propanoate metabolism; AMPK signaling pathway; Fatty acid biosynthesis; Glucagon signaling pathway	Focal Adhesion-PI3K-Akt-mTOR-signaling pathway; Fatty Acid Biosynthesis; Dysregulated miRNA Targeting in Insulin/PI3K-AKT Signaling; Leptin and adiponectin	ChREBP activates metabolic gene expression; Biotin transport and metabolism; Fatty acyl-CoA biosynthesis; Import of palmitoyl-CoA into the mitochondrial matrix	1.036	95.6	99.8	93.6	109.5	99.5	102	3.96508e+08	4.13921e+08	3.87915e+08	4.53897e+08	4.12608e+08	4.2301e+08	High	High	High	High	High	High	1
High	Q8CIN4	Serine/threonine-protein kinase PAK 2 OS=Mus musculus OX=10090 GN=Pak2 PE=1 SV=1	2	1	2	1	524	57.9	5.77	48	1	cell death;cell organization and biogenesis;cellular component movement;metabolic process;regulation of biological process;response to stimulus	cytoplasm;cytosol;membrane;nucleus	catalytic activity;enzyme regulator activity;nucleotide binding;protein binding	ENSMUSG00000022781.8	Pak2	ErbB signaling pathway; T cell receptor signaling pathway; Regulation of actin cytoskeleton; MAPK signaling pathway; Ras signaling pathway; Focal adhesion; Axon guidance; Renal cell carcinoma	MAPK signaling pathway; Regulation of Actin Cytoskeleton; FAS pathway and Stress induction of HSP regulation; Integrin-mediated Cell Adhesion; Focal Adhesion	RHO GTPases activate PAKs; VEGFR2 mediated vascular permeability; CD209 (DC-SIGN) signaling; CD28 dependent Vav1 pathway; MAPK6/MAPK4 signaling; Sema3A PAK dependent Axon repulsion; FCERI mediated MAPK activation; Generation of second messenger molecules	1.035	107.7	104.6	112.3	31.3	111.4	132.6	45835.2	44527	47770.7	13335.7	47425.1	56445.1	High	High	Peak Found	Not Found	Peak Found	Peak Found	1
High	Q6P8I4	PEST proteolytic signal-containing nuclear protein OS=Mus musculus OX=10090 GN=Pcnp PE=1 SV=1	21	3	28	3	178	19	7.49	758	3	metabolic process	nucleus		ENSMUSG00000071533.11	Pcnp				1.033	75.8	95.8	90.8	135.5	117.1	85	1.48961e+06	1.88388e+06	1.78467e+06	2.66423e+06	2.30261e+06	1.67148e+06	High	High	High	High	High	High	1
High	P70670	Nascent polypeptide-associated complex subunit alpha, muscle-specific form OS=Mus musculus OX=10090 GN=Naca PE=1 SV=2	2	3	15	3	2187	220.4	9.35	392	3	cellular component movement;metabolic process;regulation of biological process;transport	cytoplasm;nucleus	DNA binding;protein binding	ENSMUSG00000061315.14	Naca				1.032	95.2	106.6	98.3	130.2	104.3	65.4	410027	459276	423204	560543	449364	281644	High	High	High	High	High	High	1
High	O35864	COP9 signalosome complex subunit 5 OS=Mus musculus OX=10090 GN=Cops5 PE=1 SV=3	49	12	69	12	334	37.5	6.54	1152	12	metabolic process;regulation of biological process;transport	chromosome;cytoplasm;cytosol;nucleus	catalytic activity;metal ion binding;protein binding	ENSMUSG00000025917.9	Cops5			DNA Damage Recognition in GG-NER; Neddylation; Formation of TC-NER Pre-Incision Complex; Cargo recognition for clathrin-mediated endocytosis	1.028	93.1	111.7	99.1	123.7	87.6	84.9	3.65531e+06	4.38745e+06	3.89451e+06	4.85785e+06	3.43992e+06	3.33478e+06	High	High	High	High	High	High	1
High	P63158	High mobility group protein B1 OS=Mus musculus OX=10090 GN=Hmgb1 PE=1 SV=2	7	1	6	1	215	24.9	5.74	105	1	cell differentiation;cell organization and biogenesis;cell proliferation;cellular component movement;cellular homeostasis;defense response;metabolic process;regulation of biological process;response to stimulus;transport	cell surface;chromosome;cytoplasm;endosome;extracellular;membrane;nucleus	catalytic activity;DNA binding;enzyme regulator activity;protein binding;RNA binding	ENSMUSG00000066551.12	Hmgb1; Gm21596; LOC100862258	Base excision repair		DEx/H-box helicases activate type I IFN and inflammatory cytokines production ; Activation of DNA fragmentation factor; Activated TLR4 signalling; TAK1 activates NFkB by phosphorylation and activation of IKKs complex; RIP-mediated NFkB activation via ZBP1; Neutrophil degranulation; TRAF6 mediated NF-kB activation; Advanced glycosylation endproduct receptor signaling; Interleukin-1 family signalin…	1.028	88.2	111.3	98.7	77.3	101.5	123	199041	251249	222829	174432	229114	277616	Peak Found	High	High	High	High	High	1
Medium	Q9QYJ0	DnaJ homolog subfamily A member 2 OS=Mus musculus OX=10090 GN=Dnaja2 PE=1 SV=1	2	1	1	1	412	45.7	6.48	0	1	metabolic process;regulation of biological process;response to stimulus	cytosol;membrane;nucleus	enzyme regulator activity;metal ion binding;nucleotide binding;protein binding	ENSMUSG00000031701.6	Dnaja2	Protein processing in endoplasmic reticulum		HSP90 chaperone cycle for steroid hormone receptors (SHR)	1.028	80.8	95.5	114.3	138.8	87.5	83	68775.3	81287.5	97332.2	118177	74463.1	70685.1	Peak Found	Peak Found	High	Peak Found	Peak Found	Peak Found	1
High	P04104	Keratin, type II cytoskeletal 1 OS=Mus musculus OX=10090 GN=Krt1 PE=1 SV=4	6	8	63	4	637	65.6	8.15	1988	8	defense response;metabolic process;regulation of biological process;response to stimulus	cytoskeleton;membrane;nucleus	structural molecule activity	ENSMUSG00000046834.6	Krt1			Formation of the cornified envelope; Neutrophil degranulation	1.018	179.4	29.4	103.7	86.2	83.8	117.4	1.49658e+08	2.4494e+07	8.65271e+07	7.19e+07	6.99296e+07	9.79589e+07	High	High	High	High	High	High	1
High	P63101	14-3-3 protein zeta/delta OS=Mus musculus OX=10090 GN=Ywhaz PE=1 SV=1	29	7	26	3	245	27.8	4.79	449	7	cell organization and biogenesis;regulation of biological process;response to stimulus;transport	cytoplasm;cytosol;membrane;mitochondrion;nucleus	protein binding;RNA binding	ENSMUSG00000022285.16	Ywhaz	Epstein-Barr virus infection; Hippo signaling pathway; Hepatitis B; Oocyte meiosis; Cell cycle; PI3K-Akt signaling pathway; Viral carcinogenesis	IL-5 Signaling Pathway; TNF-alpha NF-kB Signaling Pathway; IL-3 Signaling Pathway; Myometrial Relaxation and Contraction Pathways; Alpha6-Beta4 Integrin Signaling Pathway; Calcium Regulation in the Cardiac Cell	Translocation of GLUT4 to the plasma membrane; Activation of BAD and translocation to mitochondria ; Deactivation of the beta-catenin transactivating complex; RHO GTPases activate PKNs; Rap1 signalling; KSRP (KHSRP) binds and destabilizes mRNA; GP1b-IX-V activation signalling; TP53 Regulates Metabolic Genes; Chk1/Chk2(Cds1) mediated inactivation of Cyclin B:Cdk1 complex; Interleukin-3, 5 and GM-C…	1.014	101.7	95.6	100.9	103.9	101.7	96.1	501446	471525	497500	512039	501536	473997	High	High	High	High	High	High	1
High	P97447	Four and a half LIM domains protein 1 OS=Mus musculus OX=10090 GN=Fhl1 PE=1 SV=3	8	2	7	2	280	31.9	8.37	167	2	cell differentiation;development;regulation of biological process	cytoplasm;cytosol;membrane;nucleus	metal ion binding;protein binding	ENSMUSG00000023092.16	Fhl1	Jak-STAT signaling pathway	Delta-Notch Signaling Pathway		1.012	82.6	103.3	107.6	107.6	106	93	474512	593661	618484	618209	609375	534405	High	High	High	High	High	High	1
High	P59999	Actin-related protein 2/3 complex subunit 4 OS=Mus musculus OX=10090 GN=Arpc4 PE=1 SV=3	5	1	2	1	168	19.7	8.43	31	1	cell organization and biogenesis;regulation of biological process	cytoplasm;cytoskeleton	protein binding;structural molecule activity	ENSMUSG00000079426.13	Arpc4	Endocytosis; Regulation of actin cytoskeleton; Salmonella infection; Fc gamma R-mediated phagocytosis; Bacterial invasion of epithelial cells		RHO GTPases Activate WASPs and WAVEs; Clathrin-mediated endocytosis; EPHB-mediated forward signaling; Regulation of actin dynamics for phagocytic cup formation	1.01	116.2	88.4	91.9	82.6	128.2	92.8	145874	111023	115356	103778	161016	116487	High	Peak Found	High	Peak Found	Peak Found	Peak Found	1
High	P35282	Ras-related protein Rab-21 OS=Mus musculus OX=10090 GN=Rab21 PE=1 SV=4	12	2	3	2	222	24.1	7.94	24	2	cellular component movement;regulation of biological process;response to stimulus;transport	endoplasmic reticulum;endosome;Golgi;membrane	catalytic activity;nucleotide binding;protein binding	ENSMUSG00000020132.10	Rab21			RAB GEFs exchange GTP for GDP on RABs	1.006	115.1	61.4	110.8	100.3	106.4	106	105072	56043.3	101154	91510.9	97138.8	96767.1	High	High	Peak Found	Peak Found	Peak Found	Peak Found	1
High	Q9D8V0	Minor histocompatibility antigen H13 OS=Mus musculus OX=10090 GN=Hm13 PE=1 SV=1	9	2	5	2	378	41.7	6.04	33	2	metabolic process	cell surface;endoplasmic reticulum;membrane	catalytic activity;protein binding	ENSMUSG00000019188.16	H13				1.002	102.7	93.1	93.7	93.8	74.1	142.6	434547	394232	396363	397153	313593	603530	High	High	Peak Found	High	Peak Found	Peak Found	1
High	Q3THW5	Histone H2A.V OS=Mus musculus OX=10090 GN=H2az2 PE=1 SV=3	43	4	26	2	128	13.5	10.58	515	4	regulation of biological process	chromosome;nucleus	DNA binding;protein binding	ENSMUSG00000041126.16	H2afv	Alcoholism; Systemic lupus erythematosus		Meiotic Recombination; Mus musculus biological processes; NoRC negatively regulates rRNA expression; Meiotic Synapsis	1.002	55.4	120.7	105	174	94.9	50	207168	450995	392423	650352	354820	186952	High	High	High	High	High	High	1
High	Q91Z49	UAP56-interacting factor OS=Mus musculus OX=10090 GN=Fyttd1 PE=1 SV=1	6	2	4	2	317	35.9	11.84	0	2	transport	nucleus	RNA binding	ENSMUSG00000022800.13	Fyttd1				0.998	19.7	212.9	8.7	4.1	334.8	19.7	25733.1	277831	11365.6	5393.71	436816	25693.4	High	High	High	Not Found	Peak Found	Not Found	1
High	Q641K1	Cytosolic carboxypeptidase 1 OS=Mus musculus OX=10090 GN=Agtpbp1 PE=1 SV=2	2	2	5	2	1218	137.1	6.52	32	2	cell differentiation;cell organization and biogenesis;metabolic process;response to stimulus	cytoplasm;cytosol;mitochondrion;nucleus	catalytic activity;metal ion binding;protein binding	ENSMUSG00000021557.14	Agtpbp1				0.995	68.8	83.1	69.4	132.9	127.4	118.4	3.06127e+06	3.69935e+06	3.08988e+06	5.91685e+06	5.67125e+06	5.27121e+06	Peak Found	Peak Found	High	High	High	High	1
Medium	Q8CGK3	Lon protease homolog, mitochondrial OS=Mus musculus OX=10090 GN=Lonp1 PE=1 SV=2	1	1	1	1	949	105.8	6.57	21	1	cell organization and biogenesis;metabolic process;response to stimulus	cytosol;membrane;mitochondrion;nucleus;organelle lumen	catalytic activity;DNA binding;nucleotide binding;protein binding;RNA binding	ENSMUSG00000041168.9	Lonp1				0.993	102.2	103.6	117.6	42.2	102.9	131.5	72445.1	73449.1	83325.2	29885.3	72969.9	93207.2	Peak Found	High	Peak Found	Not Found	Peak Found	Peak Found	1
High	Q3TEA8	Heterochromatin protein 1-binding protein 3 OS=Mus musculus OX=10090 GN=Hp1bp3 PE=1 SV=1	19	11	61	11	554	60.8	9.7	1099	11	cell organization and biogenesis;regulation of biological process;response to stimulus	chromosome;nucleus	DNA binding;protein binding	ENSMUSG00000028759.13	Hp1bp3				0.992	88.5	113.2	96.6	118.9	98.7	84.2	5.50209e+06	7.04086e+06	6.00828e+06	7.39276e+06	6.13593e+06	5.23464e+06	High	High	High	High	High	High	1
High	P57759	Endoplasmic reticulum resident protein 29 OS=Mus musculus OX=10090 GN=Erp29 PE=1 SV=2	5	1	2	1	262	28.8	6.15	18	1	metabolic process;regulation of biological process;transport	cell surface;endoplasmic reticulum;membrane;organelle lumen	protein binding	ENSMUSG00000029616.9	Erp29	Protein processing in endoplasmic reticulum			0.992	129	86.9	92.2	114.2	91.5	86.3	171593	115607	122647	151983	121682	114783	High	Peak Found	High	Peak Found	Peak Found	Peak Found	1
High	Q80UU9	Membrane-associated progesterone receptor component 2 OS=Mus musculus OX=10090 GN=Pgrmc2 PE=1 SV=2	4	1	1	1	217	23.3	5.15	24	1		membrane	protein binding	ENSMUSG00000049940.7	Pgrmc2				0.989	105.7	112.4	101.6	129.4	104.6	46.4	49830.9	52964.8	47892	60989	49301.4	21863	Peak Found	High	Peak Found	Peak Found	Peak Found	Not Found	1
High	Q99KI0	Aconitate hydratase, mitochondrial OS=Mus musculus OX=10090 GN=Aco2 PE=1 SV=1	8	4	16	4	780	85.4	7.93	223	4	metabolic process;response to stimulus	mitochondrion	catalytic activity;metal ion binding	ENSMUSG00000022477.12	Aco2	Citrate cycle (TCA cycle); Metabolic pathways; Biosynthesis of amino acids; 2-Oxocarboxylic acid metabolism; Carbon metabolism; Glyoxylate and dicarboxylate metabolism	TCA Cycle	Citric acid cycle (TCA cycle)	0.987	103.7	110	94.9	89.5	98.2	103.7	434247	460590	397605	375013	411181	434141	High	High	High	High	High	High	1
High	P70698	CTP synthase 1 OS=Mus musculus OX=10090 GN=Ctps1 PE=1 SV=2	18	8	35	8	591	66.6	6.58	506	8	cell proliferation;metabolic process	membrane	catalytic activity;nucleotide binding;protein binding	ENSMUSG00000028633.7	Ctps	Metabolic pathways; Pyrimidine metabolism		Interconversion of nucleotide di- and triphosphates	0.987	95.4	101	98.2	109.6	96.7	99.1	1.78201e+06	1.88583e+06	1.83499e+06	2.04646e+06	1.80588e+06	1.85142e+06	High	High	High	High	High	High	1
Medium	Q61792	LIM and SH3 domain protein 1 OS=Mus musculus OX=10090 GN=Lasp1 PE=1 SV=1	4	1	1	1	263	30	7.05	0	1	transport	cytoplasm;cytoskeleton	metal ion binding;protein binding;transporter activity	ENSMUSG00000038366.15	Lasp1				0.987	108.9	78.3	120.2	118.6	90.5	83.6	24166	17368.7	26672.1	26326.5	20082.7	18551.3	Peak Found	High	Peak Found	Peak Found	Peak Found	Peak Found	1
High	Q8BGT7	Survival of motor neuron-related-splicing factor 30 OS=Mus musculus OX=10090 GN=Smndc1 PE=1 SV=1	21	3	8	3	238	26.7	7.24	99	3	cell death;metabolic process	cytoplasm;nucleus;spliceosomal complex	RNA binding	ENSMUSG00000025024.6	Smndc1	Spliceosome		mRNA Splicing - Major Pathway	0.986	74.2	113.2	129.9	126.1	90.6	66.1	220480	336305	385835	374480	269093	196240	High	High	High	High	Peak Found	High	1
High	Q922E4	Ethanolamine-phosphate cytidylyltransferase OS=Mus musculus OX=10090 GN=Pcyt2 PE=1 SV=1	3	1	1	1	404	45.2	6.58	18	1	metabolic process		catalytic activity	ENSMUSG00000025137.15	Pcyt2	Metabolic pathways; Glycerophospholipid metabolism	One carbon metabolism and related pathways; Kennedy pathway	Synthesis of PE	0.984	90.1	124.3	95.9	99.7	67.5	122.3	8824.91	12172.8	9386.51	9762.63	6611.47	11976.8	Peak Found	High	Peak Found	Peak Found	Peak Found	Peak Found	1
High	Q99MN9	Propionyl-CoA carboxylase beta chain, mitochondrial OS=Mus musculus OX=10090 GN=Pccb PE=1 SV=2	20	8	31	8	541	58.4	7.66	328	8	metabolic process	mitochondrion;organelle lumen	catalytic activity;nucleotide binding	ENSMUSG00000032527.13	Pccb	Valine, leucine and isoleucine degradation; Metabolic pathways; Propanoate metabolism; Carbon metabolism; Glyoxylate and dicarboxylate metabolism		Propionyl-CoA catabolism; Biotin transport and metabolism	0.98	100.3	100.2	95.4	102.1	102.5	99.5	1.56061e+06	1.56049e+06	1.48425e+06	1.58988e+06	1.59519e+06	1.54939e+06	High	High	High	High	High	High	1
High	Q5FWK3	Rho GTPase-activating protein 1 OS=Mus musculus OX=10090 GN=Arhgap1 PE=1 SV=1	10	3	11	3	439	50.4	6.44	115	3	regulation of biological process;response to stimulus;transport	cytoplasm;endosome;membrane	enzyme regulator activity;protein binding	ENSMUSG00000027247.16	Arhgap1			Rho GTPase cycle	0.977	95	101.6	111.4	95.5	94.2	102.4	191468	204654	224405	192352	189770	206423	High	High	High	High	High	High	1
High	Q9D1E6	Tubulin-folding cofactor B OS=Mus musculus OX=10090 GN=Tbcb PE=1 SV=2	3	1	4	1	244	27.4	5.24	28	1	cell differentiation;development	cytoplasm;cytoskeleton;cytosol	protein binding	ENSMUSG00000006095.12	Tbcb				0.976	107.2	108.5	97.7	105.6	75.2	105.9	177201	179425	161499	174563	124325	175159	High	High	High	Peak Found	High	Peak Found	1
High	P70265	6-phosphofructo-2-kinase/fructose-2,6-bisphosphatase 2 OS=Mus musculus OX=10090 GN=Pfkfb2 PE=1 SV=2	4	2	5	2	519	59.9	8.12	70	2	metabolic process;regulation of biological process;response to stimulus	cytoplasm	catalytic activity;nucleotide binding;protein binding		Pfkfb2	Thyroid hormone signaling pathway; AMPK signaling pathway; Fructose and mannose metabolism	Focal Adhesion-PI3K-Akt-mTOR-signaling pathway		0.976	105.4	127.9	76.1	80.6	107.2	102.8	117074	142114	84550.5	89480.9	119042	114248	High	High	High	Peak Found	Peak Found	High	1
High	P99029	Peroxiredoxin-5, mitochondrial OS=Mus musculus OX=10090 GN=Prdx5 PE=1 SV=2	4	1	6	1	210	21.9	8.85	83	1	cell death;cellular homeostasis;metabolic process;regulation of biological process;response to stimulus	cytoplasm;cytosol;mitochondrion;nucleus;organelle lumen	antioxidant activity;catalytic activity;DNA binding;enzyme regulator activity;protein binding	ENSMUSG00000024953.16	Prdx5	Peroxisome		Detoxification of Reactive Oxygen Species; TP53 Regulates Metabolic Genes	0.961	107.1	105.4	111.4	61	102.9	112.1	152500	150098	158594	86863.8	146483	159623	High	High	High	High	High	High	1
High	P62827	GTP-binding nuclear protein Ran OS=Mus musculus OX=10090 GN=Ran PE=1 SV=3	31	6	28	6	216	24.4	7.49	317	6	cell division;cell organization and biogenesis;regulation of biological process;response to stimulus;transport	chromosome;cytoplasm;endosome;membrane;nucleus	catalytic activity;metal ion binding;nucleotide binding;protein binding;RNA binding;transporter activity	ENSMUSG00000029430.13	LOC100045999; Ran; LOC102641332	Epstein-Barr virus infection; HTLV-I infection; Ribosome biogenesis in eukaryotes; RNA transport		Transcriptional regulation by small RNAs; Regulation of cholesterol biosynthesis by SREBP (SREBF)	0.958	102.8	119.8	97.3	60.7	128.2	91.1	2.75054e+06	3.20502e+06	2.60233e+06	1.62379e+06	3.42827e+06	2.43627e+06	High	High	High	High	High	High	1
High	Q9Z1Q5	Chloride intracellular channel protein 1 OS=Mus musculus OX=10090 GN=Clic1 PE=1 SV=3	25	6	12	6	241	27	5.17	297	6	metabolic process;regulation of biological process;transport	cytoplasm;membrane;mitochondrion;nucleus	catalytic activity;protein binding;transporter activity	ENSMUSG00000007041.9	Clic1				0.958	100.1	115.3	94.9	92.3	102.4	95	2.98722e+06	3.4412e+06	2.8328e+06	2.75264e+06	3.05452e+06	2.83319e+06	High	High	High	High	Peak Found	High	1	Acetyl [N-Term]
High	P15864	Histone H1.2 OS=Mus musculus OX=10090 GN=H1-2 PE=1 SV=2	18	7	102	2	212	21.3	11	3000	7	cell organization and biogenesis;metabolic process;regulation of biological process	chromosome;nucleus	DNA binding;protein binding;RNA binding	ENSMUSG00000036181.2	Hist1h1c				0.958	86.4	101.5	120.1	124.4	98.7	69	4.7257e+07	5.55394e+07	6.56703e+07	6.80237e+07	5.39903e+07	3.77223e+07	High	High	High	High	High	High	1
High	Q9JMD0	BUB3-interacting and GLEBS motif-containing protein ZNF207 OS=Mus musculus OX=10090 GN=Znf207 PE=1 SV=1	8	3	7	3	495	52.8	9.1	72	3	cell division;cell organization and biogenesis;regulation of biological process	chromosome;cytoplasm;cytoskeleton;nucleus	metal ion binding;protein binding;RNA binding	ENSMUSG00000017421.18	Zfp207				0.957	95.8	121.3	109.3	96.6	95.9	81.1	846183	1.07163e+06	965973	853303	846815	716424	High	High	Peak Found	High	Peak Found	High	1
High	P62264	40S ribosomal protein S14 OS=Mus musculus OX=10090 GN=Rps14 PE=1 SV=3	30	4	12	4	151	16.3	10.05	191	4	cell differentiation;cell organization and biogenesis;metabolic process;regulation of biological process	membrane;mitochondrion;ribosome	RNA binding;structural molecule activity;translation regulator activity	ENSMUSG00000024608.10	Rps14	Ribosome	Cytoplasmic Ribosomal Proteins; mRNA processing	L13a-mediated translational silencing of Ceruloplasmin expression; Nonsense Mediated Decay (NMD) independent of the Exon Junction Complex (EJC); Nonsense Mediated Decay (NMD) enhanced by the Exon Junction Complex (EJC); Ribosomal scanning and start codon recognition; GTP hydrolysis and joining of the 60S ribosomal subunit; Formation of a pool of free 40S subunits; Major pathway of rRNA processing…	0.957	88.1	116.9	96.2	118.7	105.9	74.2	1.15555e+06	1.53307e+06	1.26077e+06	1.55632e+06	1.38811e+06	973341	High	High	High	High	High	Peak Found	1
High	O54916	RalBP1-associated Eps domain-containing protein 1 OS=Mus musculus OX=10090 GN=Reps1 PE=1 SV=2	10	6	29	6	795	86.5	5.58	564	6	transport	membrane	metal ion binding;protein binding	ENSMUSG00000019854.17	Reps1		EGFR1 Signaling Pathway	Cargo recognition for clathrin-mediated endocytosis	0.956	92.4	98	104.7	105.1	108.1	91.7	2.72797e+06	2.89179e+06	3.09106e+06	3.10221e+06	3.18928e+06	2.70479e+06	High	High	High	High	High	High	1
High	O88844	Isocitrate dehydrogenase [NADP] cytoplasmic OS=Mus musculus OX=10090 GN=Idh1 PE=1 SV=2	8	3	14	2	414	46.6	7.17	78	3	metabolic process;regulation of biological process;response to stimulus	cytoplasm;cytosol;mitochondrion	catalytic activity;metal ion binding;nucleotide binding;protein binding	ENSMUSG00000025950.16	Idh1	Glutathione metabolism; Citrate cycle (TCA cycle); Metabolic pathways; Biosynthesis of amino acids; 2-Oxocarboxylic acid metabolism; Carbon metabolism; Peroxisome	Glutathione metabolism; Glutathione and one carbon metabolism	Neutrophil degranulation; NADPH regeneration	0.95	120	98.1	99.5	77.9	107	97.4	222236	181592	184234	144236	198132	180323	High	High	High	High	High	High	1
High	Q8C147	Dedicator of cytokinesis protein 8 OS=Mus musculus OX=10090 GN=Dock8 PE=1 SV=4	1	1	2	1	2100	238.8	6.96	20	1	cell proliferation;cellular component movement;regulation of biological process;response to stimulus	cytoplasm;membrane	protein binding	ENSMUSG00000052085.6	Dock8			Factors involved in megakaryocyte development and platelet production	0.95	78.1	138.3	85.7	93.2	73.3	131.4	89805.1	159107	98620.3	107161	84351.5	151108	High	High	Peak Found	Peak Found	Peak Found	Peak Found	1
High	Q64475	Histone H2B type 1-B OS=Mus musculus OX=10090 GN=H2bc3 PE=1 SV=3	41	6	77	3	126	13.9	10.32	2439	6	cell organization and biogenesis	chromosome;cytosol;nucleus	DNA binding;protein binding	ENSMUSG00000075031.3	Hist1h2bb	Alcoholism; Systemic lupus erythematosus; Viral carcinogenesis		HATs acetylate histones; E3 ubiquitin ligases ubiquitinate target proteins; Meiotic Recombination; Mus musculus biological processes; NoRC negatively regulates rRNA expression; Meiotic Synapsis	0.947	61.9	123.6	112.8	171.8	92.4	37.5	2.67463e+07	5.34336e+07	4.87726e+07	7.42814e+07	3.99508e+07	1.61954e+07	High	High	High	High	High	High	1
High	Q6ZWN5	40S ribosomal protein S9 OS=Mus musculus OX=10090 GN=Rps9 PE=1 SV=3	24	6	30	6	194	22.6	10.65	344	6	metabolic process;regulation of biological process	cytoplasm;membrane;nucleus;ribosome	RNA binding;structural molecule activity;translation regulator activity	ENSMUSG00000006333.14	Rps9	Ribosome	mRNA processing	L13a-mediated translational silencing of Ceruloplasmin expression; Nonsense Mediated Decay (NMD) independent of the Exon Junction Complex (EJC); Nonsense Mediated Decay (NMD) enhanced by the Exon Junction Complex (EJC); Ribosomal scanning and start codon recognition; GTP hydrolysis and joining of the 60S ribosomal subunit; Formation of a pool of free 40S subunits; Major pathway of rRNA processing…	0.947	95	104.3	100.9	114.4	95.3	90.1	2.1724e+06	2.38691e+06	2.30857e+06	2.616e+06	2.18034e+06	2.0604e+06	High	High	High	High	High	High	1
High	Q9CZ04	COP9 signalosome complex subunit 7a OS=Mus musculus OX=10090 GN=Cops7a PE=1 SV=2	42	8	41	8	275	30.2	7.87	1106	8	metabolic process	cytoplasm;cytosol;nucleus	protein binding	ENSMUSG00000030127.15	Cops7a			DNA Damage Recognition in GG-NER; Neddylation; Formation of TC-NER Pre-Incision Complex; Cargo recognition for clathrin-mediated endocytosis	0.944	104.5	92.1	102.9	96.2	108.1	96.1	3.89044e+06	3.42614e+06	3.83146e+06	3.58213e+06	4.02432e+06	3.57622e+06	High	High	High	High	High	High	1
High	P62862	40S ribosomal protein S30 OS=Mus musculus OX=10090 GN=Fau PE=1 SV=1	17	1	10	1	59	6.6	12.15	220	1	defense response;metabolic process;response to stimulus	ribosome	protein binding;RNA binding;structural molecule activity		Fau		Cytoplasmic Ribosomal Proteins		0.94	79	104.7	119.1	128.6	94.4	74.3	1.31444e+06	1.74275e+06	1.98185e+06	2.1401e+06	1.57033e+06	1.23599e+06	High	High	High	High	High	High	1
High	P43274	Histone H1.4 OS=Mus musculus OX=10090 GN=H1-4 PE=1 SV=2	21	7	95	2	219	22	11.11	2237	7	cell organization and biogenesis;metabolic process;regulation of biological process	chromosome;nucleus	DNA binding;metal ion binding;nucleotide binding;protein binding;RNA binding	ENSMUSG00000051627.2	Hist1h1e				0.939	79	107.4	127	119.5	104.3	62.8	7.202e+06	9.79829e+06	1.15858e+07	1.08982e+07	9.51577e+06	5.72718e+06	High	High	High	High	High	High	1	Acetyl [N-Term]
Medium	Q3THK7	GMP synthase [glutamine-hydrolyzing] OS=Mus musculus OX=10090 GN=Gmps PE=1 SV=2	1	1	2	1	693	76.7	6.73	15	1	metabolic process	cytoplasm;cytosol	catalytic activity;nucleotide binding	ENSMUSG00000027823.9	Gmps	Metabolic pathways; Purine metabolism; Drug metabolism - other enzymes	Purine metabolism	Purine ribonucleoside monophosphate biosynthesis	0.938	132.3	100.8	87	96.5	59.3	124.1	61451.4	46786.4	40415.8	44799.7	27514.4	57645.7	High	Peak Found	High	Peak Found	Peak Found	Peak Found	1
High	Q8BK64	Activator of 90 kDa heat shock protein ATPase homolog 1 OS=Mus musculus OX=10090 GN=Ahsa1 PE=1 SV=2	11	4	11	4	338	38.1	5.53	39	4	metabolic process;regulation of biological process;response to stimulus	cytoplasm;cytosol;endoplasmic reticulum	enzyme regulator activity;protein binding	ENSMUSG00000021037.6	Ahsa1				0.935	98.6	135.3	90.6	100.2	84.1	91.2	401163	550613	368568	407641	342157	371211	High	High	High	High	High	High	1
Medium	Q62376	U1 small nuclear ribonucleoprotein 70 kDa OS=Mus musculus OX=10090 GN=Snrnp70 PE=1 SV=2	3	1	1	1	448	52	9.94	0	1	metabolic process;regulation of biological process;response to stimulus	cytoplasm;nucleus;spliceosomal complex	RNA binding	ENSMUSG00000063511.11	Snrnp70	Spliceosome	mRNA processing	mRNA Splicing - Major Pathway	0.932	103.8	99.3	126.4	111.3	117.8	41.4	42387.8	40549.1	51603.7	45444.2	48077.9	16895.6	Peak Found	Peak Found	Peak Found	High	Peak Found	Peak Found	1
High	Q9JLJ2	4-trimethylaminobutyraldehyde dehydrogenase OS=Mus musculus OX=10090 GN=Aldh9a1 PE=1 SV=1	5	2	5	2	494	53.5	6.98	56	2	metabolic process	cytoplasm;cytosol;mitochondrion	catalytic activity;nucleotide binding;protein binding		Aldh9a1	Histidine metabolism; Pyruvate metabolism; Arginine and proline metabolism; Tryptophan metabolism; Valine, leucine and isoleucine degradation; Metabolic pathways; Lysine degradation; Fatty acid degradation; Glycolysis / Gluconeogenesis; beta-Alanine metabolism; Ascorbate and aldarate metabolism; Glycerolipid metabolism	Tryptophan metabolism		0.93	86.4	116.5	102.1	68.2	103.4	123.4	317746	428307	375577	250726	380192	453563	High	High	High	Peak Found	High	High	1	Acetyl [N-Term]
High	O70209	PDZ and LIM domain protein 3 OS=Mus musculus OX=10090 GN=Pdlim3 PE=1 SV=1	5	1	2	1	316	34.3	7.91	0	1	cell organization and biogenesis	cytoplasm;cytoskeleton;cytosol	metal ion binding;protein binding;structural molecule activity	ENSMUSG00000031636.7	Pdlim3				0.929	108.1	93.5	106.9	86.9	99.2	105.3	109768	94928.3	108551	88212	100635	106892	Peak Found	Peak Found	Peak Found	High	High	Peak Found	1
High	P63323	40S ribosomal protein S12 OS=Mus musculus OX=10090 GN=Rps12 PE=1 SV=2	23	2	6	2	132	14.5	7.24	38	2	metabolic process	cytoplasm;cytosol;membrane;ribosome	RNA binding;structural molecule activity		Rps12		Cytoplasmic Ribosomal Proteins		0.928	112.7	95	105.5	90.9	91.3	104.6	280785	236748	262829	226466	227558	260525	High	High	High	Peak Found	High	High	1	Acetyl [N-Term]
High	Q6PDM2	Serine/arginine-rich splicing factor 1 OS=Mus musculus OX=10090 GN=Srsf1 PE=1 SV=3	13	3	12	3	248	27.7	10.36	292	3	cell differentiation;cell organization and biogenesis;metabolic process;regulation of biological process;transport	cytoplasm;nucleus;spliceosomal complex	protein binding;RNA binding	ENSMUSG00000018379.17; ENSMUSG00000098301.6	Srsf1; LOC102641923	Herpes simplex infection; Spliceosome	mRNA processing	mRNA Splicing - Major Pathway; mRNA Splicing - Minor Pathway; mRNA 3'-end processing; Cleavage of Growing Transcript in the Termination Region ; Transport of Mature mRNA derived from an Intron-Containing Transcript	0.924	86	118.6	115.6	104	92.7	83.2	645165	890158	867300	780441	695471	624461	High	High	High	High	High	High	1
High	Q80W47	WD repeat domain phosphoinositide-interacting protein 2 OS=Mus musculus OX=10090 GN=Wipi2 PE=1 SV=1	2	1	3	1	445	48.4	5.86	66	1	cell organization and biogenesis;metabolic process	cytosol;membrane;vacuole	protein binding	ENSMUSG00000029578.15	Wipi2			Macroautophagy	0.923	88.7	113.5	110.6	102.2	116	69	134327	171933	167590	154747	175656	104557	High	High	High	Peak Found	Peak Found	Peak Found	1
High	Q8BMJ2	Leucine--tRNA ligase, cytoplasmic OS=Mus musculus OX=10090 GN=Lars1 PE=1 SV=2	1	1	1	1	1178	134.1	7.05	0	1	cell communication;cell organization and biogenesis;metabolic process;regulation of biological process;response to stimulus;transport	cytoplasm;cytosol;endoplasmic reticulum;vacuole	catalytic activity;enzyme regulator activity;nucleotide binding	ENSMUSG00000024493.8	Lars	Aminoacyl-tRNA biosynthesis			0.923	88.7	113.5	110.6	102.2	116	69	134327	171933	167590	154747	175656	104557	High	Peak Found	Peak Found	Peak Found	Peak Found	Peak Found	1
High	Q8CHH9	Septin-8 OS=Mus musculus OX=10090 GN=Septin8 PE=1 SV=4	4	2	2	1	429	49.8	6	28	2		cytoplasm;cytoskeleton	nucleotide binding	ENSMUSG00000018398.18	Sept8	Bacterial invasion of epithelial cells			0.923	97.6	108.8	98.4	92.9	97.3	105	125897	140335	126962	119790	125555	135516	High	Peak Found	Peak Found	Peak Found	Peak Found	Peak Found	1
High	P48193	Protein 4.1 OS=Mus musculus OX=10090 GN=Epb41 PE=1 SV=2	3	2	9	2	858	95.9	5.6	64	2	cell division;cell organization and biogenesis;regulation of biological process;transport	cytoplasm;cytoskeleton;cytosol;membrane;nucleus	protein binding;structural molecule activity	ENSMUSG00000028906.16	Epb4.1; Epb41	Tight junction	Splicing factor NOVA regulated synaptic proteins	Neurexins and neuroligins	0.923	140.3	126.9	128.2	44.5	44.4	115.6	711160	643238	650152	225694	225305	586173	High	High	High	High	High	High	1
High	Q9QYB1	Chloride intracellular channel protein 4 OS=Mus musculus OX=10090 GN=Clic4 PE=1 SV=3	5	1	2	1	253	28.7	5.59	29	1	cell differentiation;cell organization and biogenesis;cellular homeostasis;metabolic process;regulation of biological process;response to stimulus;transport	cell surface;cytoplasm;cytoskeleton;cytosol;membrane;mitochondrion;nucleus	catalytic activity;protein binding;transporter activity	ENSMUSG00000037242.8	Clic4				0.923	111.1	108.1	94.3	84.1	102.5	99.9	118706	115577	100754	89902.9	109530	106804	High	High	Peak Found	Peak Found	Peak Found	Peak Found	1
High	P09041	Phosphoglycerate kinase 2 OS=Mus musculus OX=10090 GN=Pgk2 PE=1 SV=4	7	3	19	1	417	44.8	6.8	284	3	cellular component movement;metabolic process	cytoplasm;nucleus	catalytic activity;nucleotide binding	ENSMUSG00000031233.5	Pgk2	Metabolic pathways; Biosynthesis of amino acids; Glycolysis / Gluconeogenesis; Carbon metabolism	Glycolysis and Gluconeogenesis		0.922	110.2	123.5	82.8	78.4	128.7	76.3	406050	455031	305118	288628	474182	281231	High	Peak Found	High	High	High	High	1
High	P62754	40S ribosomal protein S6 OS=Mus musculus OX=10090 GN=Rps6 PE=1 SV=1	19	4	18	4	249	28.7	10.84	401	4	cell death;cell differentiation;cell proliferation;metabolic process;regulation of biological process;response to stimulus	cytoplasm;membrane;nucleus;ribosome	protein binding;RNA binding;structural molecule activity	ENSMUSG00000028495.14	Rps6-ps4; Rps6; LOC105244208	mTOR signaling pathway; Ribosome; Insulin signaling pathway; Proteoglycans in cancer; HIF-1 signaling pathway; PI3K-Akt signaling pathway; EGFR tyrosine kinase inhibitor resistance	Cytoplasmic Ribosomal Proteins; Focal Adhesion-PI3K-Akt-mTOR-signaling pathway; mRNA processing		0.921	84.6	118.6	117.2	103.4	102.2	74.1	1.42653e+06	2.0016e+06	1976946	1.74436e+06	1.72376e+06	1.24993e+06	High	High	High	High	High	High	1
High	P47226	Testin OS=Mus musculus OX=10090 GN=Tes PE=1 SV=1	9	5	25	5	423	48	8.31	294	5	regulation of biological process	cytoplasm;cytosol;membrane;nucleus	metal ion binding;protein binding;RNA binding		Tes				0.916	87.4	109.2	113.4	104	96	90.1	1.57003e+06	1.9626e+06	2.03868e+06	1.86869e+06	1.72561e+06	1.61871e+06	High	High	High	High	High	High	1
High	Q9JMA1	Ubiquitin carboxyl-terminal hydrolase 14 OS=Mus musculus OX=10090 GN=Usp14 PE=1 SV=3	30	12	54	12	493	56	5.24	869	12	cell communication;metabolic process;regulation of biological process	cell surface;cytoplasm;cytosol;membrane;nucleus;proteasome	catalytic activity;enzyme regulator activity;protein binding	ENSMUSG00000047879.16	Usp14			Ub-specific processing proteases	0.915	97.7	108.2	116.1	101.6	89.9	86.4	3.48165e+06	3.85868e+06	4.13977e+06	3.62068e+06	3.20579e+06	3.08106e+06	High	High	High	High	High	High	1
High	Q6NV83	U2 snRNP-associated SURP motif-containing protein OS=Mus musculus OX=10090 GN=U2surp PE=1 SV=3	2	2	2	2	1029	118.2	8.47	0	2	metabolic process	nucleus	RNA binding	ENSMUSG00000032407.14	U2surp	Spliceosome	mRNA processing	mRNA Splicing - Major Pathway	0.913	95.4	112.5	122.2	110.1	111.6	48.3	37620.9	44376.1	48174.3	43409	44003.6	19042.8	High	High	Peak Found	Peak Found	Peak Found	Peak Found	1
High	Q8CDN6	Thioredoxin-like protein 1 OS=Mus musculus OX=10090 GN=Txnl1 PE=1 SV=3	11	2	2	2	289	32.2	4.96	50	2	cellular homeostasis;metabolic process;regulation of biological process;response to stimulus;transport	cytoplasm;cytosol;nucleus;proteasome	antioxidant activity;catalytic activity	ENSMUSG00000024583.2	Txnl1				0.913	102.2	94.1	104.7	81.3	93.3	124.4	53209.6	48995	54504.3	42325	48564.5	64794.3	Peak Found	High	High	Peak Found	Peak Found	Peak Found	1
Medium	Q5SWT3	Solute carrier family 25 member 35 OS=Mus musculus OX=10090 GN=Slc25a35 PE=1 SV=2	3	1	1	1	300	32.6	9.52	0	1	transport	membrane;mitochondrion	transporter activity	ENSMUSG00000018740.14	Slc25a35				0.91	100.6	129.1	87.7	91.5	102.5	88.5	216256	277449	188537	196695	220374	190315	Peak Found	Peak Found	Peak Found	High	Peak Found	Peak Found	1
Medium	Q8BHB4	WD repeat-containing protein 3 OS=Mus musculus OX=10090 GN=Wdr3 PE=1 SV=1	1	1	1	1	942	105.7	6.64	28	1	metabolic process	membrane;nucleus	protein binding;RNA binding	ENSMUSG00000033285.15	Wdr3	Ribosome biogenesis in eukaryotes		Major pathway of rRNA processing in the nucleolus and cytosol	0.909	198	77.2	42.9	166.9	70.1	44.9	131266	51153.4	28420	110626	46485.5	29777.9	Peak Found	Peak Found	High	Peak Found	Peak Found	Peak Found	1
High	Q9DBJ1	Phosphoglycerate mutase 1 OS=Mus musculus OX=10090 GN=Pgam1 PE=1 SV=3	24	5	16	5	254	28.8	7.18	136	5	metabolic process;regulation of biological process	cytoplasm;cytosol;membrane;nucleus	catalytic activity;protein binding	ENSMUSG00000011752.6	Pgam1	Metabolic pathways; Biosynthesis of amino acids; Glycine, serine and threonine metabolism; Glycolysis / Gluconeogenesis; Carbon metabolism; Central carbon metabolism in cancer; Glucagon signaling pathway	Glycolysis and Gluconeogenesis	Neutrophil degranulation; Gluconeogenesis; Glycolysis	0.908	106.5	123.1	97.5	61.4	106.2	105.3	850767	983710	778760	490123	848709	841257	High	High	High	High	High	High	1
High	Q9D8E6	60S ribosomal protein L4 OS=Mus musculus OX=10090 GN=Rpl4 PE=1 SV=3	32	11	40	11	419	47.1	11	345	11	metabolic process;regulation of biological process	cytoplasm;endoplasmic reticulum;membrane;nucleus;ribosome	protein binding;RNA binding;structural molecule activity	ENSMUSG00000032399.8	Rpl4	Ribosome	Cytoplasmic Ribosomal Proteins; TNF-alpha NF-kB Signaling Pathway	L13a-mediated translational silencing of Ceruloplasmin expression; Nonsense Mediated Decay (NMD) independent of the Exon Junction Complex (EJC); Nonsense Mediated Decay (NMD) enhanced by the Exon Junction Complex (EJC); GTP hydrolysis and joining of the 60S ribosomal subunit; Formation of a pool of free 40S subunits; Major pathway of rRNA processing in the nucleolus and cytosol; SRP-dependent cot…	0.907	78.8	105.6	103.4	104	96.7	111.5	7.07206e+06	9.4807e+06	9.27676e+06	9.33577e+06	8.67593e+06	1.00071e+07	High	High	High	High	High	High	1	Acetyl [N-Term]
High	P27546	Microtubule-associated protein 4 OS=Mus musculus OX=10090 GN=Map4 PE=1 SV=3	3	2	12	2	1125	117.4	4.98	211	2	cell division;cell organization and biogenesis;cellular component movement;regulation of biological process	cytoplasm;cytoskeleton	protein binding;RNA binding	ENSMUSG00000032479.15	Map4; Mtap4				0.905	110	116.4	85.7	93.7	91.2	103	1.47219e+06	1.55836e+06	1.14702e+06	1.25377e+06	1.22136e+06	1.37886e+06	High	High	High	High	High	High	1
High	Q61081	Hsp90 co-chaperone Cdc37 OS=Mus musculus OX=10090 GN=Cdc37 PE=1 SV=1	3	1	1	1	379	44.6	5.34	0	1	metabolic process;regulation of biological process	cytoplasm;cytosol	catalytic activity;enzyme regulator activity;protein binding	ENSMUSG00000019471.10	Cdc37	PI3K-Akt signaling pathway	TNF-alpha NF-kB Signaling Pathway; Focal Adhesion-PI3K-Akt-mTOR-signaling pathway	Downregulation of ERBB2 signaling	0.904	121	106.1	84.3	95.9	100.1	92.7	135009	118361	94034.8	107051	111685	103411	Peak Found	Peak Found	Peak Found	Peak Found	High	Peak Found	1
High	Q9D8Y0	EF-hand domain-containing protein D2 OS=Mus musculus OX=10090 GN=Efhd2 PE=1 SV=1	20	5	23	5	240	26.8	5.06	266	5		membrane	metal ion binding;protein binding		Efhd2				0.9	103.1	96.8	117.2	99.4	82.3	101.2	503193	472687	571843	485357	401794	493779	High	High	High	High	High	High	1
High	P43276	Histone H1.5 OS=Mus musculus OX=10090 GN=H1-5 PE=1 SV=2	11	4	67	4	223	22.6	10.92	1993	4	cell organization and biogenesis	chromosome;nucleus	DNA binding;protein binding	ENSMUSG00000058773.2	Hist1h1b				0.898	102.9	114.4	100.4	129.9	99.1	53.4	2.88484e+07	3.20589e+07	2.8147e+07	3.64192e+07	2.77751e+07	1.49646e+07	High	High	High	High	High	High	1
High	P62242	40S ribosomal protein S8 OS=Mus musculus OX=10090 GN=Rps8 PE=1 SV=2	34	6	33	6	208	24.2	10.32	796	6	metabolic process	cytoplasm;cytosol;endoplasmic reticulum;membrane;nucleus;ribosome	RNA binding;structural molecule activity	ENSMUSG00000047675.15	Rps8; Gm15501	Ribosome	Cytoplasmic Ribosomal Proteins	L13a-mediated translational silencing of Ceruloplasmin expression; Nonsense Mediated Decay (NMD) independent of the Exon Junction Complex (EJC); Nonsense Mediated Decay (NMD) enhanced by the Exon Junction Complex (EJC); Ribosomal scanning and start codon recognition; GTP hydrolysis and joining of the 60S ribosomal subunit; Formation of a pool of free 40S subunits; SRP-dependent cotranslational pr…	0.896	79.3	123.1	112.3	137.6	91.4	56.2	3.10496e+06	4.81968e+06	4.39653e+06	5.38435e+06	3.57561e+06	2.20094e+06	High	High	High	High	High	High	1
High	O35691	Pinin OS=Mus musculus OX=10090 GN=Pnn PE=1 SV=4	1	1	2	1	725	82.4	7.01	42	1	metabolic process;regulation of biological process	cytoplasm;membrane;nucleus;spliceosomal complex	DNA binding;RNA binding		Pnn	mRNA surveillance pathway; RNA transport			0.895	73.8	102.9	141.3	84.2	66	131.8	36611	51046.4	70114.2	41771.4	32753.6	65364.6	High	High	Peak Found	Peak Found	Peak Found	Peak Found	1
High	P40124	Adenylyl cyclase-associated protein 1 OS=Mus musculus OX=10090 GN=Cap1 PE=1 SV=4	6	3	9	3	474	51.5	7.52	53	3	cell organization and biogenesis;cellular component movement;regulation of biological process;response to stimulus;transport	cytoplasm;cytoskeleton;cytosol;extracellular;membrane	protein binding	ENSMUSG00000028656.14	Cap1		Insulin Signaling	Neutrophil degranulation	0.894	95.1	105.2	89.3	88.5	104.4	117.4	258204	285549	242431	240190	283206	318704	High	High	High	Peak Found	High	Peak Found	1	Acetyl [N-Term]
High	Q9JM76	Actin-related protein 2/3 complex subunit 3 OS=Mus musculus OX=10090 GN=Arpc3 PE=1 SV=3	7	1	2	1	178	20.5	8.59	14	1	cell organization and biogenesis;regulation of biological process;response to stimulus	cytoplasm;cytoskeleton;membrane	protein binding;structural molecule activity	ENSMUSG00000029465.14	Arpc3	Endocytosis; Regulation of actin cytoskeleton; Salmonella infection; Fc gamma R-mediated phagocytosis; Bacterial invasion of epithelial cells		RHO GTPases Activate WASPs and WAVEs; Clathrin-mediated endocytosis; EPHB-mediated forward signaling; Regulation of actin dynamics for phagocytic cup formation	0.894	80	105.4	115.9	94.2	146.3	58.3	85861	113116	124381	101139	157046	62535.1	Peak Found	High	Peak Found	Peak Found	High	Peak Found	1
High	Q99020	Heterogeneous nuclear ribonucleoprotein A/B OS=Mus musculus OX=10090 GN=Hnrnpab PE=1 SV=1	16	4	16	3	285	30.8	7.91	332	4	cell organization and biogenesis;metabolic process;regulation of biological process	cytoplasm;nucleus	DNA binding;protein binding;RNA binding	ENSMUSG00000020358.17	Hnrnpab		mRNA processing		0.893	103.5	123.8	92.9	91.4	89.9	98.5	662984	792456	594822	585199	575754	630439	High	High	High	High	High	High	1
High	Q9CVB6	Actin-related protein 2/3 complex subunit 2 OS=Mus musculus OX=10090 GN=Arpc2 PE=1 SV=3	14	4	15	4	300	34.3	7.36	83	4	cell organization and biogenesis;regulation of biological process;response to stimulus	cell surface;cytoplasm;cytoskeleton;endosome;membrane	protein binding;structural molecule activity	ENSMUSG00000006304.14	Arpc2	Endocytosis; Regulation of actin cytoskeleton; Salmonella infection; Fc gamma R-mediated phagocytosis; Bacterial invasion of epithelial cells		RHO GTPases Activate WASPs and WAVEs; Clathrin-mediated endocytosis; EPHB-mediated forward signaling; Regulation of actin dynamics for phagocytic cup formation	0.893	96.7	106.3	95.2	119.8	89.8	92.3	1.01388e+06	1.11462e+06	999090	1.25632e+06	941802	967867	High	High	High	High	High	High	1
High	P62852	40S ribosomal protein S25 OS=Mus musculus OX=10090 GN=Rps25 PE=1 SV=1	7	1	6	1	125	13.7	10.11	73	1	cell organization and biogenesis	nucleus;ribosome	RNA binding;structural molecule activity	ENSMUSG00000009927.9	Rps25	Ribosome	Cytoplasmic Ribosomal Proteins	L13a-mediated translational silencing of Ceruloplasmin expression; Nonsense Mediated Decay (NMD) independent of the Exon Junction Complex (EJC); Nonsense Mediated Decay (NMD) enhanced by the Exon Junction Complex (EJC); Ribosomal scanning and start codon recognition; GTP hydrolysis and joining of the 60S ribosomal subunit; Formation of a pool of free 40S subunits; SRP-dependent cotranslational pr…	0.892	100.2	129.9	92.8	100.4	87.4	89.4	313137	406020	290032	313788	273258	279463	High	High	High	High	High	High	1
Medium	Q61335	B-cell receptor-associated protein 31 OS=Mus musculus OX=10090 GN=Bcap31 PE=1 SV=4	7	1	1	1	245	27.9	8.7	0	1	cell death;cellular homeostasis;regulation of biological process;response to stimulus;transport	endoplasmic reticulum;membrane;mitochondrion	protein binding	ENSMUSG00000002015.5	Bcap31	Protein processing in endoplasmic reticulum		Antigen Presentation: Folding, assembly and peptide loading of class I MHC; Apoptotic cleavage of cellular proteins	0.891	116.6	109.2	108.4	61.8	103.9	100	101416	94986.4	94285.8	53733.9	90386.4	86921.8	High	Peak Found	Peak Found	Peak Found	Peak Found	Peak Found	1
High	P68368	Tubulin alpha-4A chain OS=Mus musculus OX=10090 GN=Tuba4a PE=1 SV=1	59	23	239	6	448	49.9	5.06	4560	23	cell organization and biogenesis	cytoplasm;cytoskeleton	catalytic activity;nucleotide binding;protein binding;structural molecule activity	ENSMUSG00000026202.13	Tuba4a	Phagosome; Gap junction; Apoptosis		Anchoring of the basal body to the plasma membrane; Intraflagellar transport; Hedgehog 'on' state; AURKA Activation by TPX2; Loss of Nlp from mitotic centrosomes; Recruitment of mitotic centrosome proteins and complexes; Hedgehog 'off' state; Regulation of PLK1 Activity at G2/M Transition; Platelet degranulation ; Recruitment of NuMA to mitotic centrosomes	0.89	102.5	98.2	112.6	95.8	87.9	103	4.93673e+06	4.73167e+06	5.42292e+06	4.61264e+06	4.23322e+06	4.9613e+06	High	High	High	High	High	High	1
High	Q8CI95	Oxysterol-binding protein-related protein 11 OS=Mus musculus OX=10090 GN=Osbpl11 PE=1 SV=2	8	4	8	3	751	83.6	7.01	59	4	cell differentiation;regulation of biological process;transport	endosome;Golgi;membrane			Osbpl11				0.889	130.6	110	106.9	91.5	67.6	93.3	428751	361233	350835	300393	222032	306331	High	High	High	High	Peak Found	Peak Found	1
High	P16627	Heat shock 70 kDa protein 1-like OS=Mus musculus OX=10090 GN=Hspa1l PE=1 SV=4	23	10	80	2	641	70.6	6.24	1880	10	cell differentiation;cell organization and biogenesis;development;metabolic process	cytosol;mitochondrion;organelle lumen	nucleotide binding;protein binding	ENSMUSG00000007033.4	Hspa1l	Endocytosis; MAPK signaling pathway; Toxoplasmosis; Epstein-Barr virus infection; Spliceosome; Legionellosis; Influenza A; Antigen processing and presentation; Protein processing in endoplasmic reticulum; Estrogen signaling pathway; Measles; Longevity regulating pathway - multiple species		HSF1-dependent transactivation	0.888	21.4	10.5	215.7	115	72.9	164.5	44704.1	21901.5	451631	240795	152544	344416	High	High	High	Peak Found	High	High	1
Medium	P63254	Cysteine-rich protein 1 OS=Mus musculus OX=10090 GN=Crip1 PE=1 SV=2	9	1	1	1	77	8.5	8.57	24	1	regulation of biological process;response to stimulus	cytoplasm	DNA binding;metal ion binding	ENSMUSG00000006360.11	Crip1				0.886	96.8	140	86.1	62.7	128.7	85.8	232978	336750	207077	150787	309609	206411	Peak Found	Peak Found	Peak Found	Peak Found	Peak Found	High	1
High	P62892	60S ribosomal protein L39 OS=Mus musculus OX=10090 GN=Rpl39 PE=1 SV=2	20	1	6	1	51	6.4	12.56	49	1	defense response;metabolic process;response to stimulus	ribosome	protein binding;RNA binding;structural molecule activity	ENSMUSG00000079641.3	Rpl39	Ribosome	Cytoplasmic Ribosomal Proteins; mRNA processing		0.886	119.9	86	97.1	148.8	62.2	86	687878	493506	557388	854015	357183	493621	High	High	High	High	High	High	1
High	Q01768	Nucleoside diphosphate kinase B OS=Mus musculus OX=10090 GN=Nme2 PE=1 SV=1	41	5	25	5	152	17.4	7.5	216	5	cell organization and biogenesis;metabolic process;regulation of biological process;response to stimulus	cytoplasm;cytosol;membrane;mitochondrion;nucleus	catalytic activity;metal ion binding;nucleotide binding;protein binding	ENSMUSG00000020857.11	Nme2	Metabolic pathways; Purine metabolism; Pyrimidine metabolism	PluriNetWork; Purine metabolism; Nucleotide Metabolism	Interconversion of nucleotide di- and triphosphates; Neutrophil degranulation	0.885	102.2	116.7	100.3	112.7	99.1	69	2.08798e+06	2.38443e+06	2.04901e+06	2.30322e+06	2.0246e+06	1.41083e+06	High	High	High	High	High	High	1
High	Q9CPR4	60S ribosomal protein L17 OS=Mus musculus OX=10090 GN=Rpl17 PE=1 SV=3	22	4	14	4	184	21.4	10.18	122	4	metabolic process;regulation of biological process	nucleus;ribosome	protein binding;RNA binding;structural molecule activity		Rpl17		Cytoplasmic Ribosomal Proteins		0.885	100.7	100.2	117.7	116.1	95.3	70	772716	769479	903218	891394	731270	537469	High	High	High	High	Peak Found	High	1
High	P97351	40S ribosomal protein S3a OS=Mus musculus OX=10090 GN=Rps3a PE=1 SV=3	30	7	20	7	264	29.9	9.73	222	7	cell differentiation;metabolic process;regulation of biological process	cytoplasm;cytosol;endoplasmic reticulum;nucleus;ribosome	protein binding;RNA binding;structural molecule activity	ENSMUSG00000028081.6	Rps3a; Rps3a1	Ribosome	Cytoplasmic Ribosomal Proteins	L13a-mediated translational silencing of Ceruloplasmin expression; Nonsense Mediated Decay (NMD) independent of the Exon Junction Complex (EJC); Nonsense Mediated Decay (NMD) enhanced by the Exon Junction Complex (EJC); Ribosomal scanning and start codon recognition; GTP hydrolysis and joining of the 60S ribosomal subunit; Formation of a pool of free 40S subunits; SRP-dependent cotranslational pr…	0.885	87.6	126.7	109.6	109.7	88.1	78.4	1.31265e+06	1.89933e+06	1.64358e+06	1.64408e+06	1.32088e+06	1.17529e+06	High	High	High	High	High	High	1
High	Q9Z130	Heterogeneous nuclear ribonucleoprotein D-like OS=Mus musculus OX=10090 GN=Hnrnpdl PE=1 SV=1	7	2	9	1	301	33.5	7.31	209	2	metabolic process;regulation of biological process	cytoplasm;nucleus	DNA binding;RNA binding		Hnrnpdl; Hnrnpdl1; Hnrpdl		mRNA processing		0.884	115.8	103.7	101.8	96	90	92.7	138461	124065	121823	114787	107684	110845	High	High	High	Peak Found	Peak Found	Peak Found	1
High	P16546	Spectrin alpha chain, non-erythrocytic 1 OS=Mus musculus OX=10090 GN=Sptan1 PE=1 SV=4	1	2	5	2	2472	284.4	5.33	90	2	cell organization and biogenesis;regulation of biological process	cytoplasm;cytoskeleton;membrane	metal ion binding;protein binding	ENSMUSG00000057738.13	Spna2; Sptan1		FAS pathway and Stress induction of HSP regulation	NCAM signaling for neurite out-growth; Interaction between L1 and Ankyrins; COPI-mediated anterograde transport; Neutrophil degranulation; Interleukin-20 family signaling; RAF/MAP kinase cascade; Caspase-mediated cleavage of cytoskeletal proteins	0.881	81.1	110.9	109.9	114.8	107.7	75.5	199182	272292	270001	281842	264605	185526	High	High	High	Peak Found	High	Peak Found	1
High	Q9EQU5	Protein SET OS=Mus musculus OX=10090 GN=Set PE=1 SV=1	4	1	8	1	289	33.4	4.32	23	1	cell organization and biogenesis;regulation of biological process	cytoplasm;cytosol;endoplasmic reticulum;nucleus	DNA binding	ENSMUSG00000054766.13	Set			HuR (ELAVL1) binds and stabilizes mRNA; Condensation of Prophase Chromosomes	0.881	85.6	122.7	108.5	101.3	108.1	73.8	171444	245664	217278	202705	216325	147653	High	High	High	High	High	High	1
High	P11031	Activated RNA polymerase II transcriptional coactivator p15 OS=Mus musculus OX=10090 GN=Sub1 PE=1 SV=3	9	1	6	1	127	14.4	9.6	236	1	cell organization and biogenesis;metabolic process;regulation of biological process;response to stimulus	nucleus	catalytic activity;DNA binding;protein binding;RNA binding	ENSMUSG00000022205.15	Sub1				0.88	101.5	111.1	103.9	97.7	87.9	97.8	1.66251e+06	1.81936e+06	1.70165e+06	1.59947e+06	1.43884e+06	1.60177e+06	High	High	High	High	High	High	1
High	P46425	Glutathione S-transferase P 2 OS=Mus musculus OX=10090 GN=Gstp2 PE=1 SV=2	5	1	6	1	210	23.5	7.87	34	1	metabolic process	cytoplasm;cytosol;membrane;mitochondrion;nucleus	antioxidant activity;catalytic activity;protein binding	ENSMUSG00000038155.10; ENSMUSG00000097808.3	Gstp2	Glutathione metabolism; Platinum drug resistance; Drug metabolism - cytochrome P450; Chemical carcinogenesis; Metabolism of xenobiotics by cytochrome P450	Exercise-induced Circadian Regulation	Glutathione conjugation; Neutrophil degranulation; Detoxification of Reactive Oxygen Species	0.878	98	131.4	94.8	98.1	94.4	83.2	241421	323674	233586	241771	232604	205027	High	High	High	High	High	High	1
High	Q2YDW2	Protein misato homolog 1 OS=Mus musculus OX=10090 GN=Msto1 PE=1 SV=1	14	6	29	6	556	61.2	6.49	254	6	cell organization and biogenesis	cytoplasm;membrane;mitochondrion	catalytic activity		Msto1				0.875	104.1	111.5	103.7	94.6	89.7	96.4	1.65379e+06	1.77136e+06	1.64646e+06	1.50271e+06	1.42453e+06	1.5303e+06	High	High	High	High	High	High	1
High	P21550	Beta-enolase OS=Mus musculus OX=10090 GN=Eno3 PE=1 SV=3	8	2	11	1	434	47	7.18	239	2	metabolic process;response to stimulus	cytoplasm;cytosol;membrane	catalytic activity;metal ion binding;protein binding	ENSMUSG00000060600.15	Eno3	RNA degradation; Metabolic pathways; Biosynthesis of amino acids; Glycolysis / Gluconeogenesis; HIF-1 signaling pathway; Carbon metabolism	Glycolysis and Gluconeogenesis	Gluconeogenesis; Glycolysis	0.875	106.1	113.1	99.7	92.5	87.2	101.5	337780	359865	317224	294379	277451	322962	High	High	High	High	High	High	1
High	P62270	40S ribosomal protein S18 OS=Mus musculus OX=10090 GN=Rps18 PE=1 SV=3	19	4	17	4	152	17.7	10.99	203	4	metabolic process	cytoplasm;cytosol;membrane;nucleus;ribosome	protein binding;RNA binding;structural molecule activity	ENSMUSG00000008668.14	Rps18	Ribosome	Cytoplasmic Ribosomal Proteins	L13a-mediated translational silencing of Ceruloplasmin expression; Nonsense Mediated Decay (NMD) independent of the Exon Junction Complex (EJC); Nonsense Mediated Decay (NMD) enhanced by the Exon Junction Complex (EJC); Ribosomal scanning and start codon recognition; GTP hydrolysis and joining of the 60S ribosomal subunit; Formation of a pool of free 40S subunits; SRP-dependent cotranslational pr…	0.874	61.5	142.4	128	125	109.8	33.3	217926	504495	453483	443046	389156	118139	High	High	High	High	High	High	1
High	Q61655	ATP-dependent RNA helicase DDX19A OS=Mus musculus OX=10090 GN=Ddx19a PE=1 SV=2	9	3	10	3	478	53.9	6.67	209	3	metabolic process;regulation of biological process;transport	cytoplasm;membrane;nucleus;spliceosomal complex	catalytic activity;nucleotide binding;RNA binding	ENSMUSG00000015023.7	Ddx19a		mRNA processing		0.872	122.6	98.3	114.1	80.6	80	104.5	314357	251979	292530	206627	205056	267901	High	High	High	High	High	High	1
High	Q9WTL7	Acyl-protein thioesterase 2 OS=Mus musculus OX=10090 GN=Lypla2 PE=1 SV=1	34	5	61	5	231	24.8	7.23	1073	5	metabolic process	cytoplasm	catalytic activity;protein binding	ENSMUSG00000028670.14	Lypla2	Glycerophospholipid metabolism		L1CAM interactions	0.872	89.6	110.3	118.2	110.3	85.1	86.3	1.48215e+07	1.8241e+07	1.95504e+07	1.8241e+07	1.40758e+07	1.4273e+07	High	High	High	High	High	High	1
High	Q8BMK4	Cytoskeleton-associated protein 4 OS=Mus musculus OX=10090 GN=Ckap4 PE=1 SV=2	7	3	10	3	575	63.7	5.64	227	3		cell surface;cytoplasm;cytoskeleton;cytosol;endoplasmic reticulum;membrane	RNA binding	ENSMUSG00000046841.5	Ckap4	Protein processing in endoplasmic reticulum		Regulation of Insulin-like Growth Factor (IGF) transport and uptake by Insulin-like Growth Factor Binding Proteins (IGFBPs); Neutrophil degranulation; Post-translational protein phosphorylation; Surfactant metabolism	0.869	116.4	100.1	106.9	86.2	92.5	97.9	326098	280407	299593	241546	259147	274372	High	High	High	High	High	High	1
High	P26443	Glutamate dehydrogenase 1, mitochondrial OS=Mus musculus OX=10090 GN=Glud1 PE=1 SV=1	4	2	5	2	558	61.3	8	82	2	metabolic process;regulation of biological process;response to stimulus	cytoplasm;membrane;mitochondrion;organelle lumen	catalytic activity;nucleotide binding;protein binding	ENSMUSG00000021794.15	Glud1	Metabolic pathways; Nitrogen metabolism; Proximal tubule bicarbonate reclamation; Carbon metabolism; D-Glutamine and D-glutamate metabolism; Alanine, aspartate and glutamate metabolism; Arginine biosynthesis		Transcriptional activation of mitochondrial biogenesis; Amino acid synthesis and interconversion (transamination)	0.868	102.5	102.1	127.1	88.9	113.4	65.9	53745.6	53563.4	66626	46639.2	59485.7	34559.6	High	High	High	Peak Found	Peak Found	High	1
High	P62962	Profilin-1 OS=Mus musculus OX=10090 GN=Pfn1 PE=1 SV=2	21	3	14	3	140	14.9	8.28	307	3	cell organization and biogenesis;regulation of biological process;response to stimulus	cytoplasm;cytoskeleton;cytosol;extracellular;membrane;nucleus	enzyme regulator activity;nucleotide binding;protein binding;RNA binding	ENSMUSG00000018293.4	Pfn1	Regulation of actin cytoskeleton; Salmonella infection; Rap1 signaling pathway	G13 Signaling Pathway; Regulation of Actin Cytoskeleton	PCP/CE pathway; Signaling by ROBO receptors; RHO GTPases Activate Formins	0.866	96.8	116.4	97.2	89.2	101.2	99.3	2.54094e+06	3.0546e+06	2.55137e+06	2.34178e+06	2.65623e+06	2.60551e+06	High	High	High	High	High	High	1
High	Q9ERI2	Ras-related protein Rab-27A OS=Mus musculus OX=10090 GN=Rab27a PE=1 SV=1	6	1	6	1	221	25	5.36	25	1	cell differentiation;cell organization and biogenesis;coagulation;metabolic process;regulation of biological process;response to stimulus;transport	cytosol;endosome;Golgi;membrane;vacuole	catalytic activity;metal ion binding;nucleotide binding;protein binding	ENSMUSG00000032202.11	Rab27a			RAB GEFs exchange GTP for GDP on RABs; Neutrophil degranulation	0.863	114.5	111	99.9	95.8	113.4	65.4	58840.2	57056.8	51341.3	49262.1	58302.8	33621	High	High	High	High	High	High	1
Medium	Q9D0D5	General transcription factor IIE subunit 1 OS=Mus musculus OX=10090 GN=Gtf2e1 PE=1 SV=1	3	1	1	1	440	49.6	4.86	0	1	metabolic process;regulation of biological process	cytosol;nucleus	DNA binding;metal ion binding	ENSMUSG00000022828.10	Gtf2e1	Basal transcription factors; Epstein-Barr virus infection; Viral carcinogenesis	Estrogen signaling; Eukaryotic Transcription Initiation	RNA Polymerase II Transcription Initiation; RNA polymerase II transcribes snRNA genes; RNA Polymerase II Promoter Escape; RNA Polymerase II Pre-transcription Events; RNA Polymerase II Transcription Pre-Initiation And Promoter Opening	0.863	98.5	123.6	104.3	106.7	76.8	90.2	60640.7	76058.4	64174.7	65652.3	47266.2	55494.3	High	Peak Found	Peak Found	Peak Found	Peak Found	Peak Found	1
High	Q5SSF7	Terminal nucleotidyltransferase 5C OS=Mus musculus OX=10090 GN=Tent5c PE=1 SV=1	4	1	1	1	391	44.8	5.4	0	1			catalytic activity	ENSMUSG00000044468.14	Fam46c				0.863	122.5	138.2	33.1	105.7	89.7	110.7	38789.8	43757.2	10482.6	33473.9	28384.7	35040.9	Peak Found	High	Not Found	Not Found	Not Found	Not Found	1
High	Q4VAA2	Protein CDV3 OS=Mus musculus OX=10090 GN=Cdv3 PE=1 SV=2	16	3	14	3	281	29.7	6.1	219	3		cytoplasm;nucleus		ENSMUSG00000032803.15	Cdv3				0.862	66.1	149.4	109.7	56.4	102.8	115.8	636819	1.43986e+06	1.05762e+06	543362	990700	1.11604e+06	High	High	High	High	High	High	1
High	Q9D0R2	Threonine--tRNA ligase 1, cytoplasmic OS=Mus musculus OX=10090 GN=Tars1 PE=1 SV=2	8	4	13	4	722	83.3	7.36	102	4	metabolic process	cytoplasm;cytoskeleton;cytosol	catalytic activity;nucleotide binding	ENSMUSG00000022241.5	Tars	Aminoacyl-tRNA biosynthesis			0.861	106.3	106.2	116.7	101.3	75.8	93.7	559414	558738	614447	533147	399097	492976	High	High	High	Peak Found	High	High	1
High	Q9CXY6	Interleukin enhancer-binding factor 2 OS=Mus musculus OX=10090 GN=Ilf2 PE=1 SV=1	6	2	5	2	390	43	5.26	81	2	metabolic process;regulation of biological process;response to stimulus	cytoplasm;extracellular;membrane;nucleus	catalytic activity;DNA binding;nucleotide binding;RNA binding	ENSMUSG00000001016.12	Ilf2			Neutrophil degranulation	0.86	45	145.5	67.6	143.9	98	100	62993.3	203731	94716.2	201565	137265	140019	High	High	High	Peak Found	High	Peak Found	1
High	P62259	14-3-3 protein epsilon OS=Mus musculus OX=10090 GN=Ywhae PE=1 SV=1	28	6	16	4	255	29.2	4.74	239	6	cellular component movement;cellular homeostasis;metabolic process;regulation of biological process;response to stimulus;transport	cytoplasm;cytosol;membrane;mitochondrion;nucleus	catalytic activity;protein binding;RNA binding	ENSMUSG00000020849.13	Ywhae	Epstein-Barr virus infection; Hippo signaling pathway; Oocyte meiosis; Neurotrophin signaling pathway; Cell cycle; PI3K-Akt signaling pathway; Viral carcinogenesis	TNF-alpha NF-kB Signaling Pathway; Myometrial Relaxation and Contraction Pathways; Alpha6-Beta4 Integrin Signaling Pathway; Calcium Regulation in the Cardiac Cell	Activation of BAD and translocation to mitochondria ; Loss of Nlp from mitotic centrosomes; Recruitment of NuMA to mitotic centrosomes; TP53 Regulates Metabolic Genes; Signaling by Hippo; Translocation of GLUT4 to the plasma membrane; Anchoring of the basal body to the plasma membrane; Regulation of HSF1-mediated heat shock response; AURKA Activation by TPX2; RHO GTPases activate PKNs; Recruitmen…	0.86	109.9	133.2	95.6	59.2	105.8	96.2	346280	419757	301356	186546	333448	303244	High	Peak Found	High	Peak Found	High	Peak Found	1	Acetyl [N-Term]
High	Q60864	Stress-induced-phosphoprotein 1 OS=Mus musculus OX=10090 GN=Stip1 PE=1 SV=1	9	5	12	5	543	62.5	6.8	157	5		cytoplasm;cytosol;nucleus	protein binding;RNA binding	ENSMUSG00000024966.8	Stip1	Prion diseases		HSP90 chaperone cycle for steroid hormone receptors (SHR)	0.86	111.3	92.3	116.4	83.7	99.6	96.6	298341	247495	312104	224492	267124	258887	High	High	High	Peak Found	High	High	1
High	P09411	Phosphoglycerate kinase 1 OS=Mus musculus OX=10090 GN=Pgk1 PE=1 SV=4	26	9	48	7	417	44.5	7.9	641	9	cell differentiation;metabolic process;regulation of biological process;response to stimulus	cytoplasm;cytosol;membrane	catalytic activity;nucleotide binding	ENSMUSG00000062070.12	Pgk1	Metabolic pathways; Biosynthesis of amino acids; Glycolysis / Gluconeogenesis; HIF-1 signaling pathway; Carbon metabolism	Glycolysis and Gluconeogenesis	Gluconeogenesis; Glycolysis	0.859	109.7	113.5	103.7	86.7	86.9	99.5	2.75723e+06	2.85167e+06	2.60561e+06	2.17896e+06	2.18358e+06	2.50049e+06	High	High	High	High	High	High	1
High	P61804	Dolichyl-diphosphooligosaccharide--protein glycosyltransferase subunit DAD1 OS=Mus musculus OX=10090 GN=Dad1 PE=1 SV=3	19	2	3	2	113	12.5	7.08	99	2	cell death;metabolic process;regulation of biological process;response to stimulus	endoplasmic reticulum;membrane	catalytic activity	ENSMUSG00000022174.8	Dad1	Metabolic pathways; N-Glycan biosynthesis; Protein processing in endoplasmic reticulum			0.858	115.6	111.8	97.1	106.4	83.3	85.8	451558	436424	379145	415363	325444	335240	High	Peak Found	High	Peak Found	Peak Found	Peak Found	1	Acetyl [N-Term]
High	Q9JKR6	Hypoxia up-regulated protein 1 OS=Mus musculus OX=10090 GN=Hyou1 PE=1 SV=1	9	5	8	5	999	111.1	5.19	53	5	regulation of biological process;response to stimulus;transport	endoplasmic reticulum;extracellular;membrane;organelle lumen	nucleotide binding	ENSMUSG00000032115.14	Hyou1	Protein processing in endoplasmic reticulum			0.856	99	121.9	104.7	102.6	88.8	83	318380	391999	336856	330038	285620	266898	High	High	High	High	Peak Found	Peak Found	1
High	Q6IMF0	Keratin, type II cuticular 87 OS=Mus musculus OX=10090 GN=Krt87 PE=2 SV=2	4	2	8	1	495	54.6	6.06	42	2	transport		catalytic activity;motor activity;structural molecule activity	ENSMUSG00000047641.7	Krt83; Krt87			Formation of the cornified envelope	0.856	226.5	34.1	76.9	55.3	65.8	141.3	1.38816e+07	2.09008e+06	4.71285e+06	3.38784e+06	4.03472e+06	8.66065e+06	High	Peak Found	Peak Found	Peak Found	Peak Found	Peak Found	1
High	Q8BP67	60S ribosomal protein L24 OS=Mus musculus OX=10090 GN=Rpl24 PE=1 SV=2	25	4	27	4	157	17.8	11.25	563	4	cell organization and biogenesis;cellular component movement;metabolic process;regulation of biological process	cytoplasm;membrane;ribosome	protein binding;RNA binding;structural molecule activity	ENSMUSG00000098274.7	Rpl24	Ribosome	Cytoplasmic Ribosomal Proteins	L13a-mediated translational silencing of Ceruloplasmin expression; Nonsense Mediated Decay (NMD) independent of the Exon Junction Complex (EJC); Nonsense Mediated Decay (NMD) enhanced by the Exon Junction Complex (EJC); GTP hydrolysis and joining of the 60S ribosomal subunit; Formation of a pool of free 40S subunits; Major pathway of rRNA processing in the nucleolus and cytosol; SRP-dependent cot…	0.856	87.3	119	117	113.1	92	71.6	2.13835e+06	2.9135e+06	2.86487e+06	2.76899e+06	2.25186e+06	1.75237e+06	High	High	High	High	High	High	1
High	Q6NVF9	Cleavage and polyadenylation specificity factor subunit 6 OS=Mus musculus OX=10090 GN=Cpsf6 PE=1 SV=1	24	12	124	12	551	59.1	7.15	3393	12	cell organization and biogenesis;metabolic process	membrane;nucleus	RNA binding	ENSMUSG00000055531.12	Cpsf6	mRNA surveillance pathway			0.856	100.1	110.2	110	100.1	95.2	84.4	4.45716e+07	4.90556e+07	4.89645e+07	4.45598e+07	4.23756e+07	3.75461e+07	High	High	High	High	High	High	1
High	Q64523	Histone H2A type 2-C OS=Mus musculus OX=10090 GN=H2ac20 PE=1 SV=3	36	4	36	2	129	14	10.9	747	4	regulation of biological process	chromosome;nucleus	DNA binding;protein binding	ENSMUSG00000068855.3	Hist2h2ac	Alcoholism; Systemic lupus erythematosus		RMTs methylate histone arginines; Meiotic Recombination; Mus musculus biological processes; Ub-specific processing proteases; NoRC negatively regulates rRNA expression; UCH proteinases; Metalloprotease DUBs; Meiotic Synapsis	0.855	58	114.7	140.1	161.1	90	36.1	6.32438e+06	1.25028e+07	1.52648e+07	1.7556e+07	9.81057e+06	3.93552e+06	High	High	High	High	High	High	1
High	Q8BVQ5	Protein phosphatase methylesterase 1 OS=Mus musculus OX=10090 GN=Ppme1 PE=1 SV=5	2	1	1	1	386	42.2	5.97	0	1	metabolic process;regulation of biological process		catalytic activity;enzyme regulator activity;protein binding	ENSMUSG00000030718.9	Ppme1				0.854	120.6	88.1	86.1	75.2	66.9	163.1	20606.4	15045.7	14707.9	12850.1	11422.7	27856.1	High	Peak Found	Peak Found	Peak Found	Peak Found	Not Found	1
High	Q6NXH9	Keratin, type II cytoskeletal 73 OS=Mus musculus OX=10090 GN=Krt73 PE=1 SV=1	6	3	46	1	539	58.9	8.09	1674	3	transport	nucleus	catalytic activity;motor activity;protein binding;structural molecule activity	ENSMUSG00000063661.5	Krt73			Formation of the cornified envelope	0.854	164.2	25.9	109.1	140.2	68.9	91.6	1.37347e+07	2.16852e+06	9.12863e+06	1.17256e+07	5.766e+06	7.66492e+06	High	High	High	High	High	High	1
High	Q9R020	Zinc finger Ran-binding domain-containing protein 2 OS=Mus musculus OX=10090 GN=Zranb2 PE=1 SV=2	15	3	6	3	330	37.3	9.89	61	3	metabolic process	nucleus	metal ion binding;RNA binding	ENSMUSG00000028180.18	Zranb2				0.854	92	119.3	135.4	90.4	94.2	68.7	337743	438237	497280	331964	346020	252259	High	High	High	High	Peak Found	Peak Found	1
High	P80313	T-complex protein 1 subunit eta OS=Mus musculus OX=10090 GN=Cct7 PE=1 SV=1	11	3	4	3	544	59.6	7.84	23	3	metabolic process;regulation of biological process;transport	cytoplasm;mitochondrion	nucleotide binding;protein binding	ENSMUSG00000030007.8	Cct7			Cooperation of PDCL (PhLP1) and TRiC/CCT in G-protein beta folding; Association of TriC/CCT with target proteins during biosynthesis	0.853	68.6	78.9	205.1	52.8	99.9	94.6	38072.3	43775.1	113781	29293.6	55419.8	52495.5	High	High	High	Peak Found	Peak Found	Peak Found	1
High	P24369	Peptidyl-prolyl cis-trans isomerase B OS=Mus musculus OX=10090 GN=Ppib PE=1 SV=2	23	5	10	5	216	23.7	9.55	29	5	metabolic process;regulation of biological process	endoplasmic reticulum;membrane;nucleus;organelle lumen	catalytic activity;protein binding;RNA binding	ENSMUSG00000032383.7	Ppib			Collagen biosynthesis and modifying enzymes	0.853	103.6	117.5	96.8	116.3	94	71.9	1.21442e+06	1.3771e+06	1.13474e+06	1.36303e+06	1.10217e+06	842601	High	High	High	High	High	Peak Found	1
High	P17918	Proliferating cell nuclear antigen OS=Mus musculus OX=10090 GN=Pcna PE=1 SV=2	13	3	13	3	261	28.8	4.77	95	3	cell organization and biogenesis;cellular homeostasis;metabolic process;regulation of biological process;response to stimulus	nucleus	catalytic activity;DNA binding;enzyme regulator activity;protein binding	ENSMUSG00000027342.14	Pcna	DNA replication; Hepatitis B; HTLV-I infection; Nucleotide excision repair; Cell cycle; Base excision repair; Mismatch repair	Mismatch repair; Oxidative Damage; DNA Replication; Primary Focal Segmental Glomerulosclerosis FSGS; G1 to S cell cycle control	Termination of translesion DNA synthesis; Polymerase switching on the C-strand of the telomere; Translesion synthesis by POLI; TP53 Regulates Transcription of Genes Involved in G2 Cell Cycle Arrest; Dual Incision in GG-NER; Removal of the Flap Intermediate; Translesion synthesis by POLK; Gap-filling DNA repair synthesis and ligation in TC-NER; Polymerase switching; Mismatch repair (MMR) directed …	0.852	100.9	108.5	110.8	83.3	89.5	107	545061	585790	598449	449995	483306	577749	High	High	High	High	High	High	1
High	Q61136	Serine/threonine-protein kinase PRP4 homolog OS=Mus musculus OX=10090 GN=Prpf4b PE=1 SV=3	1	1	5	1	1007	116.9	10.23	86	1	metabolic process	chromosome;nucleus;spliceosomal complex	catalytic activity;nucleotide binding;RNA binding	ENSMUSG00000021413.8	Prpf4b		mRNA processing		0.852	110.2	69.8	137.6	117.2	58.6	106.6	77970.1	49389.4	97331.1	82916.6	41444.8	75429.3	High	High	High	High	Peak Found	High	1
High	O55131	Septin-7 OS=Mus musculus OX=10090 GN=Septin7 PE=1 SV=1	13	4	10	4	436	50.5	8.57	48	4	cell differentiation;cell division;cell growth;cell organization and biogenesis;regulation of biological process	chromosome;cytoplasm;cytoskeleton;membrane;nucleus	nucleotide binding;protein binding		Sept7				0.85	113.3	109.6	107.4	76.9	86.5	106.3	246813	238727	233974	167575	188579	231701	High	High	High	High	High	High	1
Medium	Q6A028	Switch-associated protein 70 OS=Mus musculus OX=10090 GN=Swap70 PE=1 SV=2	1	1	2	1	585	69	6.05	20	1	cell organization and biogenesis;cellular homeostasis;metabolic process;regulation of biological process	cytoplasm;cytoskeleton;membrane;nucleus	catalytic activity;DNA binding;motor activity;nucleotide binding;protein binding	ENSMUSG00000031015.8	Swap70				0.849	92.6	119.4	110.4	93.3	101.4	82.8	58622.3	75601.2	69881.1	59083.5	64207.7	52436	Peak Found	High	High	Peak Found	Peak Found	Peak Found	1
High	Q9CS42	Ribose-phosphate pyrophosphokinase 2 OS=Mus musculus OX=10090 GN=Prps2 PE=1 SV=4	15	3	9	3	318	34.8	6.61	164	3	metabolic process		catalytic activity;metal ion binding;nucleotide binding;protein binding	ENSMUSG00000025742.5	Prps2	Metabolic pathways; Biosynthesis of amino acids; Purine metabolism; Pentose phosphate pathway; Carbon metabolism	Purine metabolism; Nucleotide Metabolism		0.848	106	101.7	114	100.4	90.6	87.3	212676	204012	228771	201541	181912	175156	High	High	High	High	High	High	1
High	Q8VIJ6	Splicing factor, proline- and glutamine-rich OS=Mus musculus OX=10090 GN=Sfpq PE=1 SV=1	11	8	30	7	699	75.4	9.44	529	8	cell organization and biogenesis;defense response;metabolic process;regulation of biological process;response to stimulus	chromosome;cytoplasm;nucleus	DNA binding;protein binding;RNA binding	ENSMUSG00000028820.13	Sfpq		mRNA processing	PTK6 Regulates Proteins Involved in RNA Processing	0.846	114.6	111.3	106.8	74.7	95.1	97.4	2.09383e+06	2.03339e+06	1.95146e+06	1.36542e+06	1.7381e+06	1.77955e+06	High	High	High	High	High	High	1
High	Q60668	Heterogeneous nuclear ribonucleoprotein D0 OS=Mus musculus OX=10090 GN=Hnrnpd PE=1 SV=2	13	3	13	3	355	38.3	7.81	121	3	metabolic process;regulation of biological process;response to stimulus	cytoplasm;cytosol;nucleus	DNA binding;protein binding;RNA binding	ENSMUSG00000000568.15	Hnrnpd		mRNA processing	mRNA Splicing - Major Pathway; AUF1 (hnRNP D0) binds and destabilizes mRNA	0.844	107.3	105.6	110.1	93.8	95.8	87.5	1.31428e+06	1.29331e+06	1348471	1.14933e+06	1.17372e+06	1.07163e+06	High	High	High	High	High	High	1
High	P67984	60S ribosomal protein L22 OS=Mus musculus OX=10090 GN=Rpl22 PE=1 SV=2	19	2	11	2	128	14.8	9.19	349	2	cell differentiation;metabolic process	cytoplasm;nucleus;ribosome	RNA binding;structural molecule activity	ENSMUSG00000028936.15	Rpl22; LOC100047372; LOC100504863; LOC102642602	Ribosome	Cytoplasmic Ribosomal Proteins; mRNA processing	L13a-mediated translational silencing of Ceruloplasmin expression; Nonsense Mediated Decay (NMD) independent of the Exon Junction Complex (EJC); Nonsense Mediated Decay (NMD) enhanced by the Exon Junction Complex (EJC); GTP hydrolysis and joining of the 60S ribosomal subunit; Formation of a pool of free 40S subunits; Major pathway of rRNA processing in the nucleolus and cytosol; SRP-dependent cot…	0.842	101.4	125.9	91.2	106.4	102.5	72.6	833799	1.03542e+06	750259	875101	842671	597395	High	High	High	High	High	High	1
High	P62320	Small nuclear ribonucleoprotein Sm D3 OS=Mus musculus OX=10090 GN=Snrpd3 PE=1 SV=1	7	1	2	1	126	13.9	10.32	23	1	cell organization and biogenesis;metabolic process	cytoplasm;cytosol;nucleus;spliceosomal complex	protein binding;RNA binding	ENSMUSG00000020180.10	Snrpd3	Spliceosome; Systemic lupus erythematosus	mRNA processing	mRNA Splicing - Minor Pathway; Cleavage of Growing Transcript in the Termination Region ; mRNA Splicing - Major Pathway; snRNP Assembly; SLBP Dependent Processing of Replication-Dependent Histone Pre-mRNAs; SLBP independent Processing of Histone Pre-mRNAs	0.841	116.7	104	108.6	106.6	91.3	72.8	89891.9	80150.8	83678	82094.5	70357.3	56060.5	Peak Found	High	Peak Found	Peak Found	Peak Found	High	1
High	P62897	Cytochrome c, somatic OS=Mus musculus OX=10090 GN=Cycs PE=1 SV=2	18	2	12	2	105	11.6	9.58	273	2	cell death;metabolic process;regulation of biological process;transport	cytosol;mitochondrion;nucleus	metal ion binding;protein binding	ENSMUSG00000058927.5; ENSMUSG00000063694.5	Cycs; Gm10053	Herpes simplex infection; Platinum drug resistance; p53 signaling pathway; Amyotrophic lateral sclerosis (ALS); Toxoplasmosis; Metabolic pathways; Small cell lung cancer; Tuberculosis; Hepatitis B; Huntington's disease; Sulfur metabolism; Apoptosis - multiple species; Non-alcoholic fatty liver disease (NAFLD); Parkinson's disease; Legionellosis; Pathways in cancer; Influenza A; Alzheimer's diseas…	Apoptosis; Oxidative Damage; Parkinsons Disease Pathway	Activation of caspases through apoptosome-mediated cleavage; Formation of apoptosome; Transcriptional activation of mitochondrial biogenesis; Cytochrome c-mediated apoptotic response; Detoxification of Reactive Oxygen Species; Release of apoptotic factors from the mitochondria; Respiratory electron transport; Apoptotic factor-mediated response	0.839	106.9	130.4	110.5	63.8	87.2	101.1	1.45273e+06	1.7724e+06	1.50149e+06	867406	1.18537e+06	1.37411e+06	High	High	High	High	High	High	1
High	P62830	60S ribosomal protein L23 OS=Mus musculus OX=10090 GN=Rpl23 PE=1 SV=1	11	2	6	2	140	14.9	10.51	55	2	cell organization and biogenesis;metabolic process;regulation of biological process;response to stimulus	cytoplasm;membrane;ribosome	protein binding;RNA binding;structural molecule activity	ENSMUSG00000071415.6	Rpl23; LOC100044627; LOC100862455	Ribosome		L13a-mediated translational silencing of Ceruloplasmin expression; Nonsense Mediated Decay (NMD) independent of the Exon Junction Complex (EJC); Nonsense Mediated Decay (NMD) enhanced by the Exon Junction Complex (EJC); GTP hydrolysis and joining of the 60S ribosomal subunit; Formation of a pool of free 40S subunits; Major pathway of rRNA processing in the nucleolus and cytosol; SRP-dependent cot…	0.838	85.3	124.8	124.6	104.9	93.7	66.5	366598	536421	535491	450815	402715	285930	High	High	High	Peak Found	High	High	1
Medium	Q9JKV1	Proteasomal ubiquitin receptor ADRM1 OS=Mus musculus OX=10090 GN=Adrm1 PE=1 SV=2	1	1	2	1	407	42	5.07	30	1	cell organization and biogenesis;metabolic process;regulation of biological process;response to stimulus	cytoplasm;cytosol;membrane;nucleus;proteasome	enzyme regulator activity;protein binding	ENSMUSG00000039041.15	Adrm1			Ub-specific processing proteases; UCH proteinases	0.837	90.2	126.2	121.1	80.8	76.2	105.6	44089.3	61649.8	59195.2	39462.2	37216.9	51587.1	Peak Found	High	High	Peak Found	Peak Found	Peak Found	1
High	P57776	Elongation factor 1-delta OS=Mus musculus OX=10090 GN=Eef1d PE=1 SV=3	12	3	16	3	281	31.3	5.02	133	3	metabolic process;regulation of biological process;response to stimulus	cytoplasm;cytosol;endoplasmic reticulum;nucleus	DNA binding;protein binding;RNA binding;signal transducer activity		Eef1d	Herpes simplex infection	Translation Factors		0.837	92.9	113.9	114.9	95.5	89.7	93.2	376782	461873	465919	387241	363648	378164	High	High	High	High	High	High	1	Acetyl [N-Term]
Medium	Q8K2K6	Arf-GAP domain and FG repeat-containing protein 1 OS=Mus musculus OX=10090 GN=Agfg1 PE=1 SV=2	2	1	3	1	561	58	8.63	33	1	cell differentiation;cell organization and biogenesis;development;regulation of biological process;transport	nucleus	DNA binding;enzyme regulator activity;metal ion binding	ENSMUSG00000026159.13	Agfg1	Influenza A		Cargo recognition for clathrin-mediated endocytosis	0.834	169.2	98.8	78.7	81	90	82.4	66988	39116.7	31166	32066.1	35629.6	32633.4	High	High	High	Peak Found	Peak Found	Peak Found	1
High	Q8K1B8	Fermitin family homolog 3 OS=Mus musculus OX=10090 GN=Fermt3 PE=1 SV=1	3	2	7	2	665	75.6	7.05	113	2	cell organization and biogenesis;regulation of biological process;response to stimulus	membrane	protein binding	ENSMUSG00000024965.8	Fermt3	Platelet activation		Platelet degranulation	0.833	87.4	117.2	119.3	97.7	108.6	69.8	135282	181551	184725	151285	168148	108063	High	High	High	High	High	High	1
High	Q9CU65	Zinc finger MYM-type protein 2 OS=Mus musculus OX=10090 GN=Zmym2 PE=1 SV=3	1	1	4	1	1376	154.5	6.37	25	1	cell organization and biogenesis;development;metabolic process;regulation of biological process	cytoplasm;nucleus	DNA binding;metal ion binding;protein binding	ENSMUSG00000021945.8	Zmym2		PluriNetWork		0.832	97.1	129.5	100.1	86.8	105.6	80.8	34396.7	45872.5	35448	30737.4	37415.1	28625.9	High	High	High	Peak Found	Peak Found	High	1
High	P35979	60S ribosomal protein L12 OS=Mus musculus OX=10090 GN=Rpl12 PE=1 SV=2	15	2	6	2	165	17.8	9.42	134	2	cell organization and biogenesis;metabolic process	cytoplasm;membrane;nucleus;ribosome	protein binding;RNA binding;structural molecule activity	ENSMUSG00000038900.17	Rpl12	Ribosome	Cytoplasmic Ribosomal Proteins; mRNA processing	L13a-mediated translational silencing of Ceruloplasmin expression; Nonsense Mediated Decay (NMD) independent of the Exon Junction Complex (EJC); Nonsense Mediated Decay (NMD) enhanced by the Exon Junction Complex (EJC); GTP hydrolysis and joining of the 60S ribosomal subunit; Formation of a pool of free 40S subunits; Major pathway of rRNA processing in the nucleolus and cytosol; SRP-dependent cot…	0.83	99.3	123.9	103.2	84.3	96.4	93	308454	384867	320635	262010	299605	288921	High	High	High	Peak Found	Peak Found	High	1
High	Q8VEK3	Heterogeneous nuclear ribonucleoprotein U OS=Mus musculus OX=10090 GN=Hnrnpu PE=1 SV=1	32	24	181	24	800	87.9	6.24	3259	24	cell differentiation;metabolic process;regulation of biological process;response to stimulus	cell surface;chromosome;cytoplasm;membrane;nucleus;spliceosomal complex	DNA binding;nucleotide binding;protein binding;RNA binding	ENSMUSG00000039630.10; ENSMUSG00000111145.1	Hnrnpu	Spliceosome	PluriNetWork; mRNA processing	mRNA Splicing - Major Pathway	0.829	109.1	110.8	107.6	93.1	93	86.5	4.34924e+07	4.41755e+07	4.29048e+07	3.71199e+07	3.71073e+07	3.44768e+07	High	High	High	High	High	High	1
High	P62717	60S ribosomal protein L18a OS=Mus musculus OX=10090 GN=Rpl18a PE=1 SV=1	19	3	16	3	176	20.7	10.71	141	3	metabolic process;response to stimulus	membrane;ribosome	RNA binding;structural molecule activity	ENSMUSG00000045128.9	Rpl18a	Ribosome	Cytoplasmic Ribosomal Proteins	L13a-mediated translational silencing of Ceruloplasmin expression; Nonsense Mediated Decay (NMD) independent of the Exon Junction Complex (EJC); Nonsense Mediated Decay (NMD) enhanced by the Exon Junction Complex (EJC); GTP hydrolysis and joining of the 60S ribosomal subunit; Formation of a pool of free 40S subunits; Major pathway of rRNA processing in the nucleolus and cytosol; SRP-dependent cot…	0.828	90.5	111.7	118.3	121.3	87.8	70.5	695927	859238	910121	933313	675548	542053	High	High	High	High	High	High	1
High	Q99JH8	ER lumen protein-retaining receptor 1 OS=Mus musculus OX=10090 GN=Kdelr1 PE=1 SV=1	9	1	6	1	212	24.5	8.62	106	1	cell death;cell differentiation;response to stimulus;transport	endoplasmic reticulum;Golgi;membrane		ENSMUSG00000002778.14	Kdelr1			COPI-mediated anterograde transport; COPI-dependent Golgi-to-ER retrograde traffic	0.828	110.2	106.2	117	96.9	73.6	96.2	167148	161010	177483	146935	111609	145872	High	High	High	High	High	High	1
High	Q9D1R9	60S ribosomal protein L34 OS=Mus musculus OX=10090 GN=Rpl34 PE=1 SV=2	14	3	14	3	117	13.3	11.47	157	3	metabolic process	mitochondrion;ribosome	protein binding;RNA binding;structural molecule activity	ENSMUSG00000062006.12	Rpl34-ps1; Rpl34; Gm4705	Ribosome	Cytoplasmic Ribosomal Proteins	L13a-mediated translational silencing of Ceruloplasmin expression; Nonsense Mediated Decay (NMD) independent of the Exon Junction Complex (EJC); Nonsense Mediated Decay (NMD) enhanced by the Exon Junction Complex (EJC); GTP hydrolysis and joining of the 60S ribosomal subunit; Formation of a pool of free 40S subunits; Major pathway of rRNA processing in the nucleolus and cytosol; SRP-dependent cot…	0.827	107.9	129.3	80.3	86.7	95.4	100.4	3.04451e+06	3.64846e+06	2.26602e+06	2.44474e+06	2.69174e+06	2.83202e+06	High	High	High	High	High	High	1
High	Q9WUA2	Phenylalanine--tRNA ligase beta subunit OS=Mus musculus OX=10090 GN=Farsb PE=1 SV=2	5	3	8	3	589	65.7	7.12	67	3	cell organization and biogenesis;metabolic process	cytoplasm;membrane	catalytic activity;metal ion binding;nucleotide binding;RNA binding	ENSMUSG00000026245.16	Farsb	Aminoacyl-tRNA biosynthesis			0.825	114.5	129.6	106.4	118.2	68.9	62.5	341777	386769	317735	352784	205576	186570	High	High	High	High	High	Peak Found	1
Medium	A3KGF9	Coiled-coil domain-containing protein 9B OS=Mus musculus OX=10090 GN=Ccdc9b PE=1 SV=1	1	1	3	1	545	58.7	9.55	51	1			RNA binding	ENSMUSG00000045838.8	A430105I19Rik				0.824	77.5	119.5	119.4	95.9	98.4	89.3	663534	1.02303e+06	1.02238e+06	820910	842548	764851	High	Peak Found	Peak Found	High	Peak Found	High	1
High	O35226	26S proteasome non-ATPase regulatory subunit 4 OS=Mus musculus OX=10090 GN=Psmd4 PE=1 SV=1	9	2	8	2	376	40.7	4.79	84	2	cell organization and biogenesis;metabolic process	cytoplasm;cytosol;nucleus;proteasome	protein binding;RNA binding	ENSMUSG00000005625.15	Psmd4	Proteasome; Epstein-Barr virus infection	Id Signaling Pathway; Proteasome Degradation	The role of GTSE1 in G2/M progression after G2 checkpoint; CDT1 association with the CDC6:ORC:origin complex; Ubiquitin Mediated Degradation of Phosphorylated Cdc25A; RUNX1 regulates transcription of genes involved in differentiation of HSCs; Degradation of beta-catenin by the destruction complex; Autodegradation of the E3 ubiquitin ligase COP1; UCH proteinases; MAPK6/MAPK4 signaling; SCF-beta-Tr…	0.822	127.6	109.3	97.6	80.5	104.5	80.6	522532	447543	399766	329686	427757	329907	High	High	High	High	High	High	1
High	Q9CXW4	60S ribosomal protein L11 OS=Mus musculus OX=10090 GN=Rpl11 PE=1 SV=4	20	3	13	3	178	20.2	9.6	262	3	cell organization and biogenesis;metabolic process;regulation of biological process;transport	cytoplasm;membrane;nucleus;ribosome	protein binding;RNA binding;structural molecule activity	ENSMUSG00000059291.15	Rpl11	Ribosome	Cytoplasmic Ribosomal Proteins; mRNA processing	L13a-mediated translational silencing of Ceruloplasmin expression; Nonsense Mediated Decay (NMD) independent of the Exon Junction Complex (EJC); Nonsense Mediated Decay (NMD) enhanced by the Exon Junction Complex (EJC); GTP hydrolysis and joining of the 60S ribosomal subunit; Formation of a pool of free 40S subunits; Major pathway of rRNA processing in the nucleolus and cytosol; SRP-dependent cot…	0.821	91.7	132	108.3	81.5	92.6	93.9	818098	1.1782e+06	966720	727673	826102	837537	High	High	High	High	High	High	1	Acetyl [N-Term]
High	P09405	Nucleolin OS=Mus musculus OX=10090 GN=Ncl PE=1 SV=2	11	8	55	8	707	76.7	4.75	1322	8	regulation of biological process;response to stimulus;transport	cell surface;cytoplasm;membrane;nucleus	DNA binding;metal ion binding;protein binding;RNA binding	ENSMUSG00000026234.12	Ncl		PluriNetWork; mRNA processing	Major pathway of rRNA processing in the nucleolus and cytosol	0.821	97.1	110.3	118.1	100.9	95.8	77.8	7.51597e+06	8.53736e+06	9.1476e+06	7.81307e+06	7.41975e+06	6.02418e+06	High	High	High	High	High	High	1
High	Q61029	Lamina-associated polypeptide 2, isoforms beta/delta/epsilon/gamma OS=Mus musculus OX=10090 GN=Tmpo PE=1 SV=4	22	8	84	8	452	50.3	9.45	1717	8	regulation of biological process	chromosome;membrane;nucleus	DNA binding;protein binding	ENSMUSG00000019961.17	Tmpo				0.819	109	122.5	91.2	95.6	88.9	92.9	2.36583e+07	2.65871e+07	1.9797e+07	2.07538e+07	1.93119e+07	2.01626e+07	High	High	High	High	High	High	1
High	P18760	Cofilin-1 OS=Mus musculus OX=10090 GN=Cfl1 PE=1 SV=3	42	6	31	5	166	18.5	8.09	700	6	cell organization and biogenesis;cellular component movement;metabolic process;regulation of biological process;response to stimulus;transport	cytoplasm;cytoskeleton;cytosol;extracellular;membrane;nucleus	protein binding	ENSMUSG00000056201.7	Cfl1	Regulation of actin cytoskeleton; Axon guidance; Pertussis; Fc gamma R-mediated phagocytosis	G13 Signaling Pathway; Regulation of Actin Cytoskeleton		0.819	107.5	126.9	96.6	90	90.7	88.3	4.73704e+06	5.59289e+06	4.26068e+06	3.96874e+06	3.99727e+06	3.89461e+06	High	High	High	High	High	High	1	Acetyl [N-Term]
High	P29387	Guanine nucleotide-binding protein subunit beta-4 OS=Mus musculus OX=10090 GN=Gnb4 PE=1 SV=4	6	2	6	2	340	37.4	6.16	33	2	regulation of biological process;response to stimulus	membrane	catalytic activity;protein binding;signal transducer activity	ENSMUSG00000027669.14	Gnb4	Morphine addiction; Cholinergic synapse; Retrograde endocannabinoid signaling; Dopaminergic synapse; Ras signaling pathway; GABAergic synapse; Chemokine signaling pathway; Glutamatergic synapse; Pathways in cancer; Alcoholism; PI3K-Akt signaling pathway; Circadian entrainment; Serotonergic synapse	Chemokine signaling pathway; Focal Adhesion-PI3K-Akt-mTOR-signaling pathway; Myometrial Relaxation and Contraction Pathways; Calcium Regulation in the Cardiac Cell	Glucagon signaling in metabolic regulation; Glucagon-type ligand receptors; Vasopressin regulates renal water homeostasis via Aquaporins; Cooperation of PDCL (PhLP1) and TRiC/CCT in G-protein beta folding; Glucagon-like Peptide-1 (GLP1) regulates insulin secretion; Adrenaline,noradrenaline inhibits insulin secretion	0.818	104.3	112.6	107.4	86.6	105.2	83.9	297189	320863	305877	246660	299621	239042	High	High	High	Peak Found	Peak Found	High	1
High	Q922P9	Putative oxidoreductase GLYR1 OS=Mus musculus OX=10090 GN=Glyr1 PE=1 SV=1	3	1	5	1	546	59.7	9.22	19	1	metabolic process	chromosome;cytosol;Golgi;nucleus	catalytic activity;DNA binding;nucleotide binding;protein binding	ENSMUSG00000022536.13	Glyr1				0.817	108.2	94.1	125.3	118.6	76.9	76.9	53295.5	46340.1	61704.9	58427	37899.8	37868	High	High	High	High	High	Peak Found	1
High	P19253	60S ribosomal protein L13a OS=Mus musculus OX=10090 GN=Rpl13a PE=1 SV=4	22	5	34	5	203	23.4	11.02	788	5	cellular component movement;metabolic process;regulation of biological process;response to stimulus	cytoplasm;membrane;nucleus;ribosome	RNA binding;structural molecule activity	ENSMUSG00000074129.13	Rpl13a	Ribosome	Cytoplasmic Ribosomal Proteins	L13a-mediated translational silencing of Ceruloplasmin expression; Nonsense Mediated Decay (NMD) independent of the Exon Junction Complex (EJC); Nonsense Mediated Decay (NMD) enhanced by the Exon Junction Complex (EJC); GTP hydrolysis and joining of the 60S ribosomal subunit; Formation of a pool of free 40S subunits; Major pathway of rRNA processing in the nucleolus and cytosol; SRP-dependent cot…	0.817	120.2	114.8	97.3	83.9	97.7	86	1.06088e+07	1.01269e+07	8.58713e+06	7.40456e+06	8.61951e+06	7.58867e+06	High	High	High	High	High	High	1
High	P17742	Peptidyl-prolyl cis-trans isomerase A OS=Mus musculus OX=10090 GN=Ppia PE=1 SV=2	49	8	73	8	164	18	7.9	1128	8	cell differentiation;cell organization and biogenesis;metabolic process;regulation of biological process	cytoplasm;cytosol;extracellular;membrane;nucleus	catalytic activity;protein binding;RNA binding	ENSMUSG00000071866.12	Ppia			Neutrophil degranulation; Basigin interactions	0.816	112.5	108.8	101.1	88	87.2	102.3	1.13968e+07	1.10299e+07	1.02494e+07	8.92027e+06	8.83553e+06	1.03689e+07	High	High	High	High	High	High	1
High	P68433	Histone H3.1 OS=Mus musculus OX=10090 GN=H3c1 PE=1 SV=2	40	4	48	1	136	15.4	11.12	698	4	cell organization and biogenesis;regulation of biological process	chromosome;membrane;nucleus	DNA binding;protein binding	ENSMUSG00000099517.1; ENSMUSG00000101355.1; ENSMUSG00000101972.1; ENSMUSG00000069265.2	Hist1h3i; Hist1h3a; Hist1h3g; Hist1h3h	Transcriptional misregulation in cancer; Alcoholism; Systemic lupus erythematosus		RUNX1 regulates genes involved in megakaryocyte differentiation and platelet function; Transcriptional regulation by small RNAs; Interleukin-7 signaling; Activated PKN1 stimulates transcription of AR (androgen receptor) regulated genes KLK2 and KLK3; RUNX1 regulates transcription of genes involved in differentiation of HSCs; HATs acetylate histones; Oxidative Stress Induced Senescence; Meiotic Re…	0.815	67.1	121.5	126.2	147.2	97.2	40.8	2.72331e+07	4.9271e+07	5.11678e+07	5.97009e+07	3.942e+07	1.65683e+07	High	High	High	High	High	High	1
High	P62267	40S ribosomal protein S23 OS=Mus musculus OX=10090 GN=Rps23 PE=1 SV=3	24	3	9	3	143	15.8	10.49	204	3	cell organization and biogenesis;metabolic process	membrane;ribosome	RNA binding;structural molecule activity	ENSMUSG00000049517.7	Rps23	Ribosome	Cytoplasmic Ribosomal Proteins; mRNA processing	L13a-mediated translational silencing of Ceruloplasmin expression; Nonsense Mediated Decay (NMD) independent of the Exon Junction Complex (EJC); Nonsense Mediated Decay (NMD) enhanced by the Exon Junction Complex (EJC); Ribosomal scanning and start codon recognition; GTP hydrolysis and joining of the 60S ribosomal subunit; Formation of a pool of free 40S subunits; SRP-dependent cotranslational pr…	0.815	104.7	109.8	120.3	113.5	86.6	65.2	903603	947561	1.03884e+06	979537	747469	562717	High	High	High	High	High	High	1
High	Q64511	DNA topoisomerase 2-beta OS=Mus musculus OX=10090 GN=Top2b PE=1 SV=2	5	6	9	3	1612	181.8	8.29	72	6	cell organization and biogenesis;cellular component movement;metabolic process;regulation of biological process;response to stimulus	chromosome;cytosol;nucleus	catalytic activity;DNA binding;metal ion binding;nucleotide binding;protein binding	ENSMUSG00000017485.10	Top2b	Platinum drug resistance		SUMOylation of DNA replication proteins	0.81	121.8	78.8	139.3	63.9	127.3	68.9	28283.8	18313.3	32371.8	14841.8	29569	16005.7	High	Peak Found	High	Not Found	Not Found	Peak Found	1
High	Q8K019	Bcl-2-associated transcription factor 1 OS=Mus musculus OX=10090 GN=Bclaf1 PE=1 SV=2	2	1	5	1	919	105.9	9.99	39	1	cell death;metabolic process;regulation of biological process;response to stimulus	cytoplasm;nucleus	DNA binding;protein binding;RNA binding	ENSMUSG00000037608.16	Bclaf1		mRNA processing		0.81	110.3	84.7	139.9	95.8	68.5	100.9	98221.2	75416.6	124607	85325.7	61062.9	89895.7	High	High	High	High	High	Peak Found	1
High	Q9CY58	Plasminogen activator inhibitor 1 RNA-binding protein OS=Mus musculus OX=10090 GN=Serbp1 PE=1 SV=2	13	4	8	4	407	44.7	8.54	47	4	regulation of biological process	cytoplasm;cytosol;membrane;nucleus	protein binding;RNA binding	ENSMUSG00000036371.6	Serbp1				0.809	110.9	98.6	124.3	108.4	68.3	89.4	847913	753923	950690	828915	522492	683552	High	High	High	Peak Found	High	High	1
High	O70400	PDZ and LIM domain protein 1 OS=Mus musculus OX=10090 GN=Pdlim1 PE=1 SV=4	16	4	30	4	327	35.8	6.84	335	4	regulation of biological process;response to stimulus	cytoplasm;cytoskeleton	metal ion binding;protein binding	ENSMUSG00000055044.12	Pdlim1				0.808	100.2	125.3	105.1	95.1	95	79.3	2.62719e+06	3.28653e+06	2.75526e+06	2.49319e+06	2.49149e+06	2.07981e+06	High	High	High	High	High	High	1
High	Q9WV32	Actin-related protein 2/3 complex subunit 1B OS=Mus musculus OX=10090 GN=Arpc1b PE=1 SV=4	17	5	14	5	372	41	8.35	147	5	cell organization and biogenesis;regulation of biological process;response to stimulus	cytoplasm;cytoskeleton	protein binding;structural molecule activity	ENSMUSG00000029622.16	Arpc1b	Endocytosis; Regulation of actin cytoskeleton; Salmonella infection; Fc gamma R-mediated phagocytosis; Bacterial invasion of epithelial cells	Microglia Pathogen Phagocytosis Pathway	RHO GTPases Activate WASPs and WAVEs; EPHB-mediated forward signaling; Regulation of actin dynamics for phagocytic cup formation	0.808	105.3	125	132.5	52.7	92.1	92.4	561489	666509	706827	280907	491025	492813	High	High	High	Peak Found	High	High	1	Acetyl [N-Term]
High	P34022	Ran-specific GTPase-activating protein OS=Mus musculus OX=10090 GN=Ranbp1 PE=1 SV=2	5	1	2	1	203	23.6	5.22	23	1	cell organization and biogenesis;metabolic process;regulation of biological process;response to stimulus;transport	cytoplasm;cytosol;nucleus	enzyme regulator activity;protein binding	ENSMUSG00000005732.14; ENSMUSG00000099164.8	Ranbp1	HTLV-I infection; Viral carcinogenesis			0.808	123.2	99.9	107	86.5	75.3	108.1	363773	295017	316112	255440	222492	319171	High	Peak Found	Peak Found	High	Peak Found	Peak Found	1
High	P61255	60S ribosomal protein L26 OS=Mus musculus OX=10090 GN=Rpl26 PE=1 SV=1	17	3	9	3	145	17.2	10.55	68	3	metabolic process;regulation of biological process;response to stimulus	cytoplasm;membrane;ribosome	protein binding;RNA binding;structural molecule activity	ENSMUSG00000060938.14	Rpl26; Gm15772	Ribosome	Cytoplasmic Ribosomal Proteins; mRNA processing	L13a-mediated translational silencing of Ceruloplasmin expression; Nonsense Mediated Decay (NMD) independent of the Exon Junction Complex (EJC); Nonsense Mediated Decay (NMD) enhanced by the Exon Junction Complex (EJC); GTP hydrolysis and joining of the 60S ribosomal subunit; Formation of a pool of free 40S subunits; Major pathway of rRNA processing in the nucleolus and cytosol; SRP-dependent cot…	0.808	79.2	150.3	118.3	129.7	84.4	38.1	334181	634018	499116	547043	356283	160689	High	High	High	High	High	Peak Found	1
High	Q3THE2	Myosin regulatory light chain 12B OS=Mus musculus OX=10090 GN=Myl12b PE=1 SV=2	12	2	9	2	172	19.8	4.84	137	2	regulation of biological process		metal ion binding;protein binding	ENSMUSG00000034868.8	Myl12b	Leukocyte transendothelial migration; Regulation of actin cytoskeleton; Focal adhesion; Platelet activation; Tight junction		RHO GTPases activate PAKs; Smooth Muscle Contraction	0.807	118.7	107.7	102.8	91.3	89	90.6	269337	244338	233206	207092	202002	205566	High	High	High	Peak Found	High	High	1
High	P17182	Alpha-enolase OS=Mus musculus OX=10090 GN=Eno1 PE=1 SV=3	19	6	30	4	434	47.1	6.8	310	6	metabolic process;regulation of biological process;response to stimulus	cell surface;cytoplasm;cytosol;membrane;nucleus	catalytic activity;DNA binding;metal ion binding;protein binding;RNA binding	ENSMUSG00000059040.4; ENSMUSG00000063524.13	Eno1; Gm5506; Eno1b	RNA degradation; Metabolic pathways; Biosynthesis of amino acids; Glycolysis / Gluconeogenesis; HIF-1 signaling pathway; Carbon metabolism	Glycolysis and Gluconeogenesis	Gluconeogenesis; Glycolysis	0.806	105.7	116.7	113.6	96.3	78.4	89.2	1.70839e+06	1.88575e+06	1.8359e+06	1.55525e+06	1.26683e+06	1.4417e+06	High	High	High	High	High	High	1
High	Q8R5J9	PRA1 family protein 3 OS=Mus musculus OX=10090 GN=Arl6ip5 PE=1 SV=2	5	1	1	1	188	21.5	9.61	23	1	regulation of biological process;response to stimulus;transport	cytoplasm;cytoskeleton;endoplasmic reticulum;membrane	protein binding	ENSMUSG00000035199.6	Arl6ip5			Glutamate Neurotransmitter Release Cycle	0.805	461.3	15	36.2	29.2	25	33.3	394870	12864.7	30992.4	24954	21381.7	28478.7	High	Not Found	Not Found	Not Found	Not Found	Not Found	1	Acetyl [N-Term]
High	P62918	60S ribosomal protein L8 OS=Mus musculus OX=10090 GN=Rpl8 PE=1 SV=2	13	3	16	3	257	28	11.03	251	3	metabolic process;response to stimulus	cytoplasm;membrane;ribosome	protein binding;RNA binding;structural molecule activity	ENSMUSG00000003970.8	Rpl8	Ribosome	Cytoplasmic Ribosomal Proteins; TNF-alpha NF-kB Signaling Pathway; mRNA processing	L13a-mediated translational silencing of Ceruloplasmin expression; Nonsense Mediated Decay (NMD) independent of the Exon Junction Complex (EJC); Nonsense Mediated Decay (NMD) enhanced by the Exon Junction Complex (EJC); GTP hydrolysis and joining of the 60S ribosomal subunit; Formation of a pool of free 40S subunits; Major pathway of rRNA processing in the nucleolus and cytosol; SRP-dependent cot…	0.805	94.7	120.4	119.3	118.8	88.3	58.5	1.14299e+06	1.45298e+06	1.43995e+06	1.43434e+06	1.06538e+06	705787	High	High	High	High	High	High	1
High	Q8R016	Bleomycin hydrolase OS=Mus musculus OX=10090 GN=Blmh PE=1 SV=1	3	1	1	1	455	52.5	6.48	0	1	metabolic process;response to stimulus	cytoplasm;nucleus	catalytic activity;protein binding	ENSMUSG00000020840.10	Blmh			Antigen processing: Ubiquitination & Proteasome degradation	0.805	198.5	43.3	93.9	159.8	52.9	51.6	109538	23905.4	51819	88156.9	29197.9	28485.8	High	Not Found	Peak Found	Peak Found	Not Found	Not Found	1
High	Q3TDQ1	Dolichyl-diphosphooligosaccharide--protein glycosyltransferase subunit STT3B OS=Mus musculus OX=10090 GN=Stt3b PE=1 SV=2	5	4	6	4	823	93.2	8.95	66	4	metabolic process;response to stimulus	endoplasmic reticulum;membrane	catalytic activity;metal ion binding		Stt3b	Metabolic pathways; N-Glycan biosynthesis; Protein processing in endoplasmic reticulum			0.804	128.1	95.3	111.3	124.4	65.9	74.9	320874	238855	278867	311787	165194	187658	High	High	High	High	Peak Found	Peak Found	1
High	Q8K1M6	Dynamin-1-like protein OS=Mus musculus OX=10090 GN=Dnm1l PE=1 SV=2	4	2	4	2	742	82.6	7.05	24	2	cell death;cell organization and biogenesis;regulation of biological process;response to stimulus;transport	cytoplasm;cytoskeleton;cytosol;endoplasmic reticulum;Golgi;membrane;mitochondrion	catalytic activity;nucleotide binding;protein binding		Dnm1l	TNF signaling pathway; NOD-like receptor signaling pathway		Apoptotic execution phase	0.804	98.9	114.9	130.9	97.7	79.6	78.1	103079	119819	136479	101809	82941.4	81426.8	High	High	High	Peak Found	Peak Found	Peak Found	1
Medium	P63166	Small ubiquitin-related modifier 1 OS=Mus musculus OX=10090 GN=Sumo1 PE=1 SV=1	15	1	3	1	101	11.6	5.52	25	1	cell organization and biogenesis;metabolic process;regulation of biological process;response to stimulus	chromosome;cytoplasm;cytosol;membrane;nucleus	catalytic activity;protein binding;RNA binding	ENSMUSG00000026021.15	Sumo1	RNA transport	Exercise-induced Circadian Regulation; PluriNetWork; TNF-alpha NF-kB Signaling Pathway; Wnt Signaling Pathway NetPath; Exercise-induced Circadian Regulation	SUMOylation of RNA binding proteins; Recruitment and ATM-mediated phosphorylation of repair and signaling proteins at DNA double strand breaks; Regulation of IFNG signaling; Negative regulation of activity of TFAP2 (AP-2) family transcription factors; SUMOylation of chromatin organization proteins; SUMO is proteolytically processed; SUMO is transferred from E1 to E2 (UBE2I, UBC9); SUMO is conjuga…	0.802	91	128.4	111.8	81.9	102.9	84.1	117156	165371	143964	105454	132590	108272	High	High	Peak Found	High	Peak Found	Peak Found	1	Acetyl [N-Term]
High	O35343	Importin subunit alpha-3 OS=Mus musculus OX=10090 GN=Kpna4 PE=1 SV=1	6	2	4	2	521	57.9	4.94	70	2	response to stimulus;transport	cytoplasm;cytosol;nucleus	protein binding;transporter activity	ENSMUSG00000027782.10	Kpna4				0.801	95	98.5	128.5	93.4	78	106.6	71708.3	74388.4	97038.5	70542.4	58925.2	80528.4	High	High	High	Peak Found	Peak Found	Peak Found	1
High	Q8VEE4	Replication protein A 70 kDa DNA-binding subunit OS=Mus musculus OX=10090 GN=Rpa1 PE=1 SV=1	7	4	27	4	623	69	7.91	314	4	cell organization and biogenesis;metabolic process;regulation of biological process;response to stimulus	chromosome;nucleus	DNA binding;metal ion binding	ENSMUSG00000000751.13	Rpa1	DNA replication; Homologous recombination; Nucleotide excision repair; Fanconi anemia pathway; Mismatch repair	Mismatch repair; Homologous recombination; DNA Replication; G1 to S cell cycle control	Termination of translesion DNA synthesis; Translesion synthesis by POLI; Meiotic Recombination; M/G1 Transition; Activation of ATR in response to replication stress; Dual Incision in GG-NER; Removal of the Flap Intermediate; Translesion synthesis by POLK; Gap-filling DNA repair synthesis and ligation in TC-NER; Mismatch repair (MMR) directed by MSH2:MSH3 (MutSbeta); Processing of DNA double-stran…	0.799	118.8	112	102.3	85.9	81.6	99.5	2.29533e+06	2.16412e+06	1.97692e+06	1.65974e+06	1.57804e+06	1.92251e+06	High	High	High	High	High	High	1
High	P62908	40S ribosomal protein S3 OS=Mus musculus OX=10090 GN=Rps3 PE=1 SV=1	32	6	22	6	243	26.7	9.66	235	6	cell death;cell division;cell organization and biogenesis;metabolic process;regulation of biological process;response to stimulus	cytoplasm;cytoskeleton;cytosol;endoplasmic reticulum;membrane;mitochondrion;nucleus;organelle lumen;ribosome	catalytic activity;DNA binding;protein binding;RNA binding;structural molecule activity	ENSMUSG00000030744.13	Rps3	Ribosome	Cytoplasmic Ribosomal Proteins	L13a-mediated translational silencing of Ceruloplasmin expression; Nonsense Mediated Decay (NMD) independent of the Exon Junction Complex (EJC); Nonsense Mediated Decay (NMD) enhanced by the Exon Junction Complex (EJC); Ribosomal scanning and start codon recognition; GTP hydrolysis and joining of the 60S ribosomal subunit; Formation of a pool of free 40S subunits; SRP-dependent cotranslational pr…	0.799	103.5	119	113.6	78.7	88.3	97	961275	1.1055e+06	1.05531e+06	731195	820174	900802	High	High	High	High	High	High	1
High	P62911	60S ribosomal protein L32 OS=Mus musculus OX=10090 GN=Rpl32 PE=1 SV=2	33	5	46	5	135	15.9	11.33	805	5	metabolic process;response to stimulus	membrane;ribosome	RNA binding;structural molecule activity	ENSMUSG00000057841.5	Rpl32; Rpl32p	Ribosome	Cytoplasmic Ribosomal Proteins; mRNA processing	L13a-mediated translational silencing of Ceruloplasmin expression; Nonsense Mediated Decay (NMD) independent of the Exon Junction Complex (EJC); Nonsense Mediated Decay (NMD) enhanced by the Exon Junction Complex (EJC); GTP hydrolysis and joining of the 60S ribosomal subunit; Formation of a pool of free 40S subunits; Major pathway of rRNA processing in the nucleolus and cytosol; SRP-dependent cot…	0.799	112.9	130.9	113.9	123.8	66.5	52	6.67124e+06	7.72953e+06	6.72485e+06	7.31507e+06	3.9256e+06	3.07241e+06	High	High	High	High	High	High	1
Medium	Q9Z0G2	SRSF protein kinase 3 OS=Mus musculus OX=10090 GN=Srpk3 PE=1 SV=1	2	1	1	1	565	62.3	7.21	25	1	cell differentiation;cell organization and biogenesis;development;metabolic process;regulation of biological process;response to stimulus	cytoplasm;nucleus	catalytic activity;nucleotide binding	ENSMUSG00000002007.5	Srpk3				0.798	94.3	124.8	119.4	99.9	95.3	66.3	28851.9	38164.3	36523.8	30552.8	29132.3	20270.4	Peak Found	High	Peak Found	Peak Found	Peak Found	Peak Found	1
High	P35980	60S ribosomal protein L18 OS=Mus musculus OX=10090 GN=Rpl18 PE=1 SV=3	22	4	49	4	188	21.6	11.78	985	4	metabolic process	cytoplasm;cytosol;endoplasmic reticulum;membrane;nucleus;ribosome	RNA binding;structural molecule activity	ENSMUSG00000059070.16	Rpl18	Ribosome	Cytoplasmic Ribosomal Proteins	L13a-mediated translational silencing of Ceruloplasmin expression; Nonsense Mediated Decay (NMD) independent of the Exon Junction Complex (EJC); Nonsense Mediated Decay (NMD) enhanced by the Exon Junction Complex (EJC); GTP hydrolysis and joining of the 60S ribosomal subunit; Formation of a pool of free 40S subunits; Major pathway of rRNA processing in the nucleolus and cytosol; SRP-dependent cot…	0.797	130.1	112.4	98.9	112.4	90.7	55.5	1.57845e+07	1.36469e+07	1.20002e+07	1.3646e+07	1.10031e+07	6.73606e+06	High	High	High	High	High	High	1
High	Q8BFR5	Elongation factor Tu, mitochondrial OS=Mus musculus OX=10090 GN=Tufm PE=1 SV=1	19	8	29	8	452	49.5	7.56	331	8	metabolic process;response to stimulus	membrane;mitochondrion	catalytic activity;nucleotide binding;RNA binding	ENSMUSG00000073838.10	Tufm				0.797	114.6	102.5	110.7	68.6	102.9	100.7	1.69178e+06	1.51363e+06	1.63463e+06	1.0123e+06	1.51859e+06	1.48581e+06	High	High	High	High	High	High	1
High	Q8BGD9	Eukaryotic translation initiation factor 4B OS=Mus musculus OX=10090 GN=Eif4b PE=1 SV=1	4	2	10	2	611	68.8	5.67	180	2	cell organization and biogenesis;metabolic process		RNA binding	ENSMUSG00000058655.8	Eif4b	mTOR signaling pathway; Proteoglycans in cancer; PI3K-Akt signaling pathway; RNA transport	Focal Adhesion-PI3K-Akt-mTOR-signaling pathway; Translation Factors	L13a-mediated translational silencing of Ceruloplasmin expression; mTORC1-mediated signalling; Ribosomal scanning and start codon recognition; GTP hydrolysis and joining of the 60S ribosomal subunit; Translation initiation complex formation; Deadenylation of mRNA	0.795	97.9	110.8	112.8	112.5	64.7	101.3	627448	709519	722536	720854	414375	648949	High	High	High	High	High	High	1
High	P45376	Aldo-keto reductase family 1 member B1 OS=Mus musculus OX=10090 GN=Akr1b1 PE=1 SV=3	18	3	12	3	316	35.7	7.18	182	3	metabolic process;regulation of biological process;response to stimulus	cytoplasm;cytosol;vacuole	catalytic activity	ENSMUSG00000001642.18	Akr1b3	Metabolic pathways; Glycerolipid metabolism; Fructose and mannose metabolism; Pentose and glucuronate interconversions; Galactose metabolism	Metapathway biotransformation; Polyol pathway	Pregnenolone biosynthesis; Fructose biosynthesis	0.793	104.6	106.6	141.9	84.2	78	84.7	611255	622416	829076	491651	455687	494715	High	High	High	High	High	High	1
High	Q8VDM6	Heterogeneous nuclear ribonucleoprotein U-like protein 1 OS=Mus musculus OX=10090 GN=Hnrnpul1 PE=1 SV=1	8	6	20	6	859	95.9	6.58	288	6	metabolic process;regulation of biological process;response to stimulus	nucleus	protein binding;RNA binding	ENSMUSG00000040725.13	Hnrnpul1	Influenza A		mRNA Splicing - Major Pathway	0.793	110.8	122.6	112.4	79.9	85.3	89	928500	1.02794e+06	941852	670132	715312	745929	High	High	High	High	High	High	1
High	P68134	Actin, alpha skeletal muscle OS=Mus musculus OX=10090 GN=Acta1 PE=1 SV=1	30	11	237	1	377	42	5.39	3957	11	cell organization and biogenesis;regulation of biological process;response to stimulus	cytoplasm;cytoskeleton	nucleotide binding;protein binding	ENSMUSG00000031972.5	Acta1		Hypothetical Network for Drug Addiction; Striated Muscle Contraction; Myometrial Relaxation and Contraction Pathways	Striated Muscle Contraction	0.792	116.4	106.8	110.1	91.2	92.2	83.3	4.87134e+06	4.46778e+06	4.60915e+06	3.81605e+06	3.85736e+06	3.48804e+06	High	High	High	High	High	High	1
High	Q9JIF0	Protein arginine N-methyltransferase 1 OS=Mus musculus OX=10090 GN=Prmt1 PE=1 SV=1	7	2	10	2	371	42.4	5.43	40	2	cell organization and biogenesis;metabolic process;regulation of biological process	cytoplasm;cytosol;membrane;nucleus	catalytic activity;DNA binding;nucleotide binding;protein binding;RNA binding	ENSMUSG00000109324.1	Prmt1	FoxO signaling pathway; Glucagon signaling pathway	mRNA processing; Tryptophan metabolism	RUNX1 regulates genes involved in megakaryocyte differentiation and platelet function; RMTs methylate histone arginines	0.789	106.5	127.6	96.9	76.5	106.9	85.6	208364	249535	189541	149561	209037	167325	High	High	High	High	High	High	1
High	P09103	Protein disulfide-isomerase OS=Mus musculus OX=10090 GN=P4hb PE=1 SV=2	19	9	48	9	509	57	4.88	978	9	cellular homeostasis;metabolic process;regulation of biological process;response to stimulus	endoplasmic reticulum;membrane;organelle lumen	catalytic activity;metal ion binding;protein binding;RNA binding	ENSMUSG00000025130.11	P4hb	Protein processing in endoplasmic reticulum		Regulation of Insulin-like Growth Factor (IGF) transport and uptake by Insulin-like Growth Factor Binding Proteins (IGFBPs); Post-translational protein phosphorylation; Detoxification of Reactive Oxygen Species; Chylomicron assembly; Interleukin-12 family signaling; VLDL assembly; Hedgehog ligand biogenesis; Collagen biosynthesis and modifying enzymes	0.788	109.7	124.2	113.7	75.9	88.6	87.8	2.04261e+06	2.31236e+06	2.11661e+06	1.41233e+06	1.64918e+06	1.63418e+06	High	High	High	High	High	High	1
High	Q99N69	Leupaxin OS=Mus musculus OX=10090 GN=Lpxn PE=1 SV=2	9	3	10	3	386	43.5	6.43	162	3	metabolic process;regulation of biological process	cytoplasm;cytosol;membrane;nucleus	metal ion binding;protein binding	ENSMUSG00000024696.8	Lpxn				0.787	109.3	134.1	103.1	113.1	27.4	112.9	326719	400888	308275	338079	82023.9	337502	High	High	High	High	High	High	1	Acetyl [N-Term]
High	Q64524	Histone H2B type 2-E OS=Mus musculus OX=10090 GN=H2bc21 PE=1 SV=3	36	5	66	2	126	14	10.32	2179	5	cell organization and biogenesis;defense response;regulation of biological process;response to stimulus	chromosome;cytosol;membrane;nucleus	DNA binding;protein binding	ENSMUSG00000068854.7	Hist2h2be	Alcoholism; Systemic lupus erythematosus; Viral carcinogenesis		HATs acetylate histones; E3 ubiquitin ligases ubiquitinate target proteins; Meiotic Recombination; Mus musculus biological processes; NoRC negatively regulates rRNA expression; Meiotic Synapsis	0.786	69.5	123.9	103.5	157.2	112.9	33	1.25149e+06	2.23084e+06	1.86269e+06	2.83002e+06	2.03297e+06	593284	High	High	High	High	High	High	1
High	Q9R0A0	Peroxisomal membrane protein PEX14 OS=Mus musculus OX=10090 GN=Pex14 PE=1 SV=1	12	4	22	4	376	41.2	5.11	307	4	cell organization and biogenesis;cellular component movement;regulation of biological process;transport	membrane	protein binding	ENSMUSG00000028975.16	Pex14	Peroxisome			0.785	97.4	113.1	119.7	110.7	83.9	75.3	1.38327e+06	1.60587e+06	1.69995e+06	1.57169e+06	1.1924e+06	1.06916e+06	High	High	High	High	High	High	1
High	O08709	Peroxiredoxin-6 OS=Mus musculus OX=10090 GN=Prdx6 PE=1 SV=3	23	4	25	4	224	24.9	6.01	263	4	cell organization and biogenesis;cellular homeostasis;metabolic process;regulation of biological process;response to stimulus	cytoplasm;cytosol;membrane;mitochondrion;nucleus;vacuole	antioxidant activity;catalytic activity;protein binding		Prdx6	Metabolic pathways			0.784	114.4	108	114.4	93.4	91.3	78.4	867788	819517	868028	708493	692936	594979	High	High	High	High	High	High	1
High	Q61171	Peroxiredoxin-2 OS=Mus musculus OX=10090 GN=Prdx2 PE=1 SV=3	18	2	7	2	198	21.8	5.41	68	2	cell proliferation;cellular homeostasis;metabolic process;regulation of biological process;response to stimulus	cytoplasm;cytosol;mitochondrion	antioxidant activity;catalytic activity;protein binding	ENSMUSG00000005161.15	Prdx2			Detoxification of Reactive Oxygen Species; TP53 Regulates Metabolic Genes	0.783	125.3	100.8	109.2	98.1	75.4	91.1	1.52493e+06	1.22751e+06	1.32968e+06	1.19475e+06	917831	1.10911e+06	High	High	High	High	High	High	1
High	Q64674	Spermidine synthase OS=Mus musculus OX=10090 GN=Srm PE=1 SV=1	4	1	3	1	302	34	5.5	51	1	metabolic process		catalytic activity;protein binding	ENSMUSG00000006442.10	Srm	Glutathione metabolism; Arginine and proline metabolism; Metabolic pathways; Cysteine and methionine metabolism; beta-Alanine metabolism	Nucleotide Metabolism	Metabolism of polyamines	0.783	100.4	119	120.4	86.4	79.4	94.3	143928	170550	172617	123797	113795	135204	High	Peak Found	High	Peak Found	Peak Found	High	1
High	P50580	Proliferation-associated protein 2G4 OS=Mus musculus OX=10090 GN=Pa2g4 PE=1 SV=3	34	11	49	11	394	43.7	6.86	503	11	metabolic process;regulation of biological process	cytoplasm;membrane;nucleus	DNA binding;protein binding;RNA binding	ENSMUSG00000025364.13	Pa2g4			Neutrophil degranulation	0.783	108.1	123	108.3	92	86.4	82.3	2.94072e+06	3.34464e+06	2.94416e+06	2.50128e+06	2.34905e+06	2.23753e+06	High	High	High	High	High	High	1	Acetyl [N-Term]
High	P25444	40S ribosomal protein S2 OS=Mus musculus OX=10090 GN=Rps2 PE=1 SV=3	26	7	37	7	293	31.2	10.24	363	7	cell organization and biogenesis;metabolic process;regulation of biological process;response to stimulus	membrane;nucleus;ribosome	protein binding;RNA binding;structural molecule activity	ENSMUSG00000044533.15	Rps2; Rps2-ps13	Ribosome	Cytoplasmic Ribosomal Proteins		0.783	78.8	122.1	119	133.7	83.7	62.7	1.49579e+06	2.31873e+06	2.25958e+06	2.53992e+06	1.58916e+06	1.191e+06	High	High	High	High	High	High	1
High	Q6DFW4	Nucleolar protein 58 OS=Mus musculus OX=10090 GN=Nop58 PE=1 SV=1	13	6	17	6	536	60.3	8.34	148	6	metabolic process	cytosol;membrane;nucleus	protein binding;RNA binding	ENSMUSG00000026020.9	Nop58	Ribosome biogenesis in eukaryotes		Major pathway of rRNA processing in the nucleolus and cytosol; SUMOylation of RNA binding proteins	0.782	84.8	137.3	113.8	99.8	73.1	91.3	801450	1.2977e+06	1.07561e+06	943087	690817	863380	High	High	High	High	High	High	1
High	Q569Z6	Thyroid hormone receptor-associated protein 3 OS=Mus musculus OX=10090 GN=Thrap3 PE=1 SV=1	1	1	4	1	951	108.1	10.17	49	1	metabolic process;regulation of biological process;response to stimulus	nucleus	DNA binding;nucleotide binding;protein binding;receptor activity;RNA binding	ENSMUSG00000043962.16	Thrap3			Mus musculus biological processes; Transcriptional Regulation of Adipocyte Differentiation in 3T3-L1 Pre-adipocytes	0.781	131.7	106.1	105	82.9	55.8	118.5	105538	85060.9	84185.1	66431.1	44746.9	94984.5	High	Peak Found	High	High	Peak Found	High	1
High	Q03265	ATP synthase subunit alpha, mitochondrial OS=Mus musculus OX=10090 GN=Atp5f1a PE=1 SV=1	29	12	52	12	553	59.7	9.19	1203	12	metabolic process;regulation of biological process;transport	membrane;mitochondrion	catalytic activity;nucleotide binding;protein binding;RNA binding;transporter activity	ENSMUSG00000025428.15	Atp5a1	Metabolic pathways; Huntington's disease; Oxidative phosphorylation; Parkinson's disease; Alzheimer's disease	Oxidative phosphorylation; Electron Transport Chain	Cristae formation; Formation of ATP by chemiosmotic coupling	0.78	114.5	117	118.1	76.9	81	92.6	3.57556e+06	3.65374e+06	3.68821e+06	2.4009e+06	2.52894e+06	2.89113e+06	High	High	High	High	High	High	1
High	Q921J2	GTP-binding protein Rheb OS=Mus musculus OX=10090 GN=Rheb PE=1 SV=1	13	2	8	2	184	20.4	5.92	208	2	regulation of biological process;response to stimulus	cytoplasm;cytosol;endoplasmic reticulum;Golgi;membrane;spliceosomal complex	catalytic activity;metal ion binding;nucleotide binding;protein binding	ENSMUSG00000028945.9	Rheb	mTOR signaling pathway; Phospholipase D signaling pathway; Insulin signaling pathway; Longevity regulating pathway; Thyroid hormone signaling pathway; PI3K-Akt signaling pathway; AMPK signaling pathway; Choline metabolism in cancer	Focal Adhesion-PI3K-Akt-mTOR-signaling pathway; Dysregulated miRNA Targeting in Insulin/PI3K-AKT Signaling; Insulin Signaling	Regulation of PTEN gene transcription; mTORC1-mediated signalling; TP53 Regulates Metabolic Genes; Macroautophagy; Energy dependent regulation of mTOR by LKB1-AMPK	0.78	121.7	106.6	112.9	95.8	80.4	82.6	436774	382713	405307	343784	288631	296332	High	High	High	High	High	High	1
Medium	P58044	Isopentenyl-diphosphate Delta-isomerase 1 OS=Mus musculus OX=10090 GN=Idi1 PE=1 SV=1	3	1	1	1	227	26.3	6.16	36	1	metabolic process;response to stimulus	mitochondrion	catalytic activity;metal ion binding		Idi1; LOC102635781; Gm38481	Metabolic pathways; Terpenoid backbone biosynthesis	Cholesterol Biosynthesis; Exercise-induced Circadian Regulation; Exercise-induced Circadian Regulation		0.779	112	109.3	118.8	70	102.6	87.3	54052.8	52747.2	57289.3	33755.2	49485.6	42121.9	Peak Found	High	Peak Found	Peak Found	Peak Found	Peak Found	1
High	P56399	Ubiquitin carboxyl-terminal hydrolase 5 OS=Mus musculus OX=10090 GN=Usp5 PE=1 SV=1	6	5	13	5	858	95.8	5.01	99	5	metabolic process;regulation of biological process		catalytic activity;metal ion binding;protein binding	ENSMUSG00000038429.10	Usp5			Ub-specific processing proteases; Synthesis of active ubiquitin: roles of E1 and E2 enzymes	0.779	117	112.1	104.1	77.6	98.1	91.1	432643	414742	385150	287117	362669	336801	High	High	High	High	High	Peak Found	1
High	P54071	Isocitrate dehydrogenase [NADP], mitochondrial OS=Mus musculus OX=10090 GN=Idh2 PE=1 SV=3	22	9	36	8	452	50.9	8.69	417	9	metabolic process;regulation of biological process	cytosol;membrane;mitochondrion	catalytic activity;metal ion binding;nucleotide binding	ENSMUSG00000030541.16	Idh2	Glutathione metabolism; Citrate cycle (TCA cycle); Metabolic pathways; Biosynthesis of amino acids; 2-Oxocarboxylic acid metabolism; Carbon metabolism; Peroxisome	TCA Cycle	Transcriptional activation of mitochondrial biogenesis; Citric acid cycle (TCA cycle)	0.779	118.5	111.1	119.7	64.1	83.9	102.7	3.25353e+06	3.05161e+06	3.28537e+06	1.76016e+06	2.30418e+06	2.81942e+06	High	High	High	High	High	High	1
High	Q9WVA4	Transgelin-2 OS=Mus musculus OX=10090 GN=Tagln2 PE=1 SV=4	57	9	91	9	199	22.4	8.24	2329	9	cell differentiation		protein binding	ENSMUSG00000026547.15	Tagln2			Platelet degranulation	0.778	110.1	106.4	113.1	94.3	90.3	85.8	1.03776e+07	1.00277e+07	1.06623e+07	8.89332e+06	8.51492e+06	8.09184e+06	High	High	High	High	High	High	1
High	P26041	Moesin OS=Mus musculus OX=10090 GN=Msn PE=1 SV=3	6	3	4	3	577	67.7	6.6	0	3	cell differentiation;cell organization and biogenesis;cell proliferation;cellular component movement;regulation of biological process;response to stimulus	cell surface;cytoplasm;cytoskeleton;cytosol;membrane;nucleus	protein binding;RNA binding	ENSMUSG00000031207.16	Msn	Leukocyte transendothelial migration; Regulation of actin cytoskeleton; Proteoglycans in cancer; Measles	Regulation of Actin Cytoskeleton		0.777	153.3	125	52.9	79.4	102.5	86.8	201584	164396	69528.7	104379	134820	114118	High	High	High	Peak Found	Peak Found	High	1
High	P62751	60S ribosomal protein L23a OS=Mus musculus OX=10090 GN=Rpl23a PE=1 SV=1	15	2	9	2	156	17.7	10.45	191	2	cell organization and biogenesis;metabolic process	nucleus;ribosome	protein binding;RNA binding;structural molecule activity	ENSMUSG00000058546.8	Rpl23a	Ribosome	Cytoplasmic Ribosomal Proteins		0.777	65.7	157.9	116.8	131.4	88.6	39.5	407890	979759	724756	815554	549626	245192	High	High	High	High	High	High	1
High	Q6ZWV7	60S ribosomal protein L35 OS=Mus musculus OX=10090 GN=Rpl35 PE=1 SV=1	8	1	6	1	123	14.5	11.05	110	1	metabolic process;response to stimulus	membrane;ribosome	RNA binding;structural molecule activity	ENSMUSG00000078193.2; ENSMUSG00000062997.6	Rpl35	Ribosome	Cytoplasmic Ribosomal Proteins	L13a-mediated translational silencing of Ceruloplasmin expression; Nonsense Mediated Decay (NMD) independent of the Exon Junction Complex (EJC); Nonsense Mediated Decay (NMD) enhanced by the Exon Junction Complex (EJC); GTP hydrolysis and joining of the 60S ribosomal subunit; Formation of a pool of free 40S subunits; Major pathway of rRNA processing in the nucleolus and cytosol; SRP-dependent cot…	0.777	97.3	117.8	117.5	82.9	108.9	75.6	732517	886469	884853	624197	819486	569052	High	High	High	High	High	High	1
High	P11103	Poly [ADP-ribose] polymerase 1 OS=Mus musculus OX=10090 GN=Parp1 PE=1 SV=3	19	13	49	13	1013	113	8.95	748	13	cell death;cell organization and biogenesis;metabolic process;regulation of biological process;response to stimulus	cytoplasm;membrane;mitochondrion;nucleus	catalytic activity;DNA binding;metal ion binding;nucleotide binding;protein binding;RNA binding		Parp1		PluriNetWork; FAS pathway and Stress induction of HSP regulation		0.777	125.8	131.8	129.2	63.5	80.8	68.8	2.95226e+06	3.09206e+06	3.03202e+06	1.49048e+06	1.89641e+06	1.61403e+06	High	High	High	High	High	High	1
Medium	Q62425	Cytochrome c oxidase subunit NDUFA4 OS=Mus musculus OX=10090 GN=Ndufa4 PE=1 SV=2	10	1	2	1	82	9.3	9.52	0	1	metabolic process;transport	membrane;mitochondrion	catalytic activity;protein binding;transporter activity	ENSMUSG00000029632.7	Ndufa4	Metabolic pathways; Huntington's disease; Non-alcoholic fatty liver disease (NAFLD); Oxidative phosphorylation; Parkinson's disease; Alzheimer's disease	Oxidative phosphorylation; Electron Transport Chain		0.776	111.1	131.7	104	95	102.2	55.9	238387	282618	223079	203894	219358	119947	Peak Found	Peak Found	High	High	Peak Found	Peak Found	1
High	Q9WTP6	Adenylate kinase 2, mitochondrial OS=Mus musculus OX=10090 GN=Ak2 PE=1 SV=5	10	2	7	2	239	26.5	7.39	130	2	metabolic process	cytoplasm;cytosol;membrane;mitochondrion;nucleus	catalytic activity;nucleotide binding	ENSMUSG00000028792.14	Ak2	Thiamine metabolism; Metabolic pathways; Purine metabolism	Purine metabolism	Interconversion of nucleotide di- and triphosphates	0.776	116.9	71.4	103	118.4	86.2	104	317513	193985	279769	321622	234033	282379	High	High	Peak Found	High	High	High	1
High	O54946	DnaJ homolog subfamily B member 6 OS=Mus musculus OX=10090 GN=Dnajb6 PE=1 SV=4	3	1	1	1	365	39.8	9.36	0	1	cell differentiation;cell organization and biogenesis;metabolic process;regulation of biological process	cytoplasm;cytosol;membrane;nucleus	DNA binding;enzyme regulator activity;protein binding	ENSMUSG00000029131.14	Dnajb6				0.775	80.5	140.3	106.3	107.7	108.8	56.4	76116.8	132736	100519	101929	102918	53381.4	High	Peak Found	Peak Found	Peak Found	Peak Found	Peak Found	1
Medium	Q99PG4	Regulator of G-protein signaling 18 OS=Mus musculus OX=10090 GN=Rgs18 PE=1 SV=1	3	1	2	1	235	27.6	8.48	26	1	regulation of biological process;response to stimulus	cytoplasm;membrane	enzyme regulator activity	ENSMUSG00000026357.3	Rgs18		Myometrial Relaxation and Contraction Pathways; Calcium Regulation in the Cardiac Cell	Gastrin-CREB signalling pathway via PKC and MAPK	0.775	74.6	150.7	118.7	116.8	79.9	59.4	64485.3	130344	102663	101009	69152	51341.5	Peak Found	High	High	Peak Found	Peak Found	Peak Found	1
High	P24547	Inosine-5'-monophosphate dehydrogenase 2 OS=Mus musculus OX=10090 GN=Impdh2 PE=1 SV=2	8	3	9	3	514	55.8	7.28	64	3	cell organization and biogenesis;cell proliferation;metabolic process;response to stimulus	cytoplasm;cytosol;membrane;nucleus	catalytic activity;DNA binding;metal ion binding;nucleotide binding;RNA binding	ENSMUSG00000062867.13	Impdh2	Metabolic pathways; Purine metabolism; Drug metabolism - other enzymes	Purine metabolism	Neutrophil degranulation; Purine ribonucleoside monophosphate biosynthesis	0.775	110.7	112.3	122.9	70	88.4	95.8	370113	375513	411033	233994	295671	320334	High	High	High	High	High	Peak Found	1
High	P35700	Peroxiredoxin-1 OS=Mus musculus OX=10090 GN=Prdx1 PE=1 SV=1	31	7	38	6	199	22.2	8.12	621	7	cell proliferation;cellular homeostasis;defense response;metabolic process;regulation of biological process;response to stimulus	cytoplasm;cytosol;mitochondrion;nucleus;organelle lumen	antioxidant activity;catalytic activity;protein binding;RNA binding	ENSMUSG00000028691.12	Prdx1	Peroxisome		Detoxification of Reactive Oxygen Species; TP53 Regulates Metabolic Genes	0.774	115.4	120.6	101.6	84.5	85.9	91.9	8.98842e+06	9.39724e+06	7.91847e+06	6.58075e+06	6.69466e+06	7.16123e+06	High	High	High	High	High	High	1
High	Q6IFZ6	Keratin, type II cytoskeletal 1b OS=Mus musculus OX=10090 GN=Krt77 PE=1 SV=1	9	8	55	2	572	61.3	8.02	1132	8		cytoskeleton	protein binding;structural molecule activity	ENSMUSG00000067594.5	Krt77			Formation of the cornified envelope	0.773	209.7	36.7	117.2	50.1	60.3	126	171004	29902.5	95533.9	40830.1	49175.7	102760	High	Not Found	Peak Found	Not Found	Peak Found	Peak Found	1
High	Q9D8N0	Elongation factor 1-gamma OS=Mus musculus OX=10090 GN=Eef1g PE=1 SV=3	17	5	25	5	437	50	6.74	386	5	metabolic process;response to stimulus	cytoplasm;endoplasmic reticulum;membrane;nucleus	catalytic activity;protein binding;RNA binding	ENSMUSG00000071644.10	Eef1g	Legionellosis	Translation Factors	Eukaryotic Translation Elongation	0.772	120.3	118.6	101.1	74.6	93.3	92.1	1.99397e+06	1.96581e+06	1.67456e+06	1.23574e+06	1.54591e+06	1.52652e+06	High	High	High	High	High	High	1	Acetyl [N-Term]
High	P08113	Endoplasmin OS=Mus musculus OX=10090 GN=Hsp90b1 PE=1 SV=2	25	17	69	15	802	92.4	4.82	977	17	cell organization and biogenesis;metabolic process;regulation of biological process;response to stimulus;transport	cytosol;endoplasmic reticulum;extracellular;membrane;nucleus;organelle lumen	nucleotide binding;protein binding;RNA binding	ENSMUSG00000020048.13	Hsp90b1	Thyroid hormone synthesis; Pathways in cancer; PI3K-Akt signaling pathway; Protein processing in endoplasmic reticulum; Estrogen signaling pathway; Prostate cancer	Focal Adhesion-PI3K-Akt-mTOR-signaling pathway	Regulation of Insulin-like Growth Factor (IGF) transport and uptake by Insulin-like Growth Factor Binding Proteins (IGFBPs); Post-translational protein phosphorylation; Scavenging by Class A Receptors; Trafficking and processing of endosomal TLR	0.771	109.5	128.7	95.6	69.5	92.1	104.6	5.83175e+06	6.85683e+06	5.0918e+06	3.70248e+06	4.90409e+06	5.57359e+06	High	High	High	High	High	High	1
High	Q3TWW8	Serine/arginine-rich splicing factor 6 OS=Mus musculus OX=10090 GN=Srsf6 PE=1 SV=1	7	3	10	1	339	39	11.46	82	3	cell organization and biogenesis;metabolic process;regulation of biological process;response to stimulus	nucleus	protein binding;RNA binding	ENSMUSG00000016921.14	Srsf6	Herpes simplex infection; Spliceosome	mRNA processing	mRNA Splicing - Major Pathway; mRNA Splicing - Minor Pathway; mRNA 3'-end processing; Cleavage of Growing Transcript in the Termination Region ; Transport of Mature mRNA derived from an Intron-Containing Transcript	0.77	117.7	93.4	111.1	85.5	144.7	47.6	28077.7	22285.7	26488.9	20398.1	34502.8	11355.6	Peak Found	Not Found	High	Not Found	Not Found	Peak Found	1
Medium	Q8R4X3	RNA-binding protein 12 OS=Mus musculus OX=10090 GN=Rbm12 PE=1 SV=3	2	1	1	1	992	102.7	8.32	0	1		nucleus	RNA binding	ENSMUSG00000089824.10	Rbm12		mRNA processing		0.769	124.4	63	129.8	87.7	99.8	95.2	118611	60045.2	123755	83546.5	95139.2	90779.1	Peak Found	High	Peak Found	Peak Found	Peak Found	Peak Found	1
High	P14211	Calreticulin OS=Mus musculus OX=10090 GN=Calr PE=1 SV=1	11	3	7	3	416	48	4.49	43	3	cell differentiation;cell organization and biogenesis;metabolic process;regulation of biological process;response to stimulus;transport	cell surface;cytoplasm;cytosol;endoplasmic reticulum;extracellular;Golgi;membrane;nucleus;organelle lumen	metal ion binding;protein binding;RNA binding	ENSMUSG00000003814.8	Calr	Chagas disease (American trypanosomiasis); HTLV-I infection; Phagosome; Antigen processing and presentation; Protein processing in endoplasmic reticulum	Calcium Regulation in the Cardiac Cell	Calnexin/calreticulin cycle; Scavenging by Class A Receptors; ER-Phagosome pathway; Antigen Presentation: Folding, assembly and peptide loading of class I MHC	0.767	111.6	98.9	117.5	84.6	106.1	81.3	558114	494275	587487	422780	530425	406362	High	High	High	High	Peak Found	High	1
High	Q60931	Voltage-dependent anion-selective channel protein 3 OS=Mus musculus OX=10090 GN=Vdac3 PE=1 SV=1	25	5	23	5	283	30.7	8.79	660	5	cell communication;defense response;regulation of biological process;response to stimulus;transport	endoplasmic reticulum;membrane;mitochondrion;nucleus	nucleotide binding;transporter activity	ENSMUSG00000008892.12	Vdac3	NOD-like receptor signaling pathway; Hepatitis B; HTLV-I infection; Huntington's disease; Parkinson's disease; cGMP-PKG signaling pathway; Calcium signaling pathway; Viral carcinogenesis			0.767	121.4	111	106.1	89.4	94.8	77.3	1.12346e+06	1.0271e+06	981655	827359	877407	715295	High	High	High	High	High	High	1
High	Q9Z1Z2	Serine-threonine kinase receptor-associated protein OS=Mus musculus OX=10090 GN=Strap PE=1 SV=2	19	4	8	4	350	38.4	5.12	99	4	cell organization and biogenesis;metabolic process;regulation of biological process	cytoplasm;cytosol;nucleus	catalytic activity;protein binding;RNA binding	ENSMUSG00000030224.10	Strap	RNA transport		Downregulation of TGF-beta receptor signaling	0.766	141.2	78.9	141.9	74	87.9	76.1	239460	133869	240706	125470	149139	129175	High	High	High	High	High	Peak Found	1
High	Q8BH58	TIP41-like protein OS=Mus musculus OX=10090 GN=Tiprl PE=1 SV=1	25	4	21	4	271	31.2	5.63	188	4	regulation of biological process;response to stimulus	cytoplasm		ENSMUSG00000040843.10	Tiprl				0.766	114.3	118.9	111.2	107.3	81.3	66.9	1.545e+06	1.6069e+06	1.50314e+06	1.45082e+06	1.09951e+06	904823	High	High	High	High	High	High	1
High	P68372	Tubulin beta-4B chain OS=Mus musculus OX=10090 GN=Tubb4b PE=1 SV=1	58	19	208	1	445	49.8	4.89	3478	19	cell organization and biogenesis	cytoplasm;cytoskeleton;nucleus	catalytic activity;nucleotide binding;RNA binding;structural molecule activity	ENSMUSG00000036752.4	Tubb4b	Phagosome; Gap junction		Anchoring of the basal body to the plasma membrane; Intraflagellar transport; Hedgehog 'on' state; AURKA Activation by TPX2; Loss of Nlp from mitotic centrosomes; Recruitment of mitotic centrosome proteins and complexes; Hedgehog 'off' state; Regulation of PLK1 Activity at G2/M Transition; Neutrophil degranulation; Recruitment of NuMA to mitotic centrosomes	0.766	116.3	109.9	114.8	83.7	80.1	95.2	3.74426e+06	3.5391e+06	3.69777e+06	2.69584e+06	2.58062e+06	3.06724e+06	Peak Found	High	High	Peak Found	Peak Found	Peak Found	1
High	Q60605	Myosin light polypeptide 6 OS=Mus musculus OX=10090 GN=Myl6 PE=1 SV=3	34	4	16	4	151	16.9	4.65	256	4	cellular component movement	membrane	catalytic activity;metal ion binding;motor activity;protein binding;structural molecule activity	ENSMUSG00000090841.2	Myl6	Oxytocin signaling pathway; Vascular smooth muscle contraction	Focal Adhesion	RHO GTPases activate PAKs; Smooth Muscle Contraction	0.766	104.3	132.5	105.9	81.5	82.9	92.9	1.06771e+06	1.35599e+06	1.08349e+06	833855	847945	951112	High	High	High	High	High	High	1
High	P68373	Tubulin alpha-1C chain OS=Mus musculus OX=10090 GN=Tuba1c PE=1 SV=1	59	23	271	6	449	49.9	5.1	6071	23	cell organization and biogenesis	cytoplasm;cytoskeleton;membrane;nucleus	catalytic activity;nucleotide binding;structural molecule activity	ENSMUSG00000043091.8	Tuba1c	Phagosome; Gap junction; Apoptosis		Intraflagellar transport; Hedgehog 'on' state; Hedgehog 'off' state	0.766	109.2	112.6	116.7	91	87.9	82.7	6.82452e+07	7.03493e+07	7.29497e+07	5.68692e+07	5.49484e+07	5.16632e+07	High	High	High	High	High	High	1
High	P84104	Serine/arginine-rich splicing factor 3 OS=Mus musculus OX=10090 GN=Srsf3 PE=1 SV=1	24	4	6	3	164	19.3	11.65	35	4	metabolic process;regulation of biological process;response to stimulus;transport	cytoplasm;nucleus	protein binding;RNA binding	ENSMUSG00000071172.12	Srsf3	Herpes simplex infection; Spliceosome	mRNA processing	mRNA Splicing - Major Pathway; mRNA 3'-end processing; Cleavage of Growing Transcript in the Termination Region ; Transport of Mature mRNA derived from an Intron-Containing Transcript	0.765	84.4	127.1	129.4	117.5	80	61.6	654943	986950	1.00432e+06	912166	620781	478330	High	High	High	Peak Found	Peak Found	Peak Found	1
High	Q8R326	Paraspeckle component 1 OS=Mus musculus OX=10090 GN=Pspc1 PE=1 SV=1	3	1	2	1	523	58.7	6.67	27	1	defense response;metabolic process;regulation of biological process;response to stimulus	cytoplasm;nucleus	DNA binding;protein binding;RNA binding	ENSMUSG00000021938.11	Pspc1		mRNA processing		0.763	110.8	126.6	102.5	96.6	88.8	74.7	133207	152129	123180	116105	106687	89819.9	High	Peak Found	High	Peak Found	Peak Found	Peak Found	1
High	Q3U0V1	Far upstream element-binding protein 2 OS=Mus musculus OX=10090 GN=Khsrp PE=1 SV=2	10	6	32	6	748	76.7	7.33	545	6	metabolic process;regulation of biological process;response to stimulus;transport	cytoplasm;cytosol;membrane;nucleus	DNA binding;RNA binding	ENSMUSG00000007670.9	Khsrp			KSRP (KHSRP) binds and destabilizes mRNA	0.763	129.8	105.6	116.9	67.8	100.8	79.2	2.53707e+06	2.06472e+06	2.28505e+06	1.32525e+06	1.97138e+06	1.5486e+06	High	High	High	High	High	High	1
Medium	Q80UW8	DNA-directed RNA polymerases I, II, and III subunit RPABC1 OS=Mus musculus OX=10090 GN=Polr2e PE=1 SV=1	6	1	1	1	210	24.6	5.95	0	1	metabolic process	nucleus	catalytic activity;DNA binding	ENSMUSG00000004667.18	Polr2e	RNA polymerase; Epstein-Barr virus infection; Metabolic pathways; Purine metabolism; Huntington's disease; Pyrimidine metabolism; Cytosolic DNA-sensing pathway	Estrogen signaling; Purine metabolism; Eukaryotic Transcription Initiation	mRNA Capping; RNA Polymerase II Transcription Initiation; Transcriptional regulation by small RNAs; RNA Polymerase II Pre-transcription Events; RNA Polymerase I Transcription Termination; RNA Polymerase III Transcription Initiation From Type 3 Promoter; Formation of RNA Pol II elongation complex ; mRNA Splicing - Major Pathway; Formation of TC-NER Pre-Incision Complex; RNA Pol II CTD phosphorylat…	0.763	109.7	142.8	91.8	51.3	120.8	83.7	16788.4	21848.2	14044	7854.99	18481.3	12802.7	High	Peak Found	Peak Found	Peak Found	Peak Found	Peak Found	1
High	P38647	Stress-70 protein, mitochondrial OS=Mus musculus OX=10090 GN=Hspa9 PE=1 SV=3	25	13	42	13	679	73.4	6.07	689	13	cell differentiation;cell organization and biogenesis;metabolic process;regulation of biological process;transport	cytoplasm;mitochondrion;nucleus;organelle lumen	nucleotide binding;protein binding;RNA binding	ENSMUSG00000024359.8	Hspa9	RNA degradation; Tuberculosis			0.763	114	111.9	111.3	70.9	95.6	96.2	3.073e+06	3.01826e+06	3.00211e+06	1.91167e+06	2.57847e+06	2.59367e+06	High	High	High	High	High	High	1
High	Q9JHU4	Cytoplasmic dynein 1 heavy chain 1 OS=Mus musculus OX=10090 GN=Dync1h1 PE=1 SV=2	1	2	4	2	4644	531.7	6.42	38	2	cell division;cell organization and biogenesis;cellular component movement;metabolic process;regulation of biological process;transport	cytoplasm;cytoskeleton;membrane	catalytic activity;motor activity;nucleotide binding;protein binding;RNA binding	ENSMUSG00000018707.13	Dync1h1	Phagosome; Salmonella infection; Vasopressin-regulated water reabsorption		Anchoring of the basal body to the plasma membrane; AURKA Activation by TPX2; Loss of Nlp from mitotic centrosomes; Recruitment of mitotic centrosome proteins and complexes; COPI-mediated anterograde transport; Regulation of PLK1 Activity at G2/M Transition; Neutrophil degranulation; Recruitment of NuMA to mitotic centrosomes; HSP90 chaperone cycle for steroid hormone receptors (SHR); Resolution …	0.76	97.1	102.4	133.9	101.8	67.3	97.5	26923.6	28419.1	37148	28233.7	18668.4	27051.2	High	High	High	Peak Found	High	Not Found	1
High	Q9CR64	Protein kish-A OS=Mus musculus OX=10090 GN=Tmem167a PE=1 SV=1	13	1	3	1	72	8.1	8.95	52	1	transport	Golgi;membrane		ENSMUSG00000012422.14	Tmem167				0.76	111.9	91.3	134.7	84.8	69.4	108	69317.3	56578.4	83439.3	52510.7	42991.7	66884.6	High	High	High	Peak Found	Peak Found	Peak Found	1
High	P49586	Choline-phosphate cytidylyltransferase A OS=Mus musculus OX=10090 GN=Pcyt1a PE=1 SV=1	12	3	6	3	367	41.6	7.03	154	3	metabolic process	cytoplasm;cytosol;endoplasmic reticulum;membrane	catalytic activity;protein binding	ENSMUSG00000005615.14	Pcyt1a	Metabolic pathways; Glycerophospholipid metabolism; Choline metabolism in cancer	Acetylcholine Synthesis; One carbon metabolism and related pathways; Kennedy pathway	Synthesis of PC	0.759	149.7	99.2	125	64.7	81	80.5	558451	370067	466283	241511	302078	300257	High	High	High	Peak Found	Peak Found	Peak Found	1
High	P08003	Protein disulfide-isomerase A4 OS=Mus musculus OX=10090 GN=Pdia4 PE=1 SV=3	8	5	13	5	638	71.9	5.31	152	5	cellular homeostasis;metabolic process;regulation of biological process;response to stimulus	cell surface;endoplasmic reticulum;organelle lumen	catalytic activity;metal ion binding;RNA binding		Pdia4	Thyroid hormone synthesis; Protein processing in endoplasmic reticulum			0.758	112.3	126.5	107.1	104	94.8	55.3	375429	422702	357884	347679	316691	184954	High	High	High	Peak Found	High	High	1
High	Q6ZWU9	40S ribosomal protein S27 OS=Mus musculus OX=10090 GN=Rps27 PE=1 SV=3	38	3	10	3	84	9.5	9.45	133	3	cell organization and biogenesis;metabolic process	ribosome	metal ion binding;protein binding;structural molecule activity	ENSMUSG00000090733.6; ENSMUSG00000050621.7	Rps27; Gm9846; Rps27rt	Ribosome	Cytoplasmic Ribosomal Proteins; mRNA processing	Nonsense Mediated Decay (NMD) independent of the Exon Junction Complex (EJC); Nonsense Mediated Decay (NMD) enhanced by the Exon Junction Complex (EJC); Formation of a pool of free 40S subunits; Translation initiation complex formation; L13a-mediated translational silencing of Ceruloplasmin expression; Resolution of Sister Chromatid Cohesion; Amplification of signal from unattached kinetochores v…	0.758	120.4	129.7	106.9	50.5	100.2	92.2	1.03743e+06	1.11817e+06	921057	435424	863948	795000	High	High	High	High	Peak Found	High	1
High	P14115	60S ribosomal protein L27a OS=Mus musculus OX=10090 GN=Rpl27a PE=1 SV=5	20	3	9	3	148	16.6	11.12	67	3	metabolic process	cytosol;endoplasmic reticulum;membrane;ribosome	RNA binding;structural molecule activity	ENSMUSG00000046364.14	Rpl27a	Ribosome	Cytoplasmic Ribosomal Proteins	L13a-mediated translational silencing of Ceruloplasmin expression; Nonsense Mediated Decay (NMD) independent of the Exon Junction Complex (EJC); Nonsense Mediated Decay (NMD) enhanced by the Exon Junction Complex (EJC); GTP hydrolysis and joining of the 60S ribosomal subunit; Formation of a pool of free 40S subunits; Major pathway of rRNA processing in the nucleolus and cytosol; SRP-dependent cot…	0.758	91.9	129	112.8	114.3	84.7	67.4	1.93415e+06	2.71437e+06	2.37347e+06	2.40531e+06	1.78171e+06	1.41767e+06	High	High	High	High	High	High	1
High	O88543	COP9 signalosome complex subunit 3 OS=Mus musculus OX=10090 GN=Cops3 PE=1 SV=3	9	3	13	3	423	47.8	6.65	275	3	metabolic process	cytoplasm;cytosol;nucleus	protein binding	ENSMUSG00000019373.11	Cops3		TNF-alpha NF-kB Signaling Pathway	DNA Damage Recognition in GG-NER; Neddylation; Formation of TC-NER Pre-Incision Complex; Cargo recognition for clathrin-mediated endocytosis	0.758	123.4	111	110	79.9	85.2	90.4	303019	272621	270215	196327	209216	222132	High	High	High	High	High	High	1	Acetyl [N-Term]
High	P34884	Macrophage migration inhibitory factor OS=Mus musculus OX=10090 GN=Mif PE=1 SV=2	10	1	6	1	115	12.5	7.34	169	1	cell organization and biogenesis;cell proliferation;defense response;metabolic process;regulation of biological process;response to stimulus	cell surface;cytoplasm;cytosol;extracellular;nucleus	catalytic activity;protein binding	ENSMUSG00000033307.7	Mif	Phenylalanine metabolism; Tyrosine metabolism	Adipogenesis genes	Cell surface interactions at the vascular wall; Neutrophil degranulation	0.756	107.9	116.9	117.5	80.2	88.7	88.8	265802	288024	289547	197679	218690	218788	High	High	High	High	High	High	1
High	Q8K4Z5	Splicing factor 3A subunit 1 OS=Mus musculus OX=10090 GN=Sf3a1 PE=1 SV=1	6	3	6	3	791	88.5	5.22	34	3	cell organization and biogenesis;metabolic process;regulation of biological process	nucleus;spliceosomal complex	protein binding;RNA binding	ENSMUSG00000002129.11	Sf3a1	Spliceosome	mRNA processing	mRNA Splicing - Major Pathway	0.754	98.6	111.4	127.7	97.6	94.5	70.2	166889	188589	216308	165276	160034	118951	Peak Found	High	High	High	Peak Found	High	1
Medium	Q9QY76	Vesicle-associated membrane protein-associated protein B OS=Mus musculus OX=10090 GN=Vapb PE=1 SV=3	6	1	4	1	243	26.9	7.78	0	1	cell organization and biogenesis;cellular homeostasis;regulation of biological process;response to stimulus;transport	cytoplasm;endoplasmic reticulum;Golgi;membrane	protein binding		Vapb				0.754	184.9	89.2	59.5	110.4	16.7	139.3	221549	106917	71341	132280	19993.8	166979	High	High	Peak Found	High	Not Found	High	1
High	Q9D662	Protein transport protein Sec23B OS=Mus musculus OX=10090 GN=Sec23b PE=1 SV=1	2	1	5	1	767	86.4	6.96	73	1	transport	cytoplasm;cytosol;endoplasmic reticulum;membrane	metal ion binding;protein binding	ENSMUSG00000027429.16	Sec23b	Protein processing in endoplasmic reticulum			0.754	119.8	109.2	124.9	107.2	90.3	48.5	83032.7	75661.6	86555.6	74264.5	62579.7	33622.3	High	High	High	Peak Found	High	Not Found	1
High	Q6ZWX6	Eukaryotic translation initiation factor 2 subunit 1 OS=Mus musculus OX=10090 GN=Eif2s1 PE=1 SV=3	4	1	2	1	315	36.1	5.08	43	1	cell communication;metabolic process;regulation of biological process;response to stimulus	cytoplasm;membrane;nucleus;ribosome	protein binding;RNA binding	ENSMUSG00000021116.10	Eif2s1	Herpes simplex infection; Non-alcoholic fatty liver disease (NAFLD); Influenza A; Hepatitis C; RNA transport; Protein processing in endoplasmic reticulum; Measles; Apoptosis	Translation Factors	L13a-mediated translational silencing of Ceruloplasmin expression; PERK regulates gene expression; Recycling of eIF2:GDP; Ribosomal scanning and start codon recognition; GTP hydrolysis and joining of the 60S ribosomal subunit; ABC-family proteins mediated transport; Formation of the ternary complex, and subsequently, the 43S complex; Translation initiation complex formation	0.753	118.2	124.6	93.6	70.5	105.1	88	111698	117667	88450.9	66587.1	99243.1	83114.2	Peak Found	High	Peak Found	Peak Found	Peak Found	High	1
High	Q3TXS7	26S proteasome non-ATPase regulatory subunit 1 OS=Mus musculus OX=10090 GN=Psmd1 PE=1 SV=1	14	7	21	7	953	105.7	5.39	327	7	metabolic process;regulation of biological process	membrane;nucleus;proteasome	catalytic activity;enzyme regulator activity;protein binding	ENSMUSG00000026229.17	Psmd1	Proteasome; Epstein-Barr virus infection	TNF-alpha NF-kB Signaling Pathway; Proteasome Degradation	The role of GTSE1 in G2/M progression after G2 checkpoint; CDT1 association with the CDC6:ORC:origin complex; Ubiquitin Mediated Degradation of Phosphorylated Cdc25A; RUNX1 regulates transcription of genes involved in differentiation of HSCs; Degradation of beta-catenin by the destruction complex; Autodegradation of the E3 ubiquitin ligase COP1; UCH proteinases; MAPK6/MAPK4 signaling; SCF-beta-Tr…	0.753	102	103.6	128.5	104.4	86	75.4	828954	842320	1.04435e+06	848431	699251	612755	High	High	High	High	High	High	1
Medium	Q9D051	Pyruvate dehydrogenase E1 component subunit beta, mitochondrial OS=Mus musculus OX=10090 GN=Pdhb PE=1 SV=1	2	1	2	1	359	38.9	6.87	0	1	metabolic process	mitochondrion;nucleus;organelle lumen	catalytic activity	ENSMUSG00000021748.8	Pdhb	Pyruvate metabolism; Citrate cycle (TCA cycle); Metabolic pathways; Glycolysis / Gluconeogenesis; HIF-1 signaling pathway; Carbon metabolism; Central carbon metabolism in cancer; Glucagon signaling pathway	Glycolysis and Gluconeogenesis; TCA Cycle	Regulation of pyruvate dehydrogenase (PDH) complex; Signaling by Retinoic Acid; Glyoxylate metabolism and glycine degradation	0.752	112.8	96.2	131.1	84.8	81.2	93.9	83133.1	70936	96633.6	62538.7	59840.9	69184.9	High	Peak Found	Peak Found	High	Peak Found	Peak Found	1
High	P49710	Hematopoietic lineage cell-specific protein OS=Mus musculus OX=10090 GN=Hcls1 PE=1 SV=2	21	9	50	9	486	54.2	4.84	949	9	cell differentiation;cell organization and biogenesis;regulation of biological process;response to stimulus	cytoplasm;cytosol;membrane;mitochondrion;nucleus	protein binding	ENSMUSG00000022831.14	Hcls1	Proteoglycans in cancer; Tight junction; Bacterial invasion of epithelial cells	IL-5 Signaling Pathway; TYROBP Causal Network		0.752	103	118.1	129.8	78.8	95.2	75.1	1.02487e+07	1.17577e+07	1.29175e+07	7.83908e+06	9.47256e+06	7.4742e+06	High	High	High	High	High	High	1
High	Q8BTI9	Phosphatidylinositol 4,5-bisphosphate 3-kinase catalytic subunit beta isoform OS=Mus musculus OX=10090 GN=Pik3cb PE=1 SV=2	10	8	23	8	1064	121.6	7.09	129	8	cell division;cell proliferation;cellular component movement;cellular homeostasis;defense response;metabolic process;regulation of biological process;response to stimulus;transport	cytoplasm;membrane;nucleus	catalytic activity;nucleotide binding;protein binding	ENSMUSG00000032462.14	Pik3cb	Oxytocin signaling pathway; ErbB signaling pathway; FoxO signaling pathway; Leukocyte transendothelial migration; Acute myeloid leukemia; AGE-RAGE signaling pathway in diabetic complications; mTOR signaling pathway; Cholinergic synapse; Platinum drug resistance; Chagas disease (American trypanosomiasis); T cell receptor signaling pathway; Phospholipase D signaling pathway; Regulation of actin cyt…	MicroRNAs in Cardiomyocyte Hypertrophy; Chemokine signaling pathway; Focal Adhesion-PI3K-Akt-mTOR-signaling pathway; G13 Signaling Pathway; Microglia Pathogen Phagocytosis Pathway; IL-2 Signaling Pathway; Alpha6-Beta4 Integrin Signaling Pathway; Regulation of Actin Cytoskeleton; EGFR1 Signaling Pathway; Insulin Signaling; Focal Adhesion	Synthesis of PIPs at the plasma membrane; Role of phospholipids in phagocytosis; G beta:gamma signalling through PI3Kgamma; Interleukin receptor SHC signaling; Downstream signal transduction; DAP12 signaling; GPVI-mediated activation cascade; Tie2 Signaling; RET signaling; PI3K Cascade; Interleukin-7 signaling; Role of LAT2/NTAL/LAB on calcium mobilization; Regulation of signaling by CBL; PI5P, P…	0.752	105.8	108.9	109	89.9	84.3	102.1	615210	632899	633761	522796	489971	593245	High	High	High	High	High	High	1
High	B2RY56	RNA-binding protein 25 OS=Mus musculus OX=10090 GN=Rbm25 PE=1 SV=2	2	1	2	1	838	99.5	6.32	20	1	cell death;metabolic process;regulation of biological process	cytoplasm;nucleus;spliceosomal complex	RNA binding	ENSMUSG00000010608.15	Rbm25	Spliceosome	mRNA processing		0.751	132.9	101	115.7	89.1	99.9	61.5	63254.9	48045.2	55031.3	42400.3	47514.1	29258.7	Peak Found	Peak Found	High	Peak Found	Peak Found	High	1
High	F6XLV1	Ciliary rootlet coiled-coil protein 2 OS=Mus musculus OX=10090 GN=Crocc2 PE=3 SV=2	1	1	2	1	1638	186.5	6.13	32	1	metabolic process			ENSMUSG00000084989.3	E030010N08Rik; Crocc2				0.751	101.5	110.8	131.6	89.7	98.8	67.6	138398	150963	179342	122192	134693	92183.7	High	Peak Found	Peak Found	High	Peak Found	Peak Found	1
High	Q99LD4	COP9 signalosome complex subunit 1 OS=Mus musculus OX=10090 GN=Gps1 PE=1 SV=1	5	2	2	2	471	53.4	6.84	0	2	metabolic process	cytoplasm;nucleus	protein binding		Gps1				0.751	116	144.4	79.8	108.4	75.5	75.7	34545.9	42994.9	23766.7	32283.4	22474.6	22549.7	Peak Found	High	High	Peak Found	Peak Found	Peak Found	1
High	Q80U93	Nuclear pore complex protein Nup214 OS=Mus musculus OX=10090 GN=Nup214 PE=1 SV=2	7	11	102	11	2085	212.8	7.08	2185	11	regulation of biological process;transport	nucleus	protein binding;structural molecule activity;transporter activity	ENSMUSG00000001855.15	Nup214	Epstein-Barr virus infection; RNA transport		Transcriptional regulation by small RNAs; SUMOylation of RNA binding proteins; HuR (ELAVL1) binds and stabilizes mRNA; snRNP Assembly; SUMOylation of chromatin organization proteins; Nuclear Pore Complex (NPC) Disassembly; Regulation of Glucokinase by Glucokinase Regulatory Protein; Transport of Mature mRNA derived from an Intron-Containing Transcript; SUMOylation of DNA damage response and repai…	0.75	112.4	112.9	119.9	90.9	83	80.9	2.30917e+07	2.32061e+07	2.46301e+07	1.86832e+07	1.70489e+07	1.66297e+07	High	High	High	High	High	High	1
Medium	P56380	Bis(5'-nucleosyl)-tetraphosphatase [asymmetrical] OS=Mus musculus OX=10090 GN=Nudt2 PE=1 SV=3	5	1	3	1	147	17	6.28	19	1	cell death	mitochondrion	catalytic activity;nucleotide binding	ENSMUSG00000028443.6	Nudt2	Purine metabolism; Pyrimidine metabolism	Purine metabolism	Detoxification of Reactive Oxygen Species	0.75	98.3	136.3	110.5	96.1	85.1	73.7	60632.8	84096	68154.6	59290.1	52506.4	45485.7	High	Peak Found	High	High	Peak Found	Peak Found	1
High	Q8VE47	Ubiquitin-like modifier-activating enzyme 5 OS=Mus musculus OX=10090 GN=Uba5 PE=1 SV=2	2	1	3	1	403	44.8	4.96	47	1	metabolic process;regulation of biological process;response to stimulus	cytoplasm;cytosol;nucleus	catalytic activity;metal ion binding;nucleotide binding	ENSMUSG00000032557.12	Uba5			Antigen processing: Ubiquitination & Proteasome degradation	0.75	102	109.5	113.8	120.8	77.4	76.5	70476.3	75596.4	78632.9	83417.2	53436.6	52852.5	High	High	High	Peak Found	Peak Found	Peak Found	1
High	Q8VHR5	Transcriptional repressor p66-beta OS=Mus musculus OX=10090 GN=Gatad2b PE=1 SV=1	2	1	5	1	594	65.4	9.7	168	1	cell organization and biogenesis;metabolic process;regulation of biological process	nucleus	DNA binding;metal ion binding;protein binding	ENSMUSG00000042390.9	Gatad2b		PluriNetWork	Regulation of PTEN gene transcription; Regulation of TP53 Activity through Acetylation; RNA Polymerase I Transcription Initiation	0.749	76.4	98.6	164.5	119.1	84.1	57.2	168147	216952	361960	262214	185179	125982	High	High	Peak Found	High	High	High	1
High	P07356	Annexin A2 OS=Mus musculus OX=10090 GN=Anxa2 PE=1 SV=2	39	11	41	11	339	38.7	7.69	776	11	cell organization and biogenesis;metabolic process;regulation of biological process;response to stimulus;transport	cell surface;cytoplasm;cytosol;endosome;extracellular;membrane;nucleus	enzyme regulator activity;metal ion binding;protein binding;RNA binding	ENSMUSG00000032231.14	Anxa2		Prostaglandin Synthesis and Regulation	Dissolution of Fibrin Clot; Neutrophil degranulation	0.749	116.9	103.8	115.6	88.7	90.5	84.6	3.307e+06	2.93508e+06	3.26866e+06	2.50773e+06	2.55822e+06	2.39257e+06	High	High	High	High	High	High	1
High	Q8BZN6	Dedicator of cytokinesis protein 10 OS=Mus musculus OX=10090 GN=Dock10 PE=1 SV=3	3	3	8	3	2150	245.6	7.05	92	3	cell differentiation;cell organization and biogenesis;regulation of biological process;response to stimulus	cytoplasm;membrane;nucleus	protein binding		Dock10				0.749	130.6	107	101.1	105.9	70.1	85.3	179396	147028	138972	145457	96282.6	117240	High	High	High	High	Peak Found	High	1
High	P61222	ATP-binding cassette sub-family E member 1 OS=Mus musculus OX=10090 GN=Abce1 PE=1 SV=1	2	1	3	1	599	67.3	8.34	46	1	cell organization and biogenesis;metabolic process;regulation of biological process;transport	cytoplasm;cytosol;membrane;mitochondrion	catalytic activity;enzyme regulator activity;metal ion binding;nucleotide binding	ENSMUSG00000058355.8	Abce1			Interferon alpha/beta signaling	0.749	99.1	135.9	112.1	86.3	92.5	74.2	136272	186828	154128	118689	127171	102052	High	High	High	Peak Found	Peak Found	Peak Found	1
High	Q99JY9	Actin-related protein 3 OS=Mus musculus OX=10090 GN=Actr3 PE=1 SV=3	15	5	18	5	418	47.3	5.88	169	5	cell differentiation;cell division;cell organization and biogenesis;cellular component movement;regulation of biological process;response to stimulus	cytoplasm;cytoskeleton;membrane	nucleotide binding;protein binding;structural molecule activity	ENSMUSG00000026341.16	Actr3			RHO GTPases Activate WASPs and WAVEs; Clathrin-mediated endocytosis; EPHB-mediated forward signaling; Regulation of actin dynamics for phagocytic cup formation	0.747	122.3	113.9	139.7	61.4	91.5	71.2	573818	534167	655596	288230	429045	333929	High	High	High	High	High	High	1
High	Q6PB66	Leucine-rich PPR motif-containing protein, mitochondrial OS=Mus musculus OX=10090 GN=Lrpprc PE=1 SV=2	2	3	4	3	1392	156.5	6.83	39	3	metabolic process;regulation of biological process;transport	chromosome;cytoplasm;cytoskeleton;membrane;mitochondrion;nucleus	catalytic activity;DNA binding;protein binding;RNA binding	ENSMUSG00000024120.12	Lrpprc		TNF-alpha NF-kB Signaling Pathway		0.747	126.1	110.1	102.1	78	91.7	91.9	273228	238512	221069	169052	198567	199155	Peak Found	High	High	Peak Found	Peak Found	High	1
High	P0DOV1	Interferon-activable protein 205-B OS=Mus musculus OX=10090 GN=Mnda PE=1 SV=1	2	1	4	1	425	46.9	8	41	1	metabolic process;regulation of biological process	cytosol;membrane;nucleus	DNA binding;protein binding;RNA binding	ENSMUSG00000026536.9	Mnda; Ifi211				0.747	145.5	102.4	109	81.4	76.8	85	388742	273636	291350	217537	205150	227167	Peak Found	High	High	High	High	Peak Found	1
High	Q9CQL1	Protein mago nashi homolog 2 OS=Mus musculus OX=10090 GN=Magohb PE=2 SV=1	7	1	1	1	146	17.1	6.39	0	1	metabolic process;transport	nucleus;spliceosomal complex	RNA binding		Magohb	mRNA surveillance pathway; Spliceosome; RNA transport			0.746	169.7	34	127	126.7	64.3	78.2	47685	9561.45	35672.8	35593.9	18077.1	21982.7	High	Not Found	Peak Found	Not Found	Not Found	Not Found	1
High	D3Z7P3	Glutaminase kidney isoform, mitochondrial OS=Mus musculus OX=10090 GN=Gls PE=1 SV=1	5	2	2	2	674	73.9	7.99	13	2	cell communication;cell organization and biogenesis;metabolic process;regulation of biological process;response to stimulus	cytoplasm;cytosol;mitochondrion;organelle lumen	catalytic activity;protein binding	ENSMUSG00000026103.14	Gls	MicroRNAs in cancer; GABAergic synapse; Metabolic pathways; Glutamatergic synapse; Proximal tubule bicarbonate reclamation; D-Glutamine and D-glutamate metabolism; Alanine, aspartate and glutamate metabolism; Central carbon metabolism in cancer; Arginine biosynthesis		TP53 Regulates Metabolic Genes; Glutamate Neurotransmitter Release Cycle; Amino acid synthesis and interconversion (transamination)	0.746	91.9	228	64.1	76.5	57.4	82.1	96614.4	239672	67351.2	80439.3	60352.7	86293.6	High	Peak Found	High	Peak Found	Peak Found	Peak Found	1
High	P17751	Triosephosphate isomerase OS=Mus musculus OX=10090 GN=Tpi1 PE=1 SV=5	27	4	27	4	249	26.7	7.3	445	4	development;metabolic process	cytosol;nucleus	catalytic activity;protein binding		Tpi1		Fatty Acid Beta Oxidation; Glycolysis and Gluconeogenesis		0.745	111.7	137.2	99.6	75.1	88.8	87.7	2.04576e+06	2.51335e+06	1.82381e+06	1.37486e+06	1.62689e+06	1.6059e+06	High	High	High	High	High	High	1
High	Q64514	Tripeptidyl-peptidase 2 OS=Mus musculus OX=10090 GN=Tpp2 PE=1 SV=3	2	2	5	2	1262	139.8	6.58	43	2	metabolic process	cytoplasm;cytosol;nucleus	catalytic activity;protein binding	ENSMUSG00000041763.14	Tpp2			Antigen processing: Ubiquitination & Proteasome degradation	0.744	111.6	100.2	135.9	83	89.4	79.9	42562.6	38235.2	51855.8	31660	34093	30493.9	High	High	High	Peak Found	High	Peak Found	1
High	Q78ZA7	Nucleosome assembly protein 1-like 4 OS=Mus musculus OX=10090 GN=Nap1l4 PE=1 SV=1	6	2	11	1	375	42.7	4.67	119	2	cell organization and biogenesis	cytoplasm;nucleus	protein binding;RNA binding	ENSMUSG00000059119.9	Nap1l4				0.744	98.3	102.1	134.5	117.9	75.9	71.3	69375.1	71999.6	94922.1	83159.2	53544	50317.7	High	High	High	High	Peak Found	High	1
High	Q9D819	Inorganic pyrophosphatase OS=Mus musculus OX=10090 GN=Ppa1 PE=1 SV=1	13	3	15	3	289	32.6	5.6	254	3	metabolic process	cytoplasm	catalytic activity;metal ion binding	ENSMUSG00000020089.8	Ppa1	Oxidative phosphorylation	Hypothetical Network for Drug Addiction	Cytosolic tRNA aminoacylation; Pyrophosphate hydrolysis	0.743	101.7	132.5	114.5	77.2	88.9	85.1	517367	674083	582450	392619	452166	432754	High	High	High	High	High	High	1
High	Q8BJW6	Eukaryotic translation initiation factor 2A OS=Mus musculus OX=10090 GN=Eif2a PE=1 SV=2	19	8	46	8	581	64.4	8.91	521	8	cell organization and biogenesis;metabolic process;regulation of biological process;response to stimulus	cytoplasm	protein binding;RNA binding	ENSMUSG00000027810.14	Eif2a		IL-6 signaling Pathway		0.743	99.1	118.5	116.7	84.8	82	98.8	4.64688e+06	5.55752e+06	5.47292e+06	3.97825e+06	3.84788e+06	4.63474e+06	High	High	High	High	High	High	1
High	Q9Z1N5	Spliceosome RNA helicase Ddx39b OS=Mus musculus OX=10090 GN=Ddx39b PE=1 SV=1	15	6	30	2	428	49	5.67	336	6	cell organization and biogenesis;metabolic process;regulation of biological process;response to stimulus;transport	cytoplasm;nucleus;spliceosomal complex	catalytic activity;nucleotide binding;protein binding;RNA binding	ENSMUSG00000019432.15	Ddx39b	mRNA surveillance pathway; Spliceosome; Influenza A; RNA transport	mRNA processing	mRNA 3'-end processing; Cleavage of Growing Transcript in the Termination Region ; Transport of Mature mRNA derived from an Intron-Containing Transcript	0.743	112.7	119.4	104.4	77.1	95.6	90.8	456872	483659	423079	312353	387481	367909	High	High	High	High	High	Peak Found	1
High	Q76MZ3	Serine/threonine-protein phosphatase 2A 65 kDa regulatory subunit A alpha isoform OS=Mus musculus OX=10090 GN=Ppp2r1a PE=1 SV=3	5	3	8	3	589	65.3	5.11	48	3	cell organization and biogenesis;metabolic process;regulation of biological process	chromosome;cytoplasm;cytosol;membrane	catalytic activity;enzyme regulator activity;protein binding	ENSMUSG00000007564.14	Ppp2r1a	mRNA surveillance pathway; Chagas disease (American trypanosomiasis); Dopaminergic synapse; Hippo signaling pathway; Oocyte meiosis; Sphingolipid signaling pathway; Long-term depression; TGF-beta signaling pathway; Hepatitis C; PI3K-Akt signaling pathway; AMPK signaling pathway; Tight junction; Adrenergic signaling in cardiomyocytes	PluriNetWork; Focal Adhesion-PI3K-Akt-mTOR-signaling pathway; Glycogen Metabolism; IL-6 signaling Pathway; Wnt Signaling Pathway and Pluripotency	Loss of Nlp from mitotic centrosomes; RAF activation; Resolution of Sister Chromatid Cohesion; Separation of Sister Chromatids; Spry regulation of FGF signaling; Anchoring of the basal body to the plasma membrane; AURKA Activation by TPX2; Activated TLR4 signalling; Nonsense Mediated Decay (NMD) enhanced by the Exon Junction Complex (EJC); Signaling by GPCR; Regulation of TP53 Degradation; Negati…	0.743	108.4	124.8	115.4	99.7	75.2	76.6	154926	178379	164879	142461	107416	109466	High	High	High	High	High	Peak Found	1
High	Q64518	Sarcoplasmic/endoplasmic reticulum calcium ATPase 3 OS=Mus musculus OX=10090 GN=Atp2a3 PE=1 SV=4	6	5	19	2	999	109.5	5.66	146	5									0.741	132.8	110.5	105.7	92.4	75.9	82.6	284106	236518	226274	197830	162452	176838	High	High	High	High	High	High	1
High	S4R1M9	Oxysterol-binding protein-related protein 10 OS=Mus musculus OX=10090 GN=Osbpl10 PE=1 SV=1	3	2	5	1	766	83.8	8.28	39	2	metabolic process;transport	cytoplasm;cytoskeleton		ENSMUSG00000040875.12	Osbpl10			Acyl chain remodelling of PS	0.741	112.4	108.1	122.4	83.2	73.4	100.5	49053.4	47187.2	53425.8	36330.1	32065.2	43884.8	High	High	High	Peak Found	Peak Found	Peak Found	1
High	Q63850	Nuclear pore glycoprotein p62 OS=Mus musculus OX=10090 GN=Nup62 PE=1 SV=2	12	5	24	5	526	53.2	5.31	287	5	cell death;cell organization and biogenesis;cellular component movement;metabolic process;regulation of biological process;response to stimulus;transport	cytoplasm;cytoskeleton;membrane;nucleus	protein binding;structural molecule activity;transporter activity	ENSMUSG00000109511.1	Nup62	RNA transport		Transcriptional regulation by small RNAs; SUMOylation of RNA binding proteins; snRNP Assembly; SUMOylation of chromatin organization proteins; Nuclear Pore Complex (NPC) Disassembly; Regulation of Glucokinase by Glucokinase Regulatory Protein; Transport of Mature mRNA derived from an Intron-Containing Transcript; SUMOylation of DNA damage response and repair proteins; SUMOylation of DNA replicati…	0.741	108	110.7	125.7	92.4	87.1	76.1	1.67802e+06	1.71923e+06	1.95223e+06	1.43532e+06	1.35384e+06	1.18274e+06	High	High	High	High	High	High	1
High	O55143	Sarcoplasmic/endoplasmic reticulum calcium ATPase 2 OS=Mus musculus OX=10090 GN=Atp2a2 PE=1 SV=2	10	7	19	2	1044	114.8	5.34	86	7	cell organization and biogenesis;cellular homeostasis;regulation of biological process;response to stimulus;transport	cytoplasm;endoplasmic reticulum;membrane	catalytic activity;metal ion binding;nucleotide binding;protein binding;transporter activity	ENSMUSG00000029467.15	Atp2a2	Hypertrophic cardiomyopathy (HCM); Pancreatic secretion; Arrhythmogenic right ventricular cardiomyopathy (ARVC); Dilated cardiomyopathy; Thyroid hormone signaling pathway; cGMP-PKG signaling pathway; Calcium signaling pathway; Alzheimer's disease; Cardiac muscle contraction; cAMP signaling pathway; Adrenergic signaling in cardiomyocytes	Alzheimers Disease; Myometrial Relaxation and Contraction Pathways; Calcium Regulation in the Cardiac Cell	Ion transport by P-type ATPases; Ion homeostasis; Reduction of cytosolic Ca++ levels	0.74	135.4	106.6	109.3	94.3	80.7	73.7	749321	590152	605232	522010	446400	407859	High	High	High	High	High	High	1
High	Q9JIX8	Apoptotic chromatin condensation inducer in the nucleus OS=Mus musculus OX=10090 GN=Acin1 PE=1 SV=3	1	1	5	1	1338	150.6	5.91	44	1	cell death;cell differentiation;cell organization and biogenesis;metabolic process;regulation of biological process	cytosol;membrane;nucleus	RNA binding	ENSMUSG00000022185.18	Acin1	mRNA surveillance pathway; Spliceosome; RNA transport	mRNA processing	Apoptotic cleavage of cellular proteins	0.739	122.4	97	126.6	90.5	57.8	105.7	131575	104271	136143	97285.1	62167	113659	High	High	High	High	High	Peak Found	1
High	Q9CPY7	Cytosol aminopeptidase OS=Mus musculus OX=10090 GN=Lap3 PE=1 SV=3	4	2	6	2	519	56.1	7.72	59	2	metabolic process	cytoplasm;cytosol;mitochondrion;nucleus	catalytic activity;metal ion binding	ENSMUSG00000039682.12	Lap3	Glutathione metabolism; Arginine and proline metabolism; Metabolic pathways			0.739	116.8	113.8	124.3	77.6	71.9	95.6	127213	123904	135373	84442	78230.5	104105	Peak Found	High	High	Peak Found	High	High	1
High	Q80UV9	Transcription initiation factor TFIID subunit 1 OS=Mus musculus OX=10090 GN=Taf1 PE=1 SV=2	15	22	90	22	1891	214.3	5.11	929	22	cell organization and biogenesis;metabolic process;regulation of biological process;response to stimulus	nucleus	catalytic activity;DNA binding;nucleotide binding;protein binding		Taf1	Basal transcription factors		RNA Polymerase II Transcription Initiation; Regulation of TP53 Activity through Phosphorylation; RNA Polymerase II Promoter Escape; RNA Polymerase II Pre-transcription Events; RNA Polymerase II Transcription Pre-Initiation And Promoter Opening	0.739	109.3	122.4	121.8	78.7	82.7	85.1	4.7299e+06	5.29625e+06	5.26697e+06	3.40428e+06	3.57848e+06	3.67946e+06	High	High	High	High	High	High	1
High	P97461	40S ribosomal protein S5 OS=Mus musculus OX=10090 GN=Rps5 PE=1 SV=3	18	2	3	2	204	22.9	9.72	0	2	cell organization and biogenesis;metabolic process;regulation of biological process	membrane;ribosome	RNA binding;structural molecule activity		Rps5	Ribosome	Cytoplasmic Ribosomal Proteins		0.739	132.7	115.6	114.5	30.8	85.4	121	93913.5	81763.4	81004	21813.2	60414.3	85611.9	High	Peak Found	High	Not Found	Peak Found	Peak Found	1	Acetyl [N-Term]
High	P68510	14-3-3 protein eta OS=Mus musculus OX=10090 GN=Ywhah PE=1 SV=2	24	6	22	2	246	28.2	4.89	222	6	cell organization and biogenesis;metabolic process;regulation of biological process;response to stimulus;transport	cytoplasm;cytosol;membrane	protein binding	ENSMUSG00000018965.11	Ywhah	Epstein-Barr virus infection; Hippo signaling pathway; Oocyte meiosis; Cell cycle; PI3K-Akt signaling pathway; Viral carcinogenesis	TNF-alpha NF-kB Signaling Pathway; Myometrial Relaxation and Contraction Pathways; Alpha6-Beta4 Integrin Signaling Pathway; Calcium Regulation in the Cardiac Cell	Translocation of GLUT4 to the plasma membrane; Activation of BAD and translocation to mitochondria ; RHO GTPases activate PKNs; TP53 Regulates Metabolic Genes; Chk1/Chk2(Cds1) mediated inactivation of Cyclin B:Cdk1 complex	0.738	106.7	93.4	135	76.1	111.1	77.8	143799	125920	181945	102575	149749	104934	Peak Found	Peak Found	High	High	Peak Found	High	1
High	P27773	Protein disulfide-isomerase A3 OS=Mus musculus OX=10090 GN=Pdia3 PE=1 SV=2	11	7	26	7	505	56.6	6.21	272	7	cell communication;cellular homeostasis;metabolic process;regulation of biological process;response to stimulus	cell surface;cytoplasm;endoplasmic reticulum;extracellular;membrane;mitochondrion;nucleus;organelle lumen	catalytic activity;protein binding;RNA binding	ENSMUSG00000027248.13	Pdia3	Antigen processing and presentation; Protein processing in endoplasmic reticulum		Antigen Presentation: Folding, assembly and peptide loading of class I MHC; Calnexin/calreticulin cycle; ER-Phagosome pathway	0.737	103.5	137.5	120.1	90.3	102.4	46.2	1.0637e+06	1.41349e+06	1.23407e+06	928489	1.05244e+06	474399	High	High	High	High	High	High	1
High	Q9Z204	Heterogeneous nuclear ribonucleoproteins C1/C2 OS=Mus musculus OX=10090 GN=Hnrnpc PE=1 SV=1	12	3	14	3	313	34.4	5.05	380	3	cell differentiation;cell organization and biogenesis;metabolic process;regulation of biological process	cytoskeleton;cytosol;extracellular;membrane;nucleus;spliceosomal complex	DNA binding;enzyme regulator activity;protein binding;RNA binding	ENSMUSG00000060373.14	Hnrnpc	Spliceosome	mRNA processing	mRNA Splicing - Major Pathway; SUMOylation of RNA binding proteins	0.737	109.5	111.9	125.6	81.2	98.4	73.3	1.34873e+06	1.37791e+06	1.54716e+06	1.00017e+06	1.21211e+06	903236	High	High	High	High	High	High	1
High	P47856	Glutamine--fructose-6-phosphate aminotransferase [isomerizing] 1 OS=Mus musculus OX=10090 GN=Gfpt1 PE=1 SV=3	6	3	6	3	697	78.5	6.84	56	3	cell organization and biogenesis;metabolic process;regulation of biological process		catalytic activity	ENSMUSG00000029992.14	Gfpt1	Metabolic pathways; Insulin resistance; Amino sugar and nucleotide sugar metabolism; Alanine, aspartate and glutamate metabolism		Synthesis of UDP-N-acetyl-glucosamine	0.736	117.2	127.6	119.4	83.9	68.2	83.8	304453	331330	310125	217841	177087	217577	High	Peak Found	High	Peak Found	Peak Found	High	1
High	O88455	7-dehydrocholesterol reductase OS=Mus musculus OX=10090 GN=Dhcr7 PE=1 SV=1	4	2	6	2	471	53.9	8.35	90	2	cell differentiation;metabolic process;regulation of biological process	cytosol;endoplasmic reticulum;membrane	catalytic activity;nucleotide binding	ENSMUSG00000058454.15	Dhcr7	Steroid biosynthesis; Metabolic pathways	Cholesterol Biosynthesis	Cholesterol biosynthesis via desmosterol; Cholesterol biosynthesis via lathosterol	0.736	120.3	111.5	111.8	97	79	80.4	417453	386802	387730	336482	273884	279014	High	High	High	High	High	Peak Found	1
High	P50544	Very long-chain specific acyl-CoA dehydrogenase, mitochondrial OS=Mus musculus OX=10090 GN=Acadvl PE=1 SV=3	2	1	1	1	656	70.8	8.75	46	1	cell differentiation;metabolic process;regulation of biological process;response to stimulus	cytosol;membrane;mitochondrion;nucleus	catalytic activity;nucleotide binding	ENSMUSG00000018574.14	Acadvl	Fatty acid metabolism; Metabolic pathways; Fatty acid degradation	Fatty Acid Beta Oxidation; Mitochondrial LC-Fatty Acid Beta-Oxidation	Beta oxidation of palmitoyl-CoA to myristoyl-CoA	0.733	114.7	111.4	124.7	67	91.4	90.8	75648.1	73446.8	82246.1	44147.9	60277.5	59835.3	Peak Found	Peak Found	High	Peak Found	Peak Found	Peak Found	1
Medium	P48036	Annexin A5 OS=Mus musculus OX=10090 GN=Anxa5 PE=1 SV=1	3	1	1	1	319	35.7	4.96	17	1	cell organization and biogenesis;coagulation;regulation of biological process;response to stimulus	cytoplasm;cytosol;endoplasmic reticulum;membrane;nucleus	catalytic activity;metal ion binding;protein binding;transporter activity	ENSMUSG00000027712.13	Anxa5		Prostaglandin Synthesis and Regulation	Platelet degranulation	0.732	119.1	120.6	107.9	87.2	76.7	88.5	63881	64710	57860.4	46791.1	41163	47454.7	Peak Found	High	Peak Found	Peak Found	Peak Found	Peak Found	1
High	P62702	40S ribosomal protein S4, X isoform OS=Mus musculus OX=10090 GN=Rps4x PE=1 SV=2	41	12	49	12	263	29.6	10.15	586	12	development;metabolic process;regulation of biological process	cytoplasm;membrane;nucleus;ribosome	RNA binding;structural molecule activity	ENSMUSG00000031320.9	Rps4x	Ribosome	Cytoplasmic Ribosomal Proteins; mRNA processing	L13a-mediated translational silencing of Ceruloplasmin expression; Nonsense Mediated Decay (NMD) independent of the Exon Junction Complex (EJC); Nonsense Mediated Decay (NMD) enhanced by the Exon Junction Complex (EJC); Ribosomal scanning and start codon recognition; GTP hydrolysis and joining of the 60S ribosomal subunit; Formation of a pool of free 40S subunits; SRP-dependent cotranslational pr…	0.731	117.3	116.3	109.5	99.7	81.1	76.1	2.62028e+06	2.59873e+06	2.4463e+06	2.22829e+06	1.81139e+06	1.69926e+06	High	High	High	High	High	High	1
High	Q91ZW3	SWI/SNF-related matrix-associated actin-dependent regulator of chromatin subfamily A member 5 OS=Mus musculus OX=10090 GN=Smarca5 PE=1 SV=1	4	4	6	4	1051	121.6	8.15	39	4	cell organization and biogenesis;metabolic process;regulation of biological process	chromosome;nucleus	catalytic activity;DNA binding;nucleotide binding;protein binding	ENSMUSG00000031715.14	Smarca5		PluriNetWork	Mus musculus biological processes; NoRC negatively regulates rRNA expression; Deposition of new CENPA-containing nucleosomes at the centromere; B-WICH complex positively regulates rRNA expression	0.73	72.6	145.4	99.5	34.8	159.1	88.6	116457	233324	159772	55867.9	255397	142167	High	High	High	Peak Found	High	Peak Found	1
High	P35235	Tyrosine-protein phosphatase non-receptor type 11 OS=Mus musculus OX=10090 GN=Ptpn11 PE=1 SV=3	16	6	18	6	593	68	7.3	119	6									0.73	99.8	125.6	132.3	74.5	91.8	76	380690	479247	504849	284178	350308	289935	High	High	High	High	High	High	1
High	P42932	T-complex protein 1 subunit theta OS=Mus musculus OX=10090 GN=Cct8 PE=1 SV=3	34	18	108	18	548	59.5	5.62	2048	18	cell organization and biogenesis;metabolic process;regulation of biological process;transport	cytoplasm;cytoskeleton;cytosol	nucleotide binding;protein binding	ENSMUSG00000025613.13	Cct8			Neutrophil degranulation; Cooperation of PDCL (PhLP1) and TRiC/CCT in G-protein beta folding; Association of TriC/CCT with target proteins during biosynthesis	0.728	120.7	118.3	110.9	81.4	84.2	84.4	1.39186e+07	1.36374e+07	1.279e+07	9.3868e+06	9.71192e+06	9.73625e+06	High	High	High	High	High	High	1
High	O70251	Elongation factor 1-beta OS=Mus musculus OX=10090 GN=Eef1b PE=1 SV=5	10	2	5	2	225	24.7	4.69	77	2	metabolic process;response to stimulus	cytoplasm;endoplasmic reticulum	protein binding;RNA binding	ENSMUSG00000025967.16	Eef1b2		Translation Factors	Eukaryotic Translation Elongation	0.728	129.4	94.2	114.4	75.7	96.5	89.8	531284	386824	469867	310911	396497	368948	High	High	High	Peak Found	High	Peak Found	1
High	Q05144	Ras-related C3 botulinum toxin substrate 2 OS=Mus musculus OX=10090 GN=Rac2 PE=1 SV=1	32	6	22	5	192	21.4	7.61	185	6	cell organization and biogenesis;regulation of biological process;response to stimulus	cytoplasm;cytosol;membrane	catalytic activity;enzyme regulator activity;nucleotide binding	ENSMUSG00000033220.6	Rac2	Leukocyte transendothelial migration; Wnt signaling pathway; Regulation of actin cytoskeleton; MAPK signaling pathway; Ras signaling pathway; VEGF signaling pathway; Focal adhesion; Chemokine signaling pathway; Axon guidance; Adherens junction; Sphingolipid signaling pathway; B cell receptor signaling pathway; Fc gamma R-mediated phagocytosis; Rap1 signaling pathway; Pathways in cancer; Pancreati…	Macrophage markers; Chemokine signaling pathway; Microglia Pathogen Phagocytosis Pathway; IL-3 Signaling Pathway; MAPK signaling pathway; Regulation of Actin Cytoskeleton; Integrin-mediated Cell Adhesion; Insulin Signaling; Focal Adhesion	Rho GTPase cycle; G alpha (12/13) signalling events; RHO GTPases Activate NADPH Oxidases; GPVI-mediated activation cascade; Sema4D induced cell migration and growth-cone collapse	0.727	119.1	118.4	108.9	74.5	87.2	91.8	3.22572e+06	3.20784e+06	2.95041e+06	2.01754e+06	2.36176e+06	2.48734e+06	High	High	High	High	High	High	1
High	P62821	Ras-related protein Rab-1A OS=Mus musculus OX=10090 GN=Rab1A PE=1 SV=3	8	1	1	1	205	22.7	6.21	0	1	cell organization and biogenesis;cellular component movement;defense response;metabolic process;regulation of biological process;response to stimulus;transport	cytoplasm;cytosol;endoplasmic reticulum;endosome;Golgi;membrane	catalytic activity;nucleotide binding;protein binding	ENSMUSG00000020149.17	Rab1; Rab1a	Legionellosis		Golgi Cisternae Pericentriolar Stack Reorganization; COPI-mediated anterograde transport; COPI-dependent Golgi-to-ER retrograde traffic; COPII (Coat Protein 2) Mediated Vesicle Transport; RAB GEFs exchange GTP for GDP on RABs; RAB geranylgeranylation	0.727	193	42.6	109.7	53.5	79.7	121.6	53704.4	11847.4	30521.8	14887.7	22189.7	33844.7	High	Not Found	Not Found	Not Found	Not Found	Not Found	1
High	O35737	Heterogeneous nuclear ribonucleoprotein H OS=Mus musculus OX=10090 GN=Hnrnph1 PE=1 SV=3	20	6	43	4	449	49.2	6.3	961	6	metabolic process;regulation of biological process	cytosol;membrane;nucleus;spliceosomal complex	protein binding;RNA binding	ENSMUSG00000007850.16	Hnrnph1		mRNA processing	mRNA Splicing - Major Pathway; FGFR2 alternative splicing	0.727	117.7	123.2	107.1	69.1	85.8	97.2	1.64309e+06	1.72008e+06	1.49502e+06	965075	1.19853e+06	1.35731e+06	High	High	High	High	High	High	1
High	O88342	WD repeat-containing protein 1 OS=Mus musculus OX=10090 GN=Wdr1 PE=1 SV=3	24	8	25	8	606	66.4	6.6	159	8	cell differentiation;cell organization and biogenesis;cellular component movement;metabolic process;regulation of biological process	cytoplasm;cytoskeleton;cytosol	protein binding	ENSMUSG00000005103.12	Wdr1		Hypertrophy Model	Platelet degranulation	0.726	118.5	120	111.7	76.4	88.7	84.8	1.70571e+06	1.72702e+06	1.60755e+06	1.09919e+06	1.27644e+06	1.22049e+06	High	High	High	High	High	High	1
High	Q61233	Plastin-2 OS=Mus musculus OX=10090 GN=Lcp1 PE=1 SV=4	46	22	108	20	627	70.1	5.33	1587	22	cell organization and biogenesis;cellular component movement;regulation of biological process;response to stimulus	cytoplasm;cytoskeleton;cytosol;membrane	metal ion binding;protein binding	ENSMUSG00000021998.16	Lcp1				0.726	84.9	106.4	84.3	109.2	98.7	116.4	1.70583e+07	2.13796e+07	1.6941e+07	2.19427e+07	1.98383e+07	2.33831e+07	High	High	High	High	High	High	1
High	Q922R8	Protein disulfide-isomerase A6 OS=Mus musculus OX=10090 GN=Pdia6 PE=1 SV=3	17	5	26	5	440	48.1	5.14	522	5	cellular homeostasis;metabolic process;regulation of biological process;response to stimulus;transport	cytosol;endoplasmic reticulum;membrane;organelle lumen	catalytic activity		Pdia6	Protein processing in endoplasmic reticulum			0.725	108.6	117.9	103.3	79.8	94	96.5	895336	972209	851158	657445	774465	795266	High	High	High	High	High	High	1
High	Q9CQN1	Heat shock protein 75 kDa, mitochondrial OS=Mus musculus OX=10090 GN=Trap1 PE=1 SV=1	2	1	9	1	706	80.2	6.68	373	1	metabolic process;regulation of biological process;response to stimulus	membrane;mitochondrion;organelle lumen	nucleotide binding;protein binding;RNA binding	ENSMUSG00000005981.11	Trap1				0.725	107	122.2	121.1	77.6	88.6	83.6	2.85686e+06	3.26335e+06	3.23362e+06	2.07138e+06	2.36491e+06	2.23178e+06	High	High	High	High	High	High	1
High	P63260	Actin, cytoplasmic 2 OS=Mus musculus OX=10090 GN=Actg1 PE=1 SV=1	74	22	446	1	375	41.8	5.48	9005	22	cell organization and biogenesis	cytoplasm;cytoskeleton;cytosol;membrane;nucleus	nucleotide binding;protein binding;structural molecule activity	ENSMUSG00000062825.15	Actg1	Oxytocin signaling pathway; Leukocyte transendothelial migration; Hypertrophic cardiomyopathy (HCM); Regulation of actin cytoskeleton; Arrhythmogenic right ventricular cardiomyopathy (ARVC); Focal adhesion; Hippo signaling pathway; Platelet activation; Dilated cardiomyopathy; Adherens junction; Phagosome; Proteoglycans in cancer; Salmonella infection; Thyroid hormone signaling pathway; Rap1 signa…	Striated Muscle Contraction; Myometrial Relaxation and Contraction Pathways; Regulation of Actin Cytoskeleton; Focal Adhesion	Interaction between L1 and Ankyrins; VEGFA-VEGFR2 Pathway; Adherens junctions interactions; Regulation of actin dynamics for phagocytic cup formation; RHO GTPases activate IQGAPs; Formation of annular gap junctions; RHO GTPases Activate Formins; Recycling pathway of L1; RHO GTPases Activate WASPs and WAVEs; Cell-extracellular matrix interactions; Clathrin-mediated endocytosis; EPHB-mediated forwa…	0.725	123.2	109.2	108.2	105.3	74	80.1	658963	584158	578649	563257	395584	428380	High	High	High	Peak Found	High	Peak Found	1	Acetyl [N-Term]
Medium	O55022	Membrane-associated progesterone receptor component 1 OS=Mus musculus OX=10090 GN=Pgrmc1 PE=1 SV=4	7	1	1	1	195	21.7	4.7	0	1	regulation of biological process;response to stimulus	endoplasmic reticulum;membrane		ENSMUSG00000006373.10	Pgrmc1			Neutrophil degranulation	0.725	119.8	116.6	113.1	75.5	84.5	90.6	99732.4	97098	94145.2	62820.6	70353.7	75414.8	High	Peak Found	Peak Found	Peak Found	Peak Found	Peak Found	1
High	Q61316	Heat shock 70 kDa protein 4 OS=Mus musculus OX=10090 GN=Hspa4 PE=1 SV=1	2	1	5	1	841	94.1	5.24	48	1	cell organization and biogenesis;regulation of biological process;response to stimulus;transport	cytoplasm;cytosol;nucleus	nucleotide binding;protein binding		Hspa4				0.724	104.3	146.8	105	76	60.6	107.3	135765	191101	136618	98912.8	78884.5	139610	Peak Found	High	High	High	High	High	1
High	Q8BV13	COP9 signalosome complex subunit 7b OS=Mus musculus OX=10090 GN=Cops7b PE=1 SV=1	20	3	17	3	264	29.7	6.32	420	3	metabolic process	cytoplasm;nucleus	protein binding	ENSMUSG00000026240.12	Cops7b			DNA Damage Recognition in GG-NER; Neddylation; Formation of TC-NER Pre-Incision Complex; Cargo recognition for clathrin-mediated endocytosis	0.723	122.5	122.3	119.1	81.3	54.6	100.1	558017	557250	542659	370376	248813	456062	High	High	High	High	High	High	1	Acetyl [N-Term]
High	Q5XJY5	Coatomer subunit delta OS=Mus musculus OX=10090 GN=Arcn1 PE=1 SV=2	5	2	3	2	511	57.2	6.21	41	2	response to stimulus;transport	cytoplasm;endoplasmic reticulum;Golgi;membrane	RNA binding	ENSMUSG00000032096.16	Arcn1			COPI-mediated anterograde transport; COPI-dependent Golgi-to-ER retrograde traffic	0.723	97.9	161.2	94.6	94.3	68.3	83.7	116239	191308	112258	111876	81114.1	99279.5	Peak Found	Peak Found	High	High	Peak Found	High	1
High	Q9WU78	Programmed cell death 6-interacting protein OS=Mus musculus OX=10090 GN=Pdcd6ip PE=1 SV=3	7	6	10	6	869	96	6.52	94	6	cell death;cell division;cell organization and biogenesis;regulation of biological process;transport	cytoplasm;cytoskeleton;cytosol;extracellular;membrane	protein binding	ENSMUSG00000032504.15	Pdcd6ip	Endocytosis			0.723	110.3	122.1	124.4	73.4	76.7	93	275220	304621	310292	183193	191431	231965	High	High	High	Peak Found	Peak Found	Peak Found	1
High	Q3U0M1	Trafficking protein particle complex subunit 9 OS=Mus musculus OX=10090 GN=Trappc9 PE=1 SV=2	5	5	11	5	1148	128.2	6.47	119	5	cell differentiation;regulation of biological process	cytoplasm;endoplasmic reticulum;endosome;Golgi	protein binding		Trappc9			COPII (Coat Protein 2) Mediated Vesicle Transport; RAB GEFs exchange GTP for GDP on RABs	0.722	108.6	118.5	118.7	84.8	82.5	86.9	314589	343190	343867	245516	239081	251550	High	High	High	Peak Found	Peak Found	Peak Found	1
High	Q7TSH6	SR-related and CTD-associated factor 4 OS=Mus musculus OX=10090 GN=Scaf4 PE=1 SV=1	1	1	4	1	1183	129	9.64	39	1	metabolic process		protein binding;RNA binding	ENSMUSG00000022983.15	Scaf4				0.72	125.7	114.3	105.6	97.1	75.1	82.3	101249	92051.8	85052.2	78199.3	60509.8	66301.2	High	High	High	High	Peak Found	Peak Found	1
High	P84089	Enhancer of rudimentary homolog OS=Mus musculus OX=10090 GN=Erh PE=1 SV=1	21	2	6	2	104	12.3	5.92	49	2	cell differentiation;metabolic process;regulation of biological process	membrane	DNA binding;nucleotide binding;RNA binding	ENSMUSG00000021131.14; ENSMUSG00000063412.4	Erh				0.72	125.4	123	102.1	82.7	80.2	86.5	335508	329081	273012	221307	214530	231269	Peak Found	High	High	High	High	High	1	Acetyl [N-Term]
High	Q78XF5	Oligosaccharyltransferase complex subunit OSTC OS=Mus musculus OX=10090 GN=Ostc PE=1 SV=1	8	1	1	1	149	16.8	9.13	19	1	metabolic process	endoplasmic reticulum;membrane		ENSMUSG00000041084.8	Ostc				0.72	133.9	123.8	114.7	127.2	89.1	11.3	206759	191101	177130	196341	137606	17464.8	Peak Found	Peak Found	Peak Found	High	Peak Found	Not Found	1
High	P28656	Nucleosome assembly protein 1-like 1 OS=Mus musculus OX=10090 GN=Nap1l1 PE=1 SV=2	10	3	13	2	391	45.3	4.46	210	3	cell organization and biogenesis	cytoplasm;membrane;nucleus	protein binding;RNA binding	ENSMUSG00000058799.15	Nap1l1				0.72	87.2	138.3	126.1	80.3	82.4	85.7	831386	1.3183e+06	1.20211e+06	765941	785598	817024	High	High	High	High	High	High	1
High	Q6PDQ2	Chromodomain-helicase-DNA-binding protein 4 OS=Mus musculus OX=10090 GN=Chd4 PE=1 SV=1	12	16	52	16	1915	217.6	5.81	684	16	cell organization and biogenesis;metabolic process;regulation of biological process	cytoplasm;cytoskeleton;membrane;nucleus	catalytic activity;DNA binding;metal ion binding;nucleotide binding;protein binding	ENSMUSG00000063870.12	Chd4	Viral carcinogenesis	PluriNetWork	Regulation of PTEN gene transcription; Regulation of TP53 Activity through Acetylation; RNA Polymerase I Transcription Initiation	0.72	115.5	117.6	114.1	84.5	78.9	89.4	3.8214e+06	3.88907e+06	3.77263e+06	2.79523e+06	2.60919e+06	2.95834e+06	High	High	High	High	High	High	1
High	O35685	Nuclear migration protein nudC OS=Mus musculus OX=10090 GN=Nudc PE=1 SV=1	4	1	1	1	332	38.3	5.26	17	1	cell division;metabolic process	cytoplasm;cytoskeleton;Golgi;nucleus	protein binding	ENSMUSG00000028851.6	Nudc			Resolution of Sister Chromatid Cohesion; Amplification of signal from unattached kinetochores via a MAD2 inhibitory signal; Separation of Sister Chromatids; RHO GTPases Activate Formins; Mitotic Telophase/Cytokinesis	0.72	119.1	115	118.9	85.6	75.7	85.7	100717	97239.1	100504	72324.4	63972.7	72481.6	Peak Found	Peak Found	High	Peak Found	Peak Found	Peak Found	1
High	Q9CYZ2	Tumor protein D54 OS=Mus musculus OX=10090 GN=Tpd52l2 PE=1 SV=1	9	2	2	2	220	24	6.15	43	2		cytoplasm	protein binding;RNA binding	ENSMUSG00000000827.18	Tpd52l2				0.719	135.4	117	101.3	115.5	93	37.8	328512	283911	245678	280152	225656	91723.7	High	Peak Found	High	Peak Found	Peak Found	Peak Found	1
High	P97313	DNA-dependent protein kinase catalytic subunit OS=Mus musculus OX=10090 GN=Prkdc PE=1 SV=3	1	6	13	6	4128	471.2	7.12	120	6	cell death;cell differentiation;cell organization and biogenesis;cell proliferation;defense response;metabolic process;regulation of biological process;response to stimulus	membrane;nucleus	catalytic activity;DNA binding;nucleotide binding;protein binding;RNA binding	ENSMUSG00000022672.8	Prkdc	Non-homologous end-joining; Cell cycle	Non-homologous end joining; FAS pathway and Stress induction of HSP regulation	Nonhomologous End-Joining (NHEJ)	0.719	116.4	117.4	126.6	85.6	73.5	80.5	650012	655489	707226	478163	410463	449366	High	High	High	High	High	High	1
High	Q9DBG7	Signal recognition particle receptor subunit alpha OS=Mus musculus OX=10090 GN=Srpra PE=1 SV=1	12	7	18	7	636	69.6	8.95	327	7	cell organization and biogenesis;transport	endoplasmic reticulum;membrane	catalytic activity;nucleotide binding;RNA binding	ENSMUSG00000032042.11	Srpr	Protein export			0.719	119.6	121.1	113.3	77.8	79.2	89	665571	673787	630427	432577	440334	495028	High	High	High	High	High	High	1
High	Q9CXW3	Calcyclin-binding protein OS=Mus musculus OX=10090 GN=Cacybp PE=1 SV=1	11	3	12	3	229	26.5	7.87	115	3	cell differentiation;regulation of biological process;response to stimulus	cytoplasm;cytosol;nucleus	protein binding	ENSMUSG00000014226.10	Cacybp	Wnt signaling pathway			0.719	122.2	128.2	128.8	63.2	69.3	88.2	768143	805857	809335	397350	435283	554515	High	High	High	High	High	High	1
High	P51410	60S ribosomal protein L9 OS=Mus musculus OX=10090 GN=Rpl9 PE=1 SV=2	13	2	12	2	192	21.9	9.95	321	2	metabolic process	membrane;nucleus;ribosome	RNA binding;structural molecule activity	ENSMUSG00000047215.14	Rpl9	Ribosome	Cytoplasmic Ribosomal Proteins; mRNA processing		0.719	133.9	104.8	130.5	106	79.6	45.3	849417	664747	827620	672480	504735	287225	High	High	High	High	High	High	1
High	Q8VE97	Serine/arginine-rich splicing factor 4 OS=Mus musculus OX=10090 GN=Srsf4 PE=2 SV=1	6	3	17	1	489	55.9	11.4	154	3	cell differentiation;metabolic process;regulation of biological process	nucleus	RNA binding		Srsf4		mRNA processing		0.719	118.3	121	113.3	95.2	82.9	69.3	1.3925e+06	1.42447e+06	1.33423e+06	1.12032e+06	975681	816055	High	High	High	High	High	High	1
High	Q9Z2H5	Band 4.1-like protein 1 OS=Mus musculus OX=10090 GN=Epb41l1 PE=1 SV=2	4	2	6	2	879	98.3	5.62	38	2	cell organization and biogenesis	cytoplasm;cytoskeleton;membrane	protein binding;structural molecule activity		Epb4.1l1; Epb41l1	Tight junction	Splicing factor NOVA regulated synaptic proteins		0.718	119.1	98.5	35.5	30.8	295.3	20.8	188937	156235	56285.1	48920.3	468307	32912.4	High	High	High	Peak Found	High	High	1
High	P47757	F-actin-capping protein subunit beta OS=Mus musculus OX=10090 GN=Capzb PE=1 SV=3	14	4	14	4	277	31.3	5.74	170	4	cell organization and biogenesis;regulation of biological process	cytoplasm;cytoskeleton;membrane	protein binding	ENSMUSG00000028745.18	Capzb	Endocytosis		COPI-independent Golgi-to-ER retrograde traffic; COPI-mediated anterograde transport; MHC class II antigen presentation; Factors involved in megakaryocyte development and platelet production; HSP90 chaperone cycle for steroid hormone receptors (SHR)	0.718	142.1	105.7	106.1	80.2	71.9	94	962495	716462	718898	543682	486930	636758	High	High	High	High	High	High	1
High	Q7TSS2	Ubiquitin-conjugating enzyme E2 Q1 OS=Mus musculus OX=10090 GN=Ube2q1 PE=1 SV=2	4	1	1	1	422	46.1	5.1	0	1	metabolic process;response to stimulus;transport	cytoplasm;cytosol;nucleus	catalytic activity;nucleotide binding	ENSMUSG00000042572.12	Ube2q1	Ubiquitin mediated proteolysis			0.718	116	171.4	73.2	30.9	123	85.5	59897.3	88495.8	37799.8	15965.7	63512.7	44174.7	Peak Found	High	Peak Found	Not Found	Peak Found	Peak Found	1
High	P12970	60S ribosomal protein L7a OS=Mus musculus OX=10090 GN=Rpl7a PE=1 SV=2	41	10	38	10	266	30	10.56	474	10	metabolic process	cytoplasm;membrane;nucleus;ribosome	protein binding;RNA binding	ENSMUSG00000062647.16	Rpl7a	Ribosome	Cytoplasmic Ribosomal Proteins	L13a-mediated translational silencing of Ceruloplasmin expression; Nonsense Mediated Decay (NMD) independent of the Exon Junction Complex (EJC); Nonsense Mediated Decay (NMD) enhanced by the Exon Junction Complex (EJC); GTP hydrolysis and joining of the 60S ribosomal subunit; Formation of a pool of free 40S subunits; Major pathway of rRNA processing in the nucleolus and cytosol; SRP-dependent cot…	0.717	98.1	131.9	117.9	132.1	73.3	46.7	3.10563e+06	4.17625e+06	3.73526e+06	4.1851e+06	2.32163e+06	1.47856e+06	High	High	High	High	High	High	1
High	Q9ERL7	Glia maturation factor gamma OS=Mus musculus OX=10090 GN=Gmfg PE=1 SV=1	6	1	4	1	142	16.7	5.71	68	1	regulation of biological process		protein binding	ENSMUSG00000060791.15	Gmfg			Neutrophil degranulation	0.716	117.4	129.2	112.4	93.1	84.1	63.8	265485	291996	254055	210593	190040	144353	High	High	High	Peak Found	Peak Found	High	1
Medium	Q8C2K1	Differentially expressed in FDCP 6 OS=Mus musculus OX=10090 GN=Def6 PE=1 SV=1	1	1	1	1	630	73.4	6.27	0	1		cytoplasm;cytoskeleton;cytosol;membrane;nucleus	catalytic activity;motor activity;protein binding		Def6				0.716	131.3	127.7	92.9	91.4	108.6	48.1	35222.2	34259.3	24921.3	24513.3	29131.1	12893.6	Peak Found	Peak Found	High	Peak Found	Not Found	Peak Found	1
High	O08807	Peroxiredoxin-4 OS=Mus musculus OX=10090 GN=Prdx4 PE=1 SV=1	14	4	11	3	274	31	7.15	115	4	cell organization and biogenesis;cellular homeostasis;metabolic process;regulation of biological process	cytoplasm;cytosol;endoplasmic reticulum;mitochondrion;nucleus	antioxidant activity;catalytic activity;protein binding	ENSMUSG00000025289.15	Prdx4			Neutrophil degranulation	0.715	109.3	136.9	104.3	94.6	92.6	62.2	607584	761025	579902	525710	514656	345525	High	High	High	Peak Found	High	High	1
High	Q8K3J5	Zinc finger protein 131 OS=Mus musculus OX=10090 GN=Znf131 PE=1 SV=1	2	1	3	1	619	71	5.26	19	1	metabolic process;regulation of biological process	cytoskeleton;nucleus	DNA binding;metal ion binding;protein binding	ENSMUSG00000094870.7	Zfp131				0.714	131.3	101.8	119	80	72.7	95.2	35581.8	27593.4	32237	21670.5	19710.7	25789.1	Peak Found	High	High	Peak Found	Peak Found	High	1
High	P26369	Splicing factor U2AF 65 kDa subunit OS=Mus musculus OX=10090 GN=U2af2 PE=1 SV=3	5	3	8	3	475	53.5	9.09	133	3	metabolic process;regulation of biological process	nucleus;spliceosomal complex	protein binding;RNA binding	ENSMUSG00000030435.16	U2af2	Spliceosome	mRNA processing	mRNA Splicing - Major Pathway; mRNA 3'-end processing; Cleavage of Growing Transcript in the Termination Region ; Transport of Mature mRNA derived from an Intron-Containing Transcript	0.714	82.3	131.3	138.4	78.7	85.9	83.4	370619	591102	623073	354158	386758	375610	Peak Found	High	High	High	High	High	1	Acetyl [N-Term]
High	P20029	Endoplasmic reticulum chaperone BiP OS=Mus musculus OX=10090 GN=Hspa5 PE=1 SV=3	33	17	89	15	655	72.4	5.16	1588	17	cell communication;cell death;cell differentiation;cell organization and biogenesis;metabolic process;regulation of biological process;response to stimulus;transport	cell surface;cytoplasm;endoplasmic reticulum;extracellular;membrane;mitochondrion;nucleus;organelle lumen	catalytic activity;nucleotide binding;protein binding	ENSMUSG00000026864.13	Hspa5	Thyroid hormone synthesis; Antigen processing and presentation; Protein export; Prion diseases; Protein processing in endoplasmic reticulum	MAPK signaling pathway		0.713	114.9	118.7	114	81.7	82.6	88	3.42665e+06	3.54065e+06	3.39996e+06	2.43668e+06	2.46257e+06	2.62311e+06	High	High	High	High	High	High	1
High	Q8R050	Eukaryotic peptide chain release factor GTP-binding subunit ERF3A OS=Mus musculus OX=10090 GN=Gspt1 PE=1 SV=2	6	4	14	4	636	68.6	5.21	165	4	cell organization and biogenesis;metabolic process	cytosol	catalytic activity;nucleotide binding;RNA binding	ENSMUSG00000062203.14	Gspt1	mRNA surveillance pathway		Nonsense Mediated Decay (NMD) independent of the Exon Junction Complex (EJC); Nonsense Mediated Decay (NMD) enhanced by the Exon Junction Complex (EJC); Eukaryotic Translation Termination	0.713	118.2	111.9	126.8	58.5	89.2	95.3	642059	607714	688979	317661	484684	517824	High	High	High	High	High	High	1
High	Q9DCH4	Eukaryotic translation initiation factor 3 subunit F OS=Mus musculus OX=10090 GN=Eif3f PE=1 SV=2	26	7	22	7	361	38	5.58	449	7	metabolic process	cytoplasm;membrane	catalytic activity;protein binding;RNA binding	ENSMUSG00000031029.6	Eif3f	RNA transport	Translation Factors	Formation of a pool of free 40S subunits; L13a-mediated translational silencing of Ceruloplasmin expression; Ribosomal scanning and start codon recognition; Formation of the ternary complex, and subsequently, the 43S complex; Translation initiation complex formation; GTP hydrolysis and joining of the 60S ribosomal subunit	0.712	107	133.2	129.4	91.1	63.6	75.7	416019	517787	503215	354058	247074	294470	High	High	High	High	High	High	1
High	P16858	Glyceraldehyde-3-phosphate dehydrogenase OS=Mus musculus OX=10090 GN=Gapdh PE=1 SV=2	16	4	30	4	333	35.8	8.25	436	4	cell death;cell organization and biogenesis;defense response;development;metabolic process;regulation of biological process;response to stimulus	cytoplasm;cytoskeleton;cytosol;membrane;mitochondrion;nucleus	catalytic activity;enzyme regulator activity;nucleotide binding;protein binding	ENSMUSG00000057666.18	Gapdh; Gm20899; LOC100042025; Gapdh-ps15; Gm12033	Metabolic pathways; Biosynthesis of amino acids; Glycolysis / Gluconeogenesis; HIF-1 signaling pathway; Alzheimer's disease; Carbon metabolism	Glycolysis and Gluconeogenesis		0.712	109.5	119.6	106.6	78.3	95.5	90.4	5.4636e+06	5.96702e+06	5.31678e+06	3.90638e+06	4.76293e+06	4.51114e+06	High	High	High	High	High	High	1
High	P62317	Small nuclear ribonucleoprotein Sm D2 OS=Mus musculus OX=10090 GN=Snrpd2 PE=1 SV=1	16	2	4	2	118	13.5	9.91	40	2	cell organization and biogenesis;metabolic process	cytoplasm;cytosol;nucleus;spliceosomal complex	RNA binding	ENSMUSG00000040824.3	Snrpd2	Spliceosome	mRNA processing; EGFR1 Signaling Pathway	mRNA Splicing - Major Pathway; mRNA Splicing - Minor Pathway; snRNP Assembly	0.712	120.1	127.4	97.3	79.9	97.6	77.8	144212	152882	116787	95904.7	117131	93358.3	High	Peak Found	High	Peak Found	High	High	1
High	P19426	Negative elongation factor E OS=Mus musculus OX=10090 GN=Nelfe PE=1 SV=2	7	2	10	2	375	42.5	9.38	218	2	metabolic process;regulation of biological process	membrane;nucleus	protein binding;RNA binding		Nelfe; Rdbp		mRNA processing	RNA Polymerase II Pre-transcription Events; TP53 Regulates Transcription of DNA Repair Genes; Formation of the Early Elongation Complex; Formation of RNA Pol II elongation complex	0.712	116.8	116.5	109.3	81.1	90	86.3	603490	601995	564787	419083	465128	446174	High	High	High	High	High	High	1
High	O08756	3-hydroxyacyl-CoA dehydrogenase type-2 OS=Mus musculus OX=10090 GN=Hsd17b10 PE=1 SV=4	7	1	7	1	261	27.4	8.41	83	1	cell organization and biogenesis;metabolic process	endoplasmic reticulum;membrane;mitochondrion	catalytic activity;nucleotide binding;protein binding;RNA binding		Hsd17b10		Tryptophan metabolism		0.712	110.2	123.5	95.3	66.6	92.3	112.1	93101.2	104398	80518.6	56289	78012.7	94707	High	High	High	High	High	Peak Found	1
High	Q60930	Voltage-dependent anion-selective channel protein 2 OS=Mus musculus OX=10090 GN=Vdac2 PE=1 SV=2	14	3	14	3	295	31.7	7.49	224	3	regulation of biological process;transport	membrane;mitochondrion;nucleus	nucleotide binding;protein binding;transporter activity	ENSMUSG00000021771.13	Vdac2	NOD-like receptor signaling pathway; HTLV-I infection; Huntington's disease; Parkinson's disease; cGMP-PKG signaling pathway; Calcium signaling pathway			0.711	115.1	115.1	108.7	73.2	99.9	87.9	825300	825730	780027	525309	716651	630677	High	High	High	High	High	High	1
High	P35564	Calnexin OS=Mus musculus OX=10090 GN=Canx PE=1 SV=1	6	3	19	3	591	67.2	4.64	350	3	metabolic process;transport	cytoplasm;endoplasmic reticulum;membrane;ribosome	metal ion binding;protein binding;RNA binding	ENSMUSG00000020368.15	Canx	HTLV-I infection; Thyroid hormone synthesis; Phagosome; Antigen processing and presentation; Protein processing in endoplasmic reticulum		Calnexin/calreticulin cycle; Antigen Presentation: Folding, assembly and peptide loading of class I MHC; MHC class II antigen presentation; Interleukin-35 Signalling	0.71	135	115.8	107	78.3	87.9	76.1	1.41248e+06	1.21222e+06	1.11955e+06	818997	919736	796772	High	High	High	High	High	High	1
High	P61982	14-3-3 protein gamma OS=Mus musculus OX=10090 GN=Ywhag PE=1 SV=2	34	8	26	3	247	28.3	4.89	265	8	metabolic process;regulation of biological process;response to stimulus;transport	cytoplasm;cytosol;membrane	catalytic activity;protein binding;RNA binding	ENSMUSG00000051391.9	Ywhag	Epstein-Barr virus infection; Hippo signaling pathway; Oocyte meiosis; Cell cycle; PI3K-Akt signaling pathway; Viral carcinogenesis	TNF-alpha NF-kB Signaling Pathway; Myometrial Relaxation and Contraction Pathways; Calcium Regulation in the Cardiac Cell	Translocation of GLUT4 to the plasma membrane; Anchoring of the basal body to the plasma membrane; Activation of BAD and translocation to mitochondria ; AURKA Activation by TPX2; RHO GTPases activate PKNs; Loss of Nlp from mitotic centrosomes; Recruitment of mitotic centrosome proteins and complexes; Regulation of PLK1 Activity at G2/M Transition; Recruitment of NuMA to mitotic centrosomes; TP53 …	0.71	133.7	115	123.3	89.7	43.2	95.1	334708	287867	308689	224579	108072	238188	High	High	High	High	High	Peak Found	1
Medium	Q9WTM5	RuvB-like 2 OS=Mus musculus OX=10090 GN=Ruvbl2 PE=1 SV=3	2	1	1	1	463	51.1	5.64	22	1	cell organization and biogenesis;metabolic process;regulation of biological process;response to stimulus	cytosol;nucleus	catalytic activity;DNA binding;nucleotide binding;protein binding	ENSMUSG00000003868.14	Ruvbl2				0.71	129.7	128.9	96.3	93.8	68.3	83	76812.1	76371.5	57053.8	55536.6	40485.1	49156.6	High	Peak Found	Peak Found	Peak Found	Peak Found	Peak Found	1
High	P11499	Heat shock protein HSP 90-beta OS=Mus musculus OX=10090 GN=Hsp90ab1 PE=1 SV=3	48	30	209	20	724	83.2	5.03	2914	30	cell organization and biogenesis;metabolic process;regulation of biological process;response to stimulus	cell surface;cytoplasm;cytosol;extracellular;membrane;mitochondrion;nucleus	enzyme regulator activity;nucleotide binding;protein binding;RNA binding	ENSMUSG00000023944.14	Hsp90ab1	Progesterone-mediated oocyte maturation; NOD-like receptor signaling pathway; Pathways in cancer; Antigen processing and presentation; PI3K-Akt signaling pathway; Protein processing in endoplasmic reticulum; Estrogen signaling pathway; Prostate cancer	TNF-alpha NF-kB Signaling Pathway; Focal Adhesion-PI3K-Akt-mTOR-signaling pathway	The role of GTSE1 in G2/M progression after G2 checkpoint; HSF1 activation; Attenuation phase; Neutrophil degranulation; The NLRP3 inflammasome; HSP90 chaperone cycle for steroid hormone receptors (SHR); Regulation of actin dynamics for phagocytic cup formation; Aryl hydrocarbon receptor signalling; Sema3A PAK dependent Axon repulsion	0.71	117	118.8	110.1	83.8	87.2	83.2	2.8812e+07	2.92697e+07	2.7115e+07	2.06353e+07	2.14734e+07	2.04922e+07	High	High	High	High	High	High	1
High	Q8BZR9	Nuclear cap-binding protein subunit 3 OS=Mus musculus OX=10090 GN=Ncbp3 PE=1 SV=1	4	2	5	2	615	70	5.8	29	2	defense response;metabolic process;response to stimulus;transport	cytoplasm;nucleus	catalytic activity;metal ion binding;RNA binding	ENSMUSG00000020783.14	1200014J11Rik; Ncbp3				0.709	125.4	122.3	110.3	91.4	79.6	71.1	254461	248213	223832	185630	161586	144273	High	High	High	Peak Found	Peak Found	Peak Found	1
High	P84244	Histone H3.3 OS=Mus musculus OX=10090 GN=H3-3a PE=1 SV=2	40	4	36	1	136	15.3	11.27	579	4	cell differentiation;cell organization and biogenesis;cell proliferation;regulation of biological process;response to stimulus	chromosome;nucleus	DNA binding;protein binding	ENSMUSG00000016559.14; ENSMUSG00000060743.12	H3f3a; H3f3b	Transcriptional misregulation in cancer; Alcoholism; Systemic lupus erythematosus	PluriNetWork	RUNX1 regulates genes involved in megakaryocyte differentiation and platelet function; Transcriptional regulation by small RNAs; Activated PKN1 stimulates transcription of AR (androgen receptor) regulated genes KLK2 and KLK3; RUNX1 regulates transcription of genes involved in differentiation of HSCs; Oxidative Stress Induced Senescence; Meiotic Recombination; Senescence-Associated Secretory Pheno…	0.708	70.9	124.9	117.3	185.5	83.1	18.4	771002	1.35907e+06	1.27642e+06	2.01831e+06	904249	200227	High	High	High	High	High	High	1
High	Q9WVJ2	26S proteasome non-ATPase regulatory subunit 13 OS=Mus musculus OX=10090 GN=Psmd13 PE=1 SV=1	10	3	8	3	376	42.8	5.71	100	3	cell organization and biogenesis;metabolic process	cytosol;membrane;nucleus;proteasome	catalytic activity;protein binding;structural molecule activity	ENSMUSG00000025487.15	Psmd13	Proteasome; Epstein-Barr virus infection	TNF-alpha NF-kB Signaling Pathway; Proteasome Degradation	The role of GTSE1 in G2/M progression after G2 checkpoint; CDT1 association with the CDC6:ORC:origin complex; Ubiquitin Mediated Degradation of Phosphorylated Cdc25A; RUNX1 regulates transcription of genes involved in differentiation of HSCs; Degradation of beta-catenin by the destruction complex; Autodegradation of the E3 ubiquitin ligase COP1; UCH proteinases; MAPK6/MAPK4 signaling; SCF-beta-Tr…	0.708	76.1	90.3	98	113.2	114.4	108.1	453848	538464	584763	675542	682306	644691	High	High	High	Peak Found	High	High	1
High	A2A6Q5	Cell division cycle protein 27 homolog OS=Mus musculus OX=10090 GN=Cdc27 PE=1 SV=1	2	1	3	1	825	91.8	7.02	108	1	metabolic process;regulation of biological process	cytoplasm;nucleus	protein binding	ENSMUSG00000020687.13	Cdc27	Progesterone-mediated oocyte maturation; Ubiquitin mediated proteolysis; HTLV-I infection; Oocyte meiosis; Cell cycle		Conversion from APC/C:Cdc20 to APC/C:Cdh1 in late anaphase; Inactivation of APC/C via direct inhibition of the APC/C complex; Cdc20:Phospho-APC/C mediated degradation of Cyclin A; Senescence-Associated Secretory Phenotype (SASP); Autodegradation of Cdh1 by Cdh1:APC/C; APC/C:Cdc20 mediated degradation of Cyclin B; Separation of Sister Chromatids; Phosphorylation of the APC/C; APC/C:Cdh1 mediated d…	0.708	95.1	102.3	134.9	67.3	129.1	71.3	155299	167062	220328	109983	210796	116491	High	High	High	Peak Found	Peak Found	Peak Found	1
High	A2AQ19	RNA polymerase-associated protein RTF1 homolog OS=Mus musculus OX=10090 GN=Rtf1 PE=1 SV=1	23	16	63	16	715	80.7	8.16	487	16	cell organization and biogenesis;metabolic process;regulation of biological process;response to stimulus	nucleus	DNA binding;protein binding;RNA binding	ENSMUSG00000027304.9	Rtf1			E3 ubiquitin ligases ubiquitinate target proteins; RNA Polymerase II Pre-transcription Events; Formation of RNA Pol II elongation complex	0.708	119	109.3	121.5	85.5	81.3	83.3	4.19627e+06	3.85409e+06	4.28436e+06	3.01385e+06	2.86477e+06	2.93662e+06	High	High	High	High	High	High	1
High	B1AZI6	THO complex subunit 2 OS=Mus musculus OX=10090 GN=Thoc2 PE=1 SV=1	1	1	2	1	1594	182.7	8.44	36	1	cell differentiation;cell division;cell organization and biogenesis;metabolic process;regulation of biological process;transport	nucleus	protein binding;RNA binding	ENSMUSG00000037475.15	Thoc2	Spliceosome; RNA transport		mRNA 3'-end processing; Cleavage of Growing Transcript in the Termination Region ; Transport of Mature mRNA derived from an Intron-Containing Transcript	0.707	141.7	111.2	99.2	81.6	96.2	70.1	93981	73744.2	65818	54088.8	63778.1	46523.2	High	Peak Found	High	Peak Found	Peak Found	Peak Found	1
Medium	Q7M6Y3	Phosphatidylinositol-binding clathrin assembly protein OS=Mus musculus OX=10090 GN=Picalm PE=1 SV=1	2	1	2	1	660	71.5	7.91	15	1	cell organization and biogenesis;cell proliferation;development;metabolic process;regulation of biological process;response to stimulus;transport	cell surface;endosome;Golgi;membrane;nucleus	protein binding	ENSMUSG00000039361.11	Picalm			Golgi Associated Vesicle Biogenesis; Cargo recognition for clathrin-mediated endocytosis	0.707	113.4	109.1	113	108.3	76.4	79.9	31997.3	30780.6	31898.2	30566.9	21558.9	22544.6	High	High	Peak Found	Peak Found	Peak Found	Not Found	1
High	Q8BX70	Vacuolar protein sorting-associated protein 13C OS=Mus musculus OX=10090 GN=Vps13c PE=1 SV=2	0	1	1	1	3748	419.8	6.81	0	1	cell organization and biogenesis	cytosol;membrane;mitochondrion		ENSMUSG00000035284.10	Vps13c				0.706	124.6	108.9	121.1	88	69.4	88	110120	96181.5	106986	77756.5	61344.5	77713	High	Peak Found	Peak Found	Peak Found	Peak Found	Peak Found	1
High	P57780	Alpha-actinin-4 OS=Mus musculus OX=10090 GN=Actn4 PE=1 SV=1	2	2	2	2	912	104.9	5.41	43	2	cell organization and biogenesis;cellular component movement;regulation of biological process;response to stimulus;transport	cytoplasm;cytoskeleton;cytosol;nucleus	DNA binding;metal ion binding;protein binding;RNA binding	ENSMUSG00000054808.15	Actn4	Leukocyte transendothelial migration; Regulation of actin cytoskeleton; Arrhythmogenic right ventricular cardiomyopathy (ARVC); Focal adhesion; Adherens junction; Tight junction; Systemic lupus erythematosus; Amoebiasis; Viral carcinogenesis	Striated Muscle Contraction	Platelet degranulation	0.705	146.3	142.7	118.3	36.6	102.2	53.9	102148	99670.3	82595.9	25532.8	71375.3	37609.7	High	Peak Found	High	Peak Found	Peak Found	Peak Found	1
High	Q9CY27	Very-long-chain enoyl-CoA reductase OS=Mus musculus OX=10090 GN=Tecr PE=1 SV=1	5	2	4	2	308	36.1	9.55	110	2	metabolic process	cytoplasm;endoplasmic reticulum;membrane;nucleus	catalytic activity	ENSMUSG00000031708.16	Tecr	Fatty acid metabolism; Fatty acid elongation; Biosynthesis of unsaturated fatty acids		Synthesis of very long-chain fatty acyl-CoAs	0.705	111.6	118.9	109	80.6	98.5	81.4	320019	340916	312427	231064	282431	233534	High	High	High	Peak Found	Peak Found	Peak Found	1
High	Q9Z0W3	Nuclear pore complex protein Nup160 OS=Mus musculus OX=10090 GN=Nup160 PE=1 SV=2	1	1	1	1	1402	158.1	5.52	0	1	transport	chromosome;nucleus	protein binding;transporter activity	ENSMUSG00000051329.13	Nup160	RNA transport		Transcriptional regulation by small RNAs; SUMOylation of RNA binding proteins; snRNP Assembly; SUMOylation of chromatin organization proteins; Resolution of Sister Chromatid Cohesion; Amplification of signal from unattached kinetochores via a MAD2 inhibitory signal; Separation of Sister Chromatids; RHO GTPases Activate Formins; Nuclear Pore Complex (NPC) Disassembly; Regulation of Glucokinase by …	0.704	145.8	119.9	114.8	15.3	101.5	102.7	61131.6	50246.8	48134.7	6431.54	42529.5	43054.4	High	Peak Found	Peak Found	Not Found	Peak Found	Peak Found	1
High	Q08943	FACT complex subunit SSRP1 OS=Mus musculus OX=10090 GN=Ssrp1 PE=1 SV=2	3	2	2	2	708	80.8	6.76	23	2	metabolic process;regulation of biological process;response to stimulus	chromosome;nucleus	DNA binding;RNA binding	ENSMUSG00000027067.16	Ssrp1		PluriNetWork	Regulation of TP53 Activity through Phosphorylation; RNA Polymerase II Pre-transcription Events; TP53 Regulates Transcription of DNA Repair Genes; Formation of RNA Pol II elongation complex	0.704	104.1	122.7	120.2	82.2	97.6	73.3	41008.2	48351	47343.2	32400.4	38444	28863	High	Peak Found	High	Not Found	Peak Found	Peak Found	1
High	P14148	60S ribosomal protein L7 OS=Mus musculus OX=10090 GN=Rpl7 PE=1 SV=2	16	3	10	3	270	31.4	10.89	84	3	metabolic process	cytoplasm;membrane;nucleus;ribosome	DNA binding;protein binding;RNA binding;structural molecule activity	ENSMUSG00000043716.13	Rpl7	Ribosome	Cytoplasmic Ribosomal Proteins; mRNA processing		0.703	117.5	116.8	111.9	91.2	86.7	75.9	730098	725514	695266	566962	538640	471530	High	High	High	High	High	Peak Found	1
High	P14131	40S ribosomal protein S16 OS=Mus musculus OX=10090 GN=Rps16 PE=1 SV=4	20	3	19	3	146	16.4	10.21	327	3	metabolic process	membrane;ribosome	RNA binding;structural molecule activity	ENSMUSG00000037563.15	Rps16-ps2; Rps16	Ribosome	Cytoplasmic Ribosomal Proteins	L13a-mediated translational silencing of Ceruloplasmin expression; Nonsense Mediated Decay (NMD) independent of the Exon Junction Complex (EJC); Nonsense Mediated Decay (NMD) enhanced by the Exon Junction Complex (EJC); Ribosomal scanning and start codon recognition; GTP hydrolysis and joining of the 60S ribosomal subunit; Formation of a pool of free 40S subunits; SRP-dependent cotranslational pr…	0.702	120.3	122.2	147.8	50.8	91.9	66.9	1.20215e+06	1.22175e+06	1.47782e+06	507819	919092	668925	High	High	High	High	High	High	1
Medium	Q9EQQ9	Protein O-GlcNAcase OS=Mus musculus OX=10090 GN=Oga PE=1 SV=2	1	1	2	1	916	103.1	4.92	21	1	cell death;cell organization and biogenesis;metabolic process;regulation of biological process;transport	cytoplasm;cytosol;membrane;mitochondrion;nucleus	catalytic activity;protein binding	ENSMUSG00000025220.7	Mgea5	Insulin resistance			0.701	111	142.3	115.8	17.8	131.9	81.2	46808.4	60010.3	48861	7529.22	55660.2	34238.1	Peak Found	High	High	Not Found	Peak Found	Not Found	1
Medium	Q9QYI3	DnaJ homolog subfamily C member 7 OS=Mus musculus OX=10090 GN=Dnajc7 PE=1 SV=2	2	1	4	1	494	56.4	6.49	22	1	metabolic process	cytoplasm;cytoskeleton;cytosol;membrane;nucleus	protein binding	ENSMUSG00000014195.15	Dnajc7				0.701	107.8	139.5	108.8	97.7	78.9	67.2	28031.4	36267.4	28269.6	25405.8	20504.8	17478.7	High	High	High	High	Peak Found	Peak Found	1
High	Q3TZZ7	Extended synaptotagmin-2 OS=Mus musculus OX=10090 GN=Esyt2 PE=1 SV=1	3	2	6	2	845	94.1	7.75	31	2	transport	endoplasmic reticulum;membrane	metal ion binding;protein binding	ENSMUSG00000021171.7	Esyt2			Glycosphingolipid metabolism	0.699	101.5	121	144.1	87	74.8	71.6	188561	224790	267518	161538	138847	132966	High	High	High	Peak Found	Peak Found	Peak Found	1
High	P60766	Cell division control protein 42 homolog OS=Mus musculus OX=10090 GN=Cdc42 PE=1 SV=2	28	4	9	3	191	21.2	6.55	134	4	cell communication;cell differentiation;cell organization and biogenesis;cellular component movement;metabolic process;regulation of biological process;response to stimulus;transport	cytoplasm;cytoskeleton;cytosol;membrane;vacuole	catalytic activity;nucleotide binding;protein binding	ENSMUSG00000006699.17	Cdc42	Leukocyte transendothelial migration; AGE-RAGE signaling pathway in diabetic complications; Endocytosis; T cell receptor signaling pathway; Regulation of actin cytoskeleton; MAPK signaling pathway; Ras signaling pathway; VEGF signaling pathway; Focal adhesion; Chemokine signaling pathway; Axon guidance; Adherens junction; Non-alcoholic fatty liver disease (NAFLD); Proteoglycans in cancer; Salmone…	Oxidative Damage; Chemokine signaling pathway; G13 Signaling Pathway; p38 MAPK Signaling Pathway; IL-3 Signaling Pathway; MAPK signaling pathway; Regulation of Actin Cytoskeleton; EGFR1 Signaling Pathway; Integrin-mediated Cell Adhesion; Focal Adhesion	RHO GTPases activate KTN1; EGFR downregulation; VEGFA-VEGFR2 Pathway; CD28 dependent Vav1 pathway; MAPK6/MAPK4 signaling; Regulation of actin dynamics for phagocytic cup formation; RHO GTPases activate PAKs; RHO GTPases activate IQGAPs; Rho GTPase cycle; Mitotic Prometaphase; RHO GTPases Activate Formins; RHO GTPases Activate WASPs and WAVEs; DCC mediated attractive signaling; Factors involved in…	0.698	134.8	110.6	108.1	75.8	92.2	78.4	344151	282444	276105	193644	235406	200047	High	High	High	High	High	High	1
High	Q9DCL9	Multifunctional protein ADE2 OS=Mus musculus OX=10090 GN=Paics PE=1 SV=4	24	8	30	8	425	47	7.23	660	8	metabolic process	cytoplasm;membrane	catalytic activity;nucleotide binding;protein binding	ENSMUSG00000029247.17	Paics	Metabolic pathways; Purine metabolism	Purine metabolism	Purine ribonucleoside monophosphate biosynthesis	0.698	124.1	122.9	117.3	84.1	59.7	91.9	1.52186e+06	1.50743e+06	1.43881e+06	1.03186e+06	731658	1.12681e+06	High	High	High	High	High	High	1
High	P70372	ELAV-like protein 1 OS=Mus musculus OX=10090 GN=Elavl1 PE=1 SV=2	9	2	6	2	326	36.1	9.04	71	2	regulation of biological process	cytoplasm;cytosol;membrane;nucleus	protein binding;RNA binding	ENSMUSG00000040028.10	Elavl1	AMPK signaling pathway	Focal Adhesion-PI3K-Akt-mTOR-signaling pathway; mRNA processing	mRNA Splicing - Major Pathway; HuR (ELAVL1) binds and stabilizes mRNA	0.698	88.7	125.6	144.6	105.9	87.5	47.7	220815	312717	360033	263821	217911	118760	High	High	High	Peak Found	High	Peak Found	1
High	P14869	60S acidic ribosomal protein P0 OS=Mus musculus OX=10090 GN=Rplp0 PE=1 SV=3	19	5	20	5	317	34.2	6.25	261	5	response to stimulus;transport	cytoplasm;cytosol;endoplasmic reticulum;membrane;nucleus;ribosome	RNA binding;structural molecule activity	ENSMUSG00000067274.10	Rplp0	Ribosome	Cytoplasmic Ribosomal Proteins	L13a-mediated translational silencing of Ceruloplasmin expression; Nonsense Mediated Decay (NMD) independent of the Exon Junction Complex (EJC); Nonsense Mediated Decay (NMD) enhanced by the Exon Junction Complex (EJC); GTP hydrolysis and joining of the 60S ribosomal subunit; Formation of a pool of free 40S subunits; Major pathway of rRNA processing in the nucleolus and cytosol; SRP-dependent cot…	0.698	133.1	118.2	108.9	68.6	78	93.1	975370	865943	797827	502462	571509	682383	High	High	High	High	High	High	1
High	P68254	14-3-3 protein theta OS=Mus musculus OX=10090 GN=Ywhaq PE=1 SV=1	37	9	36	4	245	27.8	4.78	624	9	cell differentiation;cell organization and biogenesis;metabolic process;regulation of biological process;response to stimulus;transport	cytoplasm;cytoskeleton;cytosol;Golgi;membrane	catalytic activity;DNA binding;protein binding	ENSMUSG00000076432.12	Ywhaq; LOC102634437; Gm11226; Ywhaq-ps3; Cdk5rap2	Epstein-Barr virus infection; Hippo signaling pathway; Hepatitis B; Oocyte meiosis; Cell cycle; PI3K-Akt signaling pathway; Viral carcinogenesis	Primary Focal Segmental Glomerulosclerosis FSGS	Translocation of GLUT4 to the plasma membrane; Activation of BAD and translocation to mitochondria ; RHO GTPases activate PKNs; TP53 Regulates Metabolic Genes; Chk1/Chk2(Cds1) mediated inactivation of Cyclin B:Cdk1 complex	0.697	110.9	124.2	115.3	84	80.3	85.2	2.68599e+06	3.00674e+06	2.7921e+06	2.03447e+06	1.94492e+06	2.06404e+06	High	High	High	High	High	High	1
High	P29595	NEDD8 OS=Mus musculus OX=10090 GN=Nedd8 PE=1 SV=2	17	1	3	1	81	9	7.25	20	1	metabolic process;regulation of biological process;response to stimulus	nucleus	protein binding	ENSMUSG00000010376.14	Nedd8			Iron uptake and transport; Neddylation; UCH proteinases; Cargo recognition for clathrin-mediated endocytosis; TGF-beta receptor signaling activates SMADs	0.696	86.4	140.4	134.8	97.8	61.7	78.9	158394	257459	247137	179311	113182	144696	High	High	Peak Found	Peak Found	Peak Found	Peak Found	1
High	O09167	60S ribosomal protein L21 OS=Mus musculus OX=10090 GN=Rpl21 PE=1 SV=3	7	1	3	1	160	18.6	10.49	53	1	metabolic process	membrane;ribosome	protein binding;RNA binding;structural molecule activity		Rpl21		Cytoplasmic Ribosomal Proteins		0.696	116.1	159.4	101.3	93.1	111	19	72919.9	100096	63610.5	58464.5	69684.6	11947.9	High	High	High	Peak Found	Peak Found	Not Found	1
High	Q91W90	Thioredoxin domain-containing protein 5 OS=Mus musculus OX=10090 GN=Txndc5 PE=1 SV=2	14	4	25	4	417	46.4	5.78	166	4	cellular homeostasis;metabolic process;regulation of biological process;response to stimulus;transport	endoplasmic reticulum;organelle lumen	catalytic activity	ENSMUSG00000038991.16	Txndc5	Protein processing in endoplasmic reticulum		Lysosome Vesicle Biogenesis; Neutrophil degranulation	0.695	125.8	136	106.3	75.3	73.5	83.2	2.68499e+06	2.90189e+06	2.26718e+06	1.60575e+06	1.56727e+06	1.77479e+06	High	High	High	High	High	High	1
High	Q8BJM5	Zinc transporter 6 OS=Mus musculus OX=10090 GN=Slc30a6 PE=1 SV=1	12	3	16	3	460	51	9.29	150	3	regulation of biological process;response to stimulus;transport	cytosol;Golgi;membrane;mitochondrion	transporter activity	ENSMUSG00000024069.12	Slc30a6			Insulin processing; Zinc efflux and compartmentalization by the SLC30 family	0.695	102.2	129.1	118.1	90.3	66.9	93.4	766292	968081	885702	677368	501498	700144	High	High	High	High	High	High	1
High	Q64213	Splicing factor 1 OS=Mus musculus OX=10090 GN=Sf1 PE=1 SV=6	23	12	114	12	653	70.4	8.98	1535	12	cell differentiation;cell organization and biogenesis;metabolic process;regulation of biological process	cytoplasm;nucleus;spliceosomal complex	metal ion binding;protein binding;RNA binding		Sf1		PluriNetWork	mRNA Splicing - Major Pathway	0.695	111	108.2	121	110.5	76.5	72.8	1.55378e+07	1.51433e+07	1.69273e+07	1.54625e+07	1.07095e+07	1.01828e+07	High	High	High	High	High	High	1	Acetyl [N-Term]
High	Q8R5K4	Nucleolar protein 6 OS=Mus musculus OX=10090 GN=Nol6 PE=2 SV=2	1	1	6	1	1152	129.1	6.79	76	1	metabolic process;transport	chromosome;mitochondrion;nucleus	RNA binding	ENSMUSG00000028430.14	Nol6	Ribosome biogenesis in eukaryotes		Major pathway of rRNA processing in the nucleolus and cytosol	0.695	117.9	100.8	133.4	87.6	70	90.2	230112	196700	260346	170930	136612	175916	High	High	High	High	High	High	1
High	Q8VDW0	ATP-dependent RNA helicase DDX39A OS=Mus musculus OX=10090 GN=Ddx39a PE=1 SV=1	17	7	32	3	427	49	5.68	445	7	metabolic process;regulation of biological process;response to stimulus;transport	cytoplasm;membrane;nucleus;spliceosomal complex	catalytic activity;nucleotide binding;protein binding;RNA binding	ENSMUSG00000005481.18	Ddx39		mRNA processing	mRNA 3'-end processing; Cleavage of Growing Transcript in the Termination Region ; Transport of Mature mRNA derived from an Intron-Containing Transcript	0.693	126.7	122.5	106.8	84.5	81.7	77.9	2.11951e+06	2.04931e+06	1.78728e+06	1.4139e+06	1.36654e+06	1.30319e+06	High	High	High	High	High	High	1
High	Q8BG05	Heterogeneous nuclear ribonucleoprotein A3 OS=Mus musculus OX=10090 GN=Hnrnpa3 PE=1 SV=1	30	9	31	9	379	39.6	9.01	456	9	metabolic process;transport	cytoplasm;nucleus;spliceosomal complex	RNA binding;transporter activity	ENSMUSG00000059005.13	Hnrnpa3	Spliceosome	mRNA processing		0.693	121.5	122.1	114.1	82.2	81	79.1	2.40866e+06	2.41992e+06	2.26092e+06	1.62857e+06	1.60637e+06	1.56881e+06	High	High	High	High	High	High	1
High	Q9CQV8	14-3-3 protein beta/alpha OS=Mus musculus OX=10090 GN=Ywhab PE=1 SV=3	24	7	27	1	246	28.1	4.83	246	7	cell organization and biogenesis;metabolic process;regulation of biological process;transport	cytoplasm;cytosol;membrane;nucleus	catalytic activity;protein binding	ENSMUSG00000018326.9	Ywhab	Epstein-Barr virus infection; Hippo signaling pathway; Hepatitis B; Oocyte meiosis; Cell cycle; PI3K-Akt signaling pathway; Viral carcinogenesis	TNF-alpha NF-kB Signaling Pathway; IL-3 Signaling Pathway; Myometrial Relaxation and Contraction Pathways; Alpha6-Beta4 Integrin Signaling Pathway; Calcium Regulation in the Cardiac Cell; EGFR1 Signaling Pathway	Translocation of GLUT4 to the plasma membrane; Activation of BAD and translocation to mitochondria ; RHO GTPases activate PKNs; Rap1 signalling; RAF activation; Interleukin-20 family signaling; Butyrate Response Factor 1 (BRF1) binds and destabilizes mRNA; MAP2K and MAPK activation; Negative regulation of MAPK pathway; mTORC1-mediated signalling; TP53 Regulates Metabolic Genes; Chk1/Chk2(Cds1) me…	0.692	132.6	111.9	101.4	112.2	70.2	71.8	223599	188771	170985	189235	118349	121052	High	High	High	Peak Found	Peak Found	High	1
High	P20108	Thioredoxin-dependent peroxide reductase, mitochondrial OS=Mus musculus OX=10090 GN=Prdx3 PE=1 SV=1	3	1	3	1	257	28.1	7.58	51	1	cell death;cell differentiation;cell organization and biogenesis;cellular homeostasis;metabolic process;regulation of biological process;response to stimulus	cytoplasm;cytosol;endosome;mitochondrion	antioxidant activity;catalytic activity;enzyme regulator activity;protein binding	ENSMUSG00000024997.7	Prdx3			Detoxification of Reactive Oxygen Species	0.692	135.4	129.3	97.1	93.7	70.4	74.1	151582	144789	108745	104866	78836.5	82911.8	High	High	Peak Found	High	Peak Found	Peak Found	1
High	Q62318	Transcription intermediary factor 1-beta OS=Mus musculus OX=10090 GN=Trim28 PE=1 SV=3	6	4	12	4	834	88.8	5.77	159	4	cell organization and biogenesis;defense response;metabolic process;regulation of biological process;response to stimulus	chromosome;nucleus	catalytic activity;DNA binding;metal ion binding;protein binding;RNA binding	ENSMUSG00000005566.14	Trim28		PluriNetWork	Generic Transcription Pathway	0.691	121.8	107.6	111.6	76.1	85	97.9	418082	369255	382980	261008	291762	335887	High	High	High	High	High	High	1
High	P10126	Elongation factor 1-alpha 1 OS=Mus musculus OX=10090 GN=Eef1a1 PE=1 SV=3	69	22	349	22	462	50.1	9.01	6152	22	cell organization and biogenesis;metabolic process;regulation of biological process;response to stimulus	cytoplasm;cytoskeleton;cytosol;membrane;nucleus	catalytic activity;nucleotide binding;protein binding;RNA binding	ENSMUSG00000037742.14	Eef1a1; LOC101056619	Legionellosis; RNA transport	Translation Factors; EGFR1 Signaling Pathway		0.691	116.1	120.1	120.2	86.1	76.2	81.3	1.44596e+08	1.49584e+08	1.49759e+08	1.07177e+08	9.49079e+07	1.01219e+08	High	High	High	High	High	High	1
High	Q80W54	CAAX prenyl protease 1 homolog OS=Mus musculus OX=10090 GN=Zmpste24 PE=1 SV=2	5	2	6	2	475	54.7	6.95	37	2	cell organization and biogenesis;metabolic process	endoplasmic reticulum;membrane;nucleus	catalytic activity;metal ion binding	ENSMUSG00000043207.10	Zmpste24	Terpenoid backbone biosynthesis	Adipogenesis genes		0.691	130.1	114.1	106.4	105.5	62.5	81.5	254039	222819	207735	205954	122018	159064	High	High	Peak Found	Peak Found	Peak Found	High	1
High	Q9D883	Splicing factor U2AF 35 kDa subunit OS=Mus musculus OX=10090 GN=U2af1 PE=1 SV=4	18	3	7	3	239	27.8	8.81	87	3	metabolic process	nucleus;spliceosomal complex	metal ion binding;protein binding;RNA binding	ENSMUSG00000061613.12	U2af1	Spliceosome	mRNA processing		0.69	105	142	122.3	123.5	62.2	45.1	206030	278676	239972	242309	121975	88480	High	High	High	High	Peak Found	Peak Found	1	Acetyl [N-Term]
High	O55142	60S ribosomal protein L35a OS=Mus musculus OX=10090 GN=Rpl35a PE=1 SV=2	8	1	6	1	110	12.5	10.89	144	1	metabolic process	membrane;mitochondrion;ribosome	RNA binding;structural molecule activity	ENSMUSG00000060636.13	Rpl35a-ps4; Rpl35a; Rpl35a-ps2; Gm10243; Rpl35a-ps5; LOC100862595; Gm14279; LOC100048620	Ribosome	Cytoplasmic Ribosomal Proteins	L13a-mediated translational silencing of Ceruloplasmin expression; Nonsense Mediated Decay (NMD) independent of the Exon Junction Complex (EJC); Nonsense Mediated Decay (NMD) enhanced by the Exon Junction Complex (EJC); GTP hydrolysis and joining of the 60S ribosomal subunit; Formation of a pool of free 40S subunits; Major pathway of rRNA processing in the nucleolus and cytosol; SRP-dependent cot…	0.69	100.7	127.1	121.1	83.5	98.8	68.8	219803	277281	264117	182146	215525	150159	High	High	High	High	High	High	1
Medium	P70441	Na(+)/H(+) exchange regulatory cofactor NHE-RF1 OS=Mus musculus OX=10090 GN=Slc9a3r1 PE=1 SV=3	3	1	1	1	355	38.6	5.9	20	1	cell differentiation;cell organization and biogenesis;cellular homeostasis;regulation of biological process;response to stimulus;transport	cytoplasm;membrane	protein binding;structural molecule activity	ENSMUSG00000020733.3	Slc9a3r1				0.688	130.4	123.3	103.8	94.6	71.4	76.5	117507	111181	93576.6	85257.5	64357.9	68959	Peak Found	Peak Found	Peak Found	High	Peak Found	Peak Found	1
High	Q99N57	RAF proto-oncogene serine/threonine-protein kinase OS=Mus musculus OX=10090 GN=Raf1 PE=1 SV=2	3	2	3	2	648	72.9	9.16	76	2	cell differentiation;cell organization and biogenesis;cellular homeostasis;metabolic process;regulation of biological process;response to stimulus;transport	cytoplasm;cytosol;Golgi;membrane;mitochondrion;nucleus	catalytic activity;metal ion binding;nucleotide binding;protein binding;signal transducer activity	ENSMUSG00000000441.17	Raf1	Oxytocin signaling pathway; ErbB signaling pathway; FoxO signaling pathway; Acute myeloid leukemia; mTOR signaling pathway; T cell receptor signaling pathway; Phospholipase D signaling pathway; Regulation of actin cytoskeleton; MAPK signaling pathway; MicroRNAs in cancer; Progesterone-mediated oocyte maturation; Ras signaling pathway; Prolactin signaling pathway; VEGF signaling pathway; Focal adh…	EPO Receptor Signaling; IL-5 Signaling Pathway; MicroRNAs in Cardiomyocyte Hypertrophy; PluriNetWork; Signaling of Hepatocyte Growth Factor Receptor; Chemokine signaling pathway; MAPK Cascade; Focal Adhesion-PI3K-Akt-mTOR-signaling pathway; IL-7 Signaling Pathway; ESC Pluripotency Pathways; IL-3 Signaling Pathway; Dysregulated miRNA Targeting in Insulin/PI3K-AKT Signaling; IL-6 signaling Pathway;…	CREB phosphorylation through the activation of Ras; Stimuli-sensing channels; Rap1 signalling; RAF activation; Interleukin-20 family signaling; MAP2K and MAPK activation; CD209 (DC-SIGN) signaling; GP1b-IX-V activation signalling; Negative feedback regulation of MAPK pathway	0.687	123.3	124.4	113.4	85.9	80.9	72.1	350710	353967	322441	244405	230010	205116	Peak Found	High	High	Peak Found	Peak Found	Peak Found	1
High	Q62418	Drebrin-like protein OS=Mus musculus OX=10090 GN=Dbnl PE=1 SV=2	13	4	13	4	436	48.7	4.92	204	4	cell organization and biogenesis;regulation of biological process;response to stimulus;transport	cytoplasm;cytoskeleton;cytosol;endosome;Golgi;membrane	protein binding	ENSMUSG00000020476.14	Dbnl			Neutrophil degranulation; Caspase-mediated cleavage of cytoskeletal proteins; Neurexins and neuroligins	0.687	112.3	136.7	133.1	101.6	49.3	67	342734	417125	406090	309983	150461	204363	High	High	High	High	High	High	1
High	O88456	Calpain small subunit 1 OS=Mus musculus OX=10090 GN=Capns1 PE=1 SV=1	3	1	2	1	269	28.4	5.63	20	1	metabolic process	cytoplasm;cytosol;membrane	catalytic activity;metal ion binding;protein binding		Capns1		IL-1 Signaling Pathway; Integrin-mediated Cell Adhesion		0.687	87.5	160.6	118.8	30.8	110.3	92	20376.5	37413.1	27667.4	7178.39	25689.1	21420.8	Peak Found	High	High	Not Found	Not Found	Not Found	1	Acetyl [N-Term]
High	Q62158	Zinc finger protein RFP OS=Mus musculus OX=10090 GN=Trim27 PE=1 SV=2	6	2	3	2	513	58.5	6.39	48	2	cell organization and biogenesis;defense response;metabolic process;regulation of biological process;response to stimulus;transport	chromosome;cytoplasm;cytosol;endosome;membrane;nucleus	catalytic activity;DNA binding;metal ion binding;protein binding	ENSMUSG00000021326.11	Trim27			Regulation of PTEN stability and activity	0.686	149.7	92.6	115.1	49.7	102.7	90.2	27047.1	16726.8	20807.7	8980.75	18561.9	16308.6	Peak Found	High	High	Peak Found	Not Found	Not Found	1
High	P47962	60S ribosomal protein L5 OS=Mus musculus OX=10090 GN=Rpl5 PE=1 SV=3	13	3	7	3	297	34.4	9.77	101	3	cell organization and biogenesis;metabolic process;regulation of biological process;response to stimulus	cytoplasm;membrane;nucleus;ribosome	protein binding;RNA binding;structural molecule activity	ENSMUSG00000058558.12	Rpl5	Ribosome		L13a-mediated translational silencing of Ceruloplasmin expression; Nonsense Mediated Decay (NMD) independent of the Exon Junction Complex (EJC); Nonsense Mediated Decay (NMD) enhanced by the Exon Junction Complex (EJC); GTP hydrolysis and joining of the 60S ribosomal subunit; Formation of a pool of free 40S subunits; Major pathway of rRNA processing in the nucleolus and cytosol; SRP-dependent cot…	0.686	121.1	76.1	147.1	184	44.4	27.2	533352	335224	647650	810356	195667	119897	High	High	High	High	Peak Found	Peak Found	1
High	Q9CQS8	Protein transport protein Sec61 subunit beta OS=Mus musculus OX=10090 GN=Sec61b PE=1 SV=3	27	2	9	2	96	10	11.56	77	2	metabolic process;transport	endoplasmic reticulum;membrane	protein binding;RNA binding;transporter activity	ENSMUSG00000053317.11	Sec61b	Phagosome; Protein export; Protein processing in endoplasmic reticulum		XBP1(S) activates chaperone genes	0.684	119	123.4	109.7	94.2	84.2	69.5	456213	472704	420510	360808	322768	266284	High	High	High	High	High	High	1
High	Q61768	Kinesin-1 heavy chain OS=Mus musculus OX=10090 GN=Kif5b PE=1 SV=3	2	2	4	2	963	109.5	6.44	0	2	cell differentiation;cell organization and biogenesis;cellular component movement;metabolic process;regulation of biological process;transport	cytoplasm;cytoskeleton;cytosol;membrane	catalytic activity;motor activity;nucleotide binding;protein binding	ENSMUSG00000006740.13	Kif5b	Endocytosis; Dopaminergic synapse	Insulin Signaling		0.683	155.8	88.5	108.2	84.5	105.7	57.3	77766.3	44138.3	53988.7	42186	52733.3	28578.3	High	High	Peak Found	High	Peak Found	Peak Found	1
High	O88569	Heterogeneous nuclear ribonucleoproteins A2/B1 OS=Mus musculus OX=10090 GN=Hnrnpa2b1 PE=1 SV=2	39	11	52	11	353	37.4	8.95	747	11	cell organization and biogenesis;metabolic process;regulation of biological process;transport	chromosome;cytoplasm;extracellular;membrane;nucleus;spliceosomal complex	DNA binding;protein binding;RNA binding	ENSMUSG00000004980.16	Hnrnpa2b1		mRNA processing	mRNA Splicing - Major Pathway	0.683	119	122.2	123.5	76.2	76.3	83	5.01322e+06	5.14766e+06	5.20141e+06	3.20982e+06	3.21268e+06	3.4951e+06	High	High	High	High	High	High	1
High	P49717	DNA replication licensing factor MCM4 OS=Mus musculus OX=10090 GN=Mcm4 PE=1 SV=1	14	9	15	9	862	96.7	7.2	90	9	metabolic process	membrane;nucleus	catalytic activity;DNA binding;nucleotide binding;protein binding	ENSMUSG00000022673.4	Mcm4	DNA replication; Cell cycle	DNA Replication; G1 to S cell cycle control	Removal of licensing factors from origins; Activation of the pre-replicative complex; Assembly of the pre-replicative complex; Orc1 removal from chromatin; M/G1 Transition; Activation of ATR in response to replication stress; Regulation of DNA replication	0.683	128.4	104.9	130.7	88.6	65.6	81.7	1.33549e+06	1.09117e+06	1.35854e+06	921690	682390	848948	High	High	High	Peak Found	High	High	1
High	P50247	Adenosylhomocysteinase OS=Mus musculus OX=10090 GN=Ahcy PE=1 SV=3	16	6	16	6	432	47.7	6.54	197	6	defense response;metabolic process;response to stimulus;transport	cytoplasm;cytosol;nucleus	catalytic activity;metal ion binding;nucleotide binding;protein binding	ENSMUSG00000048087.5; ENSMUSG00000027597.15	Ahcy; Gm4737	Metabolic pathways; Cysteine and methionine metabolism	One Carbon Metabolism; Glutathione and one carbon metabolism	Sulfur amino acid metabolism; Methylation	0.683	115.4	128.9	117.4	97.3	82	59	929082	1.03785e+06	944694	783433	659848	474726	High	High	High	High	High	High	1
High	Q6ZWV3	60S ribosomal protein L10 OS=Mus musculus OX=10090 GN=Rpl10 PE=1 SV=3	30	4	26	4	214	24.6	10.08	396	4	cell organization and biogenesis;metabolic process;regulation of biological process	cytoplasm;endoplasmic reticulum;membrane;nucleus;ribosome	RNA binding;structural molecule activity;translation regulator activity	ENSMUSG00000008682.13; ENSMUSG00000058443.5	Rpl10; Rpl10-ps1	Ribosome	Cytoplasmic Ribosomal Proteins		0.683	102.8	117.6	133.3	113.1	74.3	58.9	1.64625e+06	1.88219e+06	2.13344e+06	1.81001e+06	1.18897e+06	943420	High	High	High	High	High	High	1
High	Q60710	Deoxynucleoside triphosphate triphosphohydrolase SAMHD1 OS=Mus musculus OX=10090 GN=Samhd1 PE=1 SV=3	3	2	8	2	658	75.8	7.93	88	2									0.681	153.3	69.7	123.6	84.2	88.6	80.5	96110.7	43698	77488	52791.1	55539.8	50483.4	High	High	High	Peak Found	High	High	1
High	Q8VDP2	STING ER exit protein OS=Mus musculus OX=10090 GN=Steep1 PE=1 SV=1	16	3	16	3	222	25.6	8.73	292	3				ENSMUSG00000006423.15	C330007P06Rik				0.681	119.8	112.8	120.9	109.1	64.2	73.2	1.36116e+06	1.28199e+06	1.37389e+06	1.24024e+06	729266	831394	High	High	High	High	High	High	1
High	P14733	Lamin-B1 OS=Mus musculus OX=10090 GN=Lmnb1 PE=1 SV=3	14	7	24	7	588	66.7	5.16	275	7	metabolic process;regulation of biological process	cytoplasm;membrane;nucleus	catalytic activity;motor activity;protein binding;structural molecule activity	ENSMUSG00000024590.8	Lmnb1	Apoptosis	FAS pathway and Stress induction of HSP regulation	Mus musculus biological processes; Formation of Senescence-Associated Heterochromatin Foci (SAHF); Breakdown of the nuclear lamina; Meiotic Synapsis	0.68	138.6	119.4	108.2	80.5	76.1	77.1	1.07315e+06	924640	838017	623132	589491	596728	High	High	High	High	High	High	1
High	Q8R2K4	TAF6-like RNA polymerase II p300/CBP-associated factor-associated factor 65 kDa subunit 6L OS=Mus musculus OX=10090 GN=Taf6l PE=1 SV=1	4	2	5	2	616	67.2	8.92	101	2	cell organization and biogenesis;metabolic process;regulation of biological process	nucleus	catalytic activity;protein binding	ENSMUSG00000003680.15	Taf6l	Herpes simplex infection; Basal transcription factors			0.68	120.5	131.2	102.4	74.8	89.2	81.9	158998	172999	135081	98631.8	117643	108014	High	High	High	High	Peak Found	Peak Found	1
High	Q3UM18	Large subunit GTPase 1 homolog OS=Mus musculus OX=10090 GN=Lsg1 PE=1 SV=2	4	3	5	3	644	73.1	6.51	43	3	transport	cytoplasm;cytosol;endoplasmic reticulum;membrane;nucleus	catalytic activity;nucleotide binding	ENSMUSG00000022538.19	Lsg1	Ribosome biogenesis in eukaryotes			0.68	104.6	136.5	133	100.5	91.4	34.1	146643	191239	186327	140765	128023	47780.3	High	High	High	Peak Found	Peak Found	Peak Found	1
Medium	Q8BMF4	Dihydrolipoyllysine-residue acetyltransferase component of pyruvate dehydrogenase complex, mitochondrial OS=Mus musculus OX=10090 GN=Dlat PE=1 SV=2	1	1	1	1	642	67.9	8.57	0	1	metabolic process	mitochondrion;organelle lumen	catalytic activity;protein binding	ENSMUSG00000000168.9	Dlat	Pyruvate metabolism; Citrate cycle (TCA cycle); Metabolic pathways; Glycolysis / Gluconeogenesis; Carbon metabolism	Glycolysis and Gluconeogenesis; TCA Cycle	Regulation of pyruvate dehydrogenase (PDH) complex; Signaling by Retinoic Acid; Glyoxylate metabolism and glycine degradation	0.679	162	112.6	87.1	60.7	76.4	101.2	51293.3	35639.5	27577.8	19228.4	24205.6	32041	Peak Found	High	Peak Found	Not Found	Not Found	Peak Found	1
High	P99024	Tubulin beta-5 chain OS=Mus musculus OX=10090 GN=Tubb5 PE=1 SV=1	66	22	251	7	444	49.6	4.89	5378	22	cell organization and biogenesis	cytoplasm;cytoskeleton;cytosol;membrane;nucleus	catalytic activity;nucleotide binding;protein binding;structural molecule activity	ENSMUSG00000001525.10	Tubb5	Phagosome; Gap junction		Anchoring of the basal body to the plasma membrane; AURKA Activation by TPX2; Loss of Nlp from mitotic centrosomes; Recruitment of mitotic centrosome proteins and complexes; Regulation of PLK1 Activity at G2/M Transition; Neutrophil degranulation; Recruitment of NuMA to mitotic centrosomes	0.679	119.8	113	116.8	76.9	83.5	89.9	4.13528e+07	3.90009e+07	4.03252e+07	2.65426e+07	2.88337e+07	3.10135e+07	High	High	High	High	High	High	1
High	O08848	60 kDa SS-A/Ro ribonucleoprotein OS=Mus musculus OX=10090 GN=RO60 PE=1 SV=1	2	1	1	1	538	60.1	7.9	37	1	cell organization and biogenesis;regulation of biological process;response to stimulus	cytoplasm;cytosol;nucleus	metal ion binding;RNA binding	ENSMUSG00000018199.8	Trove2	Systemic lupus erythematosus	mRNA processing		0.679	119.6	133.9	113.1	59.9	90.9	82.6	76956.8	86193.7	72789.5	38518.3	58487.3	53180.3	High	Peak Found	Peak Found	Peak Found	Peak Found	Peak Found	1
High	P63242	Eukaryotic translation initiation factor 5A-1 OS=Mus musculus OX=10090 GN=Eif5a PE=1 SV=2	71	11	49	11	154	16.8	5.24	923	11	cell death;cellular homeostasis;metabolic process;regulation of biological process;response to stimulus;transport	cytoplasm;endoplasmic reticulum;membrane;nucleus	protein binding;RNA binding	ENSMUSG00000078812.10	Eif5a		Translation Factors	Hypusine synthesis from eIF5A-lysine	0.678	118.2	135.9	122.8	62.7	77.5	83	4.98564e+06	5.73349e+06	5.17951e+06	2.64521e+06	3.26916e+06	3.50208e+06	High	High	High	High	High	High	1
High	Q9CR86	Calcium-regulated heat stable protein 1 OS=Mus musculus OX=10090 GN=Carhsp1 PE=1 SV=1	11	1	6	1	148	16.1	8.21	120	1	regulation of biological process	cytoplasm;cytosol	DNA binding;protein binding;RNA binding	ENSMUSG00000008393.8	Carhsp1				0.678	119.1	120.2	119.6	72.1	81.1	87.9	117184	118271	117671	70924.7	79763	86494.5	High	High	High	High	High	High	1
High	Q9EPU0	Regulator of nonsense transcripts 1 OS=Mus musculus OX=10090 GN=Upf1 PE=1 SV=2	2	2	4	2	1124	123.9	6.61	18	2	cell organization and biogenesis;cellular homeostasis;metabolic process;regulation of biological process;response to stimulus	chromosome;cytoplasm;cytosol;nucleus;spliceosomal complex	catalytic activity;DNA binding;metal ion binding;nucleotide binding;protein binding;RNA binding	ENSMUSG00000058301.8	Upf1	mRNA surveillance pathway; RNA transport		Nonsense Mediated Decay (NMD) independent of the Exon Junction Complex (EJC); Nonsense Mediated Decay (NMD) enhanced by the Exon Junction Complex (EJC)	0.678	123.7	108.2	114.2	106.5	77.4	70	32676.5	28589.2	30171.1	28120.3	20448.5	18482.3	High	High	High	Not Found	Peak Found	Peak Found	1
High	P50543	Protein S100-A11 OS=Mus musculus OX=10090 GN=S100a11 PE=1 SV=1	27	2	11	2	98	11.1	5.45	311	2	regulation of biological process	cytoplasm;extracellular;nucleus	metal ion binding;protein binding	ENSMUSG00000027907.4	S100a11			Neutrophil degranulation	0.678	97	125.4	125.5	84.1	84.5	83.5	1.27086e+06	1.64199e+06	1.64327e+06	1.102e+06	1.10629e+06	1.09373e+06	High	High	High	High	High	High	1
High	P23475	X-ray repair cross-complementing protein 6 OS=Mus musculus OX=10090 GN=Xrcc6 PE=1 SV=5	8	4	18	4	608	69.4	6.79	149	4	cell organization and biogenesis;defense response;metabolic process;regulation of biological process;response to stimulus	chromosome;cytoplasm;membrane;nucleus	catalytic activity;DNA binding;nucleotide binding;protein binding;RNA binding		Xrcc6	Non-homologous end-joining			0.677	118.9	122.8	121	62.9	83.7	90.7	628633	649073	639779	332449	442219	479649	High	High	High	High	High	High	1
High	Q3TCH7	Cullin-4A OS=Mus musculus OX=10090 GN=Cul4a PE=1 SV=1	17	11	43	4	759	87.7	8.35	468	11	metabolic process;regulation of biological process;response to stimulus		catalytic activity;protein binding	ENSMUSG00000031446.14	Cul4a	Ubiquitin mediated proteolysis; Nucleotide excision repair		Dual incision in TC-NER; Recognition of DNA damage by PCNA-containing replication complex; Dual Incision in GG-NER; DNA Damage Recognition in GG-NER; Formation of Incision Complex in GG-NER; Neddylation; Formation of TC-NER Pre-Incision Complex; Gap-filling DNA repair synthesis and ligation in TC-NER	0.677	119.8	125.7	112.2	88.2	76.1	78.1	559990	587433	524316	412158	355875	364936	High	High	High	High	High	High	1
High	Q9CQE7	Endoplasmic reticulum-Golgi intermediate compartment protein 3 OS=Mus musculus OX=10090 GN=Ergic3 PE=1 SV=1	2	1	1	1	383	43.2	6.47	24	1	transport	endoplasmic reticulum;Golgi;membrane		ENSMUSG00000005881.13	Ergic3				0.677	127	106.9	123.3	72.4	87.5	82.9	96457.5	81202.4	93621.3	54987.3	66416.4	62971.2	Peak Found	High	Peak Found	Peak Found	Peak Found	Peak Found	1
High	P62245	40S ribosomal protein S15a OS=Mus musculus OX=10090 GN=Rps15a PE=1 SV=2	25	3	6	3	130	14.8	10.13	46	3	metabolic process;regulation of biological process;response to stimulus	cytoplasm;membrane;mitochondrion;ribosome	RNA binding;structural molecule activity	ENSMUSG00000008683.16	Rps15a	Ribosome	Cytoplasmic Ribosomal Proteins	L13a-mediated translational silencing of Ceruloplasmin expression; Nonsense Mediated Decay (NMD) independent of the Exon Junction Complex (EJC); Nonsense Mediated Decay (NMD) enhanced by the Exon Junction Complex (EJC); Ribosomal scanning and start codon recognition; GTP hydrolysis and joining of the 60S ribosomal subunit; Formation of a pool of free 40S subunits; SRP-dependent cotranslational pr…	0.676	107.5	124.9	130.5	69.9	85.2	82.1	695302	808042	844420	452173	551401	530924	Peak Found	High	High	Peak Found	High	High	1
High	Q925J9	Mediator of RNA polymerase II transcription subunit 1 OS=Mus musculus OX=10090 GN=Med1 PE=1 SV=2	1	2	6	2	1575	167	8.73	25	2	cell differentiation;cell organization and biogenesis;cell proliferation;development;metabolic process;regulation of biological process;response to stimulus;transport	chromosome;membrane;nucleus	catalytic activity;DNA binding;protein binding;receptor activity	ENSMUSG00000018160.15	Med1	Thyroid hormone signaling pathway; Endocrine resistance		Nuclear Receptor transcription pathway; Mus musculus biological processes; Regulation of lipid metabolism by Peroxisome proliferator-activated receptor alpha (PPARalpha); Transcriptional Regulation of Adipocyte Differentiation in 3T3-L1 Pre-adipocytes	0.675	105.1	146.6	106.8	70.2	85.5	85.8	138021	192493	140299	92115	112302	112605	High	High	High	Peak Found	High	Peak Found	1
High	P52480	Pyruvate kinase PKM OS=Mus musculus OX=10090 GN=Pkm PE=1 SV=4	32	11	56	11	531	57.8	7.47	794	11	cell death;cell organization and biogenesis;metabolic process;response to stimulus	cytoplasm;cytosol;mitochondrion;nucleus	catalytic activity;metal ion binding;nucleotide binding;protein binding;RNA binding	ENSMUSG00000032294.17	Pkm	Pyruvate metabolism; Type II diabetes mellitus; Metabolic pathways; Biosynthesis of amino acids; Purine metabolism; Glycolysis / Gluconeogenesis; Carbon metabolism; Central carbon metabolism in cancer; Glucagon signaling pathway; Viral carcinogenesis	Glycolysis and Gluconeogenesis; Purine metabolism	Neutrophil degranulation; Glycolysis	0.675	111.5	118.1	131.9	64	80.9	93.6	2.97359e+06	3.15045e+06	3.51668e+06	1.70527e+06	2.1567e+06	2.49648e+06	High	High	High	High	High	High	1
High	O35286	Pre-mRNA-splicing factor ATP-dependent RNA helicase DHX15 OS=Mus musculus OX=10090 GN=Dhx15 PE=1 SV=2	10	7	23	7	795	90.9	7.46	354	7	metabolic process;response to stimulus	cytoplasm;nucleus;spliceosomal complex	catalytic activity;nucleotide binding;protein binding;RNA binding	ENSMUSG00000029169.11	Dhx15	Spliceosome	mRNA processing	mRNA Splicing - Major Pathway	0.675	128.2	121.5	112	60.9	83.4	94	962502	911619	840923	457339	625746	705502	High	High	High	High	High	High	1
High	O35841	Apoptosis inhibitor 5 OS=Mus musculus OX=10090 GN=Api5 PE=1 SV=2	8	3	9	3	504	56.8	5.92	101	3	cell death;regulation of biological process	cytoplasm;membrane;nucleus;spliceosomal complex	protein binding;RNA binding	ENSMUSG00000027193.12	Api5				0.674	103.6	130.6	122.4	76.9	82.5	84	369998	466655	437075	274676	294770	299960	High	High	High	High	High	High	1
High	P22682	E3 ubiquitin-protein ligase CBL OS=Mus musculus OX=10090 GN=Cbl PE=1 SV=3	6	4	8	3	913	100.5	6.67	90	4	cell death;metabolic process;regulation of biological process;response to stimulus;transport	cytoplasm;cytosol;membrane;nucleus;vacuole	catalytic activity;metal ion binding;protein binding;signal transducer activity	ENSMUSG00000034342.9	Cbl	ErbB signaling pathway; Endocytosis; T cell receptor signaling pathway; Ubiquitin mediated proteolysis; Insulin signaling pathway; Proteoglycans in cancer; Pathways in cancer; Chronic myeloid leukemia; Bacterial invasion of epithelial cells	IL-5 Signaling Pathway; IL-7 Signaling Pathway; IL-3 Signaling Pathway; Kit Receptor Signaling Pathway; IL-2 Signaling Pathway; EGFR1 Signaling Pathway; Insulin Signaling	Antigen activates B Cell Receptor (BCR) leading to generation of second messengers; PTK6 Regulates RTKs and Their Effectors AKT1 and DOK1; EGFR downregulation; Regulation of signaling by CBL; Interleukin-6 family signaling; Negative regulation of MET activity; Spry regulation of FGF signaling; Regulation of KIT signaling; Cargo recognition for clathrin-mediated endocytosis; TGF-beta receptor sign…	0.673	114.5	142.3	104	80	70.5	88.9	454527	564886	412729	317435	279715	352778	High	High	High	Peak Found	Peak Found	Peak Found	1
High	Q7TMK9	Heterogeneous nuclear ribonucleoprotein Q OS=Mus musculus OX=10090 GN=Syncrip PE=1 SV=2	15	7	27	7	623	69.6	8.59	197	7	cell differentiation;metabolic process;regulation of biological process;response to stimulus	cytoplasm;endoplasmic reticulum;membrane;nucleus;spliceosomal complex	RNA binding	ENSMUSG00000032423.12	Syncrip		mRNA processing		0.673	108.5	128	111	88.3	82.6	81.6	1.58297e+06	1.86643e+06	1.61871e+06	1.28767e+06	1.20505e+06	1.19068e+06	High	High	High	High	High	High	1
High	Q8BSU7	MOB kinase activator 3A OS=Mus musculus OX=10090 GN=Mob3a PE=1 SV=1	31	5	32	5	217	25.5	8.43	467	5			metal ion binding	ENSMUSG00000003348.10	Mob3a				0.672	128.3	106.8	125.7	98.3	63.6	77.3	2.89348e+06	2.40998e+06	2.83612e+06	2.21844e+06	1.43361e+06	1.74297e+06	High	High	High	High	High	High	1
High	Q922B2	Aspartate--tRNA ligase, cytoplasmic OS=Mus musculus OX=10090 GN=Dars1 PE=1 SV=2	7	3	6	3	501	57.1	6.49	21	3	metabolic process	cytoplasm;cytosol;membrane	catalytic activity;nucleotide binding;RNA binding	ENSMUSG00000026356.15	Dars	Aminoacyl-tRNA biosynthesis	Alanine and aspartate metabolism		0.671	138.7	107.9	118.7	90.2	66.6	78	88737.9	69075.4	75932.7	57705.2	42638.2	49892.6	High	High	High	Peak Found	Peak Found	Peak Found	1
High	Q60902	Epidermal growth factor receptor substrate 15-like 1 OS=Mus musculus OX=10090 GN=Eps15l1 PE=1 SV=3	4	3	3	3	907	99.2	5.02	31	3	cell differentiation;cell organization and biogenesis;cellular component movement;metabolic process;regulation of biological process;transport	cytoplasm;cytoskeleton;Golgi;membrane;nucleus	catalytic activity;metal ion binding;motor activity;nucleotide binding;protein binding;structural molecule activity;transporter activity	ENSMUSG00000006276.10	Eps15l1	Endocytosis	EGFR1 Signaling Pathway	Cargo recognition for clathrin-mediated endocytosis; EGFR downregulation	0.67	121.8	132.9	86.8	76.6	126.6	55.3	169445	184852	120762	106545	176074	76886.6	High	Peak Found	Peak Found	Peak Found	Peak Found	Not Found	1
High	P60710	Actin, cytoplasmic 1 OS=Mus musculus OX=10090 GN=Actb PE=1 SV=1	74	22	446	1	375	41.7	5.48	8953	22	cell organization and biogenesis;response to stimulus	cytoplasm;cytoskeleton;cytosol;membrane;nucleus	DNA binding;nucleotide binding;protein binding	ENSMUSG00000029580.14	Actb	Oxytocin signaling pathway; Leukocyte transendothelial migration; Hypertrophic cardiomyopathy (HCM); Regulation of actin cytoskeleton; Arrhythmogenic right ventricular cardiomyopathy (ARVC); Focal adhesion; Hippo signaling pathway; Platelet activation; Dilated cardiomyopathy; Adherens junction; Phagosome; Proteoglycans in cancer; Salmonella infection; Thyroid hormone signaling pathway; Rap1 signa…	Myometrial Relaxation and Contraction Pathways; Regulation of Actin Cytoskeleton; Focal Adhesion	Interaction between L1 and Ankyrins; DNA Damage Recognition in GG-NER; VEGFA-VEGFR2 Pathway; Adherens junctions interactions; UCH proteinases; Regulation of actin dynamics for phagocytic cup formation; B-WICH complex positively regulates rRNA expression; RHO GTPases activate IQGAPs; Formation of annular gap junctions; RHO GTPases Activate Formins; Recycling pathway of L1; RHO GTPases Activate WAS…	0.67	124.2	115.6	113.6	79.8	83.5	83.2	2.00901e+08	1.87096e+08	1.83861e+08	1.29113e+08	1.35108e+08	1.34662e+08	High	High	High	High	Peak Found	High	1	Acetyl [N-Term]
High	Q9JLQ0	CD2-associated protein OS=Mus musculus OX=10090 GN=Cd2ap PE=1 SV=3	3	2	14	2	637	70.4	6.38	48	2	cell division;cell organization and biogenesis;cellular component movement;metabolic process;regulation of biological process	cytoplasm;cytoskeleton;cytosol;membrane	protein binding	ENSMUSG00000061665.6	Cd2ap	Bacterial invasion of epithelial cells	Primary Focal Segmental Glomerulosclerosis FSGS		0.669	117	132	108.7	90.2	71.7	80.4	440296	496988	409044	339525	269930	302648	High	High	High	High	High	High	1
High	Q99K48	Non-POU domain-containing octamer-binding protein OS=Mus musculus OX=10090 GN=Nono PE=1 SV=3	40	18	203	17	473	54.5	8.95	2498	18	defense response;metabolic process;regulation of biological process;response to stimulus	membrane;nucleus	DNA binding;protein binding;RNA binding	ENSMUSG00000031311.17	Nono		mRNA processing		0.669	111.6	122.2	129.6	86.1	74.7	75.8	3.91396e+07	4.28564e+07	4.54525e+07	3.01802e+07	2.61946e+07	2.65777e+07	High	High	High	High	High	High	1
High	Q8R3V5	Endophilin-B2 OS=Mus musculus OX=10090 GN=Sh3glb2 PE=1 SV=2	8	2	2	2	400	44.5	5.82	29	2		cytoplasm;cytosol	protein binding	ENSMUSG00000026860.16	Sh3glb2	Endocytosis			0.667	125.9	111.8	126.1	93.2	69.6	73.4	132303	117499	132487	97947.1	73150.1	77178.3	Peak Found	High	High	Peak Found	Peak Found	Peak Found	1
High	Q9EPE9	Endoplasmic reticulum transmembrane helix translocase OS=Mus musculus OX=10090 GN=Atp13a1 PE=1 SV=2	1	2	4	2	1200	132.3	8.03	63	2	cellular homeostasis;transport	endoplasmic reticulum;membrane	catalytic activity;metal ion binding;nucleotide binding;transporter activity	ENSMUSG00000031862.10	Atp13a1			Ion transport by P-type ATPases	0.666	114	143.5	109.5	95.6	78.2	59.1	168048	211548	161379	140944	115246	87069.7	High	High	High	Peak Found	Peak Found	Peak Found	1
Medium	Q8BMF3	NADP-dependent malic enzyme, mitochondrial OS=Mus musculus OX=10090 GN=Me3 PE=1 SV=2	1	1	1	1	604	67.1	7.83	0	1	metabolic process	mitochondrion;organelle lumen	catalytic activity;metal ion binding;nucleotide binding	ENSMUSG00000030621.17	Me3	Pyruvate metabolism; Metabolic pathways; Carbon metabolism			0.666	151.6	98	111.6	93.6	70.8	74.3	54473.6	35217.7	40090.5	33645.9	25443.5	26699.2	High	Peak Found	Peak Found	Peak Found	Peak Found	Peak Found	1
High	Q9D6Z1	Nucleolar protein 56 OS=Mus musculus OX=10090 GN=Nop56 PE=1 SV=2	4	2	7	2	580	64.4	9.14	171	2	metabolic process	cytoplasm;membrane;nucleus	protein binding;RNA binding	ENSMUSG00000027405.16	Nop56	Ribosome biogenesis in eukaryotes		Major pathway of rRNA processing in the nucleolus and cytosol	0.666	97.4	129.9	123.5	82.2	81.1	85.9	115085	153513	145945	97169.1	95877.2	101527	High	High	High	High	Peak Found	Peak Found	1
High	P61205	ADP-ribosylation factor 3 OS=Mus musculus OX=10090 GN=Arf3 PE=2 SV=2	41	5	18	2	181	20.6	7.43	184	5	regulation of biological process;response to stimulus;transport	cytoplasm;Golgi	catalytic activity;nucleotide binding;protein binding;signal transducer activity	ENSMUSG00000051853.9	Arf3	Endocytosis		Synthesis of PIPs at the Golgi membrane	0.665	132.1	114.9	108.9	83.6	78.8	81.6	1.3156e+06	1.1444e+06	1.08416e+06	832185	784733	812966	High	High	High	High	High	High	1
High	Q03141	MAP/microtubule affinity-regulating kinase 3 OS=Mus musculus OX=10090 GN=Mark3 PE=1 SV=2	6	4	6	4	753	84.3	9.51	134	4	cell organization and biogenesis;metabolic process;regulation of biological process	membrane	catalytic activity;nucleotide binding;protein binding		Mark3			MAP2K and MAPK activation; Negative regulation of MAPK pathway; RAF activation; Interleukin-20 family signaling	0.665	89.8	138	139.5	133.8	55.3	43.6	123963	190373	192492	184637	76281.5	60179.6	Peak Found	High	High	Peak Found	Peak Found	Peak Found	1
High	Q9CT10	Ran-binding protein 3 OS=Mus musculus OX=10090 GN=Ranbp3 PE=1 SV=2	5	2	4	2	491	52.5	5.12	30	2	cell organization and biogenesis;metabolic process;regulation of biological process;transport	cytoplasm;nucleus	enzyme regulator activity;protein binding	ENSMUSG00000002372.8	Ranbp3	HTLV-I infection			0.664	104.9	119.4	134.3	86.6	78.8	75.9	84342	96025.9	107966	69612.5	63374.3	61048.5	High	High	High	Peak Found	Peak Found	Peak Found	1
High	Q64310	Surfeit locus protein 4 OS=Mus musculus OX=10090 GN=Surf4 PE=1 SV=1	3	1	1	1	269	30.4	7.78	0	1	cell organization and biogenesis;regulation of biological process	endoplasmic reticulum;Golgi;membrane	protein binding	ENSMUSG00000014867.9	Surf4			COPI-dependent Golgi-to-ER retrograde traffic; Neutrophil degranulation	0.664	167.7	77.8	114.8	111.4	47.4	80.8	193730	89826.1	132658	128726	54808	93387.2	High	Peak Found	Peak Found	Peak Found	Peak Found	Peak Found	1
High	P63087	Serine/threonine-protein phosphatase PP1-gamma catalytic subunit OS=Mus musculus OX=10090 GN=Ppp1cc PE=1 SV=1	16	4	6	2	323	37	6.54	57	4	cell differentiation;cell division;metabolic process;regulation of biological process;response to stimulus	chromosome;cytoplasm;membrane;mitochondrion;nucleus	catalytic activity;metal ion binding;protein binding;RNA binding	ENSMUSG00000004455.16	Ppp1cc; Gm5601	Oxytocin signaling pathway; mRNA surveillance pathway; Herpes simplex infection; Regulation of actin cytoskeleton; Dopaminergic synapse; Focal adhesion; Insulin signaling pathway; Long-term potentiation; Amphetamine addiction; Hippo signaling pathway; Platelet activation; Insulin resistance; Oocyte meiosis; Proteoglycans in cancer; cGMP-PKG signaling pathway; Alcoholism; cAMP signaling pathway; V…	Insulin Signaling	Resolution of Sister Chromatid Cohesion; Amplification of signal from unattached kinetochores via a MAD2 inhibitory signal; Separation of Sister Chromatids; RHO GTPases Activate Formins	0.664	106.8	159.1	105.6	77.5	69.2	81.8	468643	697729	463439	340052	303446	358740	High	High	High	Peak Found	Peak Found	Peak Found	1
High	P51881	ADP/ATP translocase 2 OS=Mus musculus OX=10090 GN=Slc25a5 PE=1 SV=3	33	9	61	5	298	32.9	9.73	689	9	cell organization and biogenesis;regulation of biological process;transport	membrane;mitochondrion;nucleus	protein binding;RNA binding;transporter activity	ENSMUSG00000016319.3	Slc25a5	HTLV-I infection; Huntington's disease; Parkinson's disease; cGMP-PKG signaling pathway; Calcium signaling pathway	Electron Transport Chain	Regulation of insulin secretion	0.663	147.3	109.6	109.2	75.1	80.1	78.7	5.70168e+06	4.2448e+06	4.22874e+06	2.90876e+06	3.10125e+06	3.04631e+06	High	High	High	High	High	High	1	Acetyl [N-Term]
High	Q9Z1Q9	Valine--tRNA ligase OS=Mus musculus OX=10090 GN=Vars1 PE=1 SV=1	9	9	33	9	1263	140.1	7.77	373	9	metabolic process;regulation of biological process	cytoplasm;cytosol;mitochondrion	catalytic activity;nucleotide binding	ENSMUSG00000007029.16	Vars	Aminoacyl-tRNA biosynthesis			0.662	114.6	124.1	123	71.7	82.4	84.2	1.43566e+06	1.55495e+06	1.54027e+06	898788	1.03201e+06	1.05489e+06	High	High	High	High	High	High	1
High	P97822	Acidic leucine-rich nuclear phosphoprotein 32 family member E OS=Mus musculus OX=10090 GN=Anp32e PE=1 SV=2	13	2	8	2	260	29.6	3.88	57	2	cell organization and biogenesis;regulation of biological process;transport	cytoplasm;nucleus	enzyme regulator activity;protein binding	ENSMUSG00000015749.12	Anp32e				0.662	114.6	128	122	80.2	73.9	81.3	306116	341821	325771	214236	197417	217159	High	High	High	High	High	High	1
High	P35486	Pyruvate dehydrogenase E1 component subunit alpha, somatic form, mitochondrial OS=Mus musculus OX=10090 GN=Pdha1 PE=1 SV=1	7	2	5	2	390	43.2	8.19	33	2	metabolic process	mitochondrion;nucleus;organelle lumen	catalytic activity	ENSMUSG00000031299.10	Pdha1	Pyruvate metabolism; Citrate cycle (TCA cycle); Metabolic pathways; Glycolysis / Gluconeogenesis; HIF-1 signaling pathway; Carbon metabolism; Central carbon metabolism in cancer; Glucagon signaling pathway	Glycolysis and Gluconeogenesis; Acetylcholine Synthesis; TCA Cycle	Regulation of pyruvate dehydrogenase (PDH) complex; Signaling by Retinoic Acid; Glyoxylate metabolism and glycine degradation	0.66	125.5	119.3	115.4	62.7	100.5	76.6	153887	146266	141422	76847.1	123206	93838.2	High	High	High	Peak Found	Peak Found	High	1
High	Q9D0M3	Cytochrome c1, heme protein, mitochondrial OS=Mus musculus OX=10090 GN=Cyc1 PE=1 SV=1	7	2	8	2	325	35.3	9.16	130	2	metabolic process;response to stimulus;transport	membrane;mitochondrion;nucleus	metal ion binding;protein binding	ENSMUSG00000022551.7	Cyc1	Metabolic pathways; Huntington's disease; Non-alcoholic fatty liver disease (NAFLD); Oxidative phosphorylation; Parkinson's disease; Alzheimer's disease; Cardiac muscle contraction		Respiratory electron transport	0.66	125.2	120.5	109.7	81.7	80.6	82.2	355632	342179	311596	231972	228969	233574	High	High	High	Peak Found	High	High	1
High	Q99MK8	Beta-adrenergic receptor kinase 1 OS=Mus musculus OX=10090 GN=Grk2 PE=1 SV=2	11	6	9	6	689	79.6	7.28	101	6	metabolic process;regulation of biological process;response to stimulus;transport	cytoplasm;membrane	catalytic activity;enzyme regulator activity;nucleotide binding;protein binding;receptor activity;signal transducer activity	ENSMUSG00000024858.13	Adrbk1; Grk2	Endocytosis; Morphine addiction; Chemokine signaling pathway; Glutamatergic synapse; Hedgehog signaling pathway; Olfactory transduction	Chemokine signaling pathway	Calmodulin induced events; Activation of SMO; G alpha (s) signalling events; Gastrin-CREB signalling pathway via PKC and MAPK; Cargo recognition for clathrin-mediated endocytosis	0.659	132.3	117.1	123.8	67.9	77.4	81.5	647753	573171	606378	332575	379143	398982	High	High	High	Peak Found	Peak Found	Peak Found	1	Acetyl [N-Term]
High	P49312	Heterogeneous nuclear ribonucleoprotein A1 OS=Mus musculus OX=10090 GN=Hnrnpa1 PE=1 SV=2	58	18	94	18	320	34.2	9.23	1875	18	metabolic process;transport	cytoplasm;nucleus;spliceosomal complex	DNA binding;RNA binding	ENSMUSG00000046434.15	Hnrnpa1	Spliceosome	mRNA processing	mRNA Splicing - Major Pathway; FGFR2 alternative splicing	0.659	115.2	111.3	132.6	85.4	77.8	77.7	1.78277e+07	1.72277e+07	2.05335e+07	1.32261e+07	1.20379e+07	1.20309e+07	High	High	High	High	High	High	1
Medium	O09106	Histone deacetylase 1 OS=Mus musculus OX=10090 GN=Hdac1 PE=1 SV=1	2	1	2	1	482	55	5.48	0	1	cell differentiation;cell organization and biogenesis;metabolic process;regulation of biological process;response to stimulus	chromosome;cytoplasm;cytosol;nucleus	catalytic activity;DNA binding;metal ion binding;protein binding	ENSMUSG00000028800.15	Hdac1	Epstein-Barr virus infection; Amphetamine addiction; Huntington's disease; Transcriptional misregulation in cancer; Notch signaling pathway; Thyroid hormone signaling pathway; Cell cycle; Pathways in cancer; Alcoholism; Viral carcinogenesis; Chronic myeloid leukemia; Longevity regulating pathway - multiple species	Estrogen signaling; PluriNetWork; TNF-alpha NF-kB Signaling Pathway; Delta-Notch Signaling Pathway; Notch Signaling Pathway; Histone modifications; IL-6 signaling Pathway; EGFR1 Signaling Pathway	RUNX1 regulates genes involved in megakaryocyte differentiation and platelet function; Deactivation of the beta-catenin transactivating complex; Downregulation of SMAD2/3:SMAD4 transcriptional activity; Formation of the beta-catenin:TCF transactivating complex; RNA Polymerase I Transcription Initiation; SUMOylation of chromatin organization proteins; G0 and Early G1; NoRC negatively regulates rRN…	0.658	135.2	107.5	123.9	90.4	70.8	72.2	44440.2	35345.7	40741.6	29712.3	23267.4	23726.3	High	High	Peak Found	Peak Found	Peak Found	Peak Found	1
High	Q922K7	Probable 28S rRNA (cytosine-C(5))-methyltransferase OS=Mus musculus OX=10090 GN=Nop2 PE=1 SV=1	7	4	9	4	793	86.7	9.22	144	4	cell organization and biogenesis;metabolic process;regulation of biological process	nucleus	catalytic activity;RNA binding		Nop2				0.658	109.1	127.4	123.8	83.8	77.7	78.2	821893	959937	933018	631725	585748	589198	High	High	High	High	Peak Found	High	1
High	Q8R1I1	Cytochrome b-c1 complex subunit 9 OS=Mus musculus OX=10090 GN=Uqcr10 PE=1 SV=1	11	1	3	1	64	7.4	9.19	36	1	cell organization and biogenesis;metabolic process;transport	membrane;mitochondrion	catalytic activity;transporter activity	ENSMUSG00000059534.8	Uqcr10	Metabolic pathways; Huntington's disease; Non-alcoholic fatty liver disease (NAFLD); Oxidative phosphorylation; Parkinson's disease; Alzheimer's disease; Cardiac muscle contraction	Electron Transport Chain	Respiratory electron transport	0.658	126.6	98.4	136.7	83.3	65.1	89.8	38355.4	29820.8	41404.8	25246.6	19736.9	27206.1	High	Peak Found	High	Not Found	Peak Found	High	1
High	Q99MD9	Nuclear autoantigenic sperm protein OS=Mus musculus OX=10090 GN=Nasp PE=1 SV=2	6	3	8	3	773	83.9	4.37	120	3	cell organization and biogenesis;cell proliferation;metabolic process;transport	cytoplasm;nucleus	protein binding		Nasp				0.658	138.1	126	108.1	97.3	60.1	70.5	320109	292011	250619	225511	139197	163306	High	High	High	Peak Found	High	Peak Found	1
High	Q8BTM8	Filamin-A OS=Mus musculus OX=10090 GN=Flna PE=1 SV=5	12	23	87	23	2647	281	6.04	976	23	cell organization and biogenesis;cellular component movement;metabolic process;regulation of biological process;response to stimulus;transport	cytoplasm;cytoskeleton;cytosol;membrane;nucleus	protein binding;RNA binding;signal transducer activity	ENSMUSG00000031328.15	Flna		TNF-alpha NF-kB Signaling Pathway; MAPK signaling pathway; Focal Adhesion	RHO GTPases activate PAKs; Cell-extracellular matrix interactions; Platelet degranulation ; GP1b-IX-V activation signalling	0.658	113.3	121.9	106.5	82.8	75.8	99.9	8.22713e+06	8.85107e+06	7.73272e+06	6.0136e+06	5.50302e+06	7.25262e+06	High	High	High	High	High	High	1
High	Q9R0P9	Ubiquitin carboxyl-terminal hydrolase isozyme L1 OS=Mus musculus OX=10090 GN=Uchl1 PE=1 SV=1	7	1	4	1	223	24.8	5.24	25	1	cell communication;cell organization and biogenesis;cell proliferation;cellular component movement;metabolic process;regulation of biological process;response to stimulus;transport	cytoplasm;cytosol;endoplasmic reticulum;membrane	catalytic activity;protein binding	ENSMUSG00000029223.12	Uchl1	Parkinson's disease	Parkinsons Disease Pathway; Proteasome Degradation	UCH proteinases	0.658	163	122.1	78.1	62.2	94.4	80.3	237107	177668	113576	90437.8	137310	116855	High	High	High	Peak Found	Peak Found	High	1
High	P62315	Small nuclear ribonucleoprotein Sm D1 OS=Mus musculus OX=10090 GN=Snrpd1 PE=1 SV=1	28	2	6	2	119	13.3	11.56	92	2	cell organization and biogenesis;metabolic process	cytoplasm;cytosol;nucleus;spliceosomal complex	RNA binding	ENSMUSG00000002477.4	Snrpd1	Spliceosome; Systemic lupus erythematosus	mRNA processing	mRNA Splicing - Major Pathway; mRNA Splicing - Minor Pathway; snRNP Assembly	0.657	56.6	124.2	121.3	189	69.3	39.7	153926	337785	329886	513967	188363	107957	High	High	High	High	High	Peak Found	1
High	O35451	Cyclic AMP-dependent transcription factor ATF-6 beta OS=Mus musculus OX=10090 GN=Atf6b PE=1 SV=1	5	3	7	3	699	76	6.65	57	3	cell communication;cell organization and biogenesis;metabolic process;regulation of biological process;response to stimulus	chromosome;endoplasmic reticulum;endosome;membrane;nucleus	DNA binding;protein binding		Atf6b	Dopaminergic synapse; TNF signaling pathway; Amphetamine addiction; Hepatitis B; Thyroid hormone synthesis; Longevity regulating pathway; Cocaine addiction; cGMP-PKG signaling pathway; Alcoholism; PI3K-Akt signaling pathway; Aldosterone synthesis and secretion; Insulin secretion; Protein processing in endoplasmic reticulum; Estrogen signaling pathway; Viral carcinogenesis; Adrenergic signaling in…	Focal Adhesion-PI3K-Akt-mTOR-signaling pathway; Myometrial Relaxation and Contraction Pathways		0.656	95	162.9	104.5	92.4	76.1	69	247359	424281	272122	240688	198271	179536	High	High	High	Peak Found	Peak Found	Peak Found	1	Acetyl [N-Term]
High	Q8BXA5	Cleft lip and palate transmembrane protein 1-like protein OS=Mus musculus OX=10090 GN=Clptm1l PE=1 SV=1	11	4	19	4	539	62.1	8.84	408	4	cell death	membrane		ENSMUSG00000021610.7	Clptm1l				0.656	122.1	111.8	125.8	97.8	70.9	71.7	1.59997e+06	1.46498e+06	1.64858e+06	1.28233e+06	929635	939445	High	High	High	High	High	High	1
High	P30416	Peptidyl-prolyl cis-trans isomerase FKBP4 OS=Mus musculus OX=10090 GN=Fkbp4 PE=1 SV=5	14	5	13	5	458	51.5	5.72	162	5	cell organization and biogenesis;metabolic process;regulation of biological process;response to stimulus;transport	cytoplasm;cytoskeleton;cytosol;mitochondrion;nucleus	catalytic activity;nucleotide binding;protein binding;RNA binding	ENSMUSG00000030357.10	Fkbp4	Estrogen signaling pathway		Attenuation phase; HSP90 chaperone cycle for steroid hormone receptors (SHR)	0.655	105.2	133.8	125.7	74.2	84.9	76.3	392031	498358	468192	276640	316191	284146	High	High	High	Peak Found	High	Peak Found	1
Medium	Q9JII5	DAZ-associated protein 1 OS=Mus musculus OX=10090 GN=Dazap1 PE=1 SV=2	4	1	1	1	406	43.2	8.56	0	1	cell differentiation;cell proliferation;development;regulation of biological process	cytoplasm;cytosol;nucleus	RNA binding	ENSMUSG00000069565.12	Dazap1	mRNA surveillance pathway	mRNA processing		0.655	140.3	140.7	104.5	28.8	91.8	93.9	113461	113775	84528.1	23280.6	74277.2	75948.1	Peak Found	Peak Found	High	Not Found	Peak Found	Peak Found	1
High	Q9CZU6	Citrate synthase, mitochondrial OS=Mus musculus OX=10090 GN=Cs PE=1 SV=1	8	3	5	3	464	51.7	8.57	121	3	metabolic process	mitochondrion;nucleus;organelle lumen	catalytic activity;RNA binding	ENSMUSG00000005683.8	Cs	Citrate cycle (TCA cycle); Metabolic pathways; Biosynthesis of amino acids; 2-Oxocarboxylic acid metabolism; Carbon metabolism; Glyoxylate and dicarboxylate metabolism	TCA Cycle	Citric acid cycle (TCA cycle)	0.653	103.8	128.8	129.7	48.6	84.2	104.9	32345.9	40166.1	40442	15148	26247.5	32706.1	High	High	Peak Found	High	Peak Found	Peak Found	1
High	Q61941	NAD(P) transhydrogenase, mitochondrial OS=Mus musculus OX=10090 GN=Nnt PE=1 SV=2	4	3	7	3	1086	113.8	7.64	159	3	metabolic process;transport	membrane;mitochondrion	catalytic activity;nucleotide binding		Nnt				0.653	138.5	133.3	101.4	96.9	56.1	73.8	849009	817112	621228	593951	343523	452428	High	High	High	High	Peak Found	Peak Found	1
High	Q920B9	FACT complex subunit SPT16 OS=Mus musculus OX=10090 GN=Supt16h PE=1 SV=2	5	4	12	4	1047	119.7	5.66	130	4	cell organization and biogenesis;metabolic process;regulation of biological process;response to stimulus	chromosome;nucleus	protein binding;RNA binding		Supt16; Supt16h				0.653	119.3	131.4	110.6	81.6	80.3	76.7	225183	248018	208793	154078	151483	144813	High	High	High	High	High	High	1	Acetyl [N-Term]
High	O55201	Transcription elongation factor SPT5 OS=Mus musculus OX=10090 GN=Supt5h PE=1 SV=1	1	1	3	1	1082	120.6	5.05	27	1	development;metabolic process;regulation of biological process	nucleus	DNA binding;protein binding;RNA binding	ENSMUSG00000003435.9	Supt5; Supt5h		mRNA processing	mRNA Capping; RNA polymerase II transcribes snRNA genes; RNA Polymerase II Pre-transcription Events; RNA Pol II CTD phosphorylation and interaction with CE; TP53 Regulates Transcription of DNA Repair Genes; Formation of the Early Elongation Complex; Formation of RNA Pol II elongation complex	0.652	110.4	124.1	122.6	64.3	79.9	98.7	25178.7	28292	27948	14660.6	18209.9	22515.5	High	Peak Found	High	Peak Found	Peak Found	High	1
High	P84228	Histone H3.2 OS=Mus musculus OX=10090 GN=H3c2 PE=1 SV=2	40	4	51	1	136	15.4	11.27	1415	4	cell organization and biogenesis;regulation of biological process	chromosome;membrane;nucleus	DNA binding;protein binding	ENSMUSG00000081058.5; ENSMUSG00000093769.4; ENSMUSG00000074403.2; ENSMUSG00000100210.1; ENSMUSG00000069273.2; ENSMUSG00000099583.1; ENSMUSG00000069310.3; ENSMUSG00000069267.2	Hist1h3d; Hist1h3f; Hist2h3c1; Hist2h3b; Hist2h3c2; Hist1h3c; Hist1h3e; Hist1h3b	Transcriptional misregulation in cancer; Alcoholism; Systemic lupus erythematosus		RUNX1 regulates genes involved in megakaryocyte differentiation and platelet function; Transcriptional regulation by small RNAs; Interleukin-7 signaling; Activated PKN1 stimulates transcription of AR (androgen receptor) regulated genes KLK2 and KLK3; RUNX1 regulates transcription of genes involved in differentiation of HSCs; HATs acetylate histones; Oxidative Stress Induced Senescence; Meiotic Re…	0.651	37.4	88.1	235.2	157.3	59.6	22.2	2.30767e+06	5.43448e+06	1.45016e+07	9.70032e+06	3.67643e+06	1.37167e+06	High	High	High	High	High	High	1
High	Q9Z1D1	Eukaryotic translation initiation factor 3 subunit G OS=Mus musculus OX=10090 GN=Eif3g PE=1 SV=2	13	3	6	3	320	35.6	5.9	59	3	cell organization and biogenesis;metabolic process;regulation of biological process	cytoplasm;cytosol;nucleus	protein binding;RNA binding	ENSMUSG00000070319.6	Eif3g	RNA transport	Translation Factors; mRNA processing	Formation of a pool of free 40S subunits; L13a-mediated translational silencing of Ceruloplasmin expression; Ribosomal scanning and start codon recognition; Formation of the ternary complex, and subsequently, the 43S complex; Translation initiation complex formation; GTP hydrolysis and joining of the 60S ribosomal subunit	0.651	118.4	141.7	98.8	81.8	85.9	73.3	160905	192617	134235	111200	116756	99675.8	High	High	High	Peak Found	High	Peak Found	1
High	Q8BMS1	Trifunctional enzyme subunit alpha, mitochondrial OS=Mus musculus OX=10090 GN=Hadha PE=1 SV=1	4	3	9	3	763	82.6	9.14	72	3	metabolic process;response to stimulus	membrane;mitochondrion;organelle lumen	catalytic activity;nucleotide binding;protein binding	ENSMUSG00000025745.11	Hadha	Fatty acid metabolism; Tryptophan metabolism; Valine, leucine and isoleucine degradation; Metabolic pathways; Lysine degradation; Fatty acid degradation; Butanoate metabolism; beta-Alanine metabolism; Propanoate metabolism; Fatty acid elongation; Carbon metabolism; Biosynthesis of unsaturated fatty acids	Fatty Acid Beta Oxidation; Mitochondrial LC-Fatty Acid Beta-Oxidation	Beta oxidation of myristoyl-CoA to lauroyl-CoA; Acyl chain remodeling of CL; Beta oxidation of palmitoyl-CoA to myristoyl-CoA; Beta oxidation of octanoyl-CoA to hexanoyl-CoA; Beta oxidation of decanoyl-CoA to octanoyl-CoA-CoA; Beta oxidation of hexanoyl-CoA to butanoyl-CoA; Beta oxidation of lauroyl-CoA to decanoyl-CoA-CoA	0.651	118.4	143.1	102	78.5	96.6	61.4	526366	636093	453318	348927	429197	272675	High	High	High	Peak Found	High	High	1
High	P68040	Receptor of activated protein C kinase 1 OS=Mus musculus OX=10090 GN=Rack1 PE=1 SV=3	39	10	40	10	317	35.1	7.69	371	10	cell death;cell differentiation;cellular homeostasis;development;metabolic process;regulation of biological process;response to stimulus	cytoplasm;cytosol;membrane;mitochondrion;nucleus;ribosome	enzyme regulator activity;protein binding;receptor activity;RNA binding	ENSMUSG00000020372.15	Gnb2l1; Rack1	Measles	TNF-alpha NF-kB Signaling Pathway; IL-3 Signaling Pathway; IL-2 Signaling Pathway	TNFR1-mediated ceramide production; TNFR1-induced NFkappaB signaling pathway; Regulation of TNFR1 signaling	0.65	126.4	126.7	109.2	75.8	83.1	78.8	3.09687e+06	3.10563e+06	2.67675e+06	1.85675e+06	2.03603e+06	1.93205e+06	High	High	High	High	High	High	1
Medium	Q8K411	Presequence protease, mitochondrial OS=Mus musculus OX=10090 GN=Pitrm1 PE=1 SV=1	1	1	1	1	1036	117.3	7.2	0	1	metabolic process	mitochondrion;organelle lumen	catalytic activity;metal ion binding	ENSMUSG00000021193.9	Pitrm1				0.65	157.7	101	120.4	102.5	87.9	30.5	94207.8	60333.4	71897.8	61243.2	52509.6	18189	High	Peak Found	Peak Found	Peak Found	Peak Found	Not Found	1
High	P62281	40S ribosomal protein S11 OS=Mus musculus OX=10090 GN=Rps11 PE=1 SV=3	24	4	12	4	158	18.4	10.3	197	4	cell differentiation;metabolic process	cytoplasm;membrane;ribosome	RNA binding;structural molecule activity	ENSMUSG00000003429.11	Rps11	Ribosome	Cytoplasmic Ribosomal Proteins; TNF-alpha NF-kB Signaling Pathway; mRNA processing	L13a-mediated translational silencing of Ceruloplasmin expression; Nonsense Mediated Decay (NMD) independent of the Exon Junction Complex (EJC); Nonsense Mediated Decay (NMD) enhanced by the Exon Junction Complex (EJC); Ribosomal scanning and start codon recognition; GTP hydrolysis and joining of the 60S ribosomal subunit; Formation of a pool of free 40S subunits; SRP-dependent cotranslational pr…	0.649	98.5	132.8	125	88.5	73.2	82.2	794571	1.07136e+06	1.00867e+06	714008	590452	663036	High	High	High	High	High	High	1
High	P62305	Small nuclear ribonucleoprotein E OS=Mus musculus OX=10090 GN=Snrpe PE=1 SV=1	25	2	4	2	92	10.8	9.44	20	2	cell organization and biogenesis;metabolic process	cytoplasm;cytosol;nucleus;spliceosomal complex	RNA binding	ENSMUSG00000090553.8	Snrpe	Spliceosome	mRNA processing	mRNA Splicing - Minor Pathway; Cleavage of Growing Transcript in the Termination Region ; mRNA Splicing - Major Pathway; snRNP Assembly; SLBP Dependent Processing of Replication-Dependent Histone Pre-mRNAs; SLBP independent Processing of Histone Pre-mRNAs	0.646	88	125.2	150.9	54.2	84	97.7	218254	310772	374463	134480	208464	242315	High	High	High	Peak Found	Peak Found	High	1
High	Q8CBW3	Abl interactor 1 OS=Mus musculus OX=10090 GN=Abi1 PE=1 SV=3	8	3	14	3	481	52.3	7.64	155	3	cell organization and biogenesis;cellular component movement;metabolic process;regulation of biological process	cytoplasm;cytoskeleton;membrane;nucleus	enzyme regulator activity;protein binding	ENSMUSG00000058835.14	Abi1		EGFR1 Signaling Pathway; Toll Like Receptor signaling	RHO GTPases Activate WASPs and WAVEs; VEGFA-VEGFR2 Pathway; Regulation of actin dynamics for phagocytic cup formation	0.646	104.4	138.3	124.5	84.8	72	76	577223	764812	688196	469059	398010	420088	High	High	High	High	High	High	1
High	Q9QYJ3	DnaJ homolog subfamily B member 1 OS=Mus musculus OX=10090 GN=Dnajb1 PE=1 SV=3	36	13	52	12	340	38.1	8.63	961	13	metabolic process;regulation of biological process;response to stimulus	cytoplasm;cytosol;nucleus	enzyme regulator activity;protein binding	ENSMUSG00000005483.10	Dnajb1	Influenza A; Protein processing in endoplasmic reticulum		Attenuation phase; Regulation of HSF1-mediated heat shock response; MAPK6/MAPK4 signaling	0.646	125.7	139	118.5	74.1	73	69.7	6.03938e+06	6.67575e+06	5.69213e+06	3.56039e+06	3.50555e+06	3.34632e+06	High	High	High	High	High	High	1
High	P36371	Antigen peptide transporter 2 OS=Mus musculus OX=10090 GN=Tap2 PE=1 SV=1	1	1	1	1	702	77.4	7.24	22	1	cell organization and biogenesis;regulation of biological process;response to stimulus;transport	endoplasmic reticulum;membrane	catalytic activity;nucleotide binding;protein binding;transporter activity	ENSMUSG00000024339.12	Tap2	Herpes simplex infection; Primary immunodeficiency; ABC transporters; Phagosome; Antigen processing and presentation		Antigen Presentation: Folding, assembly and peptide loading of class I MHC; ER-Phagosome pathway	0.646	148.6	110.4	102.4	89.3	66.1	83.2	254965	189471	175620	153185	113437	142662	Peak Found	Peak Found	High	Peak Found	Peak Found	Peak Found	1
High	Q9JLQ2	ARF GTPase-activating protein GIT2 OS=Mus musculus OX=10090 GN=Git2 PE=1 SV=2	6	4	13	4	708	78.7	7.72	193	4	regulation of biological process;response to stimulus		enzyme regulator activity;metal ion binding;protein binding	ENSMUSG00000041890.17	Git2	Endocytosis	Integrin-mediated Cell Adhesion		0.645	78.9	58.5	73	88.2	114.1	187.3	793703	588074	734494	886808	1.14796e+06	1.88329e+06	High	High	High	High	High	High	1
High	F6ZDS4	Nucleoprotein TPR OS=Mus musculus OX=10090 GN=Tpr PE=1 SV=1	7	14	36	14	2431	273.8	5.03	324	14	cell division;cell organization and biogenesis;metabolic process;regulation of biological process;response to stimulus;transport	chromosome;cytoplasm;cytoskeleton;Golgi;membrane;nucleus	catalytic activity;motor activity;protein binding;RNA binding;structural molecule activity;transporter activity	ENSMUSG00000006005.17	Tpr	Pathways in cancer; Thyroid cancer; RNA transport		Transcriptional regulation by small RNAs; SUMOylation of RNA binding proteins; snRNP Assembly; SUMOylation of chromatin organization proteins; Nuclear Pore Complex (NPC) Disassembly; Regulation of Glucokinase by Glucokinase Regulatory Protein; Transport of Mature mRNA derived from an Intron-Containing Transcript; SUMOylation of DNA damage response and repair proteins; SUMOylation of DNA replicati…	0.645	136.1	118.6	125	81.8	73.2	65.3	1.87777e+06	1.63691e+06	1.72447e+06	1.12903e+06	1.01017e+06	900731	High	High	High	High	High	High	1
High	Q9R0Q7	Prostaglandin E synthase 3 OS=Mus musculus OX=10090 GN=Ptges3 PE=1 SV=1	34	5	24	5	160	18.7	4.55	307	5	cell organization and biogenesis;cell proliferation;metabolic process;regulation of biological process;response to stimulus	cytoplasm;cytosol;nucleus	catalytic activity;protein binding	ENSMUSG00000071072.12	Ptges3; Gm9769; Ptges3-ps; LOC100048119; LOC102641464	Metabolic pathways; Arachidonic acid metabolism		HSF1 activation; Attenuation phase; Aryl hydrocarbon receptor signalling; Synthesis of Prostaglandins (PG) and Thromboxanes (TX); HSP90 chaperone cycle for steroid hormone receptors (SHR)	0.645	112.3	117	144.7	71.5	82.6	72	700652	729739	902906	445735	515047	448866	High	High	High	High	High	High	1
High	P23198	Chromobox protein homolog 3 OS=Mus musculus OX=10090 GN=Cbx3 PE=1 SV=2	16	3	6	3	183	20.8	5.22	58	3	cell organization and biogenesis;metabolic process;regulation of biological process	chromosome;nucleus	DNA binding;protein binding		Cbx3		Exercise-induced Circadian Regulation; Exercise-induced Circadian Regulation		0.644	122.8	158.3	113.5	70.2	65.2	70.1	388820	501168	359375	222168	206609	221842	High	High	High	Peak Found	Peak Found	Peak Found	1
High	Q9D6F9	Tubulin beta-4A chain OS=Mus musculus OX=10090 GN=Tubb4a PE=1 SV=3	52	17	176	1	444	49.6	4.88	2802	17	cell organization and biogenesis;regulation of biological process	cytoplasm;cytoskeleton;nucleus	catalytic activity;metal ion binding;nucleotide binding;structural molecule activity	ENSMUSG00000062591.5	Tubb4a	Phagosome; Gap junction	Exercise-induced Circadian Regulation	Anchoring of the basal body to the plasma membrane; Intraflagellar transport; Hedgehog 'on' state; AURKA Activation by TPX2; Loss of Nlp from mitotic centrosomes; Recruitment of mitotic centrosome proteins and complexes; Hedgehog 'off' state; Regulation of PLK1 Activity at G2/M Transition; Recruitment of NuMA to mitotic centrosomes	0.644	106	124.1	135.4	87.2	63.9	83.4	554749	649184	708769	456436	334400	436374	High	High	High	High	High	Peak Found	1
High	P60843	Eukaryotic initiation factor 4A-I OS=Mus musculus OX=10090 GN=Eif4a1 PE=1 SV=1	41	13	54	12	406	46.1	5.48	1063	13	metabolic process;regulation of biological process	cytoplasm;membrane	catalytic activity;DNA binding;nucleotide binding;protein binding;RNA binding	ENSMUSG00000059796.16	Eif4a1	RNA transport	Translation Factors	L13a-mediated translational silencing of Ceruloplasmin expression; Ribosomal scanning and start codon recognition; GTP hydrolysis and joining of the 60S ribosomal subunit; ISG15 antiviral mechanism; Translation initiation complex formation; Deadenylation of mRNA	0.642	125.8	115	119.5	77.8	83.4	78.6	4.42016e+06	4.04253e+06	4.19949e+06	2.73506e+06	2.93048e+06	2.76159e+06	High	High	High	High	High	High	1
High	Q80TQ2	Ubiquitin carboxyl-terminal hydrolase CYLD OS=Mus musculus OX=10090 GN=Cyld PE=1 SV=2	4	4	14	4	952	106.5	5.63	242	4	cell death;cell organization and biogenesis;defense response;metabolic process;regulation of biological process;response to stimulus	cytoplasm;cytoskeleton;cytosol;membrane	catalytic activity;metal ion binding;protein binding;structural molecule activity	ENSMUSG00000036712.15	Cyld	RIG-I-like receptor signaling pathway; Osteoclast differentiation	TNF-alpha NF-kB Signaling Pathway	TNFR1-induced NFkappaB signaling pathway; NOD1/2 Signaling Pathway; Ub-specific processing proteases; Negative regulators of DDX58/IFIH1 signaling; Regulation of TNFR1 signaling; TNFR1-induced proapoptotic signaling	0.642	121.2	138.9	120.9	78.4	84.9	55.6	1.49646e+06	1.71448e+06	1.49305e+06	968307	1.04845e+06	686146	High	High	High	High	High	High	1	Acetyl [N-Term]
High	Q68FD5	Clathrin heavy chain 1 OS=Mus musculus OX=10090 GN=Cltc PE=1 SV=3	17	20	60	20	1675	191.4	5.69	1097	20	cell differentiation;cell division;cell organization and biogenesis;metabolic process;regulation of biological process;transport	cytoplasm;cytoskeleton;cytosol;endosome;membrane;mitochondrion;vacuole	protein binding;RNA binding;structural molecule activity	ENSMUSG00000047126.17	Cltc	Endocytosis; Endocrine and other factor-regulated calcium reabsorption; Lysosome; Huntington's disease; Synaptic vesicle cycle; Bacterial invasion of epithelial cells	IL-7 Signaling Pathway; Kit Receptor Signaling Pathway	WNT5A-dependent internalization of FZD4; Lysosome Vesicle Biogenesis; Golgi Associated Vesicle Biogenesis; VLDLR internalisation and degradation; Retrograde neurotrophin signalling; WNT5A-dependent internalization of FZD2, FZD5 and ROR2; Recycling pathway of L1; MHC class II antigen presentation; Cargo recognition for clathrin-mediated endocytosis; LDL clearance	0.641	120.7	127	114	73.6	88.4	76.2	2.55757e+06	2.69164e+06	2.41584e+06	1.55881e+06	1.87337e+06	1.61451e+06	High	High	High	High	High	High	1
High	Q9QXS1	Plectin OS=Mus musculus OX=10090 GN=Plec PE=1 SV=3	1	3	4	3	4691	533.9	5.96	59	3	cell organization and biogenesis;response to stimulus	cytoplasm;cytoskeleton;cytosol;membrane	protein binding;RNA binding;structural molecule activity	ENSMUSG00000022565.15	Plec		Alpha6-Beta4 Integrin Signaling Pathway; EGFR1 Signaling Pathway	Type I hemidesmosome assembly; Caspase-mediated cleavage of cytoskeletal proteins; Assembly of collagen fibrils and other multimeric structures	0.64	125.6	121.6	131.4	80	67.9	73.5	152647	147766	159647	97219.5	82477.8	89257.4	Peak Found	High	High	Peak Found	Peak Found	Peak Found	1
High	Q62093	Serine/arginine-rich splicing factor 2 OS=Mus musculus OX=10090 GN=Srsf2 PE=1 SV=4	22	5	24	5	221	25.5	11.85	520	5	metabolic process;regulation of biological process;response to stimulus	cytosol;nucleus;spliceosomal complex	protein binding;RNA binding	ENSMUSG00000034120.18	Srsf2	Herpes simplex infection; Spliceosome	mRNA processing	mRNA Splicing - Major Pathway; mRNA Splicing - Minor Pathway; mRNA 3'-end processing; Cleavage of Growing Transcript in the Termination Region ; Transport of Mature mRNA derived from an Intron-Containing Transcript	0.64	104.3	146.2	122.2	74.8	84	68.3	1.78025e+06	2.49515e+06	2.08572e+06	1.27668e+06	1.43346e+06	1.16543e+06	High	High	High	High	High	High	1	Acetyl [N-Term]
High	P97311	DNA replication licensing factor MCM6 OS=Mus musculus OX=10090 GN=Mcm6 PE=1 SV=1	5	3	5	3	821	92.8	5.45	79	3	metabolic process	nucleus	catalytic activity;DNA binding;nucleotide binding;protein binding	ENSMUSG00000026355.11	Mcm6	DNA replication; Cell cycle	DNA Replication; G1 to S cell cycle control	Removal of licensing factors from origins; Activation of the pre-replicative complex; Assembly of the pre-replicative complex; Orc1 removal from chromatin; M/G1 Transition; Activation of ATR in response to replication stress; Regulation of DNA replication	0.639	105.2	137.1	138.5	20.3	106.1	92.7	267593	348810	352365	51566.5	269965	235824	High	High	High	Not Found	Peak Found	Peak Found	1
High	Q8VDN2	Sodium/potassium-transporting ATPase subunit alpha-1 OS=Mus musculus OX=10090 GN=Atp1a1 PE=1 SV=1	6	5	12	4	1023	112.9	5.45	97	5	cellular homeostasis;metabolic process;regulation of biological process;response to stimulus;transport	endoplasmic reticulum;endosome;Golgi;membrane	catalytic activity;metal ion binding;nucleotide binding;protein binding;transporter activity	ENSMUSG00000033161.10	Atp1a1	Pancreatic secretion; Carbohydrate digestion and absorption; Mineral absorption; Protein digestion and absorption; Endocrine and other factor-regulated calcium reabsorption; Thyroid hormone synthesis; Thyroid hormone signaling pathway; Proximal tubule bicarbonate reclamation; cGMP-PKG signaling pathway; Bile secretion; Salivary secretion; Cardiac muscle contraction; cAMP signaling pathway; Gastri…	Calcium Regulation in the Cardiac Cell	Ion transport by P-type ATPases; Ion homeostasis	0.639	112.5	151.8	94.5	62.5	90.8	87.9	442265	596633	371718	245546	357077	345721	High	High	High	Peak Found	Peak Found	Peak Found	1
High	P46978	Dolichyl-diphosphooligosaccharide--protein glycosyltransferase subunit STT3A OS=Mus musculus OX=10090 GN=Stt3a PE=1 SV=1	7	5	18	5	705	80.5	8.1	200	5	metabolic process	endoplasmic reticulum;membrane	catalytic activity;metal ion binding	ENSMUSG00000032116.18	Stt3a	Metabolic pathways; N-Glycan biosynthesis; Protein processing in endoplasmic reticulum			0.639	141.1	133.9	117.5	79.7	61.7	66.1	1.89855e+06	1.80193e+06	1.58083e+06	1.07268e+06	830191	889216	High	High	High	High	High	High	1
High	Q08093	Calponin-2 OS=Mus musculus OX=10090 GN=Cnn2 PE=1 SV=1	24	6	18	6	305	33.1	7.62	172	6	cell organization and biogenesis;regulation of biological process;response to stimulus	cytoskeleton;membrane	protein binding	ENSMUSG00000004665.10	Cnn2		Myometrial Relaxation and Contraction Pathways	Neutrophil degranulation	0.638	106.1	115.7	120.4	93	82.8	82	1.67717e+06	1.8276e+06	1.90212e+06	1.47015e+06	1.30873e+06	1.29524e+06	High	High	High	High	High	High	1
High	Q9DBR7	Protein phosphatase 1 regulatory subunit 12A OS=Mus musculus OX=10090 GN=Ppp1r12a PE=1 SV=2	4	3	4	3	1029	114.9	5.49	24	3	cell organization and biogenesis;metabolic process;regulation of biological process;response to stimulus	chromosome;cytoplasm;cytoskeleton;cytosol	catalytic activity;enzyme regulator activity;protein binding	ENSMUSG00000019907.10	Ppp1r12a	Oxytocin signaling pathway; Regulation of actin cytoskeleton; Focal adhesion; Platelet activation; Proteoglycans in cancer; cGMP-PKG signaling pathway; cAMP signaling pathway; Vascular smooth muscle contraction	Regulation of Actin Cytoskeleton; Focal Adhesion	RHO GTPases activate PAKs; Regulation of PLK1 Activity at G2/M Transition; RHO GTPases activate PKNs	0.638	123	124.5	119.2	86.8	80.7	65.8	111801	113206	108395	78915.2	73331.5	59830	High	High	High	Peak Found	Peak Found	Peak Found	1
High	Q8R081	Heterogeneous nuclear ribonucleoprotein L OS=Mus musculus OX=10090 GN=Hnrnpl PE=1 SV=2	16	7	32	7	586	63.9	8.1	454	7	cell communication;metabolic process;regulation of biological process;response to stimulus	cytoplasm;cytosol;membrane;nucleus	DNA binding;protein binding;RNA binding	ENSMUSG00000015165.16	Hnrnpl		mRNA processing	mRNA Splicing - Major Pathway	0.638	125.8	138.5	113.6	64.3	72.7	85.2	2.88951e+06	3.18114e+06	2.60834e+06	1.47671e+06	1.6694e+06	1.95582e+06	High	High	High	High	High	High	1
High	Q569Z5	Probable ATP-dependent RNA helicase DDX46 OS=Mus musculus OX=10090 GN=Ddx46 PE=1 SV=2	10	9	22	9	1032	117.4	9.26	313	9	metabolic process;regulation of biological process	cytoplasm;membrane;nucleus	catalytic activity;nucleotide binding;RNA binding	ENSMUSG00000021500.15	Ddx46	Spliceosome		mRNA Splicing - Major Pathway	0.638	123.6	129.5	122.1	59.4	89.2	76.2	738426	773725	729078	354826	532700	455381	High	High	High	High	High	High	1
High	Q6A4J8	Ubiquitin carboxyl-terminal hydrolase 7 OS=Mus musculus OX=10090 GN=Usp7 PE=1 SV=1	10	8	23	8	1103	128.4	5.5	127	8	cell organization and biogenesis;development;metabolic process;regulation of biological process;response to stimulus	chromosome;cytoplasm;cytosol;nucleus	catalytic activity;protein binding		Usp7	FoxO signaling pathway; Herpes simplex infection; Epstein-Barr virus infection; Viral carcinogenesis	PluriNetWork		0.637	132.8	133.7	108.3	49	88.5	87.8	643117	647308	524244	237415	428303	424907	High	High	High	High	High	High	1
High	Q99PL5	Ribosome-binding protein 1 OS=Mus musculus OX=10090 GN=Rrbp1 PE=1 SV=2	5	8	39	8	1605	172.8	9.33	852	8	metabolic process;regulation of biological process;response to stimulus;transport	endoplasmic reticulum;membrane;ribosome	protein binding;receptor activity;structural molecule activity		Rrbp1	Protein processing in endoplasmic reticulum			0.637	113.4	121.4	134.2	91.6	68.1	71.4	5.41426e+06	5.7941e+06	6.40775e+06	4.37393e+06	3.24996e+06	3.4076e+06	High	High	High	High	High	High	1
High	Q9R112	Sulfide:quinone oxidoreductase, mitochondrial OS=Mus musculus OX=10090 GN=Sqor PE=1 SV=3	3	1	1	1	450	50.3	9.09	38	1	metabolic process	membrane;mitochondrion	catalytic activity	ENSMUSG00000005803.14	Sqrdl; Sqor	Sulfur metabolism		Sulfide oxidation to sulfate	0.637	152.1	126.5	104.3	12.8	123.7	80.6	350934	291766	240643	29514.1	285304	185887	Peak Found	Peak Found	High	Not Found	Peak Found	Peak Found	1
High	P58252	Elongation factor 2 OS=Mus musculus OX=10090 GN=Eef2 PE=1 SV=2	48	34	206	33	858	95.3	6.83	2795	34	cell differentiation;cell proliferation;metabolic process;regulation of biological process;response to stimulus	cytoplasm;cytosol;membrane;nucleus;ribosome	catalytic activity;nucleotide binding;protein binding;RNA binding	ENSMUSG00000034994.10	Eef2	Oxytocin signaling pathway; AMPK signaling pathway	Translation Factors	Peptide chain elongation; Neutrophil degranulation; Protein methylation; Synthesis of diphthamide-EEF2	0.637	122.1	122.9	122.2	73.6	77	82.3	2.29864e+07	2.31316e+07	2.30005e+07	1.38643e+07	1.44925e+07	1.54975e+07	High	High	High	High	High	High	1
High	Q01853	Transitional endoplasmic reticulum ATPase OS=Mus musculus OX=10090 GN=Vcp PE=1 SV=4	23	14	48	14	806	89.3	5.26	709	14	cell communication;cell organization and biogenesis;metabolic process;regulation of biological process;response to stimulus;transport	cytoplasm;cytosol;endoplasmic reticulum;membrane;nucleus;proteasome	catalytic activity;enzyme regulator activity;nucleotide binding;protein binding;RNA binding	ENSMUSG00000028452.7	Vcp	Legionellosis; Protein processing in endoplasmic reticulum	IL-9 Signaling Pathway	N-glycan trimming in the ER and Calnexin/Calreticulin cycle; Protein methylation; Translesion Synthesis by POLH; HSF1 activation; Ovarian tumor domain proteases; Hedgehog ligand biogenesis; ABC-family proteins mediated transport; Neutrophil degranulation	0.637	117.4	142.2	125	80.2	73.2	61.9	2.15567e+06	2.60997e+06	2.29446e+06	1.47252e+06	1.34361e+06	1.13615e+06	High	High	High	High	High	High	1	Acetyl [N-Term]
High	Q9CZD3	Glycine--tRNA ligase OS=Mus musculus OX=10090 GN=Gars1 PE=1 SV=1	1	1	5	1	729	81.8	6.65	49	1	metabolic process	cytoplasm;cytosol;extracellular;mitochondrion	catalytic activity;nucleotide binding;protein binding	ENSMUSG00000029777.10	Gars	Aminoacyl-tRNA biosynthesis			0.637	130.8	119	118.8	72.2	75.8	83.4	121331	110367	110223	66969.6	70264.3	77305.1	High	High	High	High	High	Peak Found	1
High	P61027	Ras-related protein Rab-10 OS=Mus musculus OX=10090 GN=Rab10 PE=1 SV=1	10	2	10	2	200	22.5	8.38	44	2	cell differentiation;cell organization and biogenesis;regulation of biological process;response to stimulus;transport	endoplasmic reticulum;endosome;Golgi;membrane	catalytic activity;nucleotide binding;protein binding	ENSMUSG00000020671.9	Rab10	Endocytosis; AMPK signaling pathway	Focal Adhesion-PI3K-Akt-mTOR-signaling pathway	RAB GEFs exchange GTP for GDP on RABs; Neutrophil degranulation	0.635	118.4	136.7	108.1	87.9	76.7	72.3	185294	213799	169081	137440	119932	113088	High	High	High	Peak Found	High	High	1
High	P14824	Annexin A6 OS=Mus musculus OX=10090 GN=Anxa6 PE=1 SV=3	11	7	32	7	673	75.8	5.5	687	7	cell organization and biogenesis;cellular homeostasis;regulation of biological process;response to stimulus;transport	cytoplasm;cytosol;membrane;mitochondrion;nucleus	metal ion binding;nucleotide binding;protein binding;transporter activity	ENSMUSG00000018340.13	Anxa6		Prostaglandin Synthesis and Regulation; Calcium Regulation in the Cardiac Cell		0.635	113.9	123.7	127.5	78.7	78.7	77.5	1.41826e+06	1.53992e+06	1.58774e+06	979330	980129	964258	High	High	High	High	High	High	1
High	P58774	Tropomyosin beta chain OS=Mus musculus OX=10090 GN=Tpm2 PE=1 SV=1	10	3	9	3	284	32.8	4.7	101	3	cell organization and biogenesis;regulation of biological process	cytoplasm;cytoskeleton	protein binding;structural molecule activity	ENSMUSG00000028464.16	Tpm2	Hypertrophic cardiomyopathy (HCM); Dilated cardiomyopathy; Cardiac muscle contraction; Adrenergic signaling in cardiomyocytes	Striated Muscle Contraction	Striated Muscle Contraction; Smooth Muscle Contraction	0.635	123.4	149.5	137.7	52.2	53.6	83.6	703974	852887	785797	297675	305762	476975	High	High	High	Peak Found	High	Peak Found	1
High	P46061	Ran GTPase-activating protein 1 OS=Mus musculus OX=10090 GN=Rangap1 PE=1 SV=2	10	5	22	5	589	63.5	4.68	357	5	regulation of biological process;response to stimulus	chromosome;cytoplasm;cytoskeleton;cytosol;membrane;nucleus	enzyme regulator activity;protein binding;RNA binding	ENSMUSG00000022391.15	Rangap1	RNA transport		Resolution of Sister Chromatid Cohesion; Amplification of signal from unattached kinetochores via a MAD2 inhibitory signal; Separation of Sister Chromatids; RHO GTPases Activate Formins; SUMOylation of DNA replication proteins	0.635	113.2	133.9	123.5	83	76.2	70.2	2.13418e+06	2.52427e+06	2.32944e+06	1.56555e+06	1.43623e+06	1.32367e+06	High	High	High	High	High	High	1
High	Q61216	Double-strand break repair protein MRE11 OS=Mus musculus OX=10090 GN=Mre11 PE=1 SV=1	13	6	26	6	706	80.2	6.01	489	6	cell organization and biogenesis;cell proliferation;metabolic process;regulation of biological process;response to stimulus	chromosome;cytoplasm;nucleus	catalytic activity;DNA binding;metal ion binding;protein binding	ENSMUSG00000031928.15	Mre11a	Non-homologous end-joining; Homologous recombination	Non-homologous end joining; Homologous recombination; miRNA regulation of DNA Damage Response	Resolution of D-loop Structures through Holliday Junction Intermediates; Cytosolic sensors of pathogen-associated DNA ; HDR through MMEJ (alt-NHEJ); HDR through Single Strand Annealing (SSA); Sensing of DNA Double Strand Breaks; Recruitment and ATM-mediated phosphorylation of repair and signaling proteins at DNA double strand breaks; Regulation of TP53 Activity through Phosphorylation; DNA Damage…	0.634	122.7	113.6	133.2	78.2	64.1	88.2	1.20802e+06	1.11921e+06	1.31224e+06	770376	631015	868606	High	High	High	High	High	High	1
High	P62137	Serine/threonine-protein phosphatase PP1-alpha catalytic subunit OS=Mus musculus OX=10090 GN=Ppp1ca PE=1 SV=1	13	3	6	1	330	37.5	6.33	25	3	cell division;metabolic process;regulation of biological process;response to stimulus	cytoplasm;cytosol;membrane;nucleus	catalytic activity;metal ion binding;protein binding	ENSMUSG00000040385.6; ENSMUSG00000096994.2	Ppp1ca	Oxytocin signaling pathway; mRNA surveillance pathway; Herpes simplex infection; Regulation of actin cytoskeleton; Dopaminergic synapse; Focal adhesion; Insulin signaling pathway; Long-term potentiation; Amphetamine addiction; Hippo signaling pathway; Platelet activation; Insulin resistance; Oocyte meiosis; Proteoglycans in cancer; cGMP-PKG signaling pathway; Alcoholism; cAMP signaling pathway; V…		DARPP-32 events; Signaling by GPCR	0.634	108.1	130.9	124.3	92.3	65.7	78.8	78842.3	95460.4	90672.9	67358.4	47893.2	57477.6	Peak Found	Peak Found	High	High	Peak Found	High	1
High	P45591	Cofilin-2 OS=Mus musculus OX=10090 GN=Cfl2 PE=1 SV=1	17	2	13	1	166	18.7	7.88	244	2	cell organization and biogenesis;cellular homeostasis;regulation of biological process	cytoplasm;cytoskeleton;nucleus	protein binding	ENSMUSG00000062929.7	Cfl2	Regulation of actin cytoskeleton; Axon guidance; Pertussis; Fc gamma R-mediated phagocytosis	G13 Signaling Pathway; Regulation of Actin Cytoskeleton		0.634	109.4	109.7	153.9	79.3	69.3	78.4	1.1429e+06	1.14557e+06	1.60764e+06	828746	724241	819045	High	High	High	High	High	High	1
High	P05202	Aspartate aminotransferase, mitochondrial OS=Mus musculus OX=10090 GN=Got2 PE=1 SV=1	3	1	2	1	430	47.4	9	31	1	metabolic process;response to stimulus;transport	cell surface;membrane;mitochondrion;organelle lumen	catalytic activity;protein binding;RNA binding	ENSMUSG00000031672.8	Got2	Arginine and proline metabolism; Fat digestion and absorption; Metabolic pathways; Phenylalanine, tyrosine and tryptophan biosynthesis; Biosynthesis of amino acids; 2-Oxocarboxylic acid metabolism; Cysteine and methionine metabolism; Carbon metabolism; Alanine, aspartate and glutamate metabolism; Phenylalanine metabolism; Arginine biosynthesis; Tyrosine metabolism	Glycolysis and Gluconeogenesis; Alanine and aspartate metabolism		0.634	124.1	110.2	125.1	67	95.1	78.6	139452	123820	140571	75256.5	106932	88351.6	High	Peak Found	High	Peak Found	Peak Found	Peak Found	1
High	Q91VC3	Eukaryotic initiation factor 4A-III OS=Mus musculus OX=10090 GN=Eif4a3 PE=1 SV=3	12	4	16	3	411	46.8	6.73	267	4	metabolic process;regulation of biological process;response to stimulus;transport	cytoplasm;membrane;nucleus;spliceosomal complex	catalytic activity;nucleotide binding;RNA binding	ENSMUSG00000025580.15	Eif4a3	mRNA surveillance pathway; Spliceosome; RNA transport	TNF-alpha NF-kB Signaling Pathway; mRNA processing	mRNA 3'-end processing; Nonsense Mediated Decay (NMD) enhanced by the Exon Junction Complex (EJC); Cleavage of Growing Transcript in the Termination Region ; mRNA Splicing - Major Pathway; ISG15 antiviral mechanism; Transport of Mature mRNA derived from an Intron-Containing Transcript; Deadenylation of mRNA	0.633	159.4	102	131.6	71.3	83.1	52.6	469870	300710	387850	210292	244826	155161	High	High	High	Peak Found	Peak Found	High	1
High	Q8BU14	Translocation protein SEC62 OS=Mus musculus OX=10090 GN=Sec62 PE=1 SV=1	6	3	7	3	398	45.6	7.31	45	3	cell organization and biogenesis;transport	endoplasmic reticulum;membrane	transporter activity	ENSMUSG00000027706.8	Sec62	Protein export; Protein processing in endoplasmic reticulum		XBP1(S) activates chaperone genes	0.633	117.5	135.4	113.5	89.6	79.1	65	321956	371131	311035	245510	216649	178055	High	High	High	Peak Found	High	Peak Found	1
High	Q921H9	Cytochrome c oxidase assembly factor 7 OS=Mus musculus OX=10090 GN=Coa7 PE=1 SV=1	4	1	3	1	231	25.6	6.29	82	1		mitochondrion;nucleus		ENSMUSG00000048351.14	Selrc1; Coa7				0.632	128.6	120	124.3	89.6	78.6	58.8	698881	651914	675593	486859	427216	319443	Peak Found	High	Peak Found	Peak Found	High	High	1
High	Q6NZN0	RNA-binding protein 26 OS=Mus musculus OX=10090 GN=Rbm26 PE=1 SV=2	6	6	23	6	1012	114.1	9.16	251	6	metabolic process;regulation of biological process		metal ion binding;RNA binding		Rbm26		mRNA processing		0.632	108.4	123.1	123.1	94.1	77.7	73.7	1.63281e+06	1.85497e+06	1.85551e+06	1.41717e+06	1.17026e+06	1.10989e+06	High	High	High	High	High	High	1
High	P01942	Hemoglobin subunit alpha OS=Mus musculus OX=10090 GN=Hba PE=1 SV=2	11	1	5	1	142	15.1	8.22	121	1	response to stimulus;transport	membrane	antioxidant activity;catalytic activity;metal ion binding;protein binding;transporter activity		Hba-a1; Hba-a2				0.631	121.1	119.9	123.9	63	76.4	95.7	443623	439522	453835	230749	280007	350798	High	High	High	Peak Found	High	High	1
High	P97377	Cyclin-dependent kinase 2 OS=Mus musculus OX=10090 GN=Cdk2 PE=1 SV=2	7	2	6	1	346	39	8.54	72	2	cell division;cell organization and biogenesis;development;metabolic process;regulation of biological process;response to stimulus;transport	chromosome;cytoplasm;cytoskeleton;cytosol;endosome;nucleus	catalytic activity;metal ion binding;nucleotide binding;protein binding	ENSMUSG00000025358.16	Cdk2	FoxO signaling pathway; Herpes simplex infection; p53 signaling pathway; Progesterone-mediated oocyte maturation; Epstein-Barr virus infection; Small cell lung cancer; Hepatitis B; Oocyte meiosis; Cell cycle; Pathways in cancer; PI3K-Akt signaling pathway; Viral carcinogenesis; Measles; Prostate cancer	DNA Replication; PluriNetWork; miRNA regulation of DNA Damage Response; Spinal Cord Injury; Delta-Notch Signaling Pathway; IL-7 Signaling Pathway; G1 to S cell cycle control; Id Signaling Pathway	Removal of licensing factors from origins; Regulation of APC/C activators between G1/S and early anaphase; Phosphorylation of proteins involved in G1/S transition by active Cyclin E:Cdk2 complexes; TP53 Regulates Transcription of Genes Involved in G1 Cell Cycle Arrest; Meiotic Recombination; M/G1 Transition; Activation of ATR in response to replication stress; Cyclin A/B1/B2 associated events dur…	0.631	145.9	112.6	127.2	22.2	111.9	80.3	202082	155985	176240	30699	155078	111233	High	High	High	Not Found	High	High	1
High	P14206	40S ribosomal protein SA OS=Mus musculus OX=10090 GN=Rpsa PE=1 SV=4	13	3	11	3	295	32.8	4.87	186	3	cell differentiation;cell organization and biogenesis;metabolic process;transport	cytoplasm;cytosol;membrane;nucleus;ribosome	protein binding;receptor activity;RNA binding;structural molecule activity	ENSMUSG00000032518.6	Rpsa; LOC100045332; LOC100505031; LOC102642689	Ribosome	Cytoplasmic Ribosomal Proteins; Alpha6-Beta4 Integrin Signaling Pathway	L13a-mediated translational silencing of Ceruloplasmin expression; Nonsense Mediated Decay (NMD) independent of the Exon Junction Complex (EJC); Nonsense Mediated Decay (NMD) enhanced by the Exon Junction Complex (EJC); Ribosomal scanning and start codon recognition; GTP hydrolysis and joining of the 60S ribosomal subunit; Formation of a pool of free 40S subunits; SRP-dependent cotranslational pr…	0.63	122.5	138.9	103.2	61.1	82.8	91.5	681513	772351	574162	339907	460527	508772	High	High	High	High	High	High	1
High	Q8BKC5	Importin-5 OS=Mus musculus OX=10090 GN=Ipo5 PE=1 SV=3	6	4	9	4	1097	123.5	4.93	155	4	regulation of biological process;response to stimulus;transport	cytoplasm;membrane;nucleus	protein binding;RNA binding;transporter activity	ENSMUSG00000030662.9	Ipo5				0.63	103.1	120.5	159.3	33.3	100.3	83.6	78487.7	91673.8	121204	25341.3	76310.3	63588.1	High	High	High	Not Found	Peak Found	High	1	Acetyl [N-Term]
High	Q9Z2X1	Heterogeneous nuclear ribonucleoprotein F OS=Mus musculus OX=10090 GN=Hnrnpf PE=1 SV=3	20	6	41	4	415	45.7	5.49	844	6	metabolic process;regulation of biological process	cytosol;membrane;nucleus;spliceosomal complex	protein binding;RNA binding	ENSMUSG00000042079.13	Hnrnpf		mRNA processing	mRNA Splicing - Major Pathway; FGFR2 alternative splicing	0.629	125.7	120.6	122.8	73.9	79.4	77.6	4.04536e+06	3.88052e+06	3.95196e+06	2.37826e+06	2.55439e+06	2.49667e+06	High	High	High	High	High	High	1
High	Q8R5H1	Ubiquitin carboxyl-terminal hydrolase 15 OS=Mus musculus OX=10090 GN=Usp15 PE=1 SV=1	33	26	93	26	981	112.3	5.17	1175	26	cell organization and biogenesis;metabolic process;regulation of biological process;response to stimulus	cytoplasm;cytosol;mitochondrion;nucleus	catalytic activity;protein binding	ENSMUSG00000020124.10	Usp15			Ub-specific processing proteases	0.629	120.9	132.4	126.6	75.3	74.3	70.4	7.83928e+06	8.5824e+06	8.20863e+06	4.88375e+06	4.81884e+06	4.56253e+06	High	High	High	High	High	High	1	Acetyl [N-Term]
High	P54775	26S proteasome regulatory subunit 6B OS=Mus musculus OX=10090 GN=Psmc4 PE=1 SV=2	14	4	9	4	418	47.4	5.21	26	4	metabolic process;regulation of biological process;response to stimulus	cytoplasm;cytosol;membrane;nucleus;proteasome	catalytic activity;nucleotide binding;protein binding;RNA binding	ENSMUSG00000030603.16	Psmc4	Proteasome; Epstein-Barr virus infection	Proteasome Degradation	The role of GTSE1 in G2/M progression after G2 checkpoint; CDT1 association with the CDC6:ORC:origin complex; Ubiquitin Mediated Degradation of Phosphorylated Cdc25A; RUNX1 regulates transcription of genes involved in differentiation of HSCs; Degradation of beta-catenin by the destruction complex; Autodegradation of the E3 ubiquitin ligase COP1; UCH proteinases; MAPK6/MAPK4 signaling; SCF-beta-Tr…	0.629	139.2	112.9	121.9	54.4	91	80.7	221271	179533	193797	86427	144655	128352	High	High	High	Peak Found	Peak Found	Peak Found	1	Acetyl [N-Term]
High	P11438	Lysosome-associated membrane glycoprotein 1 OS=Mus musculus OX=10090 GN=Lamp1 PE=1 SV=2	3	1	2	1	406	43.8	8.4	31	1	cell death;regulation of biological process;response to stimulus;transport	cell surface;cytoplasm;cytosol;endosome;membrane;vacuole	protein binding	ENSMUSG00000031447.7	Lamp1	Tuberculosis; Lysosome; Phagosome		Neutrophil degranulation	0.628	103.7	138.2	130.4	72.2	86.7	68.8	154236	205472	193935	107402	128937	102394	High	High	Peak Found	Peak Found	Peak Found	Peak Found	1
High	P63037	DnaJ homolog subfamily A member 1 OS=Mus musculus OX=10090 GN=Dnaja1 PE=1 SV=1	4	1	1	1	397	44.8	7.08	37	1	cellular component movement;metabolic process;regulation of biological process;response to stimulus;transport	cytoplasm;cytoskeleton;cytosol;endoplasmic reticulum;membrane;mitochondrion;nucleus	enzyme regulator activity;metal ion binding;nucleotide binding;protein binding	ENSMUSG00000028410.13	Dnaja1	Protein processing in endoplasmic reticulum	Exercise-induced Circadian Regulation; Exercise-induced Circadian Regulation	HSP90 chaperone cycle for steroid hormone receptors (SHR)	0.627	161.4	116.1	93.6	86.6	41	101.2	32893.7	23653.9	19084.4	17655.7	8365.79	20635.7	High	Peak Found	Peak Found	Peak Found	Peak Found	Peak Found	1
High	P43247	DNA mismatch repair protein Msh2 OS=Mus musculus OX=10090 GN=Msh2 PE=1 SV=1	1	1	4	1	935	104.1	5.96	31	1	cell differentiation;cell organization and biogenesis;metabolic process;regulation of biological process;response to stimulus	membrane;nucleus	catalytic activity;DNA binding;metal ion binding;nucleotide binding;protein binding	ENSMUSG00000024151.13	Msh2	Platinum drug resistance; Pathways in cancer; Colorectal cancer; Mismatch repair	Mismatch repair	Mismatch repair (MMR) directed by MSH2:MSH3 (MutSbeta); Mismatch repair (MMR) directed by MSH2:MSH6 (MutSalpha)	0.627	123.7	105.5	134.5	77.5	55.7	103.2	59281.6	50549	64468	37149.5	26688.2	49445.3	High	High	High	Peak Found	High	Peak Found	1
High	Q61191	Host cell factor 1 OS=Mus musculus OX=10090 GN=Hcfc1 PE=1 SV=2	23	34	173	34	2045	210.3	7.18	2423	34	cell organization and biogenesis;metabolic process;regulation of biological process;response to stimulus	cytoplasm;membrane;nucleus	catalytic activity;protein binding	ENSMUSG00000031386.14	Hcfc1	Herpes simplex infection	Mitochondrial Gene Expression; PluriNetWork	HATs acetylate histones; UCH proteinases	0.626	126	130.1	116.1	73.6	77.2	76.9	2.42637e+07	2.5062e+07	2.236e+07	1.41659e+07	1.48696e+07	1.48178e+07	High	High	High	High	High	High	1	Acetyl [N-Term]
High	Q9CYN2	Signal peptidase complex subunit 2 OS=Mus musculus OX=10090 GN=Spcs2 PE=1 SV=1	20	4	15	4	226	25	8.57	106	4	metabolic process;transport	endoplasmic reticulum;membrane	catalytic activity	ENSMUSG00000035227.7	Spcs2	Protein export		Synthesis, secretion, and deacylation of Ghrelin	0.626	123.5	111.7	128.4	89.3	60.7	86.2	1.08457e+06	980706	1.12741e+06	784330	533052	757090	High	High	High	High	High	High	1
High	P81122	Insulin receptor substrate 2 OS=Mus musculus OX=10090 GN=Irs2 PE=1 SV=2	1	1	1	1	1321	136.7	8.69	0	1	cell proliferation;cellular homeostasis;regulation of biological process;response to stimulus	cytoplasm;cytosol;membrane	protein binding;signal transducer activity	ENSMUSG00000038894.7	Irs2	FoxO signaling pathway; Type II diabetes mellitus; MicroRNAs in cancer; Regulation of lipolysis in adipocytes; Insulin signaling pathway; Insulin resistance; Longevity regulating pathway; Non-alcoholic fatty liver disease (NAFLD); cGMP-PKG signaling pathway; Adipocytokine signaling pathway; AMPK signaling pathway; Longevity regulating pathway - multiple species	IL-9 Signaling Pathway; EPO Receptor Signaling; Focal Adhesion-PI3K-Akt-mTOR-signaling pathway; IL-7 Signaling Pathway; Adipogenesis genes; IL-2 Signaling Pathway; Alpha6-Beta4 Integrin Signaling Pathway; Leptin Insulin Overlap	RET signaling; PI3K Cascade; Signal attenuation; Interleukin-7 signaling; PI5P, PP2A and IER3 Regulate PI3K/AKT Signaling; Interleukin-20 family signaling; Signaling by Leptin; IRS activation; Signaling by Leptin; RAF/MAP kinase cascade; SOS-mediated signalling; Mus musculus biological processes; PI3K/AKT activation	0.625	103.1	132.5	128.4	111.7	80.3	44	31923.6	41015.5	39731.8	34578.2	24844.3	13621.7	High	Peak Found	Peak Found	Not Found	Not Found	Not Found	1
High	Q9DBH5	Vesicular integral-membrane protein VIP36 OS=Mus musculus OX=10090 GN=Lman2 PE=1 SV=2	9	2	9	2	358	40.4	6.95	45	2	regulation of biological process;transport	cell surface;Golgi;membrane	metal ion binding;protein binding	ENSMUSG00000021484.7	Lman2	Protein processing in endoplasmic reticulum			0.625	128.5	124.7	104.7	80.9	72.2	89	421828	409069	343545	265372	236965	292170	High	High	High	High	High	High	1
High	P29351	Tyrosine-protein phosphatase non-receptor type 6 OS=Mus musculus OX=10090 GN=Ptpn6 PE=1 SV=2	10	6	17	6	595	67.5	7.81	213	6	cell differentiation;cell proliferation;defense response;metabolic process;regulation of biological process;response to stimulus	cytoplasm;cytosol;nucleus	catalytic activity;protein binding;receptor activity;signal transducer activity	ENSMUSG00000004266.15	Ptpn6	T cell receptor signaling pathway; Jak-STAT signaling pathway; Adherens junction; B cell receptor signaling pathway; Proteoglycans in cancer; Natural killer cell mediated cytotoxicity; Leishmaniasis	IL-5 Signaling Pathway; Microglia Pathogen Phagocytosis Pathway; IL-3 Signaling Pathway; Kit Receptor Signaling Pathway; IL-2 Signaling Pathway; EGFR1 Signaling Pathway	Antigen activates B Cell Receptor (BCR) leading to generation of second messengers; PD-1 signaling; GPVI-mediated activation cascade; Regulation of KIT signaling; Neutrophil degranulation; Interleukin receptor SHC signaling; Interferon gamma signaling; Regulation of IFNA signaling; CD22 mediated BCR regulation	0.625	121.6	127.1	116.9	84.2	77	73.2	530380	554547	510120	367103	336068	319207	High	High	High	High	High	High	1
High	Q6P5F9	Exportin-1 OS=Mus musculus OX=10090 GN=Xpo1 PE=1 SV=1	9	8	14	8	1071	123	6.07	132	8	regulation of biological process;response to stimulus;transport	chromosome;cytoplasm;cytosol;membrane;nucleus	protein binding;RNA binding;transporter activity	ENSMUSG00000020290.14	Xpo1	Epstein-Barr virus infection; HTLV-I infection; Ribosome biogenesis in eukaryotes; Influenza A; RNA transport		Deactivation of the beta-catenin transactivating complex; HuR (ELAVL1) binds and stabilizes mRNA; MAPK6/MAPK4 signaling; Cyclin A/B1/B2 associated events during G2/M transition; Amplification of signal from unattached kinetochores via a MAD2 inhibitory signal; Resolution of Sister Chromatid Cohesion; Separation of Sister Chromatids; RHO GTPases Activate Formins	0.624	124.9	132.8	124.1	63	65.4	89.7	526732	560285	523455	265507	276006	378517	High	High	High	High	Peak Found	Peak Found	1
High	P12382	ATP-dependent 6-phosphofructokinase, liver type OS=Mus musculus OX=10090 GN=Pfkl PE=1 SV=4	7	3	11	3	780	85.3	7.17	198	3	cell organization and biogenesis;metabolic process;regulation of biological process;response to stimulus	cytoplasm;cytosol;membrane	catalytic activity;metal ion binding;nucleotide binding;protein binding	ENSMUSG00000020277.10	Pfkl	RNA degradation; Metabolic pathways; Biosynthesis of amino acids; Glycolysis / Gluconeogenesis; Pentose phosphate pathway; HIF-1 signaling pathway; AMPK signaling pathway; Carbon metabolism; Fructose and mannose metabolism; Galactose metabolism; Central carbon metabolism in cancer; Glucagon signaling pathway	Glycolysis and Gluconeogenesis; Insulin Signaling	Neutrophil degranulation; Glycolysis	0.622	135.2	108.4	150.4	65.4	41.5	99.2	768608	616344	855014	371820	235870	564284	High	High	High	High	High	High	1
Medium	A2ASS6	Titin OS=Mus musculus OX=10090 GN=Ttn PE=1 SV=1	0	1	1	1	35213	3904.1	6.2	0	1	cell organization and biogenesis;metabolic process;regulation of biological process;response to stimulus	chromosome;cytoplasm;nucleus	catalytic activity;metal ion binding;nucleotide binding;protein binding;structural molecule activity	ENSMUSG00000051747.14	Ttn		Striated Muscle Contraction	Platelet degranulation ; Striated Muscle Contraction	0.622	108.7	156.4	102.9	97.3	80.3	54.5	62155.4	89415.4	58830.8	55600.1	45896.2	31130.9	Peak Found	Peak Found	High	Peak Found	Peak Found	Peak Found	1
High	Q99J56	Derlin-1 OS=Mus musculus OX=10090 GN=Derl1 PE=1 SV=1	4	1	2	1	251	28.8	9.51	20	1	cell organization and biogenesis;metabolic process;regulation of biological process;response to stimulus;transport	endoplasmic reticulum;endosome;membrane	catalytic activity;protein binding	ENSMUSG00000022365.5	Derl1	Amyotrophic lateral sclerosis (ALS); Protein processing in endoplasmic reticulum		N-glycan trimming in the ER and Calnexin/Calreticulin cycle; ABC-family proteins mediated transport	0.621	167.4	108.2	102.9	75.6	81.9	64	281953	182190	173396	127371	137955	107760	Peak Found	High	High	Peak Found	Peak Found	Peak Found	1
High	A2A432	Cullin-4B OS=Mus musculus OX=10090 GN=Cul4b PE=1 SV=1	26	20	83	13	970	110.6	8.37	978	20	cell organization and biogenesis;metabolic process;regulation of biological process;response to stimulus	cytosol;nucleus	catalytic activity;DNA binding;protein binding	ENSMUSG00000031095.15	Cul4b	Ubiquitin mediated proteolysis; Nucleotide excision repair		Dual incision in TC-NER; Recognition of DNA damage by PCNA-containing replication complex; Dual Incision in GG-NER; DNA Damage Recognition in GG-NER; Formation of Incision Complex in GG-NER; Neddylation; Formation of TC-NER Pre-Incision Complex; Gap-filling DNA repair synthesis and ligation in TC-NER	0.621	120.6	131.9	127	72.1	70.2	78.2	4.64061e+06	5.07342e+06	4.88619e+06	2.77405e+06	2.7009e+06	3.00841e+06	High	High	High	High	High	High	1
High	O70194	Eukaryotic translation initiation factor 3 subunit D OS=Mus musculus OX=10090 GN=Eif3d PE=1 SV=2	3	2	3	2	548	63.9	6.05	90	2	cell organization and biogenesis;metabolic process;regulation of biological process	cytoplasm;membrane	RNA binding	ENSMUSG00000016554.8	Eif3d	RNA transport	Translation Factors	Formation of a pool of free 40S subunits; L13a-mediated translational silencing of Ceruloplasmin expression; Ribosomal scanning and start codon recognition; Formation of the ternary complex, and subsequently, the 43S complex; Translation initiation complex formation; GTP hydrolysis and joining of the 60S ribosomal subunit	0.621	129.8	109.6	133.3	84.3	76.3	66.7	337792	285198	346727	219444	198476	173505	Peak Found	High	High	Peak Found	Peak Found	Peak Found	1
High	Q9D0E1	Heterogeneous nuclear ribonucleoprotein M OS=Mus musculus OX=10090 GN=Hnrnpm PE=1 SV=3	27	18	79	18	729	77.6	8.63	844	18	metabolic process;regulation of biological process	cell surface;membrane;nucleus;spliceosomal complex	protein binding;RNA binding	ENSMUSG00000059208.14	Hnrnpm	Spliceosome	mRNA processing	mRNA Splicing - Major Pathway; FGFR2 alternative splicing	0.621	123	134.7	113.7	64.9	82.8	81	5.18941e+06	5.68388e+06	4.7981e+06	2.73918e+06	3.49266e+06	3.41791e+06	High	High	High	High	High	High	1
High	Q8K386	Ras-related protein Rab-15 OS=Mus musculus OX=10090 GN=Rab15 PE=1 SV=1	5	1	6	1	212	24.3	5.71	181	1	regulation of biological process;response to stimulus;transport	membrane	catalytic activity;nucleotide binding;protein binding		Rab15				0.62	124.8	143.8	104.3	77.4	70.8	78.9	706241	813427	590268	438122	400783	446178	High	High	High	High	High	High	1
High	P97868	E3 ubiquitin-protein ligase RBBP6 OS=Mus musculus OX=10090 GN=Rbbp6 PE=1 SV=5	1	1	3	1	1790	199.5	9.63	75	1	metabolic process;regulation of biological process;response to stimulus	chromosome;cytoplasm;cytoskeleton;nucleus	catalytic activity;metal ion binding;protein binding;RNA binding	ENSMUSG00000030779.15	Rbbp6			Antigen processing: Ubiquitination & Proteasome degradation	0.619	140	120.5	110.6	85.4	68.9	74.6	273054	234884	215729	166545	134280	145430	High	High	High	Peak Found	Peak Found	Peak Found	1
High	Q9Z1X4	Interleukin enhancer-binding factor 3 OS=Mus musculus OX=10090 GN=Ilf3 PE=1 SV=2	10	7	22	7	898	96	8.76	297	7	defense response;metabolic process;regulation of biological process;response to stimulus	cytoplasm;extracellular;membrane;mitochondrion;nucleus	DNA binding;protein binding;RNA binding	ENSMUSG00000032178.14	Ilf3		mRNA processing		0.617	119.3	108.5	127.6	82.4	89.5	72.6	1.05816e+06	962446	1.13194e+06	730652	793355	644039	High	High	High	High	High	High	1
High	Q60838	Segment polarity protein dishevelled homolog DVL-2 OS=Mus musculus OX=10090 GN=Dvl2 PE=1 SV=2	7	4	12	1	736	78.8	5.96	176	4	cell organization and biogenesis;development;metabolic process;regulation of biological process;response to stimulus;transport	cytoplasm;cytoskeleton;cytosol;membrane;nucleus	protein binding	ENSMUSG00000020888.16	Dvl2	mTOR signaling pathway; Wnt signaling pathway; Basal cell carcinoma; Hippo signaling pathway; Breast cancer; Signaling pathways regulating pluripotency of stem cells; Melanogenesis; HTLV-I infection; Notch signaling pathway; Pathways in cancer	Notch Signaling Pathway; ESC Pluripotency Pathways; Wnt Signaling in Kidney Disease; Wnt Signaling Pathway; Wnt Signaling Pathway NetPath; Wnt Signaling Pathway and Pluripotency	WNT5A-dependent internalization of FZD4; Asymmetric localization of PCP proteins; Disassembly of the destruction complex and recruitment of AXIN to the membrane; WNT mediated activation of DVL; RHO GTPases Activate Formins; Signaling by Hippo; Cargo recognition for clathrin-mediated endocytosis; Degradation of DVL	0.617	127.8	129.1	116.8	80.5	72	73.8	180123	182053	164665	113482	101524	103966	Peak Found	Peak Found	High	Peak Found	Peak Found	Peak Found	1
High	Q60591	Nuclear factor of activated T-cells, cytoplasmic 2 OS=Mus musculus OX=10090 GN=Nfatc2 PE=1 SV=3	2	2	3	2	927	100	6.76	46	2	cellular component movement;metabolic process;regulation of biological process;response to stimulus	cytoplasm;cytosol;nucleus	DNA binding;protein binding	ENSMUSG00000027544.16	Nfatc2	Oxytocin signaling pathway; Wnt signaling pathway; T cell receptor signaling pathway; VEGF signaling pathway; Hepatitis B; Axon guidance; HTLV-I infection; Osteoclast differentiation; B cell receptor signaling pathway; cGMP-PKG signaling pathway; Natural killer cell mediated cytotoxicity; Th1 and Th2 cell differentiation	Heart Development	FCERI mediated Ca+2 mobilization; CLEC7A (Dectin-1) induces NFAT activation	0.616	115.2	160.9	107.5	99.1	78.3	39.1	93270.7	130296	87057.8	80280.5	63409.5	31626.8	High	High	High	Peak Found	Peak Found	Peak Found	1
High	Q9DCF9	Translocon-associated protein subunit gamma OS=Mus musculus OX=10090 GN=Ssr3 PE=1 SV=1	8	1	6	1	185	21.1	9.61	70	1	cell organization and biogenesis;transport	endoplasmic reticulum;membrane		ENSMUSG00000027828.12	Ssr3	Protein processing in endoplasmic reticulum			0.616	191.9	62.7	118.8	100.3	53	73.2	117420	38375.8	72717.9	61356.3	32458.8	44785.8	High	High	High	High	High	High	1
High	Q8BJF9	Charged multivesicular body protein 2b OS=Mus musculus OX=10090 GN=Chmp2b PE=1 SV=1	5	1	4	1	213	23.9	8.78	103	1	cell organization and biogenesis;cellular homeostasis;regulation of biological process;transport	cytoplasm;cytosol;endosome;membrane;vacuole	protein binding	ENSMUSG00000004843.6	Chmp2b	Endocytosis		Macroautophagy; Endosomal Sorting Complex Required For Transport (ESCRT)	0.616	156.3	105.9	114.7	65.2	82.2	75.5	661379	448156	485397	276011	347687	319590	High	High	High	Peak Found	Peak Found	High	1
High	P40142	Transketolase OS=Mus musculus OX=10090 GN=Tkt PE=1 SV=1	9	5	12	5	623	67.6	7.5	117	5	metabolic process;regulation of biological process	membrane	catalytic activity;metal ion binding;protein binding	ENSMUSG00000021957.6	Tkt	Metabolic pathways; Biosynthesis of amino acids; Pentose phosphate pathway; Carbon metabolism	Pentose Phosphate Pathway	Pentose phosphate pathway (hexose monophosphate shunt); Insulin effects increased synthesis of Xylulose-5-Phosphate	0.616	121.8	129.2	108.2	88.2	81.9	70.7	750700	796519	666881	543884	505210	436064	High	High	High	High	High	High	1
High	Q62311	Transcription initiation factor TFIID subunit 6 OS=Mus musculus OX=10090 GN=Taf6 PE=1 SV=1	3	2	6	2	678	72.6	8.6	66	2	metabolic process;regulation of biological process	cytosol;nucleus	DNA binding;protein binding	ENSMUSG00000036980.13	Taf6	Herpes simplex infection; Basal transcription factors	Estrogen signaling; Eukaryotic Transcription Initiation	RNA Polymerase II Transcription Initiation; Regulation of TP53 Activity through Phosphorylation; RNA polymerase II transcribes snRNA genes; RNA Polymerase II Promoter Escape; RNA Polymerase II Pre-transcription Events; RNA Polymerase II Transcription Pre-Initiation And Promoter Opening	0.616	116.7	168	101.8	58.6	76	78.9	126552	182303	110482	63590.8	82433.9	85562.2	High	High	Peak Found	High	High	High	1
High	P62900	60S ribosomal protein L31 OS=Mus musculus OX=10090 GN=Rpl31 PE=1 SV=1	11	1	1	1	125	14.5	10.54	25	1	metabolic process	membrane;ribosome	protein binding;RNA binding;structural molecule activity	ENSMUSG00000073702.11	Rpl31	Ribosome	Cytoplasmic Ribosomal Proteins		0.615	76.2	164.6	126.3	101.3	68.9	62.7	78109.5	168690	129425	103827	70646.9	64235.2	Peak Found	High	Peak Found	Peak Found	Peak Found	Peak Found	1
High	P50516	V-type proton ATPase catalytic subunit A OS=Mus musculus OX=10090 GN=Atp6v1a PE=1 SV=2	10	5	8	5	617	68.3	5.58	46	5	cellular homeostasis;metabolic process;response to stimulus;transport	cytosol;membrane;mitochondrion	catalytic activity;nucleotide binding;transporter activity	ENSMUSG00000052459.13	Atp6v1a	mTOR signaling pathway; Rheumatoid arthritis; Metabolic pathways; Phagosome; Oxidative phosphorylation; Synaptic vesicle cycle; Collecting duct acid secretion		Ion channel transport; ROS, RNS production in phagocytes; Transferrin endocytosis and recycling; Insulin receptor recycling	0.615	88.7	104.2	86.8	137.3	92	91.1	1.70842e+06	2.00838e+06	1.6719e+06	2.64561e+06	1.77271e+06	1.75548e+06	High	High	High	Peak Found	High	Peak Found	1
High	Q64433	10 kDa heat shock protein, mitochondrial OS=Mus musculus OX=10090 GN=Hspe1 PE=1 SV=2	19	2	4	2	102	11	8.35	73	2	cell differentiation;metabolic process;response to stimulus	cytoplasm;membrane;mitochondrion;organelle lumen	metal ion binding;nucleotide binding;protein binding;RNA binding	ENSMUSG00000073676.4	Hspe1				0.614	134.9	119.2	131.4	53	87.1	74.5	111869	98809.2	108949	43923.1	72182.7	61756.8	High	High	High	High	Peak Found	Peak Found	1
High	Q9JKF1	Ras GTPase-activating-like protein IQGAP1 OS=Mus musculus OX=10090 GN=Iqgap1 PE=1 SV=2	6	6	9	6	1657	188.6	6.48	124	6	cell growth;regulation of biological process;response to stimulus	cytoplasm;cytoskeleton;membrane;nucleus	enzyme regulator activity;protein binding	ENSMUSG00000030536.10	Iqgap1	Regulation of actin cytoskeleton; Adherens junction; Proteoglycans in cancer	G13 Signaling Pathway; Regulation of Actin Cytoskeleton	Nephrin family interactions; RHO GTPases activate IQGAPs; Neutrophil degranulation	0.613	143.1	119	94.4	38.1	141	64.4	251003	208684	165605	66774.9	247329	113036	High	High	High	Peak Found	Peak Found	Peak Found	1
Medium	Q8JZQ2	AFG3-like protein 2 OS=Mus musculus OX=10090 GN=Afg3l2 PE=1 SV=1	1	1	3	1	802	89.5	8.6	21	1	cell organization and biogenesis;cellular homeostasis;metabolic process;regulation of biological process;response to stimulus;transport	membrane;mitochondrion	catalytic activity;metal ion binding;nucleotide binding;protein binding	ENSMUSG00000024527.9	Afg3l2		mRNA processing	Processing of SMDT1	0.612	146.3	125.1	103.9	68.3	79.8	76.6	52958.3	45293.3	37627.7	24711.7	28890.5	27724.5	High	High	High	Peak Found	Peak Found	Peak Found	1
High	Q61881	DNA replication licensing factor MCM7 OS=Mus musculus OX=10090 GN=Mcm7 PE=1 SV=1	7	4	9	4	719	81.2	6.37	125	4	cell proliferation;metabolic process;regulation of biological process;response to stimulus	cytosol;membrane;nucleus	catalytic activity;DNA binding;nucleotide binding;protein binding	ENSMUSG00000029730.16	Mcm7	DNA replication; Cell cycle	DNA Replication; miRNA regulation of DNA Damage Response; TNF-alpha NF-kB Signaling Pathway; G1 to S cell cycle control	Removal of licensing factors from origins; Activation of the pre-replicative complex; Assembly of the pre-replicative complex; Orc1 removal from chromatin; M/G1 Transition; Activation of ATR in response to replication stress; Regulation of DNA replication	0.612	103.6	163.3	105.9	60.7	79.6	86.9	225982	356140	230975	132340	173530	189580	High	High	High	High	High	High	1
High	O54734	Dolichyl-diphosphooligosaccharide--protein glycosyltransferase 48 kDa subunit OS=Mus musculus OX=10090 GN=Ddost PE=1 SV=2	12	4	9	4	441	49	5.83	148	4	metabolic process;response to stimulus	endoplasmic reticulum;membrane	catalytic activity	ENSMUSG00000028757.4	Ddost	Metabolic pathways; N-Glycan biosynthesis; Protein processing in endoplasmic reticulum		Neutrophil degranulation	0.612	158.3	84.4	134.4	69.1	96.4	57.5	572386	305023	486003	249747	348464	207872	High	High	High	Peak Found	High	High	1
High	Q922D4	Serine/threonine-protein phosphatase 6 regulatory subunit 3 OS=Mus musculus OX=10090 GN=Ppp6r3 PE=1 SV=1	2	1	2	1	844	94.6	4.58	40	1	regulation of biological process	cytoplasm;cytosol;membrane;nucleus	protein binding	ENSMUSG00000024908.14	Ppp6r3			COPII (Coat Protein 2) Mediated Vesicle Transport	0.612	105.4	131	118.4	64.5	112.4	68.3	33875.3	42086	38036.8	20720.9	36098	21947.2	High	High	Peak Found	Not Found	Not Found	Not Found	1
High	O70133	ATP-dependent RNA helicase A OS=Mus musculus OX=10090 GN=Dhx9 PE=1 SV=2	9	11	39	11	1380	149.4	6.83	462	11	cell death;cell differentiation;cell organization and biogenesis;defense response;metabolic process;regulation of biological process;response to stimulus;transport	cytoplasm;cytoskeleton;membrane;nucleus;ribosome	catalytic activity;DNA binding;metal ion binding;nucleotide binding;protein binding;RNA binding		Dhx9		PluriNetWork; mRNA processing		0.611	130.1	132	124	81.5	64.8	67.5	1.29773e+06	1.31648e+06	1.23658e+06	813263	646739	673421	High	High	High	High	High	High	1
High	P97807	Fumarate hydratase, mitochondrial OS=Mus musculus OX=10090 GN=Fh PE=1 SV=3	4	1	2	1	507	54.3	9.04	0	1	metabolic process	cytoplasm;mitochondrion	catalytic activity	ENSMUSG00000026526.14	Fh1	Pyruvate metabolism; Citrate cycle (TCA cycle); Metabolic pathways; Pathways in cancer; Renal cell carcinoma; Carbon metabolism	TCA Cycle; Amino Acid metabolism	Citric acid cycle (TCA cycle)	0.611	94.9	198.7	97.3	121.8	27.9	59.4	64114	134281	65712.6	82263.9	18852	40166.3	High	High	Peak Found	Peak Found	Not Found	Peak Found	1
High	Q9DBG6	Dolichyl-diphosphooligosaccharide--protein glycosyltransferase subunit 2 OS=Mus musculus OX=10090 GN=Rpn2 PE=1 SV=1	11	4	19	4	631	69	5.81	335	4	metabolic process;response to stimulus	endoplasmic reticulum;membrane	catalytic activity	ENSMUSG00000027642.15	Rpn2	Metabolic pathways; N-Glycan biosynthesis; Protein processing in endoplasmic reticulum	Proteasome Degradation		0.61	134.2	118.1	120.2	87.2	63.6	76.7	2.17412e+06	1.91265e+06	1.94673e+06	1.4123e+06	1.0306e+06	1.24224e+06	High	High	High	High	High	High	1
High	P48962	ADP/ATP translocase 1 OS=Mus musculus OX=10090 GN=Slc25a4 PE=1 SV=4	22	6	48	2	298	32.9	9.72	503	6	cell organization and biogenesis;regulation of biological process;transport	membrane;mitochondrion;nucleus	protein binding;transporter activity	ENSMUSG00000031633.4	Slc25a4	HTLV-I infection; Huntington's disease; Parkinson's disease; cGMP-PKG signaling pathway; Calcium signaling pathway	Electron Transport Chain; mRNA processing	Regulation of insulin secretion	0.61	137.6	123	101.5	73.3	80.6	84	401204	358530	295920	213695	234986	245060	High	High	High	High	High	High	1
High	Q9Z2Y8	Pyridoxal phosphate homeostasis protein OS=Mus musculus OX=10090 GN=Plpbp PE=1 SV=1	5	1	2	1	274	30	8.27	0	1		mitochondrion		ENSMUSG00000031485.15	Prosc; Plpbp				0.609	148.3	95.7	144.6	30.4	88.1	93	74753.3	48229.1	72864	15298.9	44390.7	46867.8	High	High	Peak Found	Not Found	Peak Found	Peak Found	1
High	Q52KI8	Serine/arginine repetitive matrix protein 1 OS=Mus musculus OX=10090 GN=Srrm1 PE=1 SV=2	3	3	8	3	946	106.8	11.87	71	3	metabolic process	nucleus;spliceosomal complex	DNA binding;RNA binding		Srrm1	mRNA surveillance pathway; RNA transport	mRNA processing		0.609	110.9	112.9	129.5	105.4	75.6	65.7	393805	400705	459651	374100	268486	233414	High	High	High	Peak Found	High	High	1
High	Q8BSQ9	Protein polybromo-1 OS=Mus musculus OX=10090 GN=Pbrm1 PE=1 SV=4	1	1	3	1	1634	187.1	6.9	54	1	cell differentiation;cell organization and biogenesis;metabolic process;regulation of biological process	chromosome;nucleus	DNA binding;protein binding	ENSMUSG00000042323.16	Pbrm1		PluriNetWork	RMTs methylate histone arginines; RUNX1 interacts with co-factors whose precise effect on RUNX1 targets is not known	0.607	104.6	91.5	162.8	55.5	95.7	90	34011.8	29743.9	52945	18066.1	31109.5	29257.9	High	High	High	Not Found	Not Found	Not Found	1
High	P61620	Protein transport protein Sec61 subunit alpha isoform 1 OS=Mus musculus OX=10090 GN=Sec61a1 PE=1 SV=2	21	8	29	8	476	52.2	8.06	347	8	cell growth;cell organization and biogenesis;development;response to stimulus;transport	endoplasmic reticulum;membrane	transporter activity	ENSMUSG00000030082.14	Sec61a1	Phagosome; Protein export; Protein processing in endoplasmic reticulum		XBP1(S) activates chaperone genes	0.606	135.5	113.8	114.8	97.3	69.5	69.1	2.21791e+06	1.86247e+06	1.88004e+06	1.59339e+06	1.13718e+06	1.13145e+06	High	High	High	High	High	High	1
High	Q8R4K2	Interleukin-1 receptor-associated kinase 4 OS=Mus musculus OX=10090 GN=Irak4 PE=1 SV=1	12	5	22	5	459	50.8	5.4	296	5	cellular component movement;defense response;metabolic process;regulation of biological process;response to stimulus	cytoplasm;nucleus	catalytic activity;metal ion binding;nucleotide binding;protein binding	ENSMUSG00000059883.16	Irak4	Chagas disease (American trypanosomiasis); NOD-like receptor signaling pathway; Toxoplasmosis; Tuberculosis; Toll-like receptor signaling pathway; Pertussis; Neurotrophin signaling pathway; Influenza A; NF-kappa B signaling pathway; Leishmaniasis; Measles	IL-1 Signaling Pathway; Toll Like Receptor signaling	TRAF6 mediated IRF7 activation in TLR7/8 or 9 signaling; Interleukin-1 family signaling; PI5P, PP2A and IER3 Regulate PI3K/AKT Signaling; TRAF6 mediated induction of NFkB and MAP kinases upon TLR7/8 or 9 activation	0.605	121	140.5	123	79.5	75.9	60.1	1.13362e+06	1.31678e+06	1.15268e+06	745148	711579	562733	High	High	High	High	High	High	1
High	Q91WQ3	Tyrosine--tRNA ligase, cytoplasmic OS=Mus musculus OX=10090 GN=Yars1 PE=1 SV=3	13	7	24	7	528	59.1	7.01	207	7	metabolic process	cytoplasm;cytosol	catalytic activity;nucleotide binding;RNA binding		Yars	Aminoacyl-tRNA biosynthesis			0.605	126.9	120.6	119.5	88.2	75.5	69.3	925264	879147	870789	642619	550520	504790	High	High	High	High	High	High	1
High	P83882	60S ribosomal protein L36a OS=Mus musculus OX=10090 GN=Rpl36a PE=3 SV=2	24	3	11	3	106	12.4	10.58	123	3	metabolic process;response to stimulus	cytoplasm;cytosol;membrane;nucleus;ribosome	structural molecule activity	ENSMUSG00000079435.9; ENSMUSG00000049751.6	Rpl36al; Rpl36a; Rpl36a-ps3	Ribosome	Cytoplasmic Ribosomal Proteins		0.604	113	153	211.3	23.4	19.4	80	2.73078e+06	3.69949e+06	5.10722e+06	566006	468355	1.93312e+06	High	High	High	High	High	High	1
Medium	E9Q7G0	Nuclear mitotic apparatus protein 1 OS=Mus musculus OX=10090 GN=Numa1 PE=1 SV=1	0	1	3	1	2094	235.5	5.87	59	1	cell differentiation;cell division;cell organization and biogenesis;metabolic process;regulation of biological process	chromosome;cytoplasm;cytoskeleton;cytosol;membrane;nucleus	protein binding	ENSMUSG00000066306.13	Numa1			Recruitment of NuMA to mitotic centrosomes; Mitotic Prophase	0.603	154	106.2	111.2	92.9	78.9	56.8	221613	152886	159969	133713	113485	81735.9	High	High	High	Peak Found	Peak Found	Peak Found	1
High	Q8CGC7	Bifunctional glutamate/proline--tRNA ligase OS=Mus musculus OX=10090 GN=Eprs1 PE=1 SV=4	10	11	42	11	1512	170	7.66	340	11	metabolic process;regulation of biological process;response to stimulus	cytoplasm;cytosol;membrane	catalytic activity;metal ion binding;nucleotide binding;protein binding;RNA binding	ENSMUSG00000026615.14	Eprs	Metabolic pathways; Aminoacyl-tRNA biosynthesis; Porphyrin and chlorophyll metabolism	Parkinsons Disease Pathway		0.603	117.9	121.9	121.6	81	79.1	78.5	3.05883e+06	3.16346e+06	3.1566e+06	2.10251e+06	2.05276e+06	2.03638e+06	High	High	High	High	High	High	1
High	Q9D6R2	Isocitrate dehydrogenase [NAD] subunit alpha, mitochondrial OS=Mus musculus OX=10090 GN=Idh3a PE=1 SV=1	8	2	7	2	366	39.6	6.73	137	2	metabolic process	mitochondrion;nucleus	catalytic activity;metal ion binding;nucleotide binding	ENSMUSG00000032279.11	Idh3a	Citrate cycle (TCA cycle); Metabolic pathways; Biosynthesis of amino acids; 2-Oxocarboxylic acid metabolism; Carbon metabolism	TCA Cycle	Citric acid cycle (TCA cycle)	0.602	107.2	117.9	150	59.4	81.6	83.9	205381	225979	287395	113887	156256	160725	High	High	High	Peak Found	Peak Found	Peak Found	1
Medium	P60867	40S ribosomal protein S20 OS=Mus musculus OX=10090 GN=Rps20 PE=1 SV=1	10	1	2	1	119	13.4	9.94	18	1	metabolic process	cytoplasm;membrane;ribosome	RNA binding;structural molecule activity	ENSMUSG00000028234.6	Rps20	Ribosome	Cytoplasmic Ribosomal Proteins; mRNA processing	L13a-mediated translational silencing of Ceruloplasmin expression; Nonsense Mediated Decay (NMD) independent of the Exon Junction Complex (EJC); Nonsense Mediated Decay (NMD) enhanced by the Exon Junction Complex (EJC); Ribosomal scanning and start codon recognition; GTP hydrolysis and joining of the 60S ribosomal subunit; Formation of a pool of free 40S subunits; SRP-dependent cotranslational pr…	0.602	133.8	136.3	146.4	97	4.4	82.1	246512	251123	269633	178690	8039.64	151174	High	High	Peak Found	Peak Found	Not Found	Peak Found	1
High	Q9CQB5	CDGSH iron-sulfur domain-containing protein 2 OS=Mus musculus OX=10090 GN=Cisd2 PE=1 SV=1	11	1	1	1	135	15.2	9.51	14	1	metabolic process;regulation of biological process	endoplasmic reticulum;membrane;mitochondrion	metal ion binding;protein binding;RNA binding	ENSMUSG00000028165.9	Cisd2				0.601	147.2	150.3	97	88.5	108.5	8.4	77895.8	79532.2	51292.6	46839.9	57399.1	4456.04	High	Peak Found	Peak Found	Peak Found	Peak Found	Not Found	1
High	Q8BL97	Serine/arginine-rich splicing factor 7 OS=Mus musculus OX=10090 GN=Srsf7 PE=1 SV=1	16	4	16	3	267	30.8	11.9	237	4	metabolic process;regulation of biological process;transport	cytoplasm;nucleus	metal ion binding;protein binding;RNA binding		Srsf7	Herpes simplex infection; Spliceosome	mRNA processing	mRNA Splicing - Major Pathway; mRNA Splicing - Minor Pathway; mRNA 3'-end processing; Cleavage of Growing Transcript in the Termination Region ; Transport of Mature mRNA derived from an Intron-Containing Transcript	0.6	129.8	122.3	131.9	85.3	74.8	55.9	1.50337e+06	1.4157e+06	1.52673e+06	987645	866388	647292	High	High	High	High	High	High	1
High	P16125	L-lactate dehydrogenase B chain OS=Mus musculus OX=10090 GN=Ldhb PE=1 SV=2	27	8	43	7	334	36.5	6.05	949	8	metabolic process	cytoplasm;cytosol;membrane;mitochondrion	catalytic activity;nucleotide binding;protein binding	ENSMUSG00000030246.11	Ldhb	Pyruvate metabolism; Metabolic pathways; Cysteine and methionine metabolism; Glycolysis / Gluconeogenesis; Propanoate metabolism; Glucagon signaling pathway	Glycolysis and Gluconeogenesis	Pyruvate metabolism	0.6	110.7	137.6	115.9	74.1	83.3	78.4	4.75521e+06	5.9069e+06	4.97842e+06	3.18092e+06	3.57766e+06	3.36502e+06	High	High	High	High	High	High	1
High	Q99K85	Phosphoserine aminotransferase OS=Mus musculus OX=10090 GN=Psat1 PE=1 SV=1	9	3	7	3	370	40.4	8.03	94	3	metabolic process	cytoplasm;cytosol	catalytic activity	ENSMUSG00000024640.9	Psat1	Metabolic pathways; Vitamin B6 metabolism; Biosynthesis of amino acids; Glycine, serine and threonine metabolism; Carbon metabolism		Serine biosynthesis	0.6	125.2	136.1	117.2	90.2	52.2	79.1	368092	400112	344613	265278	153428	232461	High	High	High	Peak Found	Peak Found	Peak Found	1
High	Q8K2B3	Succinate dehydrogenase [ubiquinone] flavoprotein subunit, mitochondrial OS=Mus musculus OX=10090 GN=Sdha PE=1 SV=1	2	1	6	1	664	72.5	7.37	264	1	metabolic process;transport	membrane;mitochondrion	catalytic activity;nucleotide binding	ENSMUSG00000021577.13	Sdha	Citrate cycle (TCA cycle); Metabolic pathways; Huntington's disease; Non-alcoholic fatty liver disease (NAFLD); Oxidative phosphorylation; Parkinson's disease; Alzheimer's disease; Carbon metabolism	Electron Transport Chain; TCA Cycle	Citric acid cycle (TCA cycle)	0.6	117.4	132	125.7	75.4	66.6	82.9	129895	146048	139025	83378.6	73694.3	91687.2	High	High	High	High	High	High	1
High	Q6P542	ATP-binding cassette sub-family F member 1 OS=Mus musculus OX=10090 GN=Abcf1 PE=1 SV=1	1	1	4	1	837	94.9	6.51	90	1	metabolic process;regulation of biological process	cytoplasm;cytosol;membrane;nucleus;ribosome	catalytic activity;nucleotide binding;RNA binding;translation regulator activity	ENSMUSG00000038762.15	Abcf1			ABC-family proteins mediated transport	0.599	119.2	89.8	166.5	86.6	71.4	66.5	61186.6	46132.3	85473.4	44483.1	36681	34132	High	High	High	Peak Found	High	Not Found	1
High	P17183	Gamma-enolase OS=Mus musculus OX=10090 GN=Eno2 PE=1 SV=2	9	3	17	1	434	47.3	5.11	103	3	metabolic process	cell surface;cytoplasm;membrane	catalytic activity;metal ion binding;protein binding	ENSMUSG00000004267.16	Eno2	RNA degradation; Metabolic pathways; Biosynthesis of amino acids; Glycolysis / Gluconeogenesis; HIF-1 signaling pathway; Carbon metabolism	Glycolysis and Gluconeogenesis	Gluconeogenesis; Glycolysis	0.599	115.1	103.6	162	79.7	62.1	77.5	43573.8	39198.3	61313.4	30169.7	23498.9	29344.5	High	High	High	Peak Found	Peak Found	Peak Found	1
High	P10639	Thioredoxin OS=Mus musculus OX=10090 GN=Txn PE=1 SV=3	9	1	4	1	105	11.7	4.92	70	1	cellular homeostasis;metabolic process;regulation of biological process;response to stimulus;transport	cytoplasm;cytosol;extracellular;mitochondrion;nucleus	antioxidant activity;catalytic activity;protein binding;RNA binding	ENSMUSG00000028367.5	Txn1	NOD-like receptor signaling pathway		Interconversion of nucleotide di- and triphosphates; Protein repair; Detoxification of Reactive Oxygen Species; TP53 Regulates Metabolic Genes; Oxidative Stress Induced Senescence; The NLRP3 inflammasome	0.599	157.7	114.8	106	82	63.5	75.9	463376	337489	311535	240869	186702	223146	High	Peak Found	High	Peak Found	High	High	1
High	Q3TKT4	Transcription activator BRG1 OS=Mus musculus OX=10090 GN=Smarca4 PE=1 SV=1	3	3	3	3	1613	181.3	8	37	3	cell differentiation;cell organization and biogenesis;metabolic process;regulation of biological process	membrane;nucleus	catalytic activity;DNA binding;nucleotide binding;protein binding	ENSMUSG00000032187.16	Smarca4		PluriNetWork; TNF-alpha NF-kB Signaling Pathway	Interleukin-7 signaling; RMTs methylate histone arginines; Formation of the beta-catenin:TCF transactivating complex; RUNX1 interacts with co-factors whose precise effect on RUNX1 targets is not known	0.599	140.3	132.9	118.2	82.8	53.1	72.7	127700	120906	107568	75298.3	48362	66133.1	Peak Found	High	High	Peak Found	Not Found	Not Found	1
High	Q9EPV8	Ubiquitin-like protein 5 OS=Mus musculus OX=10090 GN=Ubl5 PE=1 SV=1	12	1	1	1	73	8.5	8.44	27	1	metabolic process	cytoplasm;nucleus	protein binding	ENSMUSG00000084786.9	Ubl5				0.599	127.6	136	120.2	81.5	76.8	57.9	44261.8	47157	41697.9	28257.6	26636.6	20069.5	Peak Found	High	Peak Found	Peak Found	Peak Found	Peak Found	1
High	P41105	60S ribosomal protein L28 OS=Mus musculus OX=10090 GN=Rpl28 PE=1 SV=2	34	5	30	5	137	15.7	12.02	335	5	metabolic process;regulation of biological process	membrane;ribosome	RNA binding;structural molecule activity	ENSMUSG00000030432.12	Rpl28	Ribosome	Cytoplasmic Ribosomal Proteins	L13a-mediated translational silencing of Ceruloplasmin expression; Nonsense Mediated Decay (NMD) independent of the Exon Junction Complex (EJC); Nonsense Mediated Decay (NMD) enhanced by the Exon Junction Complex (EJC); GTP hydrolysis and joining of the 60S ribosomal subunit; Formation of a pool of free 40S subunits; Major pathway of rRNA processing in the nucleolus and cytosol; SRP-dependent cot…	0.599	134.5	130.2	106.9	82.9	69.6	75.9	6.33788e+06	6.13543e+06	5.03551e+06	3.90539e+06	3.28162e+06	3.57417e+06	High	High	High	High	High	High	1	Acetyl [N-Term]
High	Q9D0F3	Protein ERGIC-53 OS=Mus musculus OX=10090 GN=Lman1 PE=1 SV=1	2	1	1	1	517	57.8	6.34	19	1	cell organization and biogenesis;regulation of biological process;transport	endoplasmic reticulum;Golgi;membrane	metal ion binding;protein binding	ENSMUSG00000041891.15	Lman1	Protein processing in endoplasmic reticulum		COPII (Coat Protein 2) Mediated Vesicle Transport; Cargo concentration in the ER	0.598	176.4	109.1	112.3	82.3	14.3	105.6	94285.5	58298.3	60049.6	44000.6	7643.96	56419.5	High	Peak Found	Peak Found	Peak Found	Not Found	Peak Found	1
High	Q62348	Translin OS=Mus musculus OX=10090 GN=Tsn PE=1 SV=1	11	2	4	2	228	26.2	6.44	25	2	metabolic process	cytoplasm;nucleus	catalytic activity;DNA binding;protein binding;RNA binding	ENSMUSG00000026374.14	Tsn		mRNA processing	Small interfering RNA (siRNA) biogenesis	0.598	105.6	115	104.6	103.3	102.7	68.8	573562	624199	567789	560831	557754	373794	High	High	High	Peak Found	Peak Found	Peak Found	1
High	P70168	Importin subunit beta-1 OS=Mus musculus OX=10090 GN=Kpnb1 PE=1 SV=2	9	6	12	6	876	97.1	4.78	158	6	cell organization and biogenesis;cellular component movement;regulation of biological process;response to stimulus;transport	cytoplasm;cytosol;membrane;nucleus	protein binding;RNA binding;transporter activity	ENSMUSG00000001440.5	Kpnb1	RNA transport	PluriNetWork	Activation of DNA fragmentation factor; Neutrophil degranulation; Regulation of cholesterol biosynthesis by SREBP (SREBF)	0.598	118.1	148.8	121.8	45	65.8	100.5	220528	277737	227311	83985.6	122814	187674	High	High	High	High	High	High	1	Acetyl [N-Term]
High	P60335	Poly(rC)-binding protein 1 OS=Mus musculus OX=10090 GN=Pcbp1 PE=1 SV=1	35	8	46	6	356	37.5	7.09	652	8	metabolic process;regulation of biological process	cytoplasm;cytosol;membrane;nucleus	DNA binding;protein binding;RNA binding;translation regulator activity	ENSMUSG00000051695.6	Pcbp1	Spliceosome	mRNA processing	mRNA Splicing - Major Pathway	0.598	133.4	139.5	109	81.5	71.3	65.4	4.91916e+06	5.14626e+06	4.01866e+06	3.00411e+06	2.62816e+06	2.4111e+06	High	High	High	High	High	High	1
High	P25425	POU domain, class 2, transcription factor 1 OS=Mus musculus OX=10090 GN=Pou2f1 PE=1 SV=3	6	3	9	3	770	79.5	6.57	152	3	cell communication;metabolic process;regulation of biological process	endoplasmic reticulum;nucleus	DNA binding;protein binding		Pou2f1		Selenium metabolism/Selenoproteins; PluriNetWork	RNA polymerase II transcribes snRNA genes; RNA Polymerase III Transcription Initiation From Type 3 Promoter	0.598	123.3	128.9	126.5	80.2	60.5	80.6	914784	956302	938107	594620	448395	597830	High	High	High	Peak Found	Peak Found	High	1
High	Q8BMA6	Signal recognition particle subunit SRP68 OS=Mus musculus OX=10090 GN=Srp68 PE=1 SV=2	11	4	8	4	625	70.5	8.57	93	4	cell organization and biogenesis;response to stimulus;transport	cytoplasm;cytosol;endoplasmic reticulum;nucleus	protein binding;RNA binding	ENSMUSG00000020780.15	Srp68	Protein export	mRNA processing	Translation; SRP-dependent cotranslational protein targeting to membrane	0.596	120.8	91.9	133.1	109.2	72.3	72.6	259470	197430	285954	234681	155417	156051	High	High	High	High	High	Peak Found	1
High	Q07813	Apoptosis regulator BAX OS=Mus musculus OX=10090 GN=Bax PE=1 SV=1	7	1	3	1	192	21.4	4.98	55	1	cell death;cell differentiation;cell organization and biogenesis;cell proliferation;cellular component movement;cellular homeostasis;metabolic process;regulation of biological process;response to stimulus;transport	cytoplasm;cytosol;endoplasmic reticulum;membrane;mitochondrion;nucleus	protein binding;transporter activity	ENSMUSG00000003873.11	Bax	AGE-RAGE signaling pathway in diabetic complications; Platinum drug resistance; p53 signaling pathway; Amyotrophic lateral sclerosis (ALS); Tuberculosis; Hepatitis B; HTLV-I infection; Longevity regulating pathway; Huntington's disease; Sphingolipid signaling pathway; Apoptosis - multiple species; Non-alcoholic fatty liver disease (NAFLD); Neurotrophin signaling pathway; Pathways in cancer; Prion…	Apoptosis; IL-5 Signaling Pathway; miRNA regulation of DNA Damage Response; IL-7 Signaling Pathway; IL-3 Signaling Pathway	Activation, translocation and oligomerization of BAX; TP53 Regulates Transcription of Genes Involved in G2 Cell Cycle Arrest	0.596	135.5	102.6	119.5	71.3	57.6	113.5	138379	104857	122116	72793.7	58802.7	115982	High	High	High	Peak Found	Peak Found	Peak Found	1
High	P46471	26S proteasome regulatory subunit 7 OS=Mus musculus OX=10090 GN=Psmc2 PE=1 SV=5	9	3	6	3	433	48.6	5.95	102	3	cell differentiation;metabolic process;regulation of biological process	cytoplasm;cytosol;membrane;nucleus;proteasome	catalytic activity;nucleotide binding;protein binding		Psmc2		TNF-alpha NF-kB Signaling Pathway; Proteasome Degradation		0.596	103.3	129.4	134.2	65	91.1	77	291639	365288	378718	183326	257079	217324	High	High	High	High	Peak Found	Peak Found	1
High	Q8VHE0	Translocation protein SEC63 homolog OS=Mus musculus OX=10090 GN=Sec63 PE=1 SV=4	11	6	15	6	760	87.8	5.38	60	6	cell organization and biogenesis;metabolic process;transport	endoplasmic reticulum;membrane	RNA binding;transporter activity	ENSMUSG00000019802.13	Sec63	Protein export; Protein processing in endoplasmic reticulum		XBP1(S) activates chaperone genes	0.596	139.8	93.9	135.7	93.1	66.8	70.7	445478	299028	432204	296515	212767	225274	High	High	High	High	Peak Found	High	1
High	Q9CQR2	40S ribosomal protein S21 OS=Mus musculus OX=10090 GN=Rps21 PE=1 SV=1	30	2	5	2	83	9.1	8.51	39	2	metabolic process	ribosome	protein binding;RNA binding;structural molecule activity	ENSMUSG00000039001.12	Rps21	Ribosome	Cytoplasmic Ribosomal Proteins	L13a-mediated translational silencing of Ceruloplasmin expression; Nonsense Mediated Decay (NMD) independent of the Exon Junction Complex (EJC); Nonsense Mediated Decay (NMD) enhanced by the Exon Junction Complex (EJC); Ribosomal scanning and start codon recognition; GTP hydrolysis and joining of the 60S ribosomal subunit; Formation of a pool of free 40S subunits; SRP-dependent cotranslational pr…	0.595	318.8	82.8	58.5	66.8	32.5	40.6	486339	126364	89210.6	101938	49549.6	61861.7	High	High	High	High	High	Peak Found	1	Acetyl [N-Term]
High	Q91VJ4	Serine/threonine-protein kinase 38 OS=Mus musculus OX=10090 GN=Stk38 PE=1 SV=1	44	17	97	15	465	54.1	7.34	1437	17	metabolic process;regulation of biological process;response to stimulus	cytoplasm;cytosol;nucleus	catalytic activity;metal ion binding;nucleotide binding;protein binding	ENSMUSG00000024006.16	Stk38				0.595	124.8	121.6	133.3	72.5	73.2	74.6	1.18447e+07	1.15423e+07	1.2657e+07	6.88597e+06	6.94938e+06	7.08446e+06	High	High	High	High	High	High	1	Acetyl [N-Term]
High	Q8R3G1	Nuclear inhibitor of protein phosphatase 1 OS=Mus musculus OX=10090 GN=Ppp1r8 PE=1 SV=1	11	2	5	2	351	38.5	7.37	39	2	cell proliferation;development;metabolic process;regulation of biological process	nucleus;spliceosomal complex	DNA binding;enzyme regulator activity;protein binding;RNA binding	ENSMUSG00000028882.13	Ppp1r8		mRNA processing		0.593	112	162.7	136	28.8	66.5	94	200515	291403	243487	51625.6	119030	168300	High	High	High	Peak Found	Peak Found	High	1
High	Q9JJI8	60S ribosomal protein L38 OS=Mus musculus OX=10090 GN=Rpl38 PE=1 SV=3	17	1	5	1	70	8.2	10.1	59	1	cell organization and biogenesis;metabolic process;regulation of biological process	ribosome	RNA binding;structural molecule activity	ENSMUSG00000057322.12	Rpl38; Rpl38-ps1; Rpl38-ps2	Ribosome	Cytoplasmic Ribosomal Proteins; mRNA processing	L13a-mediated translational silencing of Ceruloplasmin expression; Nonsense Mediated Decay (NMD) independent of the Exon Junction Complex (EJC); Nonsense Mediated Decay (NMD) enhanced by the Exon Junction Complex (EJC); GTP hydrolysis and joining of the 60S ribosomal subunit; Formation of a pool of free 40S subunits; Major pathway of rRNA processing in the nucleolus and cytosol; SRP-dependent cot…	0.592	152	106.8	115.6	63.2	82.8	79.5	151406	106406	115156	62966.8	82431.1	79197.5	High	High	High	High	High	Peak Found	1
High	P98083	SHC-transforming protein 1 OS=Mus musculus OX=10090 GN=Shc1 PE=1 SV=3	21	8	26	8	579	62.6	6.54	289	8	cell differentiation;cell organization and biogenesis;defense response;metabolic process;regulation of biological process;response to stimulus	cytoplasm;cytosol;membrane;mitochondrion;nucleus;organelle lumen	protein binding	ENSMUSG00000042626.13	Shc1	ErbB signaling pathway; Phospholipase D signaling pathway; MicroRNAs in cancer; Ras signaling pathway; Prolactin signaling pathway; Focal adhesion; Insulin signaling pathway; Chemokine signaling pathway; Breast cancer; Neurotrophin signaling pathway; Alcoholism; Natural killer cell mediated cytotoxicity; Glioma; EGFR tyrosine kinase inhibitor resistance; Estrogen signaling pathway; Chronic myeloi…	IL-9 Signaling Pathway; EPO Receptor Signaling; IL-5 Signaling Pathway; Chemokine signaling pathway; IL-7 Signaling Pathway; p38 MAPK Signaling Pathway; IL-3 Signaling Pathway; IL-6 signaling Pathway; Kit Receptor Signaling Pathway; IL-2 Signaling Pathway; Alpha6-Beta4 Integrin Signaling Pathway; EGFR1 Signaling Pathway; Integrin-mediated Cell Adhesion; Insulin Signaling; Focal Adhesion	Signal attenuation; MET activates RAS signaling; Interleukin-15 signaling; G beta:gamma signalling through PI3Kgamma; Interleukin receptor SHC signaling; SHC1 events in EGFR signaling; SHC-mediated cascade:FGFR3; Interleukin-20 family signaling; SHC1 events in ERBB4 signaling; RAF/MAP kinase cascade; DAP12 signaling; GPVI-mediated activation cascade; SHC-mediated cascade:FGFR4; FCERI mediated MAP…	0.591	107.7	139.6	137.7	59.9	76.6	78.6	1.00534e+06	1.30338e+06	1.28515e+06	558833	714829	733941	High	High	High	High	High	High	1
High	Q6A0A9	Constitutive coactivator of PPAR-gamma-like protein 1 OS=Mus musculus OX=10090 GN=FAM120A PE=1 SV=2	1	1	3	1	1112	121.6	8.92	18	1		cytoplasm;cytosol;membrane;nucleus	RNA binding	ENSMUSG00000038014.7	Fam120a				0.59	118.5	144	118.2	85	76.5	57.7	133030	161624	132648	95414.8	85849.8	64777.9	Peak Found	Peak Found	High	Peak Found	High	High	1
High	O54774	AP-3 complex subunit delta-1 OS=Mus musculus OX=10090 GN=Ap3d1 PE=1 SV=1	1	1	4	1	1199	135	7.37	36	1	cell organization and biogenesis;cellular component movement;regulation of biological process;transport	cytoplasm;Golgi;membrane		ENSMUSG00000020198.8	Ap3d1	Lysosome			0.59	151.8	121.7	112.1	74.3	74	66.1	71123.4	57004	52527.4	34811.2	34669.9	30980.3	High	High	High	Peak Found	Peak Found	Peak Found	1
High	Q61753	D-3-phosphoglycerate dehydrogenase OS=Mus musculus OX=10090 GN=Phgdh PE=1 SV=3	7	3	10	3	533	56.5	6.54	163	3	cell differentiation;cell organization and biogenesis;metabolic process;regulation of biological process		catalytic activity;nucleotide binding	ENSMUSG00000053398.11	Phgdh	Metabolic pathways; Biosynthesis of amino acids; Glycine, serine and threonine metabolism; Carbon metabolism		Serine biosynthesis	0.59	133.8	117.4	132.6	43.5	97.8	74.8	409692	359345	405884	133282	299505	228899	High	High	High	High	High	Peak Found	1
High	Q61937	Nucleophosmin OS=Mus musculus OX=10090 GN=Npm1 PE=1 SV=1	23	4	60	4	292	32.5	4.77	1512	4	cell growth;cell organization and biogenesis;cellular homeostasis;metabolic process;regulation of biological process;response to stimulus;transport	cytoplasm;cytoskeleton;cytosol;membrane;nucleus	DNA binding;enzyme regulator activity;nucleotide binding;protein binding;RNA binding	ENSMUSG00000057113.13	Npm1		mRNA processing		0.589	110.1	133	123.1	70.8	83.5	79.5	7.52916e+06	9.09537e+06	8.41574e+06	4.84197e+06	5.71097e+06	5.43473e+06	High	High	High	High	High	High	1
High	Q8CCF0	U4/U6 small nuclear ribonucleoprotein Prp31 OS=Mus musculus OX=10090 GN=Prpf31 PE=1 SV=3	2	1	2	1	499	55.4	5.67	26	1	cell organization and biogenesis;metabolic process	nucleus;spliceosomal complex	RNA binding	ENSMUSG00000008373.16	Prpf31	Spliceosome		mRNA Splicing - Major Pathway	0.589	138.9	102.2	140.1	82.4	69.6	66.7	135446	99611.6	136546	80379.3	67891.9	65064.3	High	High	Peak Found	Peak Found	Peak Found	Peak Found	1
High	P06745	Glucose-6-phosphate isomerase OS=Mus musculus OX=10090 GN=Gpi PE=1 SV=4	7	3	9	3	558	62.7	8.13	134	3	metabolic process;regulation of biological process;response to stimulus	cytoplasm;cytosol;extracellular;membrane	catalytic activity;protein binding	ENSMUSG00000036427.5	Gpi1	Metabolic pathways; Amino sugar and nucleotide sugar metabolism; Starch and sucrose metabolism; Glycolysis / Gluconeogenesis; Pentose phosphate pathway; Carbon metabolism	Glycolysis and Gluconeogenesis	Glycolysis; TP53 Regulates Metabolic Genes; Neutrophil degranulation; Gluconeogenesis	0.587	142.8	120.3	116.6	68.5	76.3	75.5	49089.6	41346.7	40072.6	23539	26228.9	25931.3	High	High	High	Peak Found	High	High	1
High	Q8CJF7	Protein ELYS OS=Mus musculus OX=10090 GN=Ahctf1 PE=1 SV=1	4	6	26	6	2243	247.5	6.55	270	6	cell division;cell organization and biogenesis;development;metabolic process;regulation of biological process;transport	chromosome;cytoplasm;membrane;nucleus	DNA binding;protein binding	ENSMUSG00000026491.13	Ahctf1			Resolution of Sister Chromatid Cohesion; Amplification of signal from unattached kinetochores via a MAD2 inhibitory signal; Separation of Sister Chromatids; RHO GTPases Activate Formins	0.585	117.6	78.3	89	84	107.7	123.5	2.49993e+06	1.66326e+06	1.89088e+06	1.78542e+06	2.2885e+06	2.62429e+06	High	High	High	High	High	High	1
High	Q9WVA3	Mitotic checkpoint protein BUB3 OS=Mus musculus OX=10090 GN=Bub3 PE=1 SV=2	28	6	23	6	326	36.9	6.84	193	6	cell division;cell organization and biogenesis;metabolic process;regulation of biological process	chromosome;nucleus	protein binding	ENSMUSG00000066979.6	Bub3	HTLV-I infection; Cell cycle		Inactivation of APC/C via direct inhibition of the APC/C complex; Cdc20:Phospho-APC/C mediated degradation of Cyclin A; Amplification of signal from unattached kinetochores via a MAD2 inhibitory signal; Resolution of Sister Chromatid Cohesion; Separation of Sister Chromatids; RHO GTPases Activate Formins; APC-Cdc20 mediated degradation of Nek2A	0.585	131.5	138.2	132.5	77.1	69.1	51.7	771800	811061	777621	452474	405944	303400	High	High	High	High	High	High	1
High	P27659	60S ribosomal protein L3 OS=Mus musculus OX=10090 GN=Rpl3 PE=1 SV=3	22	10	34	10	403	46.1	10.21	339	10	cell organization and biogenesis;metabolic process;response to stimulus	cytoplasm;cytosol;nucleus;ribosome	RNA binding;structural molecule activity	ENSMUSG00000060036.13	Rpl3	Ribosome	Cytoplasmic Ribosomal Proteins	L13a-mediated translational silencing of Ceruloplasmin expression; Nonsense Mediated Decay (NMD) independent of the Exon Junction Complex (EJC); Nonsense Mediated Decay (NMD) enhanced by the Exon Junction Complex (EJC); GTP hydrolysis and joining of the 60S ribosomal subunit; Formation of a pool of free 40S subunits; Major pathway of rRNA processing in the nucleolus and cytosol; SRP-dependent cot…	0.584	118.6	139.7	138	81.9	61.9	59.9	2.95507e+06	3.48093e+06	3.43727e+06	2.04079e+06	1.54161e+06	1.49336e+06	High	High	High	High	High	High	1
High	P62855	40S ribosomal protein S26 OS=Mus musculus OX=10090 GN=Rps26 PE=1 SV=3	21	2	5	2	115	13	11	91	2	metabolic process;regulation of biological process	membrane;ribosome	protein binding;RNA binding;structural molecule activity	ENSMUSG00000025362.6	Rps26; Rps26-ps1	Ribosome	Cytoplasmic Ribosomal Proteins	L13a-mediated translational silencing of Ceruloplasmin expression; Nonsense Mediated Decay (NMD) independent of the Exon Junction Complex (EJC); Nonsense Mediated Decay (NMD) enhanced by the Exon Junction Complex (EJC); Ribosomal scanning and start codon recognition; GTP hydrolysis and joining of the 60S ribosomal subunit; Formation of a pool of free 40S subunits; SRP-dependent cotranslational pr…	0.584	135.9	142.2	111.1	80.7	67.5	62.7	1.22133e+06	1.27797e+06	998833	725118	606607	563747	High	High	Peak Found	High	Peak Found	High	1
High	Q6PFD9	Nuclear pore complex protein Nup98-Nup96 OS=Mus musculus OX=10090 GN=Nup98 PE=1 SV=2	3	4	11	4	1816	197.1	6.18	89	4	cell organization and biogenesis;metabolic process;regulation of biological process;transport	chromosome;membrane;nucleus	catalytic activity;RNA binding;structural molecule activity;transporter activity		Nup98	Influenza A; RNA transport			0.584	117	145.9	114.9	77.2	72.5	72.5	637848	795366	626190	420600	395324	395048	High	High	High	Peak Found	High	Peak Found	1
High	Q61062	Segment polarity protein dishevelled homolog DVL-3 OS=Mus musculus OX=10090 GN=Dvl3 PE=1 SV=2	9	5	19	2	716	78.1	6.65	310	5	development;regulation of biological process;response to stimulus	cytoplasm;cytosol	protein binding	ENSMUSG00000003233.11	Dvl3	mTOR signaling pathway; Wnt signaling pathway; Basal cell carcinoma; Hippo signaling pathway; Breast cancer; Signaling pathways regulating pluripotency of stem cells; Melanogenesis; HTLV-I infection; Notch signaling pathway; Pathways in cancer	Notch Signaling Pathway; ESC Pluripotency Pathways; Wnt Signaling in Kidney Disease; Wnt Signaling Pathway; Wnt Signaling Pathway NetPath; Wnt Signaling Pathway and Pluripotency	Disassembly of the destruction complex and recruitment of AXIN to the membrane; WNT mediated activation of DVL; Degradation of DVL	0.584	121.7	133.2	132.4	77.4	68.9	66.4	1.79265e+06	1.96217e+06	1.95107e+06	1.13969e+06	1.01519e+06	978372	High	High	High	High	Peak Found	High	1
High	Q62448	Eukaryotic translation initiation factor 4 gamma 2 OS=Mus musculus OX=10090 GN=Eif4g2 PE=1 SV=2	19	16	55	16	906	102	7.14	620	16	metabolic process;regulation of biological process	cytoplasm;membrane	protein binding;RNA binding		Eif4g2	Viral myocarditis; RNA transport	Exercise-induced Circadian Regulation; Translation Factors; mRNA processing; Exercise-induced Circadian Regulation		0.584	115.8	126.8	99.3	105.2	112.9	40	3.76933e+06	4.12732e+06	3.23473e+06	3.4253e+06	3.67719e+06	1.30333e+06	High	High	High	High	High	High	1
Medium	P16054	Protein kinase C epsilon type OS=Mus musculus OX=10090 GN=Prkce PE=1 SV=1	1	1	5	1	737	83.5	7.03	32	1	cell division;cell organization and biogenesis;cellular homeostasis;metabolic process;regulation of biological process;response to stimulus;transport	cytoplasm;cytoskeleton;cytosol;endoplasmic reticulum;Golgi;membrane;mitochondrion;nucleus	catalytic activity;enzyme regulator activity;metal ion binding;nucleotide binding;protein binding	ENSMUSG00000045038.14	Prkce	AGE-RAGE signaling pathway in diabetic complications; Type II diabetes mellitus; MicroRNAs in cancer; Insulin resistance; Sphingolipid signaling pathway; Fc gamma R-mediated phagocytosis; cGMP-PKG signaling pathway; Vascular smooth muscle contraction; Aldosterone synthesis and secretion; Tight junction; Inflammatory mediator regulation of TRP channels	Hypothetical Network for Drug Addiction; G Protein Signaling Pathways; Myometrial Relaxation and Contraction Pathways; Wnt Signaling Pathway; Calcium Regulation in the Cardiac Cell; Wnt Signaling Pathway and Pluripotency	Role of phospholipids in phagocytosis; Effects of PIP2 hydrolysis; Gastrin-CREB signalling pathway via PKC and MAPK; DAG and IP3 signaling	0.583	130.6	126.1	129.2	58.8	75.3	80	668046	645109	660642	300644	385216	409101	High	High	High	High	Peak Found	High	1
High	P54823	Probable ATP-dependent RNA helicase DDX6 OS=Mus musculus OX=10090 GN=Ddx6 PE=1 SV=1	24	9	17	9	483	54.2	8.66	168	9	cell organization and biogenesis;metabolic process;regulation of biological process	cytoplasm;cytosol;membrane;mitochondrion;nucleus	catalytic activity;nucleotide binding;protein binding;RNA binding	ENSMUSG00000032097.10	Ddx6	RNA degradation	mRNA processing	mRNA decay by 5' to 3' exoribonuclease	0.582	128.9	132.1	121.5	69.7	80.1	67.6	1.59974e+06	1.6385e+06	1.50789e+06	865063	993583	838929	High	High	High	Peak Found	High	High	1
High	Q9Z1Z0	General vesicular transport factor p115 OS=Mus musculus OX=10090 GN=Uso1 PE=1 SV=2	6	3	4	3	959	106.9	4.93	31	3	cell organization and biogenesis;transport	cytoplasm;cytosol;endoplasmic reticulum;Golgi;membrane	protein binding;RNA binding;transporter activity	ENSMUSG00000029407.10	Uso1			COPI-mediated anterograde transport; COPII (Coat Protein 2) Mediated Vesicle Transport	0.582	135.9	120.3	143	74.2	63.1	63.5	153090	135535	161083	83520.6	71022.6	71551.1	Peak Found	High	High	Not Found	Peak Found	Peak Found	1
High	Q91YH5	Atlastin-3 OS=Mus musculus OX=10090 GN=Atl3 PE=1 SV=1	6	2	8	2	541	60.5	6.1	123	2	cell organization and biogenesis;regulation of biological process	endoplasmic reticulum;membrane	catalytic activity;nucleotide binding;protein binding	ENSMUSG00000024759.13	Atl3				0.582	152.9	106	127.3	74	64.1	75.7	79911.2	55431.8	66527.8	38698.2	33515.8	39562.3	High	High	High	High	High	Peak Found	1
[truncated: 569 more rows]

## Sheet: Pomaldiomide
Protein FDR Confidence: Combined	Accession	Description	Coverage [%]	# Peptides	# PSMs	# Unique Peptides	# AAs	MW [kDa]	calc. pI	Score Mascot: Mascot	# Peptides (by Search Engine): Mascot	# Protein Groups	Modifications	Abundances (Normalized): F13: Sample, DMSO	Abundances (Normalized): F15: Sample, DMSO	Abundances (Normalized): F17: Sample, DMSO	Abundances (Normalized): F14: Sample, Pom	Abundances (Normalized): F16: Sample, Pom	Abundances (Normalized): F18: Sample, Pom	Ratio (Pom/DMSO)	Ratio (log 2)	p Value	p Value (-LOG10)	p Value Rank	q value	q value (-log10)
[truncated: 1,119 more rows]
