# Supplementary material for: A proximity biotinylation-based approach to identify protein-E3 ligase interactions induced by PROTACs and molecular glues
Source: Nat Commun. 2022 Jan 10;13:183. doi: 10.1038/s41467-021-27818-z (PMC8748630; doi:10.1038/s41467-021-27818-z)
Supplement: Supplementary file 7 — Supplementary Dataset 4 [file 41467_2021_27818_MOESM7_ESM.xlsx]

## Sheet: PeptideGroups
Annotated Sequence	Modifications	# Protein Groups	# Proteins	# PSMs	Master Protein Accessions	Positions in Master Proteins	Modifications in Master Proteins	Master Protein Descriptions	# Missed Cleavages	Theo. MH+ [Da]	Abundance Ratio: (Pom) / (DMSO)	Abundances (Scaled): F7: Sample, DMSO	Abundances (Scaled): F9: Sample, DMSO	Abundances (Scaled): F11: Sample, DMSO	Abundances (Scaled): F8: Sample, Pom	Abundances (Scaled): F10: Sample, Pom	Abundances (Scaled): F12: Sample, Pom	Abundances (Normalized): F7: Sample, DMSO	Abundances (Normalized): F9: Sample, DMSO	Abundances (Normalized): F11: Sample, DMSO	Abundances (Normalized): F8: Sample, Pom	Abundances (Normalized): F10: Sample, Pom	Abundances (Normalized): F12: Sample, Pom	Quan Info	Found in Sample: [S7] F7: Sample, DMSO	Found in Sample: [S9] F9: Sample, DMSO	Found in Sample: [S11] F11: Sample, DMSO	Found in Sample: [S8] F8: Sample, Pom	Found in Sample: [S10] F10: Sample, Pom	Found in Sample: [S12] F12: Sample, Pom	Confidence (by Search Engine): Mascot	Percolator q-Value (by Search Engine): Mascot	Percolator PEP (by Search Engine): Mascot	Ions Score (by Search Engine): Mascot	Top Apex RT [min]
[K].FLGDKGLSDTPYDSSASYEK.[E]	1xBiotin [K5]	1	1	6	Q13422	Q13422 [282-301]	Q13422 1xBiotin [K286]	DNA-binding protein Ikaros OS=Homo sapiens OX=9606 GN=IKZF1 PE=1 SV=1	1	2406.08	20.412	10.9	8.3	8	147.3	202.2	223.2	12949.3	9887.88	9476.63	174474	239453	264321		Not Found	Not Found	Not Found	High	High	High	High	6.994e-05	6.343e-09	65	45.92
[R].EYNEYENIKLER.[H]	1xBiotin [K9]	1	1	12	Q9UKT9	Q9UKT9 [92-103]	Q9UKT9 1xBiotin [K100]	Zinc finger protein Aiolos OS=Homo sapiens OX=9606 GN=IKZF3 PE=1 SV=2	1	1825.84	20.156	7.8	12.5	8.9	156.9	215.2	198.8	33927.8	54575.7	38649.1	683856	938154	866524		High	High	High	High	High	High	High	6.994e-05	8.616e-07	55	42.07
[R].SYELLKPPPICPR.[D]	1xBiotin [K6]; 1xCarbamidomethyl [C11]	1	1	6	Q9UKT9	Q9UKT9 [424-436]	Q9UKT9 1xBiotin [K429]	Zinc finger protein Aiolos OS=Homo sapiens OX=9606 GN=IKZF3 PE=1 SV=2	0	1795.92	12.873	4.5	14	26	163.1	212.2	180.2	6765.12	21261.6	39450.9	247692	322242	273691		Not Found	Not Found	Peak Found	High	High	High	High	6.994e-05	0.0009295	22	49.28
[R].SPMPGVVVAVSVKPGDAVAEGQEICVIEAMKMQNSMTAGK.[T]	1xBiotin [K31]; 1xCarbamidomethyl [C25]; 4xOxidation [M3; M30; M32; M36]	1	1	5	P05165	P05165 [664-703]	P05165 1xBiotin [K694]	Propionyl-CoA carboxylase alpha chain, mitochondrial OS=Homo sapiens OX=9606 GN=PCCA PE=1 SV=4	1	4406.09	6.691	21.4	3.6	100.5	103.9	227.5	143.2	52376.4	8711.6	245943	254285	556836	350464		High	Not Found	Peak Found	High	High	High	High	6.994e-05	4.416e-09	70	51.92
[K].AKLVPSER.[E]	1xBiotin [K2]	1	1	3	Q13422	Q13422 [379-386]	Q13422 1xBiotin [K380]	DNA-binding protein Ikaros OS=Homo sapiens OX=9606 GN=IKZF1 PE=1 SV=1	1	1125.61	6.4	36.6	22.7	25.6	200.9	145	169.2	18332.4	11335.9	12785.8	100475	72547.6	84659.8		Not Found	Not Found	Not Found	High	High	High	High	0.001515	0.03643	7	31.77
[K].YLYVDKNFINNPLAQADWAAK.[K]	1xBiotin [K6]	1	1	10	P35579	P35579 [9-29]	P35579 1xBiotin [K14]	Myosin-9 OS=Homo sapiens OX=9606 GN=MYH9 PE=1 SV=4	1	2680.32	4.588	36.4	49.8	26.1	119.6	191.4	176.7	326154	446696	233553	1.0715e+06	1.7153e+06	1.58393e+06		High	High	High	High	High	High	High	6.994e-05	8.153e-08	63	59.57
[M].AQQAADKYLYVDK.[N]	1xAcetyl [N-Term]; 1xBiotin [K7]	1	1	23	P35579	P35579 [2-14]	P35579 1xAcetyl [N-Term]; 1xBiotin [K8]	Myosin-9 OS=Homo sapiens OX=9606 GN=MYH9 PE=1 SV=4	1	1780.86	3.955	35.2	39.8	43.9	139.2	172.8	169.2	853186	965307	1.06407e+06	3.3742e+06	4.18916e+06	4.10243e+06		High	High	High	High	High	High	High	6.994e-05	1.597e-07	56	49
[R].SSPSARPPDVPGQQPQAAKSPSPVQGK.[K]	1xBiotin [K19]	1	1	7	Q96JP5	Q96JP5 [82-108]	Q96JP5 1xBiotin [K100]	E3 ubiquitin-protein ligase ZFP91 OS=Homo sapiens OX=9606 GN=ZFP91 PE=1 SV=1	1	2924.47	3.387	68.1	39.4	37	125.2	135.1	195.3	19977.5	11553.8	10838.1	36713.7	39610.7	57265.3		Not Found	High	High	High	High	High	High	6.994e-05	9.526e-05	20	31.1
[R].SPMPGVVVAVSVKPGDAVAEGQEICVIEAMKMQNSMTAGK.[T]	1xBiotin [K]; 1xCarbamidomethyl [C25]; 3xOxidation [M]	1	1	20	P05165	P05165 [664-703]	P05165 1xBiotin [K]	Propionyl-CoA carboxylase alpha chain, mitochondrial OS=Homo sapiens OX=9606 GN=PCCA PE=1 SV=4	1	4390.09	3.266	36.6	35.9	86.2	117.3	198.2	125.7	247531	242836	582954	793084	1.33983e+06	849325		High	High	High	High	High	High	High	6.994e-05	9.863e-09	63	55.51
[K].IEDLSQQAQLAAAEKFK.[V]	1xBiotin [K15]	1	2	7	Q13765	Q13765 [128-144]	Q13765 1xBiotin [K142]	Nascent polypeptide-associated complex subunit alpha OS=Homo sapiens OX=9606 GN=NACA PE=1 SV=1	1	2116.07	3.136	59	51.6	7.9	161.7	174.5	145.3	48620.2	42480.6	6548.82	133232	143763	119717		High	High	Not Found	High	High	High	High	6.994e-05	1.837e-07	58	51.22
[K].EETNHSEMAEDLCKIGSER.[S]	1xBiotin [K14]; 1xCarbamidomethyl [C13]	1	1	3	Q13422	Q13422 [242-260]	Q13422 1xBiotin [K255]	DNA-binding protein Ikaros OS=Homo sapiens OX=9606 GN=IKZF1 PE=1 SV=1	1	2461.04	2.968	57.2	50.8	46.9	121.4	169.6	154.2	21153.9	18810.9	17347.4	44918.5	62774.9	57054.7		Not Found	Not Found	Not Found	High	High	High	High	6.994e-05	5.258e-05	21	41.36
[R].KSSMPQK.[F]	1xBiotin [K1]	2	2	1	Q9UKT9; Q13422	Q9UKT9 [267-273]; Q13422 [275-281]	Q9UKT9 1xBiotin [K267]; Q13422 1xBiotin [K275]	Zinc finger protein Aiolos OS=Homo sapiens OX=9606 GN=IKZF3 PE=1 SV=2 DNA-binding protein Ikaros OS=Homo sapiens OX=9606 GN=IKZF1 PE=1 SV=1	1	1031.5	2.923	71.5	34.4	32.2	208.9	164.8	88.3	12341.5	5936.83	5555.8	36073.8	28456.8	15253.3	Shared	Not Found	Not Found	Not Found	High	Peak Found	Peak Found	High	0.0001361	0.003985	19	20.52
[K].SSMPQKFLGDK.[G]	1xBiotin [K6]; 1xOxidation [M3]	1	1	2	Q13422	Q13422 [276-286]	Q13422 1xBiotin [K281]	DNA-binding protein Ikaros OS=Homo sapiens OX=9606 GN=IKZF1 PE=1 SV=1	1	1479.7	2.661	60.6	19	67.9	121	150.6	180.8	13563.3	4251.6	15205.3	27085.9	33716.3	40461.2		Not Found	Not Found	Not Found	High	Peak Found	High	High	0.0003064	0.01534	21	36.12
[K].AYSFKEQIIELELKEEIK.[K]	1xBiotin [K5]	1	1	1	Q92616	Q92616 [798-815]	Q92616 1xBiotin [K802]	eIF-2-alpha kinase activator GCN1 OS=Homo sapiens OX=9606 GN=GCN1 PE=1 SV=6	2	2436.27	2.624	16.7	26.8	153.6	153.7	205.4	43.7	8415.3	13538.1	77543.1	77578.7	103660	22078.6		Not Found	Not Found	Peak Found	Peak Found	High	Not Found	High	6.994e-05	0.0002036	16	59.35
[R].SNHSAQDSAVENLLLLSKAK.[L]	1xBiotin [K18]	1	1	3	Q13422	Q13422 [361-380]	Q13422 1xBiotin [K378]	DNA-binding protein Ikaros OS=Homo sapiens OX=9606 GN=IKZF1 PE=1 SV=1	1	2351.2	2.221	67.7	58.8	68	150.4	186.9	68.3	233174	202678	234075	517986	643653	235177		Peak Found	Peak Found	Peak Found	High	High	High	High	6.994e-05	1.658e-05	35	53.79
[K].SGLTGYIKGIFGFR.[S]	1xBiotin [K8]	1	1	6	Q9UHB9	Q9UHB9 [613-626]	Q9UHB9 1xBiotin [K620]	Signal recognition particle subunit SRP68 OS=Homo sapiens OX=9606 GN=SRP68 PE=1 SV=2	1	1741.91	2.019	90.4	78.3	11.6	90.8	146.6	182.4	159961	138635	20473.6	160689	259520	322967		High	High	High	High	High	High	High	6.994e-05	2.435e-07	61	64.76
[R].SPMPGVVVAVSVKPGDAVAEGQEICVIEAMKMQNSMTAGK.[T]	1xBiotin [K]; 1xCarbamidomethyl [C25]; 2xOxidation [M]	1	1	20	P05165	P05165 [664-703]	P05165 1xBiotin [K]	Propionyl-CoA carboxylase alpha chain, mitochondrial OS=Homo sapiens OX=9606 GN=PCCA PE=1 SV=4	1	4374.1	1.883	60.8	68.4	79.9	109.4	152.7	128.9	745471	839699	980350	1.34184e+06	1.87299e+06	1.5813e+06		High	High	High	High	High	High	High	6.994e-05	1.437e-08	71	57.38
[K].LVNPKYALVK.[A]	1xBiotin [K5]	1	1	9	A6ND36	A6ND36 [344-353]	A6ND36 1xBiotin [K348]	Protein FAM83G OS=Homo sapiens OX=9606 GN=FAM83G PE=1 SV=2	1	1370.79	1.765	62.5	74.7	78.6	124.3	121	138.8	167070	199777	210151	332277	323445	370937		Peak Found	High	High	High	High	High	High	6.994e-05	8.682e-05	33	46.09
[R].ADKSAVGFDYK.[G]	1xBiotin [K3]	1	1	1	P14317	P14317 [131-141]	P14317 1xBiotin [K133]	Hematopoietic lineage cell-specific protein OS=Homo sapiens OX=9606 GN=HCLS1 PE=1 SV=3	1	1426.67	1.732	58.9	46.5	174.2	80.5	124.6	115.2	16279.7	12842.7	48111.8	22244.3	34401	31829.3		Not Found	Not Found	High	Peak Found	Peak Found	Peak Found	High	0.0003064	0.01509	11	38.52
[K].IAVYSCPFDGMITETKGTVLIK.[T]	1xBiotin [K16]; 1xCarbamidomethyl [C6]; 1xOxidation [M11]	1	1	5	P50990	P50990 [239-260]	P50990 1xBiotin [K254]	T-complex protein 1 subunit theta OS=Homo sapiens OX=9606 GN=CCT8 PE=1 SV=4	1	2685.33	1.612	72.7	47.3	126	104	132.6	117.3	76750	49955.3	132981	109814	140004	123759		High	Peak Found	High	High	High	High	High	6.994e-05	1.533e-06	54	54.37
[K].LESVNAELKAQIEELK.[N]	2xBiotin [K9; K16]	1	1	1	P18847	P18847 [121-136]	P18847 2xBiotin [K129; K136]	Cyclic AMP-dependent transcription factor ATF-3 OS=Homo sapiens OX=9606 GN=ATF3 PE=1 SV=2	1	2266.15	1.599	74.7	50.6	108.2	80.9	147.3	138.3	122344	82784.5	177189	132393	241137	226310		High	Peak Found	Peak Found	Peak Found	Peak Found	Peak Found	High	0.001612	0.04284	1	38.55
[R].KDGNASGTTLLEALDCILPPTRPTDKPLR.[L]	1xBiotin [K1]; 1xCarbamidomethyl [C16]	1	2	1	P68104	P68104 [219-247]	P68104 1xBiotin [K219]	Elongation factor 1-alpha 1 OS=Homo sapiens OX=9606 GN=EEF1A1 PE=1 SV=1	1	3375.74	1.584	72.8	146.9	8.6	115.3	174.1	82.3	72117.5	145492	8560.01	114231	172488	81515.4		Peak Found	High	Not Found	Peak Found	Peak Found	Peak Found	High	6.994e-05	7.308e-06	42	59.22
[K].AGDSLMVMIAMKMEHTIKSPK.[D]	1xBiotin [K]; 2xOxidation [M]	1	1	6	Q96RQ3	Q96RQ3 [670-690]	Q96RQ3 1xBiotin [K]	Methylcrotonoyl-CoA carboxylase subunit alpha, mitochondrial OS=Homo sapiens OX=9606 GN=MCCC1 PE=1 SV=3	2	2576.24	1.584	25.1	88.6	122.8	80.2	140.3	142.9	53455.7	188575	261298	170687	298657	304140		Peak Found	High	High	High	Peak Found	High	High	0.0001874	0.008849	14	59.56
[R].HGSSIPVTQKQFLHHTDIIPGIMHWK.[S]	2xBiotin [K10; K26]	1	1	1	Q4G0U5	Q4G0U5 [696-721]	Q4G0U5 2xBiotin [K705; K721]	Cilia- and flagella-associated protein 221 OS=Homo sapiens OX=9606 GN=CFAP221 PE=1 SV=2	1	3459.73	1.532	125	52	75.8	116.1	122.9	108.1	1.45539e+06	606244	883068	1.35284e+06	1.43174e+06	1.25929e+06		Peak Found	Peak Found	Peak Found	Peak Found	Peak Found	High	High	0.001565	0.03957	1	49.94
[R].SPMPGVVVAVSVKPGDAVAEGQEICVIEAMKMQNSMTAGK.[T]	1xBiotin [K31]; 1xCarbamidomethyl [C25]; 1xOxidation [M]	1	1	26	P05165	P05165 [664-703]	P05165 1xBiotin [K694]	Propionyl-CoA carboxylase alpha chain, mitochondrial OS=Homo sapiens OX=9606 GN=PCCA PE=1 SV=4	1	4358.1	1.516	67.2	93.4	80.4	141.6	105.5	111.9	1.60755e+06	2.23325e+06	1.92168e+06	3.38563e+06	2.52176e+06	2.67453e+06		High	High	High	High	High	High	High	6.994e-05	5.307e-09	63	58.66
[K].VDKNEAFSSEDSLGENKTISPK.[S]	1xBiotin [K17]	1	1	3	Q56NI9	Q56NI9 [301-322]	Q56NI9 1xBiotin [K317]	N-acetyltransferase ESCO2 OS=Homo sapiens OX=9606 GN=ESCO2 PE=1 SV=1	2	2621.24	1.515	39.9	15.8	263.8	121.9	134.8	23.9	7114.21	2810.03	47042.2	21745.8	24031.6	4257.43		High	High	High	Not Found	Peak Found	Not Found	High	6.994e-05	1.33e-05	53	38.04
[K].QEEKPKPDPVLKSPSPVLR.[L]	1xBiotin [K12]	1	1	1	O43432	O43432 [218-236]	O43432 1xBiotin [K229]	Eukaryotic translation initiation factor 4 gamma 3 OS=Homo sapiens OX=9606 GN=EIF4G3 PE=1 SV=2	1	2370.28	1.445	68.6	212.7	28.7	99.2	102.9	87.9	13829.1	42859.4	5781.69	19986.7	20726.2	17718.4		Not Found	High	Not Found	Not Found	Not Found	Not Found	High	6.994e-05	7.472e-05	35	36.04
[K].AGDSLMVMIAMKMEHTIK.[S]	1xBiotin [K]; 4xOxidation [M6; M8; M11; M13]	1	1	55	Q96RQ3	Q96RQ3 [670-687]	Q96RQ3 1xBiotin [K]	Methylcrotonoyl-CoA carboxylase subunit alpha, mitochondrial OS=Homo sapiens OX=9606 GN=MCCC1 PE=1 SV=3	1	2296.05	1.435	56.4	95	94.9	81	141.9	130.7	546112	920126	919029	783790	1.37423e+06	1.26552e+06		High	High	High	High	High	High	High	6.994e-05	1.898e-06	37	42.43
[R].WNFIQNGAIMNKGTGR.[C]	1xBiotin [K12]	1	1	1	Q6IS24	Q6IS24 [552-567]	Q6IS24 1xBiotin [K563]	Polypeptide N-acetylgalactosaminyltransferase 17 OS=Homo sapiens OX=9606 GN=GALNT17 PE=2 SV=2	1	2032.98	1.435	94.6	24.8	121.7	17.6	205.6	135.8	84563.8	22184.5	108778	15725.9	183756	121361		Peak Found	Not Found	Peak Found	Not Found	High	Peak Found	High	0.001932	0.05276	1	63.67
[K].KPILIFPK.[S]	2xBiotin [K1; K8]	1	1	9	Q7Z4V0	Q7Z4V0 [136-143]	Q7Z4V0 2xBiotin [K136; K143]	Zinc finger protein 438 OS=Homo sapiens OX=9606 GN=ZNF438 PE=1 SV=1	0	1407.79	1.414	71	57.4	162.5	97.1	111.5	100.5	155892	125892	356658	213149	244571	220500		High	Peak Found	High	High	High	High	High	0.0001874	0.009355	10	56.7
[R].EEAQQLWEAEKVK.[M]	1xBiotin [K11]	1	1	3	Q14289	Q14289 [791-803]	Q14289 1xBiotin [K801]	Protein-tyrosine kinase 2-beta OS=Homo sapiens OX=9606 GN=PTK2B PE=1 SV=2	1	1813.88	1.409	94	90.1	71.6	103.6	108.2	132.5	51594	49457.3	39288.8	56874.9	59385.9	72711.6		Peak Found	High	Peak Found	High	High	Peak Found	High	6.994e-05	0.0001345	19	43.88
[-].MKIEEVK.[S]	1xAcetyl [N-Term]; 1xBiotin [K2]; 1xOxidation [M1]	1	1	5	Q9Y265	Q9Y265 [1-7]	Q9Y265 1xAcetyl [N-Term]; 1xBiotin [K2]	RuvB-like 1 OS=Homo sapiens OX=9606 GN=RUVBL1 PE=1 SV=1	1	1160.57	1.408	89.2	63.2	85.7	125.6	119.3	117.2	48209.4	34137.8	46306	67885.7	64468.5	63342.2		High	Peak Found	High	High	High	High	High	0.0003064	0.01414	13	37.74
[R].LEEQNEEMMK.[K]	1xBiotin [K10]; 1xOxidation [M8]	1	1	1	Q8N3K9	Q8N3K9 [3588-3597]	Q8N3K9 1xBiotin [K3597]	Cardiomyopathy-associated protein 5 OS=Homo sapiens OX=9606 GN=CMYA5 PE=1 SV=3	0	1522.62	1.375	171.5	48.9	56.4	171.1	77.5	74.6	474996	135440	156052	473787	214606	206499		Peak Found	Peak Found	High	Peak Found	Peak Found	Peak Found	High	0.001118	0.02989	5	37.55
[K].AGDSLMVMIAMKMEHTIK.[S]	1xBiotin [K]; 1xOxidation [M]	1	1	213	Q96RQ3	Q96RQ3 [670-687]	Q96RQ3 1xBiotin [K]	Methylcrotonoyl-CoA carboxylase subunit alpha, mitochondrial OS=Homo sapiens OX=9606 GN=MCCC1 PE=1 SV=3	1	2248.07	1.364	75.4	89.1	91.9	102.8	125.3	115.6	3.90312e+07	4.61433e+07	4.75744e+07	5.32436e+07	6.49055e+07	5.98579e+07		High	High	High	High	High	High	High	6.994e-05	1.158e-09	76	64.59
[K].AGDSLMVMIAMKMEHTIK.[S]	1xBiotin [K]	1	1	90	Q96RQ3	Q96RQ3 [670-687]	Q96RQ3 1xBiotin [K]	Methylcrotonoyl-CoA carboxylase subunit alpha, mitochondrial OS=Homo sapiens OX=9606 GN=MCCC1 PE=1 SV=3	1	2232.07	1.35	73.1	79.6	104.1	106.7	107.5	128.9	6.91575e+07	7.53016e+07	9.8468e+07	1.00922e+08	1.01686e+08	1.21867e+08		High	High	High	High	High	High	High	6.994e-05	9.389e-11	100	65.24
[R].SPMPGVVVAVSVKPGDAVAEGQEICVIEAMKMQNSMTAGK.[T]	1xBiotin [K31]; 1xCarbamidomethyl [C25]	1	1	11	P05165	P05165 [664-703]	P05165 1xBiotin [K694]	Propionyl-CoA carboxylase alpha chain, mitochondrial OS=Homo sapiens OX=9606 GN=PCCA PE=1 SV=4	1	4342.11	1.338	103.1	84.5	72.4	111.3	113.1	115.5	2.91504e+06	2.38877e+06	2.04683e+06	3.14614e+06	3.19673e+06	3.26387e+06		High	High	High	High	High	High	High	6.994e-05	5.169e-11	79	60.15
[K].AGDSLMVMIAMKMEHTIK.[S]	1xBiotin [K]; 2xOxidation [M]	1	1	210	Q96RQ3	Q96RQ3 [670-687]	Q96RQ3 1xBiotin [K]	Methylcrotonoyl-CoA carboxylase subunit alpha, mitochondrial OS=Homo sapiens OX=9606 GN=MCCC1 PE=1 SV=3	1	2264.06	1.307	69.2	104.8	84.9	94.4	135.6	111	1.33978e+07	2.02795e+07	1.64419e+07	1.82673e+07	2.62531e+07	2.1491e+07		High	High	High	High	High	High	High	6.994e-05	2.137e-08	51	62.19
[R].ASFAEKTAQLER.[S]	1xBiotin [K6]	1	1	2	Q15149	Q15149 [1720-1731]	Q15149 1xBiotin [K1725]	Plectin OS=Homo sapiens OX=9606 GN=PLEC PE=1 SV=3	1	1576.78	1.286	106.8	21.9	105	113.1	115.8	137.4	113141	23195.7	111227	119741	122677	145511		High	Peak Found	Peak Found	Peak Found	Peak Found	High	High	6.994e-05	0.0002493	20	43.3
[K].INFVIDNNKHTGAVSAR.[N]	1xBiotin [K9]	1	1	3	O75534	O75534 [158-174]	O75534 1xBiotin [K166]	Cold shock domain-containing protein E1 OS=Homo sapiens OX=9606 GN=CSDE1 PE=1 SV=2	1	2082.05	1.278	92.1	32.2	127.6	72.5	117.7	158	20968.6	7331.14	29058	16512.2	26803.5	35992		Peak Found	Not Found	High	High	Peak Found	High	High	6.994e-05	2.543e-05	31	39.77
[K].KNVSINTVTYEWAPPVQNQALAR.[Q]	1xBiotin [K1]	1	1	3	Q9UGI8	Q9UGI8 [102-124]	Q9UGI8 1xBiotin [K102]	Testin OS=Homo sapiens OX=9606 GN=TES PE=1 SV=1	1	2825.44	1.252	77.9	90.5	89.8	88	141.6	112.4	513658	596788	592234	580362	934095	741428		High	High	High	Peak Found	Peak Found	Peak Found	High	0.0001874	0.005336	7	52.57
[K].VKAGDSLMVMIAMKMEHTIK.[S]	1xBiotin [K14]	1	1	12	Q96RQ3	Q96RQ3 [668-687]	Q96RQ3 1xBiotin [K681]	Methylcrotonoyl-CoA carboxylase subunit alpha, mitochondrial OS=Homo sapiens OX=9606 GN=MCCC1 PE=1 SV=3	2	2459.24	1.246	84.3	86	94.9	83.6	144.1	107.1	932852	951847	1.05019e+06	925530	1.59514e+06	1.18589e+06		High	High	High	High	High	High	High	6.994e-05	8.716e-08	50	62.28
[K].AGDSLMVMIAMKMEHTIK.[S]	1xBiotin [K]; 3xOxidation [M]	1	1	131	Q96RQ3	Q96RQ3 [670-687]	Q96RQ3 1xBiotin [K]	Methylcrotonoyl-CoA carboxylase subunit alpha, mitochondrial OS=Homo sapiens OX=9606 GN=MCCC1 PE=1 SV=3	1	2280.06	1.224	80.3	107.7	78.7	92.8	131.8	108.7	4.20643e+06	5.63813e+06	4.11924e+06	4.8571e+06	6.90042e+06	5.69156e+06		High	High	High	High	High	High	High	6.994e-05	3.619e-07	50	54.84
[K].FNVWDTAGQEKFGGLR.[D]	1xBiotin [K11]	1	1	6	P62826	P62826 [61-76]	P62826 1xBiotin [K71]	GTP-binding nuclear protein Ran OS=Homo sapiens OX=9606 GN=RAN PE=1 SV=3	1	2050.98	1.211	17	41.1	213.4	13.1	258.6	56.8	6341.29	15330.7	79623.8	4885.45	96455.6	21200.1		High	High	High	Not Found	High	Not Found	High	6.994e-05	6.427e-08	76	55.1
[K].GYKPPDEGPSEYQTIPLNKIEDFGVHCK.[Q]	1xBiotin [K19]; 1xCarbamidomethyl [C27]	1	1	2	Q92905	Q92905 [192-219]	Q92905 1xBiotin [K210]	COP9 signalosome complex subunit 5 OS=Homo sapiens OX=9606 GN=COPS5 PE=1 SV=4	1	3444.62	1.204	164.5	23.9	48.4	26	139.1	198.1	65707.7	9547.57	19351.9	10367.8	55545.3	79133.3		High	Not Found	Not Found	Not Found	Peak Found	High	High	6.994e-05	0.00047	26	52.65
[K].GTVLIKTAEELMNFSK.[G]	1xBiotin [K6]; 1xOxidation [M12]	1	1	20	P50990	P50990 [255-270]	P50990 1xBiotin [K260]	T-complex protein 1 subunit theta OS=Homo sapiens OX=9606 GN=CCT8 PE=1 SV=4	1	2023.02	1.158	96.3	93.5	103.2	71.7	119.6	115.8	627990	609540	673122	467530	779743	755073		High	High	High	High	High	High	High	6.994e-05	3.683e-06	52	57.16
[R].YNLYTAEGKYIFK.[E]	1xBiotin [K9]	1	1	2	Q8N9N2	Q8N9N2 [323-335]	Q8N9N2 1xBiotin [K331]	Activating signal cointegrator 1 complex subunit 1 OS=Homo sapiens OX=9606 GN=ASCC1 PE=1 SV=1	1	1835.9	1.153	94.7	106.2	76.4	92.7	142	88.1	132628	148744	107002	129831	198835	123329		Peak Found	High	High	Peak Found	Peak Found	Peak Found	High	6.994e-05	0.0006135	25	52.52
[K].NPALKAQSGPVR.[S]	1xBiotin [K5]	1	1	2	Q01518	Q01518 [283-294]	Q01518 1xBiotin [K287]	Adenylyl cyclase-associated protein 1 OS=Homo sapiens OX=9606 GN=CAP1 PE=1 SV=5	1	1463.78	1.151	85.6	74.2	155	98.6	99.5	87.1	19999.7	17331.9	36192.4	23014.7	23226.2	20340.6		Peak Found	High	Peak Found	Peak Found	Peak Found	High	High	6.994e-05	0.0003135	18	31.58
[K].GTVLIKTAEELMNFSK.[G]	1xBiotin [K6]	1	1	13	P50990	P50990 [255-270]	P50990 1xBiotin [K260]	T-complex protein 1 subunit theta OS=Homo sapiens OX=9606 GN=CCT8 PE=1 SV=4	1	2007.03	1.142	69.1	105.1	110.9	89.5	126.6	98.8	1.15917e+06	1.76487e+06	1.8615e+06	1.50248e+06	2.12501e+06	1.65874e+06		High	High	High	High	High	High	High	6.994e-05	4.516e-08	74	62.99
[K].IAVYSCPFDGMITETKGTVLIK.[T]	1xBiotin [K16]; 1xCarbamidomethyl [C6]	1	1	6	P50990	P50990 [239-260]	P50990 1xBiotin [K254]	T-complex protein 1 subunit theta OS=Homo sapiens OX=9606 GN=CCT8 PE=1 SV=4	1	2669.34	1.123	103.3	63.7	99.9	110	116	107.1	306594	189202	296403	326560	344190	317789		High	High	High	High	High	High	High	6.994e-05	5.856e-08	59	59.79
[K].SPQVKPASTMGMGPLGKGAGPVPPGK.[V]	1xBiotin [K17]; 2xOxidation [M10; M12]	1	1	11	Q13428	Q13428 [503-528]	Q13428 1xBiotin [K519]	Treacle protein OS=Homo sapiens OX=9606 GN=TCOF1 PE=1 SV=3	1	2704.36	1.114	87.6	115.9	86.5	104	76.9	129.1	48349.4	63963.7	47725.5	57391.6	42459.7	71272		High	High	High	High	High	High	High	6.994e-05	1.591e-06	37	33.66
[K].VKAGDSLMVMIAMKMEHTIK.[S]	1xBiotin [K20]; 1xOxidation [M13]	1	1	1	Q96RQ3	Q96RQ3 [668-687]	Q96RQ3 1xBiotin [K687]	Methylcrotonoyl-CoA carboxylase subunit alpha, mitochondrial OS=Homo sapiens OX=9606 GN=MCCC1 PE=1 SV=3	2	2475.23	1.089	75.8	113.1	88.7	82.5	143.9	96	141737	211491	165941	154322	269221	179646		Peak Found	Peak Found	High	Peak Found	Peak Found	Peak Found	High	0.0001874	0.005503	5	61.7
[K].DPQALSEHLKNPVIAQK.[I]	1xBiotin [K10]	1	1	1	P31948	P31948 [514-530]	P31948 1xBiotin [K523]	Stress-induced-phosphoprotein 1 OS=Homo sapiens OX=9606 GN=STIP1 PE=1 SV=1	1	2114.11	1.086	110.5	15.7	136.1	86.3	120	131.3	57694.8	8219.66	71067.2	45043.4	62661	68526.7		Peak Found	Not Found	High	Peak Found	Peak Found	Peak Found	High	0.0001361	0.003489	4	41.52
[K].AYSFKEQIIELELK.[E]	1xBiotin [K5]	1	1	10	Q92616	Q92616 [798-811]	Q92616 1xBiotin [K802]	eIF-2-alpha kinase activator GCN1 OS=Homo sapiens OX=9606 GN=GCN1 PE=1 SV=6	1	1937.01	1.078	77.2	87.4	113.5	78.9	120.6	122.4	335520	379655	493119	342967	524209	531810		High	High	High	High	High	High	High	6.994e-05	1.762e-07	67	61.18
[K].AGDSLMVMIAMKMEHTIKSPK.[D]	1xBiotin [K]; 1xOxidation [M]	1	1	32	Q96RQ3	Q96RQ3 [670-690]	Q96RQ3 1xBiotin [K]	Methylcrotonoyl-CoA carboxylase subunit alpha, mitochondrial OS=Homo sapiens OX=9606 GN=MCCC1 PE=1 SV=3	2	2560.25	1.063	84.8	107.6	85.7	89.5	141.4	91.1	1.67476e+06	2.12581e+06	1.69291e+06	1.76736e+06	2.79315e+06	1.79909e+06		High	High	High	High	High	High	High	6.994e-05	6.8e-06	19	61.63
[K].AGDSLMVMIAMKMEHTIKSPK.[D]	1xBiotin [K]	1	1	20	Q96RQ3	Q96RQ3 [670-690]	Q96RQ3 1xBiotin [K]	Methylcrotonoyl-CoA carboxylase subunit alpha, mitochondrial OS=Homo sapiens OX=9606 GN=MCCC1 PE=1 SV=3	2	2544.25	1.061	79.8	135	87.5	84.7	114.9	98.2	3.54477e+06	5.99811e+06	3.88652e+06	3.76227e+06	5.10496e+06	4.36539e+06		High	High	High	High	High	High	High	6.994e-05	3.354e-06	37	62.19
[K].LHDSSGSQVGTGFKSNFSEK.[A]	1xBiotin [K14]	1	1	3	P49792	P49792 [1829-1848]	P49792 1xBiotin [K1842]	E3 SUMO-protein ligase RanBP2 OS=Homo sapiens OX=9606 GN=RANBP2 PE=1 SV=2	1	2338.08	1.049	79.6	198.9	71.8	80	83.5	86.1	20410.6	51005	18411.8	20515.1	21410.2	22075.2		High	High	High	Not Found	Not Found	Not Found	High	6.994e-05	2.148e-06	39	38.09
[K].EAATLEVERPLPMEVEKNSTPSEPGSGR.[G]	1xBiotin [K17]	1	1	5	P51858	P51858 [181-208]	P51858 1xBiotin [K197]	Hepatoma-derived growth factor OS=Homo sapiens OX=9606 GN=HDGF PE=1 SV=1	1	3236.56	1.049	89.3	12.5	217.9	28	158.6	93.7	20130.2	2823.37	49124.6	6315.73	35751.4	21112.3		High	High	High	Not Found	High	High	High	6.994e-05	3.454e-06	45	44.37
[K].AALSSQQQQQLALLLQQFQTLKMR.[I]	1xBiotin [K22]; 1xOxidation [M23]	1	1	4	Q6Y7W6	Q6Y7W6 [646-669]	Q6Y7W6 1xBiotin [K667]	GRB10-interacting GYF protein 2 OS=Homo sapiens OX=9606 GN=GIGYF2 PE=1 SV=1	1	3014.59	1.017	14.4	481.2	18.8	40.3	30.5	14.7	6053.91	201655	7890.85	16900.5	12774.6	6155.68		High	High	High	Not Found	High	Not Found	High	6.994e-05	1.032e-07	47	64.74
[K].EWYFGNADKER.[S]	1xBiotin [K9]	1	1	6	O75165	O75165 [975-985]	O75165 1xBiotin [K983]	DnaJ homolog subfamily C member 13 OS=Homo sapiens OX=9606 GN=DNAJC13 PE=1 SV=5	1	1640.72	1.014	82.2	119	122.4	28.8	127	120.6	34140.9	49384.1	50818.7	11959.1	52724.3	50072.8		High	High	High	High	High	High	High	6.994e-05	0.0001562	26	45.6
[R].TPASTKSIHANFSSGVGTTAASSK.[N]	1xBiotin [K6]	1	1	3	Q8IWZ3	Q8IWZ3 [1781-1804]	Q8IWZ3 1xBiotin [K1786]	Ankyrin repeat and KH domain-containing protein 1 OS=Homo sapiens OX=9606 GN=ANKHD1 PE=1 SV=1	1	2533.24	1.009	61.7	285.9	44	69.6	44.3	94.5	13085.9	60618.3	9321.73	14759.9	9401.85	20041.8		High	High	High	Not Found	Not Found	Not Found	High	6.994e-05	9.97e-06	26	35.24
[R].NVMILTNPVAAKK.[N]	1xBiotin [K]; 1xOxidation [M3]	1	1	8	Q9UGI8	Q9UGI8 [90-102]	Q9UGI8 1xBiotin [K]	Testin OS=Homo sapiens OX=9606 GN=TES PE=1 SV=1	1	1640.89	1.004	86.6	124.2	94.9	86.9	99.7	107.7	100721	144522	110416	101099	116031	125363		High	High	High	High	High	High	High	6.994e-05	2.563e-06	49	42.58
[R].ILEMDPSNVQGK.[H]	1xBiotin [K12]	1	1	6	Q6ZXV5	Q6ZXV5 [764-775]	Q6ZXV5 1xBiotin [K775]	Protein O-mannosyl-transferase TMTC3 OS=Homo sapiens OX=9606 GN=TMTC3 PE=1 SV=2	0	1556.74	0.986	77.2	101.6	123	100.2	108.4	89.7	483320	636105	770116	627451	679201	561991		High	High	High	Peak Found	Peak Found	High	High	0.0009457	0.02641	4	36.54
[M].GKISSLPTQLFK.[C]	1xBiotin [K2]	1	1	1	P05019	P05019 [2-13]	P05019 1xBiotin [K3]	Insulin-like growth factor I OS=Homo sapiens OX=9606 GN=IGF1 PE=1 SV=1	1	1544.85	0.98	124.1	98.3	92.8	96.7	91.7	96.4	231958	183803	173395	180796	171428	180189		Peak Found	Peak Found	High	Peak Found	Peak Found	Peak Found	High	0.0001874	0.01063	7	32.14
[R].TKIEFVTGTK.[K]	1xBiotin [K2]	1	1	3	Q9UHR5	Q9UHR5 [219-228]	Q9UHR5 1xBiotin [K220]	SAP30-binding protein OS=Homo sapiens OX=9606 GN=SAP30BP PE=1 SV=1	1	1349.71	0.977	18.4	113	138.7	119.4	100.1	110.4	6463.72	39658.9	48689.1	41924	35139.8	38757		High	High	High	Peak Found	Peak Found	Peak Found	High	6.994e-05	0.000737	21	41.58
[K].EQHPDMSVTKVVVHQETEIADE.[-]	1xBiotin [K10]	1	1	5	P11171	P11171 [843-864]	P11171 1xBiotin [K852]	Protein 4.1 OS=Homo sapiens OX=9606 GN=EPB41 PE=1 SV=4	1	2747.27	0.975	108.3	107.4	128.5	5.4	144.8	105.5	77067.4	76474	91474	3854.23	103071	75124.7		High	High	High	High	Peak Found	High	High	0.0001361	0.003793	25	46.21
[R].VGKDSFWAK.[A]	1xBiotin [K3]	1	1	4	Q9UJU6	Q9UJU6 [174-182]	Q9UJU6 1xBiotin [K176]	Drebrin-like protein OS=Homo sapiens OX=9606 GN=DBNL PE=1 SV=1	1	1263.62	0.973	88.3	99.6	123.8	92.6	96.8	98.9	92307.5	104056	129382	96788.5	101198	103407		Peak Found	High	High	Peak Found	High	High	High	6.994e-05	0.001007	29	43.75
[R].NVMILTNPVAAKK.[N]	1xBiotin [K]	1	1	7	Q9UGI8	Q9UGI8 [90-102]	Q9UGI8 1xBiotin [K]	Testin OS=Homo sapiens OX=9606 GN=TES PE=1 SV=1	1	1624.89	0.967	92.6	90.5	110.7	89.5	132.4	84.3	117096	114459	139960	113204	167423	106621		High	High	High	High	High	High	High	6.994e-05	1.07e-08	78	46.28
[K].LDVQFSGLTKGDAVR.[D]	1xBiotin [K10]	1	1	12	P21333	P21333 [907-921]	P21333 1xBiotin [K916]	Filamin-A OS=Homo sapiens OX=9606 GN=FLNA PE=1 SV=4	1	1831.94	0.965	93.4	97.1	113.4	84	118.5	93.6	1.77046e+06	1.84063e+06	2.15061e+06	1.59289e+06	2.24717e+06	1.77554e+06		High	High	High	High	High	High	High	6.994e-05	1.293e-08	68	48.38
[K].SGPTVTKVVTVVTTK.[K]	1xBiotin [K7]	1	1	10	Q7L014	Q7L014 [257-271]	Q7L014 1xBiotin [K263]	Probable ATP-dependent RNA helicase DDX46 OS=Homo sapiens OX=9606 GN=DDX46 PE=1 SV=2	1	1742.97	0.94	116.8	82.9	108.8	77.5	111.7	102.3	228668	162169	212915	151754	218548	200236		High	High	High	High	High	High	High	6.994e-05	5.711e-08	73	46.72
[K].SLLPKESR.[L]	1xBiotin [K5]	1	1	4	Q9ULU4	Q9ULU4 [1173-1180]	Q9ULU4 1xBiotin [K1177]	Protein kinase C-binding protein 1 OS=Homo sapiens OX=9606 GN=ZMYND8 PE=1 SV=2	1	1155.62	0.939	130.9	83.5	100.5	78.3	108.2	98.5	89921.9	57321.5	69045.7	53808.3	74331.5	67666.3		Peak Found	High	High	Peak Found	High	High	High	0.0004855	0.0176	17	36.16
[R].VEKYTISQEAYDQR.[Q]	1xBiotin [K3]	1	1	12	Q99426	Q99426 [104-117]	Q99426 1xBiotin [K106]	Tubulin-folding cofactor B OS=Homo sapiens OX=9606 GN=TBCB PE=1 SV=2	1	1955.92	0.936	76.4	92.8	136.9	95.8	71.6	126.4	68196.3	82818.1	122126	85451.8	63860.2	112790		High	High	High	High	High	High	High	6.994e-05	2.867e-08	52	38.88
[R].SGSSSPDSEITELKFPSINHD.[-]	1xBiotin [K14]	1	1	6	P17812	P17812 [571-591]	P17812 1xBiotin [K584]	CTP synthase 1 OS=Homo sapiens OX=9606 GN=CTPS1 PE=1 SV=2	1	2473.12	0.929	83.6	136.5	90.7	88	126.7	74.5	112977	184367	122553	118840	171189	100709		High	High	High	Peak Found	High	High	High	6.994e-05	3.444e-07	57	52.38
[R].AGAISASGPELQGAGHSKLQVTMPGIK.[V]	1xBiotin [K18]	1	1	4	Q09666	Q09666 [226-252]	Q09666 1xBiotin [K243]	Neuroblast differentiation-associated protein AHNAK OS=Homo sapiens OX=9606 GN=AHNAK PE=1 SV=2	1	2831.45	0.924	74	11.2	321.7	52	72.7	68.4	18786.1	2845.06	81701	13219.4	18476.3	17367.7		High	High	High	High	Not Found	Not Found	High	6.994e-05	0.000498	21	46.74
[R].ITGSVGKGLAAITMDK.[E]	1xBiotin [K7]; 1xOxidation [M14]	1	1	4	Q709C8	Q709C8 [3481-3496]	Q709C8 1xBiotin [K3487]	Vacuolar protein sorting-associated protein 13C OS=Homo sapiens OX=9606 GN=VPS13C PE=1 SV=1	1	1803.93	0.924	92.7	127.4	95.9	85.7	89.5	108.8	65256	89678.5	67455.1	60282.3	62951.4	76559.8		Peak Found	High	High	Peak Found	High	High	High	6.994e-05	4.109e-06	31	45.66
[R].LCVQMAAGSWAGGFGISMVK.[V]	1xBiotin [K20]; 1xCarbamidomethyl [C2]; 1xOxidation [M5]	1	1	1	O95222	O95222 [145-164]	O95222 1xBiotin [K164]	Olfactory receptor 6A2 OS=Homo sapiens OX=9606 GN=OR6A2 PE=2 SV=2	0	2312.07	0.91	157.6	73.1	95.9	66.5	111.3	95.6	417765	193633	254289	176186	294966	253479		Peak Found	Peak Found	Peak Found	Peak Found	High	Peak Found	High	0.001565	0.03879	5	47.22
[R].LLAEMDIQTQEAPSSTSQELGTKGPHPAPLSK.[F]	1xBiotin [K23]	1	1	2	Q96SN8	Q96SN8 [1747-1778]	Q96SN8 1xBiotin [K1769]	CDK5 regulatory subunit-associated protein 2 OS=Homo sapiens OX=9606 GN=CDK5RAP2 PE=1 SV=5	1	3587.77	0.907	66.1	18.7	340.3	60	26.4	88.5	12325.7	3486.67	63400.1	11183	4920.17	16483.2		High	Not Found	High	Not Found	Not Found	Not Found	High	6.994e-05	0.0001913	36	44.66
[K].VAEKLEALSVK.[E]	1xBiotin [K4]	1	1	1	P43487	P43487 [180-190]	P43487 1xBiotin [K183]	Ran-specific GTPase-activating protein OS=Homo sapiens OX=9606 GN=RANBP1 PE=1 SV=1	1	1412.78	0.901	109.9	105.7	108.4	65.1	113.4	97.6	47704.3	45901	47053	28246	49251.7	42371.8		Peak Found	Peak Found	Peak Found	Peak Found	High	Peak Found	High	6.994e-05	0.0001854	31	44.5
[R].YTYLEKAIK.[I]	1xBiotin [K]	1	1	5	Q93009	Q93009 [1091-1099]	Q93009 1xBiotin [K]	Ubiquitin carboxyl-terminal hydrolase 7 OS=Homo sapiens OX=9606 GN=USP7 PE=1 SV=2	1	1354.71	0.898	95.7	115.7	106.1	90.1	88.3	104	149925	181260	166245	141141	138318	162804		High	High	High	High	Peak Found	High	High	6.994e-05	0.001937	26	43.58
[R].VLGPKIEAVQK.[V]	1xBiotin [K5]	1	1	8	Q7Z4V5	Q7Z4V5 [550-560]	Q7Z4V5 1xBiotin [K554]	Hepatoma-derived growth factor-related protein 2 OS=Homo sapiens OX=9606 GN=HDGFL2 PE=1 SV=1	1	1407.8	0.897	106.2	110.6	107.8	72.5	106.1	96.7	190458	198368	193315	129974	190238	173353		High	High	High	High	High	High	High	6.994e-05	6.418e-06	45	38.65
[M].ATDTSQGELVHPKALPLIVGAQLIHADK.[L]	1xAcetyl [N-Term]; 1xBiotin [K13]	1	1	16	Q5SSJ5	Q5SSJ5 [2-29]	Q5SSJ5 1xAcetyl [N-Term]; 1xBiotin [K14]	Heterochromatin protein 1-binding protein 3 OS=Homo sapiens OX=9606 GN=HP1BP3 PE=1 SV=1	1	3190.69	0.892	98.8	100.7	106.8	85.3	118.4	89.9	751183	765651	812006	648167	900210	682921		High	High	High	High	High	High	High	6.994e-05	7.973e-09	69	60.21
[K].QYGLKMK.[T]	1xBiotin [K5]	1	1	5	Q9UQ80	Q9UQ80 [254-260]	Q9UQ80 1xBiotin [K258]	Proliferation-associated protein 2G4 OS=Homo sapiens OX=9606 GN=PA2G4 PE=1 SV=3	1	1093.55	0.891	121.9	108.2	91.7	70.3	108.5	99.5	76723.2	68110.4	57736.2	44230.9	68327.9	62616.7		High	High	High	Peak Found	High	High	High	0.0001874	0.007956	20	35.37
[R].SVSSNVASVSPIPAGSKK.[I]	1xBiotin [K18]	1	1	7	Q9Y6G9	Q9Y6G9 [412-429]	Q9Y6G9 1xBiotin [K429]	Cytoplasmic dynein 1 light intermediate chain 1 OS=Homo sapiens OX=9606 GN=DYNC1LI1 PE=1 SV=3	1	1941.01	0.887	95.3	110.3	113.4	94.5	101.9	84.6	62009	71759.9	73803.4	61473.7	66276.7	55019.3		High	High	High	High	High	High	High	6.994e-05	2.445e-07	44	37.64
[K].INEAVECLLSLKAQYK.[E]	1xBiotin [K12]; 1xCarbamidomethyl [C7]	1	1	5	P07814	P07814 [850-865]	P07814 1xBiotin [K861]	Bifunctional glutamate/proline--tRNA ligase OS=Homo sapiens OX=9606 GN=EPRS1 PE=1 SV=5	1	2105.08	0.886	94.2	128.1	79.5	83.5	145.7	69.1	64858.7	88184.2	54727.8	57477	100333	47547.7		High	High	High	Peak Found	High	High	High	6.994e-05	8.477e-06	48	60.4
[K].FGFAIGSQTTKK.[A]	1xBiotin [K]	1	1	8	Q8WW12	Q8WW12 [71-82]	Q8WW12 1xBiotin [K]	PEST proteolytic signal-containing nuclear protein OS=Homo sapiens OX=9606 GN=PCNP PE=1 SV=2	1	1510.77	0.88	85.7	101.3	130.3	75.4	103.4	103.9	346297	409368	526283	304629	417809	419627		High	High	High	High	High	High	High	6.994e-05	5.914e-09	89	43.46
[K].VLKQVHPDTGISSK.[A]	1xBiotin [K3]	2	15	1	Q16778; Q5QNW6	Q16778 [45-58]; Q5QNW6 [45-58]	Q16778 1xBiotin [K47]; Q5QNW6 1xBiotin [K47]	Histone H2B type 2-E OS=Homo sapiens OX=9606 GN=H2BC21 PE=1 SV=3 Histone H2B type 2-F OS=Homo sapiens OX=9606 GN=H2BC18 PE=1 SV=3	1	1734.92	0.879	95.6	118.5	100.2	84	104	97.6	42271.5	52399.1	44290.4	37141.3	45989.6	43129.4	Shared	Peak Found	Peak Found	Peak Found	Peak Found	High	Peak Found	High	0.0001874	0.004659	3	31.32
[R].MDKSAVGHEYVAEVEK.[H]	1xBiotin [K3]; 1xOxidation [M1]	1	1	5	P14317	P14317 [94-109]	P14317 1xBiotin [K96]	Hematopoietic lineage cell-specific protein OS=Homo sapiens OX=9606 GN=HCLS1 PE=1 SV=3	1	2033.93	0.872	85.6	124.2	112.4	74.6	108.5	94.8	40795.9	59185.7	53561	35556	51709.7	45211.1		High	High	High	Peak Found	High	High	High	6.994e-05	2.456e-05	18	36.79
[K].NKPGPNIESGNEDDDASFKIK.[T]	1xBiotin [K19]	1	1	4	O60841	O60841 [206-226]	O60841 1xBiotin [K224]	Eukaryotic translation initiation factor 5B OS=Homo sapiens OX=9606 GN=EIF5B PE=1 SV=4	1	2501.16	0.871	67.2	75.5	162.8	141.8	138.1	14.5	13660.6	15338.8	33083.1	28819.2	28070.7	2955.34		High	High	Peak Found	Peak Found	High	High	High	6.994e-05	3.986e-05	29	37.39
[K].TGEEINFGKLITKPSEGTTLR.[V]	1xBiotin [K9]	1	1	5	P49959	P49959 [408-428]	P49959 1xBiotin [K416]	Double-strand break repair protein MRE11 OS=Homo sapiens OX=9606 GN=MRE11 PE=1 SV=3	1	2517.3	0.869	104.8	130	88.1	55.5	112.9	108.7	139040	172463	116870	73681.4	149814	144211		High	High	High	Peak Found	High	High	High	6.994e-05	3.277e-07	21	49.86
[K].TIGGGDDSFNTFFSETGAGKHVPR.[A]	1xBiotin [K20]	1	5	2	Q71U36	Q71U36 [41-64]	Q71U36 1xBiotin [K60]	Tubulin alpha-1A chain OS=Homo sapiens OX=9606 GN=TUBA1A PE=1 SV=1	1	2723.25	0.867	25.6	299	72.6	78.1	61.8	62.9	5743.49	67195.8	16306.9	17554.1	13884.3	14145.8		Not Found	High	High	Not Found	Not Found	Not Found	High	0.0001874	0.01025	12	50.85
[R].GEVSQKTVIIK.[E]	1xBiotin [K6]	1	1	3	Q14676	Q14676 [1830-1840]	Q14676 1xBiotin [K1835]	Mediator of DNA damage checkpoint protein 1 OS=Homo sapiens OX=9606 GN=MDC1 PE=1 SV=3	1	1427.79	0.864	143	171.4	27	62.2	48.4	148.1	31604.2	37890.5	5960.49	13746	10694.4	32732.1		High	High	High	Not Found	Not Found	Peak Found	High	6.994e-05	0.0001354	28	38
[K].SSTHNKPSEGKAANPK.[M]	1xBiotin [K11]	1	1	3	Q9NUQ6	Q9NUQ6 [391-406]	Q9NUQ6 1xBiotin [K401]	SPATS2-like protein OS=Homo sapiens OX=9606 GN=SPATS2L PE=1 SV=2	1	1878.91	0.859	174	104.3	49.4	91.7	138.2	42.5	27780.8	16652.7	7896.86	14637	22069.5	6779.79		High	High	High	Not Found	Not Found	Not Found	High	0.000248	0.01252	10	14.38
[R].VTGNFKHASPILPITEFSDIPR.[R]	1xBiotin [K6]	1	1	15	P42167	P42167 [298-319]	P42167 1xBiotin [K303]	Lamina-associated polypeptide 2, isoforms beta/gamma OS=Homo sapiens OX=9606 GN=TMPO PE=1 SV=2	1	2665.38	0.857	102.6	140.3	93.6	85.4	87.9	90.3	2.10495e+06	2.87832e+06	1.91981e+06	1.7516e+06	1.8044e+06	1.8539e+06		High	High	High	High	High	High	High	6.994e-05	9.696e-12	69	55.43
[K].IANKQFTAVK.[N]	1xBiotin [K4]	1	1	5	P27694	P27694 [264-273]	P27694 1xBiotin [K267]	Replication protein A 70 kDa DNA-binding subunit OS=Homo sapiens OX=9606 GN=RPA1 PE=1 SV=2	1	1345.73	0.856	95.3	118.4	111.6	82.7	110.4	81.5	148748	184918	174249	129147	172419	127307		High	High	Peak Found	High	High	High	High	6.994e-05	8.76e-06	46	35.72
[-].MKIEEVK.[S]	1xBiotin [K2]	1	1	7	Q9Y265	Q9Y265 [1-7]	Q9Y265 1xBiotin [K2]	RuvB-like 1 OS=Homo sapiens OX=9606 GN=RUVBL1 PE=1 SV=1	1	1102.56	0.852	96.4	128.8	90.8	73.4	100.9	109.7	411506	549616	387527	313300	430511	468320		High	High	High	High	High	High	High	6.994e-05	0.0003202	38	32.93
[K].AQYKSLIGVEYKPVSATGAEDK.[D]	1xBiotin [K4]	1	1	11	P07814	P07814 [940-961]	P07814 1xBiotin [K943]	Bifunctional glutamate/proline--tRNA ligase OS=Homo sapiens OX=9606 GN=EPRS1 PE=1 SV=5	1	2580.3	0.852	83.2	111.7	126.1	85	95.1	98.8	630081	846055	955413	644178	720726	748329		High	High	High	High	High	High	High	6.994e-05	2.859e-10	57	43.94
[K].KFVPDYYK.[MV]	1xBiotin [K1]	1	2	12	Q8IZX4	Q8IZX4 [1554-1561]	Q8IZX4 1xBiotin [K1554]	Transcription initiation factor TFIID subunit 1-like OS=Homo sapiens OX=9606 GN=TAF1L PE=1 SV=1	1	1285.63	0.846	97.6	116.6	110.9	77.9	93.8	103.2	1.78229e+06	2.12819e+06	2.02354e+06	1.42231e+06	1.7113e+06	1.88369e+06		High	High	High	High	High	High	High	6.994e-05	0.0003351	31	40.54
[K].EAAGKSSGPTSLFAVTVAPPGAR.[Q]	1xBiotin [K5]	1	1	28	Q00839	Q00839 [182-204]	Q00839 1xBiotin [K186]	Heterogeneous nuclear ribonucleoprotein U OS=Homo sapiens OX=9606 GN=HNRNPU PE=1 SV=6	1	2397.22	0.843	98.5	123.5	99	81.5	104.1	93.4	1.552e+06	1.94703e+06	1.56109e+06	1.28502e+06	1.64113e+06	1.47187e+06		High	High	High	High	High	High	High	6.994e-05	2.844e-11	102	51.29
[R].ASEEHLKQHYIDLK.[D]	1xBiotin [K7]	1	1	1	P22392	P22392 [43-56]	P22392 1xBiotin [K49]	Nucleoside diphosphate kinase B OS=Homo sapiens OX=9606 GN=NME2 PE=1 SV=1	1	1936.96	0.837	78.9	133.2	110.4	78.3	111.5	87.8	40001.1	67550.1	55990.7	39697.6	56563.2	44508.5		High	Peak Found	Peak Found	Peak Found	Peak Found	Peak Found	High	0.0001874	0.009889	3	36.52
[K].IFHGLKSTDVAK.[T]	1xBiotin [K6]	1	1	7	P13796	P13796 [77-88]	P13796 1xBiotin [K82]	Plastin-2 OS=Homo sapiens OX=9606 GN=LCP1 PE=1 SV=6	1	1541.81	0.832	108.3	127.9	89.3	74.3	95.2	105	74463.6	87944.2	61414.6	51113.5	65506.1	72201.4		High	High	High	High	High	High	High	6.994e-05	1.328e-06	34	35.29
[K].DSYVGDEAQSKR.[G]	1xBiotin [K11]	2	6	3	P60709; P68032	P60709 [51-62]; P68032 [53-64]	P60709 1xBiotin [K61]; P68032 1xBiotin [K63]	Actin, cytoplasmic 1 OS=Homo sapiens OX=9606 GN=ACTB PE=1 SV=1 Actin, alpha cardiac muscle 1 OS=Homo sapiens OX=9606 GN=ACTC1 PE=1 SV=1	1	1580.7	0.828	111.4	139.7	110.2	115.7	94.6	28.4	21212.3	26612.4	20978.9	22031.7	18016.9	5405.92	Shared	High	High	High	Not Found	Not Found	Not Found	High	6.994e-05	3.965e-05	32	30.28
[K].VMTSGTGAPAKIITAVPK.[I]	1xBiotin [K11]; 1xOxidation [M2]	1	1	6	P51610	P51610 [803-820]	P51610 1xBiotin [K813]	Host cell factor 1 OS=Homo sapiens OX=9606 GN=HCFC1 PE=1 SV=2	1	1984.06	0.82	111.6	119.8	85.5	91.6	55.3	136.1	50482.1	54215.5	38695.2	41419.6	25033.2	61580.5		High	High	High	High	High	High	High	6.994e-05	1.192e-07	66	43.63
[M].AKISSPTETER.[C]	1xAcetyl [N-Term]; 1xBiotin [K2]	1	1	2	P31949	P31949 [2-12]	P31949 1xAcetyl [N-Term]; 1xBiotin [K3]	Protein S100-A11 OS=Homo sapiens OX=9606 GN=S100A11 PE=1 SV=2	1	1486.72	0.82	87.3	141.2	106.8	71.6	88.7	104.4	53157.4	86010.4	65047.6	43600.4	54016.4	63560.4		Peak Found	Peak Found	High	Peak Found	Peak Found	High	High	6.994e-05	0.0008792	11	35.85
[R].TPKILEPTAFQEPPPKPSRPK.[Y]	1xBiotin [K3]	1	1	13	Q14289	Q14289 [701-721]	Q14289 1xBiotin [K703]	Protein-tyrosine kinase 2-beta OS=Homo sapiens OX=9606 GN=PTK2B PE=1 SV=2	1	2584.4	0.813	96.1	108.6	127.3	88.3	94.1	85.6	68024.4	76890.3	90076.4	62474.8	66585.5	60605		High	High	High	High	High	High	High	6.994e-05	1.006e-05	28	40.01
[K].KPEKPLILQSLGPKTQSVEITK.[T]	1xBiotin [K]	1	1	17	Q9Y5K6	Q9Y5K6 [240-261]	Q9Y5K6 1xBiotin [K]	CD2-associated protein OS=Homo sapiens OX=9606 GN=CD2AP PE=1 SV=1	1	2660.51	0.809	90.5	126	109.9	71	100.7	102	240982	335320	292438	189065	267922	271404		High	High	High	High	High	High	High	6.994e-05	4.82e-08	50	45.33
[K].GATPGKALVATPGK.[K]	1xBiotin [K6]	1	1	6	P19338	P19338 [111-124]	P19338 1xBiotin [K116]	Nucleolin OS=Homo sapiens OX=9606 GN=NCL PE=1 SV=3	1	1493.81	0.805	113.1	112.1	111.2	82.3	91.1	90.3	128507	127457	126337	93507.1	103514	102607		High	High	High	High	High	High	High	6.994e-05	2.349e-07	59	35.59
[K].FAAKGEGQLGPAER.[A]	1xBiotin [K4]	1	1	11	P13639	P13639 [236-249]	P13639 1xBiotin [K239]	Elongation factor 2 OS=Homo sapiens OX=9606 GN=EEF2 PE=1 SV=4	1	1656.82	0.802	115.8	106.6	112	71.5	89.8	104.3	348581	320915	337150	215204	270378	314002		High	High	High	High	High	High	High	6.994e-05	4.894e-08	52	35.54
[R].NFSDNQLQEGKNVIGLQMGTNR.[G]	1xBiotin [K11]; 1xOxidation [M18]	1	1	19	P37802	P37802 [161-182]	P37802 1xBiotin [K171]	Transgelin-2 OS=Homo sapiens OX=9606 GN=TAGLN2 PE=1 SV=3	1	2705.28	0.801	131.9	113.2	87.4	59.4	117.4	90.7	717658	615606	475675	322983	638567	493274		High	High	High	High	High	High	High	6.994e-05	2.779e-08	73	47.26
[K].GFGGKYGVER.[D]	1xBiotin [K5]	1	1	5	P14317	P14317 [119-128]	P14317 1xBiotin [K123]	Hematopoietic lineage cell-specific protein OS=Homo sapiens OX=9606 GN=HCLS1 PE=1 SV=3	1	1295.62	0.799	99.2	126.3	110.9	82.7	92.1	88.7	44251	56328.8	49476.3	36904.3	41090.9	39549.2		High	High	High	Peak Found	High	High	High	6.994e-05	0.000431	25	36.82
[K].IISTTASKTETPIVSK.[S]	1xBiotin [K8]	1	1	6	O95292	O95292 [140-155]	O95292 1xBiotin [K147]	Vesicle-associated membrane protein-associated protein B/C OS=Homo sapiens OX=9606 GN=VAPB PE=1 SV=3	1	1902.03	0.793	102.9	117.5	114	100.7	90.4	74.6	42842.1	48936.6	47464.3	41920.4	37644	31048.9		High	High	High	High	High	Peak Found	High	6.994e-05	5.009e-09	98	37.11
[K].SKGVPVISVK.[T]	1xBiotin [K2]	1	1	2	Q15424	Q15424 [569-578]	Q15424 1xBiotin [K570]	Scaffold attachment factor B1 OS=Homo sapiens OX=9606 GN=SAFB PE=1 SV=4	1	1239.71	0.781	111.4	115.3	105.8	73.6	87.1	106.8	55689.3	57617.7	52883.6	36804.3	43510.6	53379.2		High	High	Peak Found	Peak Found	Peak Found	Peak Found	High	6.994e-05	0.001199	14	40.22
[R].NFSDNQLQEGKNVIGLQMGTNR.[G]	1xBiotin [K11]	1	1	15	P37802	P37802 [161-182]	P37802 1xBiotin [K171]	Transgelin-2 OS=Homo sapiens OX=9606 GN=TAGLN2 PE=1 SV=3	1	2689.28	0.779	124.8	109.6	100.3	74.1	105.9	85.3	987159	866382	792841	586222	837477	674861		High	High	High	High	High	High	High	6.994e-05	2.953e-11	115	51.95
[K].LLSISGKR.[S]	1xBiotin [K7]	1	1	4	P06748	P06748 [135-142]	P06748 1xBiotin [K141]	Nucleophosmin OS=Homo sapiens OX=9606 GN=NPM1 PE=1 SV=2	1	1099.63	0.779	100.6	125.5	111.7	78.3	90.8	93.1	130745	163193	145269	101812	117997	121003		Peak Found	Peak Found	High	High	High	High	High	6.994e-05	0.002739	37	38.05
[R].MEESFSSKYVPK.[Y]	1xBiotin [K8]; 1xOxidation [M1]	1	1	24	P42167	P42167 [382-393]	P42167 1xBiotin [K389]	Lamina-associated polypeptide 2, isoforms beta/gamma OS=Homo sapiens OX=9606 GN=TMPO PE=1 SV=2	1	1673.75	0.779	110.4	124.9	102.2	72.2	93.1	97.2	1.69956e+06	1.9228e+06	1.57381e+06	1.11136e+06	1.43353e+06	1.49708e+06		High	High	High	High	High	High	High	6.994e-05	5.162e-08	75	39.8
[R].WGAKTIEGSGR.[T]	1xBiotin [K4]	1	1	11	P14317	P14317 [38-48]	P14317 1xBiotin [K41]	Hematopoietic lineage cell-specific protein OS=Homo sapiens OX=9606 GN=HCLS1 PE=1 SV=3	1	1387.68	0.778	93.8	128	115.2	67	96.4	99.6	403156	550244	495135	288063	414326	428362		High	High	High	High	High	High	High	6.994e-05	7.45e-06	40	36.68
[K].TVTPAKAVTTPGK.[K]	1xBiotin [K6]	1	1	6	P19338	P19338 [97-109]	P19338 1xBiotin [K102]	Nucleolin OS=Homo sapiens OX=9606 GN=NCL PE=1 SV=3	1	1496.81	0.776	102.4	110.5	124.3	85.7	95.9	81.2	31419.3	33883.8	38131.1	26292	29419	24899.4		High	High	High	High	High	High	High	6.994e-05	1.235e-05	31	31.56
[R].GLYDGPVCEVSVTPKTVTPASSAK.[T]	1xBiotin [K15]; 1xCarbamidomethyl [C8]	1	1	9	Q16555	Q16555 [497-520]	Q16555 1xBiotin [K511]	Dihydropyrimidinase-related protein 2 OS=Homo sapiens OX=9606 GN=DPYSL2 PE=1 SV=1	1	2689.32	0.776	99.1	131.3	107.2	70.4	101.8	90.1	339932	450025	367696	241272	349126	309039		High	High	High	High	High	High	High	6.994e-05	1.226e-07	66	45.61
[K].NNASLSKSVGVSNR.[Q]	1xBiotin [K7]	1	1	3	Q6Y7W6	Q6Y7W6 [1097-1110]	Q6Y7W6 1xBiotin [K1103]	GRB10-interacting GYF protein 2 OS=Homo sapiens OX=9606 GN=GIGYF2 PE=1 SV=1	1	1658.83	0.776	136.3	91	120.6	43.2	105.8	103	27204.4	18151.4	24067.1	8626.95	21104.4	20558		High	High	High	Not Found	Not Found	Not Found	High	6.994e-05	4.657e-08	69	32.65
[K].YAKLEER.[T]	1xBiotin [K3]	1	1	2	O95218	O95218 [93-99]	O95218 1xBiotin [K95]	Zinc finger Ran-binding domain-containing protein 2 OS=Homo sapiens OX=9606 GN=ZRANB2 PE=1 SV=2	1	1134.56	0.773	99.1	99	135.8	87.5	102.2	76.5	31317	31298.9	42923.3	27671.5	32308.9	24183.5		Peak Found	Peak Found	Peak Found	High	Peak Found	High	High	0.0003064	0.01548	18	31.44
[R].MEESFSSKYVPK.[Y]	1xBiotin [K8]	1	1	17	P42167	P42167 [382-393]	P42167 1xBiotin [K389]	Lamina-associated polypeptide 2, isoforms beta/gamma OS=Homo sapiens OX=9606 GN=TMPO PE=1 SV=2	1	1657.76	0.769	95.5	113.5	131.2	75.9	96.6	87.3	1.53385e+06	1.82285e+06	2.10832e+06	1.21941e+06	1.55233e+06	1.4026e+06		High	High	High	High	High	High	High	6.994e-05	1.372e-06	57	41.74
[K].TSSAFVGKTPEASPEPK.[D]	1xBiotin [K]	1	1	8	Q99460	Q99460 [303-319]	Q99460 1xBiotin [K]	26S proteasome non-ATPase regulatory subunit 1 OS=Homo sapiens OX=9606 GN=PSMD1 PE=1 SV=2	1	1958.95	0.769	105	128.7	106.7	67.9	92.7	99	115688	141919	117641	74808	102196	109121		High	High	High	High	High	High	High	6.994e-05	1.684e-07	41	36.17
[K].INAKLNYVPLEK.[Q]	1xBiotin [K4]	1	1	12	Q7L014	Q7L014 [904-915]	Q7L014 1xBiotin [K907]	Probable ATP-dependent RNA helicase DDX46 OS=Homo sapiens OX=9606 GN=DDX46 PE=1 SV=2	1	1627.89	0.766	105.1	118.6	117.9	82	90.9	85.6	526088	594018	590206	410497	455120	428436		High	High	High	High	High	High	High	6.994e-05	3.338e-07	57	45.55
[R].KGSFSALVGR.[T]	1xBiotin [K1]	1	1	6	Q13619	Q13619 [8-17]	Q13619 1xBiotin [K8]	Cullin-4A OS=Homo sapiens OX=9606 GN=CUL4A PE=1 SV=3	1	1247.66	0.753	108.7	128.3	113.5	61	102.9	85.5	275196	324689	287309	154484	260501	216438		High	High	High	High	High	High	High	6.994e-05	2.983e-06	69	41.82
[K].KEGICAIGGTSEQSSVGTQHSYSEEEK.[Y]	1xBiotin [K1]; 1xCarbamidomethyl [C5]	1	1	4	P13796	P13796 [97-123]	P13796 1xBiotin [K97]	Plastin-2 OS=Homo sapiens OX=9606 GN=LCP1 PE=1 SV=6	1	3124.38	0.749	39	104	101.1	75	251.6	29.2	5788.48	15426.9	15002	11132.4	37321	4332.81		Not Found	High	High	High	High	Not Found	High	6.994e-05	5.513e-08	53	35.18
[K].SDDSKSSSPELVTHLK.[W]	1xBiotin [K5]	1	1	5	Q07960	Q07960 [44-59]	Q07960 1xBiotin [K48]	Rho GTPase-activating protein 1 OS=Homo sapiens OX=9606 GN=ARHGAP1 PE=1 SV=1	1	1955.94	0.748	117.4	116.9	117.7	87.9	70.3	89.7	59399.3	59115	59538.1	44455.9	35552.2	45385.3		Peak Found	High	High	High	High	High	High	6.994e-05	2.957e-05	11	35.85
[K].IVIGYQSHADTATKSGSTTK.[N]	1xBiotin [K14]	1	1	4	P06730	P06730 [193-212]	P06730 1xBiotin [K206]	Eukaryotic translation initiation factor 4E OS=Homo sapiens OX=9606 GN=EIF4E PE=1 SV=2	1	2291.13	0.731	81.3	129.6	135.4	103.4	90.9	59.4	17948.7	28624.3	29894.1	22829.9	20084.3	13122.3		High	High	High	Peak Found	Peak Found	High	High	6.994e-05	1.096e-06	42	32.15
[K].VTINNKVILLK.[K]	1xBiotin [K6]	1	1	4	Q8TEQ6	Q8TEQ6 [818-828]	Q8TEQ6 1xBiotin [K823]	Gem-associated protein 5 OS=Homo sapiens OX=9606 GN=GEMIN5 PE=1 SV=3	1	1480.89	0.73	133	98.8	99.5	72.1	72.5	124	176270	130890	131817	95506.9	96112	164312		High	Peak Found	High	High	Peak Found	High	High	6.994e-05	2.766e-06	69	49.48
[R].YIGIVKQAGLER.[M]	1xBiotin [K6]	1	1	7	P52597	P52597 [219-230]	P52597 1xBiotin [K224]	Heterogeneous nuclear ribonucleoprotein F OS=Homo sapiens OX=9606 GN=HNRNPF PE=1 SV=3	1	1572.86	0.73	98.7	136.4	117.3	73.8	88.2	85.6	159539	220579	189721	119372	142543	138432		High	High	High	High	High	High	High	6.994e-05	4.513e-07	49	44.32
[R].ITGSVGKGLAAITMDK.[E]	1xBiotin [K7]	1	1	2	Q709C8	Q709C8 [3481-3496]	Q709C8 1xBiotin [K3487]	Vacuolar protein sorting-associated protein 13C OS=Homo sapiens OX=9606 GN=VPS13C PE=1 SV=1	1	1787.94	0.727	115.3	100	130.2	69.5	94.6	90.4	157041	136175	177249	94636.4	128864	123100		Peak Found	High	Peak Found	High	Peak Found	Peak Found	High	6.994e-05	7.636e-11	71	48.63
[R].EMHKTLK.[L]	1xBiotin [K4]	1	1	5	Q96L93	Q96L93 [1226-1232]	Q96L93 1xBiotin [K1229]	Kinesin-like protein KIF16B OS=Homo sapiens OX=9606 GN=KIF16B PE=1 SV=2	1	1112.56	0.723	180.3	85	91.3	130.4	73.4	39.6	23826318	1.12354e+07	1.20629e+07	1.7234e+07	9.69798e+06	5.23592e+06		High	Peak Found	High	High	Peak Found	High	High	0.002252	0.06567	16	21.07
[R].SQFKGPAPR.[E]	1xBiotin [K4]	1	1	4	O15145	O15145 [26-34]	O15145 1xBiotin [K29]	Actin-related protein 2/3 complex subunit 3 OS=Homo sapiens OX=9606 GN=ARPC3 PE=1 SV=3	1	1213.61	0.721	39	155.8	138.2	99.6	100.6	66.8	13371.5	53398.6	47346.7	34121.3	34464	22885.1		Not Found	High	High	High	High	Peak Found	High	0.0008928	0.02551	15	29.68
[R].NREEEWDPEYTPKSK.[K]	1xBiotin [K]	1	1	4	Q9Y2W1	Q9Y2W1 [864-878]	Q9Y2W1 1xBiotin [K]	Thyroid hormone receptor-associated protein 3 OS=Homo sapiens OX=9606 GN=THRAP3 PE=1 SV=2	2	2133.95	0.718	88.9	233.2	15.2	49.2	167.5	46	18987	49796.7	3245.84	10501.7	35768.1	9818.5		High	High	High	High	Peak Found	Not Found	High	6.994e-05	0.001313	15	36.15
[K].KLVWVPSDK.[S]	1xBiotin [K1]	1	1	12	P35579	P35579 [30-38]	P35579 1xBiotin [K30]	Myosin-9 OS=Homo sapiens OX=9606 GN=MYH9 PE=1 SV=4	1	1297.7	0.718	91.6	122	131.1	77.7	89.9	87.6	932112	1.24122e+06	1.33325e+06	790276	914775	890644		High	High	High	High	High	High	High	6.994e-05	1.399e-06	61	44.23
[R].AMSTTSISSPQPGKLR.[S]	1xBiotin [K14]; 1xOxidation [M2]	1	1	6	Q9UJU6	Q9UJU6 [267-282]	Q9UJU6 1xBiotin [K280]	Drebrin-like protein OS=Homo sapiens OX=9606 GN=DBNL PE=1 SV=1	1	1902.94	0.717	111.4	146.3	113.5	81.4	132.6	14.7	27478.4	36099.5	28011	20094.5	32728.4	3634.96		High	High	High	High	High	High	High	6.994e-05	1.406e-08	81	34.32
[K].IVKPGMK.[L]	1xBiotin [K3]	1	1	11	P12270	P12270 [388-394]	P12270 1xBiotin [K390]	Nucleoprotein TPR OS=Homo sapiens OX=9606 GN=TPR PE=1 SV=3	0	998.553	0.716	135.8	110.5	105.7	76.8	92.1	79.1	671566	546422	522737	379992	455554	391053		High	High	High	High	High	High	High	6.994e-05	0.002613	27	32.69
[K].TFGKAAGPSLSHTSGGTQSK.[V]	1xBiotin [K4]	1	1	14	P27694	P27694 [164-183]	P27694 1xBiotin [K167]	Replication protein A 70 kDa DNA-binding subunit OS=Homo sapiens OX=9606 GN=RPA1 PE=1 SV=2	1	2145.04	0.71	102.5	124.4	121.8	78.1	88.4	84.8	620817	753639	737430	472908	535149	513641		High	High	High	High	High	High	High	6.994e-05	7.774e-09	51	32.11
[K].ASEAASPLPDSPGDKLVIVK.[F]	1xBiotin [K15]	1	1	8	Q68CZ2	Q68CZ2 [1144-1163]	Q68CZ2 1xBiotin [K1158]	Tensin-3 OS=Homo sapiens OX=9606 GN=TNS3 PE=1 SV=2	1	2220.16	0.708	115.7	121.9	130.6	46.2	99.4	86.2	196893	207363	222298	78536.2	169201	146749		High	High	High	High	High	High	High	6.994e-05	3.721e-06	54	49.32
[K].YKEALLGR.[V]	1xBiotin [K2]	1	1	1	P52565	P52565 [51-58]	P52565 1xBiotin [K52]	Rho GDP-dissociation inhibitor 1 OS=Homo sapiens OX=9606 GN=ARHGDIA PE=1 SV=3	1	1175.62	0.706	129.8	114.1	137.5	91.7	106.9	20	56080.5	49312.5	59402.6	39618.2	46163.4	8636.66		Peak Found	Peak Found	Peak Found	High	Peak Found	Not Found	High	0.0001874	0.009718	18	39.12
[R].LSKFESIR.[H]	1xBiotin [K3]	1	1	1	P16591	P16591 [418-425]	P16591 1xBiotin [K420]	Tyrosine-protein kinase Fer OS=Homo sapiens OX=9606 GN=FER PE=1 SV=2	1	1205.63	0.706	150.2	116	70.1	132.6	81.9	49.3	435129	335991	203258	384250	237216	142735		Peak Found	Peak Found	High	Peak Found	Peak Found	Peak Found	High	0.0001874	0.01101	15	41.56
[R].ISKFYPIPSLHSTGS.[-]	1xBiotin [K3]	1	1	3	Q9H2G2	Q9H2G2 [1221-1235]	Q9H2G2 1xBiotin [K1223]	STE20-like serine/threonine-protein kinase OS=Homo sapiens OX=9606 GN=SLK PE=1 SV=1	1	1859.94	0.705	123.3	127.1	118.1	54.7	87	89.7	95355.6	98254.9	91348.5	42326.2	67271.8	69371.8		Peak Found	High	High	Peak Found	High	Peak Found	High	6.994e-05	0.001224	6	51.5
[K].NNPATPSTAMGSSVPYSTAKTPHPVLTPVAANQAK.[Q]	1xBiotin [K]; 1xOxidation [M10]	1	1	16	P35658	P35658 [1130-1164]	P35658 1xBiotin [K]	Nuclear pore complex protein Nup214 OS=Homo sapiens OX=9606 GN=NUP214 PE=1 SV=2	1	3747.85	0.703	107.7	165.5	100	72.2	75.7	78.9	604233	928815	561284	405172	424571	442950		High	High	High	High	High	High	High	6.994e-05	1.912e-06	46	39.71
[K].GTISAPGKVVTAAAQAK.[Q]	1xBiotin [K8]	1	1	6	Q13428	Q13428 [804-820]	Q13428 1xBiotin [K811]	Treacle protein OS=Homo sapiens OX=9606 GN=TCOF1 PE=1 SV=3	1	1795.97	0.702	110	164	67.4	77.2	110.5	71	29913.5	44613.7	18330.7	21000.3	30051.7	19309.5		High	High	High	High	High	High	High	6.994e-05	5.04e-06	26	40.28
[R].MDKSAVGHEYVAEVEK.[H]	1xBiotin [K3]	1	1	6	P14317	P14317 [94-109]	P14317 1xBiotin [K96]	Hematopoietic lineage cell-specific protein OS=Homo sapiens OX=9606 GN=HCLS1 PE=1 SV=3	1	2017.94	0.698	95.3	104.7	150.2	66.5	90.5	92.8	74964.8	82414.3	118159	52334.3	71250.6	73006.9		High	High	High	High	High	High	High	6.994e-05	6.44e-08	36	40.26
[K].AQYKSLIGVEYKPVSATGAEDKDK.[K]	1xBiotin [K4]	1	1	14	P07814	P07814 [940-963]	P07814 1xBiotin [K943]	Bifunctional glutamate/proline--tRNA ligase OS=Homo sapiens OX=9606 GN=EPRS1 PE=1 SV=5	2	2823.42	0.694	116.6	132.2	105.2	73.1	87.1	85.9	679721	770749	613741	426028	507761	500783		High	High	High	High	High	High	High	6.994e-05	5.641e-08	45	41.31
[K].SIDDTSNFDEFPESDILKPTVATSNHPETDYKNK.[D]	1xBiotin [K]	1	1	19	Q15208	Q15208 [403-436]	Q15208 1xBiotin [K]	Serine/threonine-protein kinase 38 OS=Homo sapiens OX=9606 GN=STK38 PE=1 SV=1	1	4080.87	0.689	92.8	125.2	132.2	63.9	105.1	80.8	1.96373e+06	2.64912e+06	2.79753e+06	1.35267e+06	2.22326e+06	1.70953e+06		High	High	High	High	High	High	High	6.994e-05	1.4e-07	39	48.11
[K].NMVKSADGVIVSGVK.[D]	1xBiotin [K4]	1	1	6	Q9UNH7	Q9UNH7 [190-204]	Q9UNH7 1xBiotin [K193]	Sorting nexin-6 OS=Homo sapiens OX=9606 GN=SNX6 PE=1 SV=1	1	1729.9	0.683	96.8	131.2	126.1	71.1	88.8	86.1	39289.3	53264.2	51192.4	28887.1	36054.5	34956.9		High	High	High	High	High	High	High	6.994e-05	1.835e-07	58	42.32
[-].MFEEKASSPSGK.[M]	1xAcetyl [N-Term]; 1xBiotin [K5]; 1xOxidation [M1]	1	1	11	P26639	P26639 [1-12]	P26639 1xAcetyl [N-Term]; 1xBiotin [K5]	Threonine--tRNA ligase 1, cytoplasmic OS=Homo sapiens OX=9606 GN=TARS1 PE=1 SV=3	1	1581.69	0.683	132.4	141.4	117.7	92.7	96.6	19.1	37527.6	40084.2	33368.6	26261.2	27370.3	5419.88		High	High	High	High	High	High	High	6.994e-05	1.066e-06	49	37.68
[R].YSDNEEDSKIELKLEK.[R]	1xBiotin [K13]	1	1	5	P42167	P42167 [183-198]	P42167 1xBiotin [K195]	Lamina-associated polypeptide 2, isoforms beta/gamma OS=Homo sapiens OX=9606 GN=TMPO PE=1 SV=2	2	2166.03	0.681	103.4	130.8	127.6	75.9	89.1	73.2	195142	247040	240989	143255	168202	138262		High	High	High	Peak Found	High	High	High	6.994e-05	1.571e-05	46	41.33
[R].EANQAINPKLLQLVEDR.[G]	1xBiotin [K9]	1	1	7	P17844	P17844 [462-478]	P17844 1xBiotin [K470]	Probable ATP-dependent RNA helicase DDX5 OS=Homo sapiens OX=9606 GN=DDX5 PE=1 SV=1	1	2177.14	0.677	135.8	93.1	82.2	55.7	173.8	59.4	527161	361553	319083	216074	674680	230533		High	High	High	High	High	High	High	6.994e-05	6.743e-06	28	56.38
[R].TLLIKTVETR.[D]	1xBiotin [K5]	1	1	10	P08670	P08670 [441-450]	P08670 1xBiotin [K445]	Vimentin OS=Homo sapiens OX=9606 GN=VIM PE=1 SV=4	1	1399.8	0.676	111.5	132.1	111.9	68.3	89.3	86.8	423756	502064	425230	259345	339394	329780		High	High	High	High	High	High	High	6.994e-05	0.0001257	41	45.3
[K].DFKTFLTNDQTK.[V]	1xBiotin [K3]	1	7	2	P49792	P49792 [2179-2190]	P49792 1xBiotin [K2181]	E3 SUMO-protein ligase RanBP2 OS=Homo sapiens OX=9606 GN=RANBP2 PE=1 SV=2	1	1683.8	0.672	139.6	109.2	121.7	81.8	39	108.7	79278.2	61998	69100.7	46462.5	22149.9	61695.7		High	High	Peak Found	Peak Found	Not Found	Peak Found	High	6.994e-05	0.0002036	33	51.1
[R].GSAKIWSK.[S]	1xBiotin [K4]	1	1	6	Q9UBW8	Q9UBW8 [266-273]	Q9UBW8 1xBiotin [K269]	COP9 signalosome complex subunit 7a OS=Homo sapiens OX=9606 GN=COPS7A PE=1 SV=1	1	1102.57	0.672	126	126.6	107.9	72.5	86.3	80.7	189636	190411	162393	109072	129795	121376		High	High	High	High	High	High	High	6.994e-05	8.202e-05	42	35.53
[K].LKMAPVPLDDSNRPASLTK.[D]	1xBiotin [K2]; 1xOxidation [M3]	1	1	3	Q9NYF8	Q9NYF8 [549-567]	Q9NYF8 1xBiotin [K550]	Bcl-2-associated transcription factor 1 OS=Homo sapiens OX=9606 GN=BCLAF1 PE=1 SV=2	1	2295.18	0.669	122	84	134.9	54.8	81.7	122.6	65460.9	45047.8	72402.9	29405.7	43824.9	65800.7		High	High	High	Peak Found	Peak Found	Peak Found	High	6.994e-05	0.0006751	15	37.97
[R].EEQDFGIEIVKVK.[A]	1xBiotin [K]	1	1	6	Q96SW2	Q96SW2 [146-158]	Q96SW2 1xBiotin [K]	Protein cereblon OS=Homo sapiens OX=9606 GN=CRBN PE=1 SV=1	1	1759.89	0.669	132.3	96.7	130.1	47	106.9	87	218593	159807	214947	77683.7	176697	143832		High	High	High	High	High	High	High	6.994e-05	2.719e-06	48	51.07
[R].HELTEISNVDVETQSGKTVIR.[L]	1xBiotin [K17]	1	1	6	Q09666	Q09666 [187-207]	Q09666 1xBiotin [K203]	Neuroblast differentiation-associated protein AHNAK OS=Homo sapiens OX=9606 GN=AHNAK PE=1 SV=2	1	2581.29	0.666	99.6	139.8	125.1	66.3	67.1	102.1	89577.3	125804	112538	59658	60395.7	91891.5		High	High	High	High	High	High	High	6.994e-05	8.082e-10	78	42.05
[K].GKLDVQFSGLTKGDAVR.[D]	1xBiotin [K12]	1	1	11	P21333	P21333 [905-921]	P21333 1xBiotin [K916]	Filamin-A OS=Homo sapiens OX=9606 GN=FLNA PE=1 SV=4	2	2017.05	0.666	116.3	138.5	111	77.4	82.6	74.2	271857	323842	259412	180937	193135	173589		High	High	High	High	High	High	High	6.994e-05	3.154e-07	47	44.08
[K].AKSIIPNK.[V]	1xBiotin [K2]	1	1	5	Q9ULE6	Q9ULE6 [48-55]	Q9ULE6 1xBiotin [K49]	Paladin OS=Homo sapiens OX=9606 GN=PALD1 PE=1 SV=3	1	1096.62	0.663	121.2	131.5	123.3	55.1	87.1	81.8	284461	308623	289455	129460	204548	192042		High	High	High	High	High	Peak Found	High	0.0001874	0.01035	27	34.2
[K].IPSWQIPVKSPSPSSPAAVNHHSSSDISPVSNESTSSSPGK.[E]	1xBiotin [K9]	1	1	5	O75381	O75381 [238-278]	O75381 1xBiotin [K246]	Peroxisomal membrane protein PEX14 OS=Homo sapiens OX=9606 GN=PEX14 PE=1 SV=1	1	4396.12	0.662	96.5	137.6	122.6	76.6	91	75.7	210868	300644	267969	167329	198968	165508		High	High	High	Peak Found	High	High	High	6.994e-05	4.613e-10	56	43.76
[K].EKYIDQEELNK.[T]	1xBiotin [K2]	2	4	4	P07900; P08238	P07900 [282-292]; P08238 [274-284]	P07900 1xBiotin [K283]; P08238 1xBiotin [K275]	Heat shock protein HSP 90-alpha OS=Homo sapiens OX=9606 GN=HSP90AA1 PE=1 SV=5 Heat shock protein HSP 90-beta OS=Homo sapiens OX=9606 GN=HSP90AB1 PE=1 SV=4	1	1634.77	0.661	81.9	97.4	178.1	96.5	54.1	91.9	17961.5	21367.2	39049.4	21166.8	11871	20145.9	Shared	High	High	High	Not Found	High	Not Found	High	6.994e-05	4.666e-06	35	36.26
[K].KPPSGFKGTIPK.[R]	1xBiotin [K7]	1	1	1	Q9BTC0	Q9BTC0 [585-596]	Q9BTC0 1xBiotin [K591]	Death-inducer obliterator 1 OS=Homo sapiens OX=9606 GN=DIDO1 PE=1 SV=5	1	1482.81	0.66	140.5	113.4	113.1	61.7	74.8	96.6	34970.6	28222	28151.2	15363.4	18614.7	24038.3		Peak Found	Peak Found	High	Peak Found	Not Found	Peak Found	High	0.002468	0.07761	6	33.9
[R].RPDQQLQGEGKIIDR.[R]	1xBiotin [K11]	1	1	5	Q8NC51	Q8NC51 [112-126]	Q8NC51 1xBiotin [K122]	Plasminogen activator inhibitor 1 RNA-binding protein OS=Homo sapiens OX=9606 GN=SERBP1 PE=1 SV=2	1	1979.01	0.658	129.6	126	103.6	60	82.9	98	264384	256918	211317	122287	169096	199879		High	Peak Found	High	High	High	Peak Found	High	6.994e-05	2.01e-07	42	34.74
[K].TILPKVMQVK.[N]	1xBiotin [K5]; 1xOxidation [M7]	1	1	1	P55081	P55081 [372-381]	P55081 1xBiotin [K376]	Microfibrillar-associated protein 1 OS=Homo sapiens OX=9606 GN=MFAP1 PE=1 SV=2	1	1398.78	0.655	109	148.6	103.7	106.8	71.4	60.4	22159.7	30209.1	21078.1	21711.3	14520.7	12280.3		Peak Found	High	Peak Found	Not Found	Not Found	Not Found	High	0.001932	0.05379	8	40.14
[R].HPYKMNLASEPQEVLHIGSAHNR.[S]	1xBiotin [K4]	1	1	4	O00151	O00151 [100-122]	O00151 1xBiotin [K103]	PDZ and LIM domain protein 1 OS=Homo sapiens OX=9606 GN=PDLIM1 PE=1 SV=4	1	2854.39	0.655	135.7	134.2	90	99.3	82	58.9	67396.3	66637.3	44679.3	49306.5	40733.6	29261		High	High	High	High	Peak Found	Peak Found	High	0.0001361	0.003726	10	42.52
[K].IKGILPVK.[M]	1xBiotin [K2]	1	1	9	Q9ULD2	Q9ULD2 [637-644]	Q9ULD2 1xBiotin [K638]	Microtubule-associated tumor suppressor 1 OS=Homo sapiens OX=9606 GN=MTUS1 PE=1 SV=2	1	1093.68	0.655	114.7	129.3	116.9	73.4	89.2	76.5	542817	612249	553321	347394	422024	362210		High	High	High	High	High	High	High	6.994e-05	0.0002589	29	42.39
[R].TEGEHSKEVIKPYDWTYTTDYK.[G]	1xBiotin [K7]	1	1	14	O75663	O75663 [96-117]	O75663 1xBiotin [K102]	TIP41-like protein OS=Homo sapiens OX=9606 GN=TIPRL PE=1 SV=2	1	2916.34	0.653	110.1	109.9	137.8	67.5	89.9	84.7	596967	595672	746730	366147	487521	459270		High	High	High	High	High	High	High	6.994e-05	1.417e-08	46	43.25
[K].IKSASPCIADK.[I]	1xBiotin [K2]; 1xCarbamidomethyl [C7]	1	1	6	Q05209	Q05209 [464-474]	Q05209 1xBiotin [K465]	Tyrosine-protein phosphatase non-receptor type 12 OS=Homo sapiens OX=9606 GN=PTPN12 PE=1 SV=3	1	1415.7	0.649	117.2	113.5	120.8	102	76.1	70.4	552308	534748	569180	480786	358692	331541		High	High	High	High	High	High	High	6.994e-05	1.772e-06	49	30.43
[K].GPSSVEDIKAK.[M]	1xBiotin [K]	1	1	10	P06748	P06748 [240-250]	P06748 1xBiotin [K]	Nucleophosmin OS=Homo sapiens OX=9606 GN=NPM1 PE=1 SV=2	1	1356.68	0.646	102	121.9	147.9	78.7	80.7	68.8	685624	819293	993777	529125	541945	461972		High	High	High	High	High	High	High	6.994e-05	4.388e-05	33	33.41
[K].SAVGFNEMEAPTTAYKK.[T]	1xBiotin [K]; 1xOxidation [M8]	1	1	30	P14317	P14317 [208-224]	P14317 1xBiotin [K]	Hematopoietic lineage cell-specific protein OS=Homo sapiens OX=9606 GN=HCLS1 PE=1 SV=3	1	2085.96	0.645	109.6	132.8	124.3	65.7	85.6	81.9	2.06131e+06	2.49755e+06	2.33819e+06	1.23622e+06	1.61008e+06	1.54052e+06		High	High	High	High	High	High	High	6.994e-05	4.349e-09	73	38.16
[K].GLNSPVLIGKSK.[D]	1xBiotin [K]	1	1	5	Q4L235	Q4L235 [721-732]	Q4L235 1xBiotin [K]	Beta-alanine-activating enzyme OS=Homo sapiens OX=9606 GN=AASDH PE=1 SV=3	1	1438.81	0.643	102.7	122.7	142.9	66.9	98.8	66.1	137250	163983	190938	89404	132094	88295.7		High	High	High	Peak Found	High	High	High	6.994e-05	4.138e-05	49	41.9
[K].IVKPVKVSAPR.[V]	1xBiotin [K6]	1	1	3	P83731	P83731 [142-152]	P83731 1xBiotin [K147]	60S ribosomal protein L24 OS=Homo sapiens OX=9606 GN=RPL24 PE=1 SV=1	1	1419.85	0.643	140.2	87.2	130.9	70	84.2	87.5	29098.7	18096.9	27169.6	14528.1	17471.2	18151.9		High	High	Peak Found	Peak Found	Peak Found	High	High	6.994e-05	4.925e-05	28	29.97
[K].KPPPVPALPSKLPTFGAPEQLVDLK.[Q]	1xBiotin [K11]	1	1	6	Q14258	Q14258 [392-416]	Q14258 1xBiotin [K402]	E3 ubiquitin/ISG15 ligase TRIM25 OS=Homo sapiens OX=9606 GN=TRIM25 PE=1 SV=2	1	2865.59	0.642	110.3	123.4	117.5	70.8	104.1	73.9	207014	231646	220499	132808	195293	138707		High	High	High	High	High	High	High	6.994e-05	0.0001438	13	57.27
[R].NPPKLVTPHDR.[M]	1xBiotin [K4]	1	1	5	P29353	P29353 [318-328]	P29353 1xBiotin [K321]	SHC-transforming protein 1 OS=Homo sapiens OX=9606 GN=SHC1 PE=1 SV=4	1	1499.78	0.638	111.2	132.8	123.4	71	74.2	87.4	250103	298736	277642	159685	166964	196659		High	High	High	Peak Found	High	High	High	6.994e-05	7.331e-06	25	30.05
[R].VNLIYGTISDGCTEQSCPVMSGGPKYEYR.[W]	1xBiotin [K25]; 2xCarbamidomethyl [C12; C17]; 1xOxidation [M20]	1	1	4	Q96BX8	Q96BX8 [72-100]	Q96BX8 1xBiotin [K96]	MOB kinase activator 3A OS=Homo sapiens OX=9606 GN=MOB3A PE=1 SV=1	1	3523.56	0.638	330.4	17.4	16.4	199.7	25.6	10.4	101973	5382.87	5053.45	61652.9	7909.16	3223.6		High	Not Found	Not Found	High	High	High	High	6.994e-05	4.073e-07	37	48.77
[R].NIGGQIQEKVR.[Y]	1xBiotin [K9]	1	1	3	Q9H3U1	Q9H3U1 [134-144]	Q9H3U1 1xBiotin [K142]	Protein unc-45 homolog A OS=Homo sapiens OX=9606 GN=UNC45A PE=1 SV=1	1	1467.77	0.636	118	196.8	41.9	101	75.1	67.1	35851.8	59760.9	12731.5	30684	22814.8	20387		Peak Found	High	Not Found	High	High	Not Found	High	6.994e-05	0.001133	16	38.75
[R].FQDVGPQAPVGSVYQKTNAVSEIK.[R]	1xBiotin [K16]	1	1	4	Q9UJU6	Q9UJU6 [149-172]	Q9UJU6 1xBiotin [K164]	Drebrin-like protein OS=Homo sapiens OX=9606 GN=DBNL PE=1 SV=1	1	2788.4	0.634	212.6	196.1	12.5	134.8	30.9	13.2	107142	98839.8	6284.05	67911.1	15561.9	6647.1		Peak Found	High	High	High	High	Not Found	High	6.994e-05	2.156e-06	53	49.47
[R].VSGDDVIIGKTVTLPENEDELESTNR.[R]	1xBiotin [K10]	1	1	3	P30876	P30876 [860-885]	P30876 1xBiotin [K869]	DNA-directed RNA polymerase II subunit RPB2 OS=Homo sapiens OX=9606 GN=POLR2B PE=1 SV=1	1	3056.47	0.633	34	339.5	69.8	21.5	90	45.1	6902.75	68894.7	14157.5	4369.74	18266.6	9154.08		High	High	High	Not Found	Not Found	Not Found	High	6.994e-05	1.905e-05	20	51.73
[K].SAVGFNEMEAPTTAYKK.[T]	1xBiotin [K]	1	1	20	P14317	P14317 [208-224]	P14317 1xBiotin [K]	Hematopoietic lineage cell-specific protein OS=Homo sapiens OX=9606 GN=HCLS1 PE=1 SV=3	1	2069.97	0.626	122.3	102.5	149.2	64.2	85.1	76.9	1.78716e+06	1.49714e+06	2.17951e+06	937585	1.24298e+06	1.12315e+06		High	High	High	High	High	High	High	6.994e-05	1.219e-10	94	43.25
[K].SKGIAYIEFK.[T]	1xBiotin [K2]	1	1	1	P19338	P19338 [428-437]	P19338 1xBiotin [K429]	Nucleolin OS=Homo sapiens OX=9606 GN=NCL PE=1 SV=3	1	1381.72	0.626	120.6	103	148.2	53.8	92.7	81.7	50867	43430.7	62499.5	22683.6	39109.1	34440.7		Peak Found	Peak Found	High	Peak Found	Peak Found	Peak Found	High	6.994e-05	0.002329	9	47.64
[R].DYMDTLPPTVGDDVGKGAAPNVVYTYTGK.[R]	1xBiotin [K16]	1	1	2	Q16630	Q16630 [51-79]	Q16630 1xBiotin [K66]	Cleavage and polyadenylation specificity factor subunit 6 OS=Homo sapiens OX=9606 GN=CPSF6 PE=1 SV=2	1	3270.53	0.624	151.9	103.9	140.5	100.8	87.6	15.2	95557.7	65340.1	88402.6	63436	55130.2	9561.06		Peak Found	High	High	Peak Found	Peak Found	Not Found	High	6.994e-05	0.002603	26	54.27
[K].SYLPPPEQPSSGSLKVEFFPHQEK.[D]	1xBiotin [K15]	1	1	11	Q5T8P6	Q5T8P6 [80-103]	Q5T8P6 1xBiotin [K94]	RNA-binding protein 26 OS=Homo sapiens OX=9606 GN=RBM26 PE=1 SV=3	1	2954.44	0.623	131.4	140.4	98.8	61.5	94	73.9	220377	235602	165722	103171	157608	124037		High	High	High	Peak Found	High	High	High	6.994e-05	3.54e-05	16	51.18
[K].TAASAPANVSKGTTPLAPPPKPVR.[R]	1xBiotin [K11]	1	1	33	Q96D71	Q96D71 [681-704]	Q96D71 1xBiotin [K691]	RalBP1-associated Eps domain-containing protein 1 OS=Homo sapiens OX=9606 GN=REPS1 PE=1 SV=3	1	2554.38	0.621	90.1	93.8	221.2	56	73.7	65.2	617916	643399	1.51666e+06	383914	505074	447147		High	High	High	High	High	High	High	6.994e-05	2.308e-10	62	35.22
[K].GKGPLPMEAIEK.[M]	1xBiotin [K2]	1	1	7	Q6P1N0	Q6P1N0 [64-75]	Q6P1N0 1xBiotin [K65]	Coiled-coil and C2 domain-containing protein 1A OS=Homo sapiens OX=9606 GN=CC2D1A PE=1 SV=1	1	1495.76	0.617	117.8	124.7	128.4	80.1	72.2	76.9	167307	176974	182239	113740	102443	109122		High	High	High	High	High	High	High	6.994e-05	1.273e-05	35	43.86
[K].NASTVVVSDKYNLKPIPLK.[R]	1xBiotin [K]	1	1	5	Q96QC0	Q96QC0 [226-244]	Q96QC0 1xBiotin [K]	Serine/threonine-protein phosphatase 1 regulatory subunit 10 OS=Homo sapiens OX=9606 GN=PPP1R10 PE=1 SV=1	1	2312.27	0.616	130.1	125.7	116.1	77.9	70.1	80.1	82476.8	79646.5	73596	49367.4	44425	50787.4		High	High	High	High	Peak Found	High	High	6.994e-05	0.0002641	21	46.39
[K].SPQVKPASTMGMGPLGKGAGPVPPGK.[V]	1xBiotin [K]; 1xOxidation [M]	1	1	10	Q13428	Q13428 [503-528]	Q13428 1xBiotin [K]	Treacle protein OS=Homo sapiens OX=9606 GN=TCOF1 PE=1 SV=3	1	2688.37	0.615	134.5	144.9	99.6	45.3	82.8	92.9	82268.3	88625.7	60928.4	27729.5	50631.2	56840.1		High	High	High	High	High	High	High	6.994e-05	8.54e-06	35	37.18
[K].GTVMVGKPSSHSQYTSSGSVSSSGSK.[S]	1xBiotin [K7]; 1xOxidation [M4]	1	1	6	Q15648	Q15648 [1070-1095]	Q15648 1xBiotin [K1076]	Mediator of RNA polymerase II transcription subunit 1 OS=Homo sapiens OX=9606 GN=MED1 PE=1 SV=4	0	2771.26	0.614	88.7	158.5	106.2	94.9	54.4	97.3	18649.1	33321.5	22321.7	19955.8	11427.2	20458.6		High	High	High	High	High	High	High	6.994e-05	1.646e-05	35	29.94
[R].LDPFADGGKTPDPK.[M]	1xBiotin [K9]	1	1	15	O75533	O75533 [133-146]	O75533 1xBiotin [K141]	Splicing factor 3B subunit 1 OS=Homo sapiens OX=9606 GN=SF3B1 PE=1 SV=3	1	1683.8	0.614	119.7	121.4	122.1	60.1	74.5	102.2	1.14052e+06	1.15668e+06	1.16305e+06	573126	709887	973930		High	High	High	High	High	High	High	6.994e-05	7.852e-08	68	40.74
[K].MKIAWR.[Y]	1xBiotin [K2]	1	1	1	Q96EB1	Q96EB1 [158-163]	Q96EB1 1xBiotin [K159]	Elongator complex protein 4 OS=Homo sapiens OX=9606 GN=ELP4 PE=1 SV=2	1	1030.53	0.613	107.8	172.9	105.6	75	64.7	74	49372.6	79132	48350	34348.9	29620.7	33859.3		Peak Found	High	Peak Found	Peak Found	Peak Found	Peak Found	High	0.001932	0.05512	11	41.5
[R].NTPYKTLEPVKPPTVPNDYMTSPAR.[L]	1xBiotin [K5]; 1xOxidation [M20]	1	1	9	Q8IZP0	Q8IZP0 [195-219]	Q8IZP0 1xBiotin [K199]	Abl interactor 1 OS=Homo sapiens OX=9606 GN=ABI1 PE=1 SV=4	1	3058.5	0.606	116.2	137.3	125.5	58.3	79.5	83.2	122259	144477	132080	61382.5	83670.1	87540.8		High	High	High	High	High	High	High	6.994e-05	0.0008223	13	42.89
[-].MQSNKTFNLEK.[Q]	1xAcetyl [N-Term]; 1xBiotin [K5]; 1xOxidation [M1]	1	1	5	Q15233	Q15233 [1-11]	Q15233 1xAcetyl [N-Term]; 1xBiotin [K5]	Non-POU domain-containing octamer-binding protein OS=Homo sapiens OX=9606 GN=NONO PE=1 SV=4	1	1623.75	0.605	100.6	137.4	152.3	92.5	34.1	83.2	42857	58556.8	64888.8	39397.6	14537.7	35450.1		High	High	High	High	Not Found	High	High	6.994e-05	1.113e-06	60	41.58
[R].QLDEPKLER.[R]	1xBiotin [K6]	1	1	2	P23588	P23588 [390-398]	P23588 1xBiotin [K395]	Eukaryotic translation initiation factor 4B OS=Homo sapiens OX=9606 GN=EIF4B PE=1 SV=2	1	1353.68	0.6	118	150.9	108.7	65.2	76.7	80.5	66033.9	84456.4	60822.1	36501	42913.6	45040.9		Peak Found	High	High	Peak Found	Peak Found	Peak Found	High	6.994e-05	0.0001902	36	34.97
[K].ALTESTLPKPVQKPPK.[S]	1xBiotin [K16]	1	1	1	Q9NUL3	Q9NUL3 [69-84]	Q9NUL3 1xBiotin [K84]	Double-stranded RNA-binding protein Staufen homolog 2 OS=Homo sapiens OX=9606 GN=STAU2 PE=1 SV=2	0	1960.09	0.599	101.4	167.6	89.2	93.5	94.9	53.4	22335.6	36913.9	19656.7	20589.7	20891.3	11765.4		Peak Found	Peak Found	High	Not Found	Not Found	Not Found	High	0.002148	0.06305	9	35.36
[R].GKAVGPASILK.[E]	1xBiotin [K2]	1	1	1	O95218	O95218 [136-146]	O95218 1xBiotin [K137]	Zinc finger Ran-binding domain-containing protein 2 OS=Homo sapiens OX=9606 GN=ZRANB2 PE=1 SV=2	1	1266.72	0.596	111.9	119.6	164	72.6	97.8	34.2	45346.3	48453.3	66458.6	29414.1	39620.4	13870.5		Peak Found	Peak Found	High	Peak Found	Peak Found	Not Found	High	0.002414	0.07594	4	41.43
[K].EVPMVVVPPVGAKGNTPATGTTQGK.[K]	1xBiotin [K13]	1	1	8	Q9P2E9	Q9P2E9 [176-200]	Q9P2E9 1xBiotin [K188]	Ribosome-binding protein 1 OS=Homo sapiens OX=9606 GN=RRBP1 PE=1 SV=5	1	2661.37	0.596	138.1	105.9	131.1	59.1	87.6	78.1	230562	176839	218894	98718.8	146211	130429		High	High	High	High	High	High	High	6.994e-05	3.043e-06	44	46.7
[R].LNPDGKSIR.[N]	1xBiotin [K6]	1	1	17	P25685	P25685 [190-198]	P25685 1xBiotin [K195]	DnaJ homolog subfamily B member 1 OS=Homo sapiens OX=9606 GN=DNAJB1 PE=1 SV=4	1	1225.64	0.596	129.6	124.9	123.1	70.4	77.2	74.7	1.43924e+06	1.3865e+06	1.36657e+06	781895	857428	829223		High	High	High	High	High	High	High	6.994e-05	0.000141	37	31.46
[R].VLMKSPSPALHPPQK.[Y]	1xBiotin [K4]	1	1	39	Q9H6S0	Q9H6S0 [1217-1231]	Q9H6S0 1xBiotin [K1220]	3'-5' RNA helicase YTHDC2 OS=Homo sapiens OX=9606 GN=YTHDC2 PE=1 SV=2	1	1855.99	0.595	130.2	117	127.5	69.6	82.2	73.4	1.6526e+06	1.48483e+06	1.61802e+06	882917	1.04373e+06	931994		High	High	High	High	High	High	High	6.994e-05	4.565e-08	51	36.67
[K].GKGAPPAGTSPSPGTTLAPTTVPITSAK.[A]	1xBiotin [K2]	1	1	7	P53674	P53674 [23-50]	P53674 1xBiotin [K24]	Beta-crystallin B1 OS=Homo sapiens OX=9606 GN=CRYBB1 PE=1 SV=2	1	2788.45	0.594	124.9	102.4	131.3	68.7	111.8	60.8	70660.1	57940.4	74286.8	38845.1	63216.2	34413.2		High	High	High	High	High	High	High	6.994e-05	0.0002136	29	40.67
[K].EMKTITGK.[T]	1xBiotin [K3]	1	1	1	O15144	O15144 [288-295]	O15144 1xBiotin [K290]	Actin-related protein 2/3 complex subunit 2 OS=Homo sapiens OX=9606 GN=ARPC2 PE=1 SV=1	1	1133.57	0.593	140	137.9	114.3	81.9	86.6	39.3	57374	56512.6	46835.7	33539	35482.9	16105.2		Peak Found	Peak Found	High	Peak Found	Peak Found	Peak Found	High	0.0001361	0.004199	23	31.12
[R].NPNIDALKVINK.[V]	1xBiotin [K8]	1	1	3	Q9UPN3	Q9UPN3 [2094-2105]	Q9UPN3 1xBiotin [K2101]	Microtubule-actin cross-linking factor 1, isoforms 1/2/3/5 OS=Homo sapiens OX=9606 GN=MACF1 PE=1 SV=4	1	1564.85	0.591	108.4	150.8	145.4	13.8	85.9	95.8	42703.3	59392	57273.2	5433.63	33852.1	37728.7		High	High	High	Not Found	Peak Found	Peak Found	High	6.994e-05	2.735e-05	20	45.64
[K].GTVMVGKPSSHSQYTSSGSVSSSGSK.[S]	1xBiotin [K7]	1	1	6	Q15648	Q15648 [1070-1095]	Q15648 1xBiotin [K1076]	Mediator of RNA polymerase II transcription subunit 1 OS=Homo sapiens OX=9606 GN=MED1 PE=1 SV=4	0	2755.27	0.59	111.8	136.5	126.6	66	85.7	73.3	28213.3	34424.2	31939.1	16654.8	21619.9	18498.3		High	High	High	High	High	High	High	6.994e-05	2.564e-07	25	32.09
[R].EMHKTLK.[L]	1xBiotin [K4]; 1xOxidation [M2]	1	1	29	Q96L93	Q96L93 [1226-1232]	Q96L93 1xBiotin [K1229]	Kinesin-like protein KIF16B OS=Homo sapiens OX=9606 GN=KIF16B PE=1 SV=2	1	1128.55	0.583	138.9	114.1	105.2	123.6	66.6	51.7	1.69309e+07	1.39017e+07	1.2818e+07	1.50637e+07	8.11141e+06	6.29873e+06		High	High	High	High	High	High	High	0.001402	0.03486	12	17.18
[R].IMKAQALR.[D]	1xBiotin [K3]	2	3	6	P07900; P08238	P07900 [613-620]; P08238 [605-612]	P07900 1xBiotin [K615]; P08238 1xBiotin [K607]	Heat shock protein HSP 90-alpha OS=Homo sapiens OX=9606 GN=HSP90AA1 PE=1 SV=5 Heat shock protein HSP 90-beta OS=Homo sapiens OX=9606 GN=HSP90AB1 PE=1 SV=4	1	1156.63	0.583	105	135.4	128.3	61.2	96.7	73.5	108620	140086	132789	63324	100013	76003.3	Shared	High	High	High	High	High	High	High	6.994e-05	0.0007996	38	34.64
[K].EVPMVVVPPVGAKGNTPATGTTQGK.[K]	1xBiotin [K13]; 1xOxidation [M4]	1	1	9	Q9P2E9	Q9P2E9 [176-200]	Q9P2E9 1xBiotin [K188]	Ribosome-binding protein 1 OS=Homo sapiens OX=9606 GN=RRBP1 PE=1 SV=5	1	2677.37	0.578	121.5	139	120.5	61.9	76.7	80.4	189116	216303	187512	96297.9	119329	125072		High	High	High	High	High	High	High	6.994e-05	1.186e-05	30	42.83
[-].MKIEEVK.[S]	1xBiotin [K2]; 1xOxidation [M1]	1	1	7	Q9Y265	Q9Y265 [1-7]	Q9Y265 1xBiotin [K2]	RuvB-like 1 OS=Homo sapiens OX=9606 GN=RUVBL1 PE=1 SV=1	1	1118.56	0.576	145.4	139.3	103.1	83.8	65	63.4	192458	184421	136495	110910	86015.5	83956.1		High	High	High	High	High	High	High	6.994e-05	0.000589	38	28.27
[K].STDVAKTFR.[K]	1xBiotin [K6]	1	1	12	P13796	P13796 [83-91]	P13796 1xBiotin [K88]	Plastin-2 OS=Homo sapiens OX=9606 GN=LCP1 PE=1 SV=6	1	1250.62	0.572	130.5	135.6	120.5	60.9	74.9	77.6	843086	876279	778618	393513	484011	501572		High	High	High	High	High	High	High	6.994e-05	8.864e-05	50	34.3
[R].GKFAQDVSQDDLIR.[A]	1xBiotin [K2]	1	1	6	Q96H20	Q96H20 [133-146]	Q96H20 1xBiotin [K134]	Vacuolar-sorting protein SNF8 OS=Homo sapiens OX=9606 GN=SNF8 PE=1 SV=1	1	1817.89	0.572	130.7	168.8	109.1	8.7	86.2	96.6	86915.4	112262	72573.7	5772.09	57372.8	64229.3		High	High	High	High	High	High	High	6.994e-05	5.672e-08	50	44.88
[K].GFVVINQKGIDPFSLDALSK.[E]	1xBiotin [K8]	1	1	2	P40227	P40227 [288-307]	P40227 1xBiotin [K295]	T-complex protein 1 subunit zeta OS=Homo sapiens OX=9606 GN=CCT6A PE=1 SV=3	1	2374.25	0.572	73.8	40.7	355.1	30.4	42.2	57.8	21360.6	11767.3	102713	8795.58	12215	16709.6		Not Found	High	High	Not Found	Not Found	Not Found	High	6.994e-05	6.556e-05	34	60.49
[K].TPAQSTHSEAPPSKMVLR.[I]	1xBiotin [K14]	1	1	2	Q9H869	Q9H869 [478-495]	Q9H869 1xBiotin [K491]	YY1-associated protein 1 OS=Homo sapiens OX=9606 GN=YY1AP1 PE=1 SV=2	1	2163.07	0.569	116.5	115.2	160	50.6	91	66.8	21589.2	21355.7	29644.2	9369.39	16862.3	12379.1		Not Found	High	High	Not Found	Not Found	Not Found	High	6.994e-05	0.003166	9	35.5
[R].KPESNAVTKTAGPIASAQK.[Q]	1xBiotin [K]	1	1	12	P27816	P27816 [968-986]	P27816 1xBiotin [K]	Microtubule-associated protein 4 OS=Homo sapiens OX=9606 GN=MAP4 PE=1 SV=3	1	2124.11	0.568	118	139.4	127.8	74.9	67.3	72.5	119739	141456	129631	76015.3	68308.3	73587		High	High	High	High	High	High	High	6.994e-05	2.781e-06	39	31.15
[R].SPFLQKQLTQPETHFGR.[E]	1xBiotin [K6]	1	1	4	Q9UJU6	Q9UJU6 [283-299]	Q9UJU6 1xBiotin [K288]	Drebrin-like protein OS=Homo sapiens OX=9606 GN=DBNL PE=1 SV=1	1	2240.13	0.567	127	155.1	112.8	42.9	74.1	88	121444	148311	107835	41054.1	70802.3	84107		High	High	High	Peak Found	Peak Found	High	High	6.994e-05	2.172e-06	26	44.85
[K].VKGLVSSR.[H]	1xBiotin [K2]	1	1	5	Q9H9Q2	Q9H9Q2 [256-263]	Q9H9Q2 1xBiotin [K257]	COP9 signalosome complex subunit 7b OS=Homo sapiens OX=9606 GN=COPS7B PE=1 SV=1	1	1071.6	0.567	132.3	131.2	112.6	85.8	74.2	63.8	1.14828e+06	1.13884e+06	977134	744428	644140	553841		High	High	High	High	High	Peak Found	High	6.994e-05	0.001254	28	31.33
[K].DTLKTSNPLVLEEASASQAGSR.[K]	1xBiotin [K4]	1	1	16	Q9NUQ8	Q9NUQ8 [141-162]	Q9NUQ8 1xBiotin [K144]	ATP-binding cassette sub-family F member 3 OS=Homo sapiens OX=9606 GN=ABCF3 PE=1 SV=2	1	2500.23	0.563	109.4	139.1	133.5	43	99.8	75.2	382725	486402	466973	150247	349003	263027		High	High	High	High	High	High	High	6.994e-05	4.26e-11	112	48.19
[R].DIGQPITPSHSKLTPK.[L]	1xBiotin [K12]	1	1	9	Q9H171	Q9H171 [380-395]	Q9H171 1xBiotin [K391]	Z-DNA-binding protein 1 OS=Homo sapiens OX=9606 GN=ZBP1 PE=1 SV=2	1	1945.02	0.562	95.3	144.5	142.6	52.8	80.1	84.7	91131	138233	136355	50458.8	76647.4	80977.3		High	High	High	High	High	High	High	6.994e-05	2.522e-05	35	36.35
[R].HPYKMNLASEPQEVLHIGSAHNR.[S]	1xBiotin [K4]; 1xOxidation [M5]	1	1	3	O00151	O00151 [100-122]	O00151 1xBiotin [K103]	PDZ and LIM domain protein 1 OS=Homo sapiens OX=9606 GN=PDLIM1 PE=1 SV=4	1	2870.38	0.561	113.5	163.6	109.4	55.9	91.8	65.8	54628.1	78742.2	52639.5	26917.1	44171.2	31691.9		High	Peak Found	High	Peak Found	Peak Found	High	High	6.994e-05	2.267e-05	31	38.76
[K].VTQQGLKMVVPGLDGAQIPR.[D]	1xBiotin [K7]; 1xOxidation [M8]	1	1	16	P49327	P49327 [1152-1171]	P49327 1xBiotin [K1158]	Fatty acid synthase OS=Homo sapiens OX=9606 GN=FASN PE=1 SV=3	1	2349.24	0.56	117.9	146.7	124.3	47.1	81.8	82.2	855203	1.06339e+06	901119	341644	593388	595675		High	High	High	High	High	High	High	6.994e-05	8.124e-08	70	50
[K].AAVVKFHPIQGHR.[V]	1xBiotin [K5]	1	1	1	Q13151	Q13151 [155-167]	Q13151 1xBiotin [K159]	Heterogeneous nuclear ribonucleoprotein A0 OS=Homo sapiens OX=9606 GN=HNRNPA0 PE=1 SV=1	1	1685.91	0.56	31.1	180.8	172.8	24.5	89.5	101.3	5737.06	33371.8	31905.3	4525.92	16524.8	18690.9		Not Found	Peak Found	High	Not Found	Not Found	Not Found	High	0.001932	0.05272	17	32.91
[K].AGEKSLNGAVPLGSNAR.[E]	1xBiotin [K4]	1	1	6	Q9H2P0	Q9H2P0 [200-216]	Q9H2P0 1xBiotin [K203]	Activity-dependent neuroprotector homeobox protein OS=Homo sapiens OX=9606 GN=ADNP PE=1 SV=1	1	1866.95	0.558	144.7	150.9	101.4	29	80.7	93.3	74874.2	78107.3	52487.2	14989.5	41772.7	48303.4		High	High	High	High	High	High	High	6.994e-05	2.173e-08	72	38.69
[K].KTLLGDGPVVTDPK.[A]	1xBiotin [K1]	1	1	6	P52566	P52566 [50-63]	P52566 1xBiotin [K50]	Rho GDP-dissociation inhibitor 2 OS=Homo sapiens OX=9606 GN=ARHGDIB PE=1 SV=3	1	1665.89	0.557	116.1	136	142.7	75.7	110.2	19.4	72380.8	84775.8	88929.3	47199.7	68689.4	12063.1		High	High	High	High	High	High	High	6.994e-05	1.402e-06	51	43.05
[R].SEKDTLKTSNPLVLEEASASQAGSR.[K]	1xBiotin [K]	1	1	6	Q9NUQ8	Q9NUQ8 [138-162]	Q9NUQ8 1xBiotin [K]	ATP-binding cassette sub-family F member 3 OS=Homo sapiens OX=9606 GN=ABCF3 PE=1 SV=2	2	2844.4	0.556	114.7	150.8	119.7	66	83.9	64.8	152816	200862	159423	87934.3	111687	86322.9		High	High	High	High	High	High	High	6.994e-05	5.509e-09	69	44.33
[K].AAFQSQYKSHFVAASLSNQK.[A]	1xBiotin [K8]	1	1	1	Q86XP3	Q86XP3 [701-720]	Q86XP3 1xBiotin [K708]	ATP-dependent RNA helicase DDX42 OS=Homo sapiens OX=9606 GN=DDX42 PE=1 SV=1	1	2438.19	0.554	152.8	134.3	80.7	124.5	63	44.7	330570	290575	174644	269334	136223	96688.6		Peak Found	High	Peak Found	Peak Found	Peak Found	Peak Found	High	6.994e-05	0.001689	6	44.93
[R].LKNITLDDASAPR.[L]	1xBiotin [K2]	1	1	6	O75534	O75534 [757-769]	O75534 1xBiotin [K758]	Cold shock domain-containing protein E1 OS=Homo sapiens OX=9606 GN=CSDE1 PE=1 SV=2	1	1639.85	0.551	109.3	153.5	119	52.5	81	84.7	82527.1	115887	89778.6	39632.1	61125.9	63898.2		High	High	High	High	High	High	High	6.994e-05	1.563e-05	38	40.99
[R].AQSKILFVR.[S]	1xBiotin [K4]	1	1	1	Q9HCS7	Q9HCS7 [791-799]	Q9HCS7 1xBiotin [K794]	Pre-mRNA-splicing factor SYF1 OS=Homo sapiens OX=9606 GN=XAB2 PE=1 SV=2	1	1287.72	0.55	157.3	136.3	105.4	37.2	75	88.8	36258.5	31436.3	24306.2	8569.38	17299.4	20467.7		High	Peak Found	Peak Found	Not Found	Peak Found	Not Found	High	0.001985	0.0587	1	45.44
[K].SGKWEGLVYAPPGK.[E]	1xBiotin [K3]	1	1	6	Q9Y2W1	Q9Y2W1 [468-481]	Q9Y2W1 1xBiotin [K470]	Thyroid hormone receptor-associated protein 3 OS=Homo sapiens OX=9606 GN=THRAP3 PE=1 SV=2	1	1714.86	0.549	109.5	136.4	148.4	10.8	119.9	75	42671.4	53175.4	57849.6	4204.91	46739.5	29213.9		High	High	High	High	Peak Found	High	High	6.994e-05	2.741e-05	28	48.45
[K].VICIPKSITPSR.[I]	1xBiotin [K6]; 1xCarbamidomethyl [C3]	1	1	2	P14550	P14550 [258-269]	P14550 1xBiotin [K263]	Aldo-keto reductase family 1 member A1 OS=Homo sapiens OX=9606 GN=AKR1A1 PE=1 SV=3	1	1596.86	0.549	109.3	129.2	158.9	60	71.1	71.6	31922.4	37731.2	46416.3	17518.3	20782.9	20906.9		High	High	Peak Found	Not Found	Not Found	Not Found	High	0.0001874	0.006768	5	44.28
[K].NNPATPSTAMGSSVPYSTAKTPHPVLTPVAANQAK.[Q]	1xBiotin [K20]	1	1	18	P35658	P35658 [1130-1164]	P35658 1xBiotin [K1149]	Nuclear pore complex protein Nup214 OS=Homo sapiens OX=9606 GN=NUP214 PE=1 SV=2	1	3731.85	0.548	111.8	149.9	128.2	72.4	70.3	67.4	930356	1.24697e+06	1.06648e+06	602639	584610	561212		High	High	High	High	High	High	High	6.994e-05	1.517e-06	22	42.51
[K].FADTTVQSDMKHWPFR.[V]	1xBiotin [K11]	1	1	6	P17066	P17066 [80-95]	P17066 1xBiotin [K90]	Heat shock 70 kDa protein 6 OS=Homo sapiens OX=9606 GN=HSPA6 PE=1 SV=2	1	2192.01	0.548	111.9	128.6	147.2	65.3	85.6	61.3	135542	155775	178280	79036.5	103659	74233.2		High	High	High	High	High	High	High	6.994e-05	2.41e-07	48	50.36
[R].KGAAPAPPGK.[T]	1xBiotin [K1]	1	1	2	Q13428	Q13428 [384-393]	Q13428 1xBiotin [K384]	Treacle protein OS=Homo sapiens OX=9606 GN=TCOF1 PE=1 SV=3	1	1119.6	0.547	178.2	119.9	96.3	77.2	65.6	62.7	35949	24194.6	19436.3	15584.9	13242.6	12651.4		High	Peak Found	High	Peak Found	Peak Found	Not Found	High	0.0001874	0.004478	6	22.85
[R].QQQYKFLPSELR.[D]	1xBiotin [K5]	1	1	6	Q9Y490	Q9Y490 [2527-2538]	Q9Y490 1xBiotin [K2531]	Talin-1 OS=Homo sapiens OX=9606 GN=TLN1 PE=1 SV=3	1	1762.89	0.545	84.8	194.6	114.3	32.2	106.1	68	46716.1	107167	62943	17716.9	58444.6	37469.1		High	High	High	High	High	High	High	6.994e-05	1.027e-05	43	49.3
[K].AKMQASIEK.[G]	1xBiotin [K2]	1	1	5	P06748	P06748 [249-257]	P06748 1xBiotin [K250]	Nucleophosmin OS=Homo sapiens OX=9606 GN=NPM1 PE=1 SV=2	1	1231.62	0.541	142.7	130.8	123.6	75.8	77.2	49.9	74606.3	68390.5	64639	39664.4	40362.9	26116		High	High	High	High	High	Peak Found	High	6.994e-05	0.001143	26	29.77
[R].VKTNVPVKLFAR.[S]	1xBiotin [K2]	1	1	4	Q9UKM9	Q9UKM9 [158-169]	Q9UKM9 1xBiotin [K159]	RNA-binding protein Raly OS=Homo sapiens OX=9606 GN=RALY PE=1 SV=1	2	1597.92	0.538	141.5	124.5	139.5	34	85.4	75.1	116527	102535	114896	27995.3	70344.9	61850.9		High	High	High	High	Peak Found	Peak Found	High	6.994e-05	8.535e-05	22	41.93
[R].EVLKVQTHLENPTR.[Y]	1xBiotin [K4]	1	1	6	P19532	P19532 [175-188]	P19532 1xBiotin [K178]	Transcription factor E3 OS=Homo sapiens OX=9606 GN=TFE3 PE=1 SV=4	1	1889.99	0.536	118.7	141.5	128.1	62.1	75.8	73.8	93260.9	111155	100622	48756.7	59559.8	57997.9		High	High	High	High	High	High	High	6.994e-05	7.271e-06	27	36.63
[R].VELSGPKAAEPVSR.[R]	1xBiotin [K7]	1	1	3	Q9UHD8	Q9UHD8 [93-106]	Q9UHD8 1xBiotin [K99]	Septin-9 OS=Homo sapiens OX=9606 GN=SEPTIN9 PE=1 SV=2	1	1665.86	0.535	127.9	101.8	164.5	56.2	68.5	81.1	50664.5	40345.7	65175.5	22270.9	27124.9	32114.6		High	High	Peak Found	Peak Found	Peak Found	High	High	6.994e-05	5.564e-08	66	35.36
[K].TSGHVDKFADFMVK.[D]	1xBiotin [K7]	1	1	5	P41250	P41250 [191-204]	P41250 1xBiotin [K197]	Glycine--tRNA ligase OS=Homo sapiens OX=9606 GN=GARS1 PE=1 SV=3	1	1807.85	0.535	150.4	105.1	136.3	73.9	72.9	61.3	124572	87065.6	112890	61203.9	60397.7	50765.4		High	High	High	Peak Found	Peak Found	High	High	6.994e-05	1.862e-06	29	48.36
[K].DSFQKVILR.[RTSKG]	1xBiotin [K5]	1	7	5	Q14593	Q14593 [126-134]	Q14593 1xBiotin [K130]	Zinc finger protein 273 OS=Homo sapiens OX=9606 GN=ZNF273 PE=1 SV=3	1	1331.71	0.532	106.7	122.4	157.1	52.4	78	83.5	137555	157764	202505	67524	100565	107662		Peak Found	High	High	High	High	High	High	6.994e-05	0.0002531	32	45.89
[K].ANPFGGASHAKGIVLEK.[V]	1xBiotin [K11]	1	1	1	P62266	P62266 [38-54]	P62266 1xBiotin [K48]	40S ribosomal protein S23 OS=Homo sapiens OX=9606 GN=RPS23 PE=1 SV=3	1	1922	0.531	112.6	153.7	125.7	64.1	84.2	59.8	46022.6	62832.7	51400.2	26212.3	34418.7	24437.1		Peak Found	Peak Found	High	Peak Found	Peak Found	Peak Found	High	0.002252	0.07162	6	42.44
[R].KGTGLLSSDYR.[I]	1xBiotin [K1]	1	1	1	Q7Z2W4	Q7Z2W4 [401-411]	Q7Z2W4 1xBiotin [K401]	Zinc finger CCCH-type antiviral protein 1 OS=Homo sapiens OX=9606 GN=ZC3HAV1 PE=1 SV=3	1	1422.7	0.53	16.7	193.5	178	102.5	40.8	68.6	3465.31	40106.6	36893.9	21244.6	8456.62	14219.8		Not Found	High	Peak Found	Not Found	Not Found	Not Found	High	6.994e-05	0.002809	21	38.28
[R].GGAESHTFK.[-]	1xBiotin [K9]	1	1	5	P50238	P50238 [69-77]	P50238 1xBiotin [K77]	Cysteine-rich protein 1 OS=Homo sapiens OX=9606 GN=CRIP1 PE=1 SV=3	0	1159.52	0.527	122.8	125.5	145.5	66.1	81.8	58.4	92033.5	93996.9	108975	49502.4	61249.5	43740.6		High	Peak Found	High	High	High	High	High	6.994e-05	0.0009817	4	30.55
[R].LQKVMNHITDGPR.[K]	1xBiotin [K3]	1	1	1	Q63HN8	Q63HN8 [507-519]	Q63HN8 1xBiotin [K509]	E3 ubiquitin-protein ligase RNF213 OS=Homo sapiens OX=9606 GN=RNF213 PE=1 SV=3	1	1734.88	0.519	148.8	128	113.3	57.9	77.2	74.8	40425.6	34787.9	30775.3	15732.7	20990.2	20327.7		Peak Found	High	Peak Found	Not Found	Peak Found	Peak Found	High	6.994e-05	0.001304	7	34.76
[R].ISFVEEDVHPKWIPGAADDSK.[L]	1xBiotin [K11]	1	1	10	Q8WYP5	Q8WYP5 [1231-1251]	Q8WYP5 1xBiotin [K1241]	Protein ELYS OS=Homo sapiens OX=9606 GN=AHCTF1 PE=1 SV=3	1	2566.23	0.519	110	150.8	135	60	87.2	57.1	1.27409e+06	1.74712e+06	1.5644e+06	695073	1.01039e+06	661362		High	High	High	High	High	High	High	6.994e-05	1.42e-06	36	50.45
[K].EESDVPQWSSQFLQKSPLPTK.[R]	1xBiotin [K15]	1	1	3	Q96FZ2	Q96FZ2 [307-327]	Q96FZ2 1xBiotin [K321]	Abasic site processing protein HMCES OS=Homo sapiens OX=9606 GN=HMCES PE=1 SV=1	1	2657.29	0.517	100	166.3	131.1	76.6	67.7	58.2	126293	209910	165505	96722.5	85516.8	73466.2		High	High	High	Peak Found	Peak Found	Peak Found	High	6.994e-05	7.625e-06	33	55.36
[R].ISRMTQGDLVMSMDQLLTKPHLGTCHK.[F]	1xBiotin [K19]; 1xCarbamidomethyl [C25]	1	1	1	Q9Y2I7	Q9Y2I7 [783-809]	Q9Y2I7 1xBiotin [K801]	1-phosphatidylinositol 3-phosphate 5-kinase OS=Homo sapiens OX=9606 GN=PIKFYVE PE=1 SV=3	1	3323.62	0.516	111.1	123.1	126.5	63.5	170.2	5.6	161244	178718	183653	92245.2	247031	8167.27		High	Peak Found	Peak Found	Peak Found	Peak Found	Not Found	High	0.002252	0.06965	10	54.21
[K].TQPTSLPKQPAPTTIGGLNK.[K]	1xBiotin [K8]	1	1	5	P27816	P27816 [719-738]	P27816 1xBiotin [K726]	Microtubule-associated protein 4 OS=Homo sapiens OX=9606 GN=MAP4 PE=1 SV=3	1	2275.21	0.515	124.5	138.6	143.6	71.5	84.4	37.4	67987.1	75675.3	78366.6	39009.4	46051.6	20438.1		High	High	High	High	Peak Found	High	High	6.994e-05	0.0008835	8	40.36
[K].AASVPKVETVK.[S]	1xBiotin [K6]	1	1	2	P55010	P55010 [408-418]	P55010 1xBiotin [K413]	Eukaryotic translation initiation factor 5 OS=Homo sapiens OX=9606 GN=EIF5 PE=1 SV=2	1	1354.74	0.514	117.5	139.2	135.6	65.5	81.8	60.4	49852.4	59085.9	57543.2	27801.4	34693	25622.1		Peak Found	High	High	Peak Found	Peak Found	Peak Found	High	6.994e-05	0.000835	19	33.59
[R].ELVAHHPKLLLPPGYFPAGR.[Y]	1xBiotin [K8]	1	1	1	Q3KP66	Q3KP66 [502-521]	Q3KP66 1xBiotin [K509]	Innate immunity activator protein OS=Homo sapiens OX=9606 GN=INAVA PE=1 SV=2	1	2438.32	0.513	132.7	154.9	115.6	48.1	68.1	80.6	156328	182425	136164	56628.4	80229	94888.1		Peak Found	High	Peak Found	Peak Found	Peak Found	Peak Found	High	0.0006038	0.0201	10	48.37
[K].DLPEHAVLKMK.[G]	1xBiotin [K]	1	1	3	Q00839	Q00839 [627-637]	Q00839 1xBiotin [K]	Heterogeneous nuclear ribonucleoprotein U OS=Homo sapiens OX=9606 GN=HNRNPU PE=1 SV=6	1	1506.78	0.512	144	152.4	127.9	16	85.8	73.8	139687	147808	124080	15553.9	83210.9	71568.8		High	High	High	Peak Found	Peak Found	Peak Found	High	6.994e-05	0.0001693	15	39.69
[K].KSPAKSPNPSTPR.[G]	1xBiotin [K5]	1	1	3	O76021	O76021 [391-403]	O76021 1xBiotin [K395]	Ribosomal L1 domain-containing protein 1 OS=Homo sapiens OX=9606 GN=RSL1D1 PE=1 SV=3	2	1592.82	0.512	159.1	102.7	132.7	71.6	52.3	81.5	33045.8	21335.9	27565.6	14875.2	10871.7	16920.3		High	High	High	Peak Found	Not Found	Not Found	High	6.994e-05	0.002547	18	20.95
[K].GGHGAASPSEKGAHPSGGADDVAK.[K]	1xBiotin [K11]	1	1	11	Q07065	Q07065 [11-34]	Q07065 1xBiotin [K21]	Cytoskeleton-associated protein 4 OS=Homo sapiens OX=9606 GN=CKAP4 PE=1 SV=2	1	2386.08	0.511	129.3	156.8	109.2	104.1	66.1	34.6	91101.5	110477	76950.6	73349.7	46562.8	24378.1		High	High	High	High	High	High	High	6.994e-05	0.0001414	33	21.27
[R].HQGVMVGMGQKDSYVGDEAQSK.[R]	1xBiotin [K11]; 2xOxidation [M5; M8]	2	6	6	P60709; P68032	P60709 [40-61]; P68032 [42-63]	P60709 1xBiotin [K50]; P68032 1xBiotin [K52]	Actin, cytoplasmic 1 OS=Homo sapiens OX=9606 GN=ACTB PE=1 SV=1 Actin, alpha cardiac muscle 1 OS=Homo sapiens OX=9606 GN=ACTC1 PE=1 SV=1	1	2609.14	0.51	147.5	164.2	87.9	39.2	77.5	83.7	32064.2	35689.5	19096.4	8516.25	16840.8	18194.9	Shared	High	High	High	High	High	High	High	6.994e-05	7.477e-07	37	31.58
[K].SPQVKPASTMGMGPLGKGAGPVPPGK.[V]	1xBiotin [K17]	1	1	4	Q13428	Q13428 [503-528]	Q13428 1xBiotin [K519]	Treacle protein OS=Homo sapiens OX=9606 GN=TCOF1 PE=1 SV=3	1	2672.37	0.509	128.6	141.9	150.7	93.3	72.3	13.2	39458.2	43553.4	46246.6	28614.1	22171	4056.66		High	High	High	Peak Found	Not Found	High	High	6.994e-05	1.259e-05	30	40.42
[R].VFLPNKQR.[T]	1xBiotin [K6]	1	2	1	P04049	P04049 [60-67]	P04049 1xBiotin [K65]	RAF proto-oncogene serine/threonine-protein kinase OS=Homo sapiens OX=9606 GN=RAF1 PE=1 SV=1	1	1227.67	0.506	105.2	152.2	127	38	113.3	64.2	33521.2	48488.3	40467.2	12089.9	36085.3	20465.3		Peak Found	High	Peak Found	Not Found	Peak Found	Peak Found	High	0.0008928	0.02402	7	37.54
[R].EGKYIPLPQR.[V]	1xBiotin [K3]	1	1	6	Q8WWM7	Q8WWM7 [346-355]	Q8WWM7 1xBiotin [K348]	Ataxin-2-like protein OS=Homo sapiens OX=9606 GN=ATXN2L PE=1 SV=2	1	1426.75	0.505	128.2	129.9	142.5	55.6	78.3	65.6	260732	264059	289730	112962	159132	133455		High	High	High	High	High	High	High	6.994e-05	1.286e-05	46	41.9
[R].VLMKSPSPALHPPQK.[Y]	1xBiotin [K4]; 1xOxidation [M3]	1	1	64	Q9H6S0	Q9H6S0 [1217-1231]	Q9H6S0 1xBiotin [K1220]	3'-5' RNA helicase YTHDC2 OS=Homo sapiens OX=9606 GN=YTHDC2 PE=1 SV=2	1	1871.99	0.502	135	118.3	144.9	62.5	66.6	72.7	2.3505e+06	2.06051e+06	2.52431e+06	1.08776e+06	1.15947e+06	1.2667e+06		High	High	High	High	High	High	High	6.994e-05	2.505e-08	51	33.39
[K].GKGPLPMEAIEK.[M]	1xBiotin [K2]; 1xOxidation [M7]	1	1	12	Q6P1N0	Q6P1N0 [64-75]	Q6P1N0 1xBiotin [K65]	Coiled-coil and C2 domain-containing protein 1A OS=Homo sapiens OX=9606 GN=CC2D1A PE=1 SV=1	1	1511.76	0.502	109.4	168.7	117.8	58.7	90.5	54.9	106294	163913	114524	57083.8	87978.2	53320.7		High	High	High	High	High	High	High	6.994e-05	0.0007501	28	36.52
[K].SKVVVTEK.[A]	1xBiotin [K2]	1	1	4	Q99733	Q99733 [139-146]	Q99733 1xBiotin [K140]	Nucleosome assembly protein 1-like 4 OS=Homo sapiens OX=9606 GN=NAP1L4 PE=1 SV=1	1	1115.61	0.501	139.4	166.5	91.5	68.2	83.4	51.1	85304.7	101841	55972.2	41701.3	50988.8	31230.5		High	High	High	High	Peak Found	Peak Found	High	6.994e-05	0.002437	16	28.68
[K].SPIKASDLTK.[F]	1xBiotin [K4]	1	1	5	Q5QJE6	Q5QJE6 [381-390]	Q5QJE6 1xBiotin [K384]	Deoxynucleotidyltransferase terminal-interacting protein 2 OS=Homo sapiens OX=9606 GN=DNTTIP2 PE=1 SV=2	1	1285.68	0.499	138.1	122.5	136.6	68	68.9	65.9	111225	98677.2	110036	54779.7	55495.3	53066.2		High	High	High	High	High	Peak Found	High	6.994e-05	1.611e-05	52	33.52
[R].GGLQQPPHLPAGPHAHSPVPPGIKSIQGIHPAK.[K]	1xBiotin [K24]	1	1	1	Q96EV2	Q96EV2 [1029-1061]	Q96EV2 1xBiotin [K1052]	RNA-binding protein 33 OS=Homo sapiens OX=9606 GN=RBM33 PE=1 SV=3	1	3546.89	0.497	181	138.5	68.2	68.8	86.6	56.9	40136.8	30706	15125.7	15250.3	19210.5	12621		High	Peak Found	Not Found	Not Found	Not Found	Not Found	High	0.002733	0.08736	13	39.44
[K].VYLPNKQR.[T]	1xBiotin [K6]	1	1	6	P10398	P10398 [23-30]	P10398 1xBiotin [K28]	Serine/threonine-protein kinase A-Raf OS=Homo sapiens OX=9606 GN=ARAF PE=1 SV=2	1	1243.66	0.495	126.6	137.5	140.4	57.8	69.7	68	93157.6	101206	103344	42529.1	51310.6	50086.8		High	High	High	High	High	High	High	0.0001874	0.01018	20	34.44
[K].HLMEGQKIITLDTATEIEGLSTGCK.[V]	1xBiotin [K7]; 1xCarbamidomethyl [C24]	1	1	4	Q86T24	Q86T24 [408-432]	Q86T24 1xBiotin [K414]	Transcriptional regulator Kaiso OS=Homo sapiens OX=9606 GN=ZBTB33 PE=1 SV=2	1	2971.46	0.495	147.1	119.3	153.5	8.9	72.8	98.4	307009	249009	320288	18657.2	151867	205464		High	High	High	Not Found	Peak Found	High	High	6.994e-05	3.204e-10	70	55.59
[R].ELPHFTEAGLKILR.[V]	1xBiotin [K11]	1	1	4	Q8TCU4	Q8TCU4 [1819-1832]	Q8TCU4 1xBiotin [K1829]	Alstrom syndrome protein 1 OS=Homo sapiens OX=9606 GN=ALMS1 PE=1 SV=4	1	1850	0.494	135	126.4	142.1	67	59.3	70.3	75626.1	70835.4	79637.9	37524.9	33205.1	39372.3		High	High	High	High	Peak Found	Peak Found	High	6.994e-05	4.98e-05	20	52.32
[K].KPNIINFDTSLPTSHTYLGADMEEFHGR.[T]	1xBiotin [K1]; 1xOxidation [M22]	1	1	6	Q96SW2	Q96SW2 [43-70]	Q96SW2 1xBiotin [K43]	Protein cereblon OS=Homo sapiens OX=9606 GN=CRBN PE=1 SV=1	0	3432.6	0.494	95.5	191.5	127.2	63	75.5	47.2	177200	355266	235906	116928	140103	87555.2		High	High	High	Peak Found	High	High	High	6.994e-05	2.163e-10	55	50.43
[R].VGKIITVEK.[H]	1xBiotin [K3]	1	1	6	P54577	P54577 [372-380]	P54577 1xBiotin [K374]	Tyrosine--tRNA ligase, cytoplasmic OS=Homo sapiens OX=9606 GN=YARS1 PE=1 SV=4	1	1212.7	0.492	144.9	136.3	133.2	43.9	74.6	67.1	86002	80889.6	79034.6	26082.3	44271.9	39808.3		High	High	High	High	High	High	High	6.994e-05	7.67e-06	58	37.73
[K].AQKIEMDK.[L]	1xBiotin [K3]	1	1	2	Q9UHR5	Q9UHR5 [203-210]	Q9UHR5 1xBiotin [K205]	SAP30-binding protein OS=Homo sapiens OX=9606 GN=SAP30BP PE=1 SV=1	1	1188.58	0.491	137.5	136.2	130.2	76.9	66.9	52.3	77317.6	76621	73240.7	43280	37632.3	29416.9		Peak Found	High	High	Peak Found	Peak Found	Peak Found	High	6.994e-05	0.001773	24	30.61
[R].EIAQDFKTDLR.[F]	1xBiotin [K7]	3	4	6	P84243; P68431; Q71DI3	P84243 [74-84]; P68431 [74-84]; Q71DI3 [74-84]	P84243 1xBiotin [K80]; P68431 1xBiotin [K80]; Q71DI3 1xBiotin [K80]	Histone H3.3 OS=Homo sapiens OX=9606 GN=H3-3A PE=1 SV=2 Histone H3.1 OS=Homo sapiens OX=9606 GN=H3C1 PE=1 SV=2 Histone H3.2 OS=Homo sapiens OX=9606 GN=H3C15 PE=1 SV=3	1	1561.77	0.487	112.7	153.6	134.1	54.9	81.1	63.6	73579.1	100223	87540.2	35833.5	52898.8	41512.1	Shared	High	High	High	High	High	High	High	6.994e-05	1.911e-05	51	45.26
[K].FADTTVQSDMKHWPFR.[V]	1xBiotin [K11]; 1xOxidation [M10]	1	1	1	P17066	P17066 [80-95]	P17066 1xBiotin [K90]	Heat shock 70 kDa protein 6 OS=Homo sapiens OX=9606 GN=HSPA6 PE=1 SV=2	1	2208	0.486	117.4	178.8	122.2	20	86.9	74.7	52120.8	79403.1	54275.7	8862.6	38570.4	33154.2		Peak Found	High	Peak Found	Not Found	Peak Found	Peak Found	High	0.002515	0.08084	1	45.43
[K].EQEDLAKVVSK.[E]	1xBiotin [K7]	1	1	5	Q9NP61	Q9NP61 [257-267]	Q9NP61 1xBiotin [K263]	ADP-ribosylation factor GTPase-activating protein 3 OS=Homo sapiens OX=9606 GN=ARFGAP3 PE=1 SV=1	1	1471.75	0.485	105.8	176.7	143.2	69.5	12.5	92.3	32001.8	53440.7	43295.1	21003.9	3788.22	27921		High	High	High	Not Found	High	High	High	6.994e-05	1.022e-05	40	36.51
[R].HHVENKGATLSR.[S]	1xBiotin [K6]	1	1	2	Q92608	Q92608 [573-584]	Q92608 1xBiotin [K578]	Dedicator of cytokinesis protein 2 OS=Homo sapiens OX=9606 GN=DOCK2 PE=1 SV=2	1	1574.79	0.483	158.1	145.2	101	55.8	76.4	63.5	59072.8	54242.9	37740.1	20862.8	28533.7	23740		High	High	Peak Found	Peak Found	Peak Found	Peak Found	High	6.994e-05	0.0003844	21	22.12
[M].SLKLQASNVTNK.[N]	1xAcetyl [N-Term]; 1xBiotin [K3]	1	1	8	Q9UKM9	Q9UKM9 [2-13]	Q9UKM9 1xAcetyl [N-Term]; 1xBiotin [K4]	RNA-binding protein Raly OS=Homo sapiens OX=9606 GN=RALY PE=1 SV=1	1	1570.83	0.482	128.7	136	144	54.2	67.6	69.4	384067	405857	429566	161568	201724	207158		High	High	High	High	High	High	High	6.994e-05	4.095e-05	44	43.39
[R].TANPSKTIDLGAAAHYTGDK.[A]	1xBiotin [K6]	1	1	6	Q14677	Q14677 [278-297]	Q14677 1xBiotin [K283]	Clathrin interactor 1 OS=Homo sapiens OX=9606 GN=CLINT1 PE=1 SV=1	1	2257.09	0.48	116	163	128.2	58.6	61.5	72.6	172622	242568	190746	87177.8	91524.5	107986		High	High	High	High	High	High	High	6.994e-05	1.188e-07	43	40.28
[M].AHKQIYYSDK.[Y]	1xAcetyl [N-Term]; 1xBiotin [K3]	1	1	2	P33552	P33552 [2-11]	P33552 1xAcetyl [N-Term]; 1xBiotin [K4]	Cyclin-dependent kinases regulatory subunit 2 OS=Homo sapiens OX=9606 GN=CKS2 PE=1 SV=1	1	1520.72	0.48	18.7	213.8	155.8	54.6	82.3	74.8	3758.86	42979.5	31327.9	10968.9	16552.7	15028.7		Not Found	High	High	Not Found	Not Found	Not Found	High	6.994e-05	3.639e-06	43	35.07
[K].GAKEHGAVAVER.[V]	1xBiotin [K3]	1	1	2	Q9UNZ2	Q9UNZ2 [125-136]	Q9UNZ2 1xBiotin [K127]	NSFL1 cofactor p47 OS=Homo sapiens OX=9606 GN=NSFL1C PE=1 SV=2	1	1449.73	0.477	125.7	136.8	134.3	85	64	54.2	43898.6	47747.6	46889.8	29679.2	22343.6	18906.6		High	Peak Found	High	Peak Found	Peak Found	Peak Found	High	6.994e-05	2.77e-05	32	23.66
[R].YKTILPNPQSR.[V]	1xBiotin [K2]	1	1	3	P35236	P35236 [125-135]	P35236 1xBiotin [K126]	Tyrosine-protein phosphatase non-receptor type 7 OS=Homo sapiens OX=9606 GN=PTPN7 PE=1 SV=3	1	1542.81	0.475	159.9	156.8	82.1	67.1	58.3	75.9	37095	36381.4	19047.6	15579.6	13528	17604		High	High	High	Not Found	Not Found	Not Found	High	0.0001874	0.005019	21	40.58
[K].VTQQGLKMVVPGLDGAQIPR.[D]	1xBiotin [K7]	1	1	22	P49327	P49327 [1152-1171]	P49327 1xBiotin [K1158]	Fatty acid synthase OS=Homo sapiens OX=9606 GN=FASN PE=1 SV=3	1	2333.25	0.474	128.5	139.5	129.3	61.3	80.5	60.8	1.34542e+06	1.46029e+06	1.35339e+06	641887	843204	636993		High	High	High	High	High	High	High	6.994e-05	2.49e-08	73	53.83
[R].AHSFTSKGPGPLLPPPPPK.[H]	1xBiotin [K7]	1	1	24	P78314	P78314 [223-241]	P78314 1xBiotin [K229]	SH3 domain-binding protein 2 OS=Homo sapiens OX=9606 GN=SH3BP2 PE=1 SV=2	1	2151.14	0.467	122.9	176.6	119.7	57.5	66.5	56.8	249151	358023	242548	116471	134686	115201		High	High	High	High	High	High	High	6.994e-05	4.772e-08	50	41.34
[K].EIQEAKAPSPSINR.[Q]	1xBiotin [K6]	1	1	14	Q9UJ41	Q9UJ41 [116-129]	Q9UJ41 1xBiotin [K121]	Rab5 GDP/GTP exchange factor OS=Homo sapiens OX=9606 GN=RABGEF1 PE=1 SV=3	1	1765.89	0.466	140.5	137.2	137.1	51.9	69.3	64	209433	204595	204458	77304.2	103331	95346.7		High	High	High	High	High	High	High	6.994e-05	1.519e-06	43	32.51
[R].VNLIYGTISDGCTEQSCPVMSGGPKYEYR.[W]	1xBiotin [K25]; 2xCarbamidomethyl [C12; C17]	1	1	4	Q96BX8	Q96BX8 [72-100]	Q96BX8 1xBiotin [K96]	MOB kinase activator 3A OS=Homo sapiens OX=9606 GN=MOB3A PE=1 SV=1	1	3507.57	0.465	18.9	214.1	236.3	109.9	11.5	9.3	14868.7	168134	185577	86277.8	9061.6	7294.71		Not Found	High	High	Peak Found	High	High	High	6.994e-05	9.558e-09	58	51.72
[R].VTENLASLTPKGLSPAMSPALQR.[L]	1xBiotin [K11]	1	1	1	Q96DF8	Q96DF8 [378-400]	Q96DF8 1xBiotin [K388]	Splicing factor ESS-2 homolog OS=Homo sapiens OX=9606 GN=ESS2 PE=1 SV=1	1	2607.36	0.465	242.2	42.8	130.8	60.7	48.9	74.5	65745.7	11623.2	35490.1	16486.7	13265	20230.3		Peak Found	Not Found	High	Not Found	Not Found	Not Found	High	0.0001874	0.005767	9	52.92
[R].DFSAPTLEDHFNKTILPK.[V]	1xBiotin [K13]	1	1	1	P55081	P55081 [359-376]	P55081 1xBiotin [K371]	Microfibrillar-associated protein 1 OS=Homo sapiens OX=9606 GN=MFAP1 PE=1 SV=2	1	2299.14	0.463	126.9	130.8	156.8	52	60.5	73	90855.1	93644	112252	37236.4	43345.7	52280.3		Peak Found	Peak Found	High	Peak Found	Peak Found	Peak Found	High	6.994e-05	0.001208	12	51.8
[K].QPAGKVQIVSK.[K]	1xBiotin [K5]	1	1	6	P27816	P27816 [987-997]	P27816 1xBiotin [K991]	Microtubule-associated protein 4 OS=Homo sapiens OX=9606 GN=MAP4 PE=1 SV=3	1	1380.77	0.457	95.5	235.6	110.8	50.5	56.8	50.7	44996.6	110978	52195.1	23807.4	26756.3	23860.2		High	High	High	High	High	High	High	6.994e-05	7.944e-06	48	33.57
[R].EDQCSYKWWQK.[Y]	1xBiotin [K7]; 1xCarbamidomethyl [C4]	1	1	8	Q96SW2	Q96SW2 [216-226]	Q96SW2 1xBiotin [K222]	Protein cereblon OS=Homo sapiens OX=9606 GN=CRBN PE=1 SV=1	1	1783.76	0.456	119	160.5	126.9	57.9	82.7	53	315289	425083	336115	153410	219100	140539		High	High	High	High	High	High	High	6.994e-05	1.619e-05	41	46.19
[R].IPQNPSPHTHQQQNAPVTVIQSKAPIPCEVVK.[A]	1xBiotin [K23]; 1xCarbamidomethyl [C28]	1	1	7	Q68CP9	Q68CP9 [684-715]	Q68CP9 1xBiotin [K706]	AT-rich interactive domain-containing protein 2 OS=Homo sapiens OX=9606 GN=ARID2 PE=1 SV=2	1	3768.93	0.455	127.5	160.1	128.5	62.6	58.1	63.2	236287	296690	238060	116030	107628	117158		High	High	High	High	High	High	High	6.994e-05	8.592e-08	41	43.1
[R].TNSGGGDGPHISSKVR.[V]	1xBiotin [K14]	1	1	1	Q96EV2	Q96EV2 [971-986]	Q96EV2 1xBiotin [K984]	RNA-binding protein 33 OS=Homo sapiens OX=9606 GN=RBM33 PE=1 SV=3	1	1794.86	0.455	120.2	147.5	138.3	47.9	83.2	62.9	42274.7	51849.7	48638.7	16838.3	29241	22128.3		High	Peak Found	Peak Found	Peak Found	Peak Found	Peak Found	High	0.0001874	0.005068	21	29.22
[R].AEATLKLLQAQGVEVPSK.[D]	1xBiotin [K6]	1	1	7	O60841	O60841 [419-436]	O60841 1xBiotin [K424]	Eukaryotic translation initiation factor 5B OS=Homo sapiens OX=9606 GN=EIF5B PE=1 SV=4	1	2108.14	0.454	126	130.5	176.7	7.7	80.2	78.9	104688	108382	146746	6403.98	66649.1	65504.2		High	High	High	Not Found	Peak Found	High	High	6.994e-05	3.178e-07	65	49.16
[K].KGIGPVYSSK.[A]	1xBiotin [K1]	1	1	3	P30520	P30520 [164-173]	P30520 1xBiotin [K164]	Adenylosuccinate synthetase isozyme 2 OS=Homo sapiens OX=9606 GN=ADSS2 PE=1 SV=3	1	1261.66	0.453	149.8	125.2	136.6	60.7	70.9	56.8	66776.6	55841.4	60923.9	27043.9	31607.8	25314.7		High	High	High	Peak Found	Peak Found	Peak Found	High	6.994e-05	7.611e-05	34	34.8
[K].IVKPGMK.[L]	1xBiotin [K3]; 1xOxidation [M6]	1	1	16	P12270	P12270 [388-394]	P12270 1xBiotin [K390]	Nucleoprotein TPR OS=Homo sapiens OX=9606 GN=TPR PE=1 SV=3	0	1014.55	0.452	138.4	141.2	136	57.8	63.8	62.8	236008	240816	231859	98655.2	108871	107024		High	High	High	High	High	High	High	0.0001874	0.004496	20	27.51
[K].AENKGISPVVSEHR.[K]	1xBiotin [K4]	1	1	5	Q99700	Q99700 [778-791]	Q99700 1xBiotin [K781]	Ataxin-2 OS=Homo sapiens OX=9606 GN=ATXN2 PE=1 SV=2	1	1748.87	0.452	135.2	142.3	134.7	59.5	61.1	67.3	784134	825340	781466	345463	354335	390184		High	High	High	Peak Found	Peak Found	High	High	6.994e-05	1.019e-07	68	32.04
[K].STSFMSVSPSKEIK.[I]	1xBiotin [K]; 1xOxidation [M5]	1	1	7	Q8TB45	Q8TB45 [258-271]	Q8TB45 1xBiotin [K]	DEP domain-containing mTOR-interacting protein OS=Homo sapiens OX=9606 GN=DEPTOR PE=1 SV=2	1	1769.84	0.451	111.5	162.4	137.9	62.2	80.6	45.4	73364.7	106832	90770	40936.9	53020.2	29881.7		High	High	High	High	High	High	High	6.994e-05	1.292e-05	30	37.81
[R].QEEKSLDPMVYMNDK.[S]	1xBiotin [K4]; 1xOxidation [M]	1	1	2	Q14289	Q14289 [824-838]	Q14289 1xBiotin [K827]	Protein-tyrosine kinase 2-beta OS=Homo sapiens OX=9606 GN=PTK2B PE=1 SV=2	1	2068.9	0.45	95.2	222.5	88.1	100.1	56.6	37.4	17155	40082.6	15871.8	18026.9	10200.1	6732.32		Not Found	High	Not Found	Not Found	Not Found	Not Found	High	6.994e-05	1.435e-05	28	42.57
[-].MFEEKASSPSGK.[M]	1xAcetyl [N-Term]; 1xBiotin [K5]	1	1	1	P26639	P26639 [1-12]	P26639 1xAcetyl [N-Term]; 1xBiotin [K5]	Threonine--tRNA ligase 1, cytoplasmic OS=Homo sapiens OX=9606 GN=TARS1 PE=1 SV=3	1	1565.7	0.448	151.8	69.1	179.5	80.4	58.7	60.5	40425	18386.5	47794.1	21395.2	15629.5	16117.4		High	Not Found	Peak Found	Peak Found	Not Found	Not Found	High	6.994e-05	0.0001578	5	45.72
[K].KKPTPVLLPQSK.[Q]	1xBiotin [K]	1	1	7	Q9UGP8	Q9UGP8 [534-545]	Q9UGP8 1xBiotin [K]	Translocation protein SEC63 homolog OS=Homo sapiens OX=9606 GN=SEC63 PE=1 SV=2	1	1561.91	0.447	142.3	136.9	130.3	47.4	61.2	81.8	242685	233489	222230	80834.7	104429	139577		High	High	High	High	High	High	High	6.994e-05	7.721e-06	12	34.01
[K].AETNDSYHIILK.[-]	1xBiotin [K12]	1	1	6	Q12800	Q12800 [491-502]	Q12800 1xBiotin [K502]	Alpha-globin transcription factor CP2 OS=Homo sapiens OX=9606 GN=TFCP2 PE=1 SV=2	0	1629.79	0.447	111.5	148.2	151.3	49.8	74.6	64.7	76312.2	101463	103563	34111	51053.2	44289.1		High	High	High	High	High	High	High	6.994e-05	1.345e-05	26	46.24
[R].KTEYISTEFNR.[Y]	1xBiotin [K1]	1	1	3	Q8N7H5	Q8N7H5 [133-143]	Q8N7H5 1xBiotin [K133]	RNA polymerase II-associated factor 1 homolog OS=Homo sapiens OX=9606 GN=PAF1 PE=1 SV=2	1	1613.76	0.445	120.6	138	158.8	61.4	54	67.1	48706.3	55726.7	64127.6	24775.1	21812.5	27108.5		High	High	High	Peak Found	Not Found	Peak Found	High	6.994e-05	1.247e-05	33	39.82
[K].EIKIVSAVR.[R]	1xBiotin [K3]	1	1	4	Q8TB45	Q8TB45 [269-277]	Q8TB45 1xBiotin [K271]	DEP domain-containing mTOR-interacting protein OS=Homo sapiens OX=9606 GN=DEPTOR PE=1 SV=2	1	1240.71	0.44	151.2	115.8	153.5	51	74.2	54.3	56494.5	43285	57359.4	19051.1	27732.1	20282.9		High	High	High	High	Peak Found	Peak Found	High	0.0001874	0.01156	11	40.59
[K].STKTINPSK.[Y]	1xBiotin [K3]	1	1	8	P42338	P42338 [416-424]	P42338 1xBiotin [K418]	Phosphatidylinositol 4,5-bisphosphate 3-kinase catalytic subunit beta isoform OS=Homo sapiens OX=9606 GN=PIK3CB PE=1 SV=1	1	1201.62	0.44	179.2	130.9	114.2	79.5	57.6	38.7	211335	154382	134652	93749.3	67887.1	45685.7		High	High	High	High	High	Peak Found	High	6.994e-05	0.0003527	34	26.11
[R].SAESQAVTELPKVVVHHVTVSPLR.[T]	1xBiotin [K12]	1	1	5	P15822	P15822 [551-574]	P15822 1xBiotin [K562]	Zinc finger protein 40 OS=Homo sapiens OX=9606 GN=HIVEP1 PE=1 SV=3	1	2809.5	0.436	130.9	153.1	133.1	58.1	77.1	47.8	132892	155490	135101	58960	78278.4	48493.2		High	High	High	Peak Found	Peak Found	Peak Found	High	6.994e-05	5.901e-06	22	50.99
[K].NLPQKSTAPVK.[T]	1xBiotin [K5]	1	1	9	O75592	O75592 [2849-2859]	O75592 1xBiotin [K2853]	E3 ubiquitin-protein ligase MYCBP2 OS=Homo sapiens OX=9606 GN=MYCBP2 PE=1 SV=4	1	1408.76	0.433	121.1	163.5	132.2	57.2	70.5	55.4	178972	241597	195387	84580.3	104238	81935.2		High	High	High	High	High	High	High	6.994e-05	5.451e-05	42	31.97
[K].TVAKCQVTPR.[R]	1xBiotin [K4]; 1xCarbamidomethyl [C5]	1	1	4	Q16666	Q16666 [187-196]	Q16666 1xBiotin [K190]	Gamma-interferon-inducible protein 16 OS=Homo sapiens OX=9606 GN=IFI16 PE=1 SV=3	1	1385.7	0.431	135.9	145.8	109.9	135.6	58.5	14.3	38777.2	41609.4	31353.2	38705.4	16700.8	4074.88		High	High	High	High	Peak Found	Not Found	High	6.994e-05	4.195e-05	37	28.71
[K].SSTPGLKSNTPTPR.[N]	1xBiotin [K7]	1	1	11	Q04726	Q04726 [310-323]	Q04726 1xBiotin [K316]	Transducin-like enhancer protein 3 OS=Homo sapiens OX=9606 GN=TLE3 PE=1 SV=2	1	1668.84	0.428	142.1	136.4	144.5	54	61.1	61.9	190385	182789	193678	72343.4	81888.4	82928.8		High	High	High	High	High	High	High	6.994e-05	6.55e-08	67	31.56
[K].GGKVLVHCEAGISR.[S]	1xBiotin [K3]; 1xCarbamidomethyl [C8]	1	1	2	Q16690	Q16690 [256-269]	Q16690 1xBiotin [K258]	Dual specificity protein phosphatase 5 OS=Homo sapiens OX=9606 GN=DUSP5 PE=1 SV=2	1	1708.86	0.427	61.5	189.3	154.8	66.2	59.7	68.5	19993.4	61519.1	50319.4	21507.3	19385.9	22249.9		Not Found	High	High	Peak Found	Peak Found	Peak Found	High	6.994e-05	0.0002741	17	32.71
[K].SSYKSILPYPVSPK.[Q]	1xBiotin [K4]	1	1	16	Q8IWI9	Q8IWI9 [913-926]	Q8IWI9 1xBiotin [K916]	MAX gene-associated protein OS=Homo sapiens OX=9606 GN=MGA PE=1 SV=4	1	1791.93	0.427	142.4	148	129.7	60.9	58.1	60.8	629072	653990	572855	269237	256699	268661		High	High	High	High	High	High	High	6.994e-05	1.198e-06	37	49.59
[R].FGAGTLKSLHYD.[-]	1xBiotin [K7]	1	1	1	Q5HYI8	Q5HYI8 [225-236]	Q5HYI8 1xBiotin [K231]	Rab-like protein 3 OS=Homo sapiens OX=9606 GN=RABL3 PE=1 SV=1	1	1534.74	0.427	107.1	151.1	163.3	64.5	92.2	21.8	52917.7	74689.9	80700.1	31856.8	45567.8	10784.7		Peak Found	High	Peak Found	Peak Found	Peak Found	Not Found	High	6.994e-05	0.000398	28	46.59
[R].IISVTPVKNIDPVK.[N]	1xBiotin [K8]	1	1	5	Q29RF7	Q29RF7 [1204-1217]	Q29RF7 1xBiotin [K1211]	Sister chromatid cohesion protein PDS5 homolog A OS=Homo sapiens OX=9606 GN=PDS5A PE=1 SV=1	1	1749	0.424	139.1	127.1	157.4	66.3	43.5	66.7	41552.1	37980.3	47026.9	19796.3	12995.1	19923		High	High	High	High	Not Found	High	High	6.994e-05	1.003e-05	27	47.54
[R].ARPPSGSSKATDLGGTSQAGTSQR.[F]	1xBiotin [K9]	1	1	3	Q7Z2W4	Q7Z2W4 [306-329]	Q7Z2W4 1xBiotin [K314]	Zinc finger CCCH-type antiviral protein 1 OS=Homo sapiens OX=9606 GN=ZC3HAV1 PE=1 SV=3	1	2543.23	0.423	132.3	132.7	142.7	86	56.2	50.1	108853	109189	117383	70708	46207.2	41255.4		High	High	High	Peak Found	Peak Found	Peak Found	High	6.994e-05	1.316e-07	26	28.42
[R].VIEGKNSSAVEQDHAK.[T]	1xBiotin [K5]	1	1	2	Q9NXV6	Q9NXV6 [145-160]	Q9NXV6 1xBiotin [K149]	CDKN2A-interacting protein OS=Homo sapiens OX=9606 GN=CDKN2AIP PE=1 SV=3	1	1937.94	0.423	212.5	76.3	121.9	51.5	89.7	48.2	54815.7	19678	31435	13286.3	23138.3	12423.8		Peak Found	High	High	Peak Found	Peak Found	Not Found	High	6.994e-05	5.118e-05	28	26.46
[R].NTPYKTLEPVKPPTVPNDYMTSPAR.[L]	1xBiotin [K5]	1	1	8	Q8IZP0	Q8IZP0 [195-219]	Q8IZP0 1xBiotin [K199]	Abl interactor 1 OS=Homo sapiens OX=9606 GN=ABI1 PE=1 SV=4	1	3042.51	0.421	140.9	159.5	130.5	63.3	67.2	38.6	118178	133718	109416	53037.2	56340.1	32403.7		High	High	High	High	High	Peak Found	High	6.994e-05	7.908e-06	25	45.9
[R].QLPSQKTVVVEAGK.[K]	1xBiotin [K6]	1	1	7	O94842	O94842 [194-207]	O94842 1xBiotin [K199]	TOX high mobility group box family member 4 OS=Homo sapiens OX=9606 GN=TOX4 PE=1 SV=1	1	1709.93	0.421	128.8	199.3	100.4	47.3	70	54.2	154862	239652	120729	56886.9	84191.1	65123.1		High	High	High	High	High	High	High	6.994e-05	3.54e-08	67	37.84
[K].GFKGLVVPSGGGR.[F]	1xBiotin [K3]	1	1	5	Q9UKX7	Q9UKX7 [60-72]	Q9UKX7 1xBiotin [K62]	Nuclear pore complex protein Nup50 OS=Homo sapiens OX=9606 GN=NUP50 PE=1 SV=2	1	1456.77	0.415	153	148.2	118.7	49.3	77.2	53.6	170449	165147	132288	54917.4	86033.5	59766.6		High	High	High	High	High	Peak Found	High	6.994e-05	0.0007905	22	44.8
[R].SKGQESFK.[K]	1xBiotin [K2]	1	1	3	P06748	P06748 [222-229]	P06748 1xBiotin [K223]	Nucleophosmin OS=Homo sapiens OX=9606 GN=NPM1 PE=1 SV=2	1	1136.54	0.414	174.5	133.6	144	75.5	59.7	12.8	59850.3	45823.5	49375.2	25889.5	20463.5	4376.43		High	High	High	Peak Found	Peak Found	Not Found	High	0.001932	0.05459	15	26.56
[K].VQTLSNQPLLKSPAPPLLHVAALGQK.[Q]	1xBiotin [K11]	1	1	7	Q8N163	Q8N163 [113-138]	Q8N163 1xBiotin [K123]	Cell cycle and apoptosis regulator protein 2 OS=Homo sapiens OX=9606 GN=CCAR2 PE=1 SV=2	1	2946.66	0.413	143	175	141.4	62.2	6.3	72.2	223512	273452	221008	97210.9	9789.85	112835		High	High	High	High	High	Peak Found	High	6.994e-05	8.712e-06	35	53.91
[K].LFDSTTLEHQKTFR.[T]	1xBiotin [K11]	1	1	2	Q13347	Q13347 [214-227]	Q13347 1xBiotin [K224]	Eukaryotic translation initiation factor 3 subunit I OS=Homo sapiens OX=9606 GN=EIF3I PE=1 SV=1	1	1948.96	0.406	124.5	136	132.9	50.6	102.5	53.4	187234	204492	199800	76097.4	154176	80321.6		High	Peak Found	Peak Found	Peak Found	Peak Found	Peak Found	High	6.994e-05	6.526e-06	42	42.79
[K].ENPVVVGEKIQK.[I]	1xBiotin [K]	1	1	3	Q6FIF0	Q6FIF0 [196-207]	Q6FIF0 1xBiotin [K]	AN1-type zinc finger protein 6 OS=Homo sapiens OX=9606 GN=ZFAND6 PE=1 SV=2	1	1565.84	0.402	138.9	135.6	174.3	18.3	77.1	55.9	50468.6	49281.4	63323.4	6641.46	28010.6	20296.6		High	High	High	Not Found	Peak Found	Peak Found	High	6.994e-05	0.0001939	31	37.73
[K].HAAENPGKYNILGTNTIMDK.[M]	1xBiotin [K8]	1	1	3	Q00839	Q00839 [517-536]	Q00839 1xBiotin [K524]	Heterogeneous nuclear ribonucleoprotein U OS=Homo sapiens OX=9606 GN=HNRNPU PE=1 SV=6	1	2413.16	0.401	55.4	142.4	234.4	94.1	14.6	59	12763.9	32791.4	53974	21660.5	3365.58	13576.7		High	High	High	Not Found	Not Found	Not Found	High	6.994e-05	0.002973	12	45.71
[K].MTHKLVFLEDGTSQVR.[K]	1xBiotin [K4]; 1xOxidation [M1]	1	1	3	Q8IWC1	Q8IWC1 [784-799]	Q8IWC1 1xBiotin [K787]	MAP7 domain-containing protein 3 OS=Homo sapiens OX=9606 GN=MAP7D3 PE=1 SV=2	1	2103.04	0.4	110.1	158.3	164.3	48.5	53	65.7	40491.1	58255	60458.4	17832.8	19512.8	24184.7		High	High	High	Peak Found	Not Found	Peak Found	High	6.994e-05	4.507e-05	11	44.52
[R].TINKAWVESR.[E]	1xBiotin [K4]	1	1	4	Q9HB71	Q9HB71 [209-218]	Q9HB71 1xBiotin [K212]	Calcyclin-binding protein OS=Homo sapiens OX=9606 GN=CACYBP PE=1 SV=2	1	1429.73	0.4	121.8	142.8	166.7	39.7	62.3	66.7	58004.5	68038.1	79415.6	18893.1	29667.6	31767.5		High	High	High	High	Peak Found	Peak Found	High	6.994e-05	7.557e-05	32	41.79
[M].GDYGFGVLVQSNTGNKSAFPVR.[F]	1xAcetyl [N-Term]; 1xBiotin [K16]	1	1	4	Q17RY0	Q17RY0 [2-23]	Q17RY0 1xAcetyl [N-Term]; 1xBiotin [K17]	Cytoplasmic polyadenylation element-binding protein 4 OS=Homo sapiens OX=9606 GN=CPEB4 PE=1 SV=1	1	2581.25	0.399	172	125.7	132	69.9	52.7	47.6	257388	188138	197591	104674	78851.4	71310.3		High	High	High	Peak Found	Peak Found	High	High	6.994e-05	6.879e-08	64	59.2
[R].NLIQKDR.[T]	1xBiotin [K5]	1	1	6	Q96SW2	Q96SW2 [112-118]	Q96SW2 1xBiotin [K116]	Protein cereblon OS=Homo sapiens OX=9606 GN=CRBN PE=1 SV=1	1	1112.59	0.399	137	157	132.6	52.9	59.1	61.4	367859	421718	356120	142108	158818	164820		Peak Found	High	High	High	High	High	High	0.001932	0.05405	12	33.55
[R].MLKEILK.[I]	1xBiotin [K7]	1	1	1	Q8IZH2	Q8IZH2 [1358-1364]	Q8IZH2 1xBiotin [K1364]	5'-3' exoribonuclease 1 OS=Homo sapiens OX=9606 GN=XRN1 PE=1 SV=1	1	1100.62	0.399	119.3	182.7	118.3	47.2	67.8	64.7	38312.9	58664	37992.5	15155.2	21783.2	20793.3		Peak Found	High	Peak Found	Peak Found	Peak Found	Not Found	High	0.001884	0.05251	7	43.02
[K].VEDLPLKLTIYSEADLR.[K]	1xBiotin [K7]	1	1	1	Q15154	Q15154 [1966-1982]	Q15154 1xBiotin [K1972]	Pericentriolar material 1 protein OS=Homo sapiens OX=9606 GN=PCM1 PE=1 SV=5	1	2201.15	0.395	184.8	57	187.6	22.5	95.2	52.9	68036.4	20982.5	69075.6	8280.53	35049.5	19459.7		High	Not Found	Peak Found	Not Found	Peak Found	Not Found	High	6.994e-05	0.000207	14	61.15
[K].KPNIINFDTSLPTSHTYLGADMEEFHGR.[T]	1xBiotin [K1]	1	1	6	Q96SW2	Q96SW2 [43-70]	Q96SW2 1xBiotin [K43]	Protein cereblon OS=Homo sapiens OX=9606 GN=CRBN PE=1 SV=1	0	3416.6	0.39	131.8	152.3	152.2	52.7	59.6	51.4	392529	453556	453173	156908	177629	152990		High	High	High	High	High	High	High	6.994e-05	1.791e-11	63	53.49
[K].AAGAGKVTK.[S]	1xBiotin [K6]	1	2	4	P68104	P68104 [445-453]	P68104 1xBiotin [K450]	Elongation factor 1-alpha 1 OS=Homo sapiens OX=9606 GN=EEF1A1 PE=1 SV=1	1	1028.56	0.388	186.5	134.1	112.2	79	52	36.3	141262	101559	84978.8	59869.3	39362.7	27480.9		Peak Found	High	High	Peak Found	High	High	High	6.994e-05	0.0003745	41	21.09
[R].EPKQPQPLLR.[K]	1xBiotin [K3]	1	1	9	Q68CZ2	Q68CZ2 [559-568]	Q68CZ2 1xBiotin [K561]	Tensin-3 OS=Homo sapiens OX=9606 GN=TNS3 PE=1 SV=2	1	1431.78	0.387	132.2	160.8	142.4	44	62.3	58.2	204338	248509	220009	68043.2	96225.8	89991.9		High	High	High	High	High	High	High	6.994e-05	0.001035	22	36.01
[M].SKSESPKEPEQLR.[K]	1xAcetyl [N-Term]; 1xBiotin [K2]	1	1	14	P09651	P09651 [2-14]	P09651 1xAcetyl [N-Term]; 1xBiotin [K3]	Heterogeneous nuclear ribonucleoprotein A1 OS=Homo sapiens OX=9606 GN=HNRNPA1 PE=1 SV=5	2	1782.87	0.387	129.9	173	129.9	56.2	50.3	60.7	392367	522434	392160	169760	151844	183211		High	High	High	High	High	High	High	6.994e-05	2.42e-07	54	31.16
[K].AVEHINKTIAPALVSK.[K]	1xBiotin [K7]	1	1	7	P06733	P06733 [65-80]	P06733 1xBiotin [K71]	Alpha-enolase OS=Homo sapiens OX=9606 GN=ENO1 PE=1 SV=2	1	1917.06	0.387	128.4	158.5	150.5	61.4	41.3	59.8	141110	174250	165427	67458.2	45442.8	65778.5		High	High	High	Peak Found	High	Peak Found	High	6.994e-05	0.0001739	32	40.35
[K].LGKTIVITK.[T]	1xBiotin [K3]	1	1	5	Q96NC0	Q96NC0 [62-70]	Q96NC0 1xBiotin [K64]	Zinc finger matrin-type protein 2 OS=Homo sapiens OX=9606 GN=ZMAT2 PE=1 SV=1	1	1198.72	0.382	178.5	147	112.6	33	60.7	68.2	160513	132209	101231	29692.7	54571.8	61371		High	High	High	Peak Found	High	High	High	6.994e-05	0.0001032	28	39.68
[R].LSSLIIGPSKER.[T]	1xBiotin [K10]	1	1	2	Q92615	Q92615 [554-565]	Q92615 1xBiotin [K563]	La-related protein 4B OS=Homo sapiens OX=9606 GN=LARP4B PE=1 SV=3	1	1525.84	0.379	149.1	46.1	228.4	75.9	44	56.5	28563.4	8824.3	43749.1	14545.6	8430.6	10824.4		High	High	Peak Found	Not Found	Not Found	Not Found	High	6.994e-05	0.0003809	27	43.71
[K].GTPGKGATPAPPGK.[A]	1xBiotin [K5]	1	1	13	Q13428	Q13428 [309-322]	Q13428 1xBiotin [K313]	Treacle protein OS=Homo sapiens OX=9606 GN=TCOF1 PE=1 SV=3	1	1461.75	0.378	151.1	143.7	127.7	86.1	54.4	36.9	591922	563280	500529	337456	213179	144734		High	High	High	High	High	High	High	6.994e-05	1.995e-07	66	26.87
[K].KQPSVLVTFPKEER.[K]	1xBiotin [K11]	1	1	3	O75179	O75179 [1651-1664]	O75179 1xBiotin [K1661]	Ankyrin repeat domain-containing protein 17 OS=Homo sapiens OX=9606 GN=ANKRD17 PE=1 SV=3	2	1884	0.378	126.3	182	134	57.8	47.8	52.1	48246.8	69522.6	51206.1	22099.2	18258.6	19891.9		High	High	High	Peak Found	Peak Found	Peak Found	High	6.994e-05	0.0003728	12	42.19
[K].KGPNPLMR.[R]	1xBiotin [K1]	1	1	4	Q16875	Q16875 [451-458]	Q16875 1xBiotin [K451]	6-phosphofructo-2-kinase/fructose-2,6-bisphosphatase 3 OS=Homo sapiens OX=9606 GN=PFKFB3 PE=1 SV=1	1	1138.59	0.377	183	137.5	121.7	48.7	57.2	51.9	133933	100627	89075.5	35610.6	41853.7	37977.5		High	High	High	Peak Found	High	Peak Found	High	6.994e-05	0.001046	29	35.37
[K].KGATPGK.[A]	1xBiotin [K1]	1	1	2	P19338	P19338 [110-116]	P19338 1xBiotin [K110]	Nucleolin OS=Homo sapiens OX=9606 GN=NCL PE=1 SV=3	1	884.466	0.375	152.4	149.8	124.4	76.9	56.2	40.2	29026.6	28533.2	23682.8	14650	10701.5	7654.1		High	Peak Found	High	Peak Found	Peak Found	Peak Found	High	0.001932	0.05742	19	16.66
[K].SSPLPAKGR.[D]	1xBiotin [K7]	1	1	13	Q7L2J0	Q7L2J0 [216-224]	Q7L2J0 1xBiotin [K222]	7SK snRNA methylphosphate capping enzyme OS=Homo sapiens OX=9606 GN=MEPCE PE=1 SV=1	1	1138.6	0.374	126.1	153.1	148.2	75.4	55.4	41.8	732118	888855	860861	437573	321910	242869		High	High	High	High	High	High	High	6.994e-05	0.00035	33	30.77
[R].YNELSYKTIVHESER.[L]	1xBiotin [K7]	1	1	2	Q9BT78	Q9BT78 [208-222]	Q9BT78 1xBiotin [K214]	COP9 signalosome complex subunit 4 OS=Homo sapiens OX=9606 GN=COPS4 PE=1 SV=1	1	2094	0.371	146.6	150.9	144.1	54.3	60.5	43.6	49399	50862.9	48564.1	18315.8	20395.5	14694.9		High	High	Peak Found	Not Found	Not Found	Not Found	High	6.994e-05	6.243e-06	21	43.11
[R].KENPVVVAEKIQR.[I]	1xBiotin [K10]	1	1	4	O76080	O76080 [200-212]	O76080 1xBiotin [K209]	AN1-type zinc finger protein 5 OS=Homo sapiens OX=9606 GN=ZFAND5 PE=1 SV=1	2	1735.95	0.37	118	137	185	50.7	38.6	70.6	38824.6	45059.7	60861	16678.6	12700.1	23215		High	High	High	Peak Found	Not Found	High	High	6.994e-05	2.992e-05	32	37.44
[K].CQIFPSKPVSR.[E]	1xBiotin [K7]; 1xCarbamidomethyl [C1]	1	1	16	Q96SW2	Q96SW2 [205-215]	Q96SW2 1xBiotin [K211]	Protein cereblon OS=Homo sapiens OX=9606 GN=CRBN PE=1 SV=1	0	1544.77	0.37	102.5	169.4	154.4	54	62.6	57.1	1.84385e+06	3.04676e+06	2.77643e+06	970484	1.12652e+06	1.02651e+06		High	High	High	High	High	High	High	6.994e-05	2.679e-05	31	41.68
[R].QQEGFKGTFPDAR.[E]	1xBiotin [K6]	1	1	12	Q15233	Q15233 [366-378]	Q15233 1xBiotin [K371]	Non-POU domain-containing octamer-binding protein OS=Homo sapiens OX=9606 GN=NONO PE=1 SV=4	1	1706.8	0.368	109.5	202.7	135.7	40.4	49.9	61.8	270749	501425	335721	99840.4	123405	152775		High	High	High	High	High	High	High	6.994e-05	4.421e-08	82	41.1
[K].SPVKTIR.[-]	1xBiotin [K4]	1	1	1	P67870	P67870 [209-215]	P67870 1xBiotin [K212]	Casein kinase II subunit beta OS=Homo sapiens OX=9606 GN=CSNK2B PE=1 SV=1	1	1026.58	0.367	128.8	161	158.3	58.3	59.2	34.5	23887.1	29866.3	29369.7	10807	10975.5	6400.64		Peak Found	Peak Found	High	Peak Found	Not Found	Not Found	High	0.001884	0.05185	5	29.8
[R].AGAISASGPELQGAGHSKLQVTMPGIK.[V]	1xBiotin [K18]; 1xOxidation [M23]	1	1	2	Q09666	Q09666 [226-252]	Q09666 1xBiotin [K243]	Neuroblast differentiation-associated protein AHNAK OS=Homo sapiens OX=9606 GN=AHNAK PE=1 SV=2	1	2847.45	0.366	65.1	340	36	20.8	23.9	114.2	10270.6	53617.1	5677.08	3281.77	3763.05	18017.1		Not Found	High	High	Not Found	Not Found	Not Found	High	6.994e-05	0.001253	15	41.16
[K].HLMEGQKIITLDTATEIEGLSTGCK.[V]	1xBiotin [K7]; 1xCarbamidomethyl [C24]; 1xOxidation [M3]	1	1	5	Q86T24	Q86T24 [408-432]	Q86T24 1xBiotin [K414]	Transcriptional regulator Kaiso OS=Homo sapiens OX=9606 GN=ZBTB33 PE=1 SV=2	1	2987.45	0.363	117.2	158.3	178.9	60.4	20.1	65	125089	168961	190967	64499.6	21497.6	69362.6		High	High	High	High	Not Found	High	High	6.994e-05	1.14e-08	55	53.44
[R].SDDMFTFHGPGKSVFGTPTLETANK.[N]	1xBiotin [K12]	1	1	4	P49792	P49792 [1128-1152]	P49792 1xBiotin [K1139]	E3 SUMO-protein ligase RanBP2 OS=Homo sapiens OX=9606 GN=RANBP2 PE=1 SV=2	1	2910.34	0.362	130.2	171.9	140.6	56	47.1	54.3	202076	266683	218145	86865.6	73107.7	84218.5		High	High	High	Peak Found	Peak Found	High	High	6.994e-05	7.691e-07	33	53.41
[K].YCRPESQEHPEADPGSAAPYLKTK.[F]	1xBiotin [K]; 1xCarbamidomethyl [C2]	1	1	12	P40763	P40763 [686-709]	P40763 1xBiotin [K]	Signal transducer and activator of transcription 3 OS=Homo sapiens OX=9606 GN=STAT3 PE=1 SV=2	1	2957.36	0.36	143.2	182.8	119.9	51.5	45	57.6	275540	351615	230605	99072.1	86544	110773		High	High	High	High	High	High	High	6.994e-05	2.553e-07	29	33.55
[R].FKVLELR.[T]	1xBiotin [K2]	1	1	8	Q96SW2	Q96SW2 [165-171]	Q96SW2 1xBiotin [K166]	Protein cereblon OS=Homo sapiens OX=9606 GN=CRBN PE=1 SV=1	1	1130.64	0.356	138.7	148.5	159.8	40.1	57	55.8	633706	678591	730203	183058	260281	255078		High	High	High	High	High	High	High	6.994e-05	0.002012	30	47.42
[K].KHVNPVQALSEFK.[A]	1xBiotin [K1]	1	1	3	P35221	P35221 [889-901]	P35221 1xBiotin [K889]	Catenin alpha-1 OS=Homo sapiens OX=9606 GN=CTNNA1 PE=1 SV=1	1	1722.9	0.354	153.2	133.1	158	43.9	57.5	54.2	114369	99361.1	117966	32750.5	42952.2	40493.2		High	High	High	Peak Found	Peak Found	Peak Found	High	6.994e-05	0.0001601	12	45.95
[K].DLGHNDKSSTPGLK.[S]	1xBiotin [K7]	1	1	7	Q04726	Q04726 [303-316]	Q04726 1xBiotin [K309]	Transducin-like enhancer protein 3 OS=Homo sapiens OX=9606 GN=TLE3 PE=1 SV=2	1	1694.82	0.354	144.6	145.4	160.4	56.8	40.4	52.4	194027	195053	215111	76152.8	54197.5	70304.6		High	High	High	Peak Found	Peak Found	High	High	6.994e-05	1.765e-06	33	30.12
[R].NADSEIKHSTPSPTR.[Y]	1xBiotin [K7]	1	1	1	P49792	P49792 [770-784]	P49792 1xBiotin [K776]	E3 SUMO-protein ligase RanBP2 OS=Homo sapiens OX=9606 GN=RANBP2 PE=1 SV=2	1	1865.88	0.351	153.6	146.5	112.1	30.2	106.2	51.4	28334.5	27033.9	20691.8	5566.08	19601.4	9486.98		Peak Found	Peak Found	High	Not Found	Not Found	Not Found	High	0.0001361	0.003818	16	28.2
[K].GGKGLLPVR.[W]	1xBiotin [K3]	1	3	4	P14616	P14616 [1149-1157]	P14616 1xBiotin [K1151]	Insulin receptor-related protein OS=Homo sapiens OX=9606 GN=INSRR PE=1 SV=2	1	1122.65	0.349	155.8	164.7	148.8	17.6	55.7	57.5	110856	117191	105880	12537.3	39658.1	40902.4		High	High	High	Not Found	Peak Found	High	High	0.0001874	0.006306	14	40.28
[K].IILTGQKTK.[T]	1xBiotin [K]	1	1	5	Q96JH7	Q96JH7 [692-700]	Q96JH7 1xBiotin [K]	Deubiquitinating protein VCPIP1 OS=Homo sapiens OX=9606 GN=VCPIP1 PE=1 SV=2	1	1227.71	0.348	135.3	155.7	148.4	51.7	44.8	64.2	104103	119803	114170	39774.3	34462.1	49362.4		High	High	High	High	Peak Found	High	High	0.0001874	0.006245	19	33.86
[R].GTKVILHLK.[E]	1xBiotin [K3]	2	4	3	P07900; P08238	P07900 [183-191]; P08238 [178-186]	P07900 1xBiotin [K185]; P08238 1xBiotin [K180]	Heat shock protein HSP 90-alpha OS=Homo sapiens OX=9606 GN=HSP90AA1 PE=1 SV=5 Heat shock protein HSP 90-beta OS=Homo sapiens OX=9606 GN=HSP90AB1 PE=1 SV=4	1	1234.73	0.347	148.5	113.1	184.5	44.4	45.4	64.1	168191	128155	208985	50304.2	51410.4	72600.2	Shared	High	High	High	Peak Found	Peak Found	Peak Found	High	0.0008928	0.02566	6	38.01
[K].KYPQLR.[N]	1xBiotin [K1]	1	1	2	Q9NR48	Q9NR48 [1275-1280]	Q9NR48 1xBiotin [K1275]	Histone-lysine N-methyltransferase ASH1L OS=Homo sapiens OX=9606 GN=ASH1L PE=1 SV=2	1	1030.55	0.347	143.8	147	156.3	45.9	51.1	56	92774.1	94867	100841	29621.6	32946.4	36145.7		Peak Found	Peak Found	High	High	Peak Found	Peak Found	High	0.001985	0.05972	5	34.48
[R].KSGFPIR.[Y]	1xBiotin [K1]	1	1	1	Q6PIF6	Q6PIF6 [688-694]	Q6PIF6 1xBiotin [K688]	Unconventional myosin-VIIb OS=Homo sapiens OX=9606 GN=MYO7B PE=1 SV=2	1	1030.55	0.347	143.8	147	156.3	45.9	51.1	56	92774.1	94867	100841	29621.6	32946.4	36145.7		Peak Found	High	Peak Found	Peak Found	Peak Found	Peak Found	High	0.001932	0.0533	15	34.48
[K].LAPKGPSPTPEDVSMK.[E]	1xBiotin [K4]	1	1	3	O95067	O95067 [86-101]	O95067 1xBiotin [K89]	G2/mitotic-specific cyclin-B2 OS=Homo sapiens OX=9606 GN=CCNB2 PE=1 SV=1	1	1879.93	0.346	125.2	138	182.9	31.2	63.4	59.3	31500.6	34703.1	46011.1	7853.57	15935.8	14908.2		High	High	High	Not Found	Not Found	Not Found	High	6.994e-05	0.002294	31	37.02
[K].IDGELKITSVER.[R]	1xBiotin [K6]	1	1	2	P15498	P15498 [405-416]	P15498 1xBiotin [K410]	Proto-oncogene vav OS=Homo sapiens OX=9606 GN=VAV1 PE=1 SV=4	1	1585.83	0.343	76	70.6	311	43	24.2	75.3	18843.2	17498	77115.9	10651	6002.68	18679.8		High	Not Found	High	Not Found	Not Found	Not Found	High	6.994e-05	1.087e-06	65	42.71
[R].RPQVTLLDPNEKYLLR.[L]	1xBiotin [K12]	1	1	2	Q9UHQ9	Q9UHQ9 [35-50]	Q9UHQ9 1xBiotin [K46]	NADH-cytochrome b5 reductase 1 OS=Homo sapiens OX=9606 GN=CYB5R1 PE=1 SV=1	1	2181.18	0.343	147.9	155.1	126.9	50.7	84.6	34.7	76659.2	80371.4	65754.4	26258.3	43857.7	17995.6		High	High	Peak Found	Peak Found	Peak Found	Not Found	High	6.994e-05	0.000819	17	50.2
[K].EISSVKLVSR.[Y]	1xBiotin [K6]	1	1	5	P46013	P46013 [205-214]	P46013 1xBiotin [K210]	Proliferation marker protein Ki-67 OS=Homo sapiens OX=9606 GN=MKI67 PE=1 SV=2	1	1343.74	0.341	142.1	151.7	155.4	34.6	64.4	51.7	123013	131301	134520	29986.1	55733.2	44724.5		High	High	High	Peak Found	High	High	High	6.994e-05	0.0002678	42	38.16
[R].SCPETLTHAVGMSESPIGPKSTMLR.[A]	1xBiotin [K20]; 1xCarbamidomethyl [C2]; 2xOxidation [M12; M23]	1	1	3	Q68CZ2	Q68CZ2 [887-911]	Q68CZ2 1xBiotin [K906]	Tensin-3 OS=Homo sapiens OX=9606 GN=TNS3 PE=1 SV=2	1	2944.37	0.336	81.9	200.8	156.7	27.2	66.1	67.4	26804.9	65745.9	51314.3	8907.13	21630.3	22073.5		Peak Found	High	High	Not Found	High	Not Found	High	6.994e-05	2.084e-05	30	40.3
[RK].SYSCQVTHEGSTVEKTVAPTECS.[-]	1xBiotin [K15]; 2xCarbamidomethyl [C4; C22]	1	5	9	B9A064	B9A064 [192-214]	B9A064 1xBiotin [K206]	Immunoglobulin lambda-like polypeptide 5 OS=Homo sapiens OX=9606 GN=IGLL5 PE=2 SV=2	1	2783.2	0.336	113.5	189.5	149.4	50.5	47.2	50.1	200897	335516	264477	89345.2	83495.7	88744.4		High	High	High	High	High	High	High	6.994e-05	0.0007665	19	35.96
[K].GKTPSLDPHQTK.[E]	1xBiotin [K2]	1	1	1	P52630	P52630 [183-194]	P52630 1xBiotin [K184]	Signal transducer and activator of transcription 2 OS=Homo sapiens OX=9606 GN=STAT2 PE=1 SV=1	1	1534.77	0.335	144.6	203.9	90.8	46.4	48.4	65.9	36701.6	51738.6	23056.1	11765.9	12286.8	16733.5		Peak Found	High	Peak Found	Peak Found	Peak Found	Peak Found	High	6.994e-05	0.002224	5	28.22
[R].VNHVTLSQPKIVK.[W]	1xBiotin [K10]	1	1	1	P61769	P61769 [102-114]	P61769 1xBiotin [K111]	Beta-2-microglobulin OS=Homo sapiens OX=9606 GN=B2M PE=1 SV=1	1	1688.95	0.334	185.5	142	145.2	48.5	62.6	16.2	81451.8	62381.4	63773.9	21294	27511.8	7100.6		Peak Found	High	Peak Found	Peak Found	Peak Found	Not Found	High	0.0005454	0.01931	8	34.25
[K].SYDVKNPSPLLMQNQNTR.[Q]	1xBiotin [K5]	1	1	1	O43303	O43303 [544-561]	O43303 1xBiotin [K548]	Centriolar coiled-coil protein of 110 kDa OS=Homo sapiens OX=9606 GN=CCP110 PE=1 SV=3	1	2331.12	0.332	114.3	113.3	218.9	21.3	72.6	59.7	34186.9	33873.2	65439.5	6356.2	21698.7	17839.5		High	Peak Found	Peak Found	Not Found	Not Found	Not Found	High	6.994e-05	2.855e-05	37	44.78
[K].ITITNDKGR.[L]	1xBiotin [K7]	3	5	5	P17066; P11142; P0DMV8	P17066 [503-511]; P11142 [501-509]; P0DMV8 [501-509]	P17066 1xBiotin [K509]; P11142 1xBiotin [K507]; P0DMV8 1xBiotin [K507]	Heat shock 70 kDa protein 6 OS=Homo sapiens OX=9606 GN=HSPA6 PE=1 SV=2 Heat shock cognate 71 kDa protein OS=Homo sapiens OX=9606 GN=HSPA8 PE=1 SV=1 Heat shock 70 kDa protein 1A OS=Homo sapiens OX=9606 GN=HSPA1A PE=1 SV=1	1	1243.65	0.331	120.6	171.6	154.5	62.7	50.7	39.9	76374.5	108672	97859.2	39713.8	32130.7	25293.3	Shared	High	High	High	High	High	Peak Found	High	6.994e-05	0.0001735	46	31.62
[K].IKTLFPLIEAK.[K]	1xBiotin [K2]	1	1	5	P13010	P13010 [533-543]	P13010 1xBiotin [K534]	X-ray repair cross-complementing protein 5 OS=Homo sapiens OX=9606 GN=XRCC5 PE=1 SV=3	1	1498.87	0.331	175	149.9	123.4	54.2	57.9	39.7	297677	254950	209863	92155.2	98556.8	67544.2		High	High	High	High	Peak Found	High	High	6.994e-05	1.737e-05	44	57.54
[K].KNESPFWK.[L]	1xBiotin [K1]	1	1	2	P46013	P46013 [232-239]	P46013 1xBiotin [K232]	Proliferation marker protein Ki-67 OS=Homo sapiens OX=9606 GN=MKI67 PE=1 SV=2	1	1261.6	0.33	148.2	167	158.9	58.6	14.9	52.4	72382.4	81563.9	77621	28627.6	7284.14	25610.6		High	Peak Found	High	Peak Found	Not Found	Peak Found	High	6.994e-05	0.002559	16	41.39
[K].FGTINIVHPKLGSYTK.[I]	1xBiotin [K]	1	1	3	Q9Y617	Q9Y617 [118-133]	Q9Y617 1xBiotin [K]	Phosphoserine aminotransferase OS=Homo sapiens OX=9606 GN=PSAT1 PE=1 SV=2	1	2001.06	0.329	119.5	175.3	158.1	33.4	57.6	56.1	93160.4	136583	123182	26027.6	44924.1	43722.6		High	High	High	Peak Found	Peak Found	Peak Found	High	6.994e-05	0.001319	11	45.26
[K].ENPVVVAEKIQR.[I]	1xBiotin [K9]	1	1	10	O76080	O76080 [201-212]	O76080 1xBiotin [K209]	AN1-type zinc finger protein 5 OS=Homo sapiens OX=9606 GN=ZFAND5 PE=1 SV=1	1	1607.86	0.325	126.3	180.4	140.9	38.5	55.2	58.7	149888	214138	167235	45649.6	65525.5	69613		High	High	High	High	High	High	High	6.994e-05	9.923e-07	46	43.07
[K].LTKTIQVPQQK.[A]	1xBiotin [K3]	1	1	3	Q9BY77	Q9BY77 [145-155]	Q9BY77 1xBiotin [K147]	Polymerase delta-interacting protein 3 OS=Homo sapiens OX=9606 GN=POLDIP3 PE=1 SV=2	1	1509.85	0.324	136.3	145.8	160.2	72.3	47.2	38.3	36575	39116.9	42975.7	19393.9	12679.2	10264.9		High	High	High	Not Found	Not Found	Not Found	High	6.994e-05	2.404e-05	31	37.09
[R].EAEFTKSIAK.[F]	1xBiotin [K6]	1	1	1	Q15005	Q15005 [186-195]	Q15005 1xBiotin [K191]	Signal peptidase complex subunit 2 OS=Homo sapiens OX=9606 GN=SPCS2 PE=1 SV=3	1	1349.68	0.324	190.1	123.7	133.5	61.5	39	52.3	51953	33803.9	36475.2	16816.4	10649.7	14293.8		High	Peak Found	Peak Found	Not Found	Not Found	Not Found	High	0.001289	0.03148	6	37.03
[K].VQILPECVLPSTMSAVQLESLNKCQIFPSKPVSR.[E]	1xBiotin [K23]; 2xCarbamidomethyl [C7; C24]	1	1	13	Q96SW2	Q96SW2 [182-215]	Q96SW2 1xBiotin [K204]	Protein cereblon OS=Homo sapiens OX=9606 GN=CRBN PE=1 SV=1	1	4082.09	0.322	129.8	173.2	141	45.4	72.1	38.5	1.56115e+06	2.08309e+06	1.69565e+06	545723	867563	463644		High	High	High	High	High	High	High	6.994e-05	5.772e-10	67	60.05
[R].NGIGIHEHASIDLPGIKGLWPLR.[S]	1xBiotin [K17]	1	1	1	Q16531	Q16531 [392-414]	Q16531 1xBiotin [K408]	DNA damage-binding protein 1 OS=Homo sapiens OX=9606 GN=DDB1 PE=1 SV=1	1	2719.45	0.318	142.2	97.4	223.3	4	62.1	70.9	146452	100395	230087	4129.29	64018.8	73068.4		Peak Found	Peak Found	High	Not Found	Peak Found	Peak Found	High	6.994e-05	8.359e-06	30	57.4
[R].EESGKPGAHVTVKK.[L]	1xBiotin [K13]	1	1	2	P22626	P22626 [100-113]	P22626 1xBiotin [K112]	Heterogeneous nuclear ribonucleoproteins A2/B1 OS=Homo sapiens OX=9606 GN=HNRNPA2B1 PE=1 SV=2	1	1692.87	0.316	182.5	136.4	137.6	43.5	25.3	74.6	36154.3	27025.4	27250.3	8613.57	5009.41	14784.2		High	High	Peak Found	Peak Found	Peak Found	Not Found	High	6.994e-05	0.0001702	18	20.71
[-].MENFQKVEK.[I]	1xAcetyl [N-Term]; 1xBiotin [K6]; 1xOxidation [M1]	1	1	2	P24941	P24941 [1-9]	P24941 1xAcetyl [N-Term]; 1xBiotin [K6]	Cyclin-dependent kinase 2 OS=Homo sapiens OX=9606 GN=CDK2 PE=1 SV=2	1	1436.65	0.316	163.3	169.7	130.7	12	72.7	51.5	49044.7	50950.9	39261.9	3606.99	21835.2	15477.8		High	Peak Found	High	Not Found	Not Found	Not Found	High	6.994e-05	0.000195	25	37.7
[K].EVYELLDSPGKVLLQSK.[D]	1xBiotin [K11]	1	1	2	P22234	P22234 [20-36]	P22234 1xBiotin [K30]	Multifunctional protein ADE2 OS=Homo sapiens OX=9606 GN=PAICS PE=1 SV=3	1	2144.13	0.315	193.7	112.8	131.7	41.5	29.1	91.3	68724.7	40023.5	46710.8	14723.7	10319.9	32380.2		Peak Found	High	High	Not Found	Not Found	Peak Found	High	6.994e-05	0.002697	12	56.24
[K].LAETLAKTQVAGGQLSFK.[G]	1xBiotin [K7]	1	1	9	P46060	P46060 [9-26]	P46060 1xBiotin [K15]	Ran GTPase-activating protein 1 OS=Homo sapiens OX=9606 GN=RANGAP1 PE=1 SV=1	1	2088.12	0.313	159.4	124.5	167.9	31.6	49.9	66.7	211425	165170	222611	41917.4	66133.2	88483.8		High	High	High	High	High	High	High	6.994e-05	1.329e-08	67	47.6
[R].STLNEIYFGKTK.[D]	1xBiotin [K12]	1	1	3	P47756	P47756 [226-237]	P47756 1xBiotin [K237]	F-actin-capping protein subunit beta OS=Homo sapiens OX=9606 GN=CAPZB PE=1 SV=4	1	1626.82	0.312	149	180.1	144.6	65	14.7	46.5	44911	54270.6	43571.4	19594.8	4422.66	14026.3		High	High	High	Not Found	Not Found	Not Found	High	6.994e-05	0.0008881	21	46.12
[K].NYKNASGVVNSSPR.[S]	1xBiotin [K3]	1	1	3	Q8N5G2	Q8N5G2 [321-334]	Q8N5G2 1xBiotin [K323]	Macoilin OS=Homo sapiens OX=9606 GN=MACO1 PE=1 SV=1	1	1718.83	0.31	152.2	169.2	138.2	43.2	42.9	54.3	33207.7	36925.6	30152.4	9422.72	9359.58	11857.4		High	High	High	Peak Found	Not Found	Not Found	High	6.994e-05	4.72e-07	49	31.98
[R].TSTSKELYR.[V]	1xBiotin [K5]	1	1	1	Q6P2H3	Q6P2H3 [212-220]	Q6P2H3 1xBiotin [K216]	Centrosomal protein of 85 kDa OS=Homo sapiens OX=9606 GN=CEP85 PE=1 SV=1	1	1310.64	0.31	144.1	144.5	167	44.8	31.1	68.5	45590.2	45715.5	52826.4	14168	9840.49	21652.6		High	Peak Found	Peak Found	Peak Found	Not Found	Not Found	High	6.994e-05	0.0009073	25	31.98
[K].KTVTPAK.[A]	1xBiotin [K1]	1	1	5	P19338	P19338 [96-102]	P19338 1xBiotin [K96]	Nucleolin OS=Homo sapiens OX=9606 GN=NCL PE=1 SV=3	1	970.539	0.308	216.3	124.6	116.2	66.6	45.8	30.5	178665	102957	96001.2	55002.3	37827.3	25156.8		Peak Found	High	Peak Found	High	High	High	High	0.0001874	0.008129	20	22.17
[K].SPAKSPNPSTPR.[G]	1xBiotin [K4]	1	1	8	O76021	O76021 [392-403]	O76021 1xBiotin [K395]	Ribosomal L1 domain-containing protein 1 OS=Homo sapiens OX=9606 GN=RSL1D1 PE=1 SV=3	1	1464.73	0.306	188.5	129	149	61.5	45.6	26.4	93547.3	64034.2	73960	30519.7	22608.8	13112.3		High	High	High	High	High	Peak Found	High	6.994e-05	1.455e-05	31	24.28
[R].VTGTNKGISPVPINLR.[V]	1xBiotin [K6]	1	2	11	P50570	P50570 [108-123]	P50570 1xBiotin [K113]	Dynamin-2 OS=Homo sapiens OX=9606 GN=DNM2 PE=1 SV=2	1	1892.04	0.305	120.3	184.5	151.1	55.7	56.3	32.1	298289	457518	374780	138241	139649	79694.1		High	High	High	High	High	High	High	6.994e-05	7.645e-09	76	45.82
[R].NDIEWGVLHQPPPPAGSEEGSAWKSK.[D]	1xBiotin [K]	1	1	12	Q9NPA3	Q9NPA3 [99-124]	Q9NPA3 1xBiotin [K]	Mid1-interacting protein 1 OS=Homo sapiens OX=9606 GN=MID1IP1 PE=1 SV=1	1	3042.44	0.304	152.7	188.7	139.7	9.6	51.9	57.3	270983	334922	247999	17076.9	92180.8	101768		High	High	High	High	High	High	High	6.994e-05	3.702e-12	74	47.04
[K].VLGQPHHELDSKTIDPK.[V]	1xBiotin [K12]	1	1	3	Q96DH6	Q96DH6 [78-94]	Q96DH6 1xBiotin [K89]	RNA-binding protein Musashi homolog 2 OS=Homo sapiens OX=9606 GN=MSI2 PE=1 SV=1	1	2140.09	0.303	123	194	142.4	30.9	58.8	50.8	36510.1	57565.3	42257.7	9174.37	17450.2	15078.3		High	High	High	Peak Found	Not Found	Not Found	High	6.994e-05	4.808e-05	16	32.4
[K].WSLKAAMPVEAK.[C]	1xBiotin [K4]; 1xOxidation [M7]	1	1	2	Q8WZ60	Q8WZ60 [496-507]	Q8WZ60 1xBiotin [K499]	Kelch-like protein 6 OS=Homo sapiens OX=9606 GN=KLHL6 PE=1 SV=3	1	1572.79	0.299	198.5	197.5	54.9	14.9	75.2	59	52997.7	52735.9	14661.8	3980.21	20076.9	15747.7		High	High	Not Found	Not Found	Not Found	Not Found	High	6.994e-05	0.001203	25	43.1
[K].AYEIEKR.[L]	1xBiotin [K6]	1	1	4	Q9UPP1	Q9UPP1 [382-388]	Q9UPP1 1xBiotin [K387]	Histone lysine demethylase PHF8 OS=Homo sapiens OX=9606 GN=PHF8 PE=1 SV=3	1	1134.56	0.298	125.1	174.8	165.1	49.3	57.9	27.8	79656.5	111247	105095	31356.5	36851.6	17716.2		High	High	High	High	Peak Found	Not Found	High	6.994e-05	0.00318	30	33.83
[R].GVPDAKIR.[I]	1xBiotin [K6]	1	2	2	P27635	P27635 [25-32]	P27635 1xBiotin [K30]	60S ribosomal protein L10 OS=Homo sapiens OX=9606 GN=RPL10 PE=1 SV=4	1	1081.58	0.297	146.2	165.9	154.7	34.5	49.3	49.3	61301.5	69562.4	64872.2	14460.1	20685.7	20679		Peak Found	High	High	Peak Found	Not Found	Not Found	High	0.0001874	0.005217	20	32.06
[K].IATGHGQQGVTQVVLKGAPGQPGTILR.[T]	1xBiotin [K16]	1	1	6	P51610	P51610 [821-847]	P51610 1xBiotin [K836]	Host cell factor 1 OS=Homo sapiens OX=9606 GN=HCFC1 PE=1 SV=2	1	2909.58	0.296	148	146.7	134.9	43.4	113.3	13.7	117445	116346	107050	34431	89908	10832.5		High	High	High	High	High	High	High	6.994e-05	9.297e-08	37	44.92
[K].LLQKGIHPTIISESFQK.[A]	1xBiotin [K4]	1	1	5	P50991	P50991 [123-139]	P50991 1xBiotin [K126]	T-complex protein 1 subunit delta OS=Homo sapiens OX=9606 GN=CCT4 PE=1 SV=4	1	2165.18	0.294	113.6	179.1	173.8	33.7	47.2	52.6	226924	357833	347367	67330.2	94348.2	105074		High	High	High	High	High	Peak Found	High	6.994e-05	1.442e-07	31	46.05
[R].FEKEQQQLNWK.[Q]	1xBiotin [K3]	1	1	3	P26010	P26010 [761-771]	P26010 1xBiotin [K763]	Integrin beta-7 OS=Homo sapiens OX=9606 GN=ITGB7 PE=1 SV=1	1	1703.82	0.29	182.3	251.5	31	50.9	11.3	72.8	50439	69585	8588.51	14087.9	3131.18	20146.5		High	High	High	Not Found	Not Found	Not Found	High	6.994e-05	3.91e-07	57	40.54
[R].VQALHSAVQSKSADPLK.[S]	1xBiotin [K11]	1	1	2	Q9Y6W3	Q9Y6W3 [64-80]	Q9Y6W3 1xBiotin [K74]	Calpain-7 OS=Homo sapiens OX=9606 GN=CAPN7 PE=1 SV=1	1	2005.05	0.287	178.6	161.5	143.9	16.3	53.3	46.4	75765	68507.5	61053.8	6893.67	22603.5	19691.5		High	High	Peak Found	Not Found	Peak Found	Peak Found	High	6.994e-05	4.836e-05	29	35.62
[K].EKGSTLDLSDLEAEK.[L]	1xBiotin [K2]	1	1	3	O00767	O00767 [195-209]	O00767 1xBiotin [K196]	Stearoyl-CoA desaturase OS=Homo sapiens OX=9606 GN=SCD PE=1 SV=2	1	1860.89	0.286	56.2	217.9	201.3	16.1	40.4	68.1	15254.3	59136.5	54628.4	4364.51	10971.7	18475.4		High	High	High	Not Found	Not Found	Not Found	High	6.994e-05	2.021e-06	41	45.73
[R].IHMKSCFLEDATIGNSNK.[M]	1xBiotin [K4]; 1xCarbamidomethyl [C6]	1	1	2	Q9H171	Q9H171 [322-339]	Q9H171 1xBiotin [K325]	Z-DNA-binding protein 1 OS=Homo sapiens OX=9606 GN=ZBP1 PE=1 SV=2	1	2291.06	0.286	128.6	132.2	153.2	31.8	116.4	37.8	63542.6	65355.8	75744.5	15703.5	57532.1	18682.7		High	Peak Found	High	Not Found	Peak Found	Not Found	High	6.994e-05	3.961e-06	35	46.2
[R].GLEVNKCEIAR.[F]	1xBiotin [K6]; 1xCarbamidomethyl [C7]	1	1	2	P31146	P31146 [326-336]	P31146 1xBiotin [K331]	Coronin-1A OS=Homo sapiens OX=9606 GN=CORO1A PE=1 SV=4	1	1514.75	0.285	194.5	59.1	209.8	28.8	16.8	91.1	33111.1	10062.1	35719.3	4903.28	2866.82	15504.8		Peak Found	High	High	Not Found	Not Found	Not Found	High	6.994e-05	0.0005549	33	39.41
[K].AQKIEMDK.[L]	1xBiotin [K3]; 1xOxidation [M6]	1	1	2	Q9UHR5	Q9UHR5 [203-210]	Q9UHR5 1xBiotin [K205]	SAP30-binding protein OS=Homo sapiens OX=9606 GN=SAP30BP PE=1 SV=1	1	1204.57	0.284	178	159.7	113.9	44	72	32.3	26622.4	23886.8	17040.2	6583.82	10776.7	4836.47		Peak Found	High	High	Peak Found	Peak Found	Peak Found	High	0.0003064	0.016	4	22.89
[K].KPAEDEWGKTPDAMK.[A]	1xBiotin [K9]	1	1	3	P02792	P02792 [84-98]	P02792 1xBiotin [K92]	Ferritin light chain OS=Homo sapiens OX=9606 GN=FTL PE=1 SV=2	1	1928.89	0.283	128.4	237.1	117.5	45.6	36.4	34.9	51872	95746	47462.3	18426.6	14693.2	14111.6		High	High	High	Peak Found	Not Found	Not Found	High	6.994e-05	0.0006678	14	35.93
[K].VDKGVVPLAGTDGETTTQGLDGLSER.[C]	1xBiotin [K3]	1	1	5	P09972	P09972 [109-134]	P09972 1xBiotin [K111]	Fructose-bisphosphate aldolase C OS=Homo sapiens OX=9606 GN=ALDOC PE=1 SV=2	1	2841.39	0.278	165.4	25.5	288.9	27.9	12	80.4	42880.2	6599.77	74929	7226.46	3107.35	20850.3		High	High	High	Not Found	Not Found	Not Found	High	6.994e-05	2.478e-08	67	48.39
[K].KGPNPLMR.[R]	1xBiotin [K1]; 1xOxidation [M7]	1	1	3	Q16875	Q16875 [451-458]	Q16875 1xBiotin [K451]	6-phosphofructo-2-kinase/fructose-2,6-bisphosphatase 3 OS=Homo sapiens OX=9606 GN=PFKFB3 PE=1 SV=1	1	1154.58	0.278	148.7	190.8	127.3	53	45.6	34.5	77549.7	99490.3	66398	27620.4	23779.6	18008.5		High	High	High	Peak Found	Peak Found	Peak Found	High	0.001612	0.04078	11	31.62
[K].EELLAVGKLTQTSGETTHTHTEPTGDGK.[S]	1xBiotin [K8]	1	1	3	P46013	P46013 [1644-1671]	P46013 1xBiotin [K1651]	Proliferation marker protein Ki-67 OS=Homo sapiens OX=9606 GN=MKI67 PE=1 SV=2	1	3163.52	0.276	157.1	177.5	140.6	54.1	27.4	43.3	76506.3	86415.6	68459.1	26343.5	13345.8	21080.8		High	High	High	Peak Found	Not Found	Peak Found	High	6.994e-05	2.541e-05	23	42.54
[K].EVPTQFLDRDEEEEDADFLKVK.[R]	1xBiotin [K]	1	1	6	Q13206	Q13206 [618-639]	Q13206 1xBiotin [K]	Probable ATP-dependent RNA helicase DDX10 OS=Homo sapiens OX=9606 GN=DDX10 PE=1 SV=2	2	2878.35	0.271	143	155.5	159.6	42.1	95.3	4.5	200313	217858	223569	58962.9	133517	6347.88		High	High	High	High	High	Not Found	High	6.994e-05	6.452e-06	29	51.7
[K].AKVDLKPLLSSLSANK.[E]	1xBiotin [K2]	1	1	1	Q9NRA8	Q9NRA8 [405-420]	Q9NRA8 1xBiotin [K406]	Eukaryotic translation initiation factor 4E transporter OS=Homo sapiens OX=9606 GN=EIF4ENIF1 PE=1 SV=2	1	1910.08	0.27	106.9	206	164.9	44.5	10.5	67.3	30102.8	57993.1	46427	12514.6	2942.57	18937.8		Peak Found	Peak Found	High	Not Found	Not Found	Not Found	High	6.994e-05	0.000488	9	52.58
[R].KPIDYTVLDDVGHGVK.[W]	1xBiotin [K1]	1	1	7	Q8IZP0	Q8IZP0 [139-154]	Q8IZP0 1xBiotin [K139]	Abl interactor 1 OS=Homo sapiens OX=9606 GN=ABI1 PE=1 SV=4	0	1982.01	0.269	145.5	149.5	180.4	35.5	40.2	49	289402	297192	358626	70587.8	79866.7	97371.2		High	High	High	High	High	High	High	6.994e-05	1.908e-07	35	46.5
[R].IKGPNAVQLVK.[T]	1xBiotin [K2]	1	1	6	Q7Z6Z7	Q7Z6Z7 [1916-1926]	Q7Z6Z7 1xBiotin [K1917]	E3 ubiquitin-protein ligase HUWE1 OS=Homo sapiens OX=9606 GN=HUWE1 PE=1 SV=3	1	1392.8	0.269	131.7	180	157.3	42.3	47.2	41.5	586035	800718	699941	188006	209970	184732		High	High	High	High	High	High	High	6.994e-05	1.556e-05	40	39.23
[R].QEEKSLDPMVYMNDK.[S]	1xBiotin [K4]	1	1	2	Q14289	Q14289 [824-838]	Q14289 1xBiotin [K827]	Protein-tyrosine kinase 2-beta OS=Homo sapiens OX=9606 GN=PTK2B PE=1 SV=2	1	2052.91	0.265	27.5	229.5	194.7	37.9	51.5	58.9	9460.02	79073	67063.8	13062.1	17752.2	20286.8		Not Found	High	Peak Found	Not Found	Not Found	High	High	6.994e-05	3.4e-05	38	50.22
[R].SPAKTIAPQNAPR.[D]	1xBiotin [K4]	1	1	5	Q9NYF8	Q9NYF8 [300-312]	Q9NYF8 1xBiotin [K303]	Bcl-2-associated transcription factor 1 OS=Homo sapiens OX=9606 GN=BCLAF1 PE=1 SV=2	1	1576.83	0.264	124.1	165.8	183.2	51	32.8	43	21392.1	28580.3	31580.7	8789.79	5652.98	7406.25		High	High	High	High	Not Found	High	High	6.994e-05	2.601e-06	39	31.07
[R].ATSKSLLPVR.[S]	1xBiotin [K4]	1	1	3	Q9Y448	Q9Y448 [107-116]	Q9Y448 1xBiotin [K110]	Small kinetochore-associated protein OS=Homo sapiens OX=9606 GN=KNSTRN PE=1 SV=2	1	1297.73	0.259	180.6	151.7	154	51.5	22.2	39.9	75229.4	63218.5	64176.5	21451.4	9261.2	16633		High	High	High	Not Found	Not Found	Not Found	High	6.994e-05	0.002718	38	41.26
[K].GTLLGESLKLK.[V]	1xBiotin [K9]	1	1	1	O75663	O75663 [118-128]	O75663 1xBiotin [K126]	TIP41-like protein OS=Homo sapiens OX=9606 GN=TIPRL PE=1 SV=2	1	1384.79	0.257	158.8	189.4	147.5	43.1	12.4	48.8	57792.8	68917.4	53659.4	15696.5	4508.71	17745.1		Peak Found	High	Peak Found	Not Found	Not Found	Peak Found	High	0.0001874	0.01039	9	48.38
[K].LKMAPVPLDDSNRPASLTK.[D]	1xBiotin [K2]	1	1	2	Q9NYF8	Q9NYF8 [549-567]	Q9NYF8 1xBiotin [K550]	Bcl-2-associated transcription factor 1 OS=Homo sapiens OX=9606 GN=BCLAF1 PE=1 SV=2	1	2279.19	0.255	593	2.2	2.7	0.6	0.8	0.7	15473267	57018.4	70541.8	15816.7	21425.8	17956.8		High	High	Peak Found	Not Found	Not Found	Not Found	High	0.0001874	0.01043	16	40.89
[K].HHLQKGCSPSR.[S]	1xBiotin [K5]; 1xCarbamidomethyl [C7]	1	1	4	O95613	O95613 [3082-3092]	O95613 1xBiotin [K3086]	Pericentrin OS=Homo sapiens OX=9606 GN=PCNT PE=1 SV=4	1	1532.72	0.254	288.2	124.4	95.5	34.8	31.6	25.4	56536.6	24399.5	18728.5	6832.55	6207.46	4982.51		High	High	High	High	Peak Found	Not Found	High	6.994e-05	1.09e-05	32	17.77
[R].KFHCANLTSWPR.[W]	1xBiotin [K1]; 1xCarbamidomethyl [C4]	1	1	3	Q96SW2	Q96SW2 [231-242]	Q96SW2 1xBiotin [K231]	Protein cereblon OS=Homo sapiens OX=9606 GN=CRBN PE=1 SV=1	1	1742.83	0.253	129.7	174.7	156.3	67.5	32.8	39	66710.7	89809.8	80387.8	34697.8	16882.2	20033		High	High	High	Peak Found	Not Found	Not Found	High	6.994e-05	1.734e-05	25	40.36
[K].GKNCVAIAADR.[R]	1xBiotin [K2]; 1xCarbamidomethyl [C4]	1	1	6	P49720	P49720 [16-26]	P49720 1xBiotin [K17]	Proteasome subunit beta type-3 OS=Homo sapiens OX=9606 GN=PSMB3 PE=1 SV=2	1	1400.68	0.253	147.1	180.3	154.9	39.5	41.1	37.2	132044	161914	139067	35453.8	36880.6	33380.6		High	High	High	High	High	High	High	6.994e-05	1.045e-06	56	31.88
[R].GQGEKSATPSR.[K]	1xBiotin [K5]	1	1	4	P46060	P46060 [402-412]	P46060 1xBiotin [K406]	Ran GTPase-activating protein 1 OS=Homo sapiens OX=9606 GN=RANGAP1 PE=1 SV=1	1	1343.64	0.25	177.3	142.6	156.1	58.1	39.1	26.8	45387.5	36512.7	39982.3	14883.9	10002.8	6868.12		High	High	High	Peak Found	Peak Found	Peak Found	High	6.994e-05	7.17e-05	28	20.16
[K].AVDSTLKTR.[I]	1xBiotin [K7]	1	1	1	Q9NR09	Q9NR09 [3140-3148]	Q9NR09 1xBiotin [K3146]	Baculoviral IAP repeat-containing protein 6 OS=Homo sapiens OX=9606 GN=BIRC6 PE=1 SV=2	1	1216.64	0.25	146	179.2	156.4	55.6	39.1	23.7	110094	135159	117931	41900.2	29472	17870.6		Peak Found	Peak Found	High	Peak Found	Peak Found	Peak Found	High	0.0001874	0.005773	28	30.12
[K].QDSNPLYKSAITTTINPR.[F]	1xBiotin [K8]	1	1	25	P26010	P26010 [772-789]	P26010 1xBiotin [K779]	Integrin beta-7 OS=Homo sapiens OX=9606 GN=ITGB7 PE=1 SV=1	1	2245.13	0.249	133.4	209.5	134.3	30.1	52.3	40.4	1.20963e+06	1.90002e+06	1.21786e+06	273383	473915	366212		High	High	High	High	High	High	High	6.994e-05	9.813e-13	112	48.19
[R].SCPETLTHAVGMSESPIGPKSTMLR.[A]	1xBiotin [K20]; 1xCarbamidomethyl [C2]; 1xOxidation [M]	1	1	4	Q68CZ2	Q68CZ2 [887-911]	Q68CZ2 1xBiotin [K906]	Tensin-3 OS=Homo sapiens OX=9606 GN=TNS3 PE=1 SV=2	1	2928.37	0.246	179.6	91.8	203.8	36.1	44.7	44.1	42050.9	21485.3	47714.6	8463.16	10458.8	10325.9		High	High	High	Not Found	Not Found	Not Found	High	6.994e-05	0.0004023	17	44.12
[K].SDKDLETQVIQLNEQVHSLK.[L]	1xBiotin [K3]	1	1	1	Q15555	Q15555 [236-255]	Q15555 1xBiotin [K238]	Microtubule-associated protein RP/EB family member 2 OS=Homo sapiens OX=9606 GN=MAPRE2 PE=1 SV=1	1	2550.29	0.244	146.1	178.1	144.7	35.6	26.4	69.1	85753.8	104594	84963.6	20886.5	15511.1	40576.8		Peak Found	High	Peak Found	Not Found	Not Found	Peak Found	High	6.994e-05	0.001029	23	52.77
[R].VKTNVPVK.[L]	1xBiotin [K2]	1	1	12	Q9UKM9	Q9UKM9 [158-165]	Q9UKM9 1xBiotin [K159]	RNA-binding protein Raly OS=Homo sapiens OX=9606 GN=RALY PE=1 SV=1	1	1110.63	0.243	197.4	142.6	141.4	48	41	29.6	1509112	1.0907e+06	1.08104e+06	366899	313169	226671		High	High	High	High	High	High	High	6.994e-05	0.000449	34	27.53
[R].KFTYLGSQDR.[A]	1xBiotin [K1]	1	1	2	Q7Z2W4	Q7Z2W4 [296-305]	Q7Z2W4 1xBiotin [K296]	Zinc finger CCCH-type antiviral protein 1 OS=Homo sapiens OX=9606 GN=ZC3HAV1 PE=1 SV=3	1	1440.69	0.243	175.9	140.1	166.2	45.5	32	40.4	53473.1	42596.6	50514.5	13836.4	9719.93	12273.5		High	Peak Found	High	Not Found	Not Found	Not Found	High	0.0001874	0.008588	17	38.87
[K].EITALAPSTMKIK.[I]	1xBiotin [K13]; 1xOxidation [M10]	2	6	6	P60709; P68032	P60709 [316-328]; P68032 [318-330]	P60709 1xBiotin [K328]; P68032 1xBiotin [K330]	Actin, cytoplasmic 1 OS=Homo sapiens OX=9606 GN=ACTB PE=1 SV=1 Actin, alpha cardiac muscle 1 OS=Homo sapiens OX=9606 GN=ACTC1 PE=1 SV=1	1	1644.87	0.242	129.9	199	154.5	35.7	37.4	43.5	250621	384000	298044	68860.2	72226.3	83846.2	Shared	High	High	High	High	Peak Found	High	High	6.994e-05	5.399e-05	42	40.17
[K].SRPGSVVPTTLFQGIKTVNPTFR.[G]	1xBiotin [K16]	1	1	2	Q8TEY7	Q8TEY7 [243-265]	Q8TEY7 1xBiotin [K258]	Ubiquitin carboxyl-terminal hydrolase 33 OS=Homo sapiens OX=9606 GN=USP33 PE=1 SV=2	1	2728.46	0.238	157.7	46.3	274.7	34.1	37.6	49.7	62749	18435.5	109282	13561.7	14948.1	19756.3		Peak Found	High	High	Not Found	Not Found	Not Found	High	6.994e-05	7.395e-06	29	55.94
[K].VKAIGR.[Q]	1xBiotin [K2]	1	1	4	Q96SW2	Q96SW2 [157-162]	Q96SW2 1xBiotin [K158]	Protein cereblon OS=Homo sapiens OX=9606 GN=CRBN PE=1 SV=1	1	869.503	0.238	227.5	113	161.2	54.1	40.6	3.6	178039	88450	126191	42383.3	31781.8	2807.59		High	High	High	High	Peak Found	Not Found	High	0.000248	0.01289	25	27.15
[R].LLSTQAEESQGPVLKMPSQR.[A]	1xBiotin [K15]	1	1	5	Q14005	Q14005 [944-963]	Q14005 1xBiotin [K958]	Pro-interleukin-16 OS=Homo sapiens OX=9606 GN=IL16 PE=1 SV=4	1	2425.22	0.23	139	169.3	130.6	7.6	121.5	32	63498.3	77336.8	59634.8	3453.35	55480.8	14623.4		High	High	High	Not Found	High	High	High	6.994e-05	0.001401	14	43.1
[R].LQKGNLPVR.[A]	1xBiotin [K3]	1	1	3	Q16828	Q16828 [66-74]	Q16828 1xBiotin [K68]	Dual specificity protein phosphatase 6 OS=Homo sapiens OX=9606 GN=DUSP6 PE=1 SV=2	1	1250.7	0.23	152.7	180	154.2	32.1	35.4	45.5	79807.2	94100.8	80585	16792.9	18497	23802.7		High	High	High	Not Found	Peak Found	Peak Found	High	6.994e-05	0.0006743	30	36.08
[R].TVPQYKYAAGVR.[N]	1xBiotin [K6]	1	1	2	P11940	P11940 [507-518]	P11940 1xBiotin [K512]	Polyadenylate-binding protein 1 OS=Homo sapiens OX=9606 GN=PABPC1 PE=1 SV=2	1	1578.81	0.229	153.6	158.5	135.2	89.8	27.8	35.1	44876.7	46322.3	39498	26227.4	8134.8	10259.2		Peak Found	High	High	Peak Found	Not Found	Not Found	High	0.000248	0.01271	12	38.11
[K].HVVPLPDGKSTDFLPVDCPVR.[S]	1xBiotin [K9]; 1xCarbamidomethyl [C18]	1	1	4	Q63HN8	Q63HN8 [597-617]	Q63HN8 1xBiotin [K605]	E3 ubiquitin-protein ligase RNF213 OS=Homo sapiens OX=9606 GN=RNF213 PE=1 SV=3	1	2574.28	0.228	177.3	39.7	275.6	49.3	49	9.1	70789.7	15869	110019	19670.1	19568.5	3622.5		High	High	High	Not Found	Not Found	High	High	6.994e-05	6.158e-09	59	49.73
[R].QEEKSLDPMVYMNDK.[S]	1xBiotin [K4]; 2xOxidation [M9; M12]	1	1	4	Q14289	Q14289 [824-838]	Q14289 1xBiotin [K827]	Protein-tyrosine kinase 2-beta OS=Homo sapiens OX=9606 GN=PTK2B PE=1 SV=2	1	2084.9	0.227	18.2	295.5	156.3	67.2	29.6	33.4	3145.94	51210	27088.1	11645.7	5121.86	5781.09		High	High	High	Not Found	Not Found	Not Found	High	0.0001874	0.01001	16	37.79
[R].ISRPHPSTAESKAPTPK.[F]	1xBiotin [K12]	1	1	23	Q71RC2	Q71RC2 [460-476]	Q71RC2 1xBiotin [K471]	La-related protein 4 OS=Homo sapiens OX=9606 GN=LARP4 PE=1 SV=3	1	2030.05	0.224	173.5	184.3	130.9	40.8	38.9	31.6	454637	482903	342892	106890	102023	82673.3		High	High	High	High	High	High	High	6.994e-05	1.73e-09	85	24.15
[K].TQETLSQAGQKTSAALSTVGSAISR.[K]	1xBiotin [K11]	1	1	4	O43399	O43399 [129-153]	O43399 1xBiotin [K139]	Tumor protein D54 OS=Homo sapiens OX=9606 GN=TPD52L2 PE=1 SV=2	1	2718.37	0.223	175.6	265.6	35.6	28.6	55.4	39.2	69008.6	104377	13984.6	11248	21758.2	15384.3		High	Peak Found	High	Not Found	High	High	High	6.994e-05	9.05e-07	52	54.97
[R].QSILILKEQIQK.[S]	1xBiotin [K7]	1	2	1	P33240	P33240 [561-572]	P33240 1xBiotin [K567]	Cleavage stimulation factor subunit 2 OS=Homo sapiens OX=9606 GN=CSTF2 PE=1 SV=1	1	1666.96	0.222	186.1	256.6	31.5	32.7	36.1	57.1	70480.2	97170.3	11922.5	12395.4	13665.4	21612.3		Peak Found	High	Not Found	Not Found	Not Found	Not Found	High	6.994e-05	0.001839	31	51.38
[K].VQILPECVLPSTMSAVQLESLNKCQIFPSKPVSR.[E]	1xBiotin [K23]; 2xCarbamidomethyl [C7; C24]; 1xOxidation [M13]	1	1	3	Q96SW2	Q96SW2 [182-215]	Q96SW2 1xBiotin [K204]	Protein cereblon OS=Homo sapiens OX=9606 GN=CRBN PE=1 SV=1	1	4098.09	0.221	130.4	172.8	174	8.2	38.3	76.3	292952	388040	390704	18520.2	85939.5	171282		High	High	High	Not Found	Peak Found	Peak Found	High	6.994e-05	1.023e-05	39	57.71
[M].SKSESPK.[E]	1xAcetyl [N-Term]; 1xBiotin [K2]	1	1	3	P09651	P09651 [2-8]	P09651 1xAcetyl [N-Term]; 1xBiotin [K3]	Heterogeneous nuclear ribonucleoprotein A1 OS=Homo sapiens OX=9606 GN=HNRNPA1 PE=1 SV=5	1	1030.49	0.22	198.8	159.9	143.3	43.7	39.5	14.8	87006.2	70015.2	62709.5	19124.1	17311.2	6490.58		High	High	High	Peak Found	Not Found	Not Found	High	0.001667	0.04566	11	23.58
[R].KTVFSPTLPAAR.[S]	1xBiotin [K1]	1	1	1	Q7Z2W4	Q7Z2W4 [374-385]	Q7Z2W4 1xBiotin [K374]	Zinc finger CCCH-type antiviral protein 1 OS=Homo sapiens OX=9606 GN=ZC3HAV1 PE=1 SV=3	1	1513.82	0.22	146.9	191.4	155.4	26.3	42.1	37.9	37986.8	49487.1	40197.4	6810.1	10876.8	9811.4		High	Peak Found	Peak Found	Not Found	Not Found	Not Found	High	6.994e-05	0.0002048	24	43.88
[K].DTAKSLQPLAPR.[N]	1xBiotin [K4]	1	1	3	Q14764	Q14764 [441-452]	Q14764 1xBiotin [K444]	Major vault protein OS=Homo sapiens OX=9606 GN=MVP PE=1 SV=4	1	1522.8	0.22	163.6	164.8	176.4	36.2	44.8	14.3	73066.5	73601.3	78798.2	16163.1	20002.2	6410.41		High	High	High	Peak Found	Not Found	Not Found	High	6.994e-05	1.435e-05	36	39.45
[K].SSGSAVGGKGIAPASPMLGNASNPNK.[A]	1xBiotin [K9]; 1xOxidation [M17]	1	1	6	P27448	P27448 [455-480]	P27448 1xBiotin [K463]	MAP/microtubule affinity-regulating kinase 3 OS=Homo sapiens OX=9606 GN=MARK3 PE=1 SV=5	1	2611.26	0.216	150	180.2	146.7	32.4	74.4	16.3	43285	51976.6	42314.7	9347.46	21468.3	4705.77		High	High	High	High	High	High	High	6.994e-05	0.0005539	15	36.57
[K].MTHKLVFLEDGTSQVR.[K]	1xBiotin [K4]	1	1	3	Q8IWC1	Q8IWC1 [784-799]	Q8IWC1 1xBiotin [K787]	MAP7 domain-containing protein 3 OS=Homo sapiens OX=9606 GN=MAP7D3 PE=1 SV=2	1	2087.04	0.215	164.6	149.5	174.5	35.4	67.2	8.9	74721.5	67840.2	79187	16066.1	30490.1	4017.22		High	High	High	Not Found	Peak Found	Not Found	High	6.994e-05	4e-06	24	46.34
[K].WCPTTNKPVKSPTPTVNPR.[K]	1xBiotin [K10]; 1xCarbamidomethyl [C2]	1	1	5	Q8WY36	Q8WY36 [149-167]	Q8WY36 1xBiotin [K158]	HMG box transcription factor BBX OS=Homo sapiens OX=9606 GN=BBX PE=1 SV=1	1	2406.21	0.212	206.5	150.5	128.9	23.6	32	58.5	124702	90887.8	77836.2	14266.3	19302	35327.5		High	High	High	Not Found	High	High	High	6.994e-05	5.26e-06	34	33.97
[R].IKTSDVTSTK.[G]	1xBiotin [K2]	1	1	3	P26196	P26196 [85-94]	P26196 1xBiotin [K86]	Probable ATP-dependent RNA helicase DDX6 OS=Homo sapiens OX=9606 GN=DDX6 PE=1 SV=2	1	1305.67	0.212	238.5	142.3	115.9	50.5	11.5	41.3	105315	62861.3	51178.9	22316.8	5090.14	18217.3		High	High	High	Peak Found	Not Found	Not Found	High	6.994e-05	7.346e-05	47	25.47
[K].LAEEIPLKILAHNGLVGR.[L]	1xBiotin [K8]	1	1	3	Q9Y6M1	Q9Y6M1 [271-288]	Q9Y6M1 1xBiotin [K278]	Insulin-like growth factor 2 mRNA-binding protein 2 OS=Homo sapiens OX=9606 GN=IGF2BP2 PE=1 SV=2	1	2169.22	0.211	179.9	209.7	107	45.4	38	19.9	187455	218513	111504	47281.9	39632.9	20781.3		High	High	High	Peak Found	Peak Found	Not Found	High	6.994e-05	1.799e-06	17	57.56
[R].TSAAAVSSKLLQAR.[V]	1xBiotin [K9]	1	1	1	Q8NF50	Q8NF50 [886-899]	Q8NF50 1xBiotin [K894]	Dedicator of cytokinesis protein 8 OS=Homo sapiens OX=9606 GN=DOCK8 PE=1 SV=3	1	1628.88	0.208	140	173.1	181.6	32.3	37.8	35.2	226497	280050	293835	52332	61139.6	56890.4		Peak Found	Peak Found	Peak Found	Peak Found	Peak Found	High	High	0.0001874	0.009894	14	45.16
[K].EITALAPSTMKIK.[I]	1xBiotin [K13]	2	6	3	P60709; P68032	P60709 [316-328]; P68032 [318-330]	P60709 1xBiotin [K328]; P68032 1xBiotin [K330]	Actin, cytoplasmic 1 OS=Homo sapiens OX=9606 GN=ACTB PE=1 SV=1 Actin, alpha cardiac muscle 1 OS=Homo sapiens OX=9606 GN=ACTC1 PE=1 SV=1	1	1628.88	0.208	140	173.1	181.6	32.3	37.8	35.2	226497	280050	293835	52332	61139.6	56890.4	Shared	High	High	High	Peak Found	Peak Found	Peak Found	High	6.994e-05	1.828e-06	45	45.16
[R].SYTPMKGGISNVWFDR.[F]	1xBiotin [K6]; 1xOxidation [M5]	1	1	7	Q5VWZ2	Q5VWZ2 [65-80]	Q5VWZ2 1xBiotin [K70]	Lysophospholipase-like protein 1 OS=Homo sapiens OX=9606 GN=LYPLAL1 PE=1 SV=3	1	2099.97	0.208	265.6	37.3	185.6	38.6	54.6	18.4	69988.3	9826.95	48896.6	10157.7	14379	4839.61		High	High	High	High	High	High	High	6.994e-05	2.186e-07	51	51.74
[K].NYDIGAALDTIQYSKHPPPL.[-]	1xBiotin [K15]	1	1	4	Q13501	Q13501 [421-440]	Q13501 1xBiotin [K435]	Sequestosome-1 OS=Homo sapiens OX=9606 GN=SQSTM1 PE=1 SV=1	1	2439.2	0.207	143.1	157.3	210.1	43.5	38.2	7.8	202265	222234	296905	61485	54036.3	11008.7		High	High	High	Peak Found	Peak Found	Not Found	High	6.994e-05	2.07e-09	73	58.4
[K].ISKGANPVEIR.[R]	1xBiotin [K3]	1	1	10	P10809	P10809 [131-141]	P10809 1xBiotin [K133]	60 kDa heat shock protein, mitochondrial OS=Homo sapiens OX=9606 GN=HSPD1 PE=1 SV=2	1	1409.76	0.206	137.2	200.8	160.8	28.3	36.4	36.6	1.29516e+06	1.89523e+06	1.51751e+06	266738	343849	345287		High	High	High	High	High	High	High	6.994e-05	1.018e-06	57	36.52
[R].LIGDAAKNQVALNPQNTVFDAK.[R]	1xBiotin [K7]	1	1	5	P0DMV8	P0DMV8 [50-71]	P0DMV8 1xBiotin [K56]	Heat shock 70 kDa protein 1A OS=Homo sapiens OX=9606 GN=HSPA1A PE=1 SV=1	1	2553.31	0.204	136.5	188.7	156.1	31.8	19.2	67.7	95266.9	131732	108921	22204.8	13393.7	47266.8		High	High	High	Not Found	High	High	High	6.994e-05	1.664e-05	22	48.95
[RK].AGKLSPLK.[SV]	1xBiotin [K3]	1	2	1	Q03164	Q03164 [275-282]	Q03164 1xBiotin [K277]	Histone-lysine N-methyltransferase 2A OS=Homo sapiens OX=9606 GN=KMT2A PE=1 SV=5	1	1039.6	0.204	147.5	183.6	162.2	18	33	55.7	68802.5	85661.5	75650.4	8417.87	15412.6	25973.7		Peak Found	Peak Found	High	Not Found	Not Found	Peak Found	High	6.994e-05	0.001874	18	35.7
[K].AGKGGPTPQEAIQR.[L]	1xBiotin [K3]	1	1	5	Q9H444	Q9H444 [15-28]	Q9H444 1xBiotin [K17]	Charged multivesicular body protein 4b OS=Homo sapiens OX=9606 GN=CHMP4B PE=1 SV=1	1	1635.83	0.202	155.7	163	155.7	20.7	31.5	73.5	37811.3	39572.4	37803.6	5014.89	7644.42	17837.3		High	High	High	Not Found	High	High	High	6.994e-05	0.001917	28	30.93
[R].HGQKGTCGIQYR.[Q]	1xBiotin [K4]; 1xCarbamidomethyl [C7]	1	1	2	P30876	P30876 [939-950]	P30876 1xBiotin [K942]	DNA-directed RNA polymerase II subunit RPB2 OS=Homo sapiens OX=9606 GN=POLR2B PE=1 SV=1	1	1630.76	0.202	172.2	158.8	163.6	51.2	33	21.2	60754.2	56018.2	57728.3	18051.4	11656.4	7496.59		Peak Found	High	High	Not Found	Peak Found	Peak Found	High	6.994e-05	0.0003145	21	26.8
[R].IHMKSCFLEDATIGNSNK.[M]	1xBiotin [K4]; 1xCarbamidomethyl [C6]; 1xOxidation [M3]	1	1	1	Q9H171	Q9H171 [322-339]	Q9H171 1xBiotin [K325]	Z-DNA-binding protein 1 OS=Homo sapiens OX=9606 GN=ZBP1 PE=1 SV=2	1	2307.06	0.202	118.7	203	179.4	24.5	38.2	36.2	36319.2	62083.2	54875.5	7493.88	11694.5	11061.6		Peak Found	High	Peak Found	Not Found	Not Found	Not Found	High	6.994e-05	0.00146	12	41.46
[R].FVYHLSDLCKK.[C]	1xBiotin [K10]; 1xCarbamidomethyl [C9]	1	1	6	P01591	P01591 [83-93]	P01591 1xBiotin [K92]	Immunoglobulin J chain OS=Homo sapiens OX=9606 GN=JCHAIN PE=1 SV=4	1	1635.8	0.201	162.4	188.6	143.8	26.4	46.1	32.7	392833	456264	347776	63823.4	111589	79093		High	High	High	Peak Found	Peak Found	Peak Found	High	6.994e-05	2.52e-06	37	42.02
[K].SILAEYKIHNADVTLR.[S]	1xBiotin [K7]	1	1	3	Q9Y295	Q9Y295 [207-222]	Q9Y295 1xBiotin [K213]	Developmentally-regulated GTP-binding protein 1 OS=Homo sapiens OX=9606 GN=DRG1 PE=1 SV=1	1	2069.08	0.197	158.1	167.7	174.4	53.5	33.1	13.3	87192.2	92485.1	96215.5	29500.4	18254.2	7333.1		High	High	High	Peak Found	Not Found	Not Found	High	6.994e-05	0.001297	17	47.97
[R].VCGKSASPLK.[V]	1xBiotin [K4]; 1xCarbamidomethyl [C2]	1	1	2	P54296	P54296 [1230-1239]	P54296 1xBiotin [K1233]	Myomesin-2 OS=Homo sapiens OX=9606 GN=MYOM2 PE=1 SV=2	1	1272.64	0.193	172.8	162.3	161.6	29.5	42.6	31.4	78210.6	73454.4	73137.4	13350.9	19285.3	14193.7		High	High	Peak Found	Peak Found	Peak Found	Peak Found	High	6.994e-05	2.873e-05	49	30.36
[R].AYTPPPPLGPHPNLGKSPSPVQR.[I]	1xBiotin [K16]	1	1	12	P42694	P42694 [1161-1183]	P42694 1xBiotin [K1176]	Probable helicase with zinc finger domain OS=Homo sapiens OX=9606 GN=HELZ PE=1 SV=2	1	2633.37	0.191	129.3	202.9	170.8	38.8	28.7	29.5	69736	109410	92068.2	20896.9	15465.1	15924.5		High	High	High	High	High	High	High	6.994e-05	2.277e-07	39	40.07
[K].YPVESSKSASPFNLAEKPK.[T]	1xBiotin [K7]	1	1	1	Q5VYK3	Q5VYK3 [150-168]	Q5VYK3 1xBiotin [K156]	Proteasome adapter and scaffold protein ECM29 OS=Homo sapiens OX=9606 GN=ECPAS PE=1 SV=2	1	2305.15	0.185	133.5	236.9	138.8	25.7	12.4	52.6	46734.3	82925.1	48572.1	9007.32	4341.15	18409.6		Peak Found	High	Peak Found	Not Found	Not Found	Not Found	High	6.994e-05	0.0002882	21	41.44
[K].SQNATPKGPNAAYDFSQAATTGELAANK.[S]	1xBiotin [K7]	1	1	3	Q9Y5V3	Q9Y5V3 [114-141]	Q9Y5V3 1xBiotin [K120]	Melanoma-associated antigen D1 OS=Homo sapiens OX=9606 GN=MAGED1 PE=1 SV=3	1	3049.43	0.185	166.4	150.8	195.9	17.1	36.3	33.6	87265.3	79111.4	102743	8943.3	19027.8	17616.3		High	High	High	Not Found	Not Found	Not Found	High	6.994e-05	2.994e-09	73	46.53
[R].VTKSPAPVHR.[G]	1xBiotin [K3]	1	1	4	Q9NRA8	Q9NRA8 [667-676]	Q9NRA8 1xBiotin [K669]	Eukaryotic translation initiation factor 4E transporter OS=Homo sapiens OX=9606 GN=EIF4ENIF1 PE=1 SV=2	1	1317.71	0.184	220.1	147.2	131.5	40.5	37.5	23.1	105789	70777.2	63229.4	19464.7	18051	11127.6		High	High	High	Peak Found	Peak Found	Peak Found	High	6.994e-05	0.001967	14	23.31
[K].EIQESLKTK.[I]	1xBiotin [K7]	1	1	3	Q9BZD4	Q9BZD4 [235-243]	Q9BZD4 1xBiotin [K241]	Kinetochore protein Nuf2 OS=Homo sapiens OX=9606 GN=NUF2 PE=1 SV=2	1	1301.68	0.183	139.6	157.2	217	30.6	39.8	15.8	59073.4	66512.2	91782.7	12936.3	16827.8	6678.09		High	High	High	Not Found	Not Found	Not Found	High	6.994e-05	0.001439	23	31.73
[R].ILLQSKNAGAVIGK.[G]	1xBiotin [K6]	1	1	1	P61978	P61978 [47-60]	P61978 1xBiotin [K52]	Heterogeneous nuclear ribonucleoprotein K OS=Homo sapiens OX=9606 GN=HNRNPK PE=1 SV=1	1	1637.94	0.179	232.3	110.2	148	19.8	26.4	63.3	40157.5	19051.9	25577.5	3416.5	4562.36	10937.6		High	Not Found	Peak Found	Not Found	Not Found	Not Found	High	6.994e-05	5.883e-05	15	42.83
[R].LLSTQAEESQGPVLKMPSQR.[A]	1xBiotin [K15]; 1xOxidation [M16]	1	1	5	Q14005	Q14005 [944-963]	Q14005 1xBiotin [K958]	Pro-interleukin-16 OS=Homo sapiens OX=9606 GN=IL16 PE=1 SV=4	1	2441.22	0.174	81.8	211.7	203.6	33	36.8	33.1	21897	56702	54537.5	8843.59	9850.62	8854.03		High	High	High	Not Found	High	High	High	6.994e-05	4.466e-05	34	38.38
[R].SCPETLTHAVGMSESPIGPKSTMLR.[A]	1xBiotin [K20]; 1xCarbamidomethyl [C2]	1	1	4	Q68CZ2	Q68CZ2 [887-911]	Q68CZ2 1xBiotin [K906]	Tensin-3 OS=Homo sapiens OX=9606 GN=TNS3 PE=1 SV=2	1	2912.38	0.171	172.3	152.9	185.9	29.4	34.6	25	85320.7	75741.2	92059	14563.6	17144.1	12367.9		High	High	High	Not Found	Not Found	High	High	6.994e-05	3.314e-08	30	47.65
[K].KPEATAKYVPSK.[V]	1xBiotin [K7]	1	1	2	Q8TF72	Q8TF72 [545-556]	Q8TF72 1xBiotin [K551]	Protein Shroom3 OS=Homo sapiens OX=9606 GN=SHROOM3 PE=1 SV=2	1	1544.81	0.162	161.6	209.3	150.1	17	33.9	28.2	35088.5	45445.7	32602.1	3702.43	7352.92	6117.75		Peak Found	High	High	Not Found	Not Found	Peak Found	High	6.994e-05	2.176e-05	13	27.75
[R].VEVGPKTYIR.[Q]	1xBiotin [K6]	1	1	10	Q14764	Q14764 [28-37]	Q14764 1xBiotin [K33]	Major vault protein OS=Homo sapiens OX=9606 GN=MVP PE=1 SV=4	1	1387.74	0.161	145.5	187.8	179.7	21.5	36.5	28.8	186757	241114	230685	27643	46900.8	37030.2		High	High	High	High	High	High	High	6.994e-05	0.0001178	38	40.51
[R].EWSGKEK.[W]	1xBiotin [K5]	1	1	1	Q96AQ6	Q96AQ6 [471-477]	Q96AQ6 1xBiotin [K475]	Pre-B-cell leukemia transcription factor-interacting protein 1 OS=Homo sapiens OX=9606 GN=PBXIP1 PE=1 SV=1	1	1089.5	0.155	160.2	217.9	158.3	24.9	33.8	5	137914	187560	136240	21421	29079.8	4299.95		Peak Found	Peak Found	High	Not Found	Peak Found	Not Found	High	0.001724	0.04595	3	28.66
[K].EDALPGQKTEFK.[V]	1xBiotin [K8]	1	1	1	P35613	P35613 [180-191]	P35613 1xBiotin [K187]	Basigin OS=Homo sapiens OX=9606 GN=BSG PE=1 SV=2	1	1588.77	0.149	154	180.9	175.5	26.1	12.8	50.7	62389.9	73305.1	71131.9	10572.1	5205.56	20534.6		High	Peak Found	Peak Found	Not Found	Not Found	Not Found	High	0.0003064	0.01495	8	38.29
[M].SESSSKSSQPLASK.[Q]	1xAcetyl [N-Term]; 1xBiotin [K6]	1	1	5	P17096	P17096 [2-15]	P17096 1xAcetyl [N-Term]; 1xBiotin [K7]	High mobility group protein HMG-I/HMG-Y OS=Homo sapiens OX=9606 GN=HMGA1 PE=1 SV=3	1	1690.8	0.146	207.7	115.2	166.6	12.2	24.3	74.2	58667.1	32539.1	47051.8	3434.61	6854.64	20951.5		High	High	High	High	Not Found	High	High	6.994e-05	6.763e-06	56	30.69
[R].SQDATFSPGSEQAEKSPGPIVSR.[T]	1xBiotin [K15]	1	1	4	Q86WB0	Q86WB0 [329-351]	Q86WB0 1xBiotin [K343]	Nuclear-interacting partner of ALK OS=Homo sapiens OX=9606 GN=ZC3HC1 PE=1 SV=1	1	2601.22	0.144	180.6	181.1	155	48.6	8.7	26	77569.3	77793.9	66588.6	20855.3	3738.39	11188.6		Peak Found	High	High	High	Not Found	High	High	6.994e-05	3.676e-07	49	38.99
[K].DVPSPLHAGSKLFPAVPLPDIR.[S]	1xBiotin [K11]	1	1	2	Q9Y4F3	Q9Y4F3 [63-84]	Q9Y4F3 1xBiotin [K73]	Meiosis regulator and mRNA stability factor 1 OS=Homo sapiens OX=9606 GN=MARF1 PE=1 SV=6	1	2552.37	0.142	118.2	233.8	118.8	6	106.3	16.9	101078	199912	101580	5146.6	90849.8	14437.8		High	Peak Found	High	Not Found	Peak Found	Not Found	High	6.994e-05	0.003111	12	58.97
[R].VGDVQGQESESQLPTKIILTGQK.[T]	1xBiotin [K16]	1	1	3	Q96JH7	Q96JH7 [676-698]	Q96JH7 1xBiotin [K691]	Deubiquitinating protein VCPIP1 OS=Homo sapiens OX=9606 GN=VCPIP1 PE=1 SV=2	1	2681.38	0.138	175.7	170.3	180.2	40.8	24.3	8.7	91624.9	88795.1	93938.8	21292.5	12678.5	4520.29		High	High	High	Not Found	Not Found	Not Found	High	6.994e-05	0.000141	21	49.16
[R].IVAPGKGILAADESTGSIAK.[R]	1xBiotin [K6]	1	1	5	P04075	P04075 [23-42]	P04075 1xBiotin [K28]	Fructose-bisphosphate aldolase A OS=Homo sapiens OX=9606 GN=ALDOA PE=1 SV=2	1	2124.14	0.132	154.3	177.4	198	23.4	9.1	37.8	109077	125406	139991	16563.6	6405.17	26732.3		High	High	High	Not Found	Not Found	High	High	6.994e-05	2.81e-11	87	47.07
[K].SVSQVTKSVDFHFR.[T]	1xBiotin [K7]	1	1	1	Q9ULW0	Q9ULW0 [250-263]	Q9ULW0 1xBiotin [K256]	Targeting protein for Xklp2 OS=Homo sapiens OX=9606 GN=TPX2 PE=1 SV=2	1	1862.92	0.129	184.7	153.9	175.6	22.7	47.1	16	45321.3	37753	43090.2	5569.51	11552.7	3922.92		High	Peak Found	Peak Found	Not Found	Not Found	Not Found	High	6.994e-05	0.0004523	16	43.59
[K].WSLKAAMPVEAK.[C]	1xBiotin [K4]	1	1	3	Q8WZ60	Q8WZ60 [496-507]	Q8WZ60 1xBiotin [K499]	Kelch-like protein 6 OS=Homo sapiens OX=9606 GN=KLHL6 PE=1 SV=3	1	1556.8	0.124	160.5	180.1	202.8	8.3	22.3	26	88551	99364.8	111884	4566.74	12304.9	14344.6		High	High	High	Not Found	Not Found	Not Found	High	6.994e-05	2.415e-05	33	50.46
[K].EHEAMKLVTMFDK.[L]	1xBiotin [K6]	1	1	1	Q9NPQ8	Q9NPQ8 [477-489]	Q9NPQ8 1xBiotin [K482]	Synembryn-A OS=Homo sapiens OX=9606 GN=RIC8A PE=1 SV=3	1	1804.84	0.123	168.2	146.5	114	14	139.6	17.7	77504	67506.8	52534	6466.09	64322.8	8174.36		High	Peak Found	Peak Found	Not Found	Peak Found	Not Found	High	0.0001874	0.004394	8	51.38
[R].VSLDVNHFAPDELTVKTK.[D]	1xBiotin [K16]	1	1	2	P04792	P04792 [97-114]	P04792 1xBiotin [K112]	Heat shock protein beta-1 OS=Homo sapiens OX=9606 GN=HSPB1 PE=1 SV=2	1	2239.14	0.122	173.7	186.7	174.9	21.4	27.8	15.6	78028.1	83865.5	78583.3	9598.83	12477.8	7002.04		High	Peak Found	High	Not Found	Not Found	Not Found	High	6.994e-05	3.919e-05	24	47.91
[K].KPAEDEWGKTPDAMK.[A]	1xBiotin [K9]; 1xOxidation [M14]	1	1	3	P02792	P02792 [84-98]	P02792 1xBiotin [K92]	Ferritin light chain OS=Homo sapiens OX=9606 GN=FTL PE=1 SV=2	1	1944.88	0.121	115.6	283.2	136.2	16.4	9.8	38.8	43735.9	107196	51549.9	6214.16	3690.66	14697.1		High	High	High	Not Found	Not Found	Peak Found	High	6.994e-05	4.171e-05	20	31.73
[K].ILEDVVGVPEKK.[V]	1xBiotin [K]	1	1	3	Q9ULW0	Q9ULW0 [466-477]	Q9ULW0 1xBiotin [K]	Targeting protein for Xklp2 OS=Homo sapiens OX=9606 GN=TPX2 PE=1 SV=2	1	1551.85	0.117	167.2	188.2	182.5	10.7	21.3	30.3	85588.7	96350	93443.2	5453.53	10888.7	15503.4		High	High	High	Not Found	Not Found	Not Found	High	6.994e-05	2.373e-05	59	43.88
[R].TKNISAISYINQR.[N]	1xBiotin [K2]	1	1	6	Q92541	Q92541 [554-566]	Q92541 1xBiotin [K555]	RNA polymerase-associated protein RTF1 homolog OS=Homo sapiens OX=9606 GN=RTF1 PE=1 SV=4	1	1733.9	0.115	143.2	255.4	111.2	16.4	12.3	61.5	91630	163460	71142.4	10519.4	7861.89	39384.6		High	High	High	High	High	High	High	6.994e-05	9.564e-08	56	43.83
[R].ELQELVQYPVEHPDKFLK.[F]	1xBiotin [K]	1	1	3	P55072	P55072 [488-505]	P55072 1xBiotin [K]	Transitional endoplasmic reticulum ATPase OS=Homo sapiens OX=9606 GN=VCP PE=1 SV=4	1	2438.24	0.115	171	207.6	153.6	10.1	38	19.6	83266.7	101076	74781.2	4934.04	18492.3	9554.47		High	High	High	Not Found	Not Found	Not Found	High	6.994e-05	1.458e-05	20	51.63
[K].EISGKIIFVGR.[A]	1xBiotin [K5]	1	1	3	Q13310	Q13310 [255-265]	Q13310 1xBiotin [K259]	Polyadenylate-binding protein 4 OS=Homo sapiens OX=9606 GN=PABPC4 PE=1 SV=1	1	1444.8	0.114	199.1	98.3	184.4	11.2	15.6	91.4	232212	114658	215046	13104.4	18153.5	106588		High	High	High	Not Found	Not Found	Peak Found	High	6.994e-05	4.59e-05	32	49.89
[K].SYDVKNPSPLLMQNQNTR.[Q]	1xBiotin [K5]; 1xOxidation [M12]	1	1	3	O43303	O43303 [544-561]	O43303 1xBiotin [K548]	Centriolar coiled-coil protein of 110 kDa OS=Homo sapiens OX=9606 GN=CCP110 PE=1 SV=3	1	2347.12	0.111	130.8	194.8	213.7	27.1	11.9	21.7	43288.5	64476.2	70725.4	8986.26	3945.91	7176.75		High	High	High	Not Found	Not Found	Not Found	High	6.994e-05	3.605e-05	15	41.64
[R].EEAQAGPCPAAPIFKGCFYTHPTEVLKPVSQHPR.[D]	1xBiotin [K15]; 2xCarbamidomethyl [C8; C17]	1	1	5	Q03989	Q03989 [327-360]	Q03989 1xBiotin [K341]	AT-rich interactive domain-containing protein 5A OS=Homo sapiens OX=9606 GN=ARID5A PE=1 SV=2	1	4045.95	0.109	166.4	193.6	164	18.1	16.9	40.9	198462	230881	195599	21572.7	20141.6	48752.4		High	High	High	Not Found	Not Found	High	High	6.994e-05	7.177e-07	26	47.08
[K].GKPLVVVINEKLMNNHQLELAK.[Q]	1xBiotin [K11]	1	1	2	Q9NP73	Q9NP73 [93-114]	Q9NP73 1xBiotin [K103]	Putative bifunctional UDP-N-acetylglucosamine transferase and deubiquitinase ALG13 OS=Homo sapiens OX=9606 GN=ALG13 PE=1 SV=2	1	2713.49	0.107	121.4	184.8	145.9	15.6	123.9	8.3	78735	119862	94591.5	10126.5	80363.3	5386.65		Peak Found	High	High	Not Found	Peak Found	Not Found	High	6.994e-05	4.507e-05	25	55.75
[K].TPQKEESDVPQWSSQFLQKSPLPTK.[R]	1xBiotin [K19]	1	1	7	Q96FZ2	Q96FZ2 [303-327]	Q96FZ2 1xBiotin [K321]	Abasic site processing protein HMCES OS=Homo sapiens OX=9606 GN=HMCES PE=1 SV=1	2	3111.55	0.105	168.3	193.3	184.9	13.1	20.1	20.3	153283	176132	168441	11918.6	18293.9	18521.7		High	High	High	High	High	High	High	6.994e-05	1.79e-08	70	51.81
[M].SNPFLKQVFNK.[D]	1xAcetyl [N-Term]; 1xBiotin [K6]	1	1	3	Q96BX8	Q96BX8 [2-12]	Q96BX8 1xAcetyl [N-Term]; 1xBiotin [K7]	MOB kinase activator 3A OS=Homo sapiens OX=9606 GN=MOB3A PE=1 SV=1	1	1589.81	0.101	165.3	231.7	150.6	23.5	21.6	7.2	111497	156253	101575	15835.8	14595.8	4878.58		High	High	High	Not Found	Not Found	Not Found	High	6.994e-05	6.152e-05	30	58.72
[K].QDTVELQNQKSSAPVHAPR.[S]	1xBiotin [K10]	1	1	5	Q5VT06	Q5VT06 [546-564]	Q5VT06 1xBiotin [K555]	Centrosome-associated protein 350 OS=Homo sapiens OX=9606 GN=CEP350 PE=1 SV=1	1	2331.15	0.092	137.7	229.8	170.6	15.7	34.4	11.7	104126	173771	128993	11867.7	26031.2	8828.63		High	High	High	Not Found	High	High	High	6.994e-05	6.283e-08	50	33.14
[K].ISTEVGITNVDLSTVDKDQSIAPKTTR.[V]	1xBiotin [K24]	1	1	2	P04844	P04844 [369-395]	P04844 1xBiotin [K392]	Dolichyl-diphosphooligosaccharide--protein glycosyltransferase subunit 2 OS=Homo sapiens OX=9606 GN=RPN2 PE=1 SV=3	2	3114.6	0.074	186.7	168.7	174.1	12.9	45.9	11.8	58288.6	52661.3	54353.4	4017.06	14345.6	3668.95		High	High	Peak Found	Not Found	Not Found	Not Found	High	6.994e-05	8.132e-08	57	45.65
[R].SDDMFTFHGPGKSVFGTPTLETANK.[N]	1xBiotin [K12]; 1xOxidation [M4]	1	1	7	P49792	P49792 [1128-1152]	P49792 1xBiotin [K1139]	E3 SUMO-protein ligase RanBP2 OS=Homo sapiens OX=9606 GN=RANBP2 PE=1 SV=2	1	2926.34	0.073	170.1	208.1	146.4	7.1	55.8	12.5	210629	257745	181254	8812.46	69141.5	15479.2		High	High	High	High	High	Not Found	High	6.994e-05	5.28e-06	34	50.18
[R].VLNNFISNQKMDFK.[E]	1xBiotin [K10]	1	1	2	P46013	P46013 [736-749]	P46013 1xBiotin [K745]	Proliferation marker protein Ki-67 OS=Homo sapiens OX=9606 GN=MKI67 PE=1 SV=2	1	1923.95	0.073	9.3	208.4	334.7	15.2	13.2	19.2	6817.96	152820	245495	11132.2	9705.03	14076		High	High	Peak Found	Not Found	Not Found	Not Found	High	6.994e-05	7.719e-06	43	50.54
[R].IGFGSFVDKTVLPFVSTVPSK.[L]	1xBiotin [K9]	1	1	1	P26010	P26010 [191-211]	P26010 1xBiotin [K199]	Integrin beta-7 OS=Homo sapiens OX=9606 GN=ITGB7 PE=1 SV=1	1	2451.3	0.072	122.5	236.4	188.2	34.1	13.6	5.2	154965	299095	238131	43208.5	17180.2	6621.85		Peak Found	High	Peak Found	Peak Found	Not Found	Not Found	High	0.0001874	0.005918	9	64.8
[R].LLVKNQDVSISNVQPK.[T]	1xBiotin [K4]	1	1	8	Q96EV2	Q96EV2 [874-889]	Q96EV2 1xBiotin [K877]	RNA-binding protein 33 OS=Homo sapiens OX=9606 GN=RBM33 PE=1 SV=3	1	2008.09	0.067	196.1	102.4	221.1	64.2	9.3	6.9	101694	53087.2	114668	33289.2	4808.26	3573.71		High	High	High	High	Not Found	High	High	6.994e-05	7.848e-08	61	42.71
[R].GDVGSADIQDLEKWLAK.[I]	1xBiotin [K13]	1	1	6	Q9Y5M8	Q9Y5M8 [253-269]	Q9Y5M8 1xBiotin [K265]	Signal recognition particle receptor subunit beta OS=Homo sapiens OX=9606 GN=SRPRB PE=1 SV=3	1	2071.02	0.062	199.9	248.1	117.8	14	7.9	12.4	315893	392071	186132	22078.2	12557.7	19534.6		High	High	High	Not Found	Not Found	Not Found	High	6.994e-05	2.202e-09	96	60.19
[R].TQSDGIQQAKVQILPECVLPSTMSAVQLESLNK.[C]	1xBiotin [K10]; 1xCarbamidomethyl [C17]; 1xOxidation [M23]	1	1	2	Q96SW2	Q96SW2 [172-204]	Q96SW2 1xBiotin [K181]	Protein cereblon OS=Homo sapiens OX=9606 GN=CRBN PE=1 SV=1	1	3854.93	0.061	17	266.2	275.2	16.1	8.8	16.7	12097.1	189321	195723	11424.8	6267.78	11888.5		High	Peak Found	High	Not Found	Not Found	Not Found	High	6.994e-05	3.761e-06	38	57.4
[R].SFKTILPAAAQDVYYR.[D]	1xBiotin [K3]	1	1	8	P04843	P04843 [279-294]	P04843 1xBiotin [K281]	Dolichyl-diphosphooligosaccharide--protein glycosyltransferase subunit 1 OS=Homo sapiens OX=9606 GN=RPN1 PE=1 SV=1	1	2069.05	0.043	169.8	201.9	165.9	7.3	6.2	48.9	298243	354660	291323	12835.2	10914	85803.8		High	High	High	Not Found	High	High	High	6.994e-05	1.828e-07	46	54.48
[K].AIAEHVKGIHPISDSK.[I]	1xBiotin [K7]	1	1	4	Q9C0I3	Q9C0I3 [402-417]	Q9C0I3 1xBiotin [K408]	Serine-rich coiled-coil domain-containing protein 1 OS=Homo sapiens OX=9606 GN=CCSER1 PE=1 SV=2	1	1928.01	0.039	163.7	143.9	208	72.8	6.1	5.7	81663.4	71783.9	103772	36324.9	3019.51	2827.88		Peak Found	High	High	High	Not Found	Not Found	High	6.994e-05	0.0001198	13	32.9
[K].AALSSQQQQQLALLLQQFQTLKMR.[I]	1xBiotin [K22]	1	1	4	Q6Y7W6	Q6Y7W6 [646-669]	Q6Y7W6 1xBiotin [K667]	GRB10-interacting GYF protein 2 OS=Homo sapiens OX=9606 GN=GIGYF2 PE=1 SV=1	1	2998.6	0.031	143.3	224.5	211.8	4.7	4.5	11.2	166666	260994	246315	5516.88	5216.65	12966.6		High	High	High	Not Found	Not Found	High	High	6.994e-05	8.052e-08	48	66.34
[K].TLSVKGITPAVLPETVYPVIK.[E]	1xBiotin [K5]	1	1	2	Q9HCM1	Q9HCM1 [773-793]	Q9HCM1 1xBiotin [K777]	Retroelement silencing factor 1 OS=Homo sapiens OX=9606 GN=RESF1 PE=1 SV=3	1	2451.39	0.03	205.6	195.9	174.7	4.3	13.7	5.9	202491	192924	172042	4198.77	13538.3	5782.01		High	Peak Found	High	Not Found	Not Found	Not Found	High	6.994e-05	5.835e-05	27	58.97
[K].IGDQEFDHLPALLEFYKIHYLDTTTLIEPAPR.[Y]	1xBiotin [K17]	1	1	5	P46109	P46109 [73-104]	P46109 1xBiotin [K89]	Crk-like protein OS=Homo sapiens OX=9606 GN=CRKL PE=1 SV=1	1	3982.01	0.021	146.4	224.3	218.1	5.6	1.1	4.6	407916	624798	607489	15535.6	2928.42	12772.1		High	High	High	High	High	Not Found	High	6.994e-05	4.455e-09	47	67.26
[R].TQSDGIQQAKVQILPECVLPSTMSAVQLESLNK.[C]	1xBiotin [K10]; 1xCarbamidomethyl [C17]	1	1	5	Q96SW2	Q96SW2 [172-204]	Q96SW2 1xBiotin [K181]	Protein cereblon OS=Homo sapiens OX=9606 GN=CRBN PE=1 SV=1	1	3838.94	0.008	196.9	197.6	197.6	1.6	4.7	1.6	822663	825553	825858	6777.33	19817	6529.26		High	High	High	Not Found	Not Found	High	High	6.994e-05	2.915e-07	41	60.09
[K].APVTKVAASIGNAQK.[L]	1xBiotin [K5]	1	1	1	O00151	O00151 [242-256]	O00151 1xBiotin [K246]	PDZ and LIM domain protein 1 OS=Homo sapiens OX=9606 GN=PDLIM1 PE=1 SV=4	1	1680.91														No Quan Values	Not Found	High	Not Found	Not Found	Not Found	Not Found	High	0.001612	0.04149	8
[K].AEITLVATKPEKLAPSR.[Q]	1xBiotin [K12]	1	1	1	Q9UBF2	Q9UBF2 [591-607]	Q9UBF2 1xBiotin [K602]	Coatomer subunit gamma-2 OS=Homo sapiens OX=9606 GN=COPG2 PE=1 SV=1	1	2050.14														No Quan Values	Not Found	Not Found	Not Found	High	Not Found	Not Found	High	0.0006621	0.02049	6
[R].VAPEEHPVLLTEAPLNPKANR.[E]	1xBiotin [K18]	1	2	1	P60709	P60709 [96-116]	P60709 1xBiotin [K113]	Actin, cytoplasmic 1 OS=Homo sapiens OX=9606 GN=ACTB PE=1 SV=1	1	2521.32														No Quan Values	Not Found	Not Found	Not Found	Not Found	Not Found	High	High	0.001932	0.05467	6
[M].AASGSGMAQKTWELANNMQEAQSIDEIYK.[Y]	1xAcetyl [N-Term]; 1xBiotin [K10]	1	1	1	Q92905	Q92905 [2-30]	Q92905 1xAcetyl [N-Term]; 1xBiotin [K11]	COP9 signalosome complex subunit 5 OS=Homo sapiens OX=9606 GN=COPS5 PE=1 SV=4	1	3439.56														No Quan Values	Not Found	Not Found	Not Found	Not Found	High	Not Found	High	6.994e-05	6.903e-06	44
[RK].EEEWDPEYTPKSK.[K]	1xBiotin [K]	2	2	2	Q9Y2W1; Q9NYF8	Q9Y2W1 [866-878]; Q9NYF8 [832-844]	Q9Y2W1 1xBiotin [K]; Q9NYF8 1xBiotin [K]	Thyroid hormone receptor-associated protein 3 OS=Homo sapiens OX=9606 GN=THRAP3 PE=1 SV=2 Bcl-2-associated transcription factor 1 OS=Homo sapiens OX=9606 GN=BCLAF1 PE=1 SV=2	1	1863.81														No Quan Values	High	High	Not Found	Not Found	Not Found	Not Found	High	6.994e-05	6.128e-07	50
[K].VAAHASLNPALFSMKMELAGSNTTASSPAR.[A]	1xBiotin [K15]; 1xOxidation [M]	1	1	3	Q9UIF9	Q9UIF9 [1158-1187]	Q9UIF9 1xBiotin [K1172]	Bromodomain adjacent to zinc finger domain protein 2A OS=Homo sapiens OX=9606 GN=BAZ2A PE=1 SV=4	1	3272.59														No Quan Values	Not Found	High	High	Not Found	Not Found	Not Found	High	6.994e-05	6.626e-06	55
[K].CILPLVTSGDEEEEKDYKGPNPR.[E]	1xBiotin [K18]; 1xCarbamidomethyl [C1]	1	1	2	Q96DZ1	Q96DZ1 [79-101]	Q96DZ1 1xBiotin [K96]	Endoplasmic reticulum lectin 1 OS=Homo sapiens OX=9606 GN=ERLEC1 PE=1 SV=1	2	2872.35														No Quan Values	Not Found	High	High	Not Found	Not Found	Not Found	High	6.994e-05	0.0007034	27
[K].TVSSTKLVSFHDDSDEDLLHI.[-]	1xBiotin [K6]	1	1	1	P11717	P11717 [2471-2491]	P11717 1xBiotin [K2476]	Cation-independent mannose-6-phosphate receptor OS=Homo sapiens OX=9606 GN=IGF2R PE=1 SV=3	1	2584.22														No Quan Values	Not Found	Not Found	High	Not Found	Not Found	Not Found	High	6.994e-05	0.001955	18
[R].YQLLPKMEIGPVSSSR.[F]	1xBiotin [K6]	1	1	4	Q96EB1	Q96EB1 [164-179]	Q96EB1 1xBiotin [K169]	Elongator complex protein 4 OS=Homo sapiens OX=9606 GN=ELP4 PE=1 SV=2	1	2031.04														No Quan Values	High	High	High	Not Found	High	Not Found	High	6.994e-05	2.033e-06	22
[K].TVLPFVSTVPSKLR.[H]	1xBiotin [K12]	1	1	1	P26010	P26010 [200-213]	P26010 1xBiotin [K211]	Integrin beta-7 OS=Homo sapiens OX=9606 GN=ITGB7 PE=1 SV=1	1	1770														No Quan Values	Not Found	High	Not Found	Not Found	Not Found	Not Found	High	6.994e-05	0.0006428	11
[R].EGMKNTSYVLK.[H]	1xBiotin [K4]	1	1	1	Q8ND82	Q8ND82 [164-174]	Q8ND82 1xBiotin [K167]	Zinc finger protein 280C OS=Homo sapiens OX=9606 GN=ZNF280C PE=1 SV=1	1	1495.73														No Quan Values	Not Found	Not Found	High	Not Found	Not Found	Not Found	High	6.994e-05	0.001853	18
[R].EGMKNTSYVLK.[H]	1xBiotin [K4]; 1xOxidation [M3]	1	1	4	Q8ND82	Q8ND82 [164-174]	Q8ND82 1xBiotin [K167]	Zinc finger protein 280C OS=Homo sapiens OX=9606 GN=ZNF280C PE=1 SV=1	1	1511.72														No Quan Values	High	High	High	High	Not Found	Not Found	High	6.994e-05	0.0002464	21
[K].TSTPKINFVGGNK.[L]	1xBiotin [K5]	1	1	3	Q96KR1	Q96KR1 [497-509]	Q96KR1 1xBiotin [K501]	Zinc finger RNA-binding protein OS=Homo sapiens OX=9606 GN=ZFR PE=1 SV=2	1	1588.82														No Quan Values	High	High	High	Not Found	Not Found	Not Found	High	6.994e-05	0.0001908	24
[R].AQLGGPEAAKSDETAAK.[-]	1xBiotin [K10]	1	1	1	P04792	P04792 [189-205]	P04792 1xBiotin [K198]	Heat shock protein beta-1 OS=Homo sapiens OX=9606 GN=HSPB1 PE=1 SV=2	1	1869.9														No Quan Values	Not Found	Not Found	High	Not Found	Not Found	Not Found	High	6.994e-05	7.482e-05	41
[K].ATGDETGAKVER.[A]	1xBiotin [K9]	1	1	4	P61247	P61247 [241-252]	P61247 1xBiotin [K249]	40S ribosomal protein S3a OS=Homo sapiens OX=9606 GN=RPS3A PE=1 SV=2	1	1459.68														No Quan Values	High	High	High	Not Found	High	Not Found	High	6.994e-05	5.149e-06	43
[K].EKGSFSDTGLGDGK.[M]	1xBiotin [K2]	1	1	1	Q9Y2W1	Q9Y2W1 [374-387]	Q9Y2W1 1xBiotin [K375]	Thyroid hormone receptor-associated protein 3 OS=Homo sapiens OX=9606 GN=THRAP3 PE=1 SV=2	1	1623.73														No Quan Values	High	Not Found	Not Found	Not Found	Not Found	Not Found	High	0.0001874	0.005844	7
[K].TSDFLKVLNR.[A]	1xBiotin [K6]	1	1	2	O15144	O15144 [270-279]	O15144 1xBiotin [K275]	Actin-related protein 2/3 complex subunit 2 OS=Homo sapiens OX=9606 GN=ARPC2 PE=1 SV=1	1	1418.75														No Quan Values	High	High	Not Found	Not Found	Not Found	Not Found	High	6.994e-05	0.001013	28
[R].YQLLPKMEIGPVSSSR.[F]	1xBiotin [K6]; 1xOxidation [M7]	1	1	2	Q96EB1	Q96EB1 [164-179]	Q96EB1 1xBiotin [K169]	Elongator complex protein 4 OS=Homo sapiens OX=9606 GN=ELP4 PE=1 SV=2	1	2047.04														No Quan Values	High	High	Not Found	Not Found	Not Found	Not Found	High	6.994e-05	1.532e-05	20
[K].AALLKNNTALQSVSLR.[S]	1xBiotin [K5]	1	1	4	Q92974	Q92974 [96-111]	Q92974 1xBiotin [K100]	Rho guanine nucleotide exchange factor 2 OS=Homo sapiens OX=9606 GN=ARHGEF2 PE=1 SV=4	1	1925.06														No Quan Values	High	High	High	Not Found	Not Found	High	High	6.994e-05	2.712e-09	85
[R].CEKGTTAVLTEK.[I]	1xBiotin [K3]; 1xCarbamidomethyl [C1]	1	1	1	Q99436	Q99436 [247-258]	Q99436 1xBiotin [K249]	Proteasome subunit beta type-7 OS=Homo sapiens OX=9606 GN=PSMB7 PE=1 SV=1	1	1562.76														No Quan Values	High	Not Found	Not Found	Not Found	Not Found	Not Found	High	6.994e-05	2.934e-05	27
[K].VQNATTKGPNGVYDFSQAHNAK.[D]	1xBiotin [K7]	1	1	1	Q9Y5V3	Q9Y5V3 [80-101]	Q9Y5V3 1xBiotin [K86]	Melanoma-associated antigen D1 OS=Homo sapiens OX=9606 GN=MAGED1 PE=1 SV=3	1	2573.22														No Quan Values	Not Found	High	Not Found	Not Found	Not Found	Not Found	High	6.994e-05	0.0003245	9
[K].VQILPECVLPSTMSAVQLESLNKCQIFPSKPVSR.[E]	2xBiotin [K23; K30]; 2xCarbamidomethyl [C7; C24]	1	1	1	Q96SW2	Q96SW2 [182-215]	Q96SW2 2xBiotin [K204; K211]	Protein cereblon OS=Homo sapiens OX=9606 GN=CRBN PE=1 SV=1	1	4308.17														No Quan Values	High	Not Found	Not Found	Not Found	Not Found	Not Found	High	6.994e-05	2.857e-05	22
[K].YSFKGPHLVQSDGTVPFWAHAGNAIPSSDQIR.[V]	1xBiotin [K4]	1	1	1	P49257	P49257 [50-81]	P49257 1xBiotin [K53]	Protein ERGIC-53 OS=Homo sapiens OX=9606 GN=LMAN1 PE=1 SV=2	1	3708.8														No Quan Values	High	Not Found	Not Found	Not Found	Not Found	Not Found	High	0.001884	0.05179	15
[K].TSAAAQLDELMAHLTEMQAKVAVR.[A]	1xBiotin [K20]	1	1	2	O60711	O60711 [87-110]	O60711 1xBiotin [K106]	Leupaxin OS=Homo sapiens OX=9606 GN=LPXN PE=1 SV=1	1	2810.4														No Quan Values	Not Found	Not Found	High	Not Found	Not Found	High	High	6.994e-05	4.252e-05	17
[R].VLNNFISNQKMDFK.[E]	1xBiotin [K10]; 1xOxidation [M11]	1	1	3	P46013	P46013 [736-749]	P46013 1xBiotin [K745]	Proliferation marker protein Ki-67 OS=Homo sapiens OX=9606 GN=MKI67 PE=1 SV=2	1	1939.94														No Quan Values	High	High	High	Not Found	Not Found	Not Found	High	6.994e-05	1.208e-05	34
[R].VLTQEDFQKIR.[M]	1xBiotin [K9]	1	1	2	Q9NVU7	Q9NVU7 [550-560]	Q9NVU7 1xBiotin [K558]	Protein SDA1 homolog OS=Homo sapiens OX=9606 GN=SDAD1 PE=1 SV=3	1	1602.83														No Quan Values	Not Found	High	High	Not Found	Not Found	Not Found	High	6.994e-05	0.00244	10
[K].AYDKAVASFK.[H]	1xBiotin [K4]	1	1	1	Q16637	Q16637 [42-51]	Q16637 1xBiotin [K45]	Survival motor neuron protein OS=Homo sapiens OX=9606 GN=SMN1 PE=1 SV=1	1	1325.66														No Quan Values	High	Not Found	Not Found	Not Found	Not Found	Not Found	High	0.0001361	0.00406	10
[K].YSPTSPTYSPTSPKYSPTSPTYSPTSPK.[G]	1xBiotin [K14]	1	1	1	P24928	P24928 [1909-1936]	P24928 1xBiotin [K1922]	DNA-directed RNA polymerase II subunit RPB1 OS=Homo sapiens OX=9606 GN=POLR2A PE=1 SV=2	1	3232.5														No Quan Values	Not Found	Not Found	High	Not Found	Not Found	Not Found	High	0.0003667	0.01656	6
[K].AEPTAAPHPVLKQVIKPR.[R]	1xBiotin [K12]	1	1	1	Q86YP4	Q86YP4 [488-505]	Q86YP4 1xBiotin [K499]	Transcriptional repressor p66-alpha OS=Homo sapiens OX=9606 GN=GATAD2A PE=1 SV=1	1	2178.22														No Quan Values	High	Not Found	Not Found	Not Found	Not Found	Not Found	High	0.001932	0.05447	11
[R].DSHITNLKGLNLTTPGESDGFCANK.[L]	1xBiotin [K8]; 1xCarbamidomethyl [C22]	1	1	1	P57737	P57737 [484-508]	P57737 1xBiotin [K491]	Coronin-7 OS=Homo sapiens OX=9606 GN=CORO7 PE=1 SV=2	1	2915.37														No Quan Values	Not Found	Not Found	High	Not Found	Not Found	Not Found	High	6.994e-05	7.574e-05	14
[R].DDNMFQIGKMR.[Y]	1xBiotin [K9]; 2xOxidation [M4; M10]	1	1	1	P53999	P53999 [60-70]	P53999 1xBiotin [K68]	Activated RNA polymerase II transcriptional coactivator p15 OS=Homo sapiens OX=9606 GN=SUB1 PE=1 SV=3	1	1612.69														No Quan Values	Not Found	Not Found	Not Found	High	Not Found	Not Found	High	0.001289	0.03288	9
[K].YDGVDAGKYTIGLGQAK.[M]	1xBiotin [K8]	1	1	2	Q01581	Q01581 [39-55]	Q01581 1xBiotin [K46]	Hydroxymethylglutaryl-CoA synthase, cytoplasmic OS=Homo sapiens OX=9606 GN=HMGCS1 PE=1 SV=2	1	1981.97														No Quan Values	High	High	Not Found	Not Found	Not Found	Not Found	High	6.994e-05	3.76e-05	37
[R].APLKSVGPDFGK.[K]	1xBiotin [K4]	1	1	1	P78527	P78527 [2691-2702]	P78527 1xBiotin [K2694]	DNA-dependent protein kinase catalytic subunit OS=Homo sapiens OX=9606 GN=PRKDC PE=1 SV=3	1	1441.75														No Quan Values	Not Found	High	Not Found	Not Found	Not Found	Not Found	High	6.994e-05	0.002828	3
[R].APKVEPVGDVVSTR.[D]	1xBiotin [K3]	1	1	1	P46013	P46013 [2965-2978]	P46013 1xBiotin [K2967]	Proliferation marker protein Ki-67 OS=Homo sapiens OX=9606 GN=MKI67 PE=1 SV=2	1	1679.88														No Quan Values	High	Not Found	Not Found	Not Found	Not Found	Not Found	High	0.0001874	0.005366	8
[R].AMSTTSISSPQPGKLR.[S]	1xBiotin [K14]	1	1	5	Q9UJU6	Q9UJU6 [267-282]	Q9UJU6 1xBiotin [K280]	Drebrin-like protein OS=Homo sapiens OX=9606 GN=DBNL PE=1 SV=1	1	1886.95														No Quan Values	High	High	High	Not Found	High	High	High	6.994e-05	9.395e-07	57
[R].ALHDTGKFTDGQLVSQK.[S]	1xBiotin [K7]	1	1	1	Q9GZT9	Q9GZT9 [228-244]	Q9GZT9 1xBiotin [K234]	Egl nine homolog 1 OS=Homo sapiens OX=9606 GN=EGLN1 PE=1 SV=1	1	2071.03														No Quan Values	Not Found	High	Not Found	Not Found	Not Found	Not Found	High	6.994e-05	0.001111	13
[K].DTETVLKTTGYSDRPTAR.[R]	1xBiotin [K7]	1	1	1	Q9NP61	Q9NP61 [386-403]	Q9NP61 1xBiotin [K392]	ADP-ribosylation factor GTPase-activating protein 3 OS=Homo sapiens OX=9606 GN=ARFGAP3 PE=1 SV=1	1	2237.09														No Quan Values	High	Not Found	Not Found	Not Found	Not Found	Not Found	High	0.000248	0.01235	8
[K].AQAYQTGKDISTNYYASQK.[K]	1xBiotin [K8]	1	1	1	P14625	P14625 [664-682]	P14625 1xBiotin [K671]	Endoplasmin OS=Homo sapiens OX=9606 GN=HSP90B1 PE=1 SV=1	1	2363.1														No Quan Values	Not Found	Not Found	Not Found	Not Found	High	Not Found	High	0.0008928	0.02347	4
[K].ALGKSTVVPVPYEK.[M]	1xBiotin [K4]	1	1	2	P78347	P78347 [127-140]	P78347 1xBiotin [K130]	General transcription factor II-I OS=Homo sapiens OX=9606 GN=GTF2I PE=1 SV=2	1	1713.92														No Quan Values	High	High	Not Found	Not Found	Not Found	Not Found	High	0.0001874	0.0068	27
[R].DLKEVTPEGLQMVK.[K]	1xBiotin [K3]	1	1	3	P22234	P22234 [233-246]	P22234 1xBiotin [K235]	Multifunctional protein ADE2 OS=Homo sapiens OX=9606 GN=PAICS PE=1 SV=3	1	1812.92														No Quan Values	Not Found	Not Found	High	Not Found	High	High	High	0.0001874	0.008654	12
[R].DYMDTLPPTVGDDVGKGAAPNVVYTYTGK.[R]	1xBiotin [K16]; 1xOxidation [M3]	1	1	2	Q16630	Q16630 [51-79]	Q16630 1xBiotin [K66]	Cleavage and polyadenylation specificity factor subunit 6 OS=Homo sapiens OX=9606 GN=CPSF6 PE=1 SV=2	1	3286.53														No Quan Values	High	Not Found	Not Found	Not Found	High	Not Found	High	6.994e-05	0.0002944	37
[K].VGGSGVNVNAKGLDLGGR.[G]	1xBiotin [K11]	1	1	3	Q09666	Q09666 [253-270]	Q09666 1xBiotin [K263]	Neuroblast differentiation-associated protein AHNAK OS=Homo sapiens OX=9606 GN=AHNAK PE=1 SV=2	1	1895.98														No Quan Values	Not Found	High	High	Not Found	High	Not Found	High	6.994e-05	5.877e-07	45
[R].DKWDQYKGVGVALDDPYENYR.[R]	1xBiotin [K7]	1	1	1	Q8IWX8	Q8IWX8 [878-898]	Q8IWX8 1xBiotin [K884]	Calcium homeostasis endoplasmic reticulum protein OS=Homo sapiens OX=9606 GN=CHERP PE=1 SV=3	2	2757.26														No Quan Values	Not Found	High	Not Found	Not Found	Not Found	Not Found	High	6.994e-05	8.541e-06	19
[K].ALFKSSGASVTTQPTEFK.[I]	1xBiotin [K4]	1	1	3	Q9BY77	Q9BY77 [401-418]	Q9BY77 1xBiotin [K404]	Polymerase delta-interacting protein 3 OS=Homo sapiens OX=9606 GN=POLDIP3 PE=1 SV=2	1	2125.06														No Quan Values	High	High	High	Not Found	Not Found	Not Found	High	0.0001874	0.01041	9
[K].VLEEANQAINPKLMQLVDHR.[G]	1xBiotin [K12]	1	1	1	Q92841	Q92841 [536-555]	Q92841 1xBiotin [K547]	Probable ATP-dependent RNA helicase DDX17 OS=Homo sapiens OX=9606 GN=DDX17 PE=1 SV=2	1	2544.31														No Quan Values	Not Found	Not Found	High	Not Found	Not Found	Not Found	High	6.994e-05	8.713e-07	31
[K].VFVVKGLSSSSR.[R]	1xBiotin [K5]	1	1	1	Q9UBW5	Q9UBW5 [246-257]	Q9UBW5 1xBiotin [K250]	Bridging integrator 2 OS=Homo sapiens OX=9606 GN=BIN2 PE=1 SV=3	1	1491.8														No Quan Values	Not Found	Not Found	Not Found	Not Found	Not Found	High	High	0.0004855	0.0185	13
[K].EAATLEVERPLPMEVEKNSTPSEPGSGR.[G]	1xBiotin [K17]; 1xOxidation [M13]	1	1	2	P51858	P51858 [181-208]	P51858 1xBiotin [K197]	Hepatoma-derived growth factor OS=Homo sapiens OX=9606 GN=HDGF PE=1 SV=1	1	3252.55														No Quan Values	Not Found	Not Found	Not Found	Not Found	High	High	High	6.994e-05	4.352e-07	43
[K].ATSTSDMLLKLAR.[T]	1xBiotin [K10]	1	1	1	Q9NW64	Q9NW64 [140-152]	Q9NW64 1xBiotin [K149]	Pre-mRNA-splicing factor RBM22 OS=Homo sapiens OX=9606 GN=RBM22 PE=1 SV=1	1	1632.84														No Quan Values	Not Found	Not Found	High	Not Found	Not Found	Not Found	High	6.994e-05	0.001306	25
[K].DKNEATVSTGKIAK.[G]	1xBiotin [K11]	1	1	3	Q9Y450	Q9Y450 [130-143]	Q9Y450 1xBiotin [K140]	HBS1-like protein OS=Homo sapiens OX=9606 GN=HBS1L PE=1 SV=1	2	1687.87														No Quan Values	High	High	Not Found	High	Not Found	Not Found	High	6.994e-05	0.0002302	36
[K].VLGKNMDAIIVDSEK.[T]	1xBiotin [K4]	1	1	1	Q14683	Q14683 [537-551]	Q14683 1xBiotin [K540]	Structural maintenance of chromosomes protein 1A OS=Homo sapiens OX=9606 GN=SMC1A PE=1 SV=2	1	1857.94														No Quan Values	High	Not Found	Not Found	Not Found	Not Found	Not Found	High	6.994e-05	4.909e-05	46
[K].VEPAVSSVVNSIQVLTSKAAILETAPK.[E]	1xBiotin [K18]	1	1	1	Q9P2E9	Q9P2E9 [149-175]	Q9P2E9 1xBiotin [K166]	Ribosome-binding protein 1 OS=Homo sapiens OX=9606 GN=RRBP1 PE=1 SV=5	1	2977.63														No Quan Values	Not Found	Not Found	High	Not Found	Not Found	Not Found	High	0.0009457	0.02617	16
[K].WTSQHSNTQTLGK.[-]	1xBiotin [K13]	1	1	4	Q6PKG0	Q6PKG0 [1084-1096]	Q6PKG0 1xBiotin [K1096]	La-related protein 1 OS=Homo sapiens OX=9606 GN=LARP1 PE=1 SV=2	0	1713.8														No Quan Values	High	High	High	Not Found	High	Not Found	High	6.994e-05	0.001606	20
[K].EAPFPKTQIAK.[E]	1xBiotin [K6]	1	1	2	Q9P2J5	Q9P2J5 [642-652]	Q9P2J5 1xBiotin [K647]	Leucine--tRNA ligase, cytoplasmic OS=Homo sapiens OX=9606 GN=LARS1 PE=1 SV=2	1	1455.77														No Quan Values	Not Found	High	High	Not Found	Not Found	Not Found	High	6.994e-05	0.0008063	13
[R].EASRPPEEPSAPSPTLPAQFKQR.[A]	1xBiotin [K21]	1	1	3	Q9H3P2	Q9H3P2 [351-373]	Q9H3P2 1xBiotin [K371]	Negative elongation factor A OS=Homo sapiens OX=9606 GN=NELFA PE=1 SV=3	1	2746.36														No Quan Values	High	High	High	Not Found	Not Found	Not Found	High	6.994e-05	3.967e-06	14
[K].YAKQHVPEQHPK.[D]	1xBiotin [K3]	1	1	1	Q9H3U1	Q9H3U1 [615-626]	Q9H3U1 1xBiotin [K617]	Protein unc-45 homolog A OS=Homo sapiens OX=9606 GN=UNC45A PE=1 SV=1	1	1687.84														No Quan Values	Not Found	High	Not Found	Not Found	Not Found	Not Found	High	0.0003667	0.01673	8
[R].AKTSDFLK.[V]	1xBiotin [K2]	1	1	2	O15144	O15144 [268-275]	O15144 1xBiotin [K269]	Actin-related protein 2/3 complex subunit 2 OS=Homo sapiens OX=9606 GN=ARPC2 PE=1 SV=1	1	1135.58														No Quan Values	High	Not Found	High	Not Found	Not Found	Not Found	High	0.002733	0.0875	3
[R].DKAPVQPQQSPAAAPGGTDEKPSGK.[E]	1xBiotin [K2]	1	1	1	Q13200	Q13200 [7-31]	Q13200 1xBiotin [K8]	26S proteasome non-ATPase regulatory subunit 2 OS=Homo sapiens OX=9606 GN=PSMD2 PE=1 SV=3	1	2687.31														No Quan Values	Not Found	Not Found	High	Not Found	Not Found	Not Found	High	6.994e-05	0.001455	11
[K].VDKGVVPLAGTNGETTTQGLDGLSER.[C]	1xBiotin [K3]	1	1	2	P04075	P04075 [109-134]	P04075 1xBiotin [K111]	Fructose-bisphosphate aldolase A OS=Homo sapiens OX=9606 GN=ALDOA PE=1 SV=2	1	2840.41														No Quan Values	Not Found	High	High	Not Found	Not Found	Not Found	High	6.994e-05	0.0006507	26
[K].DKACSPTSGSPTAGTAATAEHVVQPK.[A]	1xBiotin [K2]; 1xCarbamidomethyl [C4]	1	1	2	O75626	O75626 [507-532]	O75626 1xBiotin [K508]	PR domain zinc finger protein 1 OS=Homo sapiens OX=9606 GN=PRDM1 PE=1 SV=2	1	2794.31														No Quan Values	High	High	Not Found	Not Found	Not Found	Not Found	High	6.994e-05	3.409e-06	32
[R].YGVSEQTSLKTVSR.[T]	1xBiotin [K10]	1	1	2	Q5T5U3	Q5T5U3 [303-316]	Q5T5U3 1xBiotin [K312]	Rho GTPase-activating protein 21 OS=Homo sapiens OX=9606 GN=ARHGAP21 PE=1 SV=2	1	1780.89														No Quan Values	Not Found	High	High	Not Found	Not Found	Not Found	High	6.994e-05	4.269e-07	57
[K].VFIDQNLSPGKGVVSLVAVHPSTVNPLGK.[Q]	1xBiotin [K11]	1	1	1	Q14186	Q14186 [16-44]	Q14186 1xBiotin [K26]	Transcription factor Dp-1 OS=Homo sapiens OX=9606 GN=TFDP1 PE=1 SV=1	1	3198.73														No Quan Values	Not Found	Not Found	High	Not Found	Not Found	Not Found	High	6.994e-05	0.0004881	26
[-].MQSNKTFNLEK.[Q]	1xAcetyl [N-Term]; 1xBiotin [K5]	1	1	1	Q15233	Q15233 [1-11]	Q15233 1xAcetyl [N-Term]; 1xBiotin [K5]	Non-POU domain-containing octamer-binding protein OS=Homo sapiens OX=9606 GN=NONO PE=1 SV=4	1	1607.76														No Quan Values	High	Not Found	Not Found	Not Found	Not Found	Not Found	High	6.994e-05	1.071e-05	47
[K].TPAQSTHSEAPPSKMVLR.[I]	1xBiotin [K14]; 1xOxidation [M15]	1	1	2	Q9H869	Q9H869 [478-495]	Q9H869 1xBiotin [K491]	YY1-associated protein 1 OS=Homo sapiens OX=9606 GN=YY1AP1 PE=1 SV=2	1	2179.06														No Quan Values	High	High	Not Found	Not Found	Not Found	Not Found	High	6.994e-05	8.434e-05	13
[R].LLAEMDIQTQEAPSSTSQELGTKGPHPAPLSK.[F]	1xBiotin [K]; 1xOxidation [M5]	1	1	4	Q96SN8	Q96SN8 [1747-1778]	Q96SN8 1xBiotin [K]	CDK5 regulatory subunit-associated protein 2 OS=Homo sapiens OX=9606 GN=CDK5RAP2 PE=1 SV=5	1	3603.77														No Quan Values	High	High	High	Not Found	Not Found	Not Found	High	6.994e-05	0.0003395	28
[R].QQKLLVAGGVPLHPQSPLATK.[E]	1xBiotin [K3]	1	1	1	Q9UKV0	Q9UKV0 [407-427]	Q9UKV0 1xBiotin [K409]	Histone deacetylase 9 OS=Homo sapiens OX=9606 GN=HDAC9 PE=1 SV=2	1	2408.35														No Quan Values	Not Found	High	Not Found	Not Found	Not Found	Not Found	High	0.0001874	0.005041	15
[K].QTSPGKGLMPTPVTR.[R]	1xBiotin [K6]	1	1	2	Q9NRM7	Q9NRM7 [155-169]	Q9NRM7 1xBiotin [K160]	Serine/threonine-protein kinase LATS2 OS=Homo sapiens OX=9606 GN=LATS2 PE=1 SV=2	1	1795.92														No Quan Values	High	High	Not Found	Not Found	Not Found	Not Found	High	6.994e-05	0.000337	23
[K].IHKGVYQELPNSDPADPNSDPADLIFQK.[D]	1xBiotin [K3]	1	1	2	Q7Z7L1	Q7Z7L1 [169-196]	Q7Z7L1 1xBiotin [K171]	Schlafen family member 11 OS=Homo sapiens OX=9606 GN=SLFN11 PE=1 SV=2	1	3334.6														No Quan Values	High	Not Found	High	Not Found	Not Found	Not Found	High	0.000248	0.01276	6
[R].RAEAEKQLQQAQAAGAEQEVEK.[F]	1xBiotin [K6]	1	1	3	P39748	P39748 [104-125]	P39748 1xBiotin [K109]	Flap endonuclease 1 OS=Homo sapiens OX=9606 GN=FEN1 PE=1 SV=1	2	2638.29														No Quan Values	Not Found	Not Found	High	High	Not Found	High	High	6.994e-05	8.404e-06	32
[R].LGKVADWTGATYQDK.[R]	1xBiotin [K3]	1	1	1	O15371	O15371 [39-53]	O15371 1xBiotin [K41]	Eukaryotic translation initiation factor 3 subunit D OS=Homo sapiens OX=9606 GN=EIF3D PE=1 SV=1	1	1878.91														No Quan Values	High	Not Found	Not Found	Not Found	Not Found	Not Found	High	0.0001874	0.00451	15
[K].RPSQEEDTQSIGPKVQR.[Q]	1xBiotin [K14]	1	1	1	Q16526	Q16526 [566-582]	Q16526 1xBiotin [K579]	Cryptochrome-1 OS=Homo sapiens OX=9606 GN=CRY1 PE=1 SV=1	1	2181.07														No Quan Values	Not Found	Not Found	High	Not Found	Not Found	Not Found	High	6.994e-05	0.0002567	15
[R].SAEEEAADLPTKPTK.[I]	1xBiotin [K12]	1	1	1	Q8WW12	Q8WW12 [53-67]	Q8WW12 1xBiotin [K64]	PEST proteolytic signal-containing nuclear protein OS=Homo sapiens OX=9606 GN=PCNP PE=1 SV=2	0	1812.87														No Quan Values	Not Found	Not Found	High	Not Found	Not Found	Not Found	High	6.994e-05	9.829e-08	38
[K].SAFKVQNATTK.[G]	1xBiotin [K4]	1	1	1	Q9Y5V3	Q9Y5V3 [76-86]	Q9Y5V3 1xBiotin [K79]	Melanoma-associated antigen D1 OS=Homo sapiens OX=9606 GN=MAGED1 PE=1 SV=3	1	1420.73														No Quan Values	Not Found	High	Not Found	Not Found	Not Found	Not Found	High	6.994e-05	0.0005688	9
[M].SALEKSMHLGR.[L]	1xAcetyl [N-Term]; 1xBiotin [K5]; 1xOxidation [M7]	1	1	2	Q9Y570	Q9Y570 [2-12]	Q9Y570 1xAcetyl [N-Term]; 1xBiotin [K6]	Protein phosphatase methylesterase 1 OS=Homo sapiens OX=9606 GN=PPME1 PE=1 SV=3	1	1512.73														No Quan Values	Not Found	High	High	Not Found	Not Found	Not Found	High	6.994e-05	0.0002105	19
[R].IESKSMSAPVIFDR.[S]	1xBiotin [K4]	1	1	1	O60749	O60749 [113-126]	O60749 1xBiotin [K116]	Sorting nexin-2 OS=Homo sapiens OX=9606 GN=SNX2 PE=1 SV=2	1	1805.89														No Quan Values	Not Found	Not Found	Not Found	Not Found	Not Found	High	High	0.002515	0.08011	1
[K].LASLPGGVLKTSSINLVSSNAQHTCK.[E]	1xBiotin [K10]; 1xCarbamidomethyl [C25]	1	1	1	Q6ZVF9	Q6ZVF9 [410-435]	Q6ZVF9 1xBiotin [K419]	G protein-regulated inducer of neurite outgrowth 3 OS=Homo sapiens OX=9606 GN=GPRIN3 PE=2 SV=2	1	2908.5														No Quan Values	Not Found	Not Found	High	Not Found	Not Found	Not Found	High	0.001612	0.04147	3
[K].LADPVTLKIETK.[V]	1xBiotin [K8]	1	1	1	Q96T58	Q96T58 [2960-2971]	Q96T58 1xBiotin [K2967]	Msx2-interacting protein OS=Homo sapiens OX=9606 GN=SPEN PE=1 SV=1	1	1553.86														No Quan Values	Not Found	High	Not Found	Not Found	Not Found	Not Found	High	0.0006038	0.01983	9
[K].SEDTISKMNDFMR.[M]	1xBiotin [K7]	1	1	1	Q16666	Q16666 [445-457]; [501-513]	Q16666 1xBiotin [K451]; 1xBiotin [K507]	Gamma-interferon-inducible protein 16 OS=Homo sapiens OX=9606 GN=IFI16 PE=1 SV=3	1	1799.78														No Quan Values	High	Not Found	Not Found	Not Found	Not Found	Not Found	High	6.994e-05	1.928e-05	25
[R].KQPMLDAATGKSVWGSLAVQNSPK.[G]	1xBiotin [K11]	1	1	1	P18615	P18615 [332-355]	P18615 1xBiotin [K342]	Negative elongation factor E OS=Homo sapiens OX=9606 GN=NELFE PE=1 SV=3	2	2739.4														No Quan Values	Not Found	Not Found	High	Not Found	Not Found	Not Found	High	6.994e-05	0.0001644	18
[M].SHKQIYYSDKYDDEEFEYR.[H]	1xAcetyl [N-Term]; 1xBiotin [K3]	1	1	1	P61024	P61024 [2-20]	P61024 1xAcetyl [N-Term]; 1xBiotin [K4]	Cyclin-dependent kinases regulatory subunit 1 OS=Homo sapiens OX=9606 GN=CKS1B PE=1 SV=1	2	2783.19														No Quan Values	Not Found	High	Not Found	Not Found	Not Found	Not Found	High	6.994e-05	1.194e-08	47
[R].KLLTPAEEVLTEEER.[T]	1xBiotin [K1]	1	1	1	Q9C0B7	Q9C0B7 [238-252]	Q9C0B7 1xBiotin [K238]	Transport and Golgi organization protein 6 homolog OS=Homo sapiens OX=9606 GN=TANGO6 PE=1 SV=2	1	1983.01														No Quan Values	Not Found	Not Found	High	Not Found	Not Found	Not Found	High	6.994e-05	7.971e-06	22
[M].SKSFQQSSLSR.[D]	1xAcetyl [N-Term]; 1xBiotin [K2]	1	1	1	P43243	P43243 [2-12]	P43243 1xAcetyl [N-Term]; 1xBiotin [K3]	Matrin-3 OS=Homo sapiens OX=9606 GN=MATR3 PE=1 SV=2	1	1522.73														No Quan Values	Not Found	High	Not Found	Not Found	Not Found	Not Found	High	0.0001874	0.008166	9
[R].KFGDPVVQSDMK.[H]	1xBiotin [K1]	1	1	1	P0DMV8	P0DMV8 [77-88]	P0DMV8 1xBiotin [K77]	Heat shock 70 kDa protein 1A OS=Homo sapiens OX=9606 GN=HSPA1A PE=1 SV=1	1	1576.75														No Quan Values	High	Not Found	Not Found	Not Found	Not Found	Not Found	High	0.002414	0.07607	7
[R].IIAHSNQKSAAGYPDYYCK.[W]	1xBiotin [K8]; 1xCarbamidomethyl [C18]	1	1	3	O14646	O14646 [394-412]	O14646 1xBiotin [K401]	Chromodomain-helicase-DNA-binding protein 1 OS=Homo sapiens OX=9606 GN=CHD1 PE=1 SV=2	1	2412.11														No Quan Values	High	High	High	Not Found	Not Found	Not Found	High	6.994e-05	7.35e-06	27
[R].QDLTTLDVTKLTPLSHEVISR.[Q]	1xBiotin [K10]	1	2	1	P41091	P41091 [18-38]	P41091 1xBiotin [K27]	Eukaryotic translation initiation factor 2 subunit 3 OS=Homo sapiens OX=9606 GN=EIF2S3 PE=1 SV=3	1	2592.37														No Quan Values	Not Found	High	Not Found	Not Found	Not Found	Not Found	High	6.994e-05	3.451e-05	8
[K].QAIKSLNFQEDDDTSR.[E]	1xBiotin [K4]	1	1	2	Q9H814	Q9H814 [336-351]	Q9H814 1xBiotin [K339]	Phosphorylated adapter RNA export protein OS=Homo sapiens OX=9606 GN=PHAX PE=1 SV=1	1	2092.96														No Quan Values	High	High	Not Found	Not Found	Not Found	Not Found	High	6.994e-05	1.796e-05	39
[R].NWDFNLKVEAAK.[I]	1xBiotin [K7]	1	1	1	P42331	P42331 [8-19]	P42331 1xBiotin [K14]	Rho GTPase-activating protein 25 OS=Homo sapiens OX=9606 GN=ARHGAP25 PE=1 SV=2	1	1660.82														No Quan Values	High	Not Found	Not Found	Not Found	Not Found	Not Found	High	6.994e-05	3.729e-05	32
[K].LTPKLETMTLGNR.[S]	1xBiotin [K4]	1	1	2	Q9H171	Q9H171 [392-404]	Q9H171 1xBiotin [K395]	Z-DNA-binding protein 1 OS=Homo sapiens OX=9606 GN=ZBP1 PE=1 SV=2	1	1699.89														No Quan Values	High	Not Found	High	Not Found	Not Found	Not Found	High	6.994e-05	0.0004676	19
[R].ISVYYNEATGGKYVPR.[A]	1xBiotin [K12]	1	1	3	P07437	P07437 [47-62]	P07437 1xBiotin [K58]	Tubulin beta chain OS=Homo sapiens OX=9606 GN=TUBB PE=1 SV=2	1	2043														No Quan Values	High	High	High	Not Found	Not Found	Not Found	High	6.994e-05	1.634e-08	55
[R].NGLSLKEEHR.[A]	1xBiotin [K6]	1	1	2	Q13422	Q13422 [424-433]	Q13422 1xBiotin [K429]	DNA-binding protein Ikaros OS=Homo sapiens OX=9606 GN=IKZF1 PE=1 SV=1	1	1408.7														No Quan Values	Not Found	Not Found	Not Found	High	High	Not Found	High	6.994e-05	0.002499	16
[R].NKCYTAVVPLVYGGETK.[M]	1xBiotin [K2]; 1xCarbamidomethyl [C3]	1	1	2	P01591	P01591 [129-145]	P01591 1xBiotin [K130]	Immunoglobulin J chain OS=Homo sapiens OX=9606 GN=JCHAIN PE=1 SV=4	1	2125.05														No Quan Values	Not Found	High	High	Not Found	Not Found	Not Found	High	6.994e-05	1.925e-06	56
[R].NKGSVLIPGLVEGSTK.[R]	1xBiotin [K2]	1	1	1	Q86WJ1	Q86WJ1 [615-630]	Q86WJ1 1xBiotin [K616]	Chromodomain-helicase-DNA-binding protein 1-like OS=Homo sapiens OX=9606 GN=CHD1L PE=1 SV=3	1	1824.99														No Quan Values	Not Found	High	Not Found	Not Found	Not Found	Not Found	High	6.994e-05	0.00321	33
[K].LSPSWNPKIIYEPHPQLTR.[N]	1xBiotin [K8]	1	1	1	Q96BY7	Q96BY7 [254-272]	Q96BY7 1xBiotin [K261]	Autophagy-related protein 2 homolog B OS=Homo sapiens OX=9606 GN=ATG2B PE=1 SV=5	1	2502.3														No Quan Values	High	Not Found	Not Found	Not Found	Not Found	Not Found	High	6.994e-05	0.001358	12
[R].IRPHNLKVHILDTESFETTFGPK.[S]	1xBiotin [K7]	1	1	1	Q13823	Q13823 [125-147]	Q13823 1xBiotin [K131]	Nucleolar GTP-binding protein 2 OS=Homo sapiens OX=9606 GN=GNL2 PE=1 SV=1	1	2905.5														No Quan Values	Not Found	Not Found	High	Not Found	Not Found	Not Found	High	6.994e-05	0.002434	21
[R].LQETYSKLLLEK.[T]	1xBiotin [K7]	1	1	1	Q5VT06	Q5VT06 [657-668]	Q5VT06 1xBiotin [K663]	Centrosome-associated protein 350 OS=Homo sapiens OX=9606 GN=CEP350 PE=1 SV=1	1	1690.91														No Quan Values	High	Not Found	Not Found	Not Found	Not Found	Not Found	High	0.0001874	0.004765	21
[K].NMVKSADGVIVSGVK.[D]	1xBiotin [K4]; 1xOxidation [M2]	1	1	2	Q9UNH7	Q9UNH7 [190-204]	Q9UNH7 1xBiotin [K193]	Sorting nexin-6 OS=Homo sapiens OX=9606 GN=SNX6 PE=1 SV=1	1	1745.89														No Quan Values	High	High	Not Found	Not Found	Not Found	Not Found	High	6.994e-05	1.362e-06	45
[R].KDFLAMFSPK.[C]	1xBiotin [K1]	1	1	1	O60711	O60711 [260-269]	O60711 1xBiotin [K260]	Leupaxin OS=Homo sapiens OX=9606 GN=LPXN PE=1 SV=1	1	1409.7														No Quan Values	Not Found	Not Found	High	Not Found	Not Found	Not Found	High	0.0001874	0.01055	5
[K].LPTFGAPEQLVDLKQAGLEAAAK.[A]	1xBiotin [K14]	1	1	2	Q14258	Q14258 [403-425]	Q14258 1xBiotin [K416]	E3 ubiquitin/ISG15 ligase TRIM25 OS=Homo sapiens OX=9606 GN=TRIM25 PE=1 SV=2	1	2593.37														No Quan Values	Not Found	High	High	Not Found	Not Found	Not Found	High	6.994e-05	0.0006401	12
[K].IITAVPKIATGHGQQGVTQVVLK.[G]	1xBiotin [K7]	1	1	1	P51610	P51610 [814-836]	P51610 1xBiotin [K820]	Host cell factor 1 OS=Homo sapiens OX=9606 GN=HCFC1 PE=1 SV=2	1	2584.46														No Quan Values	Not Found	Not Found	Not Found	High	Not Found	Not Found	High	6.994e-05	0.001985	9
[K].NQVALNPQNTVFDAKR.[L]	1xBiotin [K15]	1	1	1	P0DMV8	P0DMV8 [57-72]	P0DMV8 1xBiotin [K71]	Heat shock 70 kDa protein 1A OS=Homo sapiens OX=9606 GN=HSPA1A PE=1 SV=1	1	2041.03														No Quan Values	High	Not Found	Not Found	Not Found	Not Found	Not Found	High	6.994e-05	0.0001152	33
[K].ILQKTQPTYPSVK.[S]	1xBiotin [K4]	1	1	2	O15226	O15226 [408-420]	O15226 1xBiotin [K411]	NF-kappa-B-repressing factor OS=Homo sapiens OX=9606 GN=NKRF PE=1 SV=2	1	1728.94														No Quan Values	Not Found	High	High	Not Found	Not Found	Not Found	High	6.994e-05	0.002325	16
[R].NTFNFGSKNVSGISFTENMGSSQQK.[N]	1xBiotin [K8]	1	1	1	P49792	P49792 [1097-1121]	P49792 1xBiotin [K1104]	E3 SUMO-protein ligase RanBP2 OS=Homo sapiens OX=9606 GN=RANBP2 PE=1 SV=2	1	2935.33														No Quan Values	Not Found	High	Not Found	Not Found	Not Found	Not Found	High	6.994e-05	0.00166	7
[K].NTKQANPSVLER.[D]	1xBiotin [K3]	1	1	3	Q8NDD1	Q8NDD1 [148-159]	Q8NDD1 1xBiotin [K150]	Uncharacterized protein C1orf131 OS=Homo sapiens OX=9606 GN=C1orf131 PE=1 SV=4	1	1582.8														No Quan Values	High	High	High	Not Found	Not Found	Not Found	High	6.994e-05	0.00172	16
[K].IIPQGADSTMLATKTVK.[H]	1xBiotin [K]	1	1	2	P35658	P35658 [1060-1076]	P35658 1xBiotin [K]	Nuclear pore complex protein Nup214 OS=Homo sapiens OX=9606 GN=NUP214 PE=1 SV=2	1	2000.06														No Quan Values	High	High	Not Found	Not Found	Not Found	Not Found	High	6.994e-05	0.0005042	27
[K].IINENYNPKFFGNLQSDDSK.[K]	1xBiotin [K9]	1	1	3	Q32MH5	Q32MH5 [660-679]	Q32MH5 1xBiotin [K668]	Protein FAM214A OS=Homo sapiens OX=9606 GN=FAM214A PE=1 SV=2	1	2569.2														No Quan Values	High	High	Not Found	Not Found	Not Found	Not Found	High	6.994e-05	3.109e-05	22
[R].NTYKMTSLETK.[T]	1xBiotin [K4]; 1xOxidation [M5]	1	1	1	P46013	P46013 [847-857]	P46013 1xBiotin [K850]	Proliferation marker protein Ki-67 OS=Homo sapiens OX=9606 GN=MKI67 PE=1 SV=2	1	1557.73														No Quan Values	Not Found	Not Found	High	Not Found	Not Found	Not Found	High	0.001565	0.03951	4
[K].NVLCSACSGQGGKSGAVQK.[C]	1xBiotin [K13]; 2xCarbamidomethyl [C4; C7]	1	1	4	O60884	O60884 [140-158]	O60884 1xBiotin [K152]	DnaJ homolog subfamily A member 2 OS=Homo sapiens OX=9606 GN=DNAJA2 PE=1 SV=1	1	2133.98														No Quan Values	High	High	High	Not Found	Not Found	Not Found	High	6.994e-05	1.488e-06	40
[K].LNYKPPPQKSLK.[E]	1xBiotin [K]	1	1	2	P52566	P52566 [22-33]	P52566 1xBiotin [K]	Rho GDP-dissociation inhibitor 2 OS=Homo sapiens OX=9606 GN=ARHGDIB PE=1 SV=3	1	1638.9														No Quan Values	High	High	Not Found	Not Found	Not Found	Not Found	High	0.0001361	0.003276	1
[R].HYSPEDEPSPEAQPIAAYKIVSQTNK.[Q]	1xBiotin [K19]	1	1	1	Q6ZSR9	Q6ZSR9 [292-317]	Q6ZSR9 1xBiotin [K310]	Uncharacterized protein FLJ45252 OS=Homo sapiens OX=9606 PE=2 SV=2	1	3125.49														No Quan Values	Not Found	High	Not Found	Not Found	Not Found	Not Found	High	6.994e-05	0.0005902	25
[K].SLLGDSAPTLHLNKGTPSQSPVVGR.[S]	1xBiotin [K14]	1	1	1	P52594	P52594 [162-186]	P52594 1xBiotin [K175]	Arf-GAP domain and FG repeat-containing protein 1 OS=Homo sapiens OX=9606 GN=AGFG1 PE=1 SV=2	1	2757.44														No Quan Values	Not Found	High	Not Found	Not Found	Not Found	Not Found	High	6.994e-05	0.001377	19
[K].SLVSKGTLVQTK.[G]	1xBiotin [K5]	2	5	1	P16401; P16402	P16401 [89-100]; P16402 [87-98]	P16401 1xBiotin [K93]; P16402 1xBiotin [K91]	Histone H1.5 OS=Homo sapiens OX=9606 GN=H1-5 PE=1 SV=3 Histone H1.3 OS=Homo sapiens OX=9606 GN=H1-3 PE=1 SV=2	1	1486.83														No Quan Values	Not Found	Not Found	Not Found	Not Found	Not Found	High	High	0.0007791	0.02197	11
[K].FLVEYKSAVEK.[K]	1xBiotin [K6]	1	1	1	O14929	O14929 [10-20]	O14929 1xBiotin [K15]	Histone acetyltransferase type B catalytic subunit OS=Homo sapiens OX=9606 GN=HAT1 PE=1 SV=1	1	1538.79														No Quan Values	High	Not Found	Not Found	Not Found	Not Found	Not Found	High	6.994e-05	0.000495	15
[R].STTFEKSLLMGK.[E]	1xBiotin [K6]; 1xOxidation [M10]	1	1	1	Q13098	Q13098 [433-444]	Q13098 1xBiotin [K438]	COP9 signalosome complex subunit 1 OS=Homo sapiens OX=9606 GN=GPS1 PE=1 SV=4	1	1583.78														No Quan Values	Not Found	High	Not Found	Not Found	Not Found	Not Found	High	0.0001874	0.0116	2
[K].FLTKGDNNEVDDR.[G]	1xBiotin [K4]	1	1	2	Q9BY50	Q9BY50 [123-135]	Q9BY50 1xBiotin [K126]	Signal peptidase complex catalytic subunit SEC11C OS=Homo sapiens OX=9606 GN=SEC11C PE=1 SV=3	1	1748.79														No Quan Values	High	Not Found	High	Not Found	Not Found	Not Found	High	6.994e-05	3.265e-06	44
[K].FGQGFGKTNIYTQK.[Q]	1xBiotin [K7]	1	1	2	Q9H5V9	Q9H5V9 [122-135]	Q9H5V9 1xBiotin [K128]	STING ER exit protein OS=Homo sapiens OX=9606 GN=STEEP1 PE=1 SV=1	1	1814.89														No Quan Values	High	High	Not Found	Not Found	Not Found	Not Found	High	6.994e-05	8.525e-07	48
[K].FFMLLTFPLSFPISK.[L]	1xBiotin [K15]; 1xOxidation [M3]	1	1	1	Q6P4Q7	Q6P4Q7 [308-322]	Q6P4Q7 1xBiotin [K322]	Metal transporter CNNM4 OS=Homo sapiens OX=9606 GN=CNNM4 PE=1 SV=3	0	2030.05														No Quan Values	Not Found	Not Found	Not Found	High	Not Found	Not Found	High	0.002515	0.08191	4
[R].SYTPMKGGISNVWFDR.[F]	1xBiotin [K6]	1	1	3	Q5VWZ2	Q5VWZ2 [65-80]	Q5VWZ2 1xBiotin [K70]	Lysophospholipase-like protein 1 OS=Homo sapiens OX=9606 GN=LYPLAL1 PE=1 SV=3	1	2083.97														No Quan Values	Not Found	High	High	Not Found	Not Found	High	High	6.994e-05	1.332e-05	35
[R].TAAAPKAGPGVVR.[K]	1xBiotin [K6]	1	1	1	Q15691	Q15691 [169-181]	Q15691 1xBiotin [K174]	Microtubule-associated protein RP/EB family member 1 OS=Homo sapiens OX=9606 GN=MAPRE1 PE=1 SV=3	1	1420.77														No Quan Values	High	Not Found	Not Found	Not Found	Not Found	Not Found	High	0.001932	0.05541	20
[K].TAGNSEFLGKTPGQNAQK.[W]	1xBiotin [K10]	1	1	3	P78344	P78344 [32-49]	P78344 1xBiotin [K41]	Eukaryotic translation initiation factor 4 gamma 2 OS=Homo sapiens OX=9606 GN=EIF4G2 PE=1 SV=1	1	2074														No Quan Values	High	High	High	Not Found	Not Found	Not Found	High	6.994e-05	0.0004065	16
[K].EVMDSLKQETQGLQK.[E]	1xBiotin [K7]	1	1	2	Q9NTJ3	Q9NTJ3 [462-476]	Q9NTJ3 1xBiotin [K468]	Structural maintenance of chromosomes protein 4 OS=Homo sapiens OX=9606 GN=SMC4 PE=1 SV=2	1	1959.95														No Quan Values	Not Found	High	High	Not Found	Not Found	Not Found	High	6.994e-05	0.0001381	25
[K].STQTVAKTTTAAAVASTGPSSR.[S]	1xBiotin [K7]	1	1	2	P27816	P27816 [803-824]	P27816 1xBiotin [K809]	Microtubule-associated protein 4 OS=Homo sapiens OX=9606 GN=MAP4 PE=1 SV=3	1	2319.16														No Quan Values	High	Not Found	High	Not Found	Not Found	Not Found	High	6.994e-05	0.00024	15
[K].TEDEVLTSKGDAWAK.[Y]	1xBiotin [K9]	1	1	3	Q9BQ61	Q9BQ61 [138-152]	Q9BQ61 1xBiotin [K146]	Telomerase RNA component interacting RNase OS=Homo sapiens OX=9606 GN=TRIR PE=1 SV=1	1	1875.88														No Quan Values	High	High	High	Not Found	Not Found	Not Found	High	6.994e-05	0.000153	33
[K].TEISVESKHQTLQGLAFPLQPEAQR.[A]	1xBiotin [K8]	1	1	2	Q6IBS0	Q6IBS0 [164-188]	Q6IBS0 1xBiotin [K171]	Twinfilin-2 OS=Homo sapiens OX=9606 GN=TWF2 PE=1 SV=2	1	3033.55														No Quan Values	Not Found	Not Found	High	High	Not Found	Not Found	High	6.994e-05	5.058e-05	21
[K].TEVNSGFFYKSAEER.[E]	1xBiotin [K10]	1	1	3	P40227	P40227 [242-256]	P40227 1xBiotin [K251]	T-complex protein 1 subunit zeta OS=Homo sapiens OX=9606 GN=CCT6A PE=1 SV=3	1	1989.9														No Quan Values	High	High	Not Found	High	Not Found	Not Found	High	6.994e-05	7.38e-06	27
[K].ESMCSTPAFPVSPETPYVKTALR.[H]	1xBiotin [K19]; 1xCarbamidomethyl [C4]; 1xOxidation [M3]	1	1	1	Q68CZ2	Q68CZ2 [839-861]	Q68CZ2 1xBiotin [K857]	Tensin-3 OS=Homo sapiens OX=9606 GN=TNS3 PE=1 SV=2	1	2810.32														No Quan Values	Not Found	Not Found	High	Not Found	Not Found	Not Found	High	6.994e-05	0.0003947	23
[K].ESMCSTPAFPVSPETPYVKTALR.[H]	1xBiotin [K19]; 1xCarbamidomethyl [C4]	1	1	1	Q68CZ2	Q68CZ2 [839-861]	Q68CZ2 1xBiotin [K857]	Tensin-3 OS=Homo sapiens OX=9606 GN=TNS3 PE=1 SV=2	1	2794.32														No Quan Values	Not Found	High	Not Found	Not Found	Not Found	Not Found	High	6.994e-05	0.0003053	15
[K].EQHPDMSVTKVVVHQETEIADE.[-]	1xBiotin [K10]; 1xOxidation [M6]	1	1	1	P11171	P11171 [843-864]	P11171 1xBiotin [K852]	Protein 4.1 OS=Homo sapiens OX=9606 GN=EPB41 PE=1 SV=4	1	2763.26														No Quan Values	Not Found	High	Not Found	Not Found	Not Found	Not Found	High	0.001565	0.0373	4
[R].TLAAKVELVDIQR.[E]	1xBiotin [K5]	1	1	1	O14492	O14492 [184-196]	O14492 1xBiotin [K188]	SH2B adapter protein 2 OS=Homo sapiens OX=9606 GN=SH2B2 PE=1 SV=2	1	1681.93														No Quan Values	Not Found	Not Found	High	Not Found	Not Found	Not Found	High	6.994e-05	0.001283	19
[K].EQGNVKAAGASDVVLYK.[I]	1xBiotin [K6]	1	1	4	Q9NSD9	Q9NSD9 [48-64]	Q9NSD9 1xBiotin [K53]	Phenylalanine--tRNA ligase beta subunit OS=Homo sapiens OX=9606 GN=FARSB PE=1 SV=3	1	1975														No Quan Values	High	High	Not Found	Not Found	High	High	High	6.994e-05	7.878e-06	21
[R].ENIQKSLAGSSGPGASSGTSGDHGELVVR.[I]	1xBiotin [K5]	1	1	5	P29692	P29692 [55-83]	P29692 1xBiotin [K59]	Elongation factor 1-delta OS=Homo sapiens OX=9606 GN=EEF1D PE=1 SV=5	1	3023.45														No Quan Values	High	High	High	Not Found	High	High	High	6.994e-05	6.624e-08	53
[R].TNGLTKPAALAAAPAKPGGAGGSK.[K]	1xBiotin [K6]	1	1	2	Q13619	Q13619 [18-41]	Q13619 1xBiotin [K23]	Cullin-4A OS=Homo sapiens OX=9606 GN=CUL4A PE=1 SV=3	0	2332.24														No Quan Values	High	Not Found	Not Found	High	Not Found	Not Found	High	0.0007791	0.02223	4
[K].ETQKSIYYITGESK.[E]	1xBiotin [K4]	1	1	2	P08238	P08238 [478-491]	P08238 1xBiotin [K481]	Heat shock protein HSP 90-beta OS=Homo sapiens OX=9606 GN=HSP90AB1 PE=1 SV=4	1	1872.9														No Quan Values	High	Not Found	High	Not Found	Not Found	Not Found	High	6.994e-05	0.0008187	51
[K].EKMVGGIAQIIAAQEEMLR.[K]	1xBiotin [K2]	1	1	1	Q9Y490	Q9Y490 [2492-2510]	Q9Y490 1xBiotin [K2493]	Talin-1 OS=Homo sapiens OX=9606 GN=TLN1 PE=1 SV=3	1	2313.18														No Quan Values	Not Found	Not Found	High	Not Found	Not Found	Not Found	High	0.000248	0.01347	10
[R].GAPQHYPKTAGNSEFLGK.[T]	1xBiotin [K8]	1	1	1	P78344	P78344 [24-41]	P78344 1xBiotin [K31]	Eukaryotic translation initiation factor 4 gamma 2 OS=Homo sapiens OX=9606 GN=EIF4G2 PE=1 SV=1	1	2128.03														No Quan Values	High	Not Found	Not Found	Not Found	Not Found	Not Found	High	0.0003064	0.01535	10
[R].GGKNSTWSGESK.[T]	1xBiotin [K3]	1	1	2	P19338	P19338 [475-486]	P19338 1xBiotin [K477]	Nucleolin OS=Homo sapiens OX=9606 GN=NCL PE=1 SV=3	1	1463.66														No Quan Values	Not Found	Not Found	High	High	Not Found	Not Found	High	6.994e-05	0.000701	23
[K].GTLVQTKGTGASGSFK.[L]	1xBiotin [K7]	2	5	2	P16401; P16402	P16401 [94-109]; P16402 [92-107]	P16401 1xBiotin [K100]; P16402 1xBiotin [K98]	Histone H1.5 OS=Homo sapiens OX=9606 GN=H1-5 PE=1 SV=3 Histone H1.3 OS=Homo sapiens OX=9606 GN=H1-3 PE=1 SV=2	1	1764.89														No Quan Values	Not Found	High	High	Not Found	Not Found	Not Found	High	6.994e-05	0.0002984	21
[K].SPILKISAPQPIPSNR.[I]	1xBiotin [K5]	1	1	1	Q9P2D0	Q9P2D0 [1083-1098]	Q9P2D0 1xBiotin [K1087]	Inhibitor of Bruton tyrosine kinase OS=Homo sapiens OX=9606 GN=IBTK PE=1 SV=3	1	1944.07														No Quan Values	High	Not Found	Not Found	Not Found	Not Found	Not Found	High	0.0001874	0.004882	39
[R].GQKATLLQQR.[R]	1xBiotin [K3]	1	1	1	P46013	P46013 [908-917]	P46013 1xBiotin [K910]	Proliferation marker protein Ki-67 OS=Homo sapiens OX=9606 GN=MKI67 PE=1 SV=2	1	1368.74														No Quan Values	Not Found	Not Found	High	Not Found	Not Found	Not Found	High	0.0001874	0.004945	5
[K].GQEVSPKVYFMK.[Q]	1xBiotin [K7]; 1xOxidation [M11]	1	1	3	P09936	P09936 [72-83]	P09936 1xBiotin [K78]	Ubiquitin carboxyl-terminal hydrolase isozyme L1 OS=Homo sapiens OX=9606 GN=UCHL1 PE=1 SV=2	1	1654.8														No Quan Values	High	High	High	Not Found	Not Found	Not Found	High	6.994e-05	3.566e-05	25
[K].GQEVSPKVYFMK.[Q]	1xBiotin [K7]	1	1	3	P09936	P09936 [72-83]	P09936 1xBiotin [K78]	Ubiquitin carboxyl-terminal hydrolase isozyme L1 OS=Homo sapiens OX=9606 GN=UCHL1 PE=1 SV=2	1	1638.8														No Quan Values	High	High	High	Not Found	Not Found	Not Found	High	6.994e-05	0.0001753	28
[R].GPLEYVPSAKVEVVEER.[Q]	1xBiotin [K10]	1	1	1	Q14764	Q14764 [361-377]	Q14764 1xBiotin [K370]	Major vault protein OS=Homo sapiens OX=9606 GN=MVP PE=1 SV=4	1	2127.08														No Quan Values	Not Found	Not Found	High	Not Found	Not Found	Not Found	High	6.994e-05	0.0008706	25
[K].GNLYSFGCPEYGQLGHNSDGKFIAR.[A]	1xBiotin [K21]; 1xCarbamidomethyl [C8]	1	1	1	Q9P258	Q9P258 [273-297]	Q9P258 1xBiotin [K293]	Protein RCC2 OS=Homo sapiens OX=9606 GN=RCC2 PE=1 SV=2	1	3013.37														No Quan Values	Not Found	High	Not Found	Not Found	Not Found	Not Found	High	6.994e-05	0.0005286	10
[K].GMKVEVLNSDAVLPSR.[V]	1xBiotin [K3]; 1xOxidation [M2]	1	1	3	Q969R5	Q969R5 [213-228]	Q969R5 1xBiotin [K215]	Lethal(3)malignant brain tumor-like protein 2 OS=Homo sapiens OX=9606 GN=L3MBTL2 PE=1 SV=1	1	1956.99														No Quan Values	High	High	High	Not Found	Not Found	Not Found	High	6.994e-05	6.586e-07	39
[K].GMKVEVLNSDAVLPSR.[V]	1xBiotin [K3]	1	1	1	Q969R5	Q969R5 [213-228]	Q969R5 1xBiotin [K215]	Lethal(3)malignant brain tumor-like protein 2 OS=Homo sapiens OX=9606 GN=L3MBTL2 PE=1 SV=1	1	1940.99														No Quan Values	Not Found	Not Found	High	Not Found	Not Found	Not Found	High	6.994e-05	0.0001754	39
[K].GEFKDEEETVTTKHIHITQATETTTTR.[H]	1xBiotin [K13]	1	1	2	Q14677	Q14677 [248-274]	Q14677 1xBiotin [K260]	Clathrin interactor 1 OS=Homo sapiens OX=9606 GN=CLINT1 PE=1 SV=1	2	3329.6														No Quan Values	High	High	Not Found	Not Found	Not Found	Not Found	High	6.994e-05	0.0002667	25
[R].GLPLVDDGGWNTVPISKGSRPIDTSR.[L]	1xBiotin [K17]	1	1	2	Q04637	Q04637 [1043-1068]	Q04637 1xBiotin [K1059]	Eukaryotic translation initiation factor 4 gamma 1 OS=Homo sapiens OX=9606 GN=EIF4G1 PE=1 SV=4	1	2963.5														No Quan Values	Not Found	Not Found	High	High	Not Found	Not Found	High	6.994e-05	4.269e-05	15
[R].SQKIVYICCGEDHTAALTK.[E]	1xBiotin [K3]; 2xCarbamidomethyl [C8; C9]	1	1	1	Q5GLZ8	Q5GLZ8 [241-259]	Q5GLZ8 1xBiotin [K243]	Probable E3 ubiquitin-protein ligase HERC4 OS=Homo sapiens OX=9606 GN=HERC4 PE=1 SV=1	1	2420.14														No Quan Values	Not Found	Not Found	High	Not Found	Not Found	Not Found	High	6.994e-05	0.0001401	17
[K].SQTINNEAFSGIKIEK.[H]	1xBiotin [K]	1	1	3	Q9H7E2	Q9H7E2 [458-473]	Q9H7E2 1xBiotin [K]	Tudor domain-containing protein 3 OS=Homo sapiens OX=9606 GN=TDRD3 PE=1 SV=1	1	2005.01														No Quan Values	High	High	High	Not Found	Not Found	Not Found	High	6.994e-05	2.032e-05	28
[K].SQVFDHETKGSVAVR.[V]	1xBiotin [K9]	1	1	1	Q9Y4C8	Q9Y4C8 [537-551]	Q9Y4C8 1xBiotin [K545]	Probable RNA-binding protein 19 OS=Homo sapiens OX=9606 GN=RBM19 PE=1 SV=3	1	1885.92														No Quan Values	Not Found	High	Not Found	Not Found	Not Found	Not Found	High	0.0001874	0.004508	13
[K].SSGSAVGGKGIAPASPMLGNASNPNK.[A]	1xBiotin [K9]	1	1	5	P27448	P27448 [455-480]	P27448 1xBiotin [K463]	MAP/microtubule affinity-regulating kinase 3 OS=Homo sapiens OX=9606 GN=MARK3 PE=1 SV=5	1	2595.27														No Quan Values	High	High	High	High	Not Found	High	High	6.994e-05	8.3e-05	28
[R].SSIAHSSPSPPGSKSATPSPSSSTQEEESEVHFK.[I]	1xBiotin [K14]	1	1	2	Q96NM4	Q96NM4 [193-226]	Q96NM4 1xBiotin [K206]	TOX high mobility group box family member 2 OS=Homo sapiens OX=9606 GN=TOX2 PE=1 SV=2	1	3709.69														No Quan Values	High	Not Found	High	Not Found	Not Found	Not Found	High	6.994e-05	0.0003242	19
[R].GKSSEPVVIMK.[R]	1xBiotin [K2]; 1xOxidation [M10]	1	1	3	P46013	P46013 [3039-3049]	P46013 1xBiotin [K3040]	Proliferation marker protein Ki-67 OS=Homo sapiens OX=9606 GN=MKI67 PE=1 SV=2	1	1416.72														No Quan Values	High	High	High	Not Found	Not Found	Not Found	High	6.994e-05	0.001536	16
[K].SSQQPSTPQQAPPGQPQQGTFVAHKEIK.[L]	1xBiotin [K28]	1	1	1	Q86VM9	Q86VM9 [790-817]	Q86VM9 1xBiotin [K817]	Zinc finger CCCH domain-containing protein 18 OS=Homo sapiens OX=9606 GN=ZC3H18 PE=1 SV=2	1	3227.59														No Quan Values	Not Found	High	Not Found	Not Found	Not Found	Not Found	High	0.0007791	0.0214	2
[R].SSSSLLASPGHISVKEPTPSIASDISLPIATQELR.[Q]	1xBiotin [K15]	1	1	1	A0FGR8	A0FGR8 [736-770]	A0FGR8 1xBiotin [K750]	Extended synaptotagmin-2 OS=Homo sapiens OX=9606 GN=ESYT2 PE=1 SV=1	1	3814.99														No Quan Values	Not Found	Not Found	High	Not Found	Not Found	Not Found	High	6.994e-05	3.455e-07	22
[R].GKEDALVTKNLVPGESVYGEK.[R]	1xBiotin [K9]	1	1	1	P22087	P22087 [101-121]	P22087 1xBiotin [K109]	rRNA 2'-O-methyltransferase fibrillarin OS=Homo sapiens OX=9606 GN=FBL PE=1 SV=2	2	2459.25														No Quan Values	Not Found	High	Not Found	Not Found	Not Found	Not Found	High	0.001612	0.04246	18
[R].SPVVELSKVPLVQR.[G]	1xBiotin [K8]	1	1	1	P25098	P25098 [670-683]	P25098 1xBiotin [K677]	Beta-adrenergic receptor kinase 1 OS=Homo sapiens OX=9606 GN=GRK2 PE=1 SV=2	1	1777														No Quan Values	Not Found	Not Found	High	Not Found	Not Found	Not Found	High	6.994e-05	0.0001716	38
[K].YVAKELAVR.[T]	1xBiotin [K4]	1	1	1	Q14739	Q14739 [187-195]	Q14739 1xBiotin [K190]	Delta(14)-sterol reductase LBR OS=Homo sapiens OX=9606 GN=LBR PE=1 SV=2	1	1274.69														No Quan Values	Not Found	Not Found	Not Found	Not Found	High	Not Found	High	0.0001874	0.006015	7

## Sheet: Pomalidomide
Annotated Sequence	Modifications	# Protein Groups	# Proteins	# PSMs	Master Protein Accessions	Positions in Master Proteins	Modifications in Master Proteins	Master Protein Descriptions	# Missed Cleavages	Theo. MH+ [Da]	Abundances (Normalized): F7: Sample, DMSO	Abundances (Normalized): F9: Sample, DMSO	Abundances (Normalized): F11: Sample, DMSO	Abundances (Normalized): F8: Sample, Pom	Abundances (Normalized): F10: Sample, Pom	Abundances (Normalized): F12: Sample, Pom	Ratio (Pom/DMSO)	Ratio (log 2)	p Value	p Value (-LOG10)	p Value Rank	q value	q value (-log10)
[R].TQSDGIQQAKVQILPECVLPSTMSAVQLESLNK.[C]	1xBiotin [K10]; 1xCarbamidomethyl [C17]	1	1	5	Q96SW2	Q96SW2 [172-204]	Q96SW2 1xBiotin [K181]	Protein cereblon OS=Homo sapiens OX=9606 GN=CRBN PE=1 SV=1	1	3838.94	822663	825553	825858	6777.33	19817	6529.26	0.0133883	-6.22288	5.6377e-09	8.2489	1	2.74556e-06	5.56137
[K].IVKPGMK.[L]	1xBiotin [K3]; 1xOxidation [M6]	1	1	16	P12270	P12270 [388-394]	P12270 1xBiotin [K390]	Nucleoprotein TPR OS=Homo sapiens OX=9606 GN=TPR PE=1 SV=3	0	1014.55	236008	240816	231859	98655.2	108871	107024	0.443851	-1.17185	5.4984e-06	5.25976	2	0.00133886	2.87326
[R].VSLDVNHFAPDELTVKTK.[D]	1xBiotin [K16]	1	1	2	P04792	P04792 [97-114]	P04792 1xBiotin [K112]	Heat shock protein beta-1 OS=Homo sapiens OX=9606 GN=HSPB1 PE=1 SV=2	1	2239.14	78028.1	83865.5	78583.3	9598.83	12477.8	7002.04	0.120921	-3.04786	8.57877e-06	5.06657	3	0.00139262	2.85617
[R].VCGKSASPLK.[V]	1xBiotin [K4]; 1xCarbamidomethyl [C2]	1	1	2	P54296	P54296 [1230-1239]	P54296 1xBiotin [K1233]	Myomesin-2 OS=Homo sapiens OX=9606 GN=MYOM2 PE=1 SV=2	1	1272.64	78210.6	73454.4	73137.4	13350.9	19285.3	14193.7	0.208316	-2.26315	1.79841e-05	4.74511	4	0.00218956	2.65964
[K].SSTPGLKSNTPTPR.[N]	1xBiotin [K7]	1	1	11	Q04726	Q04726 [310-323]	Q04726 1xBiotin [K316]	Transducin-like enhancer protein 3 OS=Homo sapiens OX=9606 GN=TLE3 PE=1 SV=2	1	1668.84	190385	182789	193678	72343.4	81888.4	82928.8	0.418381	-1.25711	1.92155e-05	4.71635	5	0.00187159	2.72779
[K].AENKGISPVVSEHR.[K]	1xBiotin [K4]	1	1	5	Q99700	Q99700 [778-791]	Q99700 1xBiotin [K781]	Ataxin-2 OS=Homo sapiens OX=9606 GN=ATXN2 PE=1 SV=2	1	1748.87	784134	825340	781466	345463	354335	390184	0.45588	-1.13327	2.52635e-05	4.59751	6	0.00205055	2.68813
[K].TPQKEESDVPQWSSQFLQKSPLPTK.[R]	1xBiotin [K19]	1	1	7	Q96FZ2	Q96FZ2 [303-327]	Q96FZ2 1xBiotin [K321]	Abasic site processing protein HMCES OS=Homo sapiens OX=9606 GN=HMCES PE=1 SV=1	2	3111.55	153283	176132	168441	11918.6	18293.9	18521.7	0.0978883	-3.35272	2.91168e-05	4.53586	7	0.0020257	2.69343
[K].KYPQLR.[N]	1xBiotin [K1]	1	1	2	Q9NR48	Q9NR48 [1275-1280]	Q9NR48 1xBiotin [K1275]	Histone-lysine N-methyltransferase ASH1L OS=Homo sapiens OX=9606 GN=ASH1L PE=1 SV=2	1	1030.55	92774.1	94867	100841	29621.6	32946.4	36145.7	0.342183	-1.54716	3.2524e-05	4.4878	8	0.0019799	2.70336
[R].KSGFPIR.[Y]	1xBiotin [K1]	1	1	1	Q6PIF6	Q6PIF6 [688-694]	Q6PIF6 1xBiotin [K688]	Unconventional myosin-VIIb OS=Homo sapiens OX=9606 GN=MYO7B PE=1 SV=2	1	1030.55	92774.1	94867	100841	29621.6	32946.4	36145.7	0.342183	-1.54716	3.2524e-05	4.4878	9	0.00175991	2.75451
[K].TLSVKGITPAVLPETVYPVIK.[E]	1xBiotin [K5]	1	1	2	Q9HCM1	Q9HCM1 [773-793]	Q9HCM1 1xBiotin [K777]	Retroelement silencing factor 1 OS=Homo sapiens OX=9606 GN=RESF1 PE=1 SV=3	1	2451.39	202491	192924	172042	4198.77	13538.3	5782.01	0.0414464	-4.59261	4.33331e-05	4.36318	10	0.00211032	2.67565
[K].ILEDVVGVPEKK.[V]	1xBiotin [K]	1	1	3	Q9ULW0	Q9ULW0 [466-477]	Q9ULW0 1xBiotin [K]	Targeting protein for Xklp2 OS=Homo sapiens OX=9606 GN=TPX2 PE=1 SV=2	1	1551.85	85588.7	96350	93443.2	5453.53	10888.7	15503.4	0.115642	-3.11227	4.77441e-05	4.32108	11	0.00211376	2.67494
[R].LNPDGKSIR.[N]	1xBiotin [K6]	1	1	17	P25685	P25685 [190-198]	P25685 1xBiotin [K195]	DnaJ homolog subfamily B member 1 OS=Homo sapiens OX=9606 GN=DNAJB1 PE=1 SV=4	1	1225.64	1.43924e+06	1.3865e+06	1.36657e+06	781895	857428	829223	0.588827	-0.764083	4.92977e-05	4.30717	12	0.00200067	2.69883
[R].YNELSYKTIVHESER.[L]	1xBiotin [K7]	1	1	2	Q9BT78	Q9BT78 [208-222]	Q9BT78 1xBiotin [K214]	COP9 signalosome complex subunit 4 OS=Homo sapiens OX=9606 GN=COPS4 PE=1 SV=1	1	2094	49399	50862.9	48564.1	18315.8	20395.5	14694.9	0.358849	-1.47855	5.97122e-05	4.22394	13	0.00223691	2.65035
[R].VGDVQGQESESQLPTKIILTGQK.[T]	1xBiotin [K16]	1	1	3	Q96JH7	Q96JH7 [676-698]	Q96JH7 1xBiotin [K691]	Deubiquitinating protein VCPIP1 OS=Homo sapiens OX=9606 GN=VCPIP1 PE=1 SV=2	1	2681.38	91624.9	88795.1	93938.8	21292.5	12678.5	4520.29	0.140295	-2.83346	0.000100591	3.99744	14	0.00349913	2.45604
[R].GVPDAKIR.[I]	1xBiotin [K6]	1	2	2	P27635	P27635 [25-32]	P27635 1xBiotin [K30]	60S ribosomal protein L10 OS=Homo sapiens OX=9606 GN=RPL10 PE=1 SV=4	1	1081.58	61301.5	69562.4	64872.2	14460.1	20685.7	20679	0.285204	-1.80993	0.000123609	3.90795	15	0.00401318	2.39651
[K].SSYKSILPYPVSPK.[Q]	1xBiotin [K4]	1	1	16	Q8IWI9	Q8IWI9 [913-926]	Q8IWI9 1xBiotin [K916]	MAX gene-associated protein OS=Homo sapiens OX=9606 GN=MGA PE=1 SV=4	1	1791.93	629072	653990	572855	269237	256699	268661	0.428142	-1.22384	0.000130323	3.88498	16	0.00396669	2.40157
[K].EIQEAKAPSPSINR.[Q]	1xBiotin [K6]	1	1	14	Q9UJ41	Q9UJ41 [116-129]	Q9UJ41 1xBiotin [K121]	Rab5 GDP/GTP exchange factor OS=Homo sapiens OX=9606 GN=RABGEF1 PE=1 SV=3	1	1765.89	209433	204595	204458	77304.2	103331	95346.7	0.446222	-1.16417	0.000131295	3.88175	17	0.00376122	2.42467
[K].DLGHNDKSSTPGLK.[S]	1xBiotin [K7]	1	1	7	Q04726	Q04726 [303-316]	Q04726 1xBiotin [K309]	Transducin-like enhancer protein 3 OS=Homo sapiens OX=9606 GN=TLE3 PE=1 SV=2	1	1694.82	194027	195053	215111	76152.8	54197.5	70304.6	0.332105	-1.59029	0.00014429	3.84076	18	0.00390386	2.40851
[R].SCPETLTHAVGMSESPIGPKSTMLR.[A]	1xBiotin [K20]; 1xCarbamidomethyl [C2]	1	1	4	Q68CZ2	Q68CZ2 [887-911]	Q68CZ2 1xBiotin [K906]	Tensin-3 OS=Homo sapiens OX=9606 GN=TNS3 PE=1 SV=2	1	2912.38	85320.7	75741.2	92059	14563.6	17144.1	12367.9	0.174129	-2.52177	0.000145609	3.83681	19	0.0037322	2.42804
[K].DTAKSLQPLAPR.[N]	1xBiotin [K4]	1	1	3	Q14764	Q14764 [441-452]	Q14764 1xBiotin [K444]	Major vault protein OS=Homo sapiens OX=9606 GN=MVP PE=1 SV=4	1	1522.8	73066.5	73601.3	78798.2	16163.1	20002.2	6410.41	0.188834	-2.40481	0.000162905	3.78806	20	0.00396675	2.40157
[R].HGQKGTCGIQYR.[Q]	1xBiotin [K4]; 1xCarbamidomethyl [C7]	1	1	2	P30876	P30876 [939-950]	P30876 1xBiotin [K942]	DNA-directed RNA polymerase II subunit RPB2 OS=Homo sapiens OX=9606 GN=POLR2B PE=1 SV=1	1	1630.76	60754.2	56018.2	57728.3	18051.4	11656.4	7496.59	0.213205	-2.22969	0.000169706	3.7703	21	0.00393556	2.40499
[K].SPIKASDLTK.[F]	1xBiotin [K4]	1	1	5	Q5QJE6	Q5QJE6 [381-390]	Q5QJE6 1xBiotin [K384]	Deoxynucleotidyltransferase terminal-interacting protein 2 OS=Homo sapiens OX=9606 GN=DNTTIP2 PE=1 SV=2	1	1285.68	111225	98677.2	110036	54779.7	55495.3	53066.2	0.510539	-0.969906	0.000211743	3.67419	22	0.00468721	2.32909
[R].LQKGNLPVR.[A]	1xBiotin [K3]	1	1	3	Q16828	Q16828 [66-74]	Q16828 1xBiotin [K68]	Dual specificity protein phosphatase 6 OS=Homo sapiens OX=9606 GN=DUSP6 PE=1 SV=2	1	1250.7	79807.2	94100.8	80585	16792.9	18497	23802.7	0.232197	-2.10658	0.00021624	3.66506	23	0.00457864	2.33926
[K].KPNIINFDTSLPTSHTYLGADMEEFHGR.[T]	1xBiotin [K1]	1	1	6	Q96SW2	Q96SW2 [43-70]	Q96SW2 1xBiotin [K43]	Protein cereblon OS=Homo sapiens OX=9606 GN=CRBN PE=1 SV=1	0	3416.6	392529	453556	453173	156908	177629	152990	0.375234	-1.41414	0.000236704	3.62579	24	0.00480312	2.31848
[K].VYLPNKQR.[T]	1xBiotin [K6]	1	1	6	P10398	P10398 [23-30]	P10398 1xBiotin [K28]	Serine/threonine-protein kinase A-Raf OS=Homo sapiens OX=9606 GN=ARAF PE=1 SV=2	1	1243.66	93157.6	101206	103344	42529.1	51310.6	50086.8	0.483448	-1.04857	0.000245072	3.61071	25	0.00477401	2.32112
[R].ELPHFTEAGLKILR.[V]	1xBiotin [K11]	1	1	4	Q8TCU4	Q8TCU4 [1819-1832]	Q8TCU4 1xBiotin [K1829]	Alstrom syndrome protein 1 OS=Homo sapiens OX=9606 GN=ALMS1 PE=1 SV=4	1	1850	75626.1	70835.4	79637.9	37524.9	33205.1	39372.3	0.486964	-1.03811	0.000247566	3.60631	26	0.00463709	2.33375
[K].ISTEVGITNVDLSTVDKDQSIAPKTTR.[V]	1xBiotin [K24]	1	1	2	P04844	P04844 [369-395]	P04844 1xBiotin [K392]	Dolichyl-diphosphooligosaccharide--protein glycosyltransferase subunit 2 OS=Homo sapiens OX=9606 GN=RPN2 PE=1 SV=3	2	3114.6	58288.6	52661.3	54353.4	4017.06	14345.6	3668.95	0.13328	-2.90747	0.000249984	3.60209	27	0.00450898	2.34592
[K].GKGPLPMEAIEK.[M]	1xBiotin [K2]	1	1	7	Q6P1N0	Q6P1N0 [64-75]	Q6P1N0 1xBiotin [K65]	Coiled-coil and C2 domain-containing protein 1A OS=Homo sapiens OX=9606 GN=CC2D1A PE=1 SV=1	1	1495.76	167307	176974	182239	113740	102443	109122	0.61784	-0.694696	0.000253251	3.59645	28	0.00440476	2.35608
[R].EEAQAGPCPAAPIFKGCFYTHPTEVLKPVSQHPR.[D]	1xBiotin [K15]; 2xCarbamidomethyl [C8; C17]	1	1	5	Q03989	Q03989 [327-360]	Q03989 1xBiotin [K341]	AT-rich interactive domain-containing protein 5A OS=Homo sapiens OX=9606 GN=ARID5A PE=1 SV=2	1	4045.95	198462	230881	195599	21572.7	20141.6	48752.4	0.14476	-2.78826	0.000262415	3.58101	29	0.00440677	2.35588
[K].WSLKAAMPVEAK.[C]	1xBiotin [K4]	1	1	3	Q8WZ60	Q8WZ60 [496-507]	Q8WZ60 1xBiotin [K499]	Kelch-like protein 6 OS=Homo sapiens OX=9606 GN=KLHL6 PE=1 SV=3	1	1556.8	88551	99364.8	111884	4566.74	12304.9	14344.6	0.104124	-3.26363	0.000263538	3.57916	30	0.0042781	2.36875
[K].GKNCVAIAADR.[R]	1xBiotin [K2]; 1xCarbamidomethyl [C4]	1	1	6	P49720	P49720 [16-26]	P49720 1xBiotin [K17]	Proteasome subunit beta type-3 OS=Homo sapiens OX=9606 GN=PSMB3 PE=1 SV=2	1	1400.68	132044	161914	139067	35453.8	36880.6	33380.6	0.244132	-2.03427	0.000274304	3.56177	31	0.00430923	2.3656
[R].FKVLELR.[T]	1xBiotin [K2]	1	1	8	Q96SW2	Q96SW2 [165-171]	Q96SW2 1xBiotin [K166]	Protein cereblon OS=Homo sapiens OX=9606 GN=CRBN PE=1 SV=1	1	1130.64	633706	678591	730203	183058	260281	255078	0.341942	-1.54818	0.000278073	3.55584	32	0.00423192	2.37346
[K].IILTGQKTK.[T]	1xBiotin [K]	1	1	5	Q96JH7	Q96JH7 [692-700]	Q96JH7 1xBiotin [K]	Deubiquitinating protein VCPIP1 OS=Homo sapiens OX=9606 GN=VCPIP1 PE=1 SV=2	1	1227.71	104103	119803	114170	39774.3	34462.1	49362.4	0.365596	-1.45168	0.0003507	3.45506	33	0.00517548	2.28605
[M].SLKLQASNVTNK.[N]	1xAcetyl [N-Term]; 1xBiotin [K3]	1	1	8	Q9UKM9	Q9UKM9 [2-13]	Q9UKM9 1xAcetyl [N-Term]; 1xBiotin [K4]	RNA-binding protein Raly OS=Homo sapiens OX=9606 GN=RALY PE=1 SV=1	1	1570.83	384067	405857	429566	161568	201724	207158	0.467777	-1.09611	0.000373635	3.42755	34	0.00535177	2.2715
[K].KHVNPVQALSEFK.[A]	1xBiotin [K1]	1	1	3	P35221	P35221 [889-901]	P35221 1xBiotin [K889]	Catenin alpha-1 OS=Homo sapiens OX=9606 GN=CTNNA1 PE=1 SV=1	1	1722.9	114369	99361.1	117966	32750.5	42952.2	40493.2	0.350308	-1.5133	0.000375257	3.42567	35	0.00522143	2.28221
[M].AQQAADKYLYVDK.[N]	1xAcetyl [N-Term]; 1xBiotin [K7]	1	1	23	P35579	P35579 [2-14]	P35579 1xAcetyl [N-Term]; 1xBiotin [K8]	Myosin-9 OS=Homo sapiens OX=9606 GN=MYH9 PE=1 SV=4	1	1780.86	853186	965307	1.06407e+06	3.3742e+06	4.18916e+06	4.10243e+06	4.04702	2.01686	0.000384423	3.41519	36	0.00520039	2.28396
[K].NYKNASGVVNSSPR.[S]	1xBiotin [K3]	1	1	3	Q8N5G2	Q8N5G2 [321-334]	Q8N5G2 1xBiotin [K323]	Macoilin OS=Homo sapiens OX=9606 GN=MACO1 PE=1 SV=1	1	1718.83	33207.7	36925.6	30152.4	9422.72	9359.58	11857.4	0.305524	-1.71064	0.000397942	3.40018	37	0.00523778	2.28085
[R].SYELLKPPPICPR.[D]	1xBiotin [K6]; 1xCarbamidomethyl [C11]	1	1	6	Q9UKT9	Q9UKT9 [424-436]	Q9UKT9 1xBiotin [K429]	Zinc finger protein Aiolos OS=Homo sapiens OX=9606 GN=IKZF3 PE=1 SV=2	0	1795.92	6765.12	21261.6	39450.9	247692	322242	273691	12.5023	3.64412	0.000406843	3.39057	38	0.00521402	2.28283
[K].SVSQVTKSVDFHFR.[T]	1xBiotin [K7]	1	1	1	Q9ULW0	Q9ULW0 [250-263]	Q9ULW0 1xBiotin [K256]	Targeting protein for Xklp2 OS=Homo sapiens OX=9606 GN=TPX2 PE=1 SV=2	1	1862.92	45321.3	37753	43090.2	5569.51	11552.7	3922.92	0.166807	-2.58375	0.000408353	3.38896	39	0.00509917	2.2925
[R].KFTYLGSQDR.[A]	1xBiotin [K1]	1	1	2	Q7Z2W4	Q7Z2W4 [296-305]	Q7Z2W4 1xBiotin [K296]	Zinc finger CCCH-type antiviral protein 1 OS=Homo sapiens OX=9606 GN=ZC3HAV1 PE=1 SV=3	1	1440.69	53473.1	42596.6	50514.5	13836.4	9719.93	12273.5	0.244432	-2.0325	0.000437649	3.35887	40	0.00532838	2.2734
[K].SILAEYKIHNADVTLR.[S]	1xBiotin [K7]	1	1	3	Q9Y295	Q9Y295 [207-222]	Q9Y295 1xBiotin [K213]	Developmentally-regulated GTP-binding protein 1 OS=Homo sapiens OX=9606 GN=DRG1 PE=1 SV=1	1	2069.08	87192.2	92485.1	96215.5	29500.4	18254.2	7333.1	0.199671	-2.32431	0.000440976	3.35559	41	0.00523793	2.28084
[R].NLIQKDR.[T]	1xBiotin [K5]	1	1	6	Q96SW2	Q96SW2 [112-118]	Q96SW2 1xBiotin [K116]	Protein cereblon OS=Homo sapiens OX=9606 GN=CRBN PE=1 SV=1	1	1112.59	367859	421718	356120	142108	158818	164820	0.406518	-1.29861	0.000442335	3.35425	42	0.00512898	2.28997
[K].EISSVKLVSR.[Y]	1xBiotin [K6]	1	1	5	P46013	P46013 [205-214]	P46013 1xBiotin [K210]	Proliferation marker protein Ki-67 OS=Homo sapiens OX=9606 GN=MKI67 PE=1 SV=2	1	1343.74	123013	131301	134520	29986.1	55733.2	44724.5	0.335474	-1.57573	0.000466333	3.3313	43	0.00528149	2.27724
[R].VEVGPKTYIR.[Q]	1xBiotin [K6]	1	1	10	Q14764	Q14764 [28-37]	Q14764 1xBiotin [K33]	Major vault protein OS=Homo sapiens OX=9606 GN=MVP PE=1 SV=4	1	1387.74	186757	241114	230685	27643	46900.8	37030.2	0.169422	-2.56131	0.000485668	3.31366	44	0.00537546	2.26958
[R].EYNEYENIKLER.[H]	1xBiotin [K9]	1	1	12	Q9UKT9	Q9UKT9 [92-103]	Q9UKT9 1xBiotin [K100]	Zinc finger protein Aiolos OS=Homo sapiens OX=9606 GN=IKZF3 PE=1 SV=2	1	1825.84	33927.8	54575.7	38649.1	683856	938154	866524	19.5712	4.29066	0.000489664	3.3101	45	0.00529926	2.27579
[K].EDALPGQKTEFK.[V]	1xBiotin [K8]	1	1	1	P35613	P35613 [180-191]	P35613 1xBiotin [K187]	Basigin OS=Homo sapiens OX=9606 GN=BSG PE=1 SV=2	1	1588.77	62389.9	73305.1	71131.9	10572.1	5205.56	20534.6	0.175568	-2.50989	0.00052846	3.27699	46	0.00559478	2.25222
[R].TSAAAVSSKLLQAR.[V]	1xBiotin [K9]	1	1	1	Q8NF50	Q8NF50 [886-899]	Q8NF50 1xBiotin [K894]	Dedicator of cytokinesis protein 8 OS=Homo sapiens OX=9606 GN=DOCK8 PE=1 SV=3	1	1628.88	226497	280050	293835	52332	61139.6	56890.4	0.212851	-2.23208	0.00053093	3.27496	47	0.00550134	2.25953
[K].EITALAPSTMKIK.[I]	1xBiotin [K13]	2	6	3	P60709; P68032	P60709 [316-328]; P68032 [318-330]	P60709 1xBiotin [K328]; P68032 1xBiotin [K330]	Actin, cytoplasmic 1 OS=Homo sapiens OX=9606 GN=ACTB PE=1 SV=1 Actin, alpha cardiac muscle 1 OS=Homo sapiens OX=9606 GN=ACTC1 PE=1 SV=1	1	1628.88	226497	280050	293835	52332	61139.6	56890.4	0.212851	-2.23208	0.00053093	3.27496	48	0.00538673	2.26868
[R].IVAPGKGILAADESTGSIAK.[R]	1xBiotin [K6]	1	1	5	P04075	P04075 [23-42]	P04075 1xBiotin [K28]	Fructose-bisphosphate aldolase A OS=Homo sapiens OX=9606 GN=ALDOA PE=1 SV=2	1	2124.14	109077	125406	139991	16563.6	6405.17	26732.3	0.132722	-2.91352	0.000534087	3.27239	49	0.00530817	2.27506
[R].SQDATFSPGSEQAEKSPGPIVSR.[T]	1xBiotin [K15]	1	1	4	Q86WB0	Q86WB0 [329-351]	Q86WB0 1xBiotin [K343]	Nuclear-interacting partner of ALK OS=Homo sapiens OX=9606 GN=ZC3HC1 PE=1 SV=1	1	2601.22	77569.3	77793.9	66588.6	20855.3	3738.39	11188.6	0.161217	-2.63293	0.000554091	3.25642	50	0.00539684	2.26786
[R].KPIDYTVLDDVGHGVK.[W]	1xBiotin [K1]	1	1	7	Q8IZP0	Q8IZP0 [139-154]	Q8IZP0 1xBiotin [K139]	Abl interactor 1 OS=Homo sapiens OX=9606 GN=ABI1 PE=1 SV=4	0	1982.01	289402	297192	358626	70587.8	79866.7	97371.2	0.262188	-1.93133	0.00056307	3.24944	51	0.00537676	2.26948
[R].ATSKSLLPVR.[S]	1xBiotin [K4]	1	1	3	Q9Y448	Q9Y448 [107-116]	Q9Y448 1xBiotin [K110]	Small kinetochore-associated protein OS=Homo sapiens OX=9606 GN=KNSTRN PE=1 SV=2	1	1297.73	75229.4	63218.5	64176.5	21451.4	9261.2	16633	0.233662	-2.09751	0.000587707	3.23084	52	0.0055041	2.25931
[K].SQNATPKGPNAAYDFSQAATTGELAANK.[S]	1xBiotin [K7]	1	1	3	Q9Y5V3	Q9Y5V3 [114-141]	Q9Y5V3 1xBiotin [K120]	Melanoma-associated antigen D1 OS=Homo sapiens OX=9606 GN=MAGED1 PE=1 SV=3	1	3049.43	87265.3	79111.4	102743	8943.3	19027.8	17616.3	0.169395	-2.56154	0.000610925	3.21401	53	0.0056136	2.25076
[K].NASTVVVSDKYNLKPIPLK.[R]	1xBiotin [K]	1	1	5	Q96QC0	Q96QC0 [226-244]	Q96QC0 1xBiotin [K]	Serine/threonine-protein phosphatase 1 regulatory subunit 10 OS=Homo sapiens OX=9606 GN=PPP1R10 PE=1 SV=1	1	2312.27	82476.8	79646.5	73596	49367.4	44425	50787.4	0.613356	-0.705204	0.000731421	3.13583	54	0.00659633	2.1807
[K].AQKIEMDK.[L]	1xBiotin [K3]	1	1	2	Q9UHR5	Q9UHR5 [203-210]	Q9UHR5 1xBiotin [K205]	SAP30-binding protein OS=Homo sapiens OX=9606 GN=SAP30BP PE=1 SV=1	1	1188.58	77317.6	76621	73240.7	43280	37632.3	29416.9	0.485648	-1.04202	0.000763784	3.11703	55	0.00676296	2.16986
[R].FVYHLSDLCKK.[C]	1xBiotin [K10]; 1xCarbamidomethyl [C9]	1	1	6	P01591	P01591 [83-93]	P01591 1xBiotin [K92]	Immunoglobulin J chain OS=Homo sapiens OX=9606 GN=JCHAIN PE=1 SV=4	1	1635.8	392833	456264	347776	63823.4	111589	79093	0.212642	-2.2335	0.00080482	3.0943	56	0.00699906	2.15496
[R].VLMKSPSPALHPPQK.[Y]	1xBiotin [K4]	1	1	39	Q9H6S0	Q9H6S0 [1217-1231]	Q9H6S0 1xBiotin [K1220]	3'-5' RNA helicase YTHDC2 OS=Homo sapiens OX=9606 GN=YTHDC2 PE=1 SV=2	1	1855.99	1.6526e+06	1.48483e+06	1.61802e+06	882917	1.04373e+06	931994	0.601129	-0.734252	0.000825618	3.08322	57	0.00705397	2.15157
[K].KGIGPVYSSK.[A]	1xBiotin [K1]	1	1	3	P30520	P30520 [164-173]	P30520 1xBiotin [K164]	Adenylosuccinate synthetase isozyme 2 OS=Homo sapiens OX=9606 GN=ADSS2 PE=1 SV=3	1	1261.66	66776.6	55841.4	60923.9	27043.9	31607.8	25314.7	0.457478	-1.12823	0.000832368	3.07968	58	0.00698902	2.15558
[R].EPKQPQPLLR.[K]	1xBiotin [K3]	1	1	9	Q68CZ2	Q68CZ2 [559-568]	Q68CZ2 1xBiotin [K561]	Tensin-3 OS=Homo sapiens OX=9606 GN=TNS3 PE=1 SV=2	1	1431.78	204338	248509	220009	68043.2	96225.8	89991.9	0.377883	-1.40399	0.00084283	3.07426	59	0.00695692	2.15758
[K].AVDSTLKTR.[I]	1xBiotin [K7]	1	1	1	Q9NR09	Q9NR09 [3140-3148]	Q9NR09 1xBiotin [K3146]	Baculoviral IAP repeat-containing protein 6 OS=Homo sapiens OX=9606 GN=BIRC6 PE=1 SV=2	1	1216.64	110094	135159	117931	41900.2	29472	17870.6	0.245723	-2.02489	0.000843838	3.07374	60	0.00684915	2.16436
[R].KTVFSPTLPAAR.[S]	1xBiotin [K1]	1	1	1	Q7Z2W4	Q7Z2W4 [374-385]	Q7Z2W4 1xBiotin [K374]	Zinc finger CCCH-type antiviral protein 1 OS=Homo sapiens OX=9606 GN=ZC3HAV1 PE=1 SV=3	1	1513.82	37986.8	49487.1	40197.4	6810.1	10876.8	9811.4	0.215384	-2.21502	0.000859316	3.06585	61	0.00686044	2.16365
[K].EELLAVGKLTQTSGETTHTHTEPTGDGK.[S]	1xBiotin [K8]	1	1	3	P46013	P46013 [1644-1671]	P46013 1xBiotin [K1651]	Proliferation marker protein Ki-67 OS=Homo sapiens OX=9606 GN=MKI67 PE=1 SV=2	1	3163.52	76506.3	86415.6	68459.1	26343.5	13345.8	21080.8	0.262641	-1.92884	0.000896769	3.04732	62	0.00704397	2.15218
[K].VTQQGLKMVVPGLDGAQIPR.[D]	1xBiotin [K7]	1	1	22	P49327	P49327 [1152-1171]	P49327 1xBiotin [K1158]	Fatty acid synthase OS=Homo sapiens OX=9606 GN=FASN PE=1 SV=3	1	2333.25	1.34542e+06	1.46029e+06	1.35339e+06	641887	843204	636993	0.510226	-0.970791	0.000929743	3.03164	63	0.00718706	2.14345
[R].SFKTILPAAAQDVYYR.[D]	1xBiotin [K3]	1	1	8	P04843	P04843 [279-294]	P04843 1xBiotin [K281]	Dolichyl-diphosphooligosaccharide--protein glycosyltransferase subunit 1 OS=Homo sapiens OX=9606 GN=RPN1 PE=1 SV=1	1	2069.05	298243	354660	291323	12835.2	10914	85803.8	0.116024	-3.1075	0.000938219	3.0277	64	0.00713926	2.14635
[R].ELQELVQYPVEHPDKFLK.[F]	1xBiotin [K]	1	1	3	P55072	P55072 [488-505]	P55072 1xBiotin [K]	Transitional endoplasmic reticulum ATPase OS=Homo sapiens OX=9606 GN=VCP PE=1 SV=4	1	2438.24	83266.7	101076	74781.2	4934.04	18492.3	9554.47	0.127278	-2.97394	0.000980705	3.00846	65	0.00734774	2.13385
[R].GQGEKSATPSR.[K]	1xBiotin [K5]	1	1	4	P46060	P46060 [402-412]	P46060 1xBiotin [K406]	Ran GTPase-activating protein 1 OS=Homo sapiens OX=9606 GN=RANGAP1 PE=1 SV=1	1	1343.64	45387.5	36512.7	39982.3	14883.9	10002.8	6868.12	0.260536	-1.94044	0.000989418	3.00462	66	0.00730071	2.13664
[R].KPESNAVTKTAGPIASAQK.[Q]	1xBiotin [K]	1	1	12	P27816	P27816 [968-986]	P27816 1xBiotin [K]	Microtubule-associated protein 4 OS=Homo sapiens OX=9606 GN=MAP4 PE=1 SV=3	1	2124.11	119739	141456	129631	76015.3	68308.3	73587	0.557563	-0.842793	0.000990245	3.00426	67	0.00719775	2.1428
[K].AKLVPSER.[E]	1xBiotin [K2]	1	1	3	Q13422	Q13422 [379-386]	Q13422 1xBiotin [K380]	DNA-binding protein Ikaros OS=Homo sapiens OX=9606 GN=IKZF1 PE=1 SV=1	1	1125.61	18332.4	11335.9	12785.8	100475	72547.6	84659.8	6.06968	2.60162	0.00101376	2.99406	68	0.00726031	2.13904
[RK].AGKLSPLK.[SV]	1xBiotin [K3]	1	2	1	Q03164	Q03164 [275-282]	Q03164 1xBiotin [K277]	Histone-lysine N-methyltransferase 2A OS=Homo sapiens OX=9606 GN=KMT2A PE=1 SV=5	1	1039.6	68802.5	85661.5	75650.4	8417.87	15412.6	25973.7	0.216433	-2.20801	0.00105065	2.97854	69	0.00741547	2.12986
[K].GATPGKALVATPGK.[K]	1xBiotin [K6]	1	1	6	P19338	P19338 [111-124]	P19338 1xBiotin [K116]	Nucleolin OS=Homo sapiens OX=9606 GN=NCL PE=1 SV=3	1	1493.81	128507	127457	126337	93507.1	103514	102607	0.783749	-0.351537	0.00106791	2.97147	70	0.00742959	2.12903
[K].STDVAKTFR.[K]	1xBiotin [K6]	1	1	12	P13796	P13796 [83-91]	P13796 1xBiotin [K88]	Plastin-2 OS=Homo sapiens OX=9606 GN=LCP1 PE=1 SV=6	1	1250.62	843086	876279	778618	393513	484011	501572	0.552084	-0.857041	0.00106894	2.97105	71	0.00733199	2.13478
[R].EGKYIPLPQR.[V]	1xBiotin [K3]	1	1	6	Q8WWM7	Q8WWM7 [346-355]	Q8WWM7 1xBiotin [K348]	Ataxin-2-like protein OS=Homo sapiens OX=9606 GN=ATXN2L PE=1 SV=2	1	1426.75	260732	264059	289730	112962	159132	133455	0.497898	-1.00608	0.00109083	2.96224	72	0.00737823	2.13205
[K].AVEHINKTIAPALVSK.[K]	1xBiotin [K7]	1	1	7	P06733	P06733 [65-80]	P06733 1xBiotin [K71]	Alpha-enolase OS=Homo sapiens OX=9606 GN=ENO1 PE=1 SV=2	1	1917.06	141110	174250	165427	67458.2	45442.8	65778.5	0.37164	-1.42802	0.00116624	2.93321	73	0.00778023	2.10901
[K].GGKGLLPVR.[W]	1xBiotin [K3]	1	3	4	P14616	P14616 [1149-1157]	P14616 1xBiotin [K1151]	Insulin receptor-related protein OS=Homo sapiens OX=9606 GN=INSRR PE=1 SV=2	1	1122.65	110856	117191	105880	12537.3	39658.1	40902.4	0.278796	-1.84272	0.00121762	2.91449	74	0.00801323	2.09619
[R].VQALHSAVQSKSADPLK.[S]	1xBiotin [K11]	1	1	2	Q9Y6W3	Q9Y6W3 [64-80]	Q9Y6W3 1xBiotin [K74]	Calpain-7 OS=Homo sapiens OX=9606 GN=CAPN7 PE=1 SV=1	1	2005.05	75765	68507.5	61053.8	6893.67	22603.5	19691.5	0.239563	-2.06152	0.00126457	2.89806	75	0.0082113	2.08559
[K].FLGDKGLSDTPYDSSASYEK.[E]	1xBiotin [K5]	1	1	6	Q13422	Q13422 [282-301]	Q13422 1xBiotin [K286]	DNA-binding protein Ikaros OS=Homo sapiens OX=9606 GN=IKZF1 PE=1 SV=1	1	2406.08	12949.3	9887.88	9476.63	174474	239453	264321	20.9895	4.39159	0.00130392	2.88475	76	0.0083554	2.07803
[R].IKGPNAVQLVK.[T]	1xBiotin [K2]	1	1	6	Q7Z6Z7	Q7Z6Z7 [1916-1926]	Q7Z6Z7 1xBiotin [K1917]	E3 ubiquitin-protein ligase HUWE1 OS=Homo sapiens OX=9606 GN=HUWE1 PE=1 SV=3	1	1392.8	586035	800718	699941	188006	209970	184732	0.279249	-1.84038	0.00131191	2.8821	77	0.00829741	2.08106
[K].KNESPFWK.[L]	1xBiotin [K1]	1	1	2	P46013	P46013 [232-239]	P46013 1xBiotin [K232]	Proliferation marker protein Ki-67 OS=Homo sapiens OX=9606 GN=MKI67 PE=1 SV=2	1	1261.6	72382.4	81563.9	77621	28627.6	7284.14	25610.6	0.265678	-1.91225	0.00139206	2.85634	78	0.00869146	2.06091
[R].VLMKSPSPALHPPQK.[Y]	1xBiotin [K4]; 1xOxidation [M3]	1	1	64	Q9H6S0	Q9H6S0 [1217-1231]	Q9H6S0 1xBiotin [K1220]	3'-5' RNA helicase YTHDC2 OS=Homo sapiens OX=9606 GN=YTHDC2 PE=1 SV=2	1	1871.99	2.3505e+06	2.06051e+06	2.52431e+06	1.08776e+06	1.15947e+06	1.2667e+06	0.506671	-0.980878	0.00140944	2.85095	79	0.00868855	2.06105
[K].KPEATAKYVPSK.[V]	1xBiotin [K7]	1	1	2	Q8TF72	Q8TF72 [545-556]	Q8TF72 1xBiotin [K551]	Protein Shroom3 OS=Homo sapiens OX=9606 GN=SHROOM3 PE=1 SV=2	1	1544.81	35088.5	45445.7	32602.1	3702.43	7352.92	6117.75	0.151791	-2.71984	0.00142455	2.84632	80	0.00867196	2.06188
[R].TSTSKELYR.[V]	1xBiotin [K5]	1	1	1	Q6P2H3	Q6P2H3 [212-220]	Q6P2H3 1xBiotin [K216]	Centrosomal protein of 85 kDa OS=Homo sapiens OX=9606 GN=CEP85 PE=1 SV=1	1	1310.64	45590.2	45715.5	52826.4	14168	9840.49	21652.6	0.3168	-1.65835	0.00144422	2.84037	81	0.00868316	2.06132
[K].GTLLGESLKLK.[V]	1xBiotin [K9]	1	1	1	O75663	O75663 [118-128]	O75663 1xBiotin [K126]	TIP41-like protein OS=Homo sapiens OX=9606 GN=TIPRL PE=1 SV=2	1	1384.79	57792.8	68917.4	53659.4	15696.5	4508.71	17745.1	0.210403	-2.24877	0.00150531	2.82237	82	0.00894009	2.04866
[R].VGKIITVEK.[H]	1xBiotin [K3]	1	1	6	P54577	P54577 [372-380]	P54577 1xBiotin [K374]	Tyrosine--tRNA ligase, cytoplasmic OS=Homo sapiens OX=9606 GN=YARS1 PE=1 SV=4	1	1212.7	86002	80889.6	79034.6	26082.3	44271.9	39808.3	0.447949	-1.15859	0.00150996	2.82104	83	0.00885963	2.05258
[K].LTKTIQVPQQK.[A]	1xBiotin [K3]	1	1	3	Q9BY77	Q9BY77 [145-155]	Q9BY77 1xBiotin [K147]	Polymerase delta-interacting protein 3 OS=Homo sapiens OX=9606 GN=POLDIP3 PE=1 SV=2	1	1509.85	36575	39116.9	42975.7	19393.9	12679.2	10264.9	0.356777	-1.48691	0.00153124	2.81496	84	0.00887752	2.05171
[K].IGDQEFDHLPALLEFYKIHYLDTTTLIEPAPR.[Y]	1xBiotin [K17]	1	1	5	P46109	P46109 [73-104]	P46109 1xBiotin [K89]	Crk-like protein OS=Homo sapiens OX=9606 GN=CRKL PE=1 SV=1	1	3982.01	407916	624798	607489	15535.6	2928.42	12772.1	0.0190441	-5.71452	0.00153408	2.81415	85	0.0087894	2.05604
[K].LVNPKYALVK.[A]	1xBiotin [K5]	1	1	9	A6ND36	A6ND36 [344-353]	A6ND36 1xBiotin [K348]	Protein FAM83G OS=Homo sapiens OX=9606 GN=FAM83G PE=1 SV=2	1	1370.79	167070	199777	210151	332277	323445	370937	1.77931	0.831319	0.00154808	2.81021	86	0.00876647	2.05718
[R].ISRPHPSTAESKAPTPK.[F]	1xBiotin [K12]	1	1	23	Q71RC2	Q71RC2 [460-476]	Q71RC2 1xBiotin [K471]	La-related protein 4 OS=Homo sapiens OX=9606 GN=LARP4 PE=1 SV=3	1	2030.05	454637	482903	342892	106890	102023	82673.3	0.227725	-2.13464	0.00160966	2.79327	87	0.00901041	2.04526
[K].SPVKTIR.[-]	1xBiotin [K4]	1	1	1	P67870	P67870 [209-215]	P67870 1xBiotin [K212]	Casein kinase II subunit beta OS=Homo sapiens OX=9606 GN=CSNK2B PE=1 SV=1	1	1026.58	23887.1	29866.3	29369.7	10807	10975.5	6400.64	0.339053	-1.56042	0.00166449	2.77872	88	0.00921142	2.03567
[R].EVLKVQTHLENPTR.[Y]	1xBiotin [K4]	1	1	6	P19532	P19532 [175-188]	P19532 1xBiotin [K178]	Transcription factor E3 OS=Homo sapiens OX=9606 GN=TFE3 PE=1 SV=4	1	1889.99	93260.9	111155	100622	48756.7	59559.8	57997.9	0.545226	-0.875074	0.00171717	2.76519	89	0.0093962	2.02705
[R].SDDMFTFHGPGKSVFGTPTLETANK.[N]	1xBiotin [K12]	1	1	4	P49792	P49792 [1128-1152]	P49792 1xBiotin [K1139]	E3 SUMO-protein ligase RanBP2 OS=Homo sapiens OX=9606 GN=RANBP2 PE=1 SV=2	1	2910.34	202076	266683	218145	86865.6	73107.7	84218.5	0.355496	-1.49209	0.00175521	2.75567	90	0.00949761	2.02239
[R].EWSGKEK.[W]	1xBiotin [K5]	1	1	1	Q96AQ6	Q96AQ6 [471-477]	Q96AQ6 1xBiotin [K475]	Pre-B-cell leukemia transcription factor-interacting protein 1 OS=Homo sapiens OX=9606 GN=PBXIP1 PE=1 SV=1	1	1089.5	137914	187560	136240	21421	29079.8	4299.95	0.11869	-3.07473	0.00178969	2.74722	91	0.0095778	2.01873
[K].AALSSQQQQQLALLLQQFQTLKMR.[I]	1xBiotin [K22]	1	1	4	Q6Y7W6	Q6Y7W6 [646-669]	Q6Y7W6 1xBiotin [K667]	GRB10-interacting GYF protein 2 OS=Homo sapiens OX=9606 GN=GIGYF2 PE=1 SV=1	1	2998.6	166666	260994	246315	5516.88	5216.65	12966.6	0.0351646	-4.82973	0.00180684	2.74308	92	0.00956449	2.01934
[M].SKSESPK.[E]	1xAcetyl [N-Term]; 1xBiotin [K2]	1	1	3	P09651	P09651 [2-8]	P09651 1xAcetyl [N-Term]; 1xBiotin [K3]	Heterogeneous nuclear ribonucleoprotein A1 OS=Homo sapiens OX=9606 GN=HNRNPA1 PE=1 SV=5	1	1030.49	87006.2	70015.2	62709.5	19124.1	17311.2	6490.58	0.195356	-2.35582	0.00199173	2.70077	93	0.0104298	1.98172
[R].IPQNPSPHTHQQQNAPVTVIQSKAPIPCEVVK.[A]	1xBiotin [K23]; 1xCarbamidomethyl [C28]	1	1	7	Q68CP9	Q68CP9 [684-715]	Q68CP9 1xBiotin [K706]	AT-rich interactive domain-containing protein 2 OS=Homo sapiens OX=9606 GN=ARID2 PE=1 SV=2	1	3768.93	236287	296690	238060	116030	107628	117158	0.442024	-1.1778	0.0020302	2.69246	94	0.0105182	1.97806
[K].AGKGGPTPQEAIQR.[L]	1xBiotin [K3]	1	1	5	Q9H444	Q9H444 [15-28]	Q9H444 1xBiotin [K17]	Charged multivesicular body protein 4b OS=Homo sapiens OX=9606 GN=CHMP4B PE=1 SV=1	1	1635.83	37811.3	39572.4	37803.6	5014.89	7644.42	17837.3	0.264756	-1.91726	0.00203603	2.69122	95	0.0104373	1.98141
[R].NTPYKTLEPVKPPTVPNDYMTSPAR.[L]	1xBiotin [K5]	1	1	8	Q8IZP0	Q8IZP0 [195-219]	Q8IZP0 1xBiotin [K199]	Abl interactor 1 OS=Homo sapiens OX=9606 GN=ABI1 PE=1 SV=4	1	3042.51	118178	133718	109416	53037.2	56340.1	32403.7	0.392405	-1.34958	0.0020915	2.67954	96	0.01061	1.97428
[K].ISKGANPVEIR.[R]	1xBiotin [K3]	1	1	10	P10809	P10809 [131-141]	P10809 1xBiotin [K133]	60 kDa heat shock protein, mitochondrial OS=Homo sapiens OX=9606 GN=HSPD1 PE=1 SV=2	1	1409.76	1.29516e+06	1.89523e+06	1.51751e+06	266738	343849	345287	0.203036	-2.30019	0.0021192	2.67383	97	0.0106397	1.97307
[R].IISVTPVKNIDPVK.[N]	1xBiotin [K8]	1	1	5	Q29RF7	Q29RF7 [1204-1217]	Q29RF7 1xBiotin [K1211]	Sister chromatid cohesion protein PDS5 homolog A OS=Homo sapiens OX=9606 GN=PDS5A PE=1 SV=1	1	1749	41552.1	37980.3	47026.9	19796.3	12995.1	19923	0.416519	-1.26355	0.00212368	2.67291	98	0.0105534	1.97661
[R].SAESQAVTELPKVVVHHVTVSPLR.[T]	1xBiotin [K12]	1	1	5	P15822	P15822 [551-574]	P15822 1xBiotin [K562]	Zinc finger protein 40 OS=Homo sapiens OX=9606 GN=HIVEP1 PE=1 SV=3	1	2809.5	132892	155490	135101	58960	78278.4	48493.2	0.438581	-1.18908	0.0021814	2.66126	99	0.0107307	1.96937
[K].KKPTPVLLPQSK.[Q]	1xBiotin [K]	1	1	7	Q9UGP8	Q9UGP8 [534-545]	Q9UGP8 1xBiotin [K]	Translocation protein SEC63 homolog OS=Homo sapiens OX=9606 GN=SEC63 PE=1 SV=2	1	1561.91	242685	233489	222230	80834.7	104429	139577	0.465118	-1.10433	0.00232104	2.63432	100	0.0113035	1.94679
[K].MTHKLVFLEDGTSQVR.[K]	1xBiotin [K4]	1	1	3	Q8IWC1	Q8IWC1 [784-799]	Q8IWC1 1xBiotin [K787]	MAP7 domain-containing protein 3 OS=Homo sapiens OX=9606 GN=MAP7D3 PE=1 SV=2	1	2087.04	74721.5	67840.2	79187	16066.1	30490.1	4017.22	0.228066	-2.13248	0.00238141	2.62317	101	0.0114826	1.93996
[R].DFSAPTLEDHFNKTILPK.[V]	1xBiotin [K13]	1	1	1	P55081	P55081 [359-376]	P55081 1xBiotin [K371]	Microfibrillar-associated protein 1 OS=Homo sapiens OX=9606 GN=MFAP1 PE=1 SV=2	1	2299.14	90855.1	93644	112252	37236.4	43345.7	52280.3	0.447723	-1.15932	0.00241804	2.61654	102	0.011545	1.93761
[K].IEDLSQQAQLAAAEKFK.[V]	1xBiotin [K15]	1	2	7	Q13765	Q13765 [128-144]	Q13765 1xBiotin [K142]	Nascent polypeptide-associated complex subunit alpha OS=Homo sapiens OX=9606 GN=NACA PE=1 SV=1	1	2116.07	48620.2	42480.6	6548.82	133232	143763	119717	4.06261	2.02241	0.00256489	2.59093	103	0.0121272	1.91624
[R].KTEYISTEFNR.[Y]	1xBiotin [K1]	1	1	3	Q8N7H5	Q8N7H5 [133-143]	Q8N7H5 1xBiotin [K133]	RNA polymerase II-associated factor 1 homolog OS=Homo sapiens OX=9606 GN=PAF1 PE=1 SV=2	1	1613.76	48706.3	55726.7	64127.6	24775.1	21812.5	27108.5	0.437208	-1.19361	0.00257005	2.59006	104	0.0120348	1.91956
[K].GAKEHGAVAVER.[V]	1xBiotin [K3]	1	1	2	Q9UNZ2	Q9UNZ2 [125-136]	Q9UNZ2 1xBiotin [K127]	NSFL1 cofactor p47 OS=Homo sapiens OX=9606 GN=NSFL1C PE=1 SV=2	1	1449.73	43898.6	47747.6	46889.8	29679.2	22343.6	18906.6	0.511993	-0.965805	0.00264212	2.57805	105	0.0122544	1.91171
[K].EETNHSEMAEDLCKIGSER.[S]	1xBiotin [K14]; 1xCarbamidomethyl [C13]	1	1	3	Q13422	Q13422 [242-260]	Q13422 1xBiotin [K255]	DNA-binding protein Ikaros OS=Homo sapiens OX=9606 GN=IKZF1 PE=1 SV=1	1	2461.04	21153.9	18810.9	17347.4	44918.5	62774.9	57054.7	2.87457	1.52335	0.00264522	2.57754	106	0.012153	1.91532
[K].SDKDLETQVIQLNEQVHSLK.[L]	1xBiotin [K3]	1	1	1	Q15555	Q15555 [236-255]	Q15555 1xBiotin [K238]	Microtubule-associated protein RP/EB family member 2 OS=Homo sapiens OX=9606 GN=MAPRE2 PE=1 SV=1	1	2550.29	85753.8	104594	84963.6	20886.5	15511.1	40576.8	0.279591	-1.83861	0.00267377	2.57288	107	0.0121694	1.91473
[K].SSPLPAKGR.[D]	1xBiotin [K7]	1	1	13	Q7L2J0	Q7L2J0 [216-224]	Q7L2J0 1xBiotin [K222]	7SK snRNA methylphosphate capping enzyme OS=Homo sapiens OX=9606 GN=MEPCE PE=1 SV=1	1	1138.6	732118	888855	860861	437573	321910	242869	0.403876	-1.30802	0.0026784	2.57212	108	0.0120776	1.91802
[K].AASVPKVETVK.[S]	1xBiotin [K6]	1	1	2	P55010	P55010 [408-418]	P55010 1xBiotin [K413]	Eukaryotic translation initiation factor 5 OS=Homo sapiens OX=9606 GN=EIF5 PE=1 SV=2	1	1354.74	49852.4	59085.9	57543.2	27801.4	34693	25622.1	0.529288	-0.917876	0.00271899	2.56559	109	0.0121481	1.91549
[K].EVPMVVVPPVGAKGNTPATGTTQGK.[K]	1xBiotin [K13]; 1xOxidation [M4]	1	1	9	Q9P2E9	Q9P2E9 [176-200]	Q9P2E9 1xBiotin [K188]	Ribosome-binding protein 1 OS=Homo sapiens OX=9606 GN=RRBP1 PE=1 SV=5	1	2677.37	189116	216303	187512	96297.9	119329	125072	0.574601	-0.799368	0.00280209	2.55252	110	0.0124056	1.90638
[M].SNPFLKQVFNK.[D]	1xAcetyl [N-Term]; 1xBiotin [K6]	1	1	3	Q96BX8	Q96BX8 [2-12]	Q96BX8 1xAcetyl [N-Term]; 1xBiotin [K7]	MOB kinase activator 3A OS=Homo sapiens OX=9606 GN=MOB3A PE=1 SV=1	1	1589.81	111497	156253	101575	15835.8	14595.8	4878.58	0.0956076	-3.38673	0.00291653	2.53513	111	0.012796	1.89293
[R].KFHCANLTSWPR.[W]	1xBiotin [K1]; 1xCarbamidomethyl [C4]	1	1	3	Q96SW2	Q96SW2 [231-242]	Q96SW2 1xBiotin [K231]	Protein cereblon OS=Homo sapiens OX=9606 GN=CRBN PE=1 SV=1	1	1742.83	66710.7	89809.8	80387.8	34697.8	16882.2	20033	0.302281	-1.72604	0.00313639	2.50357	112	0.0136377	1.86526
[R].SDDMFTFHGPGKSVFGTPTLETANK.[N]	1xBiotin [K12]; 1xOxidation [M4]	1	1	7	P49792	P49792 [1128-1152]	P49792 1xBiotin [K1139]	E3 SUMO-protein ligase RanBP2 OS=Homo sapiens OX=9606 GN=RANBP2 PE=1 SV=2	1	2926.34	210629	257745	181254	8812.46	69141.5	15479.2	0.143826	-2.79761	0.00320959	2.49355	113	0.0138325	1.8591
[R].GGAESHTFK.[-]	1xBiotin [K9]	1	1	5	P50238	P50238 [69-77]	P50238 1xBiotin [K77]	Cysteine-rich protein 1 OS=Homo sapiens OX=9606 GN=CRIP1 PE=1 SV=3	0	1159.52	92033.5	93996.9	108975	49502.4	61249.5	43740.6	0.523693	-0.933206	0.00323293	2.4904	114	0.0138108	1.85978
[R].SPAKTIAPQNAPR.[D]	1xBiotin [K4]	1	1	5	Q9NYF8	Q9NYF8 [300-312]	Q9NYF8 1xBiotin [K303]	Bcl-2-associated transcription factor 1 OS=Homo sapiens OX=9606 GN=BCLAF1 PE=1 SV=2	1	1576.83	21392.1	28580.3	31580.7	8789.79	5652.98	7406.25	0.267912	-1.90017	0.00323413	2.49024	115	0.0136958	1.86341
[R].VKTNVPVK.[L]	1xBiotin [K2]	1	1	12	Q9UKM9	Q9UKM9 [158-165]	Q9UKM9 1xBiotin [K159]	RNA-binding protein Raly OS=Homo sapiens OX=9606 GN=RALY PE=1 SV=1	1	1110.63	1509112	1.0907e+06	1.08104e+06	366899	313169	226671	0.24634	-2.02128	0.00325467	2.48749	116	0.013664	1.86442
[R].AYTPPPPLGPHPNLGKSPSPVQR.[I]	1xBiotin [K16]	1	1	12	P42694	P42694 [1161-1183]	P42694 1xBiotin [K1176]	Probable helicase with zinc finger domain OS=Homo sapiens OX=9606 GN=HELZ PE=1 SV=2	1	2633.37	69736	109410	92068.2	20896.9	15465.1	15924.5	0.192787	-2.37492	0.00327619	2.48463	117	0.0136368	1.86529
[R].STLNEIYFGKTK.[D]	1xBiotin [K12]	1	1	3	P47756	P47756 [226-237]	P47756 1xBiotin [K237]	F-actin-capping protein subunit beta OS=Homo sapiens OX=9606 GN=CAPZB PE=1 SV=4	1	1626.82	44911	54270.6	43571.4	19594.8	4422.66	14026.3	0.266501	-1.90779	0.00329696	2.48189	118	0.0136069	1.86624
[K].SYDVKNPSPLLMQNQNTR.[Q]	1xBiotin [K5]; 1xOxidation [M12]	1	1	3	O43303	O43303 [544-561]	O43303 1xBiotin [K548]	Centriolar coiled-coil protein of 110 kDa OS=Homo sapiens OX=9606 GN=CCP110 PE=1 SV=3	1	2347.12	43288.5	64476.2	70725.4	8986.26	3945.91	7176.75	0.112661	-3.14994	0.00331995	2.47887	119	0.0135867	1.86689
[K].AYEIEKR.[L]	1xBiotin [K6]	1	1	4	Q9UPP1	Q9UPP1 [382-388]	Q9UPP1 1xBiotin [K387]	Histone lysine demethylase PHF8 OS=Homo sapiens OX=9606 GN=PHF8 PE=1 SV=3	1	1134.56	79656.5	111247	105095	31356.5	36851.6	17716.2	0.290285	-1.78446	0.00335732	2.47401	120	0.0136251	1.86566
[K].IKTLFPLIEAK.[K]	1xBiotin [K2]	1	1	5	P13010	P13010 [533-543]	P13010 1xBiotin [K534]	X-ray repair cross-complementing protein 5 OS=Homo sapiens OX=9606 GN=XRCC5 PE=1 SV=3	1	1498.87	297677	254950	209863	92155.2	98556.8	67544.2	0.338701	-1.56192	0.00341767	2.46627	121	0.0137554	1.86153
[R].ARPPSGSSKATDLGGTSQAGTSQR.[F]	1xBiotin [K9]	1	1	3	Q7Z2W4	Q7Z2W4 [306-329]	Q7Z2W4 1xBiotin [K314]	Zinc finger CCCH-type antiviral protein 1 OS=Homo sapiens OX=9606 GN=ZC3HAV1 PE=1 SV=3	1	2543.23	108853	109189	117383	70708	46207.2	41255.4	0.471553	-1.08451	0.00343233	2.46441	122	0.0137012	1.86324
[K].AKMQASIEK.[G]	1xBiotin [K2]	1	1	5	P06748	P06748 [249-257]	P06748 1xBiotin [K250]	Nucleophosmin OS=Homo sapiens OX=9606 GN=NPM1 PE=1 SV=2	1	1231.62	74606.3	68390.5	64639	39664.4	40362.9	26116	0.511199	-0.968043	0.00347897	2.45855	123	0.0137745	1.86093
[K].IKGILPVK.[M]	1xBiotin [K2]	1	1	9	Q9ULD2	Q9ULD2 [637-644]	Q9ULD2 1xBiotin [K638]	Microtubule-associated tumor suppressor 1 OS=Homo sapiens OX=9606 GN=MTUS1 PE=1 SV=2	1	1093.68	542817	612249	553321	347394	422024	362210	0.662396	-0.594234	0.00361313	2.44212	124	0.0141903	1.84801
[K].KGATPGK.[A]	1xBiotin [K1]	1	1	2	P19338	P19338 [110-116]	P19338 1xBiotin [K110]	Nucleolin OS=Homo sapiens OX=9606 GN=NCL PE=1 SV=3	1	884.466	29026.6	28533.2	23682.8	14650	10701.5	7654.1	0.406261	-1.29952	0.00371242	2.43034	125	0.0144636	1.83972
[K].LAETLAKTQVAGGQLSFK.[G]	1xBiotin [K7]	1	1	9	P46060	P46060 [9-26]	P46060 1xBiotin [K15]	Ran GTPase-activating protein 1 OS=Homo sapiens OX=9606 GN=RANGAP1 PE=1 SV=1	1	2088.12	211425	165170	222611	41917.4	66133.2	88483.8	0.327991	-1.60827	0.00373406	2.42782	126	0.0144324	1.84066
[K].NYDIGAALDTIQYSKHPPPL.[-]	1xBiotin [K15]	1	1	4	Q13501	Q13501 [421-440]	Q13501 1xBiotin [K435]	Sequestosome-1 OS=Homo sapiens OX=9606 GN=SQSTM1 PE=1 SV=1	1	2439.2	202265	222234	296905	61485	54036.3	11008.7	0.175394	-2.51133	0.00378396	2.42205	127	0.0145102	1.83833
[M].SKSESPKEPEQLR.[K]	1xAcetyl [N-Term]; 1xBiotin [K2]	1	1	14	P09651	P09651 [2-14]	P09651 1xAcetyl [N-Term]; 1xBiotin [K3]	Heterogeneous nuclear ribonucleoprotein A1 OS=Homo sapiens OX=9606 GN=HNRNPA1 PE=1 SV=5	2	1782.87	392367	522434	392160	169760	151844	183211	0.386251	-1.37239	0.00380873	2.41922	128	0.014491	1.8389
[K].EITALAPSTMKIK.[I]	1xBiotin [K13]; 1xOxidation [M10]	2	6	6	P60709; P68032	P60709 [316-328]; P68032 [318-330]	P60709 1xBiotin [K328]; P68032 1xBiotin [K330]	Actin, cytoplasmic 1 OS=Homo sapiens OX=9606 GN=ACTB PE=1 SV=1 Actin, alpha cardiac muscle 1 OS=Homo sapiens OX=9606 GN=ACTC1 PE=1 SV=1	1	1644.87	250621	384000	298044	68860.2	72226.3	83846.2	0.241172	-2.05186	0.00387528	2.4117	129	0.0146299	1.83476
[K].ITITNDKGR.[L]	1xBiotin [K7]	3	5	5	P17066; P11142; P0DMV8	P17066 [503-511]; P11142 [501-509]; P0DMV8 [501-509]	P17066 1xBiotin [K509]; P11142 1xBiotin [K507]; P0DMV8 1xBiotin [K507]	Heat shock 70 kDa protein 6 OS=Homo sapiens OX=9606 GN=HSPA6 PE=1 SV=2 Heat shock cognate 71 kDa protein OS=Homo sapiens OX=9606 GN=HSPA8 PE=1 SV=1 Heat shock 70 kDa protein 1A OS=Homo sapiens OX=9606 GN=HSPA1A PE=1 SV=1	1	1243.65	76374.5	108672	97859.2	39713.8	32130.7	25293.3	0.343357	-1.54222	0.0039445	2.40401	130	0.0147767	1.83042
[R].VNHVTLSQPKIVK.[W]	1xBiotin [K10]	1	1	1	P61769	P61769 [102-114]	P61769 1xBiotin [K111]	Beta-2-microglobulin OS=Homo sapiens OX=9606 GN=B2M PE=1 SV=1	1	1688.95	81451.8	62381.4	63773.9	21294	27511.8	7100.6	0.269289	-1.89277	0.00420125	2.37662	131	0.0156184	1.80636
[K].EIQESLKTK.[I]	1xBiotin [K7]	1	1	3	Q9BZD4	Q9BZD4 [235-243]	Q9BZD4 1xBiotin [K241]	Kinetochore protein Nuf2 OS=Homo sapiens OX=9606 GN=NUF2 PE=1 SV=2	1	1301.68	59073.4	66512.2	91782.7	12936.3	16827.8	6678.09	0.167652	-2.57646	0.00429231	2.36731	132	0.015836	1.80035
[K].SSGSAVGGKGIAPASPMLGNASNPNK.[A]	1xBiotin [K9]; 1xOxidation [M17]	1	1	6	P27448	P27448 [455-480]	P27448 1xBiotin [K463]	MAP/microtubule affinity-regulating kinase 3 OS=Homo sapiens OX=9606 GN=MARK3 PE=1 SV=5	1	2611.26	43285	51976.6	42314.7	9347.46	21468.3	4705.77	0.258195	-1.95347	0.00439554	2.35699	133	0.016095	1.79331
[K].GFKGLVVPSGGGR.[F]	1xBiotin [K3]	1	1	5	Q9UKX7	Q9UKX7 [60-72]	Q9UKX7 1xBiotin [K62]	Nuclear pore complex protein Nup50 OS=Homo sapiens OX=9606 GN=NUP50 PE=1 SV=2	1	1456.77	170449	165147	132288	54917.4	86033.5	59766.6	0.42899	-1.22098	0.00439881	2.35667	134	0.0159867	1.79624
[K].VQILPECVLPSTMSAVQLESLNKCQIFPSKPVSR.[E]	1xBiotin [K23]; 2xCarbamidomethyl [C7; C24]	1	1	13	Q96SW2	Q96SW2 [182-215]	Q96SW2 1xBiotin [K204]	Protein cereblon OS=Homo sapiens OX=9606 GN=CRBN PE=1 SV=1	1	4082.09	1.56115e+06	2.08309e+06	1.69565e+06	545723	867563	463644	0.351492	-1.50844	0.00440725	2.35583	135	0.0158987	1.79864
[K].NLPQKSTAPVK.[T]	1xBiotin [K5]	1	1	9	O75592	O75592 [2849-2859]	O75592 1xBiotin [K2853]	E3 ubiquitin-protein ligase MYCBP2 OS=Homo sapiens OX=9606 GN=MYCBP2 PE=1 SV=4	1	1408.76	178972	241597	195387	84580.3	104238	81935.2	0.439567	-1.18585	0.00454576	2.34239	136	0.0162778	1.7884
[R].NDIEWGVLHQPPPPAGSEEGSAWKSK.[D]	1xBiotin [K]	1	1	12	Q9NPA3	Q9NPA3 [99-124]	Q9NPA3 1xBiotin [K]	Mid1-interacting protein 1 OS=Homo sapiens OX=9606 GN=MID1IP1 PE=1 SV=1	1	3042.44	270983	334922	247999	17076.9	92180.8	101768	0.247131	-2.01665	0.0045607	2.34097	137	0.0162121	1.79016
[R].LIGDAAKNQVALNPQNTVFDAK.[R]	1xBiotin [K7]	1	1	5	P0DMV8	P0DMV8 [50-71]	P0DMV8 1xBiotin [K56]	Heat shock 70 kDa protein 1A OS=Homo sapiens OX=9606 GN=HSPA1A PE=1 SV=1	1	2553.31	95266.9	131732	108921	22204.8	13393.7	47266.8	0.246682	-2.01927	0.00456943	2.34014	138	0.0161255	1.79249
[K].KGPNPLMR.[R]	1xBiotin [K1]; 1xOxidation [M7]	1	1	3	Q16875	Q16875 [451-458]	Q16875 1xBiotin [K451]	6-phosphofructo-2-kinase/fructose-2,6-bisphosphatase 3 OS=Homo sapiens OX=9606 GN=PFKFB3 PE=1 SV=1	1	1154.58	77549.7	99490.3	66398	27620.4	23779.6	18008.5	0.285118	-1.81037	0.00457706	2.33941	139	0.0160362	1.7949
[K].QDTVELQNQKSSAPVHAPR.[S]	1xBiotin [K10]	1	1	5	Q5VT06	Q5VT06 [546-564]	Q5VT06 1xBiotin [K555]	Centrosome-associated protein 350 OS=Homo sapiens OX=9606 GN=CEP350 PE=1 SV=1	1	2331.15	104126	173771	128993	11867.7	26031.2	8828.63	0.114841	-3.1223	0.00467587	2.33014	140	0.0162653	1.78874
[K].ENPVVVAEKIQR.[I]	1xBiotin [K9]	1	1	10	O76080	O76080 [201-212]	O76080 1xBiotin [K209]	AN1-type zinc finger protein 5 OS=Homo sapiens OX=9606 GN=ZFAND5 PE=1 SV=1	1	1607.86	149888	214138	167235	45649.6	65525.5	69613	0.3403	-1.55512	0.0047423	2.32401	141	0.0163794	1.7857
[R].TINKAWVESR.[E]	1xBiotin [K4]	1	1	4	Q9HB71	Q9HB71 [209-218]	Q9HB71 1xBiotin [K212]	Calcyclin-binding protein OS=Homo sapiens OX=9606 GN=CACYBP PE=1 SV=2	1	1429.73	58004.5	68038.1	79415.6	18893.1	29667.6	31767.5	0.390971	-1.35487	0.00477893	2.32067	142	0.0163897	1.78543
[K].EIKIVSAVR.[R]	1xBiotin [K3]	1	1	4	Q8TB45	Q8TB45 [269-277]	Q8TB45 1xBiotin [K271]	DEP domain-containing mTOR-interacting protein OS=Homo sapiens OX=9606 GN=DEPTOR PE=1 SV=2	1	1240.71	56494.5	43285	57359.4	19051.1	27732.1	20282.9	0.426795	-1.22838	0.00478905	2.31975	143	0.0163096	1.78756
[K].VKGLVSSR.[H]	1xBiotin [K2]	1	1	5	Q9H9Q2	Q9H9Q2 [256-263]	Q9H9Q2 1xBiotin [K257]	COP9 signalosome complex subunit 7b OS=Homo sapiens OX=9606 GN=COPS7B PE=1 SV=1	1	1071.6	1.14828e+06	1.13884e+06	977134	744428	644140	553841	0.595053	-0.748909	0.00488164	2.31143	144	0.0165094	1.78227
[R].NPPKLVTPHDR.[M]	1xBiotin [K4]	1	1	5	P29353	P29353 [318-328]	P29353 1xBiotin [K321]	SHC-transforming protein 1 OS=Homo sapiens OX=9606 GN=SHC1 PE=1 SV=4	1	1499.78	250103	298736	277642	159685	166964	196659	0.633176	-0.659322	0.00500528	2.30057	145	0.0168108	1.77441
[K].SDDSKSSSPELVTHLK.[W]	1xBiotin [K5]	1	1	5	Q07960	Q07960 [44-59]	Q07960 1xBiotin [K48]	Rho GTPase-activating protein 1 OS=Homo sapiens OX=9606 GN=ARHGAP1 PE=1 SV=1	1	1955.94	59399.3	59115	59538.1	44455.9	35552.2	45385.3	0.70425	-0.505841	0.00500544	2.30056	146	0.0166962	1.77738
[K].FGTINIVHPKLGSYTK.[I]	1xBiotin [K]	1	1	3	Q9Y617	Q9Y617 [118-133]	Q9Y617 1xBiotin [K]	Phosphoserine aminotransferase OS=Homo sapiens OX=9606 GN=PSAT1 PE=1 SV=2	1	2001.06	93160.4	136583	123182	26027.6	44924.1	43722.6	0.324925	-1.62182	0.0050369	2.29784	147	0.0166869	1.77763
[R].GSAKIWSK.[S]	1xBiotin [K4]	1	1	6	Q9UBW8	Q9UBW8 [266-273]	Q9UBW8 1xBiotin [K269]	COP9 signalosome complex subunit 7a OS=Homo sapiens OX=9606 GN=COPS7A PE=1 SV=1	1	1102.57	189636	190411	162393	109072	129795	121376	0.664117	-0.590492	0.00526127	2.27891	148	0.0173124	1.76164
[K].SPAKSPNPSTPR.[G]	1xBiotin [K4]	1	1	8	O76021	O76021 [392-403]	O76021 1xBiotin [K395]	Ribosomal L1 domain-containing protein 1 OS=Homo sapiens OX=9606 GN=RSL1D1 PE=1 SV=3	1	1464.73	93547.3	64034.2	73960	30519.7	22608.8	13112.3	0.286086	-1.80548	0.00534104	2.27237	149	0.017457	1.75803
[K].YLYVDKNFINNPLAQADWAAK.[K]	1xBiotin [K6]	1	1	10	P35579	P35579 [9-29]	P35579 1xBiotin [K14]	Myosin-9 OS=Homo sapiens OX=9606 GN=MYH9 PE=1 SV=4	1	2680.32	326154	446696	233553	1.0715e+06	1.7153e+06	1.58393e+06	4.34292	2.11867	0.00551575	2.2584	150	0.0179078	1.74696
[R].TNSGGGDGPHISSKVR.[V]	1xBiotin [K14]	1	1	1	Q96EV2	Q96EV2 [971-986]	Q96EV2 1xBiotin [K984]	RNA-binding protein 33 OS=Homo sapiens OX=9606 GN=RBM33 PE=1 SV=3	1	1794.86	42274.7	51849.7	48638.7	16838.3	29241	22128.3	0.477768	-1.06562	0.00552287	2.25784	151	0.0178122	1.74928
[K].GTVMVGKPSSHSQYTSSGSVSSSGSK.[S]	1xBiotin [K7]	1	1	6	Q15648	Q15648 [1070-1095]	Q15648 1xBiotin [K1076]	Mediator of RNA polymerase II transcription subunit 1 OS=Homo sapiens OX=9606 GN=MED1 PE=1 SV=4	0	2755.27	28213.3	34424.2	31939.1	16654.8	21619.9	18498.3	0.600286	-0.736279	0.00552691	2.25752	152	0.0177079	1.75183
[K].INAKLNYVPLEK.[Q]	1xBiotin [K4]	1	1	12	Q7L014	Q7L014 [904-915]	Q7L014 1xBiotin [K907]	Probable ATP-dependent RNA helicase DDX46 OS=Homo sapiens OX=9606 GN=DDX46 PE=1 SV=2	1	1627.89	526088	594018	590206	410497	455120	428436	0.756618	-0.402362	0.00559022	2.25257	153	0.0177937	1.74973
[M].GDYGFGVLVQSNTGNKSAFPVR.[F]	1xAcetyl [N-Term]; 1xBiotin [K16]	1	1	4	Q17RY0	Q17RY0 [2-23]	Q17RY0 1xAcetyl [N-Term]; 1xBiotin [K17]	Cytoplasmic polyadenylation element-binding protein 4 OS=Homo sapiens OX=9606 GN=CPEB4 PE=1 SV=1	1	2581.25	257388	188138	197591	104674	78851.4	71310.3	0.396252	-1.33551	0.00564979	2.24797	154	0.0178665	1.74796
[K].NNPATPSTAMGSSVPYSTAKTPHPVLTPVAANQAK.[Q]	1xBiotin [K20]	1	1	18	P35658	P35658 [1130-1164]	P35658 1xBiotin [K1149]	Nuclear pore complex protein Nup214 OS=Homo sapiens OX=9606 GN=NUP214 PE=1 SV=2	1	3731.85	930356	1.24697e+06	1.06648e+06	602639	584610	561212	0.539015	-0.891603	0.00573097	2.24177	155	0.0180063	1.74457
[K].KQPSVLVTFPKEER.[K]	1xBiotin [K11]	1	1	3	O75179	O75179 [1651-1664]	O75179 1xBiotin [K1661]	Ankyrin repeat domain-containing protein 17 OS=Homo sapiens OX=9606 GN=ANKRD17 PE=1 SV=3	2	1884	48246.8	69522.6	51206.1	22099.2	18258.6	19891.9	0.356559	-1.48779	0.00579872	2.23667	156	0.0181024	1.74226
[R].NTPYKTLEPVKPPTVPNDYMTSPAR.[L]	1xBiotin [K5]; 1xOxidation [M20]	1	1	9	Q8IZP0	Q8IZP0 [195-219]	Q8IZP0 1xBiotin [K199]	Abl interactor 1 OS=Homo sapiens OX=9606 GN=ABI1 PE=1 SV=4	1	3058.5	122259	144477	132080	61382.5	83670.1	87540.8	0.583209	-0.777915	0.00593554	2.22654	157	0.0184115	1.73491
[R].IHMKSCFLEDATIGNSNK.[M]	1xBiotin [K4]; 1xCarbamidomethyl [C6]; 1xOxidation [M3]	1	1	1	Q9H171	Q9H171 [322-339]	Q9H171 1xBiotin [K325]	Z-DNA-binding protein 1 OS=Homo sapiens OX=9606 GN=ZBP1 PE=1 SV=2	1	2307.06	36319.2	62083.2	54875.5	7493.88	11694.5	11061.6	0.197354	-2.34114	0.00622107	2.20613	158	0.0191751	1.71726
[K].YCRPESQEHPEADPGSAAPYLKTK.[F]	1xBiotin [K]; 1xCarbamidomethyl [C2]	1	1	12	P40763	P40763 [686-709]	P40763 1xBiotin [K]	Signal transducer and activator of transcription 3 OS=Homo sapiens OX=9606 GN=STAT3 PE=1 SV=2	1	2957.36	275540	351615	230605	99072.1	86544	110773	0.345539	-1.53308	0.00652716	2.18528	159	0.019992	1.69914
[R].VTGTNKGISPVPINLR.[V]	1xBiotin [K6]	1	2	11	P50570	P50570 [108-123]	P50570 1xBiotin [K113]	Dynamin-2 OS=Homo sapiens OX=9606 GN=DNM2 PE=1 SV=2	1	1892.04	298289	457518	374780	138241	139649	79694.1	0.316281	-1.66072	0.00674869	2.17078	160	0.0205413	1.68737
[K].GTPGKGATPAPPGK.[A]	1xBiotin [K5]	1	1	13	Q13428	Q13428 [309-322]	Q13428 1xBiotin [K313]	Treacle protein OS=Homo sapiens OX=9606 GN=TCOF1 PE=1 SV=3	1	1461.75	591922	563280	500529	337456	213179	144734	0.419977	-1.25162	0.00688898	2.16184	161	0.0208381	1.68114
[K].KGPNPLMR.[R]	1xBiotin [K1]	1	1	4	Q16875	Q16875 [451-458]	Q16875 1xBiotin [K451]	6-phosphofructo-2-kinase/fructose-2,6-bisphosphatase 3 OS=Homo sapiens OX=9606 GN=PFKFB3 PE=1 SV=1	1	1138.59	133933	100627	89075.5	35610.6	41853.7	37977.5	0.356703	-1.4872	0.00691456	2.16024	162	0.0207864	1.68222
[R].RPQVTLLDPNEKYLLR.[L]	1xBiotin [K12]	1	1	2	Q9UHQ9	Q9UHQ9 [35-50]	Q9UHQ9 1xBiotin [K46]	NADH-cytochrome b5 reductase 1 OS=Homo sapiens OX=9606 GN=CYB5R1 PE=1 SV=1	1	2181.18	76659.2	80371.4	65754.4	26258.3	43857.7	17995.6	0.395501	-1.33825	0.00697009	2.15676	163	0.0208248	1.68142
[K].LLQKGIHPTIISESFQK.[A]	1xBiotin [K4]	1	1	5	P50991	P50991 [123-139]	P50991 1xBiotin [K126]	T-complex protein 1 subunit delta OS=Homo sapiens OX=9606 GN=CCT4 PE=1 SV=4	1	2165.18	226924	357833	347367	67330.2	94348.2	105074	0.286177	-1.80502	0.00697561	2.15642	164	0.0207142	1.68373
[-].MENFQKVEK.[I]	1xAcetyl [N-Term]; 1xBiotin [K6]; 1xOxidation [M1]	1	1	2	P24941	P24941 [1-9]	P24941 1xAcetyl [N-Term]; 1xBiotin [K6]	Cyclin-dependent kinase 2 OS=Homo sapiens OX=9606 GN=CDK2 PE=1 SV=2	1	1436.65	49044.7	50950.9	39261.9	3606.99	21835.2	15477.8	0.293844	-1.76688	0.00708276	2.1498	165	0.0209049	1.67975
[K].AETNDSYHIILK.[-]	1xBiotin [K12]	1	1	6	Q12800	Q12800 [491-502]	Q12800 1xBiotin [K502]	Alpha-globin transcription factor CP2 OS=Homo sapiens OX=9606 GN=TFCP2 PE=1 SV=2	0	1629.79	76312.2	101463	103563	34111	51053.2	44289.1	0.460135	-1.11987	0.00727927	2.13791	166	0.0213554	1.67049
[R].LQKVMNHITDGPR.[K]	1xBiotin [K3]	1	1	1	Q63HN8	Q63HN8 [507-519]	Q63HN8 1xBiotin [K509]	E3 ubiquitin-protein ligase RNF213 OS=Homo sapiens OX=9606 GN=RNF213 PE=1 SV=3	1	1734.88	40425.6	34787.9	30775.3	15732.7	20990.2	20327.7	0.538272	-0.893593	0.00739481	2.13107	167	0.0215645	1.66626
[K].GKLDVQFSGLTKGDAVR.[D]	1xBiotin [K12]	1	1	11	P21333	P21333 [905-921]	P21333 1xBiotin [K916]	Filamin-A OS=Homo sapiens OX=9606 GN=FLNA PE=1 SV=4	2	2017.05	271857	323842	259412	180937	193135	173589	0.640455	-0.64283	0.00754534	2.12232	168	0.0218725	1.6601
[R].EESGKPGAHVTVKK.[L]	1xBiotin [K13]	1	1	2	P22626	P22626 [100-113]	P22626 1xBiotin [K112]	Heterogeneous nuclear ribonucleoproteins A2/B1 OS=Homo sapiens OX=9606 GN=HNRNPA2B1 PE=1 SV=2	1	1692.87	36154.3	27025.4	27250.3	8613.57	5009.41	14784.2	0.314134	-1.67055	0.00755658	2.12167	169	0.0217755	1.66203
[K].MTHKLVFLEDGTSQVR.[K]	1xBiotin [K4]; 1xOxidation [M1]	1	1	3	Q8IWC1	Q8IWC1 [784-799]	Q8IWC1 1xBiotin [K787]	MAP7 domain-containing protein 3 OS=Homo sapiens OX=9606 GN=MAP7D3 PE=1 SV=2	1	2103.04	40491.1	58255	60458.4	17832.8	19512.8	24184.7	0.386486	-1.37151	0.00785607	2.10479	170	0.0225053	1.64771
[K].AIAEHVKGIHPISDSK.[I]	1xBiotin [K7]	1	1	4	Q9C0I3	Q9C0I3 [402-417]	Q9C0I3 1xBiotin [K408]	Serine-rich coiled-coil domain-containing protein 1 OS=Homo sapiens OX=9606 GN=CCSER1 PE=1 SV=2	1	1928.01	81663.4	71783.9	103772	36324.9	3019.51	2827.88	0.163955	-2.60863	0.00800282	2.09676	171	0.0227916	1.64222
[K].WCPTTNKPVKSPTPTVNPR.[K]	1xBiotin [K10]; 1xCarbamidomethyl [C2]	1	1	5	Q8WY36	Q8WY36 [149-167]	Q8WY36 1xBiotin [K158]	HMG box transcription factor BBX OS=Homo sapiens OX=9606 GN=BBX PE=1 SV=1	1	2406.21	124702	90887.8	77836.2	14266.3	19302	35327.5	0.234798	-2.09051	0.00816741	2.08792	172	0.0231252	1.63592
[K].SAVGFNEMEAPTTAYKK.[T]	1xBiotin [K]; 1xOxidation [M8]	1	1	30	P14317	P14317 [208-224]	P14317 1xBiotin [K]	Hematopoietic lineage cell-specific protein OS=Homo sapiens OX=9606 GN=HCLS1 PE=1 SV=3	1	2085.96	2.06131e+06	2.49755e+06	2.33819e+06	1.23622e+06	1.61008e+06	1.54052e+06	0.636043	-0.652803	0.00817076	2.08774	173	0.0230009	1.63825
[K].AKSIIPNK.[V]	1xBiotin [K2]	1	1	5	Q9ULE6	Q9ULE6 [48-55]	Q9ULE6 1xBiotin [K49]	Paladin OS=Homo sapiens OX=9606 GN=PALD1 PE=1 SV=3	1	1096.62	284461	308623	289455	129460	204548	192042	0.596064	-0.74646	0.0081798	2.08726	174	0.022894	1.64028
[R].TANPSKTIDLGAAAHYTGDK.[A]	1xBiotin [K6]	1	1	6	Q14677	Q14677 [278-297]	Q14677 1xBiotin [K283]	Clathrin interactor 1 OS=Homo sapiens OX=9606 GN=CLINT1 PE=1 SV=1	1	2257.09	172622	242568	190746	87177.8	91524.5	107986	0.473133	-1.07968	0.00827815	2.08207	175	0.0230369	1.63758
[K].VQILPECVLPSTMSAVQLESLNKCQIFPSKPVSR.[E]	1xBiotin [K23]; 2xCarbamidomethyl [C7; C24]; 1xOxidation [M13]	1	1	3	Q96SW2	Q96SW2 [182-215]	Q96SW2 1xBiotin [K204]	Protein cereblon OS=Homo sapiens OX=9606 GN=CRBN PE=1 SV=1	1	4098.09	292952	388040	390704	18520.2	85939.5	171282	0.257295	-1.95851	0.00831279	2.08025	176	0.0230019	1.63824
[-].MKIEEVK.[S]	1xAcetyl [N-Term]; 1xBiotin [K2]; 1xOxidation [M1]	1	1	5	Q9Y265	Q9Y265 [1-7]	Q9Y265 1xAcetyl [N-Term]; 1xBiotin [K2]	RuvB-like 1 OS=Homo sapiens OX=9606 GN=RUVBL1 PE=1 SV=1	1	1160.57	48209.4	34137.8	46306	67885.7	64468.5	63342.2	1.52111	0.605129	0.00838234	2.07663	177	0.0230633	1.63708
[R].IGFGSFVDKTVLPFVSTVPSK.[L]	1xBiotin [K9]	1	1	1	P26010	P26010 [191-211]	P26010 1xBiotin [K199]	Integrin beta-7 OS=Homo sapiens OX=9606 GN=ITGB7 PE=1 SV=1	1	2451.3	154965	299095	238131	43208.5	17180.2	6621.85	0.0968095	-3.36871	0.00847311	2.07196	178	0.0231821	1.63485
[K].LAPKGPSPTPEDVSMK.[E]	1xBiotin [K4]	1	1	3	O95067	O95067 [86-101]	O95067 1xBiotin [K89]	G2/mitotic-specific cyclin-B2 OS=Homo sapiens OX=9606 GN=CCNB2 PE=1 SV=1	1	1879.93	31500.6	34703.1	46011.1	7853.57	15935.8	14908.2	0.344852	-1.53595	0.00850857	2.07014	179	0.023149	1.63547
[R].VTKSPAPVHR.[G]	1xBiotin [K3]	1	1	4	Q9NRA8	Q9NRA8 [667-676]	Q9NRA8 1xBiotin [K669]	Eukaryotic translation initiation factor 4E transporter OS=Homo sapiens OX=9606 GN=EIF4ENIF1 PE=1 SV=2	1	1317.71	105789	70777.2	63229.4	19464.7	18051	11127.6	0.202853	-2.30149	0.00884829	2.05314	180	0.0239395	1.62088
[R].EIAQDFKTDLR.[F]	1xBiotin [K7]	3	4	6	P84243; P68431; Q71DI3	P84243 [74-84]; P68431 [74-84]; Q71DI3 [74-84]	P84243 1xBiotin [K80]; P68431 1xBiotin [K80]; Q71DI3 1xBiotin [K80]	Histone H3.3 OS=Homo sapiens OX=9606 GN=H3-3A PE=1 SV=2 Histone H3.1 OS=Homo sapiens OX=9606 GN=H3C1 PE=1 SV=2 Histone H3.2 OS=Homo sapiens OX=9606 GN=H3C15 PE=1 SV=3	1	1561.77	73579.1	100223	87540.2	35833.5	52898.8	41512.1	0.498366	-1.00472	0.00892295	2.04949	181	0.0240082	1.61964
[R].TVPQYKYAAGVR.[N]	1xBiotin [K6]	1	1	2	P11940	P11940 [507-518]	P11940 1xBiotin [K512]	Polyadenylate-binding protein 1 OS=Homo sapiens OX=9606 GN=PABPC1 PE=1 SV=2	1	1578.81	44876.7	46322.3	39498	26227.4	8134.8	10259.2	0.341411	-1.55042	0.00915472	2.03836	182	0.0244964	1.6109
[K].TQPTSLPKQPAPTTIGGLNK.[K]	1xBiotin [K8]	1	1	5	P27816	P27816 [719-738]	P27816 1xBiotin [K726]	Microtubule-associated protein 4 OS=Homo sapiens OX=9606 GN=MAP4 PE=1 SV=3	1	2275.21	67987.1	75675.3	78366.6	39009.4	46051.6	20438.1	0.475159	-1.07352	0.00924496	2.03409	183	0.0246027	1.60902
[K].ENPVVVGEKIQK.[I]	1xBiotin [K]	1	1	3	Q6FIF0	Q6FIF0 [196-207]	Q6FIF0 1xBiotin [K]	AN1-type zinc finger protein 6 OS=Homo sapiens OX=9606 GN=ZFAND6 PE=1 SV=2	1	1565.84	50468.6	49281.4	63323.4	6641.46	28010.6	20296.6	0.336956	-1.56937	0.00943064	2.02546	184	0.0249604	1.60275
[K].VLGQPHHELDSKTIDPK.[V]	1xBiotin [K12]	1	1	3	Q96DH6	Q96DH6 [78-94]	Q96DH6 1xBiotin [K89]	RNA-binding protein Musashi homolog 2 OS=Homo sapiens OX=9606 GN=MSI2 PE=1 SV=1	1	2140.09	36510.1	57565.3	42257.7	9174.37	17450.2	15078.3	0.30589	-1.70892	0.00948689	2.02288	185	0.0249736	1.60252
[R].ELVAHHPKLLLPPGYFPAGR.[Y]	1xBiotin [K8]	1	1	1	Q3KP66	Q3KP66 [502-521]	Q3KP66 1xBiotin [K509]	Innate immunity activator protein OS=Homo sapiens OX=9606 GN=INAVA PE=1 SV=2	1	2438.32	156328	182425	136164	56628.4	80229	94888.1	0.487971	-1.03513	0.00964266	2.0158	186	0.0252472	1.59779
[R].GDVGSADIQDLEKWLAK.[I]	1xBiotin [K13]	1	1	6	Q9Y5M8	Q9Y5M8 [253-269]	Q9Y5M8 1xBiotin [K265]	Signal recognition particle receptor subunit beta OS=Homo sapiens OX=9606 GN=SRPRB PE=1 SV=3	1	2071.02	315893	392071	186132	22078.2	12557.7	19534.6	0.0605868	-4.04485	0.00964694	2.01561	187	0.0251233	1.59992
[K].FADTTVQSDMKHWPFR.[V]	1xBiotin [K11]	1	1	6	P17066	P17066 [80-95]	P17066 1xBiotin [K90]	Heat shock 70 kDa protein 6 OS=Homo sapiens OX=9606 GN=HSPA6 PE=1 SV=2	1	2192.01	135542	155775	178280	79036.5	103659	74233.2	0.547125	-0.870058	0.00987972	2.00526	188	0.0255927	1.59188
[RK].SYSCQVTHEGSTVEKTVAPTECS.[-]	1xBiotin [K15]; 2xCarbamidomethyl [C4; C22]	1	5	9	B9A064	B9A064 [192-214]	B9A064 1xBiotin [K206]	Immunoglobulin lambda-like polypeptide 5 OS=Homo sapiens OX=9606 GN=IGLL5 PE=2 SV=2	1	2783.2	200897	335516	264477	89345.2	83495.7	88744.4	0.326618	-1.61432	0.00989387	2.00463	189	0.0254937	1.59357
[K].VQTLSNQPLLKSPAPPLLHVAALGQK.[Q]	1xBiotin [K11]	1	1	7	Q8N163	Q8N163 [113-138]	Q8N163 1xBiotin [K123]	Cell cycle and apoptosis regulator protein 2 OS=Homo sapiens OX=9606 GN=CCAR2 PE=1 SV=2	1	2946.66	223512	273452	221008	97210.9	9789.85	112835	0.30619	-1.7075	0.0102556	1.98904	190	0.0262866	1.58027
[K].QDSNPLYKSAITTTINPR.[F]	1xBiotin [K8]	1	1	25	P26010	P26010 [772-789]	P26010 1xBiotin [K779]	Integrin beta-7 OS=Homo sapiens OX=9606 GN=ITGB7 PE=1 SV=1	1	2245.13	1.20963e+06	1.90002e+06	1.21786e+06	273383	473915	366212	0.25731	-1.95842	0.0104999	1.97881	191	0.0267721	1.57232
[R].EDQCSYKWWQK.[Y]	1xBiotin [K7]; 1xCarbamidomethyl [C4]	1	1	8	Q96SW2	Q96SW2 [216-226]	Q96SW2 1xBiotin [K222]	Protein cereblon OS=Homo sapiens OX=9606 GN=CRBN PE=1 SV=1	1	1783.76	315289	425083	336115	153410	219100	140539	0.476596	-1.06916	0.0106459	1.97282	192	0.027003	1.56859
[R].EAEFTKSIAK.[F]	1xBiotin [K6]	1	1	1	Q15005	Q15005 [186-195]	Q15005 1xBiotin [K191]	Signal peptidase complex subunit 2 OS=Homo sapiens OX=9606 GN=SPCS2 PE=1 SV=3	1	1349.68	51953	33803.9	36475.2	16816.4	10649.7	14293.8	0.341644	-1.54944	0.0106532	1.97252	193	0.0268814	1.57055
[R].GTKVILHLK.[E]	1xBiotin [K3]	2	4	3	P07900; P08238	P07900 [183-191]; P08238 [178-186]	P07900 1xBiotin [K185]; P08238 1xBiotin [K180]	Heat shock protein HSP 90-alpha OS=Homo sapiens OX=9606 GN=HSP90AA1 PE=1 SV=5 Heat shock protein HSP 90-beta OS=Homo sapiens OX=9606 GN=HSP90AB1 PE=1 SV=4	1	1234.73	168191	128155	208985	50304.2	51410.4	72600.2	0.344952	-1.53553	0.0106951	1.97082	194	0.0268479	1.57109
[K].AQKIEMDK.[L]	1xBiotin [K3]; 1xOxidation [M6]	1	1	2	Q9UHR5	Q9UHR5 [203-210]	Q9UHR5 1xBiotin [K205]	SAP30-binding protein OS=Homo sapiens OX=9606 GN=SAP30BP PE=1 SV=1	1	1204.57	26622.4	23886.8	17040.2	6583.82	10776.7	4836.47	0.328604	-1.60558	0.0107265	1.96954	195	0.0267888	1.57205
[R].SKGQESFK.[K]	1xBiotin [K2]	1	1	3	P06748	P06748 [222-229]	P06748 1xBiotin [K223]	Nucleophosmin OS=Homo sapiens OX=9606 GN=NPM1 PE=1 SV=2	1	1136.54	59850.3	45823.5	49375.2	25889.5	20463.5	4376.43	0.327183	-1.61183	0.0107415	1.96893	196	0.0266894	1.57366
[K].HLMEGQKIITLDTATEIEGLSTGCK.[V]	1xBiotin [K7]; 1xCarbamidomethyl [C24]; 1xOxidation [M3]	1	1	5	Q86T24	Q86T24 [408-432]	Q86T24 1xBiotin [K414]	Transcriptional regulator Kaiso OS=Homo sapiens OX=9606 GN=ZBTB33 PE=1 SV=2	1	2987.45	125089	168961	190967	64499.6	21497.6	69362.6	0.320318	-1.64242	0.011136	1.95327	197	0.0275291	1.56021
[R].SPMPGVVVAVSVKPGDAVAEGQEICVIEAMKMQNSMTAGK.[T]	1xBiotin [K]; 1xCarbamidomethyl [C25]; 2xOxidation [M]	1	1	20	P05165	P05165 [664-703]	P05165 1xBiotin [K]	Propionyl-CoA carboxylase alpha chain, mitochondrial OS=Homo sapiens OX=9606 GN=PCCA PE=1 SV=4	1	4374.1	745471	839699	980350	1.34184e+06	1.87299e+06	1.5813e+06	1.86946	0.902621	0.011472	1.94036	198	0.0282166	1.5495
[R].SEKDTLKTSNPLVLEEASASQAGSR.[K]	1xBiotin [K]	1	1	6	Q9NUQ8	Q9NUQ8 [138-162]	Q9NUQ8 1xBiotin [K]	ATP-binding cassette sub-family F member 3 OS=Homo sapiens OX=9606 GN=ABCF3 PE=1 SV=2	2	2844.4	152816	200862	159423	87934.3	111687	86322.9	0.557285	-0.843514	0.0114988	1.93935	199	0.0281403	1.55067
[K].SSMPQKFLGDK.[G]	1xBiotin [K6]; 1xOxidation [M3]	1	1	2	Q13422	Q13422 [276-286]	Q13422 1xBiotin [K281]	DNA-binding protein Ikaros OS=Homo sapiens OX=9606 GN=IKZF1 PE=1 SV=1	1	1479.7	13563.3	4251.6	15205.3	27085.9	33716.3	40461.2	3.06671	1.61669	0.0115514	1.93736	200	0.0281277	1.55087
[K].TSGHVDKFADFMVK.[D]	1xBiotin [K7]	1	1	5	P41250	P41250 [191-204]	P41250 1xBiotin [K197]	Glycine--tRNA ligase OS=Homo sapiens OX=9606 GN=GARS1 PE=1 SV=3	1	1807.85	124572	87065.6	112890	61203.9	60397.7	50765.4	0.531132	-0.912857	0.0118649	1.92574	201	0.0287472	1.5414
[K].VICIPKSITPSR.[I]	1xBiotin [K6]; 1xCarbamidomethyl [C3]	1	1	2	P14550	P14550 [258-269]	P14550 1xBiotin [K263]	Aldo-keto reductase family 1 member A1 OS=Homo sapiens OX=9606 GN=AKR1A1 PE=1 SV=3	1	1596.86	31922.4	37731.2	46416.3	17518.3	20782.9	20906.9	0.510108	-0.971126	0.0121366	1.9159	202	0.0292601	1.53372
[K].TFGKAAGPSLSHTSGGTQSK.[V]	1xBiotin [K4]	1	1	14	P27694	P27694 [164-183]	P27694 1xBiotin [K167]	Replication protein A 70 kDa DNA-binding subunit OS=Homo sapiens OX=9606 GN=RPA1 PE=1 SV=2	1	2145.04	620817	753639	737430	472908	535149	513641	0.72054	-0.47285	0.0125441	1.90156	203	0.0300935	1.52153
[R].SSPSARPPDVPGQQPQAAKSPSPVQGK.[K]	1xBiotin [K19]	1	1	7	Q96JP5	Q96JP5 [82-108]	Q96JP5 1xBiotin [K100]	E3 ubiquitin-protein ligase ZFP91 OS=Homo sapiens OX=9606 GN=ZFP91 PE=1 SV=1	1	2924.47	19977.5	11553.8	10838.1	36713.7	39610.7	57265.3	3.15298	1.65672	0.0125829	1.90022	204	0.0300386	1.52232
[K].ANPFGGASHAKGIVLEK.[V]	1xBiotin [K11]	1	1	1	P62266	P62266 [38-54]	P62266 1xBiotin [K48]	40S ribosomal protein S23 OS=Homo sapiens OX=9606 GN=RPS23 PE=1 SV=3	1	1922	46022.6	62832.7	51400.2	26212.3	34418.7	24437.1	0.530827	-0.913685	0.0126753	1.89704	205	0.0301116	1.52127
[R].AHSFTSKGPGPLLPPPPPK.[H]	1xBiotin [K7]	1	1	24	P78314	P78314 [223-241]	P78314 1xBiotin [K229]	SH3 domain-binding protein 2 OS=Homo sapiens OX=9606 GN=SH3BP2 PE=1 SV=2	1	2151.14	249151	358023	242548	116471	134686	115201	0.43115	-1.21374	0.0132219	1.87871	206	0.0312575	1.50505
[R].KENPVVVAEKIQR.[I]	1xBiotin [K10]	1	1	4	O76080	O76080 [200-212]	O76080 1xBiotin [K209]	AN1-type zinc finger protein 5 OS=Homo sapiens OX=9606 GN=ZFAND5 PE=1 SV=1	2	1735.95	38824.6	45059.7	60861	16678.6	12700.1	23215	0.363353	-1.46056	0.0132292	1.87847	207	0.0311238	1.50691
[R].VKTNVPVKLFAR.[S]	1xBiotin [K2]	1	1	4	Q9UKM9	Q9UKM9 [158-169]	Q9UKM9 1xBiotin [K159]	RNA-binding protein Raly OS=Homo sapiens OX=9606 GN=RALY PE=1 SV=1	2	1597.92	116527	102535	114896	27995.3	70344.9	61850.9	0.479674	-1.05987	0.0132893	1.8765	208	0.0311149	1.50703
[K].LGKTIVITK.[T]	1xBiotin [K3]	1	1	5	Q96NC0	Q96NC0 [62-70]	Q96NC0 1xBiotin [K64]	Zinc finger matrin-type protein 2 OS=Homo sapiens OX=9606 GN=ZMAT2 PE=1 SV=1	1	1198.72	160513	132209	101231	29692.7	54571.8	61371	0.369678	-1.43566	0.0135398	1.86839	209	0.0315498	1.501
[R].ISFVEEDVHPKWIPGAADDSK.[L]	1xBiotin [K11]	1	1	10	Q8WYP5	Q8WYP5 [1231-1251]	Q8WYP5 1xBiotin [K1241]	Protein ELYS OS=Homo sapiens OX=9606 GN=AHCTF1 PE=1 SV=3	1	2566.23	1.27409e+06	1.74712e+06	1.5644e+06	695073	1.01039e+06	661362	0.516142	-0.954159	0.0139301	1.85605	210	0.0323045	1.49074
[K].STSFMSVSPSKEIK.[I]	1xBiotin [K]; 1xOxidation [M5]	1	1	7	Q8TB45	Q8TB45 [258-271]	Q8TB45 1xBiotin [K]	DEP domain-containing mTOR-interacting protein OS=Homo sapiens OX=9606 GN=DEPTOR PE=1 SV=2	1	1769.84	73364.7	106832	90770	40936.9	53020.2	29881.7	0.457027	-1.12965	0.0139824	1.85442	211	0.0322723	1.49117
[K].LAEEIPLKILAHNGLVGR.[L]	1xBiotin [K8]	1	1	3	Q9Y6M1	Q9Y6M1 [271-288]	Q9Y6M1 1xBiotin [K278]	Insulin-like growth factor 2 mRNA-binding protein 2 OS=Homo sapiens OX=9606 GN=IGF2BP2 PE=1 SV=2	1	2169.22	187455	218513	111504	47281.9	39632.9	20781.3	0.20812	-2.26451	0.0140156	1.85339	212	0.0321963	1.49219
[R].YSDNEEDSKIELKLEK.[R]	1xBiotin [K13]	1	1	5	P42167	P42167 [183-198]	P42167 1xBiotin [K195]	Lamina-associated polypeptide 2, isoforms beta/gamma OS=Homo sapiens OX=9606 GN=TMPO PE=1 SV=2	2	2166.03	195142	247040	240989	143255	168202	138262	0.658282	-0.603222	0.0144376	1.8405	213	0.0330099	1.48136
[K].CQIFPSKPVSR.[E]	1xBiotin [K7]; 1xCarbamidomethyl [C1]	1	1	16	Q96SW2	Q96SW2 [205-215]	Q96SW2 1xBiotin [K211]	Protein cereblon OS=Homo sapiens OX=9606 GN=CRBN PE=1 SV=1	0	1544.77	1.84385e+06	3.04676e+06	2.77643e+06	970484	1.12652e+06	1.02651e+06	0.407395	-1.2955	0.0145614	1.8368	214	0.0331374	1.47968
[K].VTQQGLKMVVPGLDGAQIPR.[D]	1xBiotin [K7]; 1xOxidation [M8]	1	1	16	P49327	P49327 [1152-1171]	P49327 1xBiotin [K1158]	Fatty acid synthase OS=Homo sapiens OX=9606 GN=FASN PE=1 SV=3	1	2349.24	855203	1.06339e+06	901119	341644	593388	595675	0.54286	-0.881349	0.0151068	1.82083	215	0.0342188	1.46574
[K].AQYKSLIGVEYKPVSATGAEDKDK.[K]	1xBiotin [K4]	1	1	14	P07814	P07814 [940-963]	P07814 1xBiotin [K943]	Bifunctional glutamate/proline--tRNA ligase OS=Homo sapiens OX=9606 GN=EPRS1 PE=1 SV=5	2	2823.42	679721	770749	613741	426028	507761	500783	0.694974	-0.524969	0.0161588	1.79159	216	0.0364321	1.43852
[-].MKIEEVK.[S]	1xBiotin [K2]; 1xOxidation [M1]	1	1	7	Q9Y265	Q9Y265 [1-7]	Q9Y265 1xBiotin [K2]	RuvB-like 1 OS=Homo sapiens OX=9606 GN=RUVBL1 PE=1 SV=1	1	1118.56	192458	184421	136495	110910	86015.5	83956.1	0.547129	-0.870047	0.0164775	1.78311	217	0.0369795	1.43204
[R].ISKFYPIPSLHSTGS.[-]	1xBiotin [K3]	1	1	3	Q9H2G2	Q9H2G2 [1221-1235]	Q9H2G2 1xBiotin [K1223]	STE20-like serine/threonine-protein kinase OS=Homo sapiens OX=9606 GN=SLK PE=1 SV=1	1	1859.94	95355.6	98254.9	91348.5	42326.2	67271.8	69371.8	0.628055	-0.671038	0.0166312	1.77908	218	0.0371531	1.43
[K].EVPTQFLDRDEEEEDADFLKVK.[R]	1xBiotin [K]	1	1	6	Q13206	Q13206 [618-639]	Q13206 1xBiotin [K]	Probable ATP-dependent RNA helicase DDX10 OS=Homo sapiens OX=9606 GN=DDX10 PE=1 SV=2	2	2878.35	200313	217858	223569	58962.9	133517	6347.88	0.309826	-1.69047	0.0170778	1.76757	219	0.0379766	1.42048
[K].YPVESSKSASPFNLAEKPK.[T]	1xBiotin [K7]	1	1	1	Q5VYK3	Q5VYK3 [150-168]	Q5VYK3 1xBiotin [K156]	Proteasome adapter and scaffold protein ECM29 OS=Homo sapiens OX=9606 GN=ECPAS PE=1 SV=2	1	2305.15	46734.3	82925.1	48572.1	9007.32	4341.15	18409.6	0.178184	-2.48856	0.0173395	1.76096	220	0.0383833	1.41586
[R].TLLIKTVETR.[D]	1xBiotin [K5]	1	1	10	P08670	P08670 [441-450]	P08670 1xBiotin [K445]	Vimentin OS=Homo sapiens OX=9606 GN=VIM PE=1 SV=4	1	1399.8	423756	502064	425230	259345	339394	329780	0.687257	-0.541079	0.0175702	1.75522	221	0.038718	1.41209
[K].EVPMVVVPPVGAKGNTPATGTTQGK.[K]	1xBiotin [K13]	1	1	8	Q9P2E9	Q9P2E9 [176-200]	Q9P2E9 1xBiotin [K188]	Ribosome-binding protein 1 OS=Homo sapiens OX=9606 GN=RRBP1 PE=1 SV=5	1	2661.37	230562	176839	218894	98718.8	146211	130429	0.599332	-0.738573	0.0176152	1.75411	222	0.0386424	1.41294
[M].SESSSKSSQPLASK.[Q]	1xAcetyl [N-Term]; 1xBiotin [K6]	1	1	5	P17096	P17096 [2-15]	P17096 1xAcetyl [N-Term]; 1xBiotin [K7]	High mobility group protein HMG-I/HMG-Y OS=Homo sapiens OX=9606 GN=HMGA1 PE=1 SV=3	1	1690.8	58667.1	32539.1	47051.8	3434.61	6854.64	20951.5	0.225959	-2.14586	0.0183054	1.73742	223	0.0399764	1.3982
[R].QLDEPKLER.[R]	1xBiotin [K6]	1	1	2	P23588	P23588 [390-398]	P23588 1xBiotin [K395]	Eukaryotic translation initiation factor 4B OS=Homo sapiens OX=9606 GN=EIF4B PE=1 SV=2	1	1353.68	66033.9	84456.4	60822.1	36501	42913.6	45040.9	0.588964	-0.763748	0.019068	1.71969	224	0.041456	1.38241
[R].HHVENKGATLSR.[S]	1xBiotin [K6]	1	1	2	Q92608	Q92608 [573-584]	Q92608 1xBiotin [K578]	Dedicator of cytokinesis protein 2 OS=Homo sapiens OX=9606 GN=DOCK2 PE=1 SV=2	1	1574.79	59072.8	54242.9	37740.1	20862.8	28533.7	23740	0.484169	-1.04642	0.0191014	1.71894	225	0.0413438	1.38359
[K].VKAIGR.[Q]	1xBiotin [K2]	1	1	4	Q96SW2	Q96SW2 [157-162]	Q96SW2 1xBiotin [K158]	Protein cereblon OS=Homo sapiens OX=9606 GN=CRBN PE=1 SV=1	1	869.503	178039	88450	126191	42383.3	31781.8	2807.59	0.196019	-2.35094	0.0210579	1.67659	226	0.0453769	1.34317
[K].DLPEHAVLKMK.[G]	1xBiotin [K]	1	1	3	Q00839	Q00839 [627-637]	Q00839 1xBiotin [K]	Heterogeneous nuclear ribonucleoprotein U OS=Homo sapiens OX=9606 GN=HNRNPU PE=1 SV=6	1	1506.78	139687	147808	124080	15553.9	83210.9	71568.8	0.413858	-1.27279	0.0217174	1.66319	227	0.0465921	1.33169
[K].STKTINPSK.[Y]	1xBiotin [K3]	1	1	8	P42338	P42338 [416-424]	P42338 1xBiotin [K418]	Phosphatidylinositol 4,5-bisphosphate 3-kinase catalytic subunit beta isoform OS=Homo sapiens OX=9606 GN=PIK3CB PE=1 SV=1	1	1201.62	211335	154382	134652	93749.3	67887.1	45685.7	0.414338	-1.27112	0.0220247	1.65709	228	0.047044	1.3275
[K].LFDSTTLEHQKTFR.[T]	1xBiotin [K11]	1	1	2	Q13347	Q13347 [214-227]	Q13347 1xBiotin [K224]	Eukaryotic translation initiation factor 3 subunit I OS=Homo sapiens OX=9606 GN=EIF3I PE=1 SV=1	1	1948.96	187234	204492	199800	76097.4	154176	80321.6	0.525075	-0.929404	0.0223612	1.6505	229	0.0475543	1.32281
[R].MLKEILK.[I]	1xBiotin [K7]	1	1	1	Q8IZH2	Q8IZH2 [1358-1364]	Q8IZH2 1xBiotin [K1364]	5'-3' exoribonuclease 1 OS=Homo sapiens OX=9606 GN=XRN1 PE=1 SV=1	1	1100.62	38312.9	58664	37992.5	15155.2	21783.2	20793.3	0.427739	-1.2252	0.0226651	1.64464	230	0.0479909	1.31884
[R].LLVKNQDVSISNVQPK.[T]	1xBiotin [K4]	1	1	8	Q96EV2	Q96EV2 [874-889]	Q96EV2 1xBiotin [K877]	RNA-binding protein 33 OS=Homo sapiens OX=9606 GN=RBM33 PE=1 SV=3	1	2008.09	101694	53087.2	114668	33289.2	4808.26	3573.71	0.154653	-2.6929	0.0228138	1.6418	231	0.0480966	1.31789
[K].EMKTITGK.[T]	1xBiotin [K3]	1	1	1	O15144	O15144 [288-295]	O15144 1xBiotin [K290]	Actin-related protein 2/3 complex subunit 2 OS=Homo sapiens OX=9606 GN=ARPC2 PE=1 SV=1	1	1133.57	57374	56512.6	46835.7	33539	35482.9	16105.2	0.529653	-0.91688	0.0230384	1.63755	232	0.0483607	1.31551
[K].AKVDLKPLLSSLSANK.[E]	1xBiotin [K2]	1	1	1	Q9NRA8	Q9NRA8 [405-420]	Q9NRA8 1xBiotin [K406]	Eukaryotic translation initiation factor 4E transporter OS=Homo sapiens OX=9606 GN=EIF4ENIF1 PE=1 SV=2	1	1910.08	30102.8	57993.1	46427	12514.6	2942.57	18937.8	0.255681	-1.96758	0.0232234	1.63407	233	0.0485399	1.3139
[K].AGDSLMVMIAMKMEHTIK.[S]	1xBiotin [K]; 1xOxidation [M]	1	1	213	Q96RQ3	Q96RQ3 [670-687]	Q96RQ3 1xBiotin [K]	Methylcrotonoyl-CoA carboxylase subunit alpha, mitochondrial OS=Homo sapiens OX=9606 GN=MCCC1 PE=1 SV=3	1	2248.07	3.90312e+07	4.61433e+07	4.75744e+07	5.32436e+07	6.49055e+07	5.98579e+07	1.34093	0.423234	0.0244754	1.61127	234	0.0509381	1.29296
[K].AAGAGKVTK.[S]	1xBiotin [K6]	1	2	4	P68104	P68104 [445-453]	P68104 1xBiotin [K450]	Elongation factor 1-alpha 1 OS=Homo sapiens OX=9606 GN=EEF1A1 PE=1 SV=1	1	1028.56	141262	101559	84978.8	59869.3	39362.7	27480.9	0.386555	-1.37125	0.0250632	1.60096	235	0.0519395	1.2845
[K].GPSSVEDIKAK.[M]	1xBiotin [K]	1	1	10	P06748	P06748 [240-250]	P06748 1xBiotin [K]	Nucleophosmin OS=Homo sapiens OX=9606 GN=NPM1 PE=1 SV=2	1	1356.68	685624	819293	993777	529125	541945	461972	0.613537	-0.704778	0.0254412	1.59446	236	0.0524994	1.27985
[R].SPFLQKQLTQPETHFGR.[E]	1xBiotin [K6]	1	1	4	Q9UJU6	Q9UJU6 [283-299]	Q9UJU6 1xBiotin [K288]	Drebrin-like protein OS=Homo sapiens OX=9606 GN=DBNL PE=1 SV=1	1	2240.13	121444	148311	107835	41054.1	70802.3	84107	0.518985	-0.946234	0.0254479	1.59435	237	0.0522916	1.28157
[R].QQEGFKGTFPDAR.[E]	1xBiotin [K6]	1	1	12	Q15233	Q15233 [366-378]	Q15233 1xBiotin [K371]	Non-POU domain-containing octamer-binding protein OS=Homo sapiens OX=9606 GN=NONO PE=1 SV=4	1	1706.8	270749	501425	335721	99840.4	123405	152775	0.339401	-1.55894	0.0256473	1.59096	238	0.0524801	1.28001
[K].IKSASPCIADK.[I]	1xBiotin [K2]; 1xCarbamidomethyl [C7]	1	1	6	Q05209	Q05209 [464-474]	Q05209 1xBiotin [K465]	Tyrosine-protein phosphatase non-receptor type 12 OS=Homo sapiens OX=9606 GN=PTPN12 PE=1 SV=3	1	1415.7	552308	534748	569180	480786	358692	331541	0.707036	-0.500144	0.0261956	1.58177	239	0.0533777	1.27264
[K].KSPAKSPNPSTPR.[G]	1xBiotin [K5]	1	1	3	O76021	O76021 [391-403]	O76021 1xBiotin [K395]	Ribosomal L1 domain-containing protein 1 OS=Homo sapiens OX=9606 GN=RSL1D1 PE=1 SV=3	2	1592.82	33045.8	21335.9	27565.6	14875.2	10871.7	16920.3	0.520666	-0.941571	0.0266097	1.57496	240	0.0539955	1.26764
[R].SCPETLTHAVGMSESPIGPKSTMLR.[A]	1xBiotin [K20]; 1xCarbamidomethyl [C2]; 1xOxidation [M]	1	1	4	Q68CZ2	Q68CZ2 [887-911]	Q68CZ2 1xBiotin [K906]	Tensin-3 OS=Homo sapiens OX=9606 GN=TNS3 PE=1 SV=2	1	2928.37	42050.9	21485.3	47714.6	8463.16	10458.8	10325.9	0.262901	-1.92741	0.0268031	1.57181	241	0.0541624	1.2663
[R].LDPFADGGKTPDPK.[M]	1xBiotin [K9]	1	1	15	O75533	O75533 [133-146]	O75533 1xBiotin [K141]	Splicing factor 3B subunit 1 OS=Homo sapiens OX=9606 GN=SF3B1 PE=1 SV=3	1	1683.8	1.14052e+06	1.15668e+06	1.16305e+06	573126	709887	973930	0.652248	-0.616508	0.0271688	1.56593	242	0.0546745	1.26222
[R].TEGEHSKEVIKPYDWTYTTDYK.[G]	1xBiotin [K7]	1	1	14	O75663	O75663 [96-117]	O75663 1xBiotin [K102]	TIP41-like protein OS=Homo sapiens OX=9606 GN=TIPRL PE=1 SV=2	1	2916.34	596967	595672	746730	366147	487521	459270	0.676992	-0.562789	0.0282623	1.54879	243	0.0566408	1.24687
[R].IKTSDVTSTK.[G]	1xBiotin [K2]	1	1	3	P26196	P26196 [85-94]	P26196 1xBiotin [K86]	Probable ATP-dependent RNA helicase DDX6 OS=Homo sapiens OX=9606 GN=DDX6 PE=1 SV=2	1	1305.67	105315	62861.3	51178.9	22316.8	5090.14	18217.3	0.207993	-2.26539	0.0283741	1.54708	244	0.0566319	1.24694
[K].SAVGFNEMEAPTTAYKK.[T]	1xBiotin [K]	1	1	20	P14317	P14317 [208-224]	P14317 1xBiotin [K]	Hematopoietic lineage cell-specific protein OS=Homo sapiens OX=9606 GN=HCLS1 PE=1 SV=3	1	2069.97	1.78716e+06	1.49714e+06	2.17951e+06	937585	1.24298e+06	1.12315e+06	0.604654	-0.725819	0.0293295	1.5327	245	0.0582998	1.23433
[K].IVKPGMK.[L]	1xBiotin [K3]	1	1	11	P12270	P12270 [388-394]	P12270 1xBiotin [K390]	Nucleoprotein TPR OS=Homo sapiens OX=9606 GN=TPR PE=1 SV=3	0	998.553	671566	546422	522737	379992	455554	391053	0.704648	-0.505025	0.0297617	1.52634	246	0.0589185	1.22975
[R].IMKAQALR.[D]	1xBiotin [K3]	2	3	6	P07900; P08238	P07900 [613-620]; P08238 [605-612]	P07900 1xBiotin [K615]; P08238 1xBiotin [K607]	Heat shock protein HSP 90-alpha OS=Homo sapiens OX=9606 GN=HSP90AA1 PE=1 SV=5 Heat shock protein HSP 90-beta OS=Homo sapiens OX=9606 GN=HSP90AB1 PE=1 SV=4	1	1156.63	108620	140086	132789	63324	100013	76003.3	0.627375	-0.672599	0.0299273	1.52393	247	0.0590065	1.2291
[R].ILLQSKNAGAVIGK.[G]	1xBiotin [K6]	1	1	1	P61978	P61978 [47-60]	P61978 1xBiotin [K52]	Heterogeneous nuclear ribonucleoprotein K OS=Homo sapiens OX=9606 GN=HNRNPK PE=1 SV=1	1	1637.94	40157.5	19051.9	25577.5	3416.5	4562.36	10937.6	0.223106	-2.1642	0.0300654	1.52193	248	0.0590397	1.22886
[K].KPPSGFKGTIPK.[R]	1xBiotin [K7]	1	1	1	Q9BTC0	Q9BTC0 [585-596]	Q9BTC0 1xBiotin [K591]	Death-inducer obliterator 1 OS=Homo sapiens OX=9606 GN=DIDO1 PE=1 SV=5	1	1482.81	34970.6	28222	28151.2	15363.4	18614.7	24038.3	0.635143	-0.654846	0.0306851	1.51307	249	0.0600147	1.22174
[K].EESDVPQWSSQFLQKSPLPTK.[R]	1xBiotin [K15]	1	1	3	Q96FZ2	Q96FZ2 [307-327]	Q96FZ2 1xBiotin [K321]	Abasic site processing protein HMCES OS=Homo sapiens OX=9606 GN=HMCES PE=1 SV=1	1	2657.29	126293	209910	165505	96722.5	85516.8	73466.2	0.50967	-0.972366	0.0307635	1.51196	250	0.0599273	1.22238
[K].SPQVKPASTMGMGPLGKGAGPVPPGK.[V]	1xBiotin [K17]	1	1	4	Q13428	Q13428 [503-528]	Q13428 1xBiotin [K519]	Treacle protein OS=Homo sapiens OX=9606 GN=TCOF1 PE=1 SV=3	1	2672.37	39458.2	43553.4	46246.6	28614.1	22171	4056.66	0.424281	-1.23691	0.0311111	1.50708	251	0.060363	1.21923
[K].TPAQSTHSEAPPSKMVLR.[I]	1xBiotin [K14]	1	1	2	Q9H869	Q9H869 [478-495]	Q9H869 1xBiotin [K491]	YY1-associated protein 1 OS=Homo sapiens OX=9606 GN=YY1AP1 PE=1 SV=2	1	2163.07	21589.2	21355.7	29644.2	9369.39	16862.3	12379.1	0.531908	-0.910752	0.0314477	1.50241	252	0.0607739	1.21628
[K].DSFQKVILR.[RTSKG]	1xBiotin [K5]	1	7	5	Q14593	Q14593 [126-134]	Q14593 1xBiotin [K130]	Zinc finger protein 273 OS=Homo sapiens OX=9606 GN=ZNF273 PE=1 SV=3	1	1331.71	137555	157764	202505	67524	100565	107662	0.553912	-0.852272	0.0316018	1.50029	253	0.0608303	1.21588
[R].LKNITLDDASAPR.[L]	1xBiotin [K2]	1	1	6	O75534	O75534 [757-769]	O75534 1xBiotin [K758]	Cold shock domain-containing protein E1 OS=Homo sapiens OX=9606 GN=CSDE1 PE=1 SV=2	1	1639.85	82527.1	115887	89778.6	39632.1	61125.9	63898.2	0.57134	-0.807579	0.031642	1.49974	254	0.0606679	1.21704
[R].VELSGPKAAEPVSR.[R]	1xBiotin [K7]	1	1	3	Q9UHD8	Q9UHD8 [93-106]	Q9UHD8 1xBiotin [K99]	Septin-9 OS=Homo sapiens OX=9606 GN=SEPTIN9 PE=1 SV=2	1	1665.86	50664.5	40345.7	65175.5	22270.9	27124.9	32114.6	0.521881	-0.938207	0.0324305	1.48905	255	0.0619359	1.20806
[K].TVTPAKAVTTPGK.[K]	1xBiotin [K6]	1	1	6	P19338	P19338 [97-109]	P19338 1xBiotin [K102]	Nucleolin OS=Homo sapiens OX=9606 GN=NCL PE=1 SV=3	1	1496.81	31419.3	33883.8	38131.1	26292	29419	24899.4	0.77934	-0.359675	0.0326852	1.48565	256	0.0621785	1.20636
[K].KPAEDEWGKTPDAMK.[A]	1xBiotin [K9]	1	1	3	P02792	P02792 [84-98]	P02792 1xBiotin [K92]	Ferritin light chain OS=Homo sapiens OX=9606 GN=FTL PE=1 SV=2	1	1928.89	51872	95746	47462.3	18426.6	14693.2	14111.6	0.242113	-2.04625	0.0333623	1.47674	257	0.0632196	1.19915
[R].LLSTQAEESQGPVLKMPSQR.[A]	1xBiotin [K15]; 1xOxidation [M16]	1	1	5	Q14005	Q14005 [944-963]	Q14005 1xBiotin [K958]	Pro-interleukin-16 OS=Homo sapiens OX=9606 GN=IL16 PE=1 SV=4	1	2441.22	21897	56702	54537.5	8843.59	9850.62	8854.03	0.206917	-2.27288	0.0353598	1.45149	258	0.066745	1.17558
[K].KTVTPAK.[A]	1xBiotin [K1]	1	1	5	P19338	P19338 [96-102]	P19338 1xBiotin [K96]	Nucleolin OS=Homo sapiens OX=9606 GN=NCL PE=1 SV=3	1	970.539	178665	102957	96001.2	55002.3	37827.3	25156.8	0.312445	-1.67833	0.0359498	1.4443	259	0.0675968	1.17007
[R].SPMPGVVVAVSVKPGDAVAEGQEICVIEAMKMQNSMTAGK.[T]	1xBiotin [K]; 1xCarbamidomethyl [C25]; 3xOxidation [M]	1	1	20	P05165	P05165 [664-703]	P05165 1xBiotin [K]	Propionyl-CoA carboxylase alpha chain, mitochondrial OS=Homo sapiens OX=9606 GN=PCCA PE=1 SV=4	1	4390.09	247531	242836	582954	793084	1.33983e+06	849325	2.77851	1.47431	0.0371222	1.43037	260	0.0695327	1.15781
[R].AEATLKLLQAQGVEVPSK.[D]	1xBiotin [K6]	1	1	7	O60841	O60841 [419-436]	O60841 1xBiotin [K424]	Eukaryotic translation initiation factor 5B OS=Homo sapiens OX=9606 GN=EIF5B PE=1 SV=4	1	2108.14	104688	108382	146746	6403.98	66649.1	65504.2	0.385078	-1.37678	0.0372364	1.42903	261	0.0694794	1.15814
[R].AQSKILFVR.[S]	1xBiotin [K4]	1	1	1	Q9HCS7	Q9HCS7 [791-799]	Q9HCS7 1xBiotin [K794]	Pre-mRNA-splicing factor SYF1 OS=Homo sapiens OX=9606 GN=XAB2 PE=1 SV=2	1	1287.72	36258.5	31436.3	24306.2	8569.38	17299.4	20467.7	0.503652	-0.9895	0.0375795	1.42505	262	0.069852	1.15582
[R].FGAGTLKSLHYD.[-]	1xBiotin [K7]	1	1	1	Q5HYI8	Q5HYI8 [225-236]	Q5HYI8 1xBiotin [K231]	Rab-like protein 3 OS=Homo sapiens OX=9606 GN=RABL3 PE=1 SV=1	1	1534.74	52917.7	74689.9	80700.1	31856.8	45567.8	10784.7	0.423457	-1.23971	0.0384471	1.41514	263	0.0711929	1.14756
[K].KPPPVPALPSKLPTFGAPEQLVDLK.[Q]	1xBiotin [K11]	1	1	6	Q14258	Q14258 [392-416]	Q14258 1xBiotin [K402]	E3 ubiquitin/ISG15 ligase TRIM25 OS=Homo sapiens OX=9606 GN=TRIM25 PE=1 SV=2	1	2865.59	207014	231646	220499	132808	195293	138707	0.708189	-0.497795	0.0387378	1.41186	264	0.0714596	1.14594
[R].TKNISAISYINQR.[N]	1xBiotin [K2]	1	1	6	Q92541	Q92541 [554-566]	Q92541 1xBiotin [K555]	RNA polymerase-associated protein RTF1 homolog OS=Homo sapiens OX=9606 GN=RTF1 PE=1 SV=4	1	1733.9	91630	163460	71142.4	10519.4	7861.89	39384.6	0.177069	-2.49761	0.0396444	1.40182	265	0.0728559	1.13754
[K].NMVKSADGVIVSGVK.[D]	1xBiotin [K4]	1	1	6	Q9UNH7	Q9UNH7 [190-204]	Q9UNH7 1xBiotin [K193]	Sorting nexin-6 OS=Homo sapiens OX=9606 GN=SNX6 PE=1 SV=1	1	1729.9	39289.3	53264.2	51192.4	28887.1	36054.5	34956.9	0.694966	-0.524987	0.0404189	1.39342	266	0.074	1.13077
[K].SYLPPPEQPSSGSLKVEFFPHQEK.[D]	1xBiotin [K15]	1	1	11	Q5T8P6	Q5T8P6 [80-103]	Q5T8P6 1xBiotin [K94]	RNA-binding protein 26 OS=Homo sapiens OX=9606 GN=RBM26 PE=1 SV=3	1	2954.44	220377	235602	165722	103171	157608	124037	0.618973	-0.692051	0.0406918	1.39049	267	0.0742205	1.12948
[K].EVYELLDSPGKVLLQSK.[D]	1xBiotin [K11]	1	1	2	P22234	P22234 [20-36]	P22234 1xBiotin [K30]	Multifunctional protein ADE2 OS=Homo sapiens OX=9606 GN=PAICS PE=1 SV=3	1	2144.13	68724.7	40023.5	46710.8	14723.7	10319.9	32380.2	0.369382	-1.43681	0.0409158	1.38811	268	0.0743507	1.12871
[R].YIGIVKQAGLER.[M]	1xBiotin [K6]	1	1	7	P52597	P52597 [219-230]	P52597 1xBiotin [K224]	Heterogeneous nuclear ribonucleoprotein F OS=Homo sapiens OX=9606 GN=HNRNPF PE=1 SV=3	1	1572.86	159539	220579	189721	119372	142543	138432	0.702563	-0.5093	0.0410764	1.38641	269	0.074365	1.12863
[K].EISGKIIFVGR.[A]	1xBiotin [K5]	1	1	3	Q13310	Q13310 [255-265]	Q13310 1xBiotin [K259]	Polyadenylate-binding protein 4 OS=Homo sapiens OX=9606 GN=PABPC4 PE=1 SV=1	1	1444.8	232212	114658	215046	13104.4	18153.5	106588	0.245314	-2.0273	0.0411466	1.38567	270	0.0742163	1.1295
[R].SPMPGVVVAVSVKPGDAVAEGQEICVIEAMKMQNSMTAGK.[T]	1xBiotin [K31]; 1xCarbamidomethyl [C25]	1	1	11	P05165	P05165 [664-703]	P05165 1xBiotin [K694]	Propionyl-CoA carboxylase alpha chain, mitochondrial OS=Homo sapiens OX=9606 GN=PCCA PE=1 SV=4	1	4342.11	2.91504e+06	2.38877e+06	2.04683e+06	3.14614e+06	3.19673e+06	3.26387e+06	1.30693	0.386178	0.0419078	1.37771	271	0.0753102	1.12315
[K].LLSISGKR.[S]	1xBiotin [K7]	1	1	4	P06748	P06748 [135-142]	P06748 1xBiotin [K141]	Nucleophosmin OS=Homo sapiens OX=9606 GN=NPM1 PE=1 SV=2	1	1099.63	130745	163193	145269	101812	117997	121003	0.775969	-0.36593	0.0419513	1.37725	272	0.0751114	1.12429
[K].GKGPLPMEAIEK.[M]	1xBiotin [K2]; 1xOxidation [M7]	1	1	12	Q6P1N0	Q6P1N0 [64-75]	Q6P1N0 1xBiotin [K65]	Coiled-coil and C2 domain-containing protein 1A OS=Homo sapiens OX=9606 GN=CC2D1A PE=1 SV=1	1	1511.76	106294	163913	114524	57083.8	87978.2	53320.7	0.51564	-0.955563	0.0420941	1.37578	273	0.0750909	1.12441
[K].KPAEDEWGKTPDAMK.[A]	1xBiotin [K9]; 1xOxidation [M14]	1	1	3	P02792	P02792 [84-98]	P02792 1xBiotin [K92]	Ferritin light chain OS=Homo sapiens OX=9606 GN=FTL PE=1 SV=2	1	1944.88	43735.9	107196	51549.9	6214.16	3690.66	14697.1	0.121502	-3.04095	0.0429227	1.36731	274	0.0762896	1.11753
[K].GFGGKYGVER.[D]	1xBiotin [K5]	1	1	5	P14317	P14317 [119-128]	P14317 1xBiotin [K123]	Hematopoietic lineage cell-specific protein OS=Homo sapiens OX=9606 GN=HCLS1 PE=1 SV=3	1	1295.62	44251	56328.8	49476.3	36904.3	41090.9	39549.2	0.783337	-0.352295	0.043014	1.36639	275	0.0761738	1.11819
[R].SPMPGVVVAVSVKPGDAVAEGQEICVIEAMKMQNSMTAGK.[T]	1xBiotin [K31]; 1xCarbamidomethyl [C25]; 1xOxidation [M]	1	1	26	P05165	P05165 [664-703]	P05165 1xBiotin [K694]	Propionyl-CoA carboxylase alpha chain, mitochondrial OS=Homo sapiens OX=9606 GN=PCCA PE=1 SV=4	1	4358.1	1.60755e+06	2.23325e+06	1.92168e+06	3.38563e+06	2.52176e+06	2.67453e+06	1.48927	0.57461	0.0431728	1.36479	276	0.0761782	1.11817
[K].DTLKTSNPLVLEEASASQAGSR.[K]	1xBiotin [K4]	1	1	16	Q9NUQ8	Q9NUQ8 [141-162]	Q9NUQ8 1xBiotin [K144]	ATP-binding cassette sub-family F member 3 OS=Homo sapiens OX=9606 GN=ABCF3 PE=1 SV=2	1	2500.23	382725	486402	466973	150247	349003	263027	0.570524	-0.80964	0.0437366	1.35916	277	0.0768942	1.11411
[K].IPSWQIPVKSPSPSSPAAVNHHSSSDISPVSNESTSSSPGK.[E]	1xBiotin [K9]	1	1	5	O75381	O75381 [238-278]	O75381 1xBiotin [K246]	Peroxisomal membrane protein PEX14 OS=Homo sapiens OX=9606 GN=PEX14 PE=1 SV=1	1	4396.12	210868	300644	267969	167329	198968	165508	0.682257	-0.551613	0.0437834	1.35869	278	0.0766997	1.11521
[R].DIGQPITPSHSKLTPK.[L]	1xBiotin [K12]	1	1	9	Q9H171	Q9H171 [380-395]	Q9H171 1xBiotin [K391]	Z-DNA-binding protein 1 OS=Homo sapiens OX=9606 GN=ZBP1 PE=1 SV=2	1	1945.02	91131	138233	136355	50458.8	76647.4	80977.3	0.56897	-0.813575	0.0440522	1.35603	279	0.0768939	1.11411
[K].IATGHGQQGVTQVVLKGAPGQPGTILR.[T]	1xBiotin [K16]	1	1	6	P51610	P51610 [821-847]	P51610 1xBiotin [K836]	Host cell factor 1 OS=Homo sapiens OX=9606 GN=HCFC1 PE=1 SV=2	1	2909.58	117445	116346	107050	34431	89908	10832.5	0.396583	-1.33431	0.0442699	1.35389	280	0.0769979	1.11352
[R].KSSMPQK.[F]	1xBiotin [K1]	2	2	1	Q9UKT9; Q13422	Q9UKT9 [267-273]; Q13422 [275-281]	Q9UKT9 1xBiotin [K267]; Q13422 1xBiotin [K275]	Zinc finger protein Aiolos OS=Homo sapiens OX=9606 GN=IKZF3 PE=1 SV=2 DNA-binding protein Ikaros OS=Homo sapiens OX=9606 GN=IKZF1 PE=1 SV=1	1	1031.5	12341.5	5936.83	5555.8	36073.8	28456.8	15253.3	3.34747	1.74307	0.0448604	1.34814	281	0.0777475	1.10931
[R].NADSEIKHSTPSPTR.[Y]	1xBiotin [K7]	1	1	1	P49792	P49792 [770-784]	P49792 1xBiotin [K776]	E3 SUMO-protein ligase RanBP2 OS=Homo sapiens OX=9606 GN=RANBP2 PE=1 SV=2	1	1865.88	28334.5	27033.9	20691.8	5566.08	19601.4	9486.98	0.455619	-1.1341	0.0452645	1.34424	282	0.0781695	1.10696
[R].RPDQQLQGEGKIIDR.[R]	1xBiotin [K11]	1	1	5	Q8NC51	Q8NC51 [112-126]	Q8NC51 1xBiotin [K122]	Plasminogen activator inhibitor 1 RNA-binding protein OS=Homo sapiens OX=9606 GN=SERBP1 PE=1 SV=2	1	1979.01	264384	256918	211317	122287	169096	199879	0.670556	-0.57657	0.0453117	1.34379	283	0.0779746	1.10805
[K].GLNSPVLIGKSK.[D]	1xBiotin [K]	1	1	5	Q4L235	Q4L235 [721-732]	Q4L235 1xBiotin [K]	Beta-alanine-activating enzyme OS=Homo sapiens OX=9606 GN=AASDH PE=1 SV=3	1	1438.81	137250	163983	190938	89404	132094	88295.7	0.629443	-0.667853	0.045382	1.34312	284	0.0778206	1.10891
[R].QLPSQKTVVVEAGK.[K]	1xBiotin [K6]	1	1	7	O94842	O94842 [194-207]	O94842 1xBiotin [K199]	TOX high mobility group box family member 4 OS=Homo sapiens OX=9606 GN=TOX4 PE=1 SV=1	1	1709.93	154862	239652	120729	56886.9	84191.1	65123.1	0.400202	-1.3212	0.0468435	1.32935	285	0.0800448	1.09667
[R].HPYKMNLASEPQEVLHIGSAHNR.[S]	1xBiotin [K4]; 1xOxidation [M5]	1	1	3	O00151	O00151 [100-122]	O00151 1xBiotin [K103]	PDZ and LIM domain protein 1 OS=Homo sapiens OX=9606 GN=PDLIM1 PE=1 SV=4	1	2870.38	54628.1	78742.2	52639.5	26917.1	44171.2	31691.9	0.552553	-0.855815	0.0478626	1.32	286	0.0815003	1.08884
[K].GKTPSLDPHQTK.[E]	1xBiotin [K2]	1	1	1	P52630	P52630 [183-194]	P52630 1xBiotin [K184]	Signal transducer and activator of transcription 2 OS=Homo sapiens OX=9606 GN=STAT2 PE=1 SV=1	1	1534.77	36701.6	51738.6	23056.1	11765.9	12286.8	16733.5	0.365807	-1.45085	0.0490426	1.30943	287	0.0832185	1.07978
[K].HLMEGQKIITLDTATEIEGLSTGCK.[V]	1xBiotin [K7]; 1xCarbamidomethyl [C24]	1	1	4	Q86T24	Q86T24 [408-432]	Q86T24 1xBiotin [K414]	Transcriptional regulator Kaiso OS=Homo sapiens OX=9606 GN=ZBTB33 PE=1 SV=2	1	2971.46	307009	249009	320288	18657.2	151867	205464	0.429061	-1.22075	0.0491161	1.30878	288	0.083054	1.08064
[K].FADTTVQSDMKHWPFR.[V]	1xBiotin [K11]; 1xOxidation [M10]	1	1	1	P17066	P17066 [80-95]	P17066 1xBiotin [K90]	Heat shock 70 kDa protein 6 OS=Homo sapiens OX=9606 GN=HSPA6 PE=1 SV=2	1	2208	52120.8	79403.1	54275.7	8862.6	38570.4	33154.2	0.433732	-1.20513	0.0502552	1.29882	289	0.0846861	1.07219
[K].ASEAASPLPDSPGDKLVIVK.[F]	1xBiotin [K15]	1	1	8	Q68CZ2	Q68CZ2 [1144-1163]	Q68CZ2 1xBiotin [K1158]	Tensin-3 OS=Homo sapiens OX=9606 GN=TNS3 PE=1 SV=2	1	2220.16	196893	207363	222298	78536.2	169201	146749	0.629613	-0.667463	0.0519487	1.28443	290	0.087238	1.05929
[K].SKGIAYIEFK.[T]	1xBiotin [K2]	1	1	1	P19338	P19338 [428-437]	P19338 1xBiotin [K429]	Nucleolin OS=Homo sapiens OX=9606 GN=NCL PE=1 SV=3	1	1381.72	50867	43430.7	62499.5	22683.6	39109.1	34440.7	0.613744	-0.704291	0.0524234	1.28047	291	0.0877327	1.05684
[K].SKVVVTEK.[A]	1xBiotin [K2]	1	1	4	Q99733	Q99733 [139-146]	Q99733 1xBiotin [K140]	Nucleosome assembly protein 1-like 4 OS=Homo sapiens OX=9606 GN=NAP1L4 PE=1 SV=1	1	1115.61	85304.7	101841	55972.2	41701.3	50988.8	31230.5	0.509714	-0.972239	0.0526623	1.2785	292	0.0878306	1.05635
[R].IHMKSCFLEDATIGNSNK.[M]	1xBiotin [K4]; 1xCarbamidomethyl [C6]	1	1	2	Q9H171	Q9H171 [322-339]	Q9H171 1xBiotin [K325]	Z-DNA-binding protein 1 OS=Homo sapiens OX=9606 GN=ZBP1 PE=1 SV=2	1	2291.06	63542.6	65355.8	75744.5	15703.5	57532.1	18682.7	0.449164	-1.15468	0.0550013	1.25963	293	0.0914186	1.03897
[K].EQEDLAKVVSK.[E]	1xBiotin [K7]	1	1	5	Q9NP61	Q9NP61 [257-267]	Q9NP61 1xBiotin [K263]	ADP-ribosylation factor GTPase-activating protein 3 OS=Homo sapiens OX=9606 GN=ARFGAP3 PE=1 SV=1	1	1471.75	32001.8	53440.7	43295.1	21003.9	3788.22	27921	0.409462	-1.2882	0.0555779	1.2551	294	0.0920628	1.03592
[K].SPQVKPASTMGMGPLGKGAGPVPPGK.[V]	1xBiotin [K]; 1xOxidation [M]	1	1	10	Q13428	Q13428 [503-528]	Q13428 1xBiotin [K]	Treacle protein OS=Homo sapiens OX=9606 GN=TCOF1 PE=1 SV=3	1	2688.37	82268.3	88625.7	60928.4	27729.5	50631.2	56840.1	0.583209	-0.777916	0.0574151	1.24097	295	0.0947835	1.02327
[R].EEAQQLWEAEKVK.[M]	1xBiotin [K11]	1	1	3	Q14289	Q14289 [791-803]	Q14289 1xBiotin [K801]	Protein-tyrosine kinase 2-beta OS=Homo sapiens OX=9606 GN=PTK2B PE=1 SV=2	1	1813.88	51594	49457.3	39288.8	56874.9	59385.9	72711.6	1.34653	0.429249	0.0593823	1.22634	296	0.0976999	1.01011
[K].IISTTASKTETPIVSK.[S]	1xBiotin [K8]	1	1	6	O95292	O95292 [140-155]	O95292 1xBiotin [K147]	Vesicle-associated membrane protein-associated protein B/C OS=Homo sapiens OX=9606 GN=VAPB PE=1 SV=3	1	1902.03	42842.1	48936.6	47464.3	41920.4	37644	31048.9	0.79439	-0.332081	0.0594193	1.22607	297	0.0974316	1.0113
[K].GGHGAASPSEKGAHPSGGADDVAK.[K]	1xBiotin [K11]	1	1	11	Q07065	Q07065 [11-34]	Q07065 1xBiotin [K21]	Cytoskeleton-associated protein 4 OS=Homo sapiens OX=9606 GN=CKAP4 PE=1 SV=2	1	2386.08	91101.5	110477	76950.6	73349.7	46562.8	24378.1	0.518044	-0.948854	0.059682	1.22416	298	0.0975341	1.01084
[R].ITGSVGKGLAAITMDK.[E]	1xBiotin [K7]	1	1	2	Q709C8	Q709C8 [3481-3496]	Q709C8 1xBiotin [K3487]	Vacuolar protein sorting-associated protein 13C OS=Homo sapiens OX=9606 GN=VPS13C PE=1 SV=1	1	1787.94	157041	136175	177249	94636.4	128864	123100	0.736719	-0.440814	0.0601689	1.22063	299	0.0980008	1.00877
[K].KPNIINFDTSLPTSHTYLGADMEEFHGR.[T]	1xBiotin [K1]; 1xOxidation [M22]	1	1	6	Q96SW2	Q96SW2 [43-70]	Q96SW2 1xBiotin [K43]	Protein cereblon OS=Homo sapiens OX=9606 GN=CRBN PE=1 SV=1	0	3432.6	177200	355266	235906	116928	140103	87555.2	0.448463	-1.15694	0.0607094	1.21674	300	0.0985516	1.00634
[R].GKAVGPASILK.[E]	1xBiotin [K2]	1	1	1	O95218	O95218 [136-146]	O95218 1xBiotin [K137]	Zinc finger Ran-binding domain-containing protein 2 OS=Homo sapiens OX=9606 GN=ZRANB2 PE=1 SV=2	1	1266.72	45346.3	48453.3	66458.6	29414.1	39620.4	13870.5	0.517321	-0.950867	0.0608896	1.21546	301	0.0985158	1.00649
[K].MKIAWR.[Y]	1xBiotin [K2]	1	1	1	Q96EB1	Q96EB1 [158-163]	Q96EB1 1xBiotin [K159]	Elongator complex protein 4 OS=Homo sapiens OX=9606 GN=ELP4 PE=1 SV=2	1	1030.53	49372.6	79132	48350	34348.9	29620.7	33859.3	0.55316	-0.854231	0.0612542	1.21286	302	0.0987774	1.00534
[R].HELTEISNVDVETQSGKTVIR.[L]	1xBiotin [K17]	1	1	6	Q09666	Q09666 [187-207]	Q09666 1xBiotin [K203]	Neuroblast differentiation-associated protein AHNAK OS=Homo sapiens OX=9606 GN=AHNAK PE=1 SV=2	1	2581.29	89577.3	125804	112538	59658	60395.7	91891.5	0.646333	-0.62965	0.0614487	1.21149	303	0.0987641	1.0054
[K].AGEKSLNGAVPLGSNAR.[E]	1xBiotin [K4]	1	1	6	Q9H2P0	Q9H2P0 [200-216]	Q9H2P0 1xBiotin [K203]	Activity-dependent neuroprotector homeobox protein OS=Homo sapiens OX=9606 GN=ADNP PE=1 SV=1	1	1866.95	74874.2	78107.3	52487.2	14989.5	41772.7	48303.4	0.511346	-0.967629	0.0615734	1.21061	304	0.098639	1.00595
[R].NGIGIHEHASIDLPGIKGLWPLR.[S]	1xBiotin [K17]	1	1	1	Q16531	Q16531 [392-414]	Q16531 1xBiotin [K408]	DNA damage-binding protein 1 OS=Homo sapiens OX=9606 GN=DDB1 PE=1 SV=1	1	2719.45	146452	100395	230087	4129.29	64018.8	73068.4	0.296092	-1.75588	0.0625441	1.20381	305	0.0998655	1.00058
[K].SYDVKNPSPLLMQNQNTR.[Q]	1xBiotin [K5]	1	1	1	O43303	O43303 [544-561]	O43303 1xBiotin [K548]	Centriolar coiled-coil protein of 110 kDa OS=Homo sapiens OX=9606 GN=CCP110 PE=1 SV=3	1	2331.12	34186.9	33873.2	65439.5	6356.2	21698.7	17839.5	0.34378	-1.54044	0.0631199	1.19983	306	0.100456	0.998026
[R].KGAAPAPPGK.[T]	1xBiotin [K1]	1	1	2	Q13428	Q13428 [384-393]	Q13428 1xBiotin [K384]	Treacle protein OS=Homo sapiens OX=9606 GN=TCOF1 PE=1 SV=3	1	1119.6	35949	24194.6	19436.3	15584.9	13242.6	12651.4	0.521222	-0.94003	0.0635771	1.1967	307	0.100854	0.996309
[R].YKTILPNPQSR.[V]	1xBiotin [K2]	1	1	3	P35236	P35236 [125-135]	P35236 1xBiotin [K126]	Tyrosine-protein phosphatase non-receptor type 7 OS=Homo sapiens OX=9606 GN=PTPN7 PE=1 SV=3	1	1542.81	37095	36381.4	19047.6	15579.6	13528	17604	0.50486	-0.986046	0.0641107	1.19307	308	0.10137	0.994091
[-].MQSNKTFNLEK.[Q]	1xAcetyl [N-Term]; 1xBiotin [K5]; 1xOxidation [M1]	1	1	5	Q15233	Q15233 [1-11]	Q15233 1xAcetyl [N-Term]; 1xBiotin [K5]	Non-POU domain-containing octamer-binding protein OS=Homo sapiens OX=9606 GN=NONO PE=1 SV=4	1	1623.75	42857	58556.8	64888.8	39397.6	14537.7	35450.1	0.537486	-0.8957	0.0643979	1.19113	309	0.101494	0.993558
[R].LLSTQAEESQGPVLKMPSQR.[A]	1xBiotin [K15]	1	1	5	Q14005	Q14005 [944-963]	Q14005 1xBiotin [K958]	Pro-interleukin-16 OS=Homo sapiens OX=9606 GN=IL16 PE=1 SV=4	1	2425.22	63498.3	77336.8	59634.8	3453.35	55480.8	14623.4	0.366926	-1.44644	0.0644586	1.19072	310	0.101262	0.994552
[R].SCPETLTHAVGMSESPIGPKSTMLR.[A]	1xBiotin [K20]; 1xCarbamidomethyl [C2]; 2xOxidation [M12; M23]	1	1	3	Q68CZ2	Q68CZ2 [887-911]	Q68CZ2 1xBiotin [K906]	Tensin-3 OS=Homo sapiens OX=9606 GN=TNS3 PE=1 SV=2	1	2944.37	26804.9	65745.9	51314.3	8907.13	21630.3	22073.5	0.365696	-1.45128	0.066635	1.1763	311	0.104345	0.981529
[R].KGSFSALVGR.[T]	1xBiotin [K1]	1	1	6	Q13619	Q13619 [8-17]	Q13619 1xBiotin [K8]	Cullin-4A OS=Homo sapiens OX=9606 GN=CUL4A PE=1 SV=3	1	1247.66	275196	324689	287309	154484	260501	216438	0.711708	-0.490643	0.0671026	1.17326	312	0.10474	0.979887
[R].SPMPGVVVAVSVKPGDAVAEGQEICVIEAMKMQNSMTAGK.[T]	1xBiotin [K31]; 1xCarbamidomethyl [C25]; 4xOxidation [M3; M30; M32; M36]	1	1	5	P05165	P05165 [664-703]	P05165 1xBiotin [K694]	Propionyl-CoA carboxylase alpha chain, mitochondrial OS=Homo sapiens OX=9606 GN=PCCA PE=1 SV=4	1	4406.09	52376.4	8711.6	245943	254285	556836	350464	3.78328	1.91964	0.0688076	1.16236	313	0.107058	0.970379
[R].HQGVMVGMGQKDSYVGDEAQSK.[R]	1xBiotin [K11]; 2xOxidation [M5; M8]	2	6	6	P60709; P68032	P60709 [40-61]; P68032 [42-63]	P60709 1xBiotin [K50]; P68032 1xBiotin [K52]	Actin, cytoplasmic 1 OS=Homo sapiens OX=9606 GN=ACTB PE=1 SV=1 Actin, alpha cardiac muscle 1 OS=Homo sapiens OX=9606 GN=ACTC1 PE=1 SV=1	1	2609.14	32064.2	35689.5	19096.4	8516.25	16840.8	18194.9	0.501461	-0.99579	0.0699681	1.1551	314	0.108517	0.964501
[R].MEESFSSKYVPK.[Y]	1xBiotin [K8]; 1xOxidation [M1]	1	1	24	P42167	P42167 [382-393]	P42167 1xBiotin [K389]	Lamina-associated polypeptide 2, isoforms beta/gamma OS=Homo sapiens OX=9606 GN=TMPO PE=1 SV=2	1	1673.75	1.69956e+06	1.9228e+06	1.57381e+06	1.11136e+06	1.43353e+06	1.49708e+06	0.777876	-0.362388	0.0704817	1.15192	315	0.108967	0.962705
[K].GKPLVVVINEKLMNNHQLELAK.[Q]	1xBiotin [K11]	1	1	2	Q9NP73	Q9NP73 [93-114]	Q9NP73 1xBiotin [K103]	Putative bifunctional UDP-N-acetylglucosamine transferase and deubiquitinase ALG13 OS=Homo sapiens OX=9606 GN=ALG13 PE=1 SV=2	1	2713.49	78735	119862	94591.5	10126.5	80363.3	5386.65	0.327014	-1.61258	0.0717825	1.14398	316	0.110627	0.956139
[K].AGDSLMVMIAMKMEHTIK.[S]	1xBiotin [K]	1	1	90	Q96RQ3	Q96RQ3 [670-687]	Q96RQ3 1xBiotin [K]	Methylcrotonoyl-CoA carboxylase subunit alpha, mitochondrial OS=Homo sapiens OX=9606 GN=MCCC1 PE=1 SV=3	1	2232.07	6.91575e+07	7.53016e+07	9.8468e+07	1.00922e+08	1.01686e+08	1.21867e+08	1.33569	0.417583	0.0731419	1.13583	317	0.112366	0.949364
[R].NPNIDALKVINK.[V]	1xBiotin [K8]	1	1	3	Q9UPN3	Q9UPN3 [2094-2105]	Q9UPN3 1xBiotin [K2101]	Microtubule-actin cross-linking factor 1, isoforms 1/2/3/5 OS=Homo sapiens OX=9606 GN=MACF1 PE=1 SV=4	1	1564.85	42703.3	59392	57273.2	5433.63	33852.1	37728.7	0.483248	-1.04916	0.0746016	1.12725	318	0.114248	0.94215
[K].KLVWVPSDK.[S]	1xBiotin [K1]	1	1	12	P35579	P35579 [30-38]	P35579 1xBiotin [K30]	Myosin-9 OS=Homo sapiens OX=9606 GN=MYH9 PE=1 SV=4	1	1297.7	932112	1.24122e+06	1.33325e+06	790276	914775	890644	0.740233	-0.433948	0.0753611	1.12285	319	0.11505	0.939114
[K].NNPATPSTAMGSSVPYSTAKTPHPVLTPVAANQAK.[Q]	1xBiotin [K]; 1xOxidation [M10]	1	1	16	P35658	P35658 [1130-1164]	P35658 1xBiotin [K]	Nuclear pore complex protein Nup214 OS=Homo sapiens OX=9606 GN=NUP214 PE=1 SV=2	1	3747.85	604233	928815	561284	405172	424571	442950	0.607684	-0.718606	0.0784868	1.1052	320	0.119447	0.922825
[-].MFEEKASSPSGK.[M]	1xAcetyl [N-Term]; 1xBiotin [K5]; 1xOxidation [M1]	1	1	11	P26639	P26639 [1-12]	P26639 1xAcetyl [N-Term]; 1xBiotin [K5]	Threonine--tRNA ligase 1, cytoplasmic OS=Homo sapiens OX=9606 GN=TARS1 PE=1 SV=3	1	1581.69	37527.6	40084.2	33368.6	26261.2	27370.3	5419.88	0.532089	-0.910261	0.0795215	1.09952	321	0.120645	0.918492
[K].FAAKGEGQLGPAER.[A]	1xBiotin [K4]	1	1	11	P13639	P13639 [236-249]	P13639 1xBiotin [K239]	Elongation factor 2 OS=Homo sapiens OX=9606 GN=EEF2 PE=1 SV=4	1	1656.82	348581	320915	337150	215204	270378	314002	0.794305	-0.332236	0.0807241	1.093	322	0.122089	0.913324
[K].HHLQKGCSPSR.[S]	1xBiotin [K5]; 1xCarbamidomethyl [C7]	1	1	4	O95613	O95613 [3082-3092]	O95613 1xBiotin [K3086]	Pericentrin OS=Homo sapiens OX=9606 GN=PCNT PE=1 SV=4	1	1532.72	56536.6	24399.5	18728.5	6832.55	6207.46	4982.51	0.180832	-2.46728	0.0820939	1.08569	323	0.123776	0.907363
[K].KTLLGDGPVVTDPK.[A]	1xBiotin [K1]	1	1	6	P52566	P52566 [50-63]	P52566 1xBiotin [K50]	Rho GDP-dissociation inhibitor 2 OS=Homo sapiens OX=9606 GN=ARHGDIB PE=1 SV=3	1	1665.89	72380.8	84775.8	88929.3	47199.7	68689.4	12063.1	0.51995	-0.943556	0.0843596	1.07387	324	0.1268	0.896882
[K].DVPSPLHAGSKLFPAVPLPDIR.[S]	1xBiotin [K11]	1	1	2	Q9Y4F3	Q9Y4F3 [63-84]	Q9Y4F3 1xBiotin [K73]	Meiosis regulator and mRNA stability factor 1 OS=Homo sapiens OX=9606 GN=MARF1 PE=1 SV=6	1	2552.37	101078	199912	101580	5146.6	90849.8	14437.8	0.274323	-1.86605	0.0843752	1.07379	325	0.126433	0.89814
[R].TPKILEPTAFQEPPPKPSRPK.[Y]	1xBiotin [K3]	1	1	13	Q14289	Q14289 [701-721]	Q14289 1xBiotin [K703]	Protein-tyrosine kinase 2-beta OS=Homo sapiens OX=9606 GN=PTK2B PE=1 SV=2	1	2584.4	68024.4	76890.3	90076.4	62474.8	66585.5	60605	0.807117	-0.309151	0.0853959	1.06856	326	0.12757	0.894252
[K].IVKPVKVSAPR.[V]	1xBiotin [K6]	1	1	3	P83731	P83731 [142-152]	P83731 1xBiotin [K147]	60S ribosomal protein L24 OS=Homo sapiens OX=9606 GN=RPL24 PE=1 SV=1	1	1419.85	29098.7	18096.9	27169.6	14528.1	17471.2	18151.9	0.674391	-0.568344	0.0865596	1.06268	327	0.128913	0.889703
[R].MEESFSSKYVPK.[Y]	1xBiotin [K8]	1	1	17	P42167	P42167 [382-393]	P42167 1xBiotin [K389]	Lamina-associated polypeptide 2, isoforms beta/gamma OS=Homo sapiens OX=9606 GN=TMPO PE=1 SV=2	1	1657.76	1.53385e+06	1.82285e+06	2.10832e+06	1.21941e+06	1.55233e+06	1.4026e+06	0.76383	-0.388676	0.0882649	1.05421	328	0.131052	0.882557
[K].TSSAFVGKTPEASPEPK.[D]	1xBiotin [K]	1	1	8	Q99460	Q99460 [303-319]	Q99460 1xBiotin [K]	26S proteasome non-ATPase regulatory subunit 1 OS=Homo sapiens OX=9606 GN=PSMD1 PE=1 SV=2	1	1958.95	115688	141919	117641	74808	102196	109121	0.762497	-0.391196	0.0917749	1.03728	329	0.135849	0.866943
[R].GKFAQDVSQDDLIR.[A]	1xBiotin [K2]	1	1	6	Q96H20	Q96H20 [133-146]	Q96H20 1xBiotin [K134]	Vacuolar-sorting protein SNF8 OS=Homo sapiens OX=9606 GN=SNF8 PE=1 SV=1	1	1817.89	86915.4	112262	72573.7	5772.09	57372.8	64229.3	0.468716	-1.09321	0.0918174	1.03707	330	0.1355	0.86806
[K].SGLTGYIKGIFGFR.[S]	1xBiotin [K8]	1	1	6	Q9UHB9	Q9UHB9 [613-626]	Q9UHB9 1xBiotin [K620]	Signal recognition particle subunit SRP68 OS=Homo sapiens OX=9606 GN=SRP68 PE=1 SV=2	1	1741.91	159961	138635	20473.6	160689	259520	322967	2.3292	1.21984	0.0921564	1.03547	331	0.13559	0.867774
[K].EKGSTLDLSDLEAEK.[L]	1xBiotin [K2]	1	1	3	O00767	O00767 [195-209]	O00767 1xBiotin [K196]	Stearoyl-CoA desaturase OS=Homo sapiens OX=9606 GN=SCD PE=1 SV=2	1	1860.89	15254.3	59136.5	54628.4	4364.51	10971.7	18475.4	0.262067	-1.93199	0.0941599	1.02613	332	0.13812	0.859743
[R].VFLPNKQR.[T]	1xBiotin [K6]	1	2	1	P04049	P04049 [60-67]	P04049 1xBiotin [K65]	RAF proto-oncogene serine/threonine-protein kinase OS=Homo sapiens OX=9606 GN=RAF1 PE=1 SV=1	1	1227.67	33521.2	48488.3	40467.2	12089.9	36085.3	20465.3	0.560437	-0.835375	0.0953851	1.02052	333	0.139497	0.855435
[K].SKGVPVISVK.[T]	1xBiotin [K2]	1	1	2	Q15424	Q15424 [569-578]	Q15424 1xBiotin [K570]	Scaffold attachment factor B1 OS=Homo sapiens OX=9606 GN=SAFB PE=1 SV=4	1	1239.71	55689.3	57617.7	52883.6	36804.3	43510.6	53379.2	0.804462	-0.313903	0.0964775	1.01557	334	0.140672	0.851791
[K].GKGAPPAGTSPSPGTTLAPTTVPITSAK.[A]	1xBiotin [K2]	1	1	7	P53674	P53674 [23-50]	P53674 1xBiotin [K24]	Beta-crystallin B1 OS=Homo sapiens OX=9606 GN=CRYBB1 PE=1 SV=2	1	2788.45	70660.1	57940.4	74286.8	38845.1	63216.2	34413.2	0.672662	-0.572047	0.0965565	1.01522	335	0.140367	0.852734
[K].QPAGKVQIVSK.[K]	1xBiotin [K5]	1	1	6	P27816	P27816 [987-997]	P27816 1xBiotin [K991]	Microtubule-associated protein 4 OS=Homo sapiens OX=9606 GN=MAP4 PE=1 SV=3	1	1380.77	44996.6	110978	52195.1	23807.4	26756.3	23860.2	0.357515	-1.48392	0.100092	0.9996	336	0.145074	0.838411
[K].DFKTFLTNDQTK.[V]	1xBiotin [K3]	1	7	2	P49792	P49792 [2179-2190]	P49792 1xBiotin [K2181]	E3 SUMO-protein ligase RanBP2 OS=Homo sapiens OX=9606 GN=RANBP2 PE=1 SV=2	1	1683.8	79278.2	61998	69100.7	46462.5	22149.9	61695.7	0.619403	-0.69105	0.100781	0.996623	337	0.145638	0.836724
[R].DYMDTLPPTVGDDVGKGAAPNVVYTYTGK.[R]	1xBiotin [K16]	1	1	2	Q16630	Q16630 [51-79]	Q16630 1xBiotin [K66]	Cleavage and polyadenylation specificity factor subunit 6 OS=Homo sapiens OX=9606 GN=CPSF6 PE=1 SV=2	1	3270.53	95557.7	65340.1	88402.6	63436	55130.2	9561.06	0.513947	-0.960308	0.101534	0.993391	338	0.146292	0.834778
[R].HPYKMNLASEPQEVLHIGSAHNR.[S]	1xBiotin [K4]	1	1	4	O00151	O00151 [100-122]	O00151 1xBiotin [K103]	PDZ and LIM domain protein 1 OS=Homo sapiens OX=9606 GN=PDLIM1 PE=1 SV=4	1	2854.39	67396.3	66637.3	44679.3	49306.5	40733.6	29261	0.667557	-0.583036	0.104032	0.982833	339	0.14945	0.825504
[K].TILPKVMQVK.[N]	1xBiotin [K5]; 1xOxidation [M7]	1	1	1	P55081	P55081 [372-381]	P55081 1xBiotin [K376]	Microfibrillar-associated protein 1 OS=Homo sapiens OX=9606 GN=MFAP1 PE=1 SV=2	1	1398.78	22159.7	30209.1	21078.1	21711.3	14520.7	12280.3	0.660508	-0.598352	0.109309	0.961342	340	0.15657	0.805292
[R].GLEVNKCEIAR.[F]	1xBiotin [K6]; 1xCarbamidomethyl [C7]	1	1	2	P31146	P31146 [326-336]	P31146 1xBiotin [K331]	Coronin-1A OS=Homo sapiens OX=9606 GN=CORO1A PE=1 SV=4	1	1514.75	33111.1	10062.1	35719.3	4903.28	2866.82	15504.8	0.29502	-1.76111	0.109731	0.959669	341	0.156713	0.804895
[R].TQSDGIQQAKVQILPECVLPSTMSAVQLESLNK.[C]	1xBiotin [K10]; 1xCarbamidomethyl [C17]; 1xOxidation [M23]	1	1	2	Q96SW2	Q96SW2 [172-204]	Q96SW2 1xBiotin [K181]	Protein cereblon OS=Homo sapiens OX=9606 GN=CRBN PE=1 SV=1	1	3854.93	12097.1	189321	195723	11424.8	6267.78	11888.5	0.0744849	-3.74691	0.111536	0.952586	342	0.158824	0.799083
[R].SNHSAQDSAVENLLLLSKAK.[L]	1xBiotin [K18]	1	1	3	Q13422	Q13422 [361-380]	Q13422 1xBiotin [K378]	DNA-binding protein Ikaros OS=Homo sapiens OX=9606 GN=IKZF1 PE=1 SV=1	1	2351.2	233174	202678	234075	517986	643653	235177	2.08503	1.06007	0.116296	0.934435	343	0.16512	0.7822
[-].MFEEKASSPSGK.[M]	1xAcetyl [N-Term]; 1xBiotin [K5]	1	1	1	P26639	P26639 [1-12]	P26639 1xAcetyl [N-Term]; 1xBiotin [K5]	Threonine--tRNA ligase 1, cytoplasmic OS=Homo sapiens OX=9606 GN=TARS1 PE=1 SV=3	1	1565.7	40425	18386.5	47794.1	21395.2	15629.5	16117.4	0.498492	-1.00436	0.119534	0.922508	344	0.169224	0.771537
[K].WSLKAAMPVEAK.[C]	1xBiotin [K4]; 1xOxidation [M7]	1	1	2	Q8WZ60	Q8WZ60 [496-507]	Q8WZ60 1xBiotin [K499]	Kelch-like protein 6 OS=Homo sapiens OX=9606 GN=KLHL6 PE=1 SV=3	1	1572.79	52997.7	52735.9	14661.8	3980.21	20076.9	15747.7	0.330618	-1.59676	0.119707	0.921881	345	0.168977	0.772171
[R].NFSDNQLQEGKNVIGLQMGTNR.[G]	1xBiotin [K11]	1	1	15	P37802	P37802 [161-182]	P37802 1xBiotin [K171]	Transgelin-2 OS=Homo sapiens OX=9606 GN=TAGLN2 PE=1 SV=3	1	2689.28	987159	866382	792841	586222	837477	674861	0.792992	-0.334622	0.120629	0.918547	346	0.169787	0.770094
[K].SIDDTSNFDEFPESDILKPTVATSNHPETDYKNK.[D]	1xBiotin [K]	1	1	19	Q15208	Q15208 [403-436]	Q15208 1xBiotin [K]	Serine/threonine-protein kinase 38 OS=Homo sapiens OX=9606 GN=STK38 PE=1 SV=1	1	4080.87	1.96373e+06	2.64912e+06	2.79753e+06	1.35267e+06	2.22326e+06	1.70953e+06	0.713251	-0.487519	0.120709	0.918259	347	0.169411	0.771059
[K].YKEALLGR.[V]	1xBiotin [K2]	1	1	1	P52565	P52565 [51-58]	P52565 1xBiotin [K52]	Rho GDP-dissociation inhibitor 1 OS=Homo sapiens OX=9606 GN=ARHGDIA PE=1 SV=3	1	1175.62	56080.5	49312.5	59402.6	39618.2	46163.4	8636.66	0.572942	-0.803539	0.121078	0.916934	348	0.16944	0.770984
[K].EHEAMKLVTMFDK.[L]	1xBiotin [K6]	1	1	1	Q9NPQ8	Q9NPQ8 [477-489]	Q9NPQ8 1xBiotin [K482]	Synembryn-A OS=Homo sapiens OX=9606 GN=RIC8A PE=1 SV=3	1	1804.84	77504	67506.8	52534	6466.09	64322.8	8174.36	0.399723	-1.32293	0.123972	0.906675	349	0.172993	0.761972
[R].GLYDGPVCEVSVTPKTVTPASSAK.[T]	1xBiotin [K15]; 1xCarbamidomethyl [C8]	1	1	9	Q16555	Q16555 [497-520]	Q16555 1xBiotin [K511]	Dihydropyrimidinase-related protein 2 OS=Homo sapiens OX=9606 GN=DPYSL2 PE=1 SV=1	1	2689.32	339932	450025	367696	241272	349126	309039	0.776949	-0.364109	0.132406	0.878092	350	0.184233	0.734631
[R].EEQDFGIEIVKVK.[A]	1xBiotin [K]	1	1	6	Q96SW2	Q96SW2 [146-158]	Q96SW2 1xBiotin [K]	Protein cereblon OS=Homo sapiens OX=9606 GN=CRBN PE=1 SV=1	1	1759.89	218593	159807	214947	77683.7	176697	143832	0.671129	-0.575337	0.134771	0.870405	351	0.18699	0.728183
[K].SGKWEGLVYAPPGK.[E]	1xBiotin [K3]	1	1	6	Q9Y2W1	Q9Y2W1 [468-481]	Q9Y2W1 1xBiotin [K470]	Thyroid hormone receptor-associated protein 3 OS=Homo sapiens OX=9606 GN=THRAP3 PE=1 SV=2	1	1714.86	42671.4	53175.4	57849.6	4204.91	46739.5	29213.9	0.521537	-0.93916	0.135369	0.868482	352	0.187285	0.727496
[R].SYTPMKGGISNVWFDR.[F]	1xBiotin [K6]; 1xOxidation [M5]	1	1	7	Q5VWZ2	Q5VWZ2 [65-80]	Q5VWZ2 1xBiotin [K70]	Lysophospholipase-like protein 1 OS=Homo sapiens OX=9606 GN=LYPLAL1 PE=1 SV=3	1	2099.97	69988.3	9826.95	48896.6	10157.7	14379	4839.61	0.228234	-2.13142	0.137001	0.863276	353	0.189007	0.723521
[K].HVVPLPDGKSTDFLPVDCPVR.[S]	1xBiotin [K9]; 1xCarbamidomethyl [C18]	1	1	4	Q63HN8	Q63HN8 [597-617]	Q63HN8 1xBiotin [K605]	E3 ubiquitin-protein ligase RNF213 OS=Homo sapiens OX=9606 GN=RNF213 PE=1 SV=3	1	2574.28	70789.7	15869	110019	19670.1	19568.5	3622.5	0.217925	-2.19809	0.139115	0.856625	354	0.191382	0.7181
[K].GGKVLVHCEAGISR.[S]	1xBiotin [K3]; 1xCarbamidomethyl [C8]	1	1	2	Q16690	Q16690 [256-269]	Q16690 1xBiotin [K258]	Dual specificity protein phosphatase 5 OS=Homo sapiens OX=9606 GN=DUSP5 PE=1 SV=2	1	1708.86	19993.4	61519.1	50319.4	21507.3	19385.9	22249.9	0.478966	-1.062	0.139361	0.85586	355	0.191179	0.718559
[K].KFVPDYYK.[MV]	1xBiotin [K1]	1	2	12	Q8IZX4	Q8IZX4 [1554-1561]	Q8IZX4 1xBiotin [K1554]	Transcription initiation factor TFIID subunit 1-like OS=Homo sapiens OX=9606 GN=TAF1L PE=1 SV=1	1	1285.63	1.78229e+06	2.12819e+06	2.02354e+06	1.42231e+06	1.7113e+06	1.88369e+06	0.845513	-0.242102	0.145096	0.838344	356	0.198488	0.702265
[K].SRPGSVVPTTLFQGIKTVNPTFR.[G]	1xBiotin [K16]	1	1	2	Q8TEY7	Q8TEY7 [243-265]	Q8TEY7 1xBiotin [K258]	Ubiquitin carboxyl-terminal hydrolase 33 OS=Homo sapiens OX=9606 GN=USP33 PE=1 SV=2	1	2728.46	62749	18435.5	109282	13561.7	14948.1	19756.3	0.25341	-1.98045	0.14579	0.836272	357	0.198879	0.701412
[K].VEDLPLKLTIYSEADLR.[K]	1xBiotin [K7]	1	1	1	Q15154	Q15154 [1966-1982]	Q15154 1xBiotin [K1972]	Pericentriolar material 1 protein OS=Homo sapiens OX=9606 GN=PCM1 PE=1 SV=5	1	2201.15	68036.4	20982.5	69075.6	8280.53	35049.5	19459.7	0.397166	-1.33219	0.1464	0.83446	358	0.199153	0.700814
[R].VLNNFISNQKMDFK.[E]	1xBiotin [K10]	1	1	2	P46013	P46013 [736-749]	P46013 1xBiotin [K745]	Proliferation marker protein Ki-67 OS=Homo sapiens OX=9606 GN=MKI67 PE=1 SV=2	1	1923.95	6817.96	152820	245495	11132.2	9705.03	14076	0.086177	-3.53655	0.150372	0.822834	359	0.203986	0.6904
[R].MDKSAVGHEYVAEVEK.[H]	1xBiotin [K3]	1	1	6	P14317	P14317 [94-109]	P14317 1xBiotin [K96]	Hematopoietic lineage cell-specific protein OS=Homo sapiens OX=9606 GN=HCLS1 PE=1 SV=3	1	2017.94	74964.8	82414.3	118159	52334.3	71250.6	73006.9	0.713483	-0.48705	0.15177	0.818814	360	0.205311	0.687587
[K].TQETLSQAGQKTSAALSTVGSAISR.[K]	1xBiotin [K11]	1	1	4	O43399	O43399 [129-153]	O43399 1xBiotin [K139]	Tumor protein D54 OS=Homo sapiens OX=9606 GN=TPD52L2 PE=1 SV=2	1	2718.37	69008.6	104377	13984.6	11248	21758.2	15384.3	0.258262	-1.95309	0.155059	0.809503	361	0.20918	0.679481
[R].VIEGKNSSAVEQDHAK.[T]	1xBiotin [K5]	1	1	2	Q9NXV6	Q9NXV6 [145-160]	Q9NXV6 1xBiotin [K149]	CDKN2A-interacting protein OS=Homo sapiens OX=9606 GN=CDKN2AIP PE=1 SV=3	1	1937.94	54815.7	19678	31435	13286.3	23138.3	12423.8	0.461145	-1.11671	0.155342	0.80871	362	0.208983	0.679889
[K].KNVSINTVTYEWAPPVQNQALAR.[Q]	1xBiotin [K1]	1	1	3	Q9UGI8	Q9UGI8 [102-124]	Q9UGI8 1xBiotin [K102]	Testin OS=Homo sapiens OX=9606 GN=TES PE=1 SV=1	1	2825.44	513658	596788	592234	580362	934095	741428	1.3249	0.405887	0.156152	0.806453	363	0.209493	0.678831
[R].QSILILKEQIQK.[S]	1xBiotin [K7]	1	2	1	P33240	P33240 [561-572]	P33240 1xBiotin [K567]	Cleavage stimulation factor subunit 2 OS=Homo sapiens OX=9606 GN=CSTF2 PE=1 SV=1	1	1666.96	70480.2	97170.3	11922.5	12395.4	13665.4	21612.3	0.26548	-1.91332	0.157748	0.802037	364	0.211053	0.675609
[K].AGDSLMVMIAMKMEHTIK.[S]	1xBiotin [K]; 2xOxidation [M]	1	1	210	Q96RQ3	Q96RQ3 [670-687]	Q96RQ3 1xBiotin [K]	Methylcrotonoyl-CoA carboxylase subunit alpha, mitochondrial OS=Homo sapiens OX=9606 GN=MCCC1 PE=1 SV=3	1	2264.06	1.33978e+07	2.02795e+07	1.64419e+07	1.82673e+07	2.62531e+07	2.1491e+07	1.31709	0.397353	0.158129	0.800987	365	0.210984	0.675751
[R].GGLQQPPHLPAGPHAHSPVPPGIKSIQGIHPAK.[K]	1xBiotin [K24]	1	1	1	Q96EV2	Q96EV2 [1029-1061]	Q96EV2 1xBiotin [K1052]	RNA-binding protein 33 OS=Homo sapiens OX=9606 GN=RBM33 PE=1 SV=3	1	3546.89	40136.8	30706	15125.7	15250.3	19210.5	12621	0.547664	-0.868638	0.160703	0.793976	366	0.213832	0.669928
[R].WGAKTIEGSGR.[T]	1xBiotin [K4]	1	1	11	P14317	P14317 [38-48]	P14317 1xBiotin [K41]	Hematopoietic lineage cell-specific protein OS=Homo sapiens OX=9606 GN=HCLS1 PE=1 SV=3	1	1387.68	403156	550244	495135	288063	414326	428362	0.780617	-0.357312	0.162165	0.790042	367	0.21519	0.667179
[K].IAVYSCPFDGMITETKGTVLIK.[T]	1xBiotin [K16]; 1xCarbamidomethyl [C6]	1	1	6	P50990	P50990 [239-260]	P50990 1xBiotin [K254]	T-complex protein 1 subunit theta OS=Homo sapiens OX=9606 GN=CCT8 PE=1 SV=4	1	2669.34	306594	189202	296403	326560	344190	317789	1.24784	0.319436	0.163024	0.787748	368	0.215741	0.666067
[R].SVSSNVASVSPIPAGSKK.[I]	1xBiotin [K18]	1	1	7	Q9Y6G9	Q9Y6G9 [412-429]	Q9Y6G9 1xBiotin [K429]	Cytoplasmic dynein 1 light intermediate chain 1 OS=Homo sapiens OX=9606 GN=DYNC1LI1 PE=1 SV=3	1	1941.01	62009	71759.9	73803.4	61473.7	66276.7	55019.3	0.880511	-0.183587	0.165928	0.780081	369	0.218989	0.659579
[R].VTGNFKHASPILPITEFSDIPR.[R]	1xBiotin [K6]	1	1	15	P42167	P42167 [298-319]	P42167 1xBiotin [K303]	Lamina-associated polypeptide 2, isoforms beta/gamma OS=Homo sapiens OX=9606 GN=TMPO PE=1 SV=2	1	2665.38	2.10495e+06	2.87832e+06	1.91981e+06	1.7516e+06	1.8044e+06	1.8539e+06	0.783692	-0.351641	0.166873	0.777614	370	0.219641	0.658287
[K].LESVNAELKAQIEELK.[N]	2xBiotin [K9; K16]	1	1	1	P18847	P18847 [121-136]	P18847 2xBiotin [K129; K136]	Cyclic AMP-dependent transcription factor ATF-3 OS=Homo sapiens OX=9606 GN=ATF3 PE=1 SV=2	1	2266.15	122344	82784.5	177189	132393	241137	226310	1.56896	0.64981	0.172293	0.763732	371	0.226164	0.645577
[K].TVAKCQVTPR.[R]	1xBiotin [K4]; 1xCarbamidomethyl [C5]	1	1	4	Q16666	Q16666 [187-196]	Q16666 1xBiotin [K190]	Gamma-interferon-inducible protein 16 OS=Homo sapiens OX=9606 GN=IFI16 PE=1 SV=3	1	1385.7	38777.2	41609.4	31353.2	38705.4	16700.8	4074.88	0.532317	-0.909642	0.174707	0.75769	372	0.228716	0.640704
[R].VLGPKIEAVQK.[V]	1xBiotin [K5]	1	1	8	Q7Z4V5	Q7Z4V5 [550-560]	Q7Z4V5 1xBiotin [K554]	Hepatoma-derived growth factor-related protein 2 OS=Homo sapiens OX=9606 GN=HDGFL2 PE=1 SV=1	1	1407.8	190458	198368	193315	129974	190238	173353	0.847845	-0.238127	0.178118	0.749292	373	0.232556	0.633472
[R].FEKEQQQLNWK.[Q]	1xBiotin [K3]	1	1	3	P26010	P26010 [761-771]	P26010 1xBiotin [K763]	Integrin beta-7 OS=Homo sapiens OX=9606 GN=ITGB7 PE=1 SV=1	1	1703.82	50439	69585	8588.51	14087.9	3131.18	20146.5	0.290529	-1.78325	0.17891	0.747364	374	0.232966	0.632707
[K].TAASAPANVSKGTTPLAPPPKPVR.[R]	1xBiotin [K11]	1	1	33	Q96D71	Q96D71 [681-704]	Q96D71 1xBiotin [K691]	RalBP1-associated Eps domain-containing protein 1 OS=Homo sapiens OX=9606 GN=REPS1 PE=1 SV=3	1	2554.38	617916	643399	1.51666e+06	383914	505074	447147	0.480975	-1.05596	0.181493	0.74114	375	0.235699	0.627643
[R].QEEKSLDPMVYMNDK.[S]	1xBiotin [K4]	1	1	2	Q14289	Q14289 [824-838]	Q14289 1xBiotin [K827]	Protein-tyrosine kinase 2-beta OS=Homo sapiens OX=9606 GN=PTK2B PE=1 SV=2	1	2052.91	9460.02	79073	67063.8	13062.1	17752.2	20286.8	0.328419	-1.60639	0.181942	0.740068	376	0.235653	0.627727
[R].EMHKTLK.[L]	1xBiotin [K4]; 1xOxidation [M2]	1	1	29	Q96L93	Q96L93 [1226-1232]	Q96L93 1xBiotin [K1229]	Kinesin-like protein KIF16B OS=Homo sapiens OX=9606 GN=KIF16B PE=1 SV=2	1	1128.55	1.69309e+07	1.39017e+07	1.2818e+07	1.50637e+07	8.11141e+06	6.29873e+06	0.675221	-0.566569	0.183396	0.736611	377	0.236907	0.625423
[R].QQQYKFLPSELR.[D]	1xBiotin [K5]	1	1	6	Q9Y490	Q9Y490 [2527-2538]	Q9Y490 1xBiotin [K2531]	Talin-1 OS=Homo sapiens OX=9606 GN=TLN1 PE=1 SV=3	1	1762.89	46716.1	107167	62943	17716.9	58444.6	37469.1	0.524064	-0.932186	0.185737	0.731102	378	0.239296	0.621065
[K].AGDSLMVMIAMKMEHTIK.[S]	1xBiotin [K]; 4xOxidation [M6; M8; M11; M13]	1	1	55	Q96RQ3	Q96RQ3 [670-687]	Q96RQ3 1xBiotin [K]	Methylcrotonoyl-CoA carboxylase subunit alpha, mitochondrial OS=Homo sapiens OX=9606 GN=MCCC1 PE=1 SV=3	1	2296.05	546112	920126	919029	783790	1.37423e+06	1.26552e+06	1.43528	0.521336	0.190847	0.719315	379	0.245231	0.610425
[K].YAKLEER.[T]	1xBiotin [K3]	1	1	2	O95218	O95218 [93-99]	O95218 1xBiotin [K95]	Zinc finger Ran-binding domain-containing protein 2 OS=Homo sapiens OX=9606 GN=ZRANB2 PE=1 SV=2	1	1134.56	31317	31298.9	42923.3	27671.5	32308.9	24183.5	0.797466	-0.326504	0.190929	0.719127	380	0.244691	0.611382
[K].HAAENPGKYNILGTNTIMDK.[M]	1xBiotin [K8]	1	1	3	Q00839	Q00839 [517-536]	Q00839 1xBiotin [K524]	Heterogeneous nuclear ribonucleoprotein U OS=Homo sapiens OX=9606 GN=HNRNPU PE=1 SV=6	1	2413.16	12763.9	32791.4	53974	21660.5	3365.58	13576.7	0.387854	-1.36642	0.193876	0.712475	381	0.247816	0.605871
[R].YTYLEKAIK.[I]	1xBiotin [K]	1	1	5	Q93009	Q93009 [1091-1099]	Q93009 1xBiotin [K]	Ubiquitin carboxyl-terminal hydrolase 7 OS=Homo sapiens OX=9606 GN=USP7 PE=1 SV=2	1	1354.71	149925	181260	166245	141141	138318	162804	0.889094	-0.169591	0.197271	0.704936	382	0.251495	0.599471
[R].LSSLIIGPSKER.[T]	1xBiotin [K10]	1	1	2	Q92615	Q92615 [554-565]	Q92615 1xBiotin [K563]	La-related protein 4B OS=Homo sapiens OX=9606 GN=LARP4B PE=1 SV=3	1	1525.84	28563.4	8824.3	43749.1	14545.6	8430.6	10824.4	0.416588	-1.26331	0.199101	0.700927	383	0.253165	0.596597
[R].ASFAEKTAQLER.[S]	1xBiotin [K6]	1	1	2	Q15149	Q15149 [1720-1731]	Q15149 1xBiotin [K1725]	Plectin OS=Homo sapiens OX=9606 GN=PLEC PE=1 SV=3	1	1576.78	113141	23195.7	111227	119741	122677	145511	1.56698	0.647989	0.202953	0.692604	384	0.257391	0.589406
[K].VDKGVVPLAGTDGETTTQGLDGLSER.[C]	1xBiotin [K3]	1	1	5	P09972	P09972 [109-134]	P09972 1xBiotin [K111]	Fructose-bisphosphate aldolase C OS=Homo sapiens OX=9606 GN=ALDOC PE=1 SV=2	1	2841.39	42880.2	6599.77	74929	7226.46	3107.35	20850.3	0.250658	-1.99621	0.203299	0.691866	385	0.25716	0.589797
[K].AGDSLMVMIAMKMEHTIK.[S]	1xBiotin [K]; 3xOxidation [M]	1	1	131	Q96RQ3	Q96RQ3 [670-687]	Q96RQ3 1xBiotin [K]	Methylcrotonoyl-CoA carboxylase subunit alpha, mitochondrial OS=Homo sapiens OX=9606 GN=MCCC1 PE=1 SV=3	1	2280.06	4.20643e+06	5.63813e+06	4.11924e+06	4.8571e+06	6.90042e+06	5.69156e+06	1.24959	0.321459	0.206284	0.685533	386	0.26026	0.584592
[R].QEEKSLDPMVYMNDK.[S]	1xBiotin [K4]; 1xOxidation [M]	1	1	2	Q14289	Q14289 [824-838]	Q14289 1xBiotin [K827]	Protein-tyrosine kinase 2-beta OS=Homo sapiens OX=9606 GN=PTK2B PE=1 SV=2	1	2068.9	17155	40082.6	15871.8	18026.9	10200.1	6732.32	0.478178	-1.06438	0.210924	0.675875	387	0.265426	0.576057
[R].VNLIYGTISDGCTEQSCPVMSGGPKYEYR.[W]	1xBiotin [K25]; 2xCarbamidomethyl [C12; C17]	1	1	4	Q96BX8	Q96BX8 [72-100]	Q96BX8 1xBiotin [K96]	MOB kinase activator 3A OS=Homo sapiens OX=9606 GN=MOB3A PE=1 SV=1	1	3507.57	14868.7	168134	185577	86277.8	9061.6	7294.71	0.278459	-1.84446	0.214587	0.668396	388	0.26934	0.569699
[K].IAVYSCPFDGMITETKGTVLIK.[T]	1xBiotin [K16]; 1xCarbamidomethyl [C6]; 1xOxidation [M11]	1	1	5	P50990	P50990 [239-260]	P50990 1xBiotin [K254]	T-complex protein 1 subunit theta OS=Homo sapiens OX=9606 GN=CCT8 PE=1 SV=4	1	2685.33	76750	49955.3	132981	109814	140004	123759	1.43857	0.524635	0.217648	0.662246	389	0.27248	0.564666
[K].DSYVGDEAQSKR.[G]	1xBiotin [K11]	2	6	3	P60709; P68032	P60709 [51-62]; P68032 [53-64]	P60709 1xBiotin [K61]; P68032 1xBiotin [K63]	Actin, cytoplasmic 1 OS=Homo sapiens OX=9606 GN=ACTB PE=1 SV=1 Actin, alpha cardiac muscle 1 OS=Homo sapiens OX=9606 GN=ACTC1 PE=1 SV=1	1	1580.7	21212.3	26612.4	20978.9	22031.7	18016.9	5405.92	0.660642	-0.598059	0.218438	0.660671	390	0.272768	0.564207
[K].IANKQFTAVK.[N]	1xBiotin [K4]	1	1	5	P27694	P27694 [264-273]	P27694 1xBiotin [K267]	Replication protein A 70 kDa DNA-binding subunit OS=Homo sapiens OX=9606 GN=RPA1 PE=1 SV=2	1	1345.73	148748	184918	174249	129147	172419	127307	0.844381	-0.244033	0.221945	0.653754	391	0.276438	0.558402
[R].HGSSIPVTQKQFLHHTDIIPGIMHWK.[S]	2xBiotin [K10; K26]	1	1	1	Q4G0U5	Q4G0U5 [696-721]	Q4G0U5 2xBiotin [K705; K721]	Cilia- and flagella-associated protein 221 OS=Homo sapiens OX=9606 GN=CFAP221 PE=1 SV=2	1	3459.73	1.45539e+06	606244	883068	1.35284e+06	1.43174e+06	1.25929e+06	1.37327	0.457614	0.224047	0.649661	392	0.278344	0.555418
[K].IVIGYQSHADTATKSGSTTK.[N]	1xBiotin [K14]	1	1	4	P06730	P06730 [193-212]	P06730 1xBiotin [K206]	Eukaryotic translation initiation factor 4E OS=Homo sapiens OX=9606 GN=EIF4E PE=1 SV=2	1	2291.13	17948.7	28624.3	29894.1	22829.9	20084.3	13122.3	0.732818	-0.448473	0.22607	0.645756	393	0.280143	0.55262
[K].GTVMVGKPSSHSQYTSSGSVSSSGSK.[S]	1xBiotin [K7]; 1xOxidation [M4]	1	1	6	Q15648	Q15648 [1070-1095]	Q15648 1xBiotin [K1076]	Mediator of RNA polymerase II transcription subunit 1 OS=Homo sapiens OX=9606 GN=MED1 PE=1 SV=4	0	2771.26	18649.1	33321.5	22321.7	19955.8	11427.2	20458.6	0.697806	-0.519101	0.230309	0.637688	394	0.284672	0.545656
[R].QEEKSLDPMVYMNDK.[S]	1xBiotin [K4]; 2xOxidation [M9; M12]	1	1	4	Q14289	Q14289 [824-838]	Q14289 1xBiotin [K827]	Protein-tyrosine kinase 2-beta OS=Homo sapiens OX=9606 GN=PTK2B PE=1 SV=2	1	2084.9	3145.94	51210	27088.1	11645.7	5121.86	5781.09	0.276861	-1.85277	0.234275	0.630275	395	0.28884	0.539343
[K].AAFQSQYKSHFVAASLSNQK.[A]	1xBiotin [K8]	1	1	1	Q86XP3	Q86XP3 [701-720]	Q86XP3 1xBiotin [K708]	ATP-dependent RNA helicase DDX42 OS=Homo sapiens OX=9606 GN=DDX42 PE=1 SV=1	1	2438.19	330570	290575	174644	269334	136223	96688.6	0.63113	-0.663992	0.235231	0.628505	396	0.289287	0.538671
[K].ALTESTLPKPVQKPPK.[S]	1xBiotin [K16]	1	1	1	Q9NUL3	Q9NUL3 [69-84]	Q9NUL3 1xBiotin [K84]	Double-stranded RNA-binding protein Staufen homolog 2 OS=Homo sapiens OX=9606 GN=STAU2 PE=1 SV=2	0	1960.09	22335.6	36913.9	19656.7	20589.7	20891.3	11765.4	0.674807	-0.567453	0.236083	0.626936	397	0.289603	0.538197
[K].EAAGKSSGPTSLFAVTVAPPGAR.[Q]	1xBiotin [K5]	1	1	28	Q00839	Q00839 [182-204]	Q00839 1xBiotin [K186]	Heterogeneous nuclear ribonucleoprotein U OS=Homo sapiens OX=9606 GN=HNRNPU PE=1 SV=6	1	2397.22	1.552e+06	1.94703e+06	1.56109e+06	1.28502e+06	1.64113e+06	1.47187e+06	0.869153	-0.202318	0.254208	0.594811	398	0.311053	0.507165
[R].VTENLASLTPKGLSPAMSPALQR.[L]	1xBiotin [K11]	1	1	1	Q96DF8	Q96DF8 [378-400]	Q96DF8 1xBiotin [K388]	Splicing factor ESS-2 homolog OS=Homo sapiens OX=9606 GN=ESS2 PE=1 SV=1	1	2607.36	65745.7	11623.2	35490.1	16486.7	13265	20230.3	0.442872	-1.17504	0.255053	0.59337	399	0.311305	0.506814
[R].AMSTTSISSPQPGKLR.[S]	1xBiotin [K14]; 1xOxidation [M2]	1	1	6	Q9UJU6	Q9UJU6 [267-282]	Q9UJU6 1xBiotin [K280]	Drebrin-like protein OS=Homo sapiens OX=9606 GN=DBNL PE=1 SV=1	1	1902.94	27478.4	36099.5	28011	20094.5	32728.4	3634.96	0.616426	-0.698	0.257353	0.58947	400	0.313328	0.504001
[K].NNASLSKSVGVSNR.[Q]	1xBiotin [K7]	1	1	3	Q6Y7W6	Q6Y7W6 [1097-1110]	Q6Y7W6 1xBiotin [K1103]	GRB10-interacting GYF protein 2 OS=Homo sapiens OX=9606 GN=GIGYF2 PE=1 SV=1	1	1658.83	27204.4	18151.4	24067.1	8626.95	21104.4	20558	0.724392	-0.465157	0.259641	0.585626	401	0.315325	0.501242
[K].IDGELKITSVER.[R]	1xBiotin [K6]	1	1	2	P15498	P15498 [405-416]	P15498 1xBiotin [K410]	Proto-oncogene vav OS=Homo sapiens OX=9606 GN=VAV1 PE=1 SV=4	1	1585.83	18843.2	17498	77115.9	10651	6002.68	18679.8	0.311425	-1.68304	0.262772	0.580422	402	0.318333	0.497119
[K].VKAGDSLMVMIAMKMEHTIK.[S]	1xBiotin [K14]	1	1	12	Q96RQ3	Q96RQ3 [668-687]	Q96RQ3 1xBiotin [K681]	Methylcrotonoyl-CoA carboxylase subunit alpha, mitochondrial OS=Homo sapiens OX=9606 GN=MCCC1 PE=1 SV=3	2	2459.24	932852	951847	1.05019e+06	925530	1.59514e+06	1.18589e+06	1.26293	0.336777	0.264235	0.57801	403	0.319311	0.495786
[M].AKISSPTETER.[C]	1xAcetyl [N-Term]; 1xBiotin [K2]	1	1	2	P31949	P31949 [2-12]	P31949 1xAcetyl [N-Term]; 1xBiotin [K3]	Protein S100-A11 OS=Homo sapiens OX=9606 GN=S100A11 PE=1 SV=2	1	1486.72	53157.4	86010.4	65047.6	43600.4	54016.4	63560.4	0.789251	-0.341443	0.26947	0.569489	404	0.324832	0.488341
[K].KPEKPLILQSLGPKTQSVEITK.[T]	1xBiotin [K]	1	1	17	Q9Y5K6	Q9Y5K6 [240-261]	Q9Y5K6 1xBiotin [K]	CD2-associated protein OS=Homo sapiens OX=9606 GN=CD2AP PE=1 SV=1	1	2660.51	240982	335320	292438	189065	267922	271404	0.838444	-0.254213	0.288905	0.539245	405	0.3474	0.459171
[K].AGDSLMVMIAMKMEHTIKSPK.[D]	1xBiotin [K]; 2xOxidation [M]	1	1	6	Q96RQ3	Q96RQ3 [670-690]	Q96RQ3 1xBiotin [K]	Methylcrotonoyl-CoA carboxylase subunit alpha, mitochondrial OS=Homo sapiens OX=9606 GN=MCCC1 PE=1 SV=3	2	2576.24	53455.7	188575	261298	170687	298657	304140	1.53674	0.61987	0.295514	0.529422	406	0.354471	0.450419
[K].IFHGLKSTDVAK.[T]	1xBiotin [K6]	1	1	7	P13796	P13796 [77-88]	P13796 1xBiotin [K82]	Plastin-2 OS=Homo sapiens OX=9606 GN=LCP1 PE=1 SV=6	1	1541.81	74463.6	87944.2	61414.6	51113.5	65506.1	72201.4	0.84362	-0.245335	0.302524	0.51924	407	0.361988	0.441306
[K].EKYIDQEELNK.[T]	1xBiotin [K2]	2	4	4	P07900; P08238	P07900 [282-292]; P08238 [274-284]	P07900 1xBiotin [K283]; P08238 1xBiotin [K275]	Heat shock protein HSP 90-alpha OS=Homo sapiens OX=9606 GN=HSP90AA1 PE=1 SV=5 Heat shock protein HSP 90-beta OS=Homo sapiens OX=9606 GN=HSP90AB1 PE=1 SV=4	1	1634.77	17961.5	21367.2	39049.4	21166.8	11871	20145.9	0.678554	-0.559464	0.306388	0.513728	408	0.365713	0.436859
[K].GFVVINQKGIDPFSLDALSK.[E]	1xBiotin [K8]	1	1	2	P40227	P40227 [288-307]	P40227 1xBiotin [K295]	T-complex protein 1 subunit zeta OS=Homo sapiens OX=9606 GN=CCT6A PE=1 SV=3	1	2374.25	21360.6	11767.3	102713	8795.58	12215	16709.6	0.277679	-1.84851	0.321591	0.492696	409	0.382922	0.41689
[K].VAEKLEALSVK.[E]	1xBiotin [K4]	1	1	1	P43487	P43487 [180-190]	P43487 1xBiotin [K183]	Ran-specific GTPase-activating protein OS=Homo sapiens OX=9606 GN=RANBP1 PE=1 SV=1	1	1412.78	47704.3	45901	47053	28246	49251.7	42371.8	0.852204	-0.230729	0.326669	0.485892	410	0.388019	0.411146
[K].LKMAPVPLDDSNRPASLTK.[D]	1xBiotin [K2]; 1xOxidation [M3]	1	1	3	Q9NYF8	Q9NYF8 [549-567]	Q9NYF8 1xBiotin [K550]	Bcl-2-associated transcription factor 1 OS=Homo sapiens OX=9606 GN=BCLAF1 PE=1 SV=2	1	2295.18	65460.9	45047.8	72402.9	29405.7	43824.9	65800.7	0.760101	-0.395737	0.336144	0.473475	411	0.398302	0.399788
[R].FQDVGPQAPVGSVYQKTNAVSEIK.[R]	1xBiotin [K16]	1	1	4	Q9UJU6	Q9UJU6 [149-172]	Q9UJU6 1xBiotin [K164]	Drebrin-like protein OS=Homo sapiens OX=9606 GN=DBNL PE=1 SV=1	1	2788.4	107142	98839.8	6284.05	67911.1	15561.9	6647.1	0.424562	-1.23595	0.339226	0.469511	412	0.400978	0.396879
[K].AYSFKEQIIELELKEEIK.[K]	1xBiotin [K5]	1	1	1	Q92616	Q92616 [798-815]	Q92616 1xBiotin [K802]	eIF-2-alpha kinase activator GCN1 OS=Homo sapiens OX=9606 GN=GCN1 PE=1 SV=6	2	2436.27	8415.3	13538.1	77543.1	77578.7	103660	22078.6	2.04346	1.03101	0.35037	0.455473	413	0.413148	0.383894
[K].AQYKSLIGVEYKPVSATGAEDK.[D]	1xBiotin [K4]	1	1	11	P07814	P07814 [940-961]	P07814 1xBiotin [K943]	Bifunctional glutamate/proline--tRNA ligase OS=Homo sapiens OX=9606 GN=EPRS1 PE=1 SV=5	1	2580.3	630081	846055	955413	644178	720726	748329	0.869089	-0.202424	0.350746	0.455007	414	0.412592	0.384479
[K].VLKQVHPDTGISSK.[A]	1xBiotin [K3]	2	15	1	Q16778; Q5QNW6	Q16778 [45-58]; Q5QNW6 [45-58]	Q16778 1xBiotin [K47]; Q5QNW6 1xBiotin [K47]	Histone H2B type 2-E OS=Homo sapiens OX=9606 GN=H2BC21 PE=1 SV=3 Histone H2B type 2-F OS=Homo sapiens OX=9606 GN=H2BC18 PE=1 SV=3	1	1734.92	42271.5	52399.1	44290.4	37141.3	45989.6	43129.4	0.908602	-0.138279	0.354504	0.450379	415	0.416008	0.380899
[K].AAVVKFHPIQGHR.[V]	1xBiotin [K5]	1	1	1	Q13151	Q13151 [155-167]	Q13151 1xBiotin [K159]	Heterogeneous nuclear ribonucleoprotein A0 OS=Homo sapiens OX=9606 GN=HNRNPA0 PE=1 SV=1	1	1685.91	5737.06	33371.8	31905.3	4525.92	16524.8	18690.9	0.559629	-0.837458	0.356063	0.448473	416	0.416834	0.380037
[M].GKISSLPTQLFK.[C]	1xBiotin [K2]	1	1	1	P05019	P05019 [2-13]	P05019 1xBiotin [K3]	Insulin-like growth factor I OS=Homo sapiens OX=9606 GN=IGF1 PE=1 SV=1	1	1544.85	231958	183803	173395	180796	171428	180189	0.903687	-0.146105	0.359505	0.444295	417	0.419853	0.376902
[R].NFSDNQLQEGKNVIGLQMGTNR.[G]	1xBiotin [K11]; 1xOxidation [M18]	1	1	19	P37802	P37802 [161-182]	P37802 1xBiotin [K171]	Transgelin-2 OS=Homo sapiens OX=9606 GN=TAGLN2 PE=1 SV=3	1	2705.28	717658	615606	475675	322983	638567	493274	0.804242	-0.314299	0.36289	0.440225	418	0.422793	0.373872
[K].VTINNKVILLK.[K]	1xBiotin [K6]	1	1	4	Q8TEQ6	Q8TEQ6 [818-828]	Q8TEQ6 1xBiotin [K823]	Gem-associated protein 5 OS=Homo sapiens OX=9606 GN=GEMIN5 PE=1 SV=3	1	1480.89	176270	130890	131817	95506.9	96112	164312	0.810818	-0.302551	0.36804	0.434105	419	0.427769	0.36879
[K].LKMAPVPLDDSNRPASLTK.[D]	1xBiotin [K2]	1	1	2	Q9NYF8	Q9NYF8 [549-567]	Q9NYF8 1xBiotin [K550]	Bcl-2-associated transcription factor 1 OS=Homo sapiens OX=9606 GN=BCLAF1 PE=1 SV=2	1	2279.19	15473267	57018.4	70541.8	15816.7	21425.8	17956.8	0.00353823	-8.14276	0.370125	0.431652	420	0.429169	0.367372
[M].AHKQIYYSDK.[Y]	1xAcetyl [N-Term]; 1xBiotin [K3]	1	1	2	P33552	P33552 [2-11]	P33552 1xAcetyl [N-Term]; 1xBiotin [K4]	Cyclin-dependent kinases regulatory subunit 2 OS=Homo sapiens OX=9606 GN=CKS2 PE=1 SV=1	1	1520.72	3758.86	42979.5	31327.9	10968.9	16552.7	15028.7	0.545052	-0.875533	0.37058	0.431118	421	0.428676	0.367871
[K].QYGLKMK.[T]	1xBiotin [K5]	1	1	5	Q9UQ80	Q9UQ80 [254-260]	Q9UQ80 1xBiotin [K258]	Proliferation-associated protein 2G4 OS=Homo sapiens OX=9606 GN=PA2G4 PE=1 SV=3	1	1093.55	76723.2	68110.4	57736.2	44230.9	68327.9	62616.7	0.864766	-0.209619	0.372859	0.428456	422	0.43029	0.366239
[R].KDGNASGTTLLEALDCILPPTRPTDKPLR.[L]	1xBiotin [K1]; 1xCarbamidomethyl [C16]	1	2	1	P68104	P68104 [219-247]	P68104 1xBiotin [K219]	Elongation factor 1-alpha 1 OS=Homo sapiens OX=9606 GN=EEF1A1 PE=1 SV=1	1	3375.74	72117.5	145492	8560.01	114231	172488	81515.4	1.62813	0.703218	0.376803	0.423886	423	0.433814	0.362697
[R].KGTGLLSSDYR.[I]	1xBiotin [K1]	1	1	1	Q7Z2W4	Q7Z2W4 [401-411]	Q7Z2W4 1xBiotin [K401]	Zinc finger CCCH-type antiviral protein 1 OS=Homo sapiens OX=9606 GN=ZC3HAV1 PE=1 SV=3	1	1422.7	3465.31	40106.6	36893.9	21244.6	8456.62	14219.8	0.545834	-0.873466	0.377521	0.423059	424	0.433614	0.362896
[R].MDKSAVGHEYVAEVEK.[H]	1xBiotin [K3]; 1xOxidation [M1]	1	1	5	P14317	P14317 [94-109]	P14317 1xBiotin [K96]	Hematopoietic lineage cell-specific protein OS=Homo sapiens OX=9606 GN=HCLS1 PE=1 SV=3	1	2033.93	40795.9	59185.7	53561	35556	51709.7	45211.1	0.862802	-0.212899	0.383739	0.415964	425	0.43972	0.356824
[R].VSGDDVIIGKTVTLPENEDELESTNR.[R]	1xBiotin [K10]	1	1	3	P30876	P30876 [860-885]	P30876 1xBiotin [K869]	DNA-directed RNA polymerase II subunit RPB2 OS=Homo sapiens OX=9606 GN=POLR2B PE=1 SV=1	1	3056.47	6902.75	68894.7	14157.5	4369.74	18266.6	9154.08	0.353404	-1.50061	0.386964	0.41233	426	0.442374	0.35421
[R].EMHKTLK.[L]	1xBiotin [K4]	1	1	5	Q96L93	Q96L93 [1226-1232]	Q96L93 1xBiotin [K1229]	Kinesin-like protein KIF16B OS=Homo sapiens OX=9606 GN=KIF16B PE=1 SV=2	1	1112.56	23826318	1.12354e+07	1.20629e+07	1.7234e+07	9.69798e+06	5.23592e+06	0.682615	-0.550857	0.405412	0.392103	427	0.462379	0.335002
[R].AGAISASGPELQGAGHSKLQVTMPGIK.[V]	1xBiotin [K18]; 1xOxidation [M23]	1	1	2	Q09666	Q09666 [226-252]	Q09666 1xBiotin [K243]	Neuroblast differentiation-associated protein AHNAK OS=Homo sapiens OX=9606 GN=AHNAK PE=1 SV=2	1	2847.45	10270.6	53617.1	5677.08	3281.77	3763.05	18017.1	0.360267	-1.47286	0.40683	0.390587	428	0.462912	0.334502
[K].AALSSQQQQQLALLLQQFQTLKMR.[I]	1xBiotin [K22]; 1xOxidation [M23]	1	1	4	Q6Y7W6	Q6Y7W6 [646-669]	Q6Y7W6 1xBiotin [K667]	GRB10-interacting GYF protein 2 OS=Homo sapiens OX=9606 GN=GIGYF2 PE=1 SV=1	1	3014.59	6053.91	201655	7890.85	16900.5	12774.6	6155.68	0.166191	-2.58909	0.408571	0.388732	429	0.463809	0.333661
[K].GTISAPGKVVTAAAQAK.[Q]	1xBiotin [K8]	1	1	6	Q13428	Q13428 [804-820]	Q13428 1xBiotin [K811]	Treacle protein OS=Homo sapiens OX=9606 GN=TCOF1 PE=1 SV=3	1	1795.97	29913.5	44613.7	18330.7	21000.3	30051.7	19309.5	0.757732	-0.40024	0.417574	0.379267	430	0.472927	0.325206
[K].INFVIDNNKHTGAVSAR.[N]	1xBiotin [K9]	1	1	3	O75534	O75534 [158-174]	O75534 1xBiotin [K166]	Cold shock domain-containing protein E1 OS=Homo sapiens OX=9606 GN=CSDE1 PE=1 SV=2	1	2082.05	20968.6	7331.14	29058	16512.2	26803.5	35992	1.38268	0.467472	0.436721	0.359796	431	0.493464	0.306744
[R].ISRMTQGDLVMSMDQLLTKPHLGTCHK.[F]	1xBiotin [K19]; 1xCarbamidomethyl [C25]	1	1	1	Q9Y2I7	Q9Y2I7 [783-809]	Q9Y2I7 1xBiotin [K801]	1-phosphatidylinositol 3-phosphate 5-kinase OS=Homo sapiens OX=9606 GN=PIKFYVE PE=1 SV=3	1	3323.62	161244	178718	183653	92245.2	247031	8167.27	0.663548	-0.591728	0.450422	0.34638	432	0.507767	0.294335
[R].NIGGQIQEKVR.[Y]	1xBiotin [K9]	1	1	3	Q9H3U1	Q9H3U1 [134-144]	Q9H3U1 1xBiotin [K142]	Protein unc-45 homolog A OS=Homo sapiens OX=9606 GN=UNC45A PE=1 SV=1	1	1467.77	35851.8	59760.9	12731.5	30684	22814.8	20387	0.681954	-0.552254	0.455891	0.341139	433	0.512745	0.290098
[K].AYSFKEQIIELELK.[E]	1xBiotin [K5]	1	1	10	Q92616	Q92616 [798-811]	Q92616 1xBiotin [K802]	eIF-2-alpha kinase activator GCN1 OS=Homo sapiens OX=9606 GN=GCN1 PE=1 SV=6	1	1937.01	335520	379655	493119	342967	524209	531810	1.15782	0.21141	0.458396	0.338759	434	0.514376	0.28872
[R].LLAEMDIQTQEAPSSTSQELGTKGPHPAPLSK.[F]	1xBiotin [K23]	1	1	2	Q96SN8	Q96SN8 [1747-1778]	Q96SN8 1xBiotin [K1769]	CDK5 regulatory subunit-associated protein 2 OS=Homo sapiens OX=9606 GN=CDK5RAP2 PE=1 SV=5	1	3587.77	12325.7	3486.67	63400.1	11183	4920.17	16483.2	0.41138	-1.28146	0.458621	0.338546	435	0.513445	0.289506
[K].LHDSSGSQVGTGFKSNFSEK.[A]	1xBiotin [K14]	1	1	3	P49792	P49792 [1829-1848]	P49792 1xBiotin [K1842]	E3 SUMO-protein ligase RanBP2 OS=Homo sapiens OX=9606 GN=RANBP2 PE=1 SV=2	1	2338.08	20410.6	51005	18411.8	20515.1	21410.2	22075.2	0.712483	-0.489073	0.460562	0.336712	436	0.514435	0.28867
[R].ITGSVGKGLAAITMDK.[E]	1xBiotin [K7]; 1xOxidation [M14]	1	1	4	Q709C8	Q709C8 [3481-3496]	Q709C8 1xBiotin [K3487]	Vacuolar protein sorting-associated protein 13C OS=Homo sapiens OX=9606 GN=VPS13C PE=1 SV=1	1	1803.93	65256	89678.5	67455.1	60282.3	62951.4	76559.8	0.898394	-0.15458	0.462842	0.334567	437	0.515799	0.28752
[R].ASEEHLKQHYIDLK.[D]	1xBiotin [K7]	1	1	1	P22392	P22392 [43-56]	P22392 1xBiotin [K49]	Nucleoside diphosphate kinase B OS=Homo sapiens OX=9606 GN=NME2 PE=1 SV=1	1	1936.96	40001.1	67550.1	55990.7	39697.6	56563.2	44508.5	0.860753	-0.216329	0.466023	0.331593	438	0.518158	0.285538
[K].AGDSLMVMIAMKMEHTIKSPK.[D]	1xBiotin [K]; 1xOxidation [M]	1	1	32	Q96RQ3	Q96RQ3 [670-690]	Q96RQ3 1xBiotin [K]	Methylcrotonoyl-CoA carboxylase subunit alpha, mitochondrial OS=Homo sapiens OX=9606 GN=MCCC1 PE=1 SV=3	2	2560.25	1.67476e+06	2.12581e+06	1.69291e+06	1.76736e+06	2.79315e+06	1.79909e+06	1.15766	0.211218	0.476156	0.322251	439	0.528218	0.277187
[R].YNLYTAEGKYIFK.[E]	1xBiotin [K9]	1	1	2	Q8N9N2	Q8N9N2 [323-335]	Q8N9N2 1xBiotin [K331]	Activating signal cointegrator 1 complex subunit 1 OS=Homo sapiens OX=9606 GN=ASCC1 PE=1 SV=1	1	1835.9	132628	148744	107002	129831	198835	123329	1.16382	0.218865	0.476752	0.321707	440	0.527678	0.277631
[R].TPASTKSIHANFSSGVGTTAASSK.[N]	1xBiotin [K6]	1	1	3	Q8IWZ3	Q8IWZ3 [1781-1804]	Q8IWZ3 1xBiotin [K1786]	Ankyrin repeat and KH domain-containing protein 1 OS=Homo sapiens OX=9606 GN=ANKHD1 PE=1 SV=1	1	2533.24	13085.9	60618.3	9321.73	14759.9	9401.85	20041.8	0.532406	-0.909402	0.483872	0.315269	441	0.534344	0.272179
[K].TIGGGDDSFNTFFSETGAGKHVPR.[A]	1xBiotin [K20]	1	5	2	Q71U36	Q71U36 [41-64]	Q71U36 1xBiotin [K60]	Tubulin alpha-1A chain OS=Homo sapiens OX=9606 GN=TUBA1A PE=1 SV=1	1	2723.25	5743.49	67195.8	16306.9	17554.1	13884.3	14145.8	0.510768	-0.969259	0.486531	0.31289	442	0.536064	0.270783
[R].AGAISASGPELQGAGHSKLQVTMPGIK.[V]	1xBiotin [K18]	1	1	4	Q09666	Q09666 [226-252]	Q09666 1xBiotin [K243]	Neuroblast differentiation-associated protein AHNAK OS=Homo sapiens OX=9606 GN=AHNAK PE=1 SV=2	1	2831.45	18786.1	2845.06	81701	13219.4	18476.3	17367.7	0.474812	-1.07457	0.495061	0.305341	443	0.544232	0.264216
[R].VGKDSFWAK.[A]	1xBiotin [K3]	1	1	4	Q9UJU6	Q9UJU6 [174-182]	Q9UJU6 1xBiotin [K176]	Drebrin-like protein OS=Homo sapiens OX=9606 GN=DBNL PE=1 SV=1	1	1263.62	92307.5	104056	129382	96788.5	101198	103407	0.925243	-0.112095	0.505528	0.296254	444	0.554487	0.256108
[R].LSKFESIR.[H]	1xBiotin [K3]	1	1	1	P16591	P16591 [418-425]	P16591 1xBiotin [K420]	Tyrosine-protein kinase Fer OS=Homo sapiens OX=9606 GN=FER PE=1 SV=2	1	1205.63	435129	335991	203258	384250	237216	142735	0.784296	-0.35053	0.510952	0.29162	445	0.559177	0.252451
[K].FGFAIGSQTTKK.[A]	1xBiotin [K]	1	1	8	Q8WW12	Q8WW12 [71-82]	Q8WW12 1xBiotin [K]	PEST proteolytic signal-containing nuclear protein OS=Homo sapiens OX=9606 GN=PCNP PE=1 SV=2	1	1510.77	346297	409368	526283	304629	417809	419627	0.890882	-0.166694	0.512896	0.289971	446	0.560045	0.251777
[K].EQHPDMSVTKVVVHQETEIADE.[-]	1xBiotin [K10]	1	1	5	P11171	P11171 [843-864]	P11171 1xBiotin [K852]	Protein 4.1 OS=Homo sapiens OX=9606 GN=EPB41 PE=1 SV=4	1	2747.27	77067.4	76474	91474	3854.23	103071	75124.7	0.743016	-0.428535	0.521957	0.282365	447	0.568665	0.245144
[K].VKAGDSLMVMIAMKMEHTIK.[S]	1xBiotin [K20]; 1xOxidation [M13]	1	1	1	Q96RQ3	Q96RQ3 [668-687]	Q96RQ3 1xBiotin [K687]	Methylcrotonoyl-CoA carboxylase subunit alpha, mitochondrial OS=Homo sapiens OX=9606 GN=MCCC1 PE=1 SV=3	2	2475.23	141737	211491	165941	154322	269221	179646	1.16184	0.216406	0.526406	0.278679	448	0.572232	0.242428
[K].TGEEINFGKLITKPSEGTTLR.[V]	1xBiotin [K9]	1	1	5	P49959	P49959 [408-428]	P49959 1xBiotin [K416]	Double-strand break repair protein MRE11 OS=Homo sapiens OX=9606 GN=MRE11 PE=1 SV=3	1	2517.3	139040	172463	116870	73681.4	149814	144211	0.858378	-0.220314	0.528646	0.276835	449	0.573386	0.241553
[-].MKIEEVK.[S]	1xBiotin [K2]	1	1	7	Q9Y265	Q9Y265 [1-7]	Q9Y265 1xBiotin [K2]	RuvB-like 1 OS=Homo sapiens OX=9606 GN=RUVBL1 PE=1 SV=1	1	1102.56	411506	549616	387527	313300	430511	468320	0.898773	-0.153971	0.544312	0.264152	450	0.589067	0.229836
[K].DPQALSEHLKNPVIAQK.[I]	1xBiotin [K10]	1	1	1	P31948	P31948 [514-530]	P31948 1xBiotin [K523]	Stress-induced-phosphoprotein 1 OS=Homo sapiens OX=9606 GN=STIP1 PE=1 SV=1	1	2114.11	57694.8	8219.66	71067.2	45043.4	62661	68526.7	1.28653	0.363485	0.555752	0.255119	451	0.600114	0.221766
[R].WNFIQNGAIMNKGTGR.[C]	1xBiotin [K12]	1	1	1	Q6IS24	Q6IS24 [552-567]	Q6IS24 1xBiotin [K563]	Polypeptide N-acetylgalactosaminyltransferase 17 OS=Homo sapiens OX=9606 GN=GALNT17 PE=2 SV=2	1	2032.98	84563.8	22184.5	108778	15725.9	183756	121361	1.48865	0.574	0.560778	0.251209	452	0.604201	0.218818
[K].GYKPPDEGPSEYQTIPLNKIEDFGVHCK.[Q]	1xBiotin [K19]; 1xCarbamidomethyl [C27]	1	1	2	Q92905	Q92905 [192-219]	Q92905 1xBiotin [K210]	COP9 signalosome complex subunit 5 OS=Homo sapiens OX=9606 GN=COPS5 PE=1 SV=4	1	3444.62	65707.7	9547.57	19351.9	10367.8	55545.3	79133.3	1.53314	0.616493	0.561503	0.250648	453	0.603647	0.219217
[R].LCVQMAAGSWAGGFGISMVK.[V]	1xBiotin [K20]; 1xCarbamidomethyl [C2]; 1xOxidation [M5]	1	1	1	O95222	O95222 [145-164]	O95222 1xBiotin [K164]	Olfactory receptor 6A2 OS=Homo sapiens OX=9606 GN=OR6A2 PE=2 SV=2	0	2312.07	417765	193633	254289	176186	294966	253479	0.837057	-0.256602	0.566889	0.246502	454	0.608095	0.216028
[K].SLLPKESR.[L]	1xBiotin [K5]	1	1	4	Q9ULU4	Q9ULU4 [1173-1180]	Q9ULU4 1xBiotin [K1177]	Protein kinase C-binding protein 1 OS=Homo sapiens OX=9606 GN=ZMYND8 PE=1 SV=2	1	1155.62	89921.9	57321.5	69045.7	53808.3	74331.5	67666.3	0.905298	-0.143536	0.577921	0.238132	455	0.618566	0.208614
[R].SQFKGPAPR.[E]	1xBiotin [K4]	1	1	4	O15145	O15145 [26-34]	O15145 1xBiotin [K29]	Actin-related protein 2/3 complex subunit 3 OS=Homo sapiens OX=9606 GN=ARPC3 PE=1 SV=3	1	1213.61	13371.5	53398.6	47346.7	34121.3	34464	22885.1	0.801551	-0.319134	0.593276	0.226743	456	0.633609	0.198179
[K].GTVLIKTAEELMNFSK.[G]	1xBiotin [K6]	1	1	13	P50990	P50990 [255-270]	P50990 1xBiotin [K260]	T-complex protein 1 subunit theta OS=Homo sapiens OX=9606 GN=CCT8 PE=1 SV=4	1	2007.03	1.15917e+06	1.76487e+06	1.8615e+06	1.50248e+06	2.12501e+06	1.65874e+06	1.10462	0.143557	0.59402	0.226199	457	0.633014	0.198586
[R].TKIEFVTGTK.[K]	1xBiotin [K2]	1	1	3	Q9UHR5	Q9UHR5 [219-228]	Q9UHR5 1xBiotin [K220]	SAP30-binding protein OS=Homo sapiens OX=9606 GN=SAP30BP PE=1 SV=1	1	1349.71	6463.72	39658.9	48689.1	41924	35139.8	38757	1.22159	0.288758	0.618319	0.208787	458	0.65747	0.182124
[K].KEGICAIGGTSEQSSVGTQHSYSEEEK.[Y]	1xBiotin [K1]; 1xCarbamidomethyl [C5]	1	1	4	P13796	P13796 [97-123]	P13796 1xBiotin [K97]	Plastin-2 OS=Homo sapiens OX=9606 GN=LCP1 PE=1 SV=6	1	3124.38	5788.48	15426.9	15002	11132.4	37321	4332.81	1.45748	0.543476	0.627859	0.202138	459	0.66616	0.176421
[R].GEVSQKTVIIK.[E]	1xBiotin [K6]	1	1	3	Q14676	Q14676 [1830-1840]	Q14676 1xBiotin [K1835]	Mediator of DNA damage checkpoint protein 1 OS=Homo sapiens OX=9606 GN=MDC1 PE=1 SV=3	1	1427.79	31604.2	37890.5	5960.49	13746	10694.4	32732.1	0.757702	-0.400298	0.637023	0.195845	460	0.674414	0.171073
[K].EWYFGNADKER.[S]	1xBiotin [K9]	1	1	6	O75165	O75165 [975-985]	O75165 1xBiotin [K983]	DnaJ homolog subfamily C member 13 OS=Homo sapiens OX=9606 GN=DNAJC13 PE=1 SV=5	1	1640.72	34140.9	49384.1	50818.7	11959.1	52724.3	50072.8	0.854198	-0.227357	0.669729	0.174101	461	0.707501	0.150273
[K].VMTSGTGAPAKIITAVPK.[I]	1xBiotin [K11]; 1xOxidation [M2]	1	1	6	P51610	P51610 [803-820]	P51610 1xBiotin [K813]	Host cell factor 1 OS=Homo sapiens OX=9606 GN=HCFC1 PE=1 SV=2	1	1984.06	50482.1	54215.5	38695.2	41419.6	25033.2	61580.5	0.892885	-0.163453	0.680682	0.167056	462	0.717515	0.144169
[K].SSTHNKPSEGKAANPK.[M]	1xBiotin [K11]	1	1	3	Q9NUQ6	Q9NUQ6 [391-406]	Q9NUQ6 1xBiotin [K401]	SPATS2-like protein OS=Homo sapiens OX=9606 GN=SPATS2L PE=1 SV=2	1	1878.91	27780.8	16652.7	7896.86	14637	22069.5	6779.79	0.830994	-0.267091	0.70517	0.151706	463	0.741723	0.129758
[M].ATDTSQGELVHPKALPLIVGAQLIHADK.[L]	1xAcetyl [N-Term]; 1xBiotin [K13]	1	1	16	Q5SSJ5	Q5SSJ5 [2-29]	Q5SSJ5 1xAcetyl [N-Term]; 1xBiotin [K14]	Heterochromatin protein 1-binding protein 3 OS=Homo sapiens OX=9606 GN=HP1BP3 PE=1 SV=1	1	3190.69	751183	765651	812006	648167	900210	682921	0.958116	-0.0617283	0.708533	0.14964	464	0.743655	0.128629
[K].SGPTVTKVVTVVTTK.[K]	1xBiotin [K7]	1	1	10	Q7L014	Q7L014 [257-271]	Q7L014 1xBiotin [K263]	Probable ATP-dependent RNA helicase DDX46 OS=Homo sapiens OX=9606 GN=DDX46 PE=1 SV=2	1	1742.97	228668	162169	212915	151754	218548	200236	0.944989	-0.0816301	0.715377	0.145465	465	0.749223	0.125389
[K].NPALKAQSGPVR.[S]	1xBiotin [K5]	1	1	2	Q01518	Q01518 [283-294]	Q01518 1xBiotin [K287]	Adenylyl cyclase-associated protein 1 OS=Homo sapiens OX=9606 GN=CAP1 PE=1 SV=5	1	1463.78	19999.7	17331.9	36192.4	23014.7	23226.2	20340.6	0.905575	-0.143094	0.717829	0.143979	466	0.750178	0.124836
[K].SPQVKPASTMGMGPLGKGAGPVPPGK.[V]	1xBiotin [K17]; 2xOxidation [M10; M12]	1	1	11	Q13428	Q13428 [503-528]	Q13428 1xBiotin [K519]	Treacle protein OS=Homo sapiens OX=9606 GN=TCOF1 PE=1 SV=3	1	2704.36	48349.4	63963.7	47725.5	57391.6	42459.7	71272	1.06926	0.0966156	0.727152	0.138375	467	0.758294	0.120163
[R].VNLIYGTISDGCTEQSCPVMSGGPKYEYR.[W]	1xBiotin [K25]; 2xCarbamidomethyl [C12; C17]; 1xOxidation [M20]	1	1	4	Q96BX8	Q96BX8 [72-100]	Q96BX8 1xBiotin [K96]	MOB kinase activator 3A OS=Homo sapiens OX=9606 GN=MOB3A PE=1 SV=1	1	3523.56	101973	5382.87	5053.45	61652.9	7909.16	3223.6	0.647504	-0.627039	0.741162	0.130087	468	0.771252	0.112804
[R].NREEEWDPEYTPKSK.[K]	1xBiotin [K]	1	1	4	Q9Y2W1	Q9Y2W1 [864-878]	Q9Y2W1 1xBiotin [K]	Thyroid hormone receptor-associated protein 3 OS=Homo sapiens OX=9606 GN=THRAP3 PE=1 SV=2	2	2133.95	18987	49796.7	3245.84	10501.7	35768.1	9818.5	0.778685	-0.360888	0.758186	0.120224	469	0.787285	0.103868
[R].ADKSAVGFDYK.[G]	1xBiotin [K3]	1	1	1	P14317	P14317 [131-141]	P14317 1xBiotin [K133]	Hematopoietic lineage cell-specific protein OS=Homo sapiens OX=9606 GN=HCLS1 PE=1 SV=3	1	1426.67	16279.7	12842.7	48111.8	22244.3	34401	31829.3	1.14554	0.196024	0.767128	0.115132	470	0.794875	0.0997011
[R].SGSSSPDSEITELKFPSINHD.[-]	1xBiotin [K14]	1	1	6	P17812	P17812 [571-591]	P17812 1xBiotin [K584]	CTP synthase 1 OS=Homo sapiens OX=9606 GN=CTPS1 PE=1 SV=2	1	2473.12	112977	184367	122553	118840	171189	100709	0.930556	-0.103836	0.767906	0.114692	471	0.793992	0.100184
[R].LEEQNEEMMK.[K]	1xBiotin [K10]; 1xOxidation [M8]	1	1	1	Q8N3K9	Q8N3K9 [3588-3597]	Q8N3K9 1xBiotin [K3597]	Cardiomyopathy-associated protein 5 OS=Homo sapiens OX=9606 GN=CMYA5 PE=1 SV=3	0	1522.62	474996	135440	156052	473787	214606	206499	1.16752	0.223451	0.776079	0.110094	472	0.800743	0.0965069
[K].GTVLIKTAEELMNFSK.[G]	1xBiotin [K6]; 1xOxidation [M12]	1	1	20	P50990	P50990 [255-270]	P50990 1xBiotin [K260]	T-complex protein 1 subunit theta OS=Homo sapiens OX=9606 GN=CCT8 PE=1 SV=4	1	2023.02	627990	609540	673122	467530	779743	755073	1.04799	0.0676257	0.77932	0.108284	473	0.802386	0.0956164
[R].NVMILTNPVAAKK.[N]	1xBiotin [K]; 1xOxidation [M3]	1	1	8	Q9UGI8	Q9UGI8 [90-102]	Q9UGI8 1xBiotin [K]	Testin OS=Homo sapiens OX=9606 GN=TES PE=1 SV=1	1	1640.89	100721	144522	110416	101099	116031	125363	0.962979	-0.0544239	0.785007	0.105127	474	0.806537	0.0933759
[R].NVMILTNPVAAKK.[N]	1xBiotin [K]	1	1	7	Q9UGI8	Q9UGI8 [90-102]	Q9UGI8 1xBiotin [K]	Testin OS=Homo sapiens OX=9606 GN=TES PE=1 SV=1	1	1624.89	117096	114459	139960	113204	167423	106621	1.04235	0.0598375	0.814202	0.089268	475	0.834771	0.0784327
[K].LDVQFSGLTKGDAVR.[D]	1xBiotin [K10]	1	1	12	P21333	P21333 [907-921]	P21333 1xBiotin [K916]	Filamin-A OS=Homo sapiens OX=9606 GN=FLNA PE=1 SV=4	1	1831.94	1.77046e+06	1.84063e+06	2.15061e+06	1.59289e+06	2.24717e+06	1.77554e+06	0.974644	-0.0370531	0.840784	0.0753154	476	0.860214	0.0653934
[K].FNVWDTAGQEKFGGLR.[D]	1xBiotin [K11]	1	1	6	P62826	P62826 [61-76]	P62826 1xBiotin [K71]	GTP-binding nuclear protein Ran OS=Homo sapiens OX=9606 GN=RAN PE=1 SV=3	1	2050.98	6341.29	15330.7	79623.8	4885.45	96455.6	21200.1	1.20974	0.274692	0.855373	0.0678446	477	0.873305	0.058834
[K].EAATLEVERPLPMEVEKNSTPSEPGSGR.[G]	1xBiotin [K17]	1	1	5	P51858	P51858 [181-208]	P51858 1xBiotin [K197]	Hepatoma-derived growth factor OS=Homo sapiens OX=9606 GN=HDGF PE=1 SV=1	1	3236.56	20130.2	2823.37	49124.6	6315.73	35751.4	21112.3	0.876541	-0.190107	0.861584	0.0647022	478	0.877807	0.0566011
[K].KPILIFPK.[S]	2xBiotin [K1; K8]	1	1	9	Q7Z4V0	Q7Z4V0 [136-143]	Q7Z4V0 2xBiotin [K136; K143]	Zinc finger protein 438 OS=Homo sapiens OX=9606 GN=ZNF438 PE=1 SV=1	0	1407.79	155892	125892	356658	213149	244571	220500	1.06231	0.0871997	0.864809	0.0630796	479	0.879253	0.0558861
[R].EANQAINPKLLQLVEDR.[G]	1xBiotin [K9]	1	1	7	P17844	P17844 [462-478]	P17844 1xBiotin [K470]	Probable ATP-dependent RNA helicase DDX5 OS=Homo sapiens OX=9606 GN=DDX5 PE=1 SV=1	1	2177.14	527161	361553	319083	216074	674680	230533	0.928373	-0.107223	0.868455	0.0612527	480	0.88112	0.054965
[R].VEKYTISQEAYDQR.[Q]	1xBiotin [K3]	1	1	12	Q99426	Q99426 [104-117]	Q99426 1xBiotin [K106]	Tubulin-folding cofactor B OS=Homo sapiens OX=9606 GN=TBCB PE=1 SV=2	1	1955.92	68196.3	82818.1	122126	85451.8	63860.2	112790	0.959584	-0.0595192	0.872068	0.0594498	481	0.882946	0.0540659
[K].VDKNEAFSSEDSLGENKTISPK.[S]	1xBiotin [K17]	1	1	3	Q56NI9	Q56NI9 [301-322]	Q56NI9 1xBiotin [K317]	N-acetyltransferase ESCO2 OS=Homo sapiens OX=9606 GN=ESCO2 PE=1 SV=1	2	2621.24	7114.21	2810.03	47042.2	21745.8	24031.6	4257.43	0.87832	-0.187181	0.88803	0.0515725	482	0.897242	0.0470906
[K].QEEKPKPDPVLKSPSPVLR.[L]	1xBiotin [K12]	1	1	1	O43432	O43432 [218-236]	O43432 1xBiotin [K229]	Eukaryotic translation initiation factor 4 gamma 3 OS=Homo sapiens OX=9606 GN=EIF4G3 PE=1 SV=2	1	2370.28	13829.1	42859.4	5781.69	19986.7	20726.2	17718.4	0.935346	-0.0964276	0.910879	0.0405392	483	0.918423	0.0369573
[R].ILEMDPSNVQGK.[H]	1xBiotin [K12]	1	1	6	Q6ZXV5	Q6ZXV5 [764-775]	Q6ZXV5 1xBiotin [K775]	Protein O-mannosyl-transferase TMTC3 OS=Homo sapiens OX=9606 GN=TMTC3 PE=1 SV=2	0	1556.74	483320	636105	770116	627451	679201	561991	0.98894	-0.0160453	0.941712	0.0260819	484	0.947549	0.0233983
[K].AGDSLMVMIAMKMEHTIKSPK.[D]	1xBiotin [K]	1	1	20	Q96RQ3	Q96RQ3 [670-690]	Q96RQ3 1xBiotin [K]	Methylcrotonoyl-CoA carboxylase subunit alpha, mitochondrial OS=Homo sapiens OX=9606 GN=MCCC1 PE=1 SV=3	2	2544.25	3.54477e+06	5.99811e+06	3.88652e+06	3.76227e+06	5.10496e+06	4.36539e+06	0.985347	-0.0212961	0.942855	0.0255549	485	0.946744	0.0237677
[K].NKPGPNIESGNEDDDASFKIK.[T]	1xBiotin [K19]	1	1	4	O60841	O60841 [206-226]	O60841 1xBiotin [K224]	Eukaryotic translation initiation factor 5B OS=Homo sapiens OX=9606 GN=EIF5B PE=1 SV=4	1	2501.16	13660.6	15338.8	33083.1	28819.2	28070.7	2955.34	0.963962	-0.0529518	0.946929	0.0236828	486	0.948877	0.0227901
[K].INEAVECLLSLKAQYK.[E]	1xBiotin [K12]; 1xCarbamidomethyl [C7]	1	1	5	P07814	P07814 [850-865]	P07814 1xBiotin [K861]	Bifunctional glutamate/proline--tRNA ligase OS=Homo sapiens OX=9606 GN=EPRS1 PE=1 SV=5	1	2105.08	64858.7	88184.2	54727.8	57477	100333	47547.7	0.988387	-0.0168525	0.968238	0.014018	487	0.968238	0.014018
