# Supplementary material for: A proximity biotinylation-based approach to identify protein-E3 ligase interactions induced by PROTACs and molecular glues
Source: Nat Commun. 2022 Jan 10;13:183. doi: 10.1038/s41467-021-27818-z (PMC8748630; doi:10.1038/s41467-021-27818-z)
Supplement: Supplementary file 8 — Supplementary Dataset 5 [file 41467_2021_27818_MOESM8_ESM.xlsx]

## Sheet: PeptideGroups
Annotated Sequence	Modifications	# Proteins	# PSMs	Master Protein Accessions	Positions in Master Proteins	Modifications in Master Proteins	Master Protein Descriptions	# Missed Cleavages	Theo. MH+ [Da]	Abundance Ratio: (5-HT) / (DMSO)	Abundance Ratio: (Len) / (DMSO)	Abundance Ratio: (Pom) / (DMSO)	Abundance Ratio: (Tha) / (DMSO)	Abundances (Grouped): 5-HT	Abundances (Grouped): DMSO	Abundances (Grouped): Len	Abundances (Grouped): Pom	Abundances (Grouped): Tha	Abundances (Scaled): F51: Sample, 5-HT	Abundances (Scaled): F52: Sample, 5-HT	Abundances (Scaled): F53: Sample, 5-HT	Abundances (Scaled): F39: Sample, DMSO	Abundances (Scaled): F40: Sample, DMSO	Abundances (Scaled): F41: Sample, DMSO	Abundances (Scaled): F45: Sample, Len	Abundances (Scaled): F46: Sample, Len	Abundances (Scaled): F47: Sample, Len	Abundances (Scaled): F48: Sample, Pom	Abundances (Scaled): F49: Sample, Pom	Abundances (Scaled): F50: Sample, Pom	Abundances (Scaled): F42: Sample, Tha	Abundances (Scaled): F43: Sample, Tha	Abundances (Scaled): F44: Sample, Tha	Abundances (Normalized): F51: Sample, 5-HT	Abundances (Normalized): F52: Sample, 5-HT	Abundances (Normalized): F53: Sample, 5-HT	Abundances (Normalized): F39: Sample, DMSO	Abundances (Normalized): F40: Sample, DMSO	Abundances (Normalized): F41: Sample, DMSO	Abundances (Normalized): F45: Sample, Len	Abundances (Normalized): F46: Sample, Len	Abundances (Normalized): F47: Sample, Len	Abundances (Normalized): F48: Sample, Pom	Abundances (Normalized): F49: Sample, Pom	Abundances (Normalized): F50: Sample, Pom	Abundances (Normalized): F42: Sample, Tha	Abundances (Normalized): F43: Sample, Tha	Abundances (Normalized): F44: Sample, Tha	Found in Sample: [S51] F51: Sample, 5-HT
[R].EYNEYENIKLER.[H]	1xBiotin [K9]	1	7	Q9UKT9	Q9UKT9 [92-103]	Q9UKT9 1xBiotin [K100]	Zinc finger protein Aiolos OS=Homo sapiens OX=9606 GN=IKZF3 PE=1 SV=2	1	1825.84	2.844	42.147	71.846	3.101	11.5	4	168.7	303.3	12.4	9.2	18	12	4.1	3.2	6.7	137.2	185.6	174.9	231.6	314.4	357.6	12.2	20.5	12.9	8447.94	16544.3	11017.9	3823.24	2970.84	6159.55	126422	170986	161138	213445	289725	329540	11244.6	18896.7	11854.8	Not Found
[R].SYELLKPPPICPR.[D]	1xBiotin [K6]; 1xCarbamidomethyl [C11]	1	9	Q9UKT9	Q9UKT9 [424-436]	Q9UKT9 1xBiotin [K429]	Zinc finger protein Aiolos OS=Homo sapiens OX=9606 GN=IKZF3 PE=1 SV=2	0	1795.92	0.537	34.645	70.11	0.843	2.5	4.7	161.2	326.1	5.5	1.2	2.5	7.3	4.6	3.3	7.6	144.3	177.8	160.1	338	324	315.8	1.5	6.4	5.5	3098.38	6155.65	18015.1	11465.2	8141.03	18907.7	357929	440976	397208	838551	803829	783526	3654.13	15931.8	13652.3	Not Found
[K].LVNPKYALVK.[A]	1xBiotin [K5]	1	11	A6ND36	A6ND36 [344-353]	A6ND36 1xBiotin [K348]	Protein FAM83G OS=Homo sapiens OX=9606 GN=FAM83G PE=1 SV=2	1	1370.79	6.253	45.993	68.586	0.668	28.4	4.5	208.8	256	2.3	25.6	114.3	1.1	5.3	4.1	2.7	346.6	188	2.4	196.5	361.9	230.5	2.1	1.8	17.1	85851.5	383983	3834.63	17726.9	13729.9	9079.13	1.16428e+06	631472	8215.64	660164	1.21582e+06	774302	7067.56	6060.67	57521.3	High
[R].SNHSAQDSAVENLLLLSKAK.[L]	1xBiotin [K]	1	18	Q13422	Q13422 [361-380]	Q13422 1xBiotin [K]	DNA-binding protein Ikaros OS=Homo sapiens OX=9606 GN=IKZF1 PE=1 SV=1	1	2351.2	1.004	34.898	66.339	11.239	1.7	5.1	145.9	289.9	57.4	5.7	1.5	1.7	5	1.5	5.2	142.3	180.3	140.2	342.8	282.9	248	84	56	3	17893.2	4694.93	5238.9	15620.6	4677.82	16200.8	446317	565381	439484	1.07475e+06	886883	777664	263410	175563	9332.3	Not Found
[M].AQQAADKYLYVDK.[N]	1xAcetyl [N-Term]; 1xBiotin [K7]	1	14	P35579	P35579 [2-14]	P35579 1xAcetyl [N-Term]; 1xBiotin [K8]	Myosin-9 OS=Homo sapiens OX=9606 GN=MYH9 PE=1 SV=4	1	1780.86	15.371	29.534	55.4	18.143	69.2	3.3	115	229.8	82.7	47.8	67.8	65.4	65.5	3.1	3.2	91.8	172.3	108.7	217.3	241.4	172.3	109	78.2	56.4	215954	306139	295426	295823	14049.1	14250.1	414924	778531	491278	981642	1.09075e+06	778321	492361	353351	254896	Peak Found
[R].EDQCSYKWWQK.[Y]	1xBiotin [K7]; 1xCarbamidomethyl [C4]	1	3	Q96SW2	Q96SW2 [216-226]	Q96SW2 1xBiotin [K222]	Protein cereblon OS=Homo sapiens OX=9606 GN=CRBN PE=1 SV=1	1	1783.76	0.708	0.99	46.059	0.685	6.6	9.3	13.6	464.1	6.4	4.3	9	3.5	222.5	4.3	6.1	2.2	9	220.3	305.3	408.9	198.7	3.3	98.3	4.2	9031.05	18640.9	7377.81	462510	8968.28	12752.2	4483.31	18630.7	457870	634634	849996	413072	6900.21	204379	8740.99	Not Found
[R].KSSMPQK.[F]	1xBiotin [K1]	2	12	Q9UKT9; Q13422	Q9UKT9 [267-273]; Q13422 [275-281]	Q9UKT9 1xBiotin [K267]; Q13422 1xBiotin [K275]	Zinc finger protein Aiolos OS=Homo sapiens OX=9606 GN=IKZF3 PE=1 SV=2 DNA-binding protein Ikaros OS=Homo sapiens OX=9606 GN=IKZF1 PE=1 SV=1	1	1031.5	4.079	25.7	41.85	10.504	20.9	6.2	159.4	259.6	53.8	18.8	30.7	20.6	6.1	0.4	7.5	182.4	145.4	156.9	256.5	255.6	253.8	79	53	33.4	131880	215226	144277	42855.4	2552.01	52769.6	1.28018e+06	1.02066e+06	1.10137e+06	1.79999e+06	1.79352e+06	1.78107e+06	554315	371814	234093	Peak Found
[K].EITALAPSTMKIK.[I]	1xBiotin [K]	6	19	P60709; P68032; P63261	P60709 [316-328]; P68032 [318-330]; P63261 [316-328]	P60709 1xBiotin [K]; P68032 1xBiotin [K]; P63261 1xBiotin [K]	Actin, cytoplasmic 1 OS=Homo sapiens OX=9606 GN=ACTB PE=1 SV=1 Actin, alpha cardiac muscle 1 OS=Homo sapiens OX=9606 GN=ACTC1 PE=1 SV=1 Actin, cytoplasmic 2 OS=Homo sapiens OX=9606 GN=ACTG1 PE=1 SV=1	1	1628.88	13.835	14.254	17.509	9.518	114.5	8.3	117.9	144.9	114.5	84.4	105.6	125.2	7.6	5.5	139.7	108.8	123.7	101.9	151	133.7	117.1	137.8	105.7	52.2	193631	242442	287237	17524	12584.5	320577	249781	283957	233922	346515	306831	268658	316215	242508	119783	High
[K].SSMPQKFLGDK.[G]	1xBiotin [K6]	1	2	Q13422	Q13422 [276-286]	Q13422 1xBiotin [K281]	DNA-binding protein Ikaros OS=Homo sapiens OX=9606 GN=IKZF1 PE=1 SV=1	1	1463.7	1.252	8.668	15.706	3.226	20.4	16.3	141.1	249.3	73	67	18.5	3	14.8	8.7	25	112.4	140.7	128.1	226.3	393.4	205.5	80.8	66.2	9.5	51189.5	14123.6	2323.19	11284.1	6657.61	19128.5	85825	107450	97814.6	172821	300433	156928	61708	50572.7	7291.43	Peak Found
[R].KQPMLDAATGKSVWGSLAVQNSPK.[G]	1xBiotin [K11]	1	10	P18615	P18615 [332-355]	P18615 1xBiotin [K342]	Negative elongation factor E OS=Homo sapiens OX=9606 GN=NELFE PE=1 SV=3	2	2739.4	7.499	1.267	13.939	0.956	85.6	11.4	122.7	159.1	121.3	90.1	92.9	71.4	4.4	12	157	3	198.9	129.2	106.3	190.7	167.5	144.6	127.8	4.2	121695	125476	96333.9	5963.68	16228.5	211915	4060.44	268489	174450	143511	257463	226203	195168	172508	5704.14	Peak Found
[K].KSIHLPEK.[S]	1xBiotin [K1]	1	2	Q9UKT9	Q9UKT9 [362-369]	Q9UKT9 1xBiotin [K362]	Zinc finger protein Aiolos OS=Homo sapiens OX=9606 GN=IKZF3 PE=1 SV=2	1	1177.64	0.74	5.942	12.236	1.371	17.4	23.5	139.6	287.4	32.2	17.4	15.7	20.3	29.6	23.6	10.9	127	174.4	140.2	239.5	288.6	329.5	34.2	16.8	32.3	8691.46	7799.9	10091	14736.8	11748.8	5438.86	63260.2	86860.7	69810.8	119313	143764	164147	17016.7	8370.34	16112.9	Not Found
[K].LILTTLGKSGSPIVLALPHSQLPQAQK.[V]	1xBiotin [K8]	1	11	Q6MZP7	Q6MZP7 [140-166]	Q6MZP7 1xBiotin [K147]	Protein lin-54 homolog OS=Homo sapiens OX=9606 GN=LIN54 PE=1 SV=3	1	3036.73	0.826	1.239	12.13	1.3	15.2	15.3	18.9	349.9	100.8	104.6	14	4.2	10.6	126.6	14	17.4	119.2	13.7	128.1	359.8	321.8	8.8	164.5	92.7	105596	14098.6	4284.82	10662.1	127792	14183.9	17569.4	120293	13825.8	129333	363252	324899	8911.53	166096	93562.8	Peak Found
[K].AASADSTTEGTPADGFTVLSTKSLFLGQK.[L]	1xBiotin [K22]	1	10	O75367	O75367 [168-196]	O75367 1xBiotin [K189]	Core histone macro-H2A.1 OS=Homo sapiens OX=9606 GN=MACROH2A1 PE=1 SV=4	1	3126.53	1.07	1.91	9.927	2.11	146.2	19.3	102	191.7	40.8	9.6	130.2	182.7	170.8	9.1	17.2	17.3	145.5	90.9	147.3	178.5	170.8	160.3	33.5	36.3	4301.93	58141.7	81551.9	76249.2	4043.31	7681.4	7724.17	64963.3	40560.3	65762.8	79678.7	76249.6	71536	14947.7	16210	High
[R].KSSMPQK.[F]	1xBiotin [K1]; 1xOxidation [M4]	2	7	Q9UKT9; Q13422	Q9UKT9 [267-273]; Q13422 [275-281]	Q9UKT9 1xBiotin [K267]; Q13422 1xBiotin [K275]	Zinc finger protein Aiolos OS=Homo sapiens OX=9606 GN=IKZF3 PE=1 SV=2 DNA-binding protein Ikaros OS=Homo sapiens OX=9606 GN=IKZF1 PE=1 SV=1	1	1047.5	0.723	3.821	8.783	1.894	22.7	31.4	110.7	275.8	59.5	19.8	20.9	21.5	21.4	41.8	28.9	92.5	159.7	101.9	394.6	254	170.3	90.1	54.8	27.7	8487.92	8973.91	9242.26	9177.7	17920.7	12406	39668.3	68483.6	43726.6	169270	108958	73040.3	38635.8	23491.3	11889.7	Peak Found
[K].TSLCFKEQTLLPVNDALR.[T]	1xBiotin [K6]; 1xCarbamidomethyl [C4]	1	20	Q9Y217	Q9Y217 [566-583]	Q9Y217 1xBiotin [K571]	Myotubularin-related protein 6 OS=Homo sapiens OX=9606 GN=MTMR6 PE=1 SV=3	1	2331.18	3.657	6	8.2	2.42	103	27.5	126.1	225.7	17.6	124.5	21.7	95.7	5.9	38.2	25.6	117.2	229.1	38.6	209.7	313.2	114.4	135.5	16.3	14.3	58930.4	10247.8	45300	2802.6	18074.7	12105.3	55463.5	108446	18269.7	99267.4	148217	54156	64151.7	7725.8	6781.05	High
[K].VLEEANQAINPKLMQLVDHR.[G]	1xBiotin [K12]	1	5	Q92841	Q92841 [536-555]	Q92841 1xBiotin [K547]	Probable ATP-dependent RNA helicase DDX17 OS=Homo sapiens OX=9606 GN=DDX17 PE=1 SV=2	1	2544.31	1.004	1.574	8.009	1.728	51.2	35.6	66.4	285.3	61.6	48	13.4	52.7	52.5	30.1	33.4	30.3	62.2	82.6	86.5	560.1	267.5	31.5	57.7	91.4	10037.9	2808.01	11020.2	10976.3	6287.81	6985.56	6337.66	13018.5	17272	18088.3	117146	55947.1	6588.76	12073.8	19117.9	High
[K].YLYVDKNFINNPLAQADWAAK.[K]	1xBiotin [K6]	1	30	P35579	P35579 [9-29]	P35579 1xBiotin [K14]	Myosin-9 OS=Homo sapiens OX=9606 GN=MYH9 PE=1 SV=4	1	2680.32	1.418	4.243	7.578	3.545	37.6	26.5	112.4	224.3	99.2	38.3	19.1	62.2	27	25.6	35.9	109.5	130.6	114.5	159.1	228.6	272.4	127.4	101.1	48.7	221103	110548	359556	155967	147944	207735	632686	755097	661759	919488	1.32099e+06	1.57418e+06	736475	584270	281731	High
[K].EQIKWSLLR.[-]	1xBiotin [K4]	1	2	P61923	P61923 [169-177]	P61923 1xBiotin [K172]	Coatomer subunit zeta-1 OS=Homo sapiens OX=9606 GN=COPZ1 PE=1 SV=1	1	1398.76	2.255	1.218	7.536	2.335	172.6	26	44.9	195.8	60.7	136.2	43.9	147.8	175	20.5	19.4	23.7	35.5	129.6	168.7	154.5	147.2	202.5	47.7	47.9	42830.3	13789.3	46460.2	55023.3	6446.57	6114.27	7449.01	11148.5	40763.7	53040.1	48581.5	46295.6	63660.1	14997.4	15055.6	Peak Found
[K].VMTSGTGAPAKIITAVPK.[I]	1xBiotin [K11]	1	11	P51610	P51610 [803-820]	P51610 1xBiotin [K813]	Host cell factor 1 OS=Homo sapiens OX=9606 GN=HCFC1 PE=1 SV=2	1	1968.07	0.694	6.71	7.058	2.796	16.1	23.2	155.8	183.8	121	110.9	13.5	14.1	167.9	20.4	18.5	124.5	145.6	136.7	130.4	176.2	161.2	106.1	122.4	51.7	86753.2	10528.1	11059.1	131352	15942.3	14457.8	97447	113973	106968	102043	137846	126180	83059.3	95773.2	40425.1	High
[K].GQPLCVLSAMKMETVVTSPMEGTVR.[K]	1xBiotin [K11]; 1xCarbamidomethyl [C5]	1	21	P11498	P11498 [1134-1158]	P11498 1xBiotin [K1144]	Pyruvate carboxylase, mitochondrial OS=Homo sapiens OX=9606 GN=PC PE=1 SV=2	1	2947.42	2.715	1.5	6.961	3.799	109.7	18	27.1	276.1	69.1	88.8	33	247.5	14.6	12.1	113.6	14.8	172.2	21.9	84.5	223.5	238.8	132.7	55.9	46.1	29675.5	11013.5	82683.2	4880.31	4056.17	37966.2	4928.74	57539.9	7322.17	28234.7	74693.5	79776.5	44326.2	18693	15408.3	High
[K].AQKIEMDK.[L]	1xBiotin [K3]	1	3	Q9UHR5	Q9UHR5 [203-210]	Q9UHR5 1xBiotin [K205]	SAP30-binding protein OS=Homo sapiens OX=9606 GN=SAP30BP PE=1 SV=1	1	1188.58	0.791	6.556	6.44	1.423	13.9	27.8	202.5	217.4	38.4	188.3	6.8	13.7	39.2	27.5	8.5	257.1	200.5	35.3	38	252.6	215.2	167.1	12.2	38	85216.9	3059.6	6222.72	17751.5	12454.9	3867.02	116380	90732.8	15981	17198.8	114311	97411.2	75649.4	5503.03	17185.6	Peak Found
[R].GGSKSLLPDFLQTPK.[E]	1xBiotin [K4]	1	14	P54132	P54132 [102-116]	P54132 1xBiotin [K105]	Bloom syndrome protein OS=Homo sapiens OX=9606 GN=BLM PE=1 SV=1	1	1813.95	4.512	4.3	6.219	3.121	108.4	24	103.4	149.5	114.7	119.3	84.4	108.5	121	6.8	24	103.4	132.5	98.6	177.7	149.5	116.5	114.7	121.8	21.3	73433.3	51943.6	66749.1	74487.2	4201.37	14795.3	63625.3	81536.2	60701.6	109344	92012.5	71710	70573.1	74932.5	13112.3	High
[K].GTISAPGKVVTAAAQAK.[Q]	1xBiotin [K8]	1	2	Q13428	Q13428 [804-820]	Q13428 1xBiotin [K811]	Treacle protein OS=Homo sapiens OX=9606 GN=TCOF1 PE=1 SV=3	1	1795.97	4.528	6.652	6.177	6.1	91	20.1	133.8	124.2	130.9	10.6	94.8	169.1	9.6	20.9	28	106.4	166.5	139.3	129.4	125.7	162.6	170.9	136.3	29.9	5872.19	52727.4	94018.9	5328.88	11645.3	15580.8	59156.9	92590.2	77462.6	71933.9	69906.3	90437.5	95037.2	75810	16617.7	Not Found
[R].VTGTNKGISPVPINLR.[V]	1xBiotin [K6]	2	12	P50570	P50570 [108-123]	P50570 1xBiotin [K113]	Dynamin-2 OS=Homo sapiens OX=9606 GN=DNM2 PE=1 SV=2	1	1892.04	0.432	0.388	6.084	3.134	8.2	47.7	4.7	290	149.4	1.6	289.6	5.1	29.4	202	3.8	107.5	2.9	1.5	154.4	302.1	178.9	27.3	92.2	101.9	5061.53	904522	15842.3	91854.5	630782	11720.7	335808	9107.53	4549.72	482165	943526	558806	85244.1	287838	318252	High
[M].AGFGAMEKFLVEYK.[S]	1xAcetyl [N-Term]; 1xBiotin [K8]	1	8	O14929	O14929 [2-15]	O14929 1xAcetyl [N-Term]; 1xBiotin [K9]	Histone acetyltransferase type B catalytic subunit OS=Homo sapiens OX=9606 GN=HAT1 PE=1 SV=1	1	1857.89	5.97	1.028	6.024	1.322	194.9	32.6	32.7	196.7	43.1	266.9	22	203.3	16.2	34.1	35.8	34.1	21	36.8	205.2	334.1	10.7	222.3	12.4	45	97808.8	8062.89	74499.8	5943.66	12479.3	13130.8	12485.5	7691.57	13494.7	75171.2	122397	3932.86	81464.7	4547.38	16492.6	High
[K].LFDSTTLEHQKTFR.[T]	1xBiotin [K11]	1	7	Q13347	Q13347 [214-227]	Q13347 1xBiotin [K224]	Eukaryotic translation initiation factor 3 subunit I OS=Homo sapiens OX=9606 GN=EIF3I PE=1 SV=1	1	1948.96	0.828	0.632	5.948	0.501	43.6	52.6	44.5	312.6	46.7	227.1	15.9	30.1	35.5	197.1	36.3	97.9	22.5	30.8	238.3	212.8	216	98.7	32.3	8.7	112368	7872.11	14882.8	17574.4	97501.5	17963.8	48459.7	11109.2	15218.5	117914	105302	106843	48838.5	15959.2	4307.36	High
[K].MIAKNVLGLVPQALPK.[A]	1xBiotin [K4]	1	5	Q8N1G0	Q8N1G0 [436-451]	Q8N1G0 1xBiotin [K439]	Zinc finger protein 687 OS=Homo sapiens OX=9606 GN=ZNF687 PE=1 SV=1	1	1918.1	4.198	7.952	5.693	3.631	84.6	22.7	180.7	129.4	82.5	143	62.4	54.6	18	16.8	13	133.2	381.3	45.5	70.8	266.1	95.4	108.7	60.8	30.5	54472.1	23751.3	20779.2	6846.36	6380.5	4950.1	50739.2	145205	17331.7	26980.7	101333	36321.4	41412.1	23166.4	11617.1	Peak Found
[M].ALHVPKAPGFAQMLK.[E]	1xAcetyl [N-Term]; 1xBiotin [K6]	1	7	P50990	P50990 [2-16]	P50990 1xAcetyl [N-Term]; 1xBiotin [K7]	T-complex protein 1 subunit theta OS=Homo sapiens OX=9606 GN=CCT8 PE=1 SV=4	1	1876	1.574	2.606	5.617	3.437	70.2	32.9	85.7	184.7	126.5	11.3	64.3	135.3	12.7	30.2	85.9	78.6	78.5	148.8	157.4	169.5	182.5	116	185.5	43.6	2335.55	13286.2	27932.8	2616.95	6229.47	17745	16232	16209.2	30720.7	32495.2	34990	37685	23959.9	38303.6	8994.01	Not Found
[K].FVFGSESVKSIFSSEK.[S]	1xBiotin [K9]	1	12	P49792	P49792 [2514-2529]	P49792 1xBiotin [K2522]	E3 SUMO-protein ligase RanBP2 OS=Homo sapiens OX=9606 GN=RANBP2 PE=1 SV=2	1	2003.98	0.862	2.1	5.269	5.074	33.8	39.2	21.6	206.5	198.9	41.3	33.7	13.5	39.1	56.3	8.2	160.1	21.5	17.2	192.5	205.9	208.7	285.9	198.3	17.7	11910.2	9718.18	3891.61	11276.3	16246.9	2369.66	46208.5	6203.01	4975.44	55553.6	59417.2	60219.2	82497.7	57220.6	5101.6	High
[R].AMSTTSISSPQPGKLR.[S]	1xBiotin [K14]	1	4	Q9UJU6	Q9UJU6 [267-282]	Q9UJU6 1xBiotin [K280]	Drebrin-like protein OS=Homo sapiens OX=9606 GN=DBNL PE=1 SV=1	1	1886.95	1.03	4.01	5.178	5.663	83.3	25.5	102.1	144.9	144.2	58	9.5	32.5	9.7	56.3	9.9	16.3	423.1	39.9	45.6	56.6	291.7	384.4	56.3	10	17308.4	2845.65	9710.26	2898.42	16809.9	2967.95	4856.03	126259	11901.2	13601.8	16895.4	87038.3	114696	16807.4	2990.34	Not Found
[R].AYFNEKMSILQK.[G]	1xBiotin [K6]	1	7	Q13206	Q13206 [550-561]	Q13206 1xBiotin [K555]	Probable ATP-dependent RNA helicase DDX10 OS=Homo sapiens OX=9606 GN=DDX10 PE=1 SV=2	1	1697.84	3.769	7.475	4.84	1.931	63.6	14.9	309.7	56.5	55.2	39.7	61.2	66.1	42.4	14.4	10.5	54.7	317	298	54.4	51	352.4	53.1	20.4	64.4	11111.6	17114.5	18478.7	11857.9	4017.79	2948.06	15305.6	88634.9	83320.7	15208.8	14267.5	98519.2	14852	5692.88	18012.6	Not Found
[R].MLAAKTVLAIR.[Y]	1xBiotin [K5]	1	1	Q9Y2X3	Q9Y2X3 [361-371]	Q9Y2X3 1xBiotin [K365]	Nucleolar protein 58 OS=Homo sapiens OX=9606 GN=NOP58 PE=1 SV=1	1	1412.81	0.803	6.006	4.771	0.593	40.5	31.9	205.8	189.5	32.3	35	142.9	11.8	178	27.6	27.6	165.5	177.9	179.2	179.5	131.5	163.7	27.9	16.3	35.5	12455.7	50880.5	4201.69	63350.9	9821.05	9811.24	58923.3	63320.1	63788.5	63905.7	46808.1	58284	9940.04	5815.59	12635.3	Not Found
[R].EKFILPEGASQGMTPFR.[S]	1xBiotin [K2]	1	14	Q9UPN3	Q9UPN3 [7200-7216]	Q9UPN3 1xBiotin [K7201]	Microtubule-actin cross-linking factor 1, isoforms 1/2/3/5 OS=Homo sapiens OX=9606 GN=MACF1 PE=1 SV=4	1	2134.05	0.888	9.505	4.708	0.823	126.3	12.1	115.4	124.7	121.4	139.6	9.7	120.4	11.2	11.6	157.2	110	242.3	106.1	118.8	168.4	52.6	127.3	115.7	9.2	95491.7	6628.32	82327.8	7634.37	7913.52	107508	75238.8	165677	72562.7	81242.2	115149	35943.1	87029	79135.5	6284.92	High
[M].STVHEILCKLSLEGDHSTPPSAYGSVK.[A]	1xAcetyl [N-Term]; 1xBiotin [K9]; 1xCarbamidomethyl [C8]	2	10	P07355	P07355 [2-28]	P07355 1xAcetyl [N-Term]; 1xBiotin [K10]	Annexin A2 OS=Homo sapiens OX=9606 GN=ANXA2 PE=1 SV=2	1	3180.53	0.778	1.845	4.662	1.315	20.9	39.6	202.7	184.7	52.1	7.2	16.9	158.9	7.3	31.9	204.4	13.5	163.2	200.2	148.7	133.3	196.4	41.9	155.5	20.8	3256.86	7681.08	72357.9	3323.29	14523	93062.5	6130.49	74328.8	91185.5	67713	60679.7	89439.6	19094.5	70815.9	9466.26	High
[R].HVVLGSLPGKIVLQGNQLAALTQAK.[N]	1xBiotin [K10]	1	10	Q9HCK8	Q9HCK8 [304-328]	Q9HCK8 1xBiotin [K313]	Chromodomain-helicase-DNA-binding protein 8 OS=Homo sapiens OX=9606 GN=CHD8 PE=1 SV=5	1	2781.58	0.666	1.705	4.565	2.097	37.4	43	73.3	272	74.3	16.9	37.2	31.9	36.7	73.6	25.3	62.5	158.3	28.9	232.2	336.2	37.7	306.1	53.1	63.4	4068.67	8972.15	7696.34	8848.87	17764.5	6106.82	15089.9	38192.4	6980.29	56011.7	81097.3	9094.51	73834.9	12806.5	15306	High
[R].NGIGIHEHASIDLPGIKGLWPLR.[S]	1xBiotin [K17]	1	6	Q16531	Q16531 [392-414]	Q16531 1xBiotin [K408]	DNA damage-binding protein 1 OS=Homo sapiens OX=9606 GN=DDB1 PE=1 SV=1	1	2719.45	2.143	0.87	4.524	2.256	150.7	15.1	130	169.6	34.6	158.2	19.9	152.4	9.3	249.8	15.2	172.7	8.1	131.5	205.8	41.9	171.5	107.8	20.9	35	60275.4	7567.69	58067.3	3532.17	95198.4	5804.64	65808.5	3071.96	50105	78409.9	15977.9	65364.2	41079.7	7968.32	13330.4	High
[R].HIKAEMGSER.[A]	1xBiotin [K3]; 1xOxidation [M6]	1	3	Q9UKT9	Q9UKT9 [243-252]	Q9UKT9 1xBiotin [K245]	Zinc finger protein Aiolos OS=Homo sapiens OX=9606 GN=IKZF3 PE=1 SV=2	1	1399.65	0.491	1.853	4.444	0.506	29.9	57.7	114.5	266	31.9	17.1	26	48.7	50.1	99.2	49.2	99.3	121	91.2	353.7	230.8	218.7	50.2	16.9	27.7	3181.88	4822.79	9045.07	9290.96	18403.4	9131.63	18432.8	22457.9	16919.6	65635.4	42834.8	40585.5	9319.58	3143.05	5134.48	Not Found
[K].EKMVGGIAQIIAAQEEMLR.[K]	1xBiotin [K2]; 1xOxidation [M]	1	16	Q9Y490	Q9Y490 [2492-2510]	Q9Y490 1xBiotin [K2493]	Talin-1 OS=Homo sapiens OX=9606 GN=TLN1 PE=1 SV=3	1	2329.17	2.564	1.05	4.225	0.5	123	48	43.2	261.9	24	92.3	47.6	236.2	23.6	36	66	24.8	198.1	32.4	205.4	196.5	99.9	214.5	18	8.7	30377.1	15679.4	77740.3	7783.41	11848.8	21742.3	8168.78	65214.6	10663.4	67604.6	64682.1	32887.6	70593.9	5918.68	2872.6	High
[R].IILNLKVIDK.[G]	1xBiotin [K]	1	2	O95503	O95503 [174-183]	O95503 1xBiotin [K]	Chromobox protein homolog 6 OS=Homo sapiens OX=9606 GN=CBX6 PE=1 SV=1	1	1394.84	0.464	2.321	4.153	2.87	17.8	38.4	121.7	182.7	139.4	49.9	19.9	12.3	42.6	42.8	60.1	135.6	139.4	38.2	203.7	221.6	176.9	172.4	155.4	29.1	12761.5	5087.48	3153.09	10890.1	10953.6	15354.3	34675.2	35634.7	9774.99	52071.1	56659.6	45229.9	44067.1	39725.8	7434.76	Not Found
[K].AALSSQQQQQLALLLQQFQTLKMR.[I]	1xBiotin [K22]; 1xOxidation [M23]	1	15	Q6Y7W6	Q6Y7W6 [646-669]	Q6Y7W6 1xBiotin [K667]	GRB10-interacting GYF protein 2 OS=Homo sapiens OX=9606 GN=GIGYF2 PE=1 SV=1	1	3014.59	1.251	2.305	4.064	1.81	152.1	37.9	87.4	154	68.6	151.8	6.5	174.1	5.2	247.4	37.8	87.2	64.2	141.9	75.6	173.1	153.7	74.4	38.7	68.4	116280	4994.5	133383	3993.42	189589	28976.6	66802.1	49219.6	108696	57909.7	132634	117760	56990.4	29635.6	52435.4	High
[K].FLGGDMEHTHLVKGLDFALLQK.[V]	1xBiotin [K13]	1	4	Q13123	Q13123 [152-173]	Q13123 1xBiotin [K164]	Protein Red OS=Homo sapiens OX=9606 GN=IK PE=1 SV=3	1	2695.37	2.334	4.256	3.892	0.622	81.6	35	225.5	136.1	21.8	188	61.8	34.1	26.5	21.7	44.8	47.4	170.7	190.7	103.1	46.1	261.1	276.7	10.7	16.5	51686.5	16994.5	9377.09	7282.7	5975.73	12324.1	13044.1	46946.4	52449.7	28343	12679.6	71790.9	76090.8	2940.06	4532.02	Peak Found
[R].SPMPGVVVAVSVKPGDAVAEGQEICVIEAMKMQNSMTAGK.[T]	1xBiotin [K31]; 1xCarbamidomethyl [C25]	1	12	P05165	P05165 [664-703]	P05165 1xBiotin [K694]	Propionyl-CoA carboxylase alpha chain, mitochondrial OS=Homo sapiens OX=9606 GN=PCCA PE=1 SV=4	1	4342.11	3.526	3.316	3.874	1.918	145.5	16	154.2	168.4	16	262.4	15.6	125.5	4.8	13.8	74.4	246.8	7	133	14.1	288.3	145.2	12.5	142.7	13.8	245012	14592.3	117182	4494.13	12883.8	69486.5	230432	6576.38	124218	13132.4	269186	135629	11685.4	133291	12906.1	High
[K].GKGAPPAGTSPSPGTTLAPTTVPITSAK.[A]	1xBiotin [K2]	1	5	P53674	P53674 [23-50]	P53674 1xBiotin [K24]	Beta-crystallin B1 OS=Homo sapiens OX=9606 GN=CRYBB1 PE=1 SV=2	1	2788.45	0.899	3.661	3.731	3.168	26.5	14.7	116.8	194.1	147.9	23.1	4.3	182.9	7.4	203.4	12.8	110.5	101.9	27.2	27.7	244.3	169.2	232.9	128.9	23.5	15238.3	2819.42	120644	4898.75	134163	8443.92	72906.7	67188.1	17932.9	18279.6	161126	111636	153662	85022.5	15520.3	Not Found
[R].NQDETEDTELQGMNEYLSSFKVAQYVVR.[E]	1xBiotin [K21]	1	8	Q14839	Q14839 [1261-1288]	Q14839 1xBiotin [K1281]	Chromodomain-helicase-DNA-binding protein 4 OS=Homo sapiens OX=9606 GN=CHD4 PE=1 SV=2	1	3519.6	0.951	2.065	3.66	0.882	32.6	34.3	167.8	234.9	30.3	37.1	31.4	57.3	28.5	39.1	105.1	217	190.9	17.4	13.6	384.6	267.3	34.4	28	48.4	8968.27	7582.31	13839.1	6884.58	9433.08	25377.8	52408.4	46113.8	4201.26	3294.49	92884.4	64552.8	8318.23	6764.25	11680.8	High
[K].SSPLKITLFLEEDK.[S]	1xBiotin [K5]	1	7	Q9NQW6	Q9NQW6 [517-530]	Q9NQW6 1xBiotin [K521]	Anillin OS=Homo sapiens OX=9606 GN=ANLN PE=1 SV=2	1	1845.97	0.365	1.294	3.658	1.918	24.1	65.9	85.3	210.2	114.5	12.3	144	17.5	48	81.2	36.4	17.1	158.9	62.1	152.9	319.8	133.1	155.7	77.7	83.4	2527.04	29472.1	3581.85	9817.83	16610	7445.66	3494.02	32515.5	12706.8	31296.1	65432.2	27237.5	31859.2	15892.1	17056.4	Not Found
[R].KGPAPELQGVEVALAPEELELDPMAMTQK.[Y]	1xBiotin [K1]	1	3	Q13435	Q13435 [815-843]	Q13435 1xBiotin [K815]	Splicing factor 3B subunit 2 OS=Homo sapiens OX=9606 GN=SF3B2 PE=1 SV=2	1	3317.65	1.271	1.088	3.488	1.322	101.6	50.6	76.6	180	91.2	146.9	48.2	77.2	37.9	38.5	143.9	122.1	41.3	58.3	136.8	286.5	132.3	69.3	110.6	50.1	17124.8	5624.37	9004.93	4423.97	4487.61	16784.2	14238.4	4814.11	6794.53	15952.8	33411.9	15430.3	8083.24	12897.3	5846.69	Not Found
[R].VPLAPITDPQQLQLSPLKGLSLVDKENTPPALSGTR.[V]	1xBiotin [K18]	1	5	P31350	P31350 [6-41]	P31350 1xBiotin [K23]	Ribonucleoside-diphosphate reductase subunit M2 OS=Homo sapiens OX=9606 GN=RRM2 PE=1 SV=1	2	4020.18	2.364	1.964	3.453	1.692	106.6	45.1	88.6	180.3	79.5	32.3	47.3	102.6	20	215.4	12	28	39.3	42.1	79.9	743.8	39.1	42.7	35.2	20.3	7338.43	10733.9	23309.6	4539.98	48929.7	2718.46	6357.34	8918.26	9565.51	18152.2	168939	8890.23	9709.64	7999.85	4599.56	Not Found
[K].VQILPECVLPSTMSAVQLESLNKCQIFPSKPVSR.[E]	2xBiotin [K23; K30]; 2xCarbamidomethyl [C7; C24]	1	2	Q96SW2	Q96SW2 [182-215]	Q96SW2 2xBiotin [K204; K211]	Protein cereblon OS=Homo sapiens OX=9606 GN=CRBN PE=1 SV=1	1	4308.17	2.101	1.582	3.339	1.21	108.7	51.8	81.9	172.8	84.9	66.2	61.3	67.9	68	31.5	28.5	26	255.9	49.8	40.8	540.9	105.2	82.2	24.2	51.7	11713.2	10847.4	12012	12029.1	5576.1	5046.85	4610.83	45306.3	8819.53	7215.84	95760.8	18619.3	14556.7	4280.53	9145.26	Not Found
[R].LLAEMDIQTQEAPSSTSQELGTKGPHPAPLSK.[F]	1xBiotin [K]	1	8	Q96SN8	Q96SN8 [1747-1778]	Q96SN8 1xBiotin [K]	CDK5 regulatory subunit-associated protein 2 OS=Homo sapiens OX=9606 GN=CDK5RAP2 PE=1 SV=5	1	3587.77	0.842	0.807	3.212	0.667	49.1	58.3	29.4	329.4	33.9	29.4	34.2	26.6	34.9	10.2	324.3	15.4	17.6	261.6	32.7	264.2	197.2	216.4	20.3	15.2	14456.7	16810.8	13078.8	17166.2	5003.84	159513	7557.87	8650.66	128669	16072.7	129970	96994	106438	9970.76	7478.63	Not Found
[R].IIGLDQVAGMSETALPGAFKTR.[K]	1xBiotin [K20]	1	5	P35579	P35579 [618-639]	P35579 1xBiotin [K637]	Myosin-9 OS=Homo sapiens OX=9606 GN=MYH9 PE=1 SV=4	1	2501.29	2.238	2.023	3.208	0.86	120	53.6	108.4	171.9	46.1	121.1	130.6	15.4	54.1	55.9	47	109.4	169.1	80.4	173.5	25	195.4	242.4	34.3	46.5	38492	41533.7	4891.19	17200	17773	14934.1	34787.4	53747.8	25551.5	55174.8	7933.22	62127.2	77051.9	10903	14787	High
[R].VVLKMQFLDEMK.[G]	1xBiotin [K4]	1	10	Q9NZ71	Q9NZ71 [656-667]	Q9NZ71 1xBiotin [K659]	Regulator of telomere elongation helicase 1 OS=Homo sapiens OX=9606 GN=RTEL1 PE=1 SV=2	1	1706.87	1.486	2.047	3.16	2.491	134.5	90.5	103.2	85.2	86.6	82	99.6	105.8	15.7	86.2	67	176.5	76.4	75.7	52.8	272.4	63.1	214.8	64.1	48.1	17802.5	21631.4	22968.5	3400.08	18718.2	14552.3	38323.1	16591.3	16431.9	11471.3	59147.8	13699.8	46633.5	13918.4	10434.9	High
[K].MSNADFAKLFLR.[K]	1xBiotin [K8]; 1xOxidation [M1]	1	3	Q15020	Q15020 [951-962]	Q15020 1xBiotin [K958]	Squamous cell carcinoma antigen recognized by T-cells 3 OS=Homo sapiens OX=9606 GN=SART3 PE=1 SV=1	1	1654.81	3.336	1.862	2.905	1.363	159.4	47.8	88.9	138.8	65.1	67.7	299.9	149.9	44.9	38.2	45.2	83.7	34.7	147.2	130.6	94.5	132.4	23.1	146.7	61.3	8332.4	36912	18453	5531.53	4705.22	5561.39	10298.2	4266.55	18116.7	16069.4	11624.6	16291.6	2838.81	18058.1	7540.43	High
[R].VGAGFPKGSCPFQTATELMETTR.[I]	1xBiotin [K7]; 1xCarbamidomethyl [C10]	1	9	O94762	O94762 [655-677]	O94762 1xBiotin [K661]	ATP-dependent DNA helicase Q5 OS=Homo sapiens OX=9606 GN=RECQL5 PE=1 SV=2	1	2711.26	0.25	1.176	2.874	0.973	20.5	58.2	172.3	189	60	16.7	11.5	43.3	47.4	45.9	213.1	140.3	250.6	52.2	153.8	131.9	168.5	131.3	44.7	48.8	4520.51	3103.1	11730	12820.9	12426.7	57690.7	37978.6	67848.9	14137.2	41643.2	35715.5	45629.3	35554	12093	13225.4	Not Found
[-].MKIEEVK.[S]	1xAcetyl [N-Term]; 1xBiotin [K2]	1	4	Q9Y265	Q9Y265 [1-7]	Q9Y265 1xAcetyl [N-Term]; 1xBiotin [K2]	RuvB-like 1 OS=Homo sapiens OX=9606 GN=RUVBL1 PE=1 SV=1	1	1144.57	2.277	3.11	2.743	1.059	105.6	45.2	140.6	124.1	84.5	122.1	99.7	16	157.1	42.7	7	132.8	145	131.7	102.3	177.6	117.1	2.7	166.4	79.8	103986	84903.6	13618	133852	36371.9	5979.86	113107	123523	112189	87110	151328	99777.9	2329.15	141729	67971.2	High
[R].SGGYSSGKQGR.[S]	1xBiotin [K8]	1	9	Q15084	Q15084 [143-153]	Q15084 1xBiotin [K150]	Protein disulfide-isomerase A6 OS=Homo sapiens OX=9606 GN=PDIA6 PE=1 SV=1	1	1309.6	4.113	0.948	2.682	1.819	196.8	43.1	45.3	136.5	78.4	237.8	273.1	60.8	66.4	52.1	21.4	54.7	62.9	17.2	178.1	164.9	50.5	15.5	149.8	94.7	61197.7	70261.3	15644.4	17082	13401.3	5502.05	14078.4	16193.1	4435.96	45818.2	42432.3	13004	3977.85	38546.8	24375.9	High
[R].YTYLEKAIK.[I]	1xBiotin [K6]	1	1	Q93009	Q93009 [1091-1099]	Q93009 1xBiotin [K1096]	Ubiquitin carboxyl-terminal hydrolase 7 OS=Homo sapiens OX=9606 GN=USP7 PE=1 SV=2	1	1354.71	1.9	2.077	2.604	2.014	99	52.1	108.2	135.7	104.9	82.7	101.8	124	10	104.4	53.6	111.3	131.6	77.1	139.5	124.9	163.7	111.6	107.9	56	68088.7	83833.4	102054	8231.12	85949.2	44112.1	91621.6	108364	63444.4	114852	102832	134820	91842.9	88838.2	46115.3	Peak Found
[K].NLGFQMLQKMGWK.[E]	1xBiotin [K9]	1	7	Q8IX01	Q8IX01 [1013-1025]	Q8IX01 1xBiotin [K1021]	SURP and G-patch domain-containing protein 2 OS=Homo sapiens OX=9606 GN=SUGP2 PE=1 SV=2	1	1806.89	1.245	2.923	2.592	2.028	56.7	48.6	158.9	119.1	116.7	42.8	60.6	98	34.4	63.5	51.9	87.9	185.5	169.7	89.1	127.2	190.9	124.7	128.7	45.4	6273.4	8887.55	14372.4	5038.56	9307.32	7605.85	12886.7	27200.7	24890.4	13061.2	18662.6	27991.7	18282.8	18874	6665.28	Not Found
[K].AGDSLMVMIAMKMEHTIK.[S]	1xBiotin [K]; 4xOxidation [M6; M8; M11; M13]	1	20	Q96RQ3	Q96RQ3 [670-687]	Q96RQ3 1xBiotin [K]	Methylcrotonoyl-CoA carboxylase subunit alpha, mitochondrial OS=Homo sapiens OX=9606 GN=MCCC1 PE=1 SV=3	1	2296.05	9.014	1.345	2.538	2.025	250.1	27.7	65.1	70.4	86.7	175.2	508.3	183.6	20.4	94.2	17.8	24	47.8	49.7	114	51.7	45.8	67.9	36.1	63.7	577233	1.67429e+06	604641	67077.5	310235	58665	78897.8	157310	163671	375399	170226	151011	223589	118798	209726	High
[K].LMSTVDPKLNHVAAGLVSPSLK.[S]	1xBiotin [K8]	1	11	Q05519	Q05519 [190-211]	Q05519 1xBiotin [K197]	Serine/arginine-rich splicing factor 11 OS=Homo sapiens OX=9606 GN=SRSF11 PE=1 SV=1	1	2503.34	7.783	1.467	2.528	1.495	158.7	17.6	136.9	162.9	24	155.8	108.8	163.6	111.8	14	17.2	134.4	160.6	20.5	159.9	35.3	200.3	173.2	20.9	23.6	65639.8	45839	68893.2	47080.5	5889.4	7264.77	56604.9	67662.7	8639.64	67368.5	14890.5	84364.7	72976	8806.18	9929.22	Peak Found
[R].LKGTVLPVATIQNASTAMLMAASVAR.[K]	1xBiotin [K2]	1	7	Q8N1G0	Q8N1G0 [396-421]	Q8N1G0 1xBiotin [K397]	Zinc finger protein 687 OS=Homo sapiens OX=9606 GN=ZNF687 PE=1 SV=1	1	2840.52	1.662	1.743	2.462	1.279	99.2	59.7	118.2	154.9	68	99.7	71.1	177.9	60	52	71.2	15.2	124.2	118.8	155.7	128	160.7	130.8	68.3	66.5	22232.3	15842.6	39663.1	13378	11585	15882.2	3380.79	27685.1	26473.2	34701.6	28525.3	35821.5	29146.4	15233.7	14818.6	Peak Found
[R].KDFLAMFSPK.[C]	1xBiotin [K1]	1	22	O60711	O60711 [260-269]	O60711 1xBiotin [K260]	Leupaxin OS=Homo sapiens OX=9606 GN=LPXN PE=1 SV=1	1	1409.7	1.775	1.502	2.432	1.636	115	64.8	97.3	147	75.9	112.1	110.5	100.5	62.3	38.5	71.7	93.5	107.2	89.4	141.2	174.3	128.9	133.9	72.9	63	137181	135139	122905	76151.2	47112.6	87658.9	114369	131177	109410	172776	213225	157725	163760	89152.8	77054.2	High
[R].IQEIQKAIELFSVGQGPAK.[T]	1xBiotin [K6]	1	10	P30419	P30419 [89-107]	P30419 1xBiotin [K94]	Glycylpeptide N-tetradecanoyltransferase 1 OS=Homo sapiens OX=9606 GN=NMT1 PE=1 SV=2	1	2282.22	2.258	0.426	2.196	0.407	167.7	74.3	35.5	163.1	59.5	166	160.3	149.9	71	43.7	179.6	11.5	76.5	33.9	149.8	155.9	157.1	56.9	14.8	73	40598.8	39206.2	36667.4	17362.7	10689.2	43942	2818.37	18720	8292.21	36650.7	38122.3	38425.4	13917.3	3628.1	17866.4	High
[K].AGGAAGLFAKQVQK.[K]	1xBiotin [K10]	1	5	Q9UBW5	Q9UBW5 [6-19]	Q9UBW5 1xBiotin [K15]	Bridging integrator 2 OS=Homo sapiens OX=9606 GN=BIN2 PE=1 SV=3	1	1571.84	2.296	1.471	2.157	1.604	65.4	28.5	41.9	318.6	45.7	192.4	20.6	54.1	23.6	6.5	170.1	145.8	34.7	23.6	14	263.8	282.8	214.7	15.4	37.8	66804.3	7166.92	18798.1	8188.65	2260.86	59067.2	50642.6	12043.4	8183.18	4877.41	91609.3	98195	74571.3	5346.15	13135.4	Peak Found
[R].SVSSNVASVSPIPAGSKK.[I]	1xBiotin [K17]	1	1	Q9Y6G9	Q9Y6G9 [412-429]	Q9Y6G9 1xBiotin [K428]	Cytoplasmic dynein 1 light intermediate chain 1 OS=Homo sapiens OX=9606 GN=DYNC1LI1 PE=1 SV=3	1	1941.01	1.055	0.558	2.127	0.259	142.8	103.7	17.5	220.6	15.4	116	225.7	11.2	84.2	213.9	14.9	119.3	9.8	14.2	196.9	175.7	179.1	3.9	122.7	12.5	142049	276463	13676.9	103132	262048	18308.5	146210	12057.5	17406.9	241192	215299	219354	4745.01	150342	15331.4	Peak Found
[-].MKTILSNQTVDIPENVDITLK.[G]	1xBiotin [K2]	1	11	P32969	P32969 [1-21]	P32969 1xBiotin [K2]	60S ribosomal protein L9 OS=Homo sapiens OX=9606 GN=RPL9 PE=1 SV=1	1	2598.35	1.733	0.968	2.103	4.782	66.2	38.2	48.9	80.3	266.5	38.6	21.5	46.5	260.6	22.3	12.4	28.5	252.2	11.8	46.6	46.8	293.6	204.1	155.3	59.2	12321.6	6855.96	14852.7	83251.1	7111.77	3955.85	9100.52	80546.8	3769.36	14890.2	14955.7	93772.2	65198.3	49620.4	18915.6	Not Found
[K].DLQLLQGSKFLQNLVPHR.[S]	1xBiotin [K9]	1	11	Q9NVI1	Q9NVI1 [340-357]	Q9NVI1 1xBiotin [K348]	Fanconi anemia group I protein OS=Homo sapiens OX=9606 GN=FANCI PE=1 SV=4	1	2332.26	1.276	3.794	2.102	2.245	87.1	28.9	137.4	177.5	69.1	20.1	89.9	113.5	29.9	89	26	98.6	141.7	197.9	187.1	21.9	183	199.8	71.3	30.4	4220.32	18849.1	23818.8	6262.85	18671.1	5450.44	20677.3	29718.7	41507	39254.7	4589.79	38392.6	41921.9	14950.3	6380.12	High
[K].LDSNPSKGK.[D]	1xBiotin [K9]	1	1	O75626	O75626 [256-264]	O75626 1xBiotin [K264]	PR domain zinc finger protein 1 OS=Homo sapiens OX=9606 GN=PRDM1 PE=1 SV=2	1	1171.58	1.16	1.125	2.056	1.935	73.2	64.5	102.5	130.9	128.9	46	129.7	73.2	64.5	111.8	33.1	16.4	102.4	125.8	130.8	108.3	229.9	128.8	64	135.3	6472.95	18271.2	10306	9082.71	15752.7	4657.64	2315.12	14422.1	17723.5	18429.8	15257.2	32389.6	18144.4	9013.78	19056.9	Not Found
[K].ISQPSDINTFSLVEQLPGKLLEHR.[I]	1xBiotin [K19]	1	12	O00750	O00750 [183-206]	O00750 1xBiotin [K201]	Phosphatidylinositol 4-phosphate 3-kinase C2 domain-containing subunit beta OS=Homo sapiens OX=9606 GN=PIK3C2B PE=1 SV=2	1	2947.53	0.75	1.833	1.971	0.806	51.5	83.7	153.4	165	46.4	50.4	28.1	99.5	9.4	82	132.6	150.3	145.7	159.7	128.8	161.6	171.3	45.5	106.8	28.4	19061.9	10645	37613.4	3563.08	30997.7	50155.9	56825.2	55094.3	60416.8	48704.2	61106.9	64769.2	17202.1	40407.2	10733.8	High
[M].ATNFLAHEKIWFDK.[F]	1xAcetyl [N-Term]; 1xBiotin [K9]	1	22	P29692	P29692 [2-15]	P29692 1xAcetyl [N-Term]; 1xBiotin [K10]	Elongation factor 1-delta OS=Homo sapiens OX=9606 GN=EEF1D PE=1 SV=5	1	1987.97	0.887	1.553	1.89	1.417	70.3	79.2	104.8	149.7	96.1	75.7	41.5	86.3	49.3	85.3	85.5	105	112.9	132.8	86.9	166.2	161.3	121.2	103.5	86.6	87169.2	47813.5	99370.8	56729.1	98285.2	98464.7	120893	130035	152949	100105	191438	185711	139543	119220	99703.6	High
[K].VQTLSNQPLLKSPAPPLLHVAALGQK.[Q]	1xBiotin [K11]	1	24	Q8N163	Q8N163 [113-138]	Q8N163 1xBiotin [K123]	Cell cycle and apoptosis regulator protein 2 OS=Homo sapiens OX=9606 GN=CCAR2 PE=1 SV=2	1	2946.66	0.596	0.812	1.877	0.428	62.5	104.7	72.8	198.8	61.3	56.3	48	63.4	94.4	67.8	180	227.7	65.6	55	179.3	181.1	127.2	69.9	55.2	29	209206	178310	235622	350752	251760	668692	845919	243721	204472	665945	672817	472558	259495	205203	107825	High
[R].LKNITLDDASAPR.[L]	1xBiotin [K2]	1	2	O75534	O75534 [757-769]	O75534 1xBiotin [K758]	Cold shock domain-containing protein E1 OS=Homo sapiens OX=9606 GN=CSDE1 PE=1 SV=2	1	1639.85	0.938	1.023	1.873	0.553	81.3	94.9	99.1	172	52.7	122.4	19.5	102.1	20.8	125.9	119.3	124.6	128.9	7.9	216.3	235.8	136.7	4	66.2	69.7	111614	17742.3	93118.7	18922.2	114774	108793	113568	117460	7191.63	197136	214969	124618	3612.66	60345.9	63519	High
[K].TPQKEESDVPQWSSQFLQKSPLPTK.[R]	1xBiotin [K19]	1	25	Q96FZ2	Q96FZ2 [303-327]	Q96FZ2 1xBiotin [K321]	Abasic site processing protein HMCES OS=Homo sapiens OX=9606 GN=HMCES PE=1 SV=1	2	3111.55	0.886	1.018	1.857	0.916	86	97.2	87.7	126.6	102.5	64.7	82.8	85.6	93.5	62.7	108.3	84.5	110.2	74.3	121.9	245.6	116.4	98.7	99.2	51.7	227219	290929	300627	328532	220108	380245	296661	386960	261067	428087	862655	408632	346614	348291	181491	High
[R].NPNIDALKVINK.[V]	1xBiotin [K8]	1	2	Q9UPN3	Q9UPN3 [2094-2105]	Q9UPN3 1xBiotin [K2101]	Microtubule-actin cross-linking factor 1, isoforms 1/2/3/5 OS=Homo sapiens OX=9606 GN=MACF1 PE=1 SV=4	1	1564.85	6.26	0.96	1.835	3.369	251.6	40.2	38.6	34.2	135.4	195.9	164.4	211.6	59.4	31.3	13.8	63	8.7	30	26.6	357.7	25.3	156.5	50.3	105.4	52602.5	44139.6	56817.3	15937.7	8403.42	3707.65	16912.3	2336.15	8063.31	7154.27	96044.8	6802.16	42007.9	13498	28307.6	High
[K].AYSFKEQIIELELKEEIK.[K]	1xBiotin [K5]	1	12	Q92616	Q92616 [798-815]	Q92616 1xBiotin [K802]	eIF-2-alpha kinase activator GCN1 OS=Homo sapiens OX=9606 GN=GCN1 PE=1 SV=6	2	2436.27	1.712	2.196	1.814	1.791	100.6	58.7	129	106.6	105.2	174	9.9	109.6	9.3	75.7	64	156.8	140.6	126.5	75.7	129.3	116.2	114.7	132.1	65.4	236324	13483.8	148933	12691.1	102820	86978.8	213058	190974	171885	102890	175606	157814	155787	179447	88868.2	High
[R].GILGKFVPPIPK.[Q]	1xBiotin [K5]	1	3	Q6PIW4	Q6PIW4 [335-346]	Q6PIW4 1xBiotin [K339]	Fidgetin-like protein 1 OS=Homo sapiens OX=9606 GN=FIGNL1 PE=1 SV=2	1	1491.88	0.437	0.879	1.813	0.568	65.2	149.1	94	154.4	37.2	182.2	20.4	54.5	48.4	125.6	124.7	110.4	77.4	78.7	87.8	273.7	129.2	27.5	128.2	31.1	26095.6	2922.51	7808.18	6938.7	17997.9	17868.6	15815.1	11093.1	11270.1	12581.8	39216.1	18508.4	3937.82	18372.1	4462.38	Peak Found
[K].AGDSLMVMIAMKMEHTIK.[S]	1xBiotin [K]; 1xOxidation [M]	1	350	Q96RQ3	Q96RQ3 [670-687]	Q96RQ3 1xBiotin [K]	Methylcrotonoyl-CoA carboxylase subunit alpha, mitochondrial OS=Homo sapiens OX=9606 GN=MCCC1 PE=1 SV=3	1	2248.07	1.937	1.444	1.813	1.563	124.8	64.5	93.1	116.9	100.8	154.4	100.9	125.5	46	82.8	64.8	90	93.6	115.1	117.5	122.4	88.5	116	81	101.3	3.73897e+07	2.44408e+07	3.03997e+07	1.11493e+07	2.0055e+07	1.56953e+07	2.18011e+07	2.26655e+07	2.78754e+07	2.84562e+07	2.96485e+07	2.14258e+07	2.80815e+07	1.96096e+07	2.45347e+07	High
[K].VAAHASLNPALFSMKMELAGSNTTASSPAR.[A]	1xBiotin [K15]	1	20	Q9UIF9	Q9UIF9 [1158-1187]	Q9UIF9 1xBiotin [K1172]	Bromodomain adjacent to zinc finger domain protein 2A OS=Homo sapiens OX=9606 GN=BAZ2A PE=1 SV=4	1	3256.59	1.156	1.145	1.797	1.158	92.6	88.2	100.9	116.2	102.1	126.2	74.5	95.3	109.2	6.4	90.8	103.9	116.5	85.7	108	196.3	119.6	125.2	105.1	37.4	279248	164696	210899	241613	14111.8	200792	229853	257627	189599	238985	434164	264536	276887	232498	82628.3	High
[R].GPIFELKSVAAGCPVLLGK.[D]	1xBiotin [K7]; 1xCarbamidomethyl [C13]	1	19	Q9NQS1	Q9NQS1 [239-257]	Q9NQS1 1xBiotin [K245]	Cell death regulator Aven OS=Homo sapiens OX=9606 GN=AVEN PE=1 SV=1	1	2182.18	0.859	1.156	1.782	1.103	72.8	84.7	97.9	151	93.5	69.9	53.6	119	63	81.4	117	68.1	153	94.1	155.8	119.6	145.1	163.2	89.8	7.6	41028.5	31447.2	69839.9	36992.6	47765.2	68633	39946.4	89775.2	55203	91425.8	70185.5	85129.8	95755	52698.6	4445.15	High
[R].DFSAPTLEDHFNKTILPK.[V]	1xBiotin [K]	1	11	P55081	P55081 [359-376]	P55081 1xBiotin [K]	Microfibrillar-associated protein 1 OS=Homo sapiens OX=9606 GN=MFAP1 PE=1 SV=2	1	2299.14	0.898	1.821	1.759	1.284	72.6	80.6	98.8	141.8	106.2	82	17.6	87.5	91	28	97.3	111.6	177.3	104	120.5	160	160.8	119.8	125	17.5	54462.2	11692.4	58070.4	60421.4	18578.3	64634.6	74096.1	117720	69035.6	80046.6	106268	106792	79579.2	82988.6	11638.5	High
[K].GTGYIKTELISVSEVHPSR.[L]	1xBiotin [K6]	1	2	P42224	P42224 [698-716]	P42224 1xBiotin [K703]	Signal transducer and activator of transcription 1-alpha/beta OS=Homo sapiens OX=9606 GN=STAT1 PE=1 SV=2	1	2299.18	0.898	1.821	1.759	1.284	72.6	80.6	98.8	141.8	106.2	84.5	5.4	90.1	93.8	9.8	100.3	115	182.7	107.1	124.2	164.9	165.7	123.5	128.8	4.2	54462.2	3506.13	58070.4	60421.4	6297.96	64634.6	74096.1	117720	69035.6	80046.6	106268	106792	79579.2	82988.6	2683.26	Peak Found
[R].IFYLLLQECSVTDKQTQK.[L]	1xBiotin [K]; 1xCarbamidomethyl [C9]	1	5	Q9NQC7	Q9NQC7 [20-37]	Q9NQC7 1xBiotin [K]	Ubiquitin carboxyl-terminal hydrolase CYLD OS=Homo sapiens OX=9606 GN=CYLD PE=1 SV=1	1	2440.23	0.264	1.875	1.755	0.925	22.7	85.9	161.1	150.8	79.5	82.1	15.8	21.9	83.2	81.6	88.6	156	60.2	172	251.2	85.6	146	153.2	25.7	76.9	15347.7	2954.1	4100.58	15556.2	15260.1	16575.9	29167.4	11251	32157.2	46970.9	16002.1	27304.8	28641	4796.67	14387.3	Not Found
[K].GKPLVVVINEKLMNNHQLELAK.[Q]	1xBiotin [K11]	1	17	Q9NP73	Q9NP73 [93-114]	Q9NP73 1xBiotin [K103]	Putative bifunctional UDP-N-acetylglucosamine transferase and deubiquitinase ALG13 OS=Homo sapiens OX=9606 GN=ALG13 PE=1 SV=2	1	2713.49	1.144	1.011	1.733	1.68	102.3	93.9	77.6	137.4	88.8	126.6	109.4	20.1	110.6	8.6	100.4	111.9	11.5	83	142.6	191.7	146.9	94.9	185.8	56	106273	91804	16888.9	92859.1	7257.59	84242.8	93902.9	9617.18	69651.9	119662	160887	123327	79680.9	155987	46971.3	High
[K].QTPKVLVVQSFDMFK.[D]	1xBiotin [K4]	1	7	Q14865	Q14865 [644-658]	Q14865 1xBiotin [K647]	AT-rich interactive domain-containing protein 5B OS=Homo sapiens OX=9606 GN=ARID5B PE=1 SV=3	1	1993.03	0.746	1.352	1.724	1.103	58.6	105.6	142.7	160.4	32.7	98.5	53.3	21.6	96	15	132.1	129.7	130.1	66	145.8	227.7	136.5	201.3	29.8	16.6	21546	11656.9	4725.83	20989.6	3285.88	28888.6	28369.6	28448.5	14442.2	31895.2	49810.2	29862.8	44026.2	6511.35	3622.78	Peak Found
[R].KFHCANLTSWPR.[W]	1xBiotin [K1]; 1xCarbamidomethyl [C4]	1	25	Q96SW2	Q96SW2 [231-242]	Q96SW2 1xBiotin [K231]	Protein cereblon OS=Homo sapiens OX=9606 GN=CRBN PE=1 SV=1	1	1742.83	1.234	1.035	1.708	0.767	113.2	85.5	89.8	145.9	65.5	101.2	109.7	108.7	82	82	92	84.9	94.3	86.2	166.7	140	140.1	109.1	62.9	40.1	661125	716669	709750	535606	535702	600654	554109	616007	563009	1.08854e+06	914552	914595	712287	410801	261875	High
[R].STKFDLLISSAR.[A]	1xBiotin [K3]	1	7	Q9Y692	Q9Y692 [180-191]	Q9Y692 1xBiotin [K182]	Glucocorticoid modulatory element-binding protein 1 OS=Homo sapiens OX=9606 GN=GMEB1 PE=1 SV=2	1	1563.82	1.649	0.37	1.676	0.656	151.5	91.9	34	154	68.7	166.1	100.1	159.6	128.9	96.8	59.7	15.6	35.8	96.7	232.3	61.9	162.2	27.4	84.5	72.4	29878	17996.7	28702.1	23185.7	17409.4	10736.7	2805.15	6433.8	17399.8	41779.4	11140.5	29178.6	4934.23	15198.2	13017.7	Peak Found
[K].VTKSAQK.[A]	1xBiotin [K3]	3	8	P68104	P68104 [451-457]	P68104 1xBiotin [K453]	Elongation factor 1-alpha 1 OS=Homo sapiens OX=9606 GN=EEF1A1 PE=1 SV=1	1	987.529	1.075	1.146	1.62	1.291	91.4	85	97.5	116.2	109.8	93.7	95.9	107.4	89.2	12.8	107.1	97.2	112.6	102.3	121.9	98.5	173.6	115.2	122.5	50.1	66494.8	68060.8	76229.5	63308.3	9070.87	76030.5	69002.3	79896	72568.9	86535.9	69900.6	123199	81755.1	86965	35521.9	High
[K].TITLVKSPISVPGGSALISNLGK.[V]	1xBiotin [K6]	1	29	P51610	P51610 [660-682]	P51610 1xBiotin [K665]	Host cell factor 1 OS=Homo sapiens OX=9606 GN=HCFC1 PE=1 SV=2	1	2478.4	1.015	0.989	1.618	1.108	88.3	87	86.1	140.8	97.7	95.6	89.4	69.5	138.8	54.6	88	87.1	114.8	85.6	94	142.5	147.1	153.9	98.9	40.2	227187	212410	165087	329854	129838	209208	206997	272876	203377	223288	338596	349508	365640	234932	95637.5	High
[R].KDGNASGTTLLEALDCILPPTRPTDKPLR.[L]	1xBiotin [K1]; 1xCarbamidomethyl [C16]	2	18	P68104	P68104 [219-247]	P68104 1xBiotin [K219]	Elongation factor 1-alpha 1 OS=Homo sapiens OX=9606 GN=EEF1A1 PE=1 SV=1	1	3375.74	1.311	1.943	1.569	1.564	89.4	68.2	132.6	107.1	102.7	105.2	87.5	72.2	42	66.8	98.8	129.8	111.8	175.2	106.8	69	104.8	154.5	100.5	75.1	306069	254692	210004	122100	194261	287485	377496	325288	509657	310590	200738	304872	449626	292497	218572	High
[K].VHLVGIDIFTGKK.[Y]	1xBiotin [K12]	3	1	P63241	P63241 [56-68]	P63241 1xBiotin [K67]	Eukaryotic translation initiation factor 5A-1 OS=Homo sapiens OX=9606 GN=EIF5A PE=1 SV=2	1	1652.92	0.628	0.773	1.569	0.548	73.8	117.5	68.5	184.2	56	94.3	26.3	61.4	50.1	97.7	144.4	57	184.6	38.7	153.2	372.3	20.9	46.5	125.1	27.4	28033	7835.7	18253.3	14895.3	29046.8	42940.8	16951.6	54902	11516.3	45560.6	110719	6205.97	13837.4	37216	8156.73	Peak Found
[K].AAFQSQYKSHFVAASLSNQK.[A]	1xBiotin [K8]	1	6	Q86XP3	Q86XP3 [701-720]	Q86XP3 1xBiotin [K708]	ATP-dependent RNA helicase DDX42 OS=Homo sapiens OX=9606 GN=DDX42 PE=1 SV=1	1	2438.19	0.804	1.036	1.564	0.941	63.9	100.7	99.7	157.5	78.1	4.1	69.1	110.3	137.2	2.6	108.9	107.9	142.1	92.7	129.2	177.5	170.4	129.2	84.5	34.5	4678.11	79101.5	126165	156979	3002.06	124607	123431	162634	106027	147765	203030	194937	147767	96645.2	39427.3	Not Found
[K].TAGKIR.[I]	1xBiotin [K4]	2	4	Q5SW79	Q5SW79 [1435-1440]	Q5SW79 1xBiotin [K1438]	Centrosomal protein of 170 kDa OS=Homo sapiens OX=9606 GN=CEP170 PE=1 SV=1	1	871.482	0.8	0.968	1.544	0.438	94.3	118	110.2	125.9	51.6	90.2	91.9	96.3	124	56.5	114.9	107.3	120	98.1	122.6	191.4	111	102.1	23.4	50.3	73769.3	75167.3	78783.6	101414	46215.4	93978.6	87800	98118.7	80277.9	100284	156592	90760.8	83537.6	19135.6	41151.4	High
[R].GLGKNAQGIINPIEAK.[Q]	1xBiotin [K4]	1	5	Q9UBB9	Q9UBB9 [167-182]	Q9UBB9 1xBiotin [K170]	Tuftelin-interacting protein 11 OS=Homo sapiens OX=9606 GN=TFIP11 PE=1 SV=1	1	1849	0.681	1.125	1.533	1.808	63	92.6	104.1	141.9	98.4	152.2	34.7	11.9	51	57.4	27.5	15.1	273.5	57.3	296.7	78.1	11.8	328.9	54.2	49.8	36435.5	8305.15	2850.21	12197.9	13738.8	6589.05	3617.23	65452	13719	71005.3	18694.6	2827.22	78710.4	12966.8	11912.7	Peak Found
[R].YPLLLPKGVVLK.[L]	1xBiotin [K7]	2	1	Q9H869	Q9H869 [426-437]	Q9H869 1xBiotin [K432]	YY1-associated protein 1 OS=Homo sapiens OX=9606 GN=YY1AP1 PE=1 SV=2	1	1565.95	0.898	0.641	1.458	1.469	60.2	67.1	42.9	231.3	98.5	229.7	50.5	11.8	203.9	56.2	41.4	36	34.9	37.5	60.3	193.8	199.2	191.3	82.6	71	67274.7	14782.1	3442.06	59728.6	16462.2	12116.6	10544.5	10234.2	10996.7	17669.1	56778.9	58354.6	56041.7	24190.3	20784.4	Peak Found
[K].EKMVGGIAQIIAAQEEMLR.[K]	1xBiotin [K2]	1	18	Q9Y490	Q9Y490 [2492-2510]	Q9Y490 1xBiotin [K2493]	Talin-1 OS=Homo sapiens OX=9606 GN=TLN1 PE=1 SV=3	1	2313.18	0.617	2.73	1.431	0.144	35.6	80.3	243.4	129.2	11.5	37.9	128.1	22.1	85.4	12.3	207.6	258.9	33.5	307.3	137.4	206.7	17.5	12.3	25.5	7.7	18010.9	60865.9	10483.9	40603.2	5824.78	98650.4	123030	15899.1	146032	65297.4	98212.5	8334.29	5832.65	12118.8	3637.81	Not Found
[K].GLNSPVLIGKSK.[D]	1xBiotin [K]	1	7	Q4L235	Q4L235 [721-732]	Q4L235 1xBiotin [K]	Beta-alanine-activating enzyme OS=Homo sapiens OX=9606 GN=AASDH PE=1 SV=3	1	1438.81	1.179	1.123	1.425	0.666	101.6	86.2	123.4	122.8	66	90.3	105.3	127.2	131.3	89.3	76.5	127.9	139.7	85.9	127.5	109	127.3	6.7	87.5	68.4	208523	243117	293566	303167	206227	176594	295244	322499	198320	294246	251612	293932	15411.1	201864	157890	Peak Found
[K].GALYKTLVSEGMLTSLR.[A]	1xBiotin [K5]	1	5	Q8WY36	Q8WY36 [617-633]	Q8WY36 1xBiotin [K621]	HMG box transcription factor BBX OS=Homo sapiens OX=9606 GN=BBX PE=1 SV=1	1	2065.08	0.961	1.539	1.418	1.257	76.8	79.9	127.7	119.6	96	59.4	57.6	72.8	61.8	104.9	56.2	145.7	86.4	98.8	92.5	79.6	107.9	70.6	74.2	331.7	136477	132269	167188	141973	240944	129061	334747	198569	227037	212601	182953	247853	162290	170598	762171	Peak Found
[K].KHVNPVQALSEFK.[A]	1xBiotin [K1]	1	4	P35221	P35221 [889-901]	P35221 1xBiotin [K889]	Catenin alpha-1 OS=Homo sapiens OX=9606 GN=CTNNA1 PE=1 SV=1	1	1722.9	0.088	0.081	1.417	0.07	19.9	225.9	18	224.7	11.6	21.3	8	24.1	346.3	241.7	4.8	5	27.9	19.2	23.3	490.6	240.3	10.9	24.1	12.4	14395.6	5389.37	16344.1	234421	163584	3262.52	3354	18917.7	13015.9	15781.6	332090	162677	7370.58	16317.3	8377.08	Not Found
[K].QKIAFTEWIEPPKR.[E]	1xBiotin [K2]	1	1	O60264	O60264 [723-736]	O60264 1xBiotin [K724]	SWI/SNF-related matrix-associated actin-dependent regulator of chromatin subfamily A member 5 OS=Homo sapiens OX=9606 GN=SMARCA5 PE=1 SV=1	2	1969.04	0.768	0.779	1.412	1.384	67.6	88.1	72.8	124.4	147	72	24.8	78.9	198.3	26.8	93.8	77.5	154.5	9.5	132.4	113.9	144.5	156.5	179.5	37.1	35720.1	12316.3	39137.4	98355.7	13310.5	46534.6	38441.9	76625.3	4693.26	65698.1	56511.2	71671.7	77620	89054	18420.1	Peak Found
[R].VGKVEHGSVALPAIMR.[S]	1xBiotin [K3]	1	2	Q9Y490	Q9Y490 [439-454]	Q9Y490 1xBiotin [K441]	Talin-1 OS=Homo sapiens OX=9606 GN=TLN1 PE=1 SV=3	1	1890.01	1.275	1.203	1.409	1.39	101.5	79.7	95.8	112.2	110.7	98.6	109.1	120.6	9.6	85.6	119.8	91.4	121.3	102.9	89	141.8	120.5	133.6	118.9	37.1	64985	71885.8	79510.8	6344.16	56387.7	78950.7	60226.8	79933.1	67849.2	58680.1	93471.2	79440.8	88068.7	78384.6	24480.7	Peak Found
[K].ANPFGGASHAKGIVLEK.[V]	1xBiotin [K11]	1	4	P62266	P62266 [38-54]	P62266 1xBiotin [K48]	40S ribosomal protein S23 OS=Homo sapiens OX=9606 GN=RPS23 PE=1 SV=3	1	1922	0.952	1.01	1.406	1.062	88.3	100.8	101.7	141.6	67.5	79.4	88.7	125.2	131.6	2.3	101.2	81.2	104.2	102.1	133.1	142.2	145	139.7	56.3	67.8	99413.1	110996	156755	164664	2854.13	126600	101683	130465	127841	166569	177979	181464	174793	70428.7	84862.8	Peak Found
[R].NTFNFGSKNVSGISFTENMGSSQQK.[N]	1xBiotin [K8]	1	10	P49792	P49792 [1097-1121]	P49792 1xBiotin [K1104]	E3 SUMO-protein ligase RanBP2 OS=Homo sapiens OX=9606 GN=RANBP2 PE=1 SV=2	1	2935.33	0.06	0.203	1.405	0.752	11.7	194.6	3.5	273.3	16.9	11.1	9.6	11.1	218.9	13.9	184.4	44.5	3.3	3.3	292.6	223.3	258.9	198.5	16.1	10.5	10914.1	9377.93	10854.2	214725	13665.1	180857	43650	3283.44	3219.32	287038	219080	254015	194730	15749.3	10273.3	Not Found
[R].VTGNFKHASPILPITEFSDIPR.[R]	1xBiotin [K6]	1	64	P42167	P42167 [298-319]	P42167 1xBiotin [K303]	Lamina-associated polypeptide 2, isoforms beta/gamma OS=Homo sapiens OX=9606 GN=TMPO PE=1 SV=2	1	2665.38	1.073	0.94	1.404	0.785	112.9	105.2	91.6	107.8	82.6	115.8	97.2	108.7	122.6	60.3	101.3	80.9	115.3	88.1	103.7	172.2	97.1	116.7	79.5	40.7	4.2321e+06	3.55307e+06	3.97252e+06	4.48324e+06	2.20407e+06	3.70185e+06	2.95832e+06	4.21398e+06	3.2227e+06	3.79194e+06	6.29406e+06	3.54893e+06	4.26735e+06	2.9067e+06	1.48963e+06	High
[K].KPEKPLILQSLGPKTQSVEITK.[T]	1xBiotin [K14]	1	42	Q9Y5K6	Q9Y5K6 [240-261]	Q9Y5K6 1xBiotin [K253]	CD2-associated protein OS=Homo sapiens OX=9606 GN=CD2AP PE=1 SV=1	1	2660.51	1.434	1.492	1.404	1.293	110.2	76.8	107.3	107.8	97.9	126.8	124.8	83.1	87.1	2.7	90.8	121.5	135.4	87.3	122.2	124.5	111.2	117.4	110.9	54.3	547422	538857	358734	375805	11694.6	391816	524596	584567	377014	527505	537420	480109	506814	478878	234348	High
[K].AGEKSLNGAVPLGSNAR.[E]	1xBiotin [K4]	1	6	Q9H2P0	Q9H2P0 [200-216]	Q9H2P0 1xBiotin [K203]	Activity-dependent neuroprotector homeobox protein OS=Homo sapiens OX=9606 GN=ADNP PE=1 SV=1	1	1866.95	1.045	0.076	1.403	0.305	136.5	130.6	9.9	183.2	39.8	99	121.9	129.1	116.6	120	106	8.8	132.3	7.1	106.2	190.6	163.6	157.8	5.4	35.6	154950	190714	202024	182444	187814	165900	13834.5	206996	11071.9	166127	298168	255896	246820	8419.24	55661.4	Peak Found
[R].SLVPQVSQATGVQLPGKTITPAHFQLLR.[Q]	1xBiotin [K17]	1	13	Q96L91	Q96L91 [2728-2755]	Q96L91 1xBiotin [K2744]	E1A-binding protein p400 OS=Homo sapiens OX=9606 GN=EP400 PE=1 SV=4	1	3212.76	0.795	0.796	1.383	1.082	77.2	129.9	83.1	151.2	58.6	81.3	27	113.7	136.7	5.7	143	87.5	113.9	83.9	197.7	159.1	126.3	154.8	61.6	7.9	101701	33826.6	142239	171094	7178.68	178952	109444	142496	104974	247428	199040	158069	193689	77096.5	9878.64	High
[R].ALGTPNNEVWPEVESLQDYKNTFPK.[W]	1xBiotin [K20]	1	7	P06493	P06493 [219-243]	P06493 1xBiotin [K238]	Cyclin-dependent kinase 1 OS=Homo sapiens OX=9606 GN=CDK1 PE=1 SV=3	1	3102.49	1.672	0.485	1.368	0.254	149.8	89.6	43.4	194.4	22.8	140.3	128.3	94	76.7	197.2	51.2	20.9	244.3	37.2	70	166.5	199.3	19.5	37	17.7	32537.3	29746.2	21804.1	17793.2	45730.3	11870.2	4852.94	56653.5	8626.02	16240.1	38614	46227.7	4518.96	8570.21	4100.13	High
[K].TAESQTPTPSATSFFSGKSPVTTLLECMHK.[L]	1xBiotin [K18]; 1xCarbamidomethyl [C27]	1	10	P55265	P55265 [596-625]	P55265 1xBiotin [K613]	Double-stranded RNA-specific adenosine deaminase OS=Homo sapiens OX=9606 GN=ADAR PE=1 SV=4	1	3466.63	0.252	0.948	1.367	0.177	33	136.4	129.3	186.4	14.8	44.6	31.1	22.2	74.3	128.6	176.9	121.9	225.8	31.5	153.4	239.2	175.7	47.6	14	13.2	16115.7	11228.8	8031.98	26835.2	46418.4	63881.9	44022.9	81537.9	11364.4	55393.3	86358.5	63452.4	17190.6	5049.29	4753.83	Not Found
[K].CQIFPSKPVSR.[E]	1xBiotin [K7]; 1xCarbamidomethyl [C1]	1	48	Q96SW2	Q96SW2 [205-215]	Q96SW2 1xBiotin [K211]	Protein cereblon OS=Homo sapiens OX=9606 GN=CRBN PE=1 SV=1	0	1544.77	1.046	1.005	1.357	0.778	103.3	103.2	80.6	132.6	80.3	103.8	112.1	94.7	107.1	71.1	103.7	80.9	107.7	80.5	145.3	133.1	123.2	115.1	80.6	41.2	1.03937e+07	1.12244e+07	9.48578e+06	1.07276e+07	7.11674e+06	1.03845e+07	8.10344e+06	1.0785e+07	8.0627e+06	1.45536e+07	1.3333e+07	1.23405e+07	1.15293e+07	8.07433e+06	4.12959e+06	High
[K].KDCEVVMMIGLPGAGKTTWVTK.[H]	1xBiotin [K16]; 1xCarbamidomethyl [C3]	1	9	Q00839	Q00839 [495-516]	Q00839 1xBiotin [K510]	Heterogeneous nuclear ribonucleoprotein U OS=Homo sapiens OX=9606 GN=HNRNPU PE=1 SV=6	2	2647.31	1.331	1.905	1.355	2.742	79.9	60	114.3	81.3	164.5	51.8	49.1	64.6	22.4	38.9	104	20.7	462.6	74.1	61.1	47.3	52.7	106.6	258.2	85.8	8979.21	8526.51	11209.6	3893.69	6745.91	18040.2	3589.04	80262.4	12852.7	10605.8	8213.3	9138.48	18498.7	44789.6	14889.5	Not Found
[K].VAYAAQPALKTQFLTTPISQAQK.[L]	1xBiotin [K10]	1	18	Q96L91	Q96L91 [3009-3031]	Q96L91 1xBiotin [K3018]	E1A-binding protein p400 OS=Homo sapiens OX=9606 GN=EP400 PE=1 SV=4	1	2701.44	0.872	0.982	1.34	0.916	90.8	107.8	85	117.6	98.8	90.8	104.2	93.1	119.5	43.1	110.6	87.2	117.4	86.3	160.2	120.6	116.6	104.6	101.3	44.5	177813	204018	182229	234074	84439.5	216544	170733	229967	168891	313667	236167	228226	204843	198307	87156.2	High
[R].VLNNFISNQKMDFK.[E]	1xBiotin [K10]	1	16	P46013	P46013 [736-749]	P46013 1xBiotin [K745]	Proliferation marker protein Ki-67 OS=Homo sapiens OX=9606 GN=MKI67 PE=1 SV=2	1	1923.95	0.746	1.031	1.322	0.817	73.2	98.2	106.3	135.9	86.3	69.1	97.6	70.8	134	83.8	94.9	86.4	117.4	102.7	131.4	166.2	110.8	109.5	83.4	41.9	171583	242398	175779	332790	208211	235630	214645	291589	255147	326276	412834	275183	272053	207214	104032	High
[K].VTQQGLKMVVPGLDGAQIPR.[D]	1xBiotin [K7]; 1xOxidation [M8]	1	20	P49327	P49327 [1152-1171]	P49327 1xBiotin [K1158]	Fatty acid synthase OS=Homo sapiens OX=9606 GN=FASN PE=1 SV=3	1	2349.24	1.283	0.648	1.313	0.057	140.9	109.8	90.8	152.3	6.3	158.9	133.5	122.2	143.7	104.1	83.5	0.7	93.1	86.1	188.6	144.4	85.1	148.3	1.8	6	507252	426228	390135	458511	332119	266386	2344.21	297010	274742	602010	460913	271737	473284	5811.66	19051.4	High
[K].SPAPPLLHVAALGQKQGILGAQPQLIFQPHR.[I]	1xBiotin [K15]	1	3	Q8N163	Q8N163 [124-154]	Q8N163 1xBiotin [K138]	Cell cycle and apoptosis regulator protein 2 OS=Homo sapiens OX=9606 GN=CCAR2 PE=1 SV=2	1	3508.94	0.844	3.062	1.307	0.767	69.6	109.8	117.1	143.6	60	55.4	109.5	26.2	25.6	87.3	129.7	93.1	78.3	419.8	43.3	114.2	146.5	99.5	47.7	23.8	5733.35	11341.5	2712.98	2649.81	9045.48	13436.6	9640.78	8113.93	43474.7	4488.82	11823.1	15173.8	10305.1	4937.88	2463.05	Not Found
[K].HVSDDMKTHK.[N]	1xBiotin [K]	1	9	Q01518	Q01518 [273-282]	Q01518 1xBiotin [K]	Adenylyl cyclase-associated protein 1 OS=Homo sapiens OX=9606 GN=CAP1 PE=1 SV=5	1	1423.65	0.441	1.135	1.303	0.381	53.7	121.8	138.3	144.7	41.4	56.3	33.9	57.5	155.4	127.8	33.9	167.1	145	113.7	151.8	136.3	202.5	16.1	43.5	59.2	17175.2	10350	17545.8	47396.8	38975.5	10342.2	50972.4	44239.8	34670.3	46299.5	41563.9	61753.7	4914.81	13257	18054.3	High
[K].SSYKSILPYPVSPK.[Q]	1xBiotin [K4]	1	15	Q8IWI9	Q8IWI9 [913-926]	Q8IWI9 1xBiotin [K916]	MAX gene-associated protein OS=Homo sapiens OX=9606 GN=MGA PE=1 SV=4	1	1791.93	0.834	1.121	1.3	1.079	70.9	112.9	108.6	146.8	60.7	72.1	68.2	109.2	3.6	114.7	131	110.4	146.9	103.4	164.6	149.2	117.9	141.3	5.8	61.7	187154	177171	283456	9363.33	297861	340056	286518	381327	268550	427306	387325	306210	366979	15084.4	160195	High
[K].HLMEGQKIITLDTATEIEGLSTGCK.[V]	1xBiotin [K7]; 1xCarbamidomethyl [C24]	1	15	Q86T24	Q86T24 [408-432]	Q86T24 1xBiotin [K414]	Transcriptional regulator Kaiso OS=Homo sapiens OX=9606 GN=ZBTB33 PE=1 SV=2	1	2971.46	1.131	0.929	1.299	1.266	101.9	104.7	97	106.6	89.7	127.6	73.9	109.4	112.9	12.2	112.3	104.9	91.6	104.1	114.4	146.6	102.8	142.9	96.3	48.1	190461	110361	163261	168472	18220.3	167682	156516	136701	155314	170796	218867	153408	213338	143729	71830.2	High
[K].ILEDVVGVPEKK.[V]	1xBiotin [K]	1	3	Q9ULW0	Q9ULW0 [466-477]	Q9ULW0 1xBiotin [K]	Targeting protein for Xklp2 OS=Homo sapiens OX=9606 GN=TPX2 PE=1 SV=2	1	1551.85	0.354	0.253	1.296	0.149	64.8	183	45.9	179.3	27	68.1	66.2	69.2	192.3	58.8	211.6	48.3	30.1	53.5	188.5	274.1	152.9	31.5	26.5	28.4	18295.6	17761.6	18593.5	51646.2	15777.2	56804.2	12961.3	8076.82	14373.1	50606	73599	41063.3	8445.15	7120.93	7629.71	Not Found
[R].YNLYTAEGKYIFK.[E]	1xBiotin [K13]	1	3	Q8N9N2	Q8N9N2 [323-335]	Q8N9N2 1xBiotin [K335]	Activating signal cointegrator 1 complex subunit 1 OS=Homo sapiens OX=9606 GN=ASCC1 PE=1 SV=1	1	1835.9	0.929	0.249	1.287	0.167	126.9	136.6	38.1	183.5	15	124	27.1	462.1	154.1	50.6	133.4	38.4	37.3	7.5	22.6	179.3	198.3	14.6	42.2	8.4	38228.9	8345.67	142494	47520.3	15603.1	41144.8	11838.4	11488	2322.82	6983.91	55285.3	61163.6	4507.52	13014.1	2605.66	Peak Found
[R].VNLIYGTISDGCTEQSCPVMSGGPKYEYR.[W]	1xBiotin [K25]; 2xCarbamidomethyl [C12; C17]	1	7	Q96BX8	Q96BX8 [72-100]	Q96BX8 1xBiotin [K96]	MOB kinase activator 3A OS=Homo sapiens OX=9606 GN=MOB3A PE=1 SV=1	1	3507.57	1.133	1.016	1.281	0.905	153.7	28.8	148.4	142.6	26.4	136.5	23	149.7	20.3	25.6	210.3	20.7	148	131.8	126.6	269.5	7.1	16.8	190.5	23.5	93400	15769.3	102457	13919.5	17517	143964	14141.2	101319	90189.7	86672.5	184470	4881.55	11520.2	130351	16055.5	High
[K].IVKPGMK.[L]	1xBiotin [K3]; 1xOxidation [M6]	1	16	P12270	P12270 [388-394]	P12270 1xBiotin [K390]	Nucleoprotein TPR OS=Homo sapiens OX=9606 GN=TPR PE=1 SV=3	0	1014.55	1.569	0.916	1.279	1.013	141.9	90.4	64.5	111.6	91.6	119.2	141.6	134.1	85.5	109.4	65.3	61	100.4	59.8	156.9	105.5	83.4	131	86.6	60.3	278416	330571	313159	199591	255501	152395	142448	234570	139651	366470	246394	194865	305874	202169	140753	High
[R].SPMPGVVVAVSVKPGDAVAEGQEICVIEAMKMQNSMTAGK.[T]	1xBiotin [K]; 1xCarbamidomethyl [C25]; 1xOxidation [M]	1	12	P05165	P05165 [664-703]	P05165 1xBiotin [K]	Propionyl-CoA carboxylase alpha chain, mitochondrial OS=Homo sapiens OX=9606 GN=PCCA PE=1 SV=4	1	4358.1	3.765	0.56	1.279	2.649	222.3	59	13.3	49	156.4	356.5	26.2	157	9.3	87.2	41.7	137.8	9.4	5.2	11.9	327.6	34.6	50.3	110.5	134.8	298018	21872.4	131286	7794.68	72895.8	34872.7	115227	7837.24	4364.83	9965.63	273849	28915.5	42017.4	92376.9	112666	High
[R].LDPFADGGKTPDPK.[M]	1xBiotin [K9]	1	25	O75533	O75533 [133-146]	O75533 1xBiotin [K141]	Splicing factor 3B subunit 1 OS=Homo sapiens OX=9606 GN=SF3B1 PE=1 SV=3	1	1683.8	0.894	0.955	1.272	0.759	91.6	102.5	97.8	130.3	77.8	88.9	88.9	95.3	108.1	96.6	99.5	90.1	116.7	94.9	126.5	138.6	109.6	122.9	75.5	47.8	690132	690587	740262	839448	750070	772196	699893	905677	737151	982147	1.07596e+06	850621	954165	586061	371439	High
[K].NPEMLWLWGELPQAAKSSSPHK.[M]	1xBiotin [K]	1	8	Q14693	Q14693 [268-289]	Q14693 1xBiotin [K]	Phosphatidate phosphatase LPIN1 OS=Homo sapiens OX=9606 GN=LPIN1 PE=1 SV=2	1	2732.33	1.568	1.309	1.269	0.513	140.5	89.6	115.4	113.7	40.8	97.5	128.5	77.8	62.2	48.5	104.5	80.1	64.7	136.8	78.9	399.3	58.2	110	28.3	24.9	12577.7	16585.2	10040	8023.6	6256	13485.5	10332.4	8343.72	17651.7	10179.6	51526.1	7510.22	14200.9	3652.1	3207.85	High
[K].LASLPGGVLKTSSINLVSSNAQHTCK.[E]	1xBiotin [K10]; 1xCarbamidomethyl [C25]	1	15	Q6ZVF9	Q6ZVF9 [410-435]	Q6ZVF9 1xBiotin [K419]	G protein-regulated inducer of neurite outgrowth 3 OS=Homo sapiens OX=9606 GN=GPRIN3 PE=2 SV=2	1	2908.5	0.49	0.833	1.267	0.559	63	128.4	89.6	147.3	71.7	67.2	11.8	68.6	139.9	70.2	136.9	92.5	95.5	116.6	157	177.3	146.5	106.2	76.5	37.2	94299.6	16547	96315.9	196378	98600.3	192139	129864	134115	163680	220373	248902	205685	149068	107313	52173.8	High
[K].EVPMVVVPPVGAKGNTPATGTTQGK.[K]	1xBiotin [K13]; 1xOxidation [M4]	1	2	Q9P2E9	Q9P2E9 [176-200]	Q9P2E9 1xBiotin [K188]	Ribosome-binding protein 1 OS=Homo sapiens OX=9606 GN=RRBP1 PE=1 SV=5	1	2677.37	1.171	0.126	1.262	0.621	159.4	165	20.8	141.7	13	147.7	130.8	226.7	10.3	193.5	152.9	19.3	21.8	4.2	17.2	244.2	131.3	181.7	6.4	12.1	91173.2	80752.8	139937	6354.6	119483	94395.7	11910.9	13436.1	2603.66	10594.6	150784	81046.7	112160	3948.76	7447.18	Peak Found
[K].QVSQQPKGIMGMFASK.[A]	1xBiotin [K7]	1	12	Q15054	Q15054 [184-199]	Q15054 1xBiotin [K190]	DNA polymerase delta subunit 3 OS=Homo sapiens OX=9606 GN=POLD3 PE=1 SV=2	1	1962.96	0.599	1.333	1.252	0.56	32.8	121.8	162.4	137.8	45	16.6	97.7	28.8	106.8	25	163.1	37.1	183.1	142.3	120.8	204.3	104.3	216.6	14	39.5	5918.7	34742.5	10239.3	37982.3	8885.63	58041.5	13187.3	65146	50637.7	42969.7	72696.3	37124.8	77078.3	4974.34	14037	Not Found
[M].GDYGFGVLVQSNTGNKSAFPVR.[F]	1xAcetyl [N-Term]; 1xBiotin [K16]	1	59	Q17RY0	Q17RY0 [2-23]	Q17RY0 1xAcetyl [N-Term]; 1xBiotin [K17]	Cytoplasmic polyadenylation element-binding protein 4 OS=Homo sapiens OX=9606 GN=CPEB4 PE=1 SV=1	1	2581.25	0.902	0.824	1.252	0.661	97.2	107.8	88.8	135	71.3	97.2	100.9	93.6	98.2	107.8	128.5	88.7	82.8	100.5	90	161.2	134.9	98.9	71.3	45.6	541125	561716	520930	546953	599986	715667	494095	461221	559629	501108	897341	751205	550508	396852	253910	High
[K].GGVGKLVTLR.[N]	1xBiotin [K5]	1	6	Q8IX01	Q8IX01 [239-248]	Q8IX01 1xBiotin [K243]	SURP and G-patch domain-containing protein 2 OS=Homo sapiens OX=9606 GN=SUGP2 PE=1 SV=2	1	1225.71	0.75	0.812	1.252	0.728	76.2	111.1	90.2	139	83.5	79.1	102.4	80.2	136.6	60.9	116.8	87.6	102.1	94.8	146.2	123.5	148.4	87.9	89.1	44.3	114944	148764	116438	198383	88458.5	169687	127312	148277	137742	212411	179360	215591	127610	129438	64369.4	Peak Found
[K].LTPLILKPFGNSISR.[Y]	1xBiotin [K7]	1	17	Q14739	Q14739 [117-131]	Q14739 1xBiotin [K123]	Delta(14)-sterol reductase LBR OS=Homo sapiens OX=9606 GN=LBR PE=1 SV=2	0	1882.06	1.333	1.094	1.252	0.999	121.5	91.1	82.2	114.1	91.1	74	122.8	144.7	121.1	29.2	92.1	69.9	132.4	83.1	120.4	115.3	82.6	214.4	92	6	38690	64181.4	75637.2	63296.5	15287.8	48156.3	36528.6	69218.2	43450.3	62949.1	60277.2	43212.5	112124	48121	3134.91	Peak Found
[R].KGGSTSSSPSR.[R]	1xBiotin [K1]	1	6	Q14739	Q14739 [64-74]	Q14739 1xBiotin [K64]	Delta(14)-sterol reductase LBR OS=Homo sapiens OX=9606 GN=LBR PE=1 SV=2	1	1276.6	1.142	1.111	1.25	1.382	99.4	87	84.5	108.8	120.3	93.2	100.4	113.7	113.5	31.9	88	126.1	80.5	85.4	126.6	79.9	109.9	121.6	73.2	156.1	11389.9	12275.7	13901.9	13875.6	3893.49	10751.6	15415.1	9839.79	10440	15477.2	9771.68	13435.2	14861.9	8944.17	19084.7	Peak Found
[R].SPFLQKQLTQPETHFGR.[E]	1xBiotin [K6]	1	14	Q9UJU6	Q9UJU6 [283-299]	Q9UJU6 1xBiotin [K288]	Drebrin-like protein OS=Homo sapiens OX=9606 GN=DBNL PE=1 SV=1	1	2240.13	1.05	1.276	1.249	1.112	97.7	93	118.6	116.1	74.6	103.7	102.2	117.3	123.1	1.4	98.7	87.3	134.2	125.9	123.2	128.2	89.1	136.9	79.2	49.6	191973	189298	217162	228001	2569.09	182747	161621	248588	233138	228205	237475	165086	253509	146715	91800	High
[R].QLPSQKTVVVEAGK.[K]	1xBiotin [K6]	1	3	O94842	O94842 [194-207]	O94842 1xBiotin [K199]	TOX high mobility group box family member 4 OS=Homo sapiens OX=9606 GN=TOX4 PE=1 SV=1	1	1709.93	0.1	0.712	1.246	0.027	14.2	141.2	134.3	206.5	3.8	83.7	9.1	13.9	197.5	138.5	137.6	140.5	131.7	49.1	205.2	202.5	171.4	3.7	2.8	13	114778	12516.3	19076.1	270912	189996	188745	192827	180625	67310.4	281575	277822	235107	5078.87	3806.62	17785.4	Peak Found
[M].SNPFLKQVFNK.[D]	1xAcetyl [N-Term]; 1xBiotin [K6]	1	29	Q96BX8	Q96BX8 [2-12]	Q96BX8 1xAcetyl [N-Term]; 1xBiotin [K7]	MOB kinase activator 3A OS=Homo sapiens OX=9606 GN=MOB3A PE=1 SV=1	1	1589.81	1.078	0.942	1.245	0.795	107	98.7	92.9	122.9	78.5	81.2	105.4	102.1	129	75.4	94.1	88.6	115.5	82	117.2	142.9	102.6	146.8	74.8	42.5	226031	293312	283934	358860	209690	261783	246485	321206	228226	325967	397476	285333	408469	208146	118124	High
[R].SAVFLSFKSPIPCLPLR.[W]	1xBiotin [K8]; 1xCarbamidomethyl [C13]	1	12	Q96JM7	Q96JM7 [670-686]	Q96JM7 1xBiotin [K677]	Lethal(3)malignant brain tumor-like protein 3 OS=Homo sapiens OX=9606 GN=L3MBTL3 PE=1 SV=2	1	2158.16	0.617	0.74	1.244	0.65	81.6	132.2	77.9	144	64.2	88.2	84	30.2	136.2	13.4	162.3	69	80.3	120.2	133.2	201.9	148.4	105.6	66.1	61	18417.9	17550.1	6302.79	28458.5	2804.53	33917.3	14408.8	16774	25109	27824.9	42182.8	30996.9	22057.6	13817.3	12752.5	High
[R].SGSSSPDSEITELKFPSINHD.[-]	1xBiotin [K14]	1	26	P17812	P17812 [571-591]	P17812 1xBiotin [K584]	CTP synthase 1 OS=Homo sapiens OX=9606 GN=CTPS1 PE=1 SV=2	1	2473.12	1.225	1.051	1.24	0.633	120.9	98.7	103.7	114.3	62.5	116	120.7	131.1	98.5	56.9	119.6	99.5	105.5	103.5	114.1	148.2	94.9	62.3	94.5	34.8	194433	202208	219675	165023	95346.4	200384	166730	176795	173478	191148	248434	159098	104492	158433	58254.5	High
[R].GFPKEIEMLNNLK.[V]	1xBiotin [K4]	1	14	Q92608	Q92608 [265-277]	Q92608 1xBiotin [K268]	Dedicator of cytokinesis protein 2 OS=Homo sapiens OX=9606 GN=DOCK2 PE=1 SV=2	1	1758.89	1.204	1.079	1.239	1.189	110.5	100.5	80.8	123.6	84.6	116	118.5	131.4	107.8	3.5	109.1	86.4	117.7	86.7	135.2	132.6	91.8	129.8	90.8	42.7	148782	151995	168506	138306	4476.4	139913	110828	150930	111133	173404	170055	117678	166399	116460	54803.4	High
[K].TITGKTFSSR.[-]	1xBiotin [K5]	1	3	O15144	O15144 [291-300]	O15144 1xBiotin [K295]	Actin-related protein 2/3 complex subunit 2 OS=Homo sapiens OX=9606 GN=ARPC2 PE=1 SV=1	1	1323.67	0.955	1.123	1.239	0.672	97.1	101.7	111.3	121.6	68.4	76.8	97.7	95.8	100.4	73.6	104.9	109.9	124.2	82.7	91.3	169.8	120.1	140.9	67.5	44.5	179253	228105	223753	234347	171940	245002	256513	289890	193043	213049	396445	280277	328844	157573	103917	Peak Found
[R].ALSSSKQSSSSR.[D]	1xBiotin [K6]	1	14	P53999	P53999 [48-59]	P53999 1xBiotin [K53]	Activated RNA polymerase II transcriptional coactivator p15 OS=Homo sapiens OX=9606 GN=SUB1 PE=1 SV=3	1	1450.7	1.134	0.866	1.238	1.016	104.4	92	79.7	113.9	110.1	106.5	107.7	108.1	120.6	82.2	95	146.2	6.1	82.2	124.6	105.1	117.5	122.5	113.6	61.8	71236.3	72060.2	72279.5	80671.3	55007.2	63524.2	97795.4	4111.59	55002.8	83304.4	70318.8	78615.6	81951.7	75974.3	41336.6	High
[K].VFIDQNLSPGKGVVSLVAVHPSTVNPLGK.[Q]	1xBiotin [K11]	1	11	Q14186	Q14186 [16-44]	Q14186 1xBiotin [K26]	Transcription factor Dp-1 OS=Homo sapiens OX=9606 GN=TFDP1 PE=1 SV=1	1	3198.73	0.756	0.85	1.238	0.595	17.7	150.5	127.9	186.2	17.7	18.3	11.7	152.6	155.6	11.3	201.8	132.3	172.3	6.1	192.5	243	17.6	160	6.7	18.3	17358.7	11058.9	144468	147286	10655.8	191049	125246	163119	5731.08	182269	230076	16697.7	151432	6339.59	17318.7	High
[R].IGFGSFVDKTVLPFVSTVPSK.[L]	1xBiotin [K9]	1	56	P26010	P26010 [191-211]	P26010 1xBiotin [K199]	Integrin beta-7 OS=Homo sapiens OX=9606 GN=ITGB7 PE=1 SV=1	1	2451.3	0.651	0.721	1.232	0.666	91.5	112.5	81.2	138.6	76.1	94.7	38.5	94.7	116.4	102.3	145.6	91.1	84	77	101.2	184.4	143.4	97	78.7	51.1	566378	229912	565951	695999	611598	870560	544591	501940	460317	605257	1.10236e+06	857260	580207	470820	305367	High
[K].VQILPECVLPSTMSAVQLESLNKCQIFPSKPVSR.[E]	1xBiotin [K23]; 2xCarbamidomethyl [C7; C24]	1	57	Q96SW2	Q96SW2 [182-215]	Q96SW2 1xBiotin [K204]	Protein cereblon OS=Homo sapiens OX=9606 GN=CRBN PE=1 SV=1	1	4082.09	0.697	0.724	1.229	0.621	82	117.7	85.3	144.6	70.4	92	37.9	90.8	51.3	155.2	130.4	92.9	97.5	94.4	91.5	160.2	175	96.3	77.9	56.8	3.97561e+06	1.63889e+06	3.92692e+06	2.21568e+06	6.7079e+06	5.63575e+06	4.0149e+06	4.21603e+06	4.08109e+06	3.95369e+06	6.92355e+06	7.56721e+06	4.16243e+06	3.3684e+06	2.45687e+06	High
[R].LLVKNQDVSISNVQPK.[T]	1xBiotin [K4]	1	15	Q96EV2	Q96EV2 [874-889]	Q96EV2 1xBiotin [K877]	RNA-binding protein 33 OS=Homo sapiens OX=9606 GN=RBM33 PE=1 SV=3	1	2008.09	0.88	0.866	1.227	0.718	92.2	107.4	92.9	130.4	77.1	109.5	93.2	87.9	110.7	99.9	108.6	93.9	105.8	86.5	139.1	131.8	122.5	78	84.2	48.4	125696	107003	100959	127059	114667	124694	107797	121429	99271	159754	151375	140675	89524.4	96679	55600.3	High
[K].TFGKAAGPSLSHTSGGTQSK.[V]	1xBiotin [K4]	1	21	P27694	P27694 [164-183]	P27694 1xBiotin [K167]	Replication protein A 70 kDa DNA-binding subunit OS=Homo sapiens OX=9606 GN=RPA1 PE=1 SV=2	1	2145.04	0.931	1.036	1.221	1.01	89.5	96.1	89.9	117.4	107	86.9	85.1	96.2	118.3	80.2	93.3	83	131.7	87.3	114	139.5	108.8	119.5	103.9	52.3	1.545e+06	1.51377e+06	1.7107e+06	2.10272e+06	1.42508e+06	1.65942e+06	1.47617e+06	2.34238e+06	1.55154e+06	2.02678e+06	2.48057e+06	1.93456e+06	2.12397e+06	1.84709e+06	930357	High
[K].FGQGFGKTNIYTQK.[Q]	1xBiotin [K7]	1	30	Q9H5V9	Q9H5V9 [122-135]	Q9H5V9 1xBiotin [K128]	UPF0428 protein CXorf56 OS=Homo sapiens OX=9606 GN=CXorf56 PE=1 SV=1	1	1814.89	0.802	0.958	1.211	0.796	85.5	106.6	94	129.1	84.8	76.9	85.6	85.7	122.1	86.9	106.8	94.1	127	83.3	140.5	129.3	112.8	115.8	85	48	535678	596495	597066	850768	605813	744081	655968	884946	580115	979109	901113	786205	807136	591930	334787	High
[M].SKGPAVGIDLGTTYSCVGVFQHGK.[V]	1xAcetyl [N-Term]; 1xBiotin [K2]; 1xCarbamidomethyl [C16]	1	11	P11142	P11142 [2-25]	P11142 1xAcetyl [N-Term]; 1xBiotin [K3]	Heat shock cognate 71 kDa protein OS=Homo sapiens OX=9606 GN=HSPA8 PE=1 SV=1	1	2746.33	1.007	0.309	1.208	0.27	137.6	136.7	23.6	165.1	36.9	155.5	48	137.8	33.3	136.9	210.3	10.3	139.7	23.6	165.3	126.8	198.3	42.2	35.1	37	61770.6	19059.9	54717.6	13206.5	54364.1	83530.1	4076.09	55488.7	9388.21	65670	50354.9	78769.6	16752	13936.8	14686	Peak Found
[K].EAAGKSSGPTSLFAVTVAPPGAR.[Q]	1xBiotin [K5]	1	97	Q00839	Q00839 [182-204]	Q00839 1xBiotin [K186]	Heterogeneous nuclear ribonucleoprotein U OS=Homo sapiens OX=9606 GN=HNRNPU PE=1 SV=6	1	2397.22	0.903	0.829	1.207	0.906	93	103	85.4	124.3	94.2	94.4	101.9	97.7	108.2	81.1	125.8	89.7	97.3	83.6	134.9	130.6	101.4	114	99	40.2	4.1905e+06	4.52298e+06	4.33412e+06	4.80143e+06	3.60054e+06	5.58407e+06	3.98107e+06	4.31877e+06	3.70947e+06	5.98836e+06	5.79503e+06	4.50175e+06	5.05861e+06	4.39144e+06	1.78563e+06	High
[K].AYSFKEQIIELELK.[E]	1xBiotin [K5]	1	34	Q92616	Q92616 [798-811]	Q92616 1xBiotin [K802]	eIF-2-alpha kinase activator GCN1 OS=Homo sapiens OX=9606 GN=GCN1 PE=1 SV=6	1	1937.01	1.259	0.996	1.2	0.788	120.1	95.4	95	114.5	75.1	121	98.8	128.2	66.1	96.1	140.2	91.9	95.7	104.5	79.3	115.4	141.4	132	75.7	13.8	643528	525716	682031	351607	511159	745496	488713	509214	555585	421892	613733	751897	701847	402608	73379.3	High
[R].QSILILKEQIQK.[S]	1xBiotin [K7]	2	14	P33240	P33240 [561-572]	P33240 1xBiotin [K567]	Cleavage stimulation factor subunit 2 OS=Homo sapiens OX=9606 GN=CSTF2 PE=1 SV=1	1	1666.96	0.87	0.683	1.199	0.83	84.9	88.8	60.7	144.3	121.2	101.4	67.1	87.6	157.8	91.6	77.1	62.6	104.2	59.5	148.8	188.9	92.4	125	131	5	91090.5	60226.8	78645.6	141731	82235.1	69244.5	56204.2	93555.1	53393.6	133656	169610	83002.2	112259	117674	4473.79	High
[R].VKTNVPVK.[L]	1xBiotin [K2]	1	20	Q9UKM9	Q9UKM9 [158-165]	Q9UKM9 1xBiotin [K159]	RNA-binding protein Raly OS=Homo sapiens OX=9606 GN=RALY PE=1 SV=1	1	1110.63	0.926	0.811	1.187	0.743	97	109.8	81.2	130.3	81.6	96.3	93.2	104.2	108.9	98.9	112.5	80.5	103.8	80.2	129.2	137.9	107.2	122.2	80.9	43.9	2.06823e+06	2.00364e+06	2.23861e+06	2.34042e+06	2.12602e+06	2.41805e+06	1.73077e+06	2.23031e+06	1.72402e+06	2.77709e+06	2.96248e+06	2.30345e+06	2.62575e+06	1.73934e+06	942398	High
[K].FAAKGEGQLGPAER.[A]	1xBiotin [K4]	1	5	P13639	P13639 [236-249]	P13639 1xBiotin [K239]	Elongation factor 2 OS=Homo sapiens OX=9606 GN=EEF2 PE=1 SV=4	1	1656.82	1.1	0.839	1.184	1.022	109	96.2	79.9	113.9	101	116.7	112.2	88.6	99.1	80.6	109.7	67.6	120.2	82.2	118	117.3	99.3	104	112.1	72.4	967290	930079	734446	820974	667799	908913	560277	995908	681603	977777	972298	822659	861950	928670	600141	High
[K].SSTPGLKSNTPTPR.[N]	1xBiotin [K7]	1	11	Q04726	Q04726 [310-323]	Q04726 1xBiotin [K316]	Transducin-like enhancer protein 3 OS=Homo sapiens OX=9606 GN=TLE3 PE=1 SV=2	1	1668.84	0.833	0.89	1.183	0.854	91.7	110.1	68.4	130.3	99.5	1.6	123.1	102.2	147.5	81.5	122.7	76.3	131.5	72.6	187.4	3.3	145.3	110.9	124.5	69.6	7917.52	607663	504661	727947	402495	605922	376544	649233	358342	925047	16262	717090	547605	614356	343639	High
[K].EESDVPQWSSQFLQKSPLPTK.[R]	1xBiotin [K15]	1	17	Q96FZ2	Q96FZ2 [307-327]	Q96FZ2 1xBiotin [K321]	Abasic site processing protein HMCES OS=Homo sapiens OX=9606 GN=HMCES PE=1 SV=1	1	2657.29	1.072	0.818	1.181	0.867	111.8	104.3	85.3	108.1	90.5	124	88.7	118.1	110.1	4.5	146.4	90.1	100.7	78.6	114.1	172.9	103.2	95.5	97.4	55.7	153043	109535	145738	135905	5570.12	180749	111176	124266	97022.4	140829	213428	127383	117869	120250	68755.4	High
[K].IKGILPVK.[M]	1xBiotin [K2]	1	11	Q9ULD2	Q9ULD2 [637-644]	Q9ULD2 1xBiotin [K638]	Microtubule-associated tumor suppressor 1 OS=Homo sapiens OX=9606 GN=MTUS1 PE=1 SV=2	1	1093.68	0.834	1.091	1.181	0.999	79.8	95.7	104.4	113	107	76.1	80.8	84.5	122.4	81.7	97	101.5	118.1	105.8	111.1	114.5	133.3	122.3	108.4	42.7	710753	755235	789588	1.1436e+06	762937	905831	948188	1.10341e+06	988312	1.0383e+06	1.0694e+06	1.2456e+06	1.14256e+06	1.01244e+06	398725	Peak Found
[R].QLGLKQPTPVQLGCIPAILEGR.[D]	1xBiotin [K5]; 1xCarbamidomethyl [C14]	1	10	Q9Y6V7	Q9Y6V7 [19-40]	Q9Y6V7 1xBiotin [K23]	Probable ATP-dependent RNA helicase DDX49 OS=Homo sapiens OX=9606 GN=DDX49 PE=1 SV=1	1	2614.42	0.643	0.456	1.179	0.185	98.3	153	69.8	150.5	28.3	103.8	46.2	100.3	158.9	114.3	156.1	22.1	137.4	71.2	134.7	211.2	153.6	17.7	43.5	28.9	39213.2	17439.4	37907.8	60045.2	43168.6	58986.1	8334.95	51919.1	26901.9	50879.1	79779.1	58033.4	6678.89	16442.7	10919.8	High
[K].IVKPGMK.[L]	1xBiotin [K3]	1	13	P12270	P12270 [388-394]	P12270 1xBiotin [K390]	Nucleoprotein TPR OS=Homo sapiens OX=9606 GN=TPR PE=1 SV=3	0	998.553	0.831	1.01	1.177	0.933	76.8	107.1	98	118	100.1	80	76.3	94.7	113.9	79.1	111.5	102	115.1	101.6	122.8	134.1	112.7	104.2	106.3	45.7	1.44197e+06	1.37635e+06	1.7072e+06	2.05476e+06	1.42624e+06	2.01049e+06	1.83973e+06	2.07593e+06	1.83247e+06	2.21394e+06	2.41856e+06	2.03288e+06	1.87895e+06	1.91632e+06	824638	High
[K].SDKLVYVDLLR.[E]	1xBiotin [K3]	1	11	Q6W2J9	Q6W2J9 [800-810]	Q6W2J9 1xBiotin [K802]	BCL-6 corepressor OS=Homo sapiens OX=9606 GN=BCOR PE=1 SV=1	1	1546.83	0.566	0.59	1.176	0.82	69.5	154.4	23.6	181.5	71	97.8	18	72.3	160.6	23.8	172.9	14	151.8	24.6	188.8	201.3	127.2	141.8	31.3	73.9	51322	9426.73	37926.9	84292.1	12475.8	90737.8	7363.37	79657.2	12898.2	99098.2	105667	66752.2	74400.1	16431.5	38786	High
[R].SEKDTLKTSNPLVLEEASASQAGSR.[K]	1xBiotin [K]	1	12	Q9NUQ8	Q9NUQ8 [138-162]	Q9NUQ8 1xBiotin [K]	ATP-binding cassette sub-family F member 3 OS=Homo sapiens OX=9606 GN=ABCF3 PE=1 SV=2	2	2844.4	0.492	0.969	1.171	0.883	54.7	111.1	106	130.1	98.1	14.5	53.2	115.3	131.5	108	88.1	97.7	127.3	103.1	126.4	134	111.9	153.6	95.3	40.2	17230.2	63171.6	136895	156145	128274	104665	116016	151229	122406	150193	159143	132865	182404	113250	47766.8	Not Found
[K].VMSVVQTKPVQTSAVTGQASTGPVTQIIQTKGPLPAGTILK.[L]	1xBiotin [K]	1	12	P51610	P51610 [683-723]	P51610 1xBiotin [K]	Host cell factor 1 OS=Homo sapiens OX=9606 GN=HCFC1 PE=1 SV=2	1	4358.38	0.875	0.785	1.17	1.076	76	105.5	104.9	123.5	90.1	31.6	80.5	140.4	36.1	111.9	146.4	25.8	114.9	111.2	130.9	130.9	130.3	157.5	95.5	56.1	58163.7	148418	258721	66510.2	206184	269799	47572.1	211711	204867	241315	241322	240163	290288	176089	103301	Peak Found
[K].INAKLNYVPLEK.[Q]	1xBiotin [K4]	1	18	Q7L014	Q7L014 [904-915]	Q7L014 1xBiotin [K907]	Probable ATP-dependent RNA helicase DDX46 OS=Homo sapiens OX=9606 GN=DDX46 PE=1 SV=2	1	1627.89	0.928	1.085	1.162	1.174	86.8	93.5	101.4	108.6	109.7	95.6	97.1	1.9	171.6	0.8	103	107	128.5	111.8	107.9	137.1	119.7	146.7	120.9	50.2	620990	630515	12629	1.11469e+06	5514.28	668866	695158	834554	725973	700467	890671	777547	952964	785359	326180	High
[R].EANQAINPKLLQLVEDR.[G]	1xBiotin [K9]	1	31	P17844	P17844 [462-478]	P17844 1xBiotin [K470]	Probable ATP-dependent RNA helicase DDX5 OS=Homo sapiens OX=9606 GN=DDX5 PE=1 SV=1	1	2177.14	0.767	0.821	1.159	0.936	93.3	121.8	81.1	126.3	77.5	101	97	97.7	133.8	0.6	127.4	82.1	109.8	84.8	132.2	155.1	120.2	125.2	81.1	52.1	549199	527328	531185	727595	3027.06	692894	446407	597223	461322	718700	843146	653390	680912	441128	283250	High
[K].KFVPDYYK.[MV]	1xBiotin [K1]	2	15	Q8IZX4	Q8IZX4 [1554-1561]	Q8IZX4 1xBiotin [K1554]	Transcription initiation factor TFIID subunit 1-like OS=Homo sapiens OX=9606 GN=TAF1L PE=1 SV=1	1	1285.63	0.975	1.013	1.154	0.884	97	99.5	100.8	114.8	87.9	88.8	109.5	98.2	108.9	100.7	93	102	115.4	86.8	116.2	131.1	94.6	118	89	47.7	1.14978e+06	1.41721e+06	1.27145e+06	1.4096e+06	1.30366e+06	1.20399e+06	1.32002e+06	1.49431e+06	1.12304e+06	1.50378e+06	1.6972e+06	1.22412e+06	1.52721e+06	1.15181e+06	617860	High
[K].AASVPVKGSLGQGTAPVLPGK.[T]	1xBiotin [K7]	1	12	Q13428	Q13428 [726-746]	Q13428 1xBiotin [K732]	Treacle protein OS=Homo sapiens OX=9606 GN=TCOF1 PE=1 SV=3	1	2160.18	0.839	0.846	1.153	0.985	39.2	141.9	114.3	112.9	91.7	10.9	41.1	199.4	12.9	170.4	148.9	144.1	17.3	120	196.5	28	118.5	167.8	96.3	27.9	4535.66	17183.2	83346.4	5406.04	71212.3	62253	60246.2	7232.74	50171.2	82141.7	11716.1	49542.5	70121.2	40241.7	11652.3	High
[K].GKLDVQFSGLTKGDAVR.[D]	1xBiotin [K12]	1	44	P21333	P21333 [905-921]	P21333 1xBiotin [K916]	Filamin-A OS=Homo sapiens OX=9606 GN=FLNA PE=1 SV=4	2	2017.05	0.931	0.866	1.149	1.052	91.9	97.2	93.6	111.6	105.8	86.7	90	108.6	118.7	93.1	95.2	91.7	100.8	80.6	144.2	109.3	103.2	124.9	103.6	49.5	834826	866417	1.04513e+06	1.14304e+06	896300	916202	882545	970474	776058	1.38821e+06	1.05236e+06	993053	1.20192e+06	997192	476401	High
[K].GTVLIKTAEELMNFSK.[G]	1xBiotin [K6]	1	58	P50990	P50990 [255-270]	P50990 1xBiotin [K260]	T-complex protein 1 subunit theta OS=Homo sapiens OX=9606 GN=CCT8 PE=1 SV=4	1	2007.03	1.136	1.427	1.141	0.811	102.3	99.3	104.5	113.3	80.5	94.8	114.5	100.3	97.4	68.4	100.8	97.6	144.5	102.4	111.1	110.5	112.5	116.4	79	50	2.4026e+06	2.90325e+06	2.54323e+06	2.46879e+06	1.73422e+06	2.55587e+06	2.47545e+06	3.66275e+06	2.59606e+06	2.81709e+06	2.80171e+06	2.85174e+06	2.95253e+06	2.0019e+06	1.26754e+06	High
[R].VEENFLKLTHVQR.[Q]	1xBiotin [K7]	1	6	Q96A33	Q96A33 [413-425]	Q96A33 1xBiotin [K419]	Coiled-coil domain-containing protein 47 OS=Homo sapiens OX=9606 GN=CCDC47 PE=1 SV=1	1	1838.96	1.038	1.156	1.139	0.301	111.8	107.7	125.4	122.7	32.4	102.7	109.5	118.6	122	90.4	105.5	78.8	141.1	122.8	129.1	118.6	120.2	3.8	105.3	31.8	102496	109355	118386	121813	90223.4	105328	78671.6	140815	122640	128873	118383	119964	3750.68	105087	31705.7	Peak Found
[K].MSNADFAKLFLR.[K]	1xBiotin [K8]	1	15	Q15020	Q15020 [951-962]	Q15020 1xBiotin [K958]	Squamous cell carcinoma antigen recognized by T-cells 3 OS=Homo sapiens OX=9606 GN=SART3 PE=1 SV=1	1	1638.81	0.961	1.094	1.136	0.971	100.2	98.4	107.7	98	95.6	73.5	96.6	103.4	95	76.5	122.7	96.7	114.2	103.9	94.5	144.8	86.9	138.7	92.2	60.3	71829.1	94384.1	100963	92734.1	74741.9	119851	94402.6	111568	101473	92330.6	141391	84900.2	135442	90058.5	58855.1	High
[R].TKNISAISYINQR.[N]	1xBiotin [K2]	1	44	Q92541	Q92541 [554-566]	Q92541 1xBiotin [K555]	RNA polymerase-associated protein RTF1 homolog OS=Homo sapiens OX=9606 GN=RTF1 PE=1 SV=4	1	1733.9	0.912	0.927	1.134	0.813	97	106.4	90	120.1	86.5	95.4	95.5	92.3	115.4	104.6	93.2	86.4	111.4	88.5	118.1	130.8	117.1	119.5	85.1	46.6	2.12421e+06	2.12587e+06	2.05405e+06	2.56866e+06	2.32842e+06	2.07451e+06	1.92359e+06	2.47861e+06	1.97064e+06	2.62883e+06	2.91197e+06	2.60538e+06	2.66032e+06	1.89314e+06	1.03808e+06	High
[R].NWDFNLKVEAAK.[I]	1xBiotin [K]	1	15	P42331	P42331 [8-19]	P42331 1xBiotin [K]	Rho GTPase-activating protein 25 OS=Homo sapiens OX=9606 GN=ARHGAP25 PE=1 SV=2	1	1660.82	0.985	0.845	1.133	1.128	96.8	98.2	83	111.2	110.8	119.4	108	93.8	136.6	4.2	109.6	88.6	92.6	99.5	138.7	124.1	122.2	127.9	123.6	11.3	71747.4	64853.4	56316.8	82061.9	2512.59	65826.1	53194.6	55610.4	59786	83312.4	74551.5	73386.4	76844.3	74273.5	6775.01	High
[M].SLKLQASNVTNK.[N]	1xAcetyl [N-Term]; 1xBiotin [K3]	1	26	Q9UKM9	Q9UKM9 [2-13]	Q9UKM9 1xAcetyl [N-Term]; 1xBiotin [K4]	RNA-binding protein Raly OS=Homo sapiens OX=9606 GN=RALY PE=1 SV=1	1	1570.83	0.876	0.815	1.131	0.837	93.4	106.6	86.9	123.8	89.3	102.7	97.2	72.5	110.9	107	114.5	75.4	106.9	90.4	129.6	128.8	114.2	105.9	92.8	51.3	560002	529927	395084	604730	583288	624414	410999	582837	492745	706446	702084	622817	577611	506198	279691	High
[K].VTINNKVILLK.[K]	1xBiotin [K6]	1	9	Q8TEQ6	Q8TEQ6 [818-828]	Q8TEQ6 1xBiotin [K823]	Gem-associated protein 5 OS=Homo sapiens OX=9606 GN=GEMIN5 PE=1 SV=3	1	1480.89	1.133	1.476	1.131	1.635	88.9	78.4	115.8	88.7	128.2	77.1	126.3	90.6	3.3	80	145.1	118	126.6	108.5	90.4	143.9	50.4	147.4	130.7	61.6	257425	421852	302661	11162.6	267027	484671	394098	422925	362404	301974	480725	168335	492169	436512	205853	High
[K].GKEFEFSQLPLKVEFLECSAK.[G]	1xBiotin [K12]; 1xCarbamidomethyl [C18]	1	1	Q9Y5M8	Q9Y5M8 [229-249]	Q9Y5M8 1xBiotin [K240]	Signal recognition particle receptor subunit beta OS=Homo sapiens OX=9606 GN=SRPRB PE=1 SV=3	2	2712.34	0.832	0.538	1.129	0.403	45.4	167	74.8	145.5	67.4	157.4	33.3	42.2	39.3	189.3	155.2	69.5	101.9	56.7	129.2	213.6	135.2	75.2	62.6	39.4	39135	8275.3	10493.6	9764.91	47041.1	38571.5	17273	25321.3	14092	32108.5	53097.3	33602.9	18693.7	15558	9805.43	Peak Found
[R].VLMKSPSPALHPPQK.[Y]	1xBiotin [K4]; 1xOxidation [M3]	1	17	Q9H6S0	Q9H6S0 [1217-1231]	Q9H6S0 1xBiotin [K1220]	3'-5' RNA helicase YTHDC2 OS=Homo sapiens OX=9606 GN=YTHDC2 PE=1 SV=2	1	1871.99	1.5	0.981	1.127	0.923	138	92	90.4	103.7	75.8	137.6	146.2	115	109	91.7	74.7	90.2	96.9	73.3	137.8	103.4	77.3	100.6	70.7	75.6	1.4079e+06	1.4953e+06	1.17608e+06	1.11521e+06	938500	764588	922384	990717	749899	1.40938e+06	1.05722e+06	790227	1.02923e+06	723281	773423	High
[K].KSPAKSPNPSTPR.[G]	1xBiotin [K]	1	15	O76021	O76021 [391-403]	O76021 1xBiotin [K]	Ribosomal L1 domain-containing protein 1 OS=Homo sapiens OX=9606 GN=RSL1D1 PE=1 SV=3	2	1592.82	0.633	1.097	1.125	0.652	64.6	112.2	124	126.2	73.1	63.7	57.9	115.1	122.2	91.5	110.6	122.3	134.1	97.1	110.6	136.8	124.4	72.1	84.3	57.4	165662	150571	299561	317960	238024	287752	318100	348829	252615	287737	355835	323727	187549	219237	149338	Peak Found
[K].AAHAAKTVK.[H]	1xBiotin [K6]	3	6	P48426	P48426 [370-378]	P48426 1xBiotin [K375]	Phosphatidylinositol 5-phosphate 4-kinase type-2 alpha OS=Homo sapiens OX=9606 GN=PIP4K2A PE=1 SV=2	1	1122.61	1.121	0.944	1.115	0.7	103.7	92.5	87.3	114	102.5	111.7	96.5	101.3	150.2	78.4	90.4	85.1	85.3	90.5	111.5	87.4	155.5	105.1	100.2	50.6	26505.5	22906	24045.3	35644.2	18607.2	21444.9	20201.2	20245	21480.3	26445.3	20744	36891.5	24943.7	23777.7	11999.7	High
[R].VEVGPKTYIR.[Q]	1xBiotin [K6]	1	13	Q14764	Q14764 [28-37]	Q14764 1xBiotin [K33]	Major vault protein OS=Homo sapiens OX=9606 GN=MVP PE=1 SV=4	1	1387.74	0.945	0.849	1.115	0.943	106.2	100.9	83.9	113.9	95.1	80.4	107.2	107.4	101.7	97.9	113.6	83.1	126.7	84.6	115	126.6	93.7	118.3	95.9	47.8	189259	252250	252857	239513	230428	267462	195639	298259	199226	270603	298120	220508	278545	225853	112488	High
[R].SLVGGLLQSKFTSGAFLSPSVSVQECR.[T]	1xBiotin [K10]; 1xCarbamidomethyl [C26]	1	1	P52948	P52948 [1043-1069]	P52948 1xBiotin [K1052]	Nuclear pore complex protein Nup98-Nup96 OS=Homo sapiens OX=9606 GN=NUP98 PE=1 SV=4	1	3080.55	0.633	0.759	1.114	0.197	86.2	136.2	103.4	151.8	22.3	85.1	29.6	173.1	49.3	231.2	134.4	102	56	109.2	57.3	235.4	149.8	45.5	22	20.1	13135.1	4567.74	26714.8	7602.94	35674.3	20748.9	15748.6	8643.85	16854.7	8839.08	36321.7	23121.7	7020.82	3393.36	3107.45	Not Found
[K].EELLAVGKFTR.[T]	1xBiotin [K8]	1	8	P46013	P46013 [1036-1046]	P46013 1xBiotin [K1043]	Proliferation marker protein Ki-67 OS=Homo sapiens OX=9606 GN=MKI67 PE=1 SV=2	1	1488.79	0.134	0.927	1.112	0.67	14.3	145.7	80.4	162	97.6	12.7	26.4	15.8	5.1	161.7	197.8	26.6	183.4	89.3	148.9	215.3	179.7	108.4	13.8	115.2	7469.26	15546.6	9306.27	3005.95	95036.6	116266	15628.7	107781	52465.4	87541.3	126553	105648	63693.1	8111.15	67706	Not Found
[K].AGDSLMVMIAMKMEHTIK.[S]	1xBiotin [K]; 2xOxidation [M]	1	507	Q96RQ3	Q96RQ3 [670-687]	Q96RQ3 1xBiotin [K]	Methylcrotonoyl-CoA carboxylase subunit alpha, mitochondrial OS=Homo sapiens OX=9606 GN=MCCC1 PE=1 SV=3	1	2264.06	2.247	0.763	1.11	1.017	182.6	88.4	67.4	98.2	63.3	177.4	228.5	159.8	85.9	101.7	53.5	47.4	77.6	65.5	133.3	95.4	53.7	104.4	54.4	61.5	1.8457e+07	2.37737e+07	1.66265e+07	8.93711e+06	1.05793e+07	5.56304e+06	4.93305e+06	8.07139e+06	6.81482e+06	1.38699e+07	9.92379e+06	5.59043e+06	1.08572e+07	5.65758e+06	6.4024e+06	High
[R].GKFAQDVSQDDLIR.[A]	1xBiotin [K2]	1	14	Q96H20	Q96H20 [133-146]	Q96H20 1xBiotin [K134]	Vacuolar-sorting protein SNF8 OS=Homo sapiens OX=9606 GN=SNF8 PE=1 SV=1	1	1817.89	1.163	0.872	1.107	0.791	118	101.4	88.5	112.3	79.9	160.6	140.1	2.1	124.5	14.3	120.4	107.4	105	82.3	108.5	133.7	133.3	98.4	94.8	74.6	193892	169138	2506.02	150298	17290.9	145405	129723	126826	99359.9	131024	161445	161023	118839	114521	90087.8	High
[M].AASSLEQKLSR.[L]	1xAcetyl [N-Term]; 1xBiotin [K8]	1	5	O14733	O14733 [2-12]	O14733 1xAcetyl [N-Term]; 1xBiotin [K9]	Dual specificity mitogen-activated protein kinase kinase 7 OS=Homo sapiens OX=9606 GN=MAP2K7 PE=1 SV=2	1	1457.74	0.447	1.148	1.102	0.856	19.9	137.4	120.7	151.5	70.5	15.9	8.2	201.6	166.7	18.3	110	53.7	191.3	96.5	153.3	118.1	121.2	142.7	56.4	46.1	5344.12	2749.94	67686.5	55957.4	6152.21	36916.8	18029.5	64219.5	32414.2	51470.9	39664.9	40678.5	47902.2	18941.8	15463	Not Found
[R].KLLTPAEEVLTEEER.[T]	1xBiotin [K1]	1	10	Q9C0B7	Q9C0B7 [238-252]	Q9C0B7 1xBiotin [K238]	Transport and Golgi organization protein 6 homolog OS=Homo sapiens OX=9606 GN=TANGO6 PE=1 SV=2	1	1983.01	1.01	0.485	1.099	0.645	140.1	87.9	42.6	96.6	132.7	127.5	56	137.9	80	55.4	214	169.1	15.4	38.8	87.9	83.4	170.1	120.8	138.1	5.5	116802	51312.9	126293	73285.1	50786.5	195994	154849	14138	35525.3	80529.9	76355.1	155818	110618	126503	5054.67	High
[K].FGFAIGSQTTKK.[A]	1xBiotin [K]	1	28	Q8WW12	Q8WW12 [71-82]	Q8WW12 1xBiotin [K]	PEST proteolytic signal-containing nuclear protein OS=Homo sapiens OX=9606 GN=PCNP PE=1 SV=2	1	1510.77	0.699	0.989	1.097	0.959	73.7	105.4	104.2	115.6	101.1	74.2	85.3	76.7	111.2	108.5	109.7	88.7	113.7	108.5	109.4	120.3	126.2	117.3	105.2	45.2	672268	772668	695038	1.00748e+06	983033	993751	803478	1.02995e+06	983085	990997	1.09004e+06	1.14369e+06	1.06269e+06	953293	409326	High
[K].AKVDLKPLLSSLSANK.[E]	1xBiotin [K2]	1	6	Q9NRA8	Q9NRA8 [405-420]	Q9NRA8 1xBiotin [K406]	Eukaryotic translation initiation factor 4E transporter OS=Homo sapiens OX=9606 GN=EIF4ENIF1 PE=1 SV=2	1	1910.08	0.338	0.72	1.092	0.565	28.9	124.8	89.8	136.2	120.3	95.5	26	17.2	282.7	33	112.3	77.5	136	80.9	122.6	118.6	134.9	136.2	108.3	18.6	54972.5	14954.6	9882.51	162807	18982	64663.6	44609.2	78313.1	46564.7	70607.8	68291.3	77682.5	78446.9	62344.3	10732.6	High
[R].AQSKILFVR.[S]	1xBiotin [K4]	1	10	Q9HCS7	Q9HCS7 [791-799]	Q9HCS7 1xBiotin [K794]	Pre-mRNA-splicing factor SYF1 OS=Homo sapiens OX=9606 GN=XAB2 PE=1 SV=2	1	1287.72	0.748	1.055	1.09	0.728	81.3	108.7	113.9	117	79.1	90.5	2.8	138.3	120.9	9.5	135.3	99.3	126.7	142.8	129.8	147.5	130.2	131.4	88	6.9	80012.6	2506.24	122257	106930	8424.06	119650	87825.4	112044	126223	114808	130442	115104	116195	77797.8	6056.82	Peak Found
[K].KTVTPAK.[A]	1xBiotin [K1]	1	28	P19338	P19338 [96-102]	P19338 1xBiotin [K96]	Nucleolin OS=Homo sapiens OX=9606 GN=NCL PE=1 SV=3	1	970.539	0.737	1.048	1.088	0.907	78.4	106.4	96.1	115.7	103.5	74.6	90.1	80.7	123.6	65.7	109.6	97.9	129.6	99	116.1	119.2	120.8	106.6	112.2	54.4	862700	1.04236e+06	933640	1.43024e+06	759477	1.26734e+06	1.13301e+06	1.49957e+06	1.14474e+06	1.34342e+06	1.37851e+06	1.39795e+06	1.23281e+06	1.29789e+06	629183	High
[K].SAVGFNEMEAPTTAYKK.[T]	1xBiotin [K]	1	30	P14317	P14317 [208-224]	P14317 1xBiotin [K]	Hematopoietic lineage cell-specific protein OS=Homo sapiens OX=9606 GN=HCLS1 PE=1 SV=3	1	2069.97	0.6	0.769	1.079	0.675	74.9	133.8	91.4	109.7	90.2	57.2	89.4	77.3	138	95.3	139.8	82.4	107.5	94.3	113.2	111.8	150.9	109.2	93.1	40.6	1.08128e+06	1.6892e+06	1.46184e+06	2.60962e+06	1.80229e+06	2.6429e+06	1.55773e+06	2.03246e+06	1.78357e+06	2.13958e+06	2.113e+06	2.85192e+06	2.06361e+06	1.76057e+06	766826	High
[K].KGATPGK.[A]	1xBiotin [K1]	1	26	P19338	P19338 [110-116]	P19338 1xBiotin [K110]	Nucleolin OS=Homo sapiens OX=9606 GN=NCL PE=1 SV=3	1	884.466	0.81	1.012	1.076	0.896	84.5	104.3	105.5	112.2	93.4	74.4	88.4	86	184.7	16.6	106.2	107.4	109	104.4	114.3	105.5	126.5	129.2	95.1	52.3	498180	591375	575529	1.2363e+06	110835	710564	718900	729627	698397	764722	705716	846289	864601	636618	350021	High
[R].GLPLVDDGGWNTVPISKGSRPIDTSR.[L]	1xBiotin [K17]	1	29	Q04637	Q04637 [1043-1068]	Q04637 1xBiotin [K1059]	Eukaryotic translation initiation factor 4 gamma 1 OS=Homo sapiens OX=9606 GN=EIF4G1 PE=1 SV=4	1	2963.5	0.48	0.615	1.073	0.676	54.6	127.9	78.7	137.3	101.5	46.9	52.7	98.9	123.6	58.9	206.2	76	102.1	75.2	143.6	132.7	109.4	139.4	98.1	36.4	275854	309984	581718	726855	346079	1.21229e+06	447145	600380	441894	844107	780066	643032	819900	576747	213977	High
[M].ATDTSQGELVHPKALPLIVGAQLIHADK.[L]	1xAcetyl [N-Term]; 1xBiotin [K13]	1	39	Q5SSJ5	Q5SSJ5 [2-29]	Q5SSJ5 1xAcetyl [N-Term]; 1xBiotin [K14]	Heterochromatin protein 1-binding protein 3 OS=Homo sapiens OX=9606 GN=HP1BP3 PE=1 SV=1	1	3190.69	0.976	0.889	1.073	0.907	95.5	99.7	88.6	125.6	90.6	98.3	83	123.8	102.5	71.3	126.8	91.1	112.1	88.5	76.5	130.5	129.2	115	93.3	58	285712	241318	359943	298186	207234	368717	265015	325981	257383	222401	379588	375775	334542	271201	168776	High
[R].ISFVEEDVHPKWIPGAADDSK.[L]	1xBiotin [K11]	1	31	Q8WYP5	Q8WYP5 [1231-1251]	Q8WYP5 1xBiotin [K1241]	Protein ELYS OS=Homo sapiens OX=9606 GN=AHCTF1 PE=1 SV=3	1	2566.23	0.899	0.89	1.064	0.757	100.9	112.2	99.9	102.1	85	103.7	76.4	109.6	126.6	67.1	115.4	102.7	103.7	102.1	105	134.7	94	122.8	87.4	48.7	1.10909e+06	816694	1.17147e+06	1.35406e+06	717564	1.23351e+06	1.09827e+06	1.10911e+06	1.09172e+06	1.12301e+06	1.44074e+06	1.00517e+06	1.31293e+06	934199	520860	High
[K].LDVQFSGLTKGDAVR.[D]	1xBiotin [K10]	1	39	P21333	P21333 [907-921]	P21333 1xBiotin [K916]	Filamin-A OS=Homo sapiens OX=9606 GN=FLNA PE=1 SV=4	1	1831.94	0.998	0.84	1.062	0.753	107.3	110.6	92.9	106	83.3	96.1	114.5	110.4	114.8	94.1	113.8	75.3	117.7	95.6	109.1	123.7	100	104.2	85.7	45.1	3.5314e+06	4.209e+06	4.05816e+06	4.21923e+06	3.45851e+06	4.18358e+06	2.76687e+06	4.32545e+06	3.51229e+06	4.00873e+06	4.54752e+06	3.67395e+06	3.82803e+06	3.15021e+06	1.65722e+06	High
[R].EMHKTLK.[L]	1xBiotin [K4]; 1xOxidation [M2]	1	98	Q96L93	Q96L93 [1226-1232]	Q96L93 1xBiotin [K1229]	Kinesin-like protein KIF16B OS=Homo sapiens OX=9606 GN=KIF16B PE=1 SV=2	1	1128.55	1.128	1.124	1.062	1.238	101.8	90	101.2	95.6	111.4	96.9	108.2	105.4	93.2	97.3	85.9	104.7	114.9	83.8	98.9	67	129.8	115.3	137.8	60.9	1.15526e+07	1.29002e+07	1.25603e+07	1.11058e+07	1.16028e+07	1.02389e+07	1.24843e+07	1.37042e+07	9.99342e+06	1.17902e+07	7.99197e+06	1.54738e+07	1.37461e+07	1.64287e+07	7.25836e+06	High
[R].KTEYISTEFNR.[Y]	1xBiotin [K1]	1	1	Q8N7H5	Q8N7H5 [133-143]	Q8N7H5 1xBiotin [K133]	RNA polymerase II-associated factor 1 homolog OS=Homo sapiens OX=9606 GN=PAF1 PE=1 SV=2	1	1613.76	0.583	0.145	1.06	0.659	48.5	83.2	12	290.7	65.5	35.4	41.1	63.8	42.4	308.5	70.4	9.1	10.2	43.2	44.9	245.9	298.6	27.8	203.2	55.4	9420.68	10914.9	16969.3	11265.6	82001.8	18706	2413.5	2705.39	11486	11945.2	65371.9	79362.3	7393.68	54009.7	14737.6	Not Found
[R].DLNKSINPDEAVAYGAAVQAAILMGDK.[S]	1xBiotin [K4]	2	5	P0DMV8	P0DMV8 [358-384]	P0DMV8 1xBiotin [K361]	Heat shock 70 kDa protein 1A OS=Homo sapiens OX=9606 GN=HSPA1A PE=1 SV=1	1	3000.48	0.621	1.468	1.059	0.475	62.4	79.3	116.3	191.6	50.4	34.5	103.2	59.3	55.6	75.4	245.7	114.1	99.6	110.6	34.4	260.2	182.1	47.9	51	26.4	5743.87	17161.8	9862.72	9242.59	12534.3	40870.3	18974.5	16565.9	18394.9	5726.1	43269.9	30289.4	7974.17	8480.57	4392.01	Not Found
[K].EKPDIFQLVSVK.[L]	1xBiotin [K2]	1	3	Q8IWA0	Q8IWA0 [122-133]	Q8IWA0 1xBiotin [K123]	WD repeat-containing protein 75 OS=Homo sapiens OX=9606 GN=WDR75 PE=1 SV=1	0	1628.87	0.662	0.801	1.053	0.834	112.9	115.6	101.3	126.4	43.8	116.6	126.8	7.2	191.5	47.3	119.4	104.6	153.3	15.5	172.1	130.5	49.8	180.7	45.2	39.4	38118.6	41437.7	2364.56	62585.7	15449	39031.3	34188.3	50111.9	5069.64	56231	42659.8	16275.1	59042.7	14786.9	12883.4	Peak Found
[R].EVLKVQTHLENPTR.[Y]	1xBiotin [K4]	1	2	P19532	P19532 [175-188]	P19532 1xBiotin [K178]	Transcription factor E3 OS=Homo sapiens OX=9606 GN=TFE3 PE=1 SV=4	1	1889.99	0.56	1.111	1.052	1.157	10.6	96	106.7	175.6	111.1	178.3	3.9	10.8	189.7	6.9	98.2	108.5	167.2	109	3.5	179.5	199.6	113.6	119.2	12.2	162168	3521.31	9822.84	172547	6289.07	89280.8	98704.7	152135	99181.1	3144.44	163280	181533	103312	108434	11089.5	Peak Found
[R].VLGPKIEAVQK.[V]	1xBiotin [K5]	1	12	Q7Z4V5	Q7Z4V5 [550-560]	Q7Z4V5 1xBiotin [K554]	Hepatoma-derived growth factor-related protein 2 OS=Homo sapiens OX=9606 GN=HDGFL2 PE=1 SV=1	1	1407.8	0.812	0.975	1.043	0.876	84.9	106.6	103.9	111.2	93.3	85.7	92.6	85.5	114.1	101	107.6	71.8	141.8	104.9	112.2	120.7	91.5	120.7	94.2	55.6	230621	249172	229952	307048	271758	289515	193137	381596	282292	301942	324638	246204	324598	253484	149456	High
[K].SPFLPSMKMQK.[V]	1xBiotin [K11]	1	2	Q8NFD5	Q8NFD5 [1559-1569]	Q8NFD5 1xBiotin [K1569]	AT-rich interactive domain-containing protein 1B OS=Homo sapiens OX=9606 GN=ARID1B PE=1 SV=2	1	1519.75	1.073	0.701	1.037	1.026	110.9	103.4	72.5	107.2	106.1	66.6	33	59.3	51.1	55.3	56.8	61.5	38.8	34.2	33.8	820.7	57.3	56.7	15.1	59.8	17700.7	8767.14	15746.6	13574.6	14681.7	15078.5	16342.5	10295.3	9097.22	8983.49	217999	15227.7	15067.4	4001.06	15889	Not Found
[R].SCPETLTHAVGMSESPIGPKSTMLR.[A]	1xBiotin [K20]; 1xCarbamidomethyl [C2]; 1xOxidation [M]	1	6	Q68CZ2	Q68CZ2 [887-911]	Q68CZ2 1xBiotin [K906]	Tensin-3 OS=Homo sapiens OX=9606 GN=TNS3 PE=1 SV=2	1	2928.37	0.193	0.168	1.032	1.255	37.2	192.8	14.3	198.9	56.8	37.6	41.8	31.1	30.1	194.8	238.9	14.5	14.1	40.2	34	208.3	201	299.9	56.2	57.4	11302.3	12577.8	9350.61	9063.38	58568.5	71822.8	4344.94	4225.42	12073.2	10224.7	62625.2	60429.3	90148.2	16893.3	17266.6	Not Found
[K].KTLLGDGPVVTDPK.[A]	1xBiotin [K1]	1	15	P52566	P52566 [50-63]	P52566 1xBiotin [K50]	Rho GDP-dissociation inhibitor 2 OS=Homo sapiens OX=9606 GN=ARHGDIB PE=1 SV=3	1	1665.89	0.784	0.913	1.031	0.859	83.8	111.6	101.9	106.9	95.8	75.8	86.8	98.6	118	96.8	115.6	86.2	109.2	105.6	141.6	110.8	99.8	105.3	99.3	50.5	118572	135755	154083	184498	151325	180693	134783	170741	165048	221403	173227	156046	164632	155169	78964	High
[K].YLEAIKIFSGPLK.[G]	1xBiotin [K6]	1	7	Q9BQ52	Q9BQ52 [147-159]	Q9BQ52 1xBiotin [K152]	Zinc phosphodiesterase ELAC protein 2 OS=Homo sapiens OX=9606 GN=ELAC2 PE=1 SV=2	1	1704.94	0.342	0.911	1.028	0.767	14.4	131.1	119.4	134.7	100.5	14.3	111.1	11.9	171.5	130.5	34.9	118.8	149.1	87.5	130.7	157.2	134.1	100	115.3	33.1	5306.27	41207.6	4430.97	63636	48391.8	12954.3	44074.4	55291.2	32451.8	48485.3	58299.8	49742.8	37110	42759.4	12285.6	Not Found
[R].KGAAPTPPGK.[T]	1xBiotin [K1]	1	10	Q13428	Q13428 [909-918]	Q13428 1xBiotin [K909]	Treacle protein OS=Homo sapiens OX=9606 GN=TCOF1 PE=1 SV=3	1	1149.61	0.572	1.006	1.023	0.788	79.6	104.9	105.5	107.3	102.8	86.9	2.7	96.1	167.9	82.1	114.6	115.3	101.5	141.6	117.6	117.2	110.3	132.3	112.3	1.8	114081	3546.06	126054	220260	107678	150417	151299	133125	185795	154262	153816	144690	173628	147343	2303.82	Peak Found
[K].IATGHGQQGVTQVVLKGAPGQPGTILR.[T]	1xBiotin [K16]	1	12	P51610	P51610 [821-847]	P51610 1xBiotin [K836]	Host cell factor 1 OS=Homo sapiens OX=9606 GN=HCFC1 PE=1 SV=2	1	2909.58	0.892	0.954	1.021	0.935	95.4	107	95.9	109.3	92.5	83.6	106.6	109.4	132.8	6.4	119.5	80.2	126.7	107.1	126.3	122.1	106.1	124.1	103.4	45.7	155733	198570	203851	247379	11845.2	222657	149363	235961	199556	235289	227427	197602	231268	192620	85118.2	High
[R].VLMKSPSPALHPPQK.[Y]	1xBiotin [K4]	1	89	Q9H6S0	Q9H6S0 [1217-1231]	Q9H6S0 1xBiotin [K1220]	3'-5' RNA helicase YTHDC2 OS=Homo sapiens OX=9606 GN=YTHDC2 PE=1 SV=2	1	1855.99	0.795	0.828	1.021	0.839	90.9	114.3	84.4	114.5	95.9	78.9	96.3	96.5	124.3	87.3	121.1	89.5	102.9	89.3	103.4	126.9	121.4	113.4	101.7	47.2	3.23864e+06	3.95667e+06	3.96243e+06	5.10373e+06	3.5837e+06	4.97552e+06	3.67579e+06	4.22571e+06	3.66771e+06	4.24519e+06	5.21234e+06	4.98794e+06	4.65559e+06	4.17645e+06	1.93929e+06	High
[K].VAEANQKYFSSMAEFLK.[V]	1xBiotin [K7]	1	4	Q8WWY3	Q8WWY3 [472-488]	Q8WWY3 1xBiotin [K478]	U4/U6 small nuclear ribonucleoprotein Prp31 OS=Homo sapiens OX=9606 GN=PRPF31 PE=1 SV=2	1	2189.04	0.599	0.458	1.02	1.354	51.4	85.9	27.7	94	240.9	50.2	85.1	37.3	83.8	192.6	38.6	27	17.7	141.9	196.5	91.7	11.6	260.8	30.2	235.1	10317	17484.3	7675.62	17230.1	39590.5	7935.77	5552.99	3633.25	29161.7	40399.8	18847.2	2392.64	53604.8	6198.07	48317.3	Not Found
[K].GFKGLVVPSGGGR.[F]	1xBiotin [K3]	1	12	Q9UKX7	Q9UKX7 [60-72]	Q9UKX7 1xBiotin [K62]	Nuclear pore complex protein Nup50 OS=Homo sapiens OX=9606 GN=NUP50 PE=1 SV=2	1	1456.77	0.697	0.861	1.019	0.773	81.7	118.6	93.4	114.6	91.7	76.1	87.5	83.3	125.6	89.9	120.8	77.4	114.6	95.1	109.3	128	116.8	136.6	93.4	45.6	207985	239210	227614	343437	245764	330279	211490	313319	259951	298853	349861	319175	373432	255249	124760	High
[R].ELVDLKIIWNK.[T]	1xBiotin [K6]	1	15	O14562	O14562 [84-94]	O14562 1xBiotin [K89]	Ubiquitin domain-containing protein UBFD1 OS=Homo sapiens OX=9606 GN=UBFD1 PE=1 SV=2	1	1596.88	1.016	0.942	1.014	0.722	103.3	101.7	104.5	119.3	71.2	96	121.1	96.3	121.5	90.8	94.8	97.5	114.5	81.9	111.2	118.7	92.1	131.7	65.6	66.4	65413.1	82523	65623.8	82785.3	61862.6	64595.6	66424	78013.1	55812.7	75801.5	80853.9	62741.1	89766.8	44694.6	45232.9	High
[R].MEESFSSKYVPK.[Y]	1xBiotin [K8]; 1xOxidation [M1]	1	13	P42167	P42167 [382-393]	P42167 1xBiotin [K389]	Lamina-associated polypeptide 2, isoforms beta/gamma OS=Homo sapiens OX=9606 GN=TMPO PE=1 SV=2	1	1673.75	1.836	0.9	1.014	0.855	167.6	86.4	84.4	87.7	73.9	145	166.2	157.3	111.7	81.1	79	65.2	100.5	79.2	121.3	82.3	71.4	121.4	69.3	49.2	702143	804998	761708	540929	392847	382462	315573	486758	383626	587316	398393	345817	587792	335733	238224	High
[R].EMHKTLK.[L]	1xBiotin [K4]	1	19	Q96L93	Q96L93 [1226-1232]	Q96L93 1xBiotin [K1229]	Kinesin-like protein KIF16B OS=Homo sapiens OX=9606 GN=KIF16B PE=1 SV=2	1	1112.56	1.1	1.358	1.012	0.851	103.4	94	127.6	95.1	80	101.9	110.4	89.9	79.9	124.9	92.6	125.8	133.8	112.9	93.7	84.4	115.2	78.9	107.7	47.8	7.52975e+07	8.15536e+07	6.64308e+07	5.90651e+07	9.23083e+07	6.84514e+07	9.29436e+07	9.88762e+07	8.34401e+07	6.92547e+07	6.23391e+07	8.51527e+07	5.82701e+07	7.95807e+07	35322816	High
[R].FLAAQKGAYPIIFTAWK.[L]	1xBiotin [K6]	1	27	Q6NXE6	Q6NXE6 [129-145]	Q6NXE6 1xBiotin [K134]	Armadillo repeat-containing protein 6 OS=Homo sapiens OX=9606 GN=ARMC6 PE=1 SV=2	1	2151.15	0.772	0.772	1.011	0.513	91.5	118.1	110.4	119.4	60.6	90.9	12.9	122	117.3	112.5	158.1	80.9	109.6	122.1	74.3	118.6	195.9	120	60.2	4.9	96784.3	13726.9	129931	124867	119764	168386	86150.2	116689	130037	79135.7	126265	208668	127737	64060.9	5177.65	High
[K].TLSVKGITPAVLPETVYPVIK.[E]	1xBiotin [K5]	1	24	Q9HCM1	Q9HCM1 [773-793]	Q9HCM1 1xBiotin [K777]	Retroelement silencing factor 1 OS=Homo sapiens OX=9606 GN=RESF1 PE=1 SV=3	1	2451.39	0.627	0.921	1.011	0.502	71.6	135.9	93.5	130.7	68.3	63.2	74.9	94.6	142.4	60.6	150.9	82.8	139	97.9	136.9	152.5	111.2	111.3	71.5	10.3	85042	100813	127225	191476	81577.6	202934	111315	186929	131688	184117	205169	149596	149773	96153.4	13841.6	High
[K].AENKGISPVVSEHR.[K]	1xBiotin [K4]	1	16	Q99700	Q99700 [778-791]	Q99700 1xBiotin [K781]	Ataxin-2 OS=Homo sapiens OX=9606 GN=ATXN2 PE=1 SV=2	1	1748.87	0.737	0.689	1.01	0.574	88.2	119.6	87.7	120.9	83.6	77.9	84	85.4	180.1	105.4	113.9	72.7	113.9	83.5	115.1	117	114.4	103.3	79.6	53.8	981465	1.05903e+06	1.0764e+06	2.27041e+06	1.329e+06	1.43614e+06	915998	1.43558e+06	1.05288e+06	1.45094e+06	1.47562e+06	1.44272e+06	1.30231e+06	1.00338e+06	678790	High
[RK].FQVDKVNFHMFDVGGQR.[D]	1xBiotin [K5]	3	4	Q5JWF2	Q5JWF2 [855-871]	Q5JWF2 1xBiotin [K859]	Guanine nucleotide-binding protein G(s) subunit alpha isoforms XLas OS=Homo sapiens OX=9606 GN=GNAS PE=1 SV=2	1	2250.06	0.674	0.907	1.01	0.487	86.5	128.3	120.7	129.6	34.9	94	28.1	108.6	139.4	18.9	264	17.2	131.2	144.8	29.4	140.8	185.8	128.6	31.4	37.9	39159.7	11697.1	45224	58080	7888.18	109974	7153.1	54634.9	60311.5	12251	58647.1	77391.1	53557.7	13068.8	15808.2	Peak Found
[R].VGKDSFWAK.[A]	1xBiotin [K3]	1	14	Q9UJU6	Q9UJU6 [174-182]	Q9UJU6 1xBiotin [K176]	Drebrin-like protein OS=Homo sapiens OX=9606 GN=DBNL PE=1 SV=1	1	1263.62	1.016	0.943	1.004	0.744	91.3	114.2	105.3	110.8	78.4	92.4	120	85.9	115.6	76	118.2	103.3	111.5	106.5	77.6	112.1	118.6	126.5	79.3	56.6	192939	250728	179394	241486	158870	246892	215734	232938	222511	162073	234271	247855	264265	165627	118231	High
[K].VQILPECVLPSTMSAVQLESLNKCQIFPSKPVSR.[E]	1xBiotin [K23]; 2xCarbamidomethyl [C7; C24]; 1xOxidation [M13]	1	43	Q96SW2	Q96SW2 [182-215]	Q96SW2 1xBiotin [K204]	Protein cereblon OS=Homo sapiens OX=9606 GN=CRBN PE=1 SV=1	1	4098.09	1.243	0.68	1.001	0.665	132.7	112.7	76.7	112.8	65.1	132.1	112.2	151.7	122	112.2	84.5	52.8	83.2	76.3	138.9	77.1	112.3	123.5	64.8	56.3	975556	829080	1.12019e+06	901205	828735	624447	390346	614666	563727	1.0258e+06	569867	829561	912211	478945	415568	High
[M].AASQVLGEKINILSGETVK.[A]	1xAcetyl [N-Term]; 1xBiotin [K9]	1	2	Q9Y5Z9	Q9Y5Z9 [2-20]	Q9Y5Z9 1xAcetyl [N-Term]; 1xBiotin [K10]	UbiA prenyltransferase domain-containing protein 1 OS=Homo sapiens OX=9606 GN=UBIAD1 PE=1 SV=1	1	2225.18	1.352	0.753	0.998	1.035	137.1	74.8	73.9	130.2	84	86.8	191.5	133.7	64.5	72.9	141.6	72.1	106.6	30.9	126.9	138.8	64.3	146.6	81.9	40.9	15446.1	34054.1	23774	11468.6	12975.3	25188.5	12820.7	18956.2	5500.72	22577.8	24692.1	11445.6	26070.2	14562.3	7274.93	Peak Found
[K].LKMEIK.[K]	1xBiotin [K2]	1	6	O94953	O94953 [603-608]	O94953 1xBiotin [K604]	Lysine-specific demethylase 4B OS=Homo sapiens OX=9606 GN=KDM4B PE=1 SV=4	1	987.537	0.7	0.839	0.996	0.798	80.9	115.6	96.9	114.4	92.2	78.1	90.2	85.3	129.1	73.1	121.9	102.2	103.7	99.5	100.7	128.5	120.7	99	97.3	70.8	197382	227995	215679	326308	184708	308166	258452	262069	251678	254585	324867	305157	250404	245916	178999	Peak Found
[K].SYLPPPEQPSSGSLKVEFFPHQEK.[D]	1xBiotin [K15]	1	46	Q5T8P6	Q5T8P6 [80-103]	Q5T8P6 1xBiotin [K94]	RNA-binding protein 26 OS=Homo sapiens OX=9606 GN=RBM26 PE=1 SV=3	1	2954.44	0.733	0.766	0.992	0.702	91.2	110.3	104.8	116.3	77.4	114	62.3	91.5	110.6	100.2	155.5	105.1	119.1	47.7	99.4	140.2	116.6	77.6	139.4	20.8	265600	145164	213167	257613	233419	362360	244893	277604	111201	231648	326661	271633	180922	324913	48431.8	High
[R].IPQNPSPHTHQQQNAPVTVIQSKAPIPCEVVK.[A]	1xBiotin [K23]; 1xCarbamidomethyl [C28]	1	11	Q68CP9	Q68CP9 [684-715]	Q68CP9 1xBiotin [K706]	AT-rich interactive domain-containing protein 2 OS=Homo sapiens OX=9606 GN=ARID2 PE=1 SV=2	1	3768.93	0.765	0.796	0.991	1.113	82	109.6	77.9	108.6	122	81.2	91.6	116.8	152.6	5.5	122.4	87	121.5	39.5	121.3	108.9	129.4	136.3	141.7	44.3	199465	224971	286946	374904	13626.6	300789	213776	298429	96933.4	298036	267511	317762	334855	348029	108736	High
[R].YKTIAPLVASGAVQLI.[-]	1xBiotin [K2]	1	4	Q9BRT9	Q9BRT9 [208-223]	Q9BRT9 1xBiotin [K209]	DNA replication complex GINS protein SLD5 OS=Homo sapiens OX=9606 GN=GINS4 PE=1 SV=1	1	1870.05	1.021	1.072	0.985	1.094	98.7	96.7	103.6	95.2	105.8	66.7	128.1	109.3	145.3	9.9	107	79.9	126.3	114.7	105.4	129.5	96.8	126.4	117.1	37.7	27972.7	53733.3	45829	60927.9	4154.09	44884.3	33514.6	52977.2	48099.3	44191	54312.7	40588.3	53022.2	49115.4	15820.5	Peak Found
[K].EVPTQFLDRDEEEEDADFLKVK.[R]	1xBiotin [K]	1	4	Q13206	Q13206 [618-639]	Q13206 1xBiotin [K]	Probable ATP-dependent RNA helicase DDX10 OS=Homo sapiens OX=9606 GN=DDX10 PE=1 SV=2	2	2878.35	1.105	0.898	0.978	0.829	73.7	58.6	91	210.7	66	140.9	61.7	53	49.1	48	232.9	209.1	76.2	33.9	176.3	46.9	203.4	39.8	55.3	73.4	33098.1	14488.4	12448	11522.7	11264.7	54699.9	49111.7	17889.4	7956.69	41410.4	11018.4	47773.4	9336.51	12975.8	17246.2	Peak Found
[R].SDDMFTFHGPGKSVFGTPTLETANK.[N]	1xBiotin [K12]; 1xOxidation [M4]	1	10	P49792	P49792 [1128-1152]	P49792 1xBiotin [K1139]	E3 SUMO-protein ligase RanBP2 OS=Homo sapiens OX=9606 GN=RANBP2 PE=1 SV=2	1	2926.34	1.184	0.592	0.975	0.525	144.6	122.2	72.3	119.2	41.7	230.4	17	176.4	16.1	149.1	165.2	2.2	88.3	118	145.4	199.4	14.1	118.9	8.5	50.9	252497	18643.2	193333	17690	163354	181011	2382.6	96703	129318	159344	218479	15478.8	130262	9286.16	55758	High
[K].FGTINIVHPKLGSYTK.[I]	1xBiotin [K]	1	10	Q9Y617	Q9Y617 [118-133]	Q9Y617 1xBiotin [K]	Phosphoserine aminotransferase OS=Homo sapiens OX=9606 GN=PSAT1 PE=1 SV=2	1	2001.06	1.102	1.021	0.975	0.976	84.6	109.2	111.5	106.4	88.3	8.9	88.7	231.9	114.4	8.1	128	69.2	125.3	116.8	111.5	115.5	109.1	125	92.5	54.9	14277.4	141956	371044	183109	12955.6	204827	110695	200550	186962	178486	184883	174585	199998	147998	87911.7	Not Found
[K].SSPLPAKGR.[D]	1xBiotin [K7]	1	13	Q7L2J0	Q7L2J0 [216-224]	Q7L2J0 1xBiotin [K222]	7SK snRNA methylphosphate capping enzyme OS=Homo sapiens OX=9606 GN=MEPCE PE=1 SV=1	1	1138.6	0.877	0.887	0.974	0.926	92.6	98.5	93.1	111.8	103.9	86.8	98	97.3	124	99	103.6	78.4	110	97.9	117.6	120.7	94.7	114.8	109.2	48.1	1.12998e+06	1.27487e+06	1.26643e+06	1.61323e+06	1.28885e+06	1.34775e+06	1.01973e+06	1.43121e+06	1.274e+06	1.52976e+06	1.57085e+06	1.23291e+06	1.49357e+06	1.42155e+06	625634	Peak Found
[R].TINKAWVESR.[E]	1xBiotin [K4]	1	3	Q9HB71	Q9HB71 [209-218]	Q9HB71 1xBiotin [K212]	Calcyclin-binding protein OS=Homo sapiens OX=9606 GN=CACYBP PE=1 SV=2	1	1429.73	0.531	0.879	0.974	1.222	20.1	146.6	128.9	127.5	76.8	88.3	20.7	19.6	11.3	150.4	166.2	8.9	182.8	132.3	130.8	161.8	124.7	203.1	20.5	78.8	66218.6	15496.5	14685.1	8469.75	112873	124677	6665.86	137130	99222.4	98146.6	121378	93564.2	152372	15371.4	59105.3	Peak Found
[R].AVGTQTLSGAGLLKMFNK.[A]	1xBiotin [K14]	1	32	Q13596	Q13596 [273-290]	Q13596 1xBiotin [K286]	Sorting nexin-1 OS=Homo sapiens OX=9606 GN=SNX1 PE=1 SV=3	1	2062.08	0.921	0.889	0.969	0.945	98.6	107	93.9	99.3	101.1	81.5	108.3	92.6	117.2	93.1	100.5	88.2	151.5	82.8	123.1	90.2	93.2	159.9	94.9	23.2	259131	344170	294334	372492	295959	319433	280307	481699	263131	391414	286829	296182	508507	301730	73713.8	High
[K].AVPSQKR.[T]	1xBiotin [K6]	1	2	P31949	P31949 [98-104]	P31949 1xBiotin [K103]	Protein S100-A11 OS=Homo sapiens OX=9606 GN=S100A11 PE=1 SV=2	1	1011.54	1.312	1.074	0.966	0.856	117.6	100.3	100	96.9	85.2	104.5	121.4	100.1	89.2	65.9	92.6	76.6	99.4	88.9	86.2	50.2	147.7	245	75.8	56.4	65028.6	75542.4	62255	55500.2	40977.1	57587.4	47675.3	61847.4	55321.9	53625	31231.8	91860.3	152370	47121.2	35094.3	Peak Found
[R].YQLLPKMEIGPVSSSR.[F]	1xBiotin [K6]	1	13	Q96EB1	Q96EB1 [164-179]	Q96EB1 1xBiotin [K169]	Elongator complex protein 4 OS=Homo sapiens OX=9606 GN=ELP4 PE=1 SV=2	1	2031.04	0.851	0.889	0.966	0.752	100.2	110.9	98.5	107.1	83.3	92.7	107.4	101.1	108.9	111.8	133.3	86.3	140.7	99.4	17.2	108	128.8	125.8	84.1	54.3	92427.4	107065	100743	108575	111462	132870	85969.5	140263	99076.8	17172.6	107670	128406	125350	83782.8	54092.5	High
[R].YIGIVKQAGLER.[M]	1xBiotin [K6]	1	16	P52597	P52597 [219-230]	P52597 1xBiotin [K224]	Heterogeneous nuclear ribonucleoprotein F OS=Homo sapiens OX=9606 GN=HNRNPF PE=1 SV=3	1	1572.86	0.906	0.842	0.962	0.962	98.1	101.5	95.8	107	97.6	73.1	116	101	128	104.5	91.5	67.4	98.7	107.8	110.2	123.1	83.5	144.9	100.5	49.8	99731.4	158255	137828	174678	142548	124797	91983	134630	147110	150357	167974	113997	197740	137172	67983.6	High
[K].DVPSPLHAGSKLFPAVPLPDIR.[S]	1xBiotin [K11]	1	15	Q9Y4F3	Q9Y4F3 [63-84]	Q9Y4F3 1xBiotin [K73]	Meiosis regulator and mRNA stability factor 1 OS=Homo sapiens OX=9606 GN=MARF1 PE=1 SV=6	1	2552.37	0.669	0.674	0.962	0.745	88.5	116.9	89	112.4	93.3	71.4	85.3	102.3	112.6	106.8	171.8	72	85.7	98	106	116.8	108.2	128	89.8	45.2	77143	92084.7	110527	121570	115386	185548	77796.4	92598.5	105862	114535	126115	116892	138249	97024.2	48841.1	High
[R].GWDDTYVLSDMLKTVK.[I]	1xBiotin [K]	1	6	Q8N6R0	Q8N6R0 [682-697]	Q8N6R0 1xBiotin [K]	eEF1A lysine and N-terminal methyltransferase OS=Homo sapiens OX=9606 GN=EEF1AKNMT PE=1 SV=1	1	2097	1.138	1.358	0.958	0.834	90.9	79.8	108.4	76.5	144.4	77.1	74.6	222.6	67.7	230.4	47.2	95.1	91.9	68	64.9	66.9	47.7	31.5	192.1	122.5	17313	16749.4	49992.2	15213.3	51751.3	10599	21355.3	20654.1	15271.2	14580.2	15030.6	10717	7065.46	43144.8	27510	High
[R].RPDQQLQGEGKIIDR.[R]	1xBiotin [K11]	1	3	Q8NC51	Q8NC51 [112-126]	Q8NC51 1xBiotin [K122]	Plasminogen activator inhibitor 1 RNA-binding protein OS=Homo sapiens OX=9606 GN=SERBP1 PE=1 SV=2	1	1979.01	0.71	1.025	0.958	0.581	87.5	126.3	91.7	121	73.4	97.8	90	88	129.8	77.6	137.8	90.7	141.3	94.3	131.7	106.3	124.3	108.8	75.5	6.2	167701	154241	150802	222567	132979	236345	155541	242329	161648	225734	182264	213210	186576	129387	10599.8	Peak Found
[R].GQGEKSATPSR.[K]	1xBiotin [K5]	1	16	P46060	P46060 [402-412]	P46060 1xBiotin [K406]	Ran GTPase-activating protein 1 OS=Homo sapiens OX=9606 GN=RANGAP1 PE=1 SV=1	1	1343.64	0.923	1.025	0.956	1.158	95.6	103.6	106.2	99	95.7	84.8	104.9	102.4	126.3	36.2	110.9	87.9	120.2	113.7	108.2	101.9	106	146.3	102.6	47.7	458011	566540	552691	682094	195244	598917	474738	649015	613862	584218	549994	572314	789786	553676	257520	High
[K].GTPGKGATPAPPGK.[A]	1xBiotin [K5]	1	16	Q13428	Q13428 [309-322]	Q13428 1xBiotin [K313]	Treacle protein OS=Homo sapiens OX=9606 GN=TCOF1 PE=1 SV=3	1	1461.75	0.714	0.829	0.955	0.937	77.4	108.3	89.8	103.5	121.1	81	80.2	92.2	136.2	113.5	103.2	96.7	94.1	88.6	102.8	108.4	109.9	127.5	126.8	38.9	931713	921521	1.0603e+06	1.56531e+06	1.30478e+06	1.18649e+06	1.11195e+06	1.08146e+06	1.01847e+06	1.18176e+06	1.24628e+06	1.26363e+06	1.46612e+06	1.458e+06	447285	High
[R].TLLIKTVETR.[D]	1xBiotin [K5]	1	27	P08670	P08670 [441-450]	P08670 1xBiotin [K445]	Vimentin OS=Homo sapiens OX=9606 GN=VIM PE=1 SV=4	1	1399.8	1.084	0.866	0.952	1.005	114.2	105.6	91.5	100.5	88.2	122.1	111.4	137	126.4	0.8	112.9	81.2	109.3	97.8	107.4	118.9	96.8	127	94.3	56.7	1.10368e+06	1.00697e+06	1.23864e+06	1.14248e+06	7033.96	1.02062e+06	733628	987874	884192	971266	1.07488e+06	875148	1.14838e+06	852140	512565	High
[R].GREEAIMKMVK.[L]	1xBiotin [K8]	1	10	Q9H8U3	Q9H8U3 [200-210]	Q9H8U3 1xBiotin [K207]	AN1-type zinc finger protein 3 OS=Homo sapiens OX=9606 GN=ZFAND3 PE=1 SV=1	2	1517.76	0.47	0.853	0.952	0.609	60.5	128.7	109.8	122.5	78.4	70.9	61.8	45	145.3	121.8	131.5	105.9	113.7	112.2	101.8	139.8	125.1	102.6	80.1	42.6	135427	118104	86061.7	277541	232769	251184	202258	217196	214306	194408	267074	239016	196015	153033	81364.8	High
[R].FVYHLSDLCKK.[C]	1xBiotin [K]; 1xCarbamidomethyl [C9]	1	18	P01591	P01591 [83-93]	P01591 1xBiotin [K]	Immunoglobulin J chain OS=Homo sapiens OX=9606 GN=JCHAIN PE=1 SV=4	1	1635.8	0.598	0.743	0.951	0.72	75.3	126	89.3	118.5	90.8	80.3	79.2	73.2	135.7	106	132.4	90.5	100.8	93.9	129.1	124.5	110.4	95.4	106.5	42	574685	566511	524109	971071	758311	947522	647363	721425	671705	923935	891157	790198	682633	762418	300542	High
[K].TGEEINFGKLITKPSEGTTLR.[V]	1xBiotin [K9]	1	8	P49959	P49959 [408-428]	P49959 1xBiotin [K416]	Double-strand break repair protein MRE11 OS=Homo sapiens OX=9606 GN=MRE11 PE=1 SV=3	1	2517.3	0.693	0.714	0.951	0.647	76	169	120.8	127.6	6.6	75	6.9	130.8	6.4	166.7	188.8	111.1	119.1	121.2	179.5	125.8	117.2	140.9	4.1	6.5	174110	16006.9	303760	14886.4	387086	438240	258047	276538	281326	416636	292155	271994	327114	9627.39	15056.7	Peak Found
[K].AQYKSLIGVEYKPVSATGAEDK.[D]	1xBiotin [K4]	1	28	P07814	P07814 [940-961]	P07814 1xBiotin [K943]	Bifunctional glutamate/proline--tRNA ligase OS=Homo sapiens OX=9606 GN=EPRS1 PE=1 SV=5	1	2580.3	0.694	0.906	0.948	1.051	75	108.2	98.1	105	113.7	98.8	76.3	62.9	126.7	99.5	110	99.7	145.7	83.5	94.3	107.9	106.8	115.6	134.6	37.6	774858	598736	493433	994062	780353	863192	782394	1.14331e+06	655155	739879	846545	837850	907065	1.05598e+06	295064	High
[K].TAASAPANVSKGTTPLAPPPKPVR.[R]	1xBiotin [K11]	1	36	Q96D71	Q96D71 [681-704]	Q96D71 1xBiotin [K691]	RalBP1-associated Eps domain-containing protein 1 OS=Homo sapiens OX=9606 GN=REPS1 PE=1 SV=3	1	2554.38	0.727	0.859	0.948	0.774	85.2	117.2	86.5	111.1	100	86.8	86.8	88.5	138.5	94.7	119.4	119	85.3	88.1	113.2	107.8	114	101.9	107.3	49	1.00193e+06	1.00237e+06	1.02259e+06	1.59957e+06	1.09312e+06	1.37854e+06	1.3748e+06	984664	1.01714e+06	1.3069e+06	1.24448e+06	1.31672e+06	1.17642e+06	1.23885e+06	565470	High
[R].SYTPMKGGISNVWFDR.[F]	1xBiotin [K6]	1	24	Q5VWZ2	Q5VWZ2 [65-80]	Q5VWZ2 1xBiotin [K70]	Lysophospholipase-like protein 1 OS=Homo sapiens OX=9606 GN=LYPLAL1 PE=1 SV=3	1	2083.97	1.008	1.202	0.944	1.063	102.7	95.5	110.2	90.2	101.5	99.8	65.4	120.5	92.8	78.7	119.6	94.7	146.8	107.2	87.7	80.8	110.1	156	98.7	41.3	214370	140414	258893	199360	169104	256935	203310	315217	230147	188281	173542	236569	335019	211983	88634.1	High
[K].SGLTGYIKGIFGFR.[S]	1xBiotin [K8]	1	19	Q9UHB9	Q9UHB9 [613-626]	Q9UHB9 1xBiotin [K620]	Signal recognition particle subunit SRP68 OS=Homo sapiens OX=9606 GN=SRP68 PE=1 SV=2	1	1741.91	1.314	1.335	0.943	0.913	119.3	90.8	121.2	85.7	83	130.8	47.7	117.8	2.9	192.4	89.7	159	119.7	109.7	84.6	73.8	129	85.6	75.4	81.9	110064	40148.6	99162.3	2444.01	161984	75476.3	133827	100724	92356.1	71174.7	62134.1	108609	72034.5	63500.4	68945.4	High
[K].AKSIIPNK.[V]	1xBiotin [K2]	1	13	Q9ULE6	Q9ULE6 [48-55]	Q9ULE6 1xBiotin [K49]	Paladin OS=Homo sapiens OX=9606 GN=PALD1 PE=1 SV=3	1	1096.62	0.848	0.864	0.941	0.788	92.3	113.5	98	106.8	89.4	110.3	90.6	90.3	129.6	106.4	111.4	96.2	99.7	92.6	109.5	104.9	102.4	116.4	87.8	51.9	475884	391023	389442	559273	459268	480811	415238	430016	399457	472468	452412	441743	502450	378772	223968	High
[R].STVSKSK.[D]	1xBiotin [K]	1	4	Q96A65	Q96A65 [12-18]	Q96A65 1xBiotin [K]	Exocyst complex component 4 OS=Homo sapiens OX=9606 GN=EXOC4 PE=1 SV=1	1	962.498	0.777	0.965	0.939	0.976	85.4	109.9	106	103.2	95.6	87.1	92.4	77.5	150.3	22.6	112	108.1	142.3	90.4	103.4	105.2	120.4	97.5	146.8	44	38703	41058.7	34464.4	66824.9	10042	49806.3	48049.8	63265.7	40200.3	45985.6	46767.3	53532.5	43342.5	65250.8	19578.7	Peak Found
[K].TGMNVELAFLAIAK.[E]	1xBiotin [K14]; 1xOxidation [M3]	1	5	Q96AX2	Q96AX2 [176-189]	Q96AX2 1xBiotin [K189]	Ras-related protein Rab-37 OS=Homo sapiens OX=9606 GN=RAB37 PE=1 SV=3	0	1719.88	0.718	0.003	0.939	0.996	110.6	129.6	0.3	98.2	161.4	43	126.4	114.6	94.3	176.1	134.3	0.3	43.5	0.3	92.2	101.7	165.3	167.3	175.3	65.6	394802	1.15984e+06	1.05164e+06	865356	1.61596e+06	1.23299e+06	2506.66	399326	2418.74	845992	933729	1.51674e+06	1.53518e+06	1.60869e+06	602533	Peak Found
[R].ISKFYPIPSLHSTGS.[-]	1xBiotin [K3]	1	12	Q9H2G2	Q9H2G2 [1221-1235]	Q9H2G2 1xBiotin [K1223]	STE20-like serine/threonine-protein kinase OS=Homo sapiens OX=9606 GN=SLK PE=1 SV=1	1	1859.94	0.934	0.91	0.938	0.826	104.3	111.6	89.7	102.3	92.2	104.1	108.9	110.9	116.5	83.4	129.4	75.9	122.3	93.7	121.3	106.1	106.8	120.4	96.3	4	90097.4	94184.6	95966.5	100792	72110.6	111924	65655.2	105807	81056.1	104944	91831.2	92398	104169	83275.8	3470.2	High
[K].IKSASPCIADK.[I]	1xBiotin [K2]; 1xCarbamidomethyl [C7]	1	12	Q05209	Q05209 [464-474]	Q05209 1xBiotin [K465]	Tyrosine-protein phosphatase non-receptor type 12 OS=Homo sapiens OX=9606 GN=PTPN12 PE=1 SV=3	1	1415.7	0.656	0.781	0.937	0.617	86	127	89.6	119	78.4	72.6	87.1	86.1	127.2	110.6	133.6	89.7	119.7	86.5	119.2	111.3	122.4	115.1	78.5	40.6	443002	531451	525689	776260	675340	815342	547833	730534	527758	727728	679575	746970	702942	479043	247645	High
[R].ELPHFTEAGLKILR.[V]	1xBiotin [K11]	1	8	Q8TCU4	Q8TCU4 [1819-1832]	Q8TCU4 1xBiotin [K1829]	Alstrom syndrome protein 1 OS=Homo sapiens OX=9606 GN=ALMS1 PE=1 SV=4	1	1850	0.822	0.655	0.937	0.748	98.8	120.1	78.7	112.6	89.8	106.4	55.9	110.6	224.1	4.4	129.4	68	107.9	84.8	124.6	121.2	108.4	119.9	96.7	37.7	82310.4	43269.6	85527.2	173358	3378.13	100090	52608.7	83441.9	65564.3	96369	93774.4	83868.4	92745.4	74834.9	29174	Peak Found
[K].ISKGANPVEIR.[R]	1xBiotin [K3]	1	28	P10809	P10809 [131-141]	P10809 1xBiotin [K133]	60 kDa heat shock protein, mitochondrial OS=Homo sapiens OX=9606 GN=HSPD1 PE=1 SV=2	1	1409.76	0.678	0.739	0.937	0.792	80.8	117.8	91.5	116.6	93.2	75.3	81.7	93.5	137.9	112	119.1	82.7	101.9	92.6	104.9	120.1	117.9	120.1	94.3	46	1.94283e+06	2.10831e+06	2.41132e+06	3.5581e+06	2.88868e+06	3.0727e+06	2.1345e+06	2.62819e+06	2.38839e+06	2.70635e+06	3.09863e+06	3.04289e+06	3.09989e+06	2.43205e+06	1187620	High
[R].WLKGGVVLK.[E]	1xBiotin [K3]	1	2	P35613	P35613 [171-179]	P35613 1xBiotin [K173]	Basigin OS=Homo sapiens OX=9606 GN=BSG PE=1 SV=2	1	1225.71	0.355	0.273	0.936	0.555	91.1	141.9	38.7	149.5	78.8	14.5	36.6	64.2	40.7	528.3	57.1	13.4	21.4	15.6	60.1	494.6	31.1	64.7	31.7	26.1	4284.24	10850.6	19001.9	12062.6	156456	16903.7	3971.14	6326.92	4614.08	17811	146461	9197.53	19147.9	9388.23	7730.54	Not Found
[K].VFVVKGLSSSSR.[R]	1xBiotin [K5]	1	7	Q9UBW5	Q9UBW5 [246-257]	Q9UBW5 1xBiotin [K250]	Bridging integrator 2 OS=Homo sapiens OX=9606 GN=BIN2 PE=1 SV=3	1	1491.8	0.884	0.638	0.935	0.543	109.4	123.8	91.5	115.3	60	115.9	96.2	117.6	158.6	79.5	131.1	96.8	101.3	16.6	122.1	148.3	111.8	86.1	54.6	63.5	131071	108825	133007	179423	89959.3	148329	109544	114560	18817.9	138144	167786	126503	97460.1	61761.4	71832.5	High
[K].KLVWVPSDK.[S]	1xBiotin [K1]	1	30	P35579	P35579 [30-38]	P35579 1xBiotin [K30]	Myosin-9 OS=Homo sapiens OX=9606 GN=MYH9 PE=1 SV=4	1	1297.7	0.781	0.716	0.932	0.81	90.8	118.3	84.7	110.3	95.9	89	88.8	92.9	119	112.3	116	83	109.2	77.8	130.2	108.1	96	123	94	60.6	1.46585e+06	1.46304e+06	1.53036e+06	1.95962e+06	1.84906e+06	1.9107e+06	1.36727e+06	1.79781e+06	1.28045e+06	2.1438e+06	1.78051e+06	1.58017e+06	2.02531e+06	1.5484e+06	997446	High
[K].GGSKTSSTIK.[S]	1xBiotin [K4]	1	1	P33241	P33241 [301-310]	P33241 1xBiotin [K304]	Lymphocyte-specific protein 1 OS=Homo sapiens OX=9606 GN=LSP1 PE=1 SV=1	1	1191.6	0.826	0.897	0.93	0.774	97	117.4	94	108.1	83.6	13.2	113.6	107.8	130.5	61.9	133.4	92.8	104.5	119.7	119.3	120.2	124	118.3	92.9	47.9	10136.2	87048.6	82640.7	100066	47450.9	102283	71126.2	80120.7	91730.5	91417.5	92120.6	95094.9	90668	71247.4	36729.5	Not Found
[R].TSAAAVSSKLLQAR.[V]	1xBiotin [K9]	1	5	Q8NF50	Q8NF50 [886-899]	Q8NF50 1xBiotin [K894]	Dedicator of cytokinesis protein 8 OS=Homo sapiens OX=9606 GN=DOCK8 PE=1 SV=3	1	1628.88	0.957	0.831	0.927	0.957	128.2	134.1	31.6	124.3	81.8	134.7	140	125.7	140.8	19.2	148.6	33.2	123.5	20.1	154.8	130.6	15.6	142.1	85.3	86	66488	69072.9	62014.4	69511.6	9454.56	73317.2	16401.1	60952.6	9907.96	76373.5	64433	7691.98	70144.8	42088.3	42436.2	High
[R].ISRPHPSTAESKAPTPK.[F]	1xBiotin [K12]	1	43	Q71RC2	Q71RC2 [460-476]	Q71RC2 1xBiotin [K471]	La-related protein 4 OS=Homo sapiens OX=9606 GN=LARP4 PE=1 SV=3	1	2030.05	0.73	0.861	0.925	0.725	95.5	106.7	91.9	122	83.9	63.6	101.8	97.1	108.4	104	139.5	83.8	134.1	93.4	124	89.7	129	85.2	101.1	45.5	563000	901026	859106	959558	920327	1.23424e+06	741515	1.18692e+06	826473	1.09722e+06	793558	1.14135e+06	754098	894855	402496	High
[K].SPAKSPNPSTPR.[G]	1xBiotin [K4]	1	16	O76021	O76021 [392-403]	O76021 1xBiotin [K395]	Ribosomal L1 domain-containing protein 1 OS=Homo sapiens OX=9606 GN=RSL1D1 PE=1 SV=3	1	1464.73	0.837	0.693	0.924	0.863	94.2	112.6	78	108.1	107.1	78.2	101.4	97.8	144.1	93	116.8	79	96.5	80.9	128.8	86	112.2	111.1	124.4	49.8	187866	243650	234963	346183	223573	280699	189707	231804	194464	309492	206647	269628	267019	298836	119637	High
[R].AHSFTSKGPGPLLPPPPPK.[H]	1xBiotin [K7]	1	4	P78314	P78314 [223-241]	P78314 1xBiotin [K229]	SH3 domain-binding protein 2 OS=Homo sapiens OX=9606 GN=SH3BP2 PE=1 SV=2	1	2151.14	0.75	0.748	0.923	0.741	90.8	121.1	90.6	107.2	90.3	82.9	89.1	102.7	147.4	97.1	118.9	88.9	103	83.2	100.1	136	105.3	109.2	88.7	47.6	295116	317406	365702	524685	345569	423259	316662	366619	296096	356424	484341	374875	388695	315837	169507	Peak Found
[R].AMKTVFGVEPDLTR.[E]	1xBiotin [K3]	1	12	Q96KP4	Q96KP4 [400-413]	Q96KP4 1xBiotin [K402]	Cytosolic non-specific dipeptidase OS=Homo sapiens OX=9606 GN=CNDP2 PE=1 SV=2	1	1789.9	0.715	0.773	0.921	1.255	114.4	172.4	16	158.8	38.4	10.1	137.4	100.8	12	152	192.1	14.1	148.5	13.7	140	163.7	121	241	33.9	19.6	4344.2	59016.1	43308.2	5167.38	65291.4	82493.9	6046.72	63764.8	5865.82	60140.8	70326.4	51975.9	103506	14544.4	8420.05	High
[R].KSSTHNKPSEGKAANPK.[M]	1xBiotin [K12]	1	2	Q9NUQ6	Q9NUQ6 [390-406]	Q9NUQ6 1xBiotin [K401]	SPATS2-like protein OS=Homo sapiens OX=9606 GN=SPATS2L PE=1 SV=2	2	2007.01	0.537	0.616	0.919	0.889	70.3	136.1	83.9	99.3	110.3	57.2	73.1	82.7	141.4	76.9	153.9	87.1	80.9	92.8	141.4	84	103.2	142.5	114.6	68.4	23158.2	29568.6	33456.4	57219.3	31106.1	62265	35261.1	32746.1	37558.1	57230.8	34009.8	41754.9	57666.2	46358.3	27663.7	Peak Found
[K].GPSSVEDIKAK.[M]	1xBiotin [K11]	1	2	P06748	P06748 [240-250]	P06748 1xBiotin [K250]	Nucleophosmin OS=Homo sapiens OX=9606 GN=NPM1 PE=1 SV=2	1	1356.68	1.1	0.95	0.917	0.668	100	114.8	109	105.2	71	74.5	94.5	174.4	148.7	67.7	108.5	80.1	103.1	109.7	101.3	99.5	95.1	130.5	67.1	45.2	189963	241084	444573	379223	172700	276693	204345	262898	279613	258270	253712	242505	332688	171180	115288	Peak Found
[K].STDVAKTFR.[K]	1xBiotin [K6]	1	18	P13796	P13796 [83-91]	P13796 1xBiotin [K88]	Plastin-2 OS=Homo sapiens OX=9606 GN=LCP1 PE=1 SV=6	1	1250.62	0.885	0.891	0.917	0.808	98.9	108.8	96.9	107.4	87.9	91.4	108.3	99.2	122.3	106.6	109.1	97.1	112.4	89.6	94	107.6	112.2	113.7	88.2	48.4	839493	994842	911010	1.12394e+06	979209	1.00198e+06	892328	1.03281e+06	822823	863612	988949	1.03059e+06	1.04482e+06	809860	444440	High
[K].VTQQGLKMVVPGLDGAQIPR.[D]	1xBiotin [K7]	1	66	P49327	P49327 [1152-1171]	P49327 1xBiotin [K1158]	Fatty acid synthase OS=Homo sapiens OX=9606 GN=FASN PE=1 SV=3	1	2333.25	0.688	0.778	0.911	0.711	79.6	124.6	93.7	113.5	88.6	83.7	79.3	95.2	138.3	99.3	130.9	98.4	107.6	80.2	119.2	119.7	116.1	99.7	93.1	39.4	1.80848e+06	1.71411e+06	2.05709e+06	2.9901e+06	2.14769e+06	2.82951e+06	2.12777e+06	2.326e+06	1.73465e+06	2.57761e+06	2.58682e+06	2.51026e+06	2.15518e+06	2.01201e+06	851336	High
[R].MEESFSSKYVPK.[Y]	1xBiotin [K8]	1	24	P42167	P42167 [382-393]	P42167 1xBiotin [K389]	Lamina-associated polypeptide 2, isoforms beta/gamma OS=Homo sapiens OX=9606 GN=TMPO PE=1 SV=2	1	1657.76	0.811	0.852	0.91	0.649	92.3	120.6	99	109.7	78.3	91	91.5	111.6	119.6	88.4	137.7	98.1	117.3	93.3	87.8	114.9	108.8	120.1	77.7	42.2	1.70571e+06	1.71651e+06	2.09308e+06	2.24242e+06	1.6579e+06	2.58205e+06	1.84059e+06	2.19974e+06	1.74991e+06	1.64719e+06	2.15401e+06	2.03997e+06	2.25276e+06	1.45622e+06	791757	High
[K].LKMAPVPLDDSNRPASLTK.[D]	1xBiotin [K2]	1	8	Q9NYF8	Q9NYF8 [549-567]	Q9NYF8 1xBiotin [K550]	Bcl-2-associated transcription factor 1 OS=Homo sapiens OX=9606 GN=BCLAF1 PE=1 SV=2	1	2279.19	0.813	1.571	0.91	0.689	64.4	88.9	139.6	107.3	99.9	59.2	126.2	68.1	94.1	62.1	155.1	147.8	161.2	110.9	7.4	113.5	141.1	105.8	106.9	40.5	91661.2	195331	105450	145630	96182	240130	228726	249607	171662	11502.5	175754	218404	163783	165493	62666.9	Peak Found
[M].SVFGKLFGAGGGK.[A]	1xAcetyl [N-Term]; 1xBiotin [K5]	1	11	Q9H444	Q9H444 [2-14]	Q9H444 1xAcetyl [N-Term]; 1xBiotin [K6]	Charged multivesicular body protein 4b OS=Homo sapiens OX=9606 GN=CHMP4B PE=1 SV=1	1	1492.76	0.659	0.835	0.908	1.184	79.3	120.4	100.2	109.3	90.8	56.5	90.4	95.7	1.6	137.2	157.2	6.5	131.2	114.1	135.2	107.9	124.5	186.1	103.5	52.4	102809	164546	174239	2946.13	249743	286094	11794.2	238793	207777	246099	196509	226681	338793	188345	95442	Peak Found
[K].KDMSPQK.[F]	1xBiotin [K1]	1	3	Q96SW2	Q96SW2 [407-413]	Q96SW2 1xBiotin [K407]	Protein cereblon OS=Homo sapiens OX=9606 GN=CRBN PE=1 SV=1	1	1059.5	0.616	0.861	0.903	0.748	80.2	130.2	101.5	117.7	70.3	69.1	91.5	76.9	150.7	81.1	124.8	97.3	129.8	95.8	99.6	125.9	112.7	112.8	67.4	64.7	108607	143726	120739	236806	127457	196024	152815	203851	150440	156399	197776	177090	177204	105838	101585	Peak Found
[K].AAVTPGKK.[A]	1xBiotin [K]	1	6	P19338	P19338 [81-88]	P19338 1xBiotin [K]	Nucleolin OS=Homo sapiens OX=9606 GN=NCL PE=1 SV=3	1	997.55	0.811	0.825	0.902	0.917	72.6	119.5	97.3	101.2	109.5	76.7	77.7	105.4	127.9	57.3	129.9	90.7	104.2	107.2	117.3	103.2	108.4	118.3	117.3	58.4	86171.9	87355.4	118528	143827	64415.7	146083	101994	117086	120540	131822	116041	121876	133043	131835	65665.2	Peak Found
[K].TIGGGDDSFNTFFSETGAGKHVPR.[A]	1xBiotin [K20]	5	5	Q71U36	Q71U36 [41-64]	Q71U36 1xBiotin [K60]	Tubulin alpha-1A chain OS=Homo sapiens OX=9606 GN=TUBA1A PE=1 SV=1	1	2723.25	0.102	0.015	0.901	0.018	8.8	436.1	6	41.4	7.7	7.2	53.5	6.2	3.4	356.3	524.8	2.4	8.1	4.9	33.8	6.9	473	6.3	6.1	7.1	16521.2	122843	14126.1	7827.09	817972	1.20483e+06	5428.53	18595.1	11253.5	77628.1	15942.5	1.08605e+06	14494.5	14046.6	16242.8	Not Found
[M].SKSESPKEPEQLR.[K]	1xAcetyl [N-Term]; 1xBiotin [K2]	1	15	P09651	P09651 [2-14]	P09651 1xAcetyl [N-Term]; 1xBiotin [K3]	Heterogeneous nuclear ribonucleoprotein A1 OS=Homo sapiens OX=9606 GN=HNRNPA1 PE=1 SV=5	2	1782.87	0.026	0.847	0.901	0.89	3.3	130.2	110.3	140.3	115.9	0.4	3	143.3	115	109.1	147.9	88.7	97.5	125.4	98.1	124	133.3	163	102.4	48.8	2591.08	17805.1	864607	693991	658045	892548	535053	588041	756509	591607	748287	804386	983596	617907	294277	Not Found
[R].KSVSPSK.[T]	1xBiotin [K1]	1	3	Q8NCD3	Q8NCD3 [554-560]	Q8NCD3 1xBiotin [K554]	Holliday junction recognition protein OS=Homo sapiens OX=9606 GN=HJURP PE=1 SV=2	1	958.503	0.747	0.774	0.898	0.731	92.9	124.3	96.2	111.6	75	65.2	96	93.4	169.7	37.9	125	96.7	83.7	114.3	112.2	109.8	150.8	124	75.4	45.7	45954.4	67652.9	65794.5	119585	26710.8	88094.1	68148.1	59001.7	80555.5	79068.8	77356	106274	87390.2	53154.9	32182.6	Peak Found
[K].SPQVKPASTMGMGPLGKGAGPVPPGK.[V]	1xBiotin [K17]	1	26	Q13428	Q13428 [503-528]	Q13428 1xBiotin [K519]	Treacle protein OS=Homo sapiens OX=9606 GN=TCOF1 PE=1 SV=3	1	2672.37	0.506	0.884	0.895	0.773	61.3	121.2	107.2	108.5	101.8	47.7	63.3	81.6	125.1	97	153.2	110.7	141.1	79.9	99	121	112	118.4	105.2	44.7	147726	195936	252589	387554	300541	474509	342744	437043	247599	306673	374846	347020	366804	325696	138561	High
[-].MKIEEVK.[S]	1xBiotin [K2]	1	15	Q9Y265	Q9Y265 [1-7]	Q9Y265 1xBiotin [K2]	RuvB-like 1 OS=Homo sapiens OX=9606 GN=RUVBL1 PE=1 SV=1	1	1102.56	0.537	0.867	0.894	0.738	67.7	126.1	100.3	112.8	93	67.8	71.2	74.5	141.2	82.5	132.6	105.4	122.4	103	86.1	118.5	121.6	97.8	126.4	49	535064	561565	587778	1.11403e+06	651099	1.04589e+06	831844	965932	812564	679670	935031	959601	771354	997395	386478	High
[K].GFVVINQKGIDPFSLDALSK.[E]	1xBiotin [K8]	1	29	P40227	P40227 [288-307]	P40227 1xBiotin [K295]	T-complex protein 1 subunit zeta OS=Homo sapiens OX=9606 GN=CCT6A PE=1 SV=3	1	2374.25	0.647	0.55	0.893	0.422	88.7	137.1	93.9	122.5	57.9	84.2	87.5	110.3	135.3	108.1	201.5	92.6	110.8	4.1	102	130.9	120.8	147.5	57.1	7.3	163742	170123	214392	262969	210138	391761	180061	215431	7907.46	198180	254422	234909	286672	110998	14112.2	High
[K].SRPGSVVPTTLFQGIKTVNPTFR.[G]	1xBiotin [K16]	1	24	Q8TEY7	Q8TEY7 [243-265]	Q8TEY7 1xBiotin [K258]	Ubiquitin carboxyl-terminal hydrolase 33 OS=Homo sapiens OX=9606 GN=USP33 PE=1 SV=2	1	2728.46	0.72	0.858	0.893	0.825	83.8	116.4	99.8	103.9	96.1	87.5	90.1	96.5	125.1	1.7	168.1	84.3	115.8	107.3	111.7	136.5	92.2	122.2	103.3	57.5	179658	184995	198007	256816	3537.51	344959	172953	237563	220306	229339	280210	189263	250850	211981	118079	High
[K].FNVWDTAGQEKFGGLR.[D]	1xBiotin [K11]	1	21	P62826	P62826 [61-76]	P62826 1xBiotin [K71]	GTP-binding nuclear protein Ran OS=Homo sapiens OX=9606 GN=RAN PE=1 SV=3	1	2050.98	0.81	0.855	0.891	0.925	90.4	111.6	95.4	99.4	103.3	97.8	91.6	81.1	115.9	107.7	113.1	82.3	118	96.7	93.5	129.9	100.7	112.5	104.7	54.4	229345	214889	190359	271943	252536	265364	193142	276771	226858	219224	304716	236332	263947	245539	127709	High
[R].VTKSPAPVHR.[G]	1xBiotin [K3]	1	14	Q9NRA8	Q9NRA8 [667-676]	Q9NRA8 1xBiotin [K669]	Eukaryotic translation initiation factor 4E transporter OS=Homo sapiens OX=9606 GN=EIF4ENIF1 PE=1 SV=2	1	1317.71	0.715	0.772	0.891	0.8	83.8	121	88	110.4	96.8	79.1	100.6	85.6	123.6	93.8	140.7	85.6	89.9	108.7	83.5	124.9	112.8	116.2	98.9	56.1	129357	164598	140030	202197	153415	230206	139952	147012	177820	136616	204271	184551	190046	161857	91752.7	High
[R].KGAAPAPPGK.[T]	1xBiotin [K1]	1	1	Q13428	Q13428 [384-393]	Q13428 1xBiotin [K384]	Treacle protein OS=Homo sapiens OX=9606 GN=TCOF1 PE=1 SV=3	1	1119.6	0.767	0.975	0.887	0.826	88.3	115.2	103.2	102.1	91.2	11.2	105.1	105.2	143.8	12.9	137	78.7	122.8	140.2	121.5	125.4	110.3	108.5	118.8	58.5	15359.2	143835	143982	196864	17699.7	187509	107766	168050	191919	166231	171684	151009	148449	162646	80001.4	Not Found
[K].NNPATPSTAMGSSVPYSTAKTPHPVLTPVAANQAK.[Q]	1xBiotin [K]; 1xOxidation [M10]	1	11	P35658	P35658 [1130-1164]	P35658 1xBiotin [K]	Nuclear pore complex protein Nup214 OS=Homo sapiens OX=9606 GN=NUP214 PE=1 SV=2	1	3747.85	0.063	0.793	0.884	0.029	14.7	259.8	206	12	7.4	19.2	8.8	14.6	9.2	304.7	257.9	5.5	314.7	204.4	8.1	321.1	11.9	4.4	8.1	7.4	17987	8195.72	13647.7	8604.18	284930	241127	5133.06	294264	191184	7606.63	300272	11123	4136.9	7589.21	6911.89	High
[K].TVLPFVSTVPSKLR.[H]	1xBiotin [K12]	1	13	P26010	P26010 [200-213]	P26010 1xBiotin [K211]	Integrin beta-7 OS=Homo sapiens OX=9606 GN=ITGB7 PE=1 SV=1	1	1770	0.705	0.679	0.882	0.737	91.6	129.9	88.3	114.6	75.6	100.5	94.3	101.1	163.6	8.6	142.4	96.8	110.8	74.5	125.7	129.5	95.1	120.6	82.9	53.7	120453	113024	121234	196189	10275.8	170785	116026	132910	89310.2	150701	155303	114069	144587	99348.6	64366.1	High
[K].NYDIGAALDTIQYSKHPPPL.[-]	1xBiotin [K15]	1	33	Q13501	Q13501 [421-440]	Q13501 1xBiotin [K435]	Sequestosome-1 OS=Homo sapiens OX=9606 GN=SQSTM1 PE=1 SV=1	1	2439.2	0.797	0.737	0.882	0.385	116.8	132.8	86.6	116.6	47.1	71.8	110.8	111.6	140.1	100	126	73.7	120.9	82.1	88.2	110.6	126.1	154.8	44.7	38.5	158397	244423	246363	309189	220687	277983	162656	266775	181173	194694	244044	278277	341609	98652	84946.4	High
[R].LKDGVLLGPPGK.[E]	1xBiotin [K2]	1	5	Q03989	Q03989 [366-377]	Q03989 1xBiotin [K367]	AT-rich interactive domain-containing protein 5A OS=Homo sapiens OX=9606 GN=ARID5A PE=1 SV=2	1	1419.8	0.665	0.627	0.882	0.605	87.7	131.9	83.5	108.7	88.2	172.8	8.1	99.1	185.6	149.1	70.3	94.4	116.3	5.9	122.8	97.4	163.7	112.3	99.7	2.4	344702	16191.2	197779	370269	297495	140261	188236	231987	11750.4	245066	194402	326527	224128	198851	4801.66	Peak Found
[K].IAVYSCPFDGMITETKGTVLIK.[T]	1xBiotin [K16]; 1xCarbamidomethyl [C6]	1	43	P50990	P50990 [239-260]	P50990 1xBiotin [K254]	T-complex protein 1 subunit theta OS=Homo sapiens OX=9606 GN=CCT8 PE=1 SV=4	1	2669.34	0.856	0.897	0.88	0.816	96.2	112.4	100.8	98.9	91.7	98.5	85.1	122.7	115	99.9	130.2	103.2	108.1	99.5	74.4	125.3	101.2	109.2	93.8	33.9	896645	774131	1.1167e+06	1.04712e+06	909137	1.18498e+06	939114	983495	905197	677150	1.14077e+06	921399	994108	854035	308371	High
[K].AVEHINKTIAPALVSK.[K]	1xBiotin [K7]	1	8	P06733	P06733 [65-80]	P06733 1xBiotin [K71]	Alpha-enolase OS=Homo sapiens OX=9606 GN=ENO1 PE=1 SV=2	1	1917.06	0.849	0.802	0.878	1.07	94	110.7	79.7	97.2	118.4	7.3	102.6	111.6	127.3	120.8	96.4	87	82	102.1	106.1	151.4	71.4	129.2	141.2	63.6	10531.5	148567	161625	184268	174930	139512	125897	118687	147869	153592	219205	103375	187122	204448	92011	High
[K].AGDSLMVMIAMKMEHTIK.[S]	1xBiotin [K]; 3xOxidation [M]	1	121	Q96RQ3	Q96RQ3 [670-687]	Q96RQ3 1xBiotin [K]	Methylcrotonoyl-CoA carboxylase subunit alpha, mitochondrial OS=Homo sapiens OX=9606 GN=MCCC1 PE=1 SV=3	1	2280.06	4.996	0.578	0.878	1.008	259.4	88.3	28.1	70	54.3	235	415.3	187.1	83.1	80	15.4	15.4	48.1	25.4	155.9	63.4	13.5	83.8	29.5	49.1	3.84623e+06	6.79697e+06	3.06188e+06	1.36042e+06	1.30935e+06	252493	252016	786750	416007	2.55176e+06	1.03799e+06	221626	1.3714e+06	482929	804484	High
[K].NNPATPSTAMGSSVPYSTAKTPHPVLTPVAANQAK.[Q]	1xBiotin [K20]	1	30	P35658	P35658 [1130-1164]	P35658 1xBiotin [K1149]	Nuclear pore complex protein Nup214 OS=Homo sapiens OX=9606 GN=NUP214 PE=1 SV=2	1	3731.85	0.562	0.643	0.876	0.632	75	133.4	85.8	102.9	102.7	62.6	78.7	81.7	174.9	90	139.9	76.8	97.8	90	91.6	153.3	108	110.6	107.7	36.4	762345	957993	994512	2.12909e+06	1.09496e+06	1.70333e+06	934970	1.19047e+06	1.09565e+06	1.11478e+06	1.86561e+06	1.31408e+06	1.3464e+06	1.31146e+06	443513	High
[K].SAVGFNEMEAPTTAYKK.[T]	1xBiotin [K]; 1xOxidation [M8]	1	26	P14317	P14317 [208-224]	P14317 1xBiotin [K]	Hematopoietic lineage cell-specific protein OS=Homo sapiens OX=9606 GN=HCLS1 PE=1 SV=3	1	2085.96	0.902	0.607	0.875	0.54	111.1	123.2	74.8	124.4	66.5	113	109.5	118.4	147.2	125.3	118.2	41.1	90.3	76.1	128.8	126.5	83.8	107.3	67.7	46.8	1.21231e+06	1.17474e+06	1.27051e+06	1.57954e+06	1.34402e+06	1.2676e+06	440872	968651	816152	1.38228e+06	1.35698e+06	899013	1.15107e+06	725803	502409	High
[K].AQYKSLIGVEYKPVSATGAEDKDK.[K]	1xBiotin [K4]	1	20	P07814	P07814 [940-963]	P07814 1xBiotin [K943]	Bifunctional glutamate/proline--tRNA ligase OS=Homo sapiens OX=9606 GN=EPRS1 PE=1 SV=5	2	2823.42	0.635	0.622	0.874	0.705	82.5	126.6	78.8	122.8	89.3	82.1	89.1	70.7	122.8	126	140.2	75.3	109.5	78.4	68.5	122.5	122.2	163.4	88.9	40.3	421706	457347	363271	630889	647218	720276	386820	562250	402600	351564	629287	627627	839238	456505	206978	High
[K].VEDLPLKLTIYSEADLR.[K]	1xBiotin [K7]	1	26	Q15154	Q15154 [1966-1982]	Q15154 1xBiotin [K1972]	Pericentriolar material 1 protein OS=Homo sapiens OX=9606 GN=PCM1 PE=1 SV=5	1	2201.15	0.787	0.649	0.873	0.133	114.4	145.2	94.2	126.8	19.4	105.4	88.8	136.9	85.2	133.9	179.3	75.2	88.6	86.8	108.3	116.9	127.8	138.6	17.9	10.2	88942.1	74946.1	115478	71889.5	112957	151278	63429.9	74706.6	73259	91404.9	98638.9	107831	116956	15079.6	8616.3	High
[R].GAKNCNAIR.[H]	1xBiotin [K3]; 1xCarbamidomethyl [C5]	1	1	Q9NQX7	Q9NQX7 [243-251]	Q9NQX7 1xBiotin [K245]	Integral membrane protein 2C OS=Homo sapiens OX=9606 GN=ITM2C PE=1 SV=1	1	1229.59	0.568	0.559	0.872	0.176	102.2	151.8	84.8	134.5	26.8	116.4	21.5	112.4	126.8	205.1	166.9	93.2	15.5	158.1	16.7	178.9	147.9	14.6	96.5	29.4	67686.8	12512.6	65310.9	73730.4	119240	97005.3	54185.6	9001.84	91874.9	9701.6	103999	85964.7	8468.18	56110.5	17116	Peak Found
[M].SKSESPK.[E]	1xAcetyl [N-Term]; 1xBiotin [K2]	1	14	P09651	P09651 [2-8]	P09651 1xAcetyl [N-Term]; 1xBiotin [K3]	Heterogeneous nuclear ribonucleoprotein A1 OS=Homo sapiens OX=9606 GN=HNRNPA1 PE=1 SV=5	1	1030.49	0.737	0.705	0.871	0.76	88.7	131.4	90.7	110.2	79.1	92	110.5	89.6	136.3	26.7	150	79	105.7	94.1	130.7	111.8	114.3	114	82.1	63	460585	553428	448780	682629	133726	751295	395488	529487	471014	654323	559993	572338	570801	411163	315440	High
[R].GLNPKILFSSR.[E]	1xBiotin [K5]	1	2	O14976	O14976 [729-739]	O14976 1xBiotin [K733]	Cyclin-G-associated kinase OS=Homo sapiens OX=9606 GN=GAK PE=1 SV=2	1	1457.79	0.564	0.817	0.87	0.266	81.8	145.1	118.5	126.3	28.2	19.4	125.6	80.3	142.4	52.7	198.5	116.4	137.8	75.9	126.4	124	108	150.9	27.7	14	6777.18	43753.8	27988.4	49622.5	18381.5	69182.5	40546.8	48004.4	26442.5	44059.7	43196.3	37647.4	52575.3	9658.96	4893.08	Not Found
[R].GQQVHGKMER.[V]	1xBiotin [K7]	1	2	O95210	O95210 [244-253]	O95210 1xBiotin [K250]	Starch-binding domain-containing protein 1 OS=Homo sapiens OX=9606 GN=STBD1 PE=1 SV=1	1	1395.66	0.197	1.023	0.87	0.197	29.9	152.2	155.7	132.3	29.9	29.2	123.2	10.7	163.2	139.9	148.3	197.1	27.8	151.7	121.8	180.8	128.8	29.1	8.4	40	11272.3	47613.2	4148.26	63084	54069.6	57310	76154.8	10751.3	58608.9	47053.2	69879	49790.9	11261.9	3250.69	15451.7	Not Found
[K].LLKGIDLGSLVDNEVDLK.[I]	1xBiotin [K3]	1	9	Q12772	Q12772 [403-420]	Q12772 1xBiotin [K405]	Sterol regulatory element-binding protein 2 OS=Homo sapiens OX=9606 GN=SREBF2 PE=1 SV=2	1	2167.17	0.436	0.458	0.87	0.249	74.2	170	77.9	135.6	42.3	48	54.8	216.8	192.8	125.7	111.7	22.9	99.4	57.6	97.2	219.1	100.3	103.3	19.1	31.2	7182.32	8197.15	32417.3	28827.5	18793	16707.2	3430.66	14859.7	8606.71	14534.8	32762.4	14991.3	15447.3	2859.09	4670.65	Not Found
[R].NPPKLVTPHDR.[M]	1xBiotin [K4]	1	22	P29353	P29353 [318-328]	P29353 1xBiotin [K321]	SHC-transforming protein 1 OS=Homo sapiens OX=9606 GN=SHC1 PE=1 SV=4	1	1499.78	0.924	0.956	0.867	0.784	88.7	92	104.4	100.4	114.6	89.2	96.9	84.2	155.6	92.5	91.1	87.1	105.5	104.9	100.9	125.5	79	122.1	115.2	50.4	468253	508419	441789	816510	485238	478114	457102	553889	550663	529599	658605	414353	640532	604566	264494	High
[R].VPLAPITDPQQLQLSPLKGLSLVDK.[E]	1xBiotin [K18]	1	9	P31350	P31350 [6-30]	P31350 1xBiotin [K23]	Ribonucleoside-diphosphate reductase subunit M2 OS=Homo sapiens OX=9606 GN=RRM2 PE=1 SV=1	1	2896.62	1.075	0.455	0.866	0.542	130	129.3	58.7	112	70	123.5	134.5	125.5	94.9	125	124.9	80.4	56.7	43.2	223.1	25.4	108.2	67.6	50.1	117	17184.2	18707.9	17463.3	13197.1	17395.5	17374.1	11182.6	7891.91	6007.94	31042.6	3528.66	15049.5	9408.9	6970.6	16280.3	High
[R].IKGPNAVQLVK.[T]	1xBiotin [K2]	1	16	Q7Z6Z7	Q7Z6Z7 [1916-1926]	Q7Z6Z7 1xBiotin [K1917]	E3 ubiquitin-protein ligase HUWE1 OS=Homo sapiens OX=9606 GN=HUWE1 PE=1 SV=3	1	1392.8	0.659	0.632	0.855	0.78	84.6	127.4	79.7	108.9	99.3	74.6	97.8	84.2	148.5	113.5	126.8	79.3	93.8	78.2	102.4	108.4	111	118	98.8	64.4	611968	802432	690762	1.2177e+06	931222	1.03982e+06	650670	769544	641019	840187	889117	910703	968004	810698	528197	High
[K].AAGAGKVTK.[S]	1xBiotin [K6]	2	26	P68104	P68104 [445-453]	P68104 1xBiotin [K450]	Elongation factor 1-alpha 1 OS=Homo sapiens OX=9606 GN=EEF1A1 PE=1 SV=1	1	1028.56	0.716	0.867	0.855	0.877	82.8	115.7	100.3	98.9	102.3	85.6	101.1	80.5	187.9	55.7	119.6	93.9	120.6	103.7	105.2	82	102.2	107.2	105.7	48.9	1.11647e+06	1.31781e+06	1.04955e+06	2.44973e+06	726259	1.55982e+06	1.22416e+06	1.57246e+06	1.35254e+06	1.37158e+06	1.06976e+06	1.33306e+06	1.39808e+06	1.37872e+06	636982	High
[R].LKGIVPLAK.[V]	1xBiotin [K2]	1	4	P30101	P30101 [74-82]	P30101 1xBiotin [K75]	Protein disulfide-isomerase A3 OS=Homo sapiens OX=9606 GN=PDIA3 PE=1 SV=4	1	1164.72	0.745	0.742	0.854	0.809	86.4	119.4	95.4	102.3	96.5	82.9	117.1	86.6	157.1	110.2	119.6	81.8	96.8	95.5	134.2	102.5	12.3	96.7	115.5	91.3	74041.5	104546	77315.6	140314	98457	106781	73079.2	86419.6	85333	119871	91511.5	11019.7	86356.1	103152	81513.6	Peak Found
[R].TFDLVLKVK.[C]	1xBiotin [K7]	1	4	Q6P3S1	Q6P3S1 [12-20]	Q6P3S1 1xBiotin [K18]	DENN domain-containing protein 1B OS=Homo sapiens OX=9606 GN=DENND1B PE=1 SV=2	1	1288.73	0.263	0.591	0.849	0.515	75.6	83.1	115.5	156.8	69	66.1	10.2	76	289.1	70	72.7	41.4	133.3	101	137.1	219	59.4	148.9	15.5	60.3	16198.6	2495.32	18606.5	70813.9	17148.4	17795.8	10137.6	32643	24725	33575.3	53649.5	14554.4	36464.7	3798.53	14774.6	High
[K].SNTKLIEELAIAK.[N]	2xBiotin [K4; K13]	1	1	Q8WXA3	Q8WXA3 [233-245]	Q8WXA3 2xBiotin [K236; K245]	RUN and FYVE domain-containing protein 2 OS=Homo sapiens OX=9606 GN=RUFY2 PE=1 SV=3	1	1881.98	2.357	1.501	0.848	0.711	135.4	11.5	74.4	148.8	129.9	151.1	26.4	152.7	250.1	11.2	12.8	83	16.8	85.1	5.9	212.2	166.1	177.8	3.9	145	96873.9	16920	97954.1	160405	7179.03	8219.31	53219	10772.7	54566.8	3779.57	136056	106513	113991	2503.39	92995.5	Peak Found
[K].KNVSINTVTYEWAPPVQNQALAR.[Q]	1xBiotin [K1]	1	27	Q9UGI8	Q9UGI8 [102-124]	Q9UGI8 1xBiotin [K102]	Testin OS=Homo sapiens OX=9606 GN=TES PE=1 SV=1	1	2825.44	0.887	0.884	0.847	0.846	99.4	112	99.1	94.9	94.7	129.1	69.9	102.5	115.6	105.9	118.8	86.1	111.8	102.2	97.9	125	77.7	119.3	97.7	40.5	458898	248574	364554	410910	376445	422450	306060	397631	363433	348003	444276	276352	424132	347509	144171	High
[K].EFEFSQLPLKVEFLECSAK.[G]	1xBiotin [K10]; 1xCarbamidomethyl [C16]	1	12	Q9Y5M8	Q9Y5M8 [231-249]	Q9Y5M8 1xBiotin [K240]	Signal recognition particle receptor subunit beta OS=Homo sapiens OX=9606 GN=SRPRB PE=1 SV=3	1	2527.22	0.802	0.882	0.846	0.573	105.2	119.6	105.5	101.2	68.5	113.1	29.5	113.1	36.8	241.1	128.6	113.4	126.4	102.1	60.2	154.1	108.8	77.5	21.8	73.6	41912.4	10928.4	41892.8	13623.8	89309.8	47624.5	42006.4	46814.8	37822.7	22283.4	57089.3	40286	28698.2	8076.76	27267.2	High
[K].ALCKAPSVASSWQPWTPVPQAGEK.[L]	1xBiotin [K4]; 1xCarbamidomethyl [C3]	1	11	Q9HB19	Q9HB19 [343-366]	Q9HB19 1xBiotin [K346]	Pleckstrin homology domain-containing family A member 2 OS=Homo sapiens OX=9606 GN=PLEKHA2 PE=1 SV=2	1	2821.38	0.807	0.703	0.845	0.781	100	120.2	84.5	101.5	93.9	97.3	63.6	105.1	117	130.3	100.3	82.3	169.2	18.9	76.8	164.5	98.9	141.3	91.4	42.9	93173.1	60890.6	100624	112018	124748	95955.5	78763.7	161951	18133.7	73533.2	157453	94620.5	135277	87500.5	41083.5	Peak Found
[K].EAWPGKKPTPSLLI.[-]	1xBiotin [K6]	1	1	Q12972	Q12972 [338-351]	Q12972 1xBiotin [K343]	Nuclear inhibitor of protein phosphatase 1 OS=Homo sapiens OX=9606 GN=PPP1R8 PE=1 SV=2	1	1762.96	0.657	0.754	0.844	0.531	85.9	138.7	84.8	117	73.6	101	75.5	88.6	153.7	80.4	143.1	86.6	115.9	87.5	120.7	96.7	123.5	138.7	75.9	12	58055	43396.7	50912.2	88324.4	46218.6	82213.8	49770.2	66606.4	50283.4	69348.5	55571.7	70980.2	79719.9	43643.3	6919.66	Peak Found
[K].DFKTFLTNDQTK.[V]	1xBiotin [K3]	7	11	P49792	P49792 [2179-2190]	P49792 1xBiotin [K2181]	E3 SUMO-protein ligase RanBP2 OS=Homo sapiens OX=9606 GN=RANBP2 PE=1 SV=2	1	1683.8	0.397	0.608	0.841	0.466	60.5	152.2	88.5	127.9	70.9	75.8	62.3	8.6	158.5	135.7	156.8	91.2	97.7	82.5	114.2	146.2	131.8	160.4	73.1	5.2	63158.1	51905.7	7189.43	132024	113009	130630	75954.4	81397.1	68734.7	95091.6	121758	109744	133568	60853.8	4360.65	High
[K].GGHGAASPSEKGAHPSGGADDVAK.[K]	1xBiotin [K11]	1	1	Q07065	Q07065 [11-34]	Q07065 1xBiotin [K21]	Cytoskeleton-associated protein 4 OS=Homo sapiens OX=9606 GN=CKAP4 PE=1 SV=2	1	2386.08	0.441	0.515	0.841	0.223	50.5	114.6	127.9	180.2	26.9	48.5	44	30.4	56.7	424.2	99.7	111.3	218.5	9.8	47.6	163.4	156.8	12.6	53	23.4	12489.7	11328.8	7829.13	14590.4	109252	25684.7	28671.4	56264.5	2524.87	12266.5	42094	40392.2	3249.74	13651.3	6027.93	Not Found
[R].EGKYIPLPQR.[V]	1xBiotin [K3]	1	15	Q8WWM7	Q8WWM7 [346-355]	Q8WWM7 1xBiotin [K348]	Ataxin-2-like protein OS=Homo sapiens OX=9606 GN=ATXN2L PE=1 SV=2	1	1426.75	0.76	0.727	0.84	0.624	98.1	124.5	90.5	104.5	82.4	83.7	103	97.4	159.1	123.7	110.1	84.4	96.3	89.9	97.7	122.2	103.8	99.2	81.9	47.5	287314	353855	334633	546342	424613	377982	289719	330823	308657	335663	419614	356564	340724	281102	163281	High
[K].VAAHASLNPALFSMKMELAGSNTTASSPAR.[A]	1xBiotin [K15]; 1xOxidation [M]	1	8	Q9UIF9	Q9UIF9 [1158-1187]	Q9UIF9 1xBiotin [K1172]	Bromodomain adjacent to zinc finger domain protein 2A OS=Homo sapiens OX=9606 GN=BAZ2A PE=1 SV=4	1	3272.59	2.518	0.671	0.837	1.339	210.6	83.7	56.1	70	79.6	173.1	181.7	101.6	39.1	68.8	81.8	18.8	64.7	46.1	24.7	406.6	57.6	60.5	65.4	109.6	30034.7	31516.6	17627.7	6776.57	11929.1	14192.3	3266.87	11229.2	7998.59	4285.79	70537.1	9987.05	10494.6	11351.9	19009	Peak Found
[K].FTEEIPLKILAHNNFVGR.[L]	1xBiotin [K8]	1	15	O00425	O00425 [273-290]	O00425 1xBiotin [K280]	Insulin-like growth factor 2 mRNA-binding protein 3 OS=Homo sapiens OX=9606 GN=IGF2BP3 PE=1 SV=2	1	2324.22	0.723	0.911	0.831	0.713	94.3	112.1	102.1	111.6	79.9	2.2	94.8	103.4	142.9	97.2	112.7	84.2	148.8	102.6	113.7	80.8	112.2	171.8	80.3	52.4	2253.8	99102.2	108095	149416	101667	117835	88018.3	155564	107325	118842	84510.5	117270	179663	83993.2	54811	High
[K].GKGPLPMEAIEK.[M]	1xBiotin [K2]	1	18	Q6P1N0	Q6P1N0 [64-75]	Q6P1N0 1xBiotin [K65]	Coiled-coil and C2 domain-containing protein 1A OS=Homo sapiens OX=9606 GN=CC2D1A PE=1 SV=1	1	1495.76	0.571	0.704	0.829	0.769	72.6	129.5	91.1	107.3	99.6	75.5	83.5	69.1	134.7	108.1	146.1	91.5	94.8	100.4	88	111.6	124.4	116.5	103.6	52.1	321640	355607	294137	573663	460494	622392	389711	403597	427832	374953	475515	529720	496404	441166	221924	High
[K].IPSWQIPVKSPSPSSPAAVNHHSSSDISPVSNESTSSSPGK.[E]	1xBiotin [K9]	1	14	O75381	O75381 [238-278]	O75381 1xBiotin [K246]	Peroxisomal membrane protein PEX14 OS=Homo sapiens OX=9606 GN=PEX14 PE=1 SV=1	1	4396.12	0.772	0.858	0.827	0.914	99.8	110.4	97.7	91.3	100.9	107.4	6.9	104.6	115.8	111.6	139.2	95.7	102.4	114.9	93	95.7	108	137.6	105.8	61.5	295406	18946.2	287565	318284	306777	382591	263067	281547	315862	255571	263169	296983	378434	290759	169006	High
[R].LCVDQWLKMPGLK.[T]	1xBiotin [K8]; 1xCarbamidomethyl [C2]	1	14	Q9Y4E5	Q9Y4E5 [132-144]	Q9Y4E5 1xBiotin [K139]	E3 SUMO-protein ligase ZNF451 OS=Homo sapiens OX=9606 GN=ZNF451 PE=1 SV=2	1	1813.92	0.236	0.814	0.827	0.695	33	140	114	115.7	97.3	36.7	18.8	103.9	155.9	120.9	156.8	139.2	126.9	12.7	128.9	153.2	32.4	167	108.3	38.4	17581.7	8988.85	49748.3	74625.6	57877.1	75055.7	66617.9	60746.4	6089.15	61688.8	73349.8	15508.6	79971.3	51863.6	18383.6	High
[K].STKTINPSK.[Y]	1xBiotin [K3]	1	15	P42338	P42338 [416-424]	P42338 1xBiotin [K418]	Phosphatidylinositol 4,5-bisphosphate 3-kinase catalytic subunit beta isoform OS=Homo sapiens OX=9606 GN=PIK3CB PE=1 SV=1	1	1201.62	0.829	0.84	0.823	0.831	94.4	116.1	97.5	95.6	96.5	99.8	117	84.6	141.1	89.3	122.8	103.2	105.4	97.2	113.3	101.1	92.7	121.4	102.1	9	685458	803229	580856	968800	612945	843238	708372	723356	667260	777889	694186	636343	833744	700813	61878.3	High
[R].AYTPPPPLGPHPNLGKSPSPVQR.[I]	1xBiotin [K16]	1	6	P42694	P42694 [1161-1183]	P42694 1xBiotin [K1176]	Probable helicase with zinc finger domain OS=Homo sapiens OX=9606 GN=HELZ PE=1 SV=2	1	2633.37	0.386	0.395	0.823	0.847	49.8	127.3	101.1	114	107.8	92.6	10.8	40.9	239.8	93.8	104.6	83	94.7	3.3	77.1	93.6	149.8	260.4	67.2	88.5	120670	14126.4	53281.6	312457	122186	136261	108149	123415	4235.51	100503	122008	195230	339358	87528.9	115356	Peak Found
[K].ALAKTEK.[Y]	1xBiotin [K4]	1	8	Q9Y2X3	Q9Y2X3 [412-418]	Q9Y2X3 1xBiotin [K415]	Nucleolar protein 58 OS=Homo sapiens OX=9606 GN=NOP58 PE=1 SV=1	1	986.534	0.58	0.769	0.822	0.385	82.7	136.6	105	123.1	52.6	94.8	13.9	109.4	156.6	94.7	188.6	102.6	123.1	120.4	9	155	141.1	3.7	126.6	60.3	97740.6	14330.2	112814	161440	97672.1	194458	105800	126857	124092	9248.6	159839	145455	3864.73	130526	62205	High
[K].IPSTPKLIPK.[V]	1xBiotin [K6]	1	4	Q9HC35	Q9HC35 [198-207]	Q9HC35 1xBiotin [K203]	Echinoderm microtubule-associated protein-like 4 OS=Homo sapiens OX=9606 GN=EML4 PE=1 SV=3	1	1319.78	0.759	0.817	0.82	0.678	93.1	122.7	100.2	100.9	83.1	91.9	102.9	79.1	121.1	164.3	100	87.1	107.7	98.9	104.1	82	99.6	129.8	82.1	49.4	153720	172126	132411	202650	274859	167358	145802	180206	165523	174202	137235	166614	217111	137297	82732.5	Peak Found
[M].AASGSGMAQKTWELANNMQEAQSIDEIYK.[Y]	1xAcetyl [N-Term]; 1xBiotin [K10]	1	16	Q92905	Q92905 [2-30]	Q92905 1xAcetyl [N-Term]; 1xBiotin [K11]	COP9 signalosome complex subunit 5 OS=Homo sapiens OX=9606 GN=COPS5 PE=1 SV=4	1	3439.56	0.669	0.907	0.819	0.701	91.1	111.9	120.8	97.6	78.5	89.3	65.4	102.4	105.4	109.7	153	95.6	118.4	127.3	51	95.7	125.2	158.2	76.9	26.4	82944.7	60725.2	95071.9	97899	101849	142043	88781.2	109971	118217	47395.9	88847.9	116279	146909	71403.7	24510.1	High
[R].LNPDGKSIR.[N]	1xBiotin [K6]	1	23	P25685	P25685 [190-198]	P25685 1xBiotin [K195]	DnaJ homolog subfamily B member 1 OS=Homo sapiens OX=9606 GN=DNAJB1 PE=1 SV=4	1	1225.64	0.835	0.719	0.816	0.83	99.8	116.5	83.7	95.1	105	77.1	127.1	100	152.2	103	116.7	82.1	90.6	83.9	102	95.3	89.4	126.3	105.2	49.2	2.52554e+06	4.16117e+06	3.2745e+06	4.98439e+06	3.37152e+06	3.8232e+06	2.68823e+06	2.96573e+06	2.74794e+06	3.3391e+06	3.12006e+06	2.9272e+06	4.13742e+06	3.44501e+06	1.61139e+06	High
[R].NPKFILAPAK.[Q]	1xBiotin [K3]	1	1	P13674	P13674 [318-327]	P13674 1xBiotin [K320]	Prolyl 4-hydroxylase subunit alpha-1 OS=Homo sapiens OX=9606 GN=P4HA1 PE=1 SV=2	1	1324.74	0.819	0.77	0.808	0.149	115	138.9	106.9	118.4	20.7	113.8	105.8	88.4	139	124.7	127.8	76.4	98.4	152.8	109	80.7	112.3	137.4	19.1	14.4	65556.8	60934.2	50922.9	80068.1	71836.9	73627.7	44028.7	56667.3	87985	62751.4	46489.1	64682	79112.5	10991.2	8286.59	Peak Found
[K].TFVNITPAEVGVLVGKDR.[S]	1xBiotin [K16]	1	37	P07737	P07737 [39-56]	P07737 1xBiotin [K54]	Profilin-1 OS=Homo sapiens OX=9606 GN=PFN1 PE=1 SV=2	1	2141.14	0.957	0.854	0.806	1.038	110	115	98.3	92.7	84	101.1	124.7	113.7	118.8	21	140.2	90.4	115.3	101.5	95.8	96.8	88.4	145.6	86.8	59.9	122061	150503	137182	143362	25402.2	169250	109170	139207	122500	115593	116828	106654	175732	104757	72355.2	High
[R].KGTQPSTAR.[R]	1xBiotin [K1]	1	31	Q9NTJ3	Q9NTJ3 [4-12]	Q9NTJ3 1xBiotin [K4]	Structural maintenance of chromosomes protein 4 OS=Homo sapiens OX=9606 GN=SMC4 PE=1 SV=2	1	1171.59	0.598	0.662	0.802	0.764	77.3	141.3	93.5	113.4	74.5	73.9	102	80.6	170.5	39.5	147.3	76.1	97.5	104	122.4	99.1	118.2	130.3	77.7	60.8	268012	370088	292606	618816	143315	534579	275987	353845	377448	444270	359640	428926	472766	281875	220705	High
[R].MVKALMDNPTLYLEK.[Y]	1xBiotin [K3]	1	8	P49848	P49848 [285-299]	P49848 1xBiotin [K287]	Transcription initiation factor TFIID subunit 6 OS=Homo sapiens OX=9606 GN=TAF6 PE=1 SV=1	1	1992	0.465	0.626	0.8	0.422	72.4	155.9	97.6	108.4	65.7	86.8	49.2	82.2	82.9	177	199.8	134.2	6.4	110.8	99.3	123.1	159.9	12.9	101	74.6	79556.3	45032.4	75333.3	75958	162130	183076	122927	5819.59	101522	90930.4	112736	146527	11789.1	92543	68343.1	Peak Found
[K].QDSNPLYKSAITTTINPR.[F]	1xBiotin [K8]	1	39	P26010	P26010 [772-789]	P26010 1xBiotin [K779]	Integrin beta-7 OS=Homo sapiens OX=9606 GN=ITGB7 PE=1 SV=1	1	2245.13	0.594	0.71	0.8	0.642	79.3	133.5	94.8	106.8	85.7	82.6	87.7	84.3	142	119.3	154.2	70.2	127.9	100.8	113.6	132.7	80.4	112.3	91.1	1	738645	784455	754165	1.27038e+06	1.06783e+06	1.37932e+06	627938	1.14447e+06	902145	1.01597e+06	1.18717e+06	719566	1.00473e+06	815033	8868.16	High
[R].SFKTILPAAAQDVYYR.[D]	1xBiotin [K3]	1	10	P04843	P04843 [279-294]	P04843 1xBiotin [K281]	Dolichyl-diphosphooligosaccharide--protein glycosyltransferase subunit 1 OS=Homo sapiens OX=9606 GN=RPN1 PE=1 SV=1	1	2069.05	0.603	0.486	0.797	0.134	99.9	165.5	80.5	131.9	22.2	64.6	166	94.6	144.1	156.8	165.8	61.1	104.6	76.2	168.5	125	16	124.8	10.9	21	56917	146230	83312.1	126940	138079	146017	53855.6	92102.1	67138	148408	110063	14121.9	109963	9568.2	18486.7	Peak Found
[K].FADTTVQSDMKHWPFR.[V]	1xBiotin [K11]	1	19	P17066	P17066 [80-95]	P17066 1xBiotin [K90]	Heat shock 70 kDa protein 6 OS=Homo sapiens OX=9606 GN=HSPA6 PE=1 SV=2	1	2192.01	0.464	0.649	0.797	0.588	58.9	125.7	81.6	133.4	100.4	58.8	39.9	57.2	280.6	86	122	79.2	110.6	60.6	68.5	155.1	129.5	103.8	97.5	50.6	144756	98206.9	140650	690352	211649	300105	194788	272160	149022	168628	381562	318607	255237	239824	124480	High
[R].KGAAPAPPR.[K]	1xBiotin [K1]	1	1	Q13428	Q13428 [449-457]	Q13428 1xBiotin [K449]	Treacle protein OS=Homo sapiens OX=9606 GN=TCOF1 PE=1 SV=3	1	1090.58	0.271	0.223	0.796	0.676	42.6	156.8	35	124.8	140.8	41.4	146.6	6.6	152.6	119.6	214.4	34	35.4	27.9	167.6	112.4	121.5	137	144.9	38	19103	67636.8	3066.89	70393.8	55182.7	98875.2	15702.1	16310.5	12863.7	77326.1	51843.5	56023.3	63185.8	66851.8	17523.5	Not Found
[K].SYDVKNPSPLLMQNQNTR.[Q]	1xBiotin [K5]	1	12	O43303	O43303 [544-561]	O43303 1xBiotin [K548]	Centriolar coiled-coil protein of 110 kDa OS=Homo sapiens OX=9606 GN=CCP110 PE=1 SV=3	1	2331.12	0.605	0.792	0.791	0.878	11.4	175.6	96.4	129.8	86.8	12	117.2	10.4	184.8	13.5	193.8	101.4	153.5	29.4	103.9	153.3	136.6	170.2	91.4	28.7	6549.94	64235.4	5701.54	101246	7396.3	106207	55568.8	84099.3	16081.7	56903.4	83996.9	74839.9	93242.1	50057.4	15698.1	Not Found
[K].HHLQKGCSPSR.[S]	1xBiotin [K5]; 1xCarbamidomethyl [C7]	1	19	O95613	O95613 [3082-3092]	O95613 1xBiotin [K3086]	Pericentrin OS=Homo sapiens OX=9606 GN=PCNT PE=1 SV=4	1	1532.72	0.481	0.692	0.788	0.636	68.1	141.6	94.5	105.8	90.1	67.5	74.6	74.2	154.3	99.7	156.9	89	108.6	102.9	105.1	115.3	123.6	118.5	98.2	11.8	47108.8	52009.9	51744.6	107646	69541.3	109436	62062.6	75734.5	71807.5	73306	80426.9	86193.7	82679.4	68483.2	8224.63	High
[K].IAVYSCPFDGMITETKGTVLIK.[T]	1xBiotin [K16]; 1xCarbamidomethyl [C6]; 1xOxidation [M11]	1	20	P50990	P50990 [239-260]	P50990 1xBiotin [K254]	T-complex protein 1 subunit theta OS=Homo sapiens OX=9606 GN=CCT8 PE=1 SV=4	1	2685.33	1.336	0.439	0.787	0.37	130.7	142.3	62.5	112	52.6	132.3	225.7	137.5	168.9	149.7	36.9	65.7	78.6	11.6	131.9	117.9	72.6	107.9	7.5	55.3	198140	338117	205928	253046	224228	55269.8	98434	117661	17405.9	197562	176575	108815	161581	11186.3	82876.9	High
[K].QTSPGKGLMPTPVTR.[R]	1xBiotin [K6]	1	7	Q9NRM7	Q9NRM7 [155-169]	Q9NRM7 1xBiotin [K160]	Serine/threonine-protein kinase LATS2 OS=Homo sapiens OX=9606 GN=LATS2 PE=1 SV=2	1	1795.92	0.228	0.2	0.787	0.529	38.9	170.8	34.3	165.7	90.3	40.3	10	100.9	143.9	177.2	238.9	34.3	40.2	35.5	17.6	188	171.9	9.1	198.6	93.7	16481.7	4070.17	41236.5	58766.1	72394.2	97580.5	14014.1	16401.6	14514.7	7183.07	76791.3	70226.6	3708.99	81117.5	38265.7	Not Found
[K].LLSISGKR.[S]	1xBiotin [K7]	1	1	P06748	P06748 [135-142]	P06748 1xBiotin [K141]	Nucleophosmin OS=Homo sapiens OX=9606 GN=NPM1 PE=1 SV=2	1	1099.63	0.858	0.75	0.787	0.746	101.1	117.9	88.4	92.7	99.9	103.7	124.9	97.6	153.3	120.9	100.6	89	91.8	90.6	118.1	93.4	95.1	102.5	114.4	4	318886	384035	300170	471359	371840	309446	273566	282335	278729	363210	287098	292581	315303	351719	12161.7	Peak Found
[R].QQEGFKGTFPDAR.[E]	1xBiotin [K6]	1	20	Q15233	Q15233 [366-378]	Q15233 1xBiotin [K371]	Non-POU domain-containing octamer-binding protein OS=Homo sapiens OX=9606 GN=NONO PE=1 SV=4	1	1706.8	0.576	0.533	0.785	0.573	77.2	134.1	79.9	132	76.9	75.4	100.3	74.7	184.7	122.6	131.1	78.1	90.9	65.4	129	129.3	96.2	114.5	75.1	32.8	201348	267750	199377	492840	327158	349822	208357	242668	174489	344183	344965	256780	305709	200456	87443.6	High
[K].SKVVVTEK.[A]	1xBiotin [K2]	1	1	Q99733	Q99733 [139-146]	Q99733 1xBiotin [K140]	Nucleosome assembly protein 1-like 4 OS=Homo sapiens OX=9606 GN=NAP1L4 PE=1 SV=1	1	1115.61	0.733	0.839	0.782	0.696	85.7	128.3	105.2	91.5	89.3	87.6	116.6	75.3	135.7	102.7	131.1	107.5	113.8	86.2	106.4	80.3	93.5	112.5	91.2	59.6	144571	192491	124326	224038	169567	216448	177519	187952	142319	175656	132657	154461	185823	150636	98420.3	Peak Found
[K].KKPTPVLLPQSK.[Q]	1xBiotin [K]	1	15	Q9UGP8	Q9UGP8 [534-545]	Q9UGP8 1xBiotin [K]	Translocation protein SEC63 homolog OS=Homo sapiens OX=9606 GN=SEC63 PE=1 SV=2	1	1561.91	0.802	0.745	0.782	0.601	94.3	129.7	96.6	101.4	78	91.2	84.4	128.2	159.8	103.4	125.3	78.5	106	93.4	87	98	101.2	129.2	75.4	39	465338	430885	654041	815244	527540	639515	400770	540627	476578	444128	500052	516487	659374	384642	198759	High
[R].ILLQSKNAGAVIGK.[G]	1xBiotin [K6]	1	2	P61978	P61978 [47-60]	P61978 1xBiotin [K52]	Heterogeneous nuclear ribonucleoprotein K OS=Homo sapiens OX=9606 GN=HNRNPK PE=1 SV=1	1	1637.94	0.798	0.691	0.78	0.669	94.8	124.9	86.3	97.4	96.6	91.9	131.4	76.8	164.7	91.3	121.1	83.7	105.9	77.6	94.5	108.8	92.7	93.6	104.8	61.1	80576.4	115162	67359.2	144330	80044	106167	73367.4	92847.8	68056.7	82797.1	95370.6	81227.9	82084.2	91836.9	53552.9	Peak Found
[R].GDVGSADIQDLEKWLAK.[I]	1xBiotin [K13]	1	14	Q9Y5M8	Q9Y5M8 [253-269]	Q9Y5M8 1xBiotin [K265]	Signal recognition particle receptor subunit beta OS=Homo sapiens OX=9606 GN=SRPRB PE=1 SV=3	1	2071.02	0.724	0.698	0.778	0.491	90.5	125	107.6	103.4	73.4	79.9	90.9	92.5	109.2	173.2	125.6	64.3	108.1	120.9	103.8	134.5	85	73.8	85.1	53.2	50015.6	56948.4	57921.5	68401.9	108489	78664.7	40259.2	67720.3	75701.1	65020.9	84237.5	53222.1	46189.1	53279.5	33299.4	High
[K].TEISVESKHQTLQGLAFPLQPEAQR.[A]	1xBiotin [K8]	1	5	Q6IBS0	Q6IBS0 [164-188]	Q6IBS0 1xBiotin [K171]	Twinfilin-2 OS=Homo sapiens OX=9606 GN=TWF2 PE=1 SV=2	1	3033.55	1.112	0.746	0.77	0.101	217.7	195.8	46.1	22.6	17.7	194	188.7	207.1	203.5	16	174.5	151.9	25.7	41.1	20.2	216.8	12.3	11.8	15.8	20.6	72427.7	70427.3	77314.5	75957.1	5984	65118	56689.3	9579.8	15348.9	7530.75	80937.5	4605.06	4386.96	5884	7706.66	High
[K].LNDKAAK.[S]	1xBiotin [K4]	1	2	O15264	O15264 [250-256]	O15264 1xBiotin [K253]	Mitogen-activated protein kinase 13 OS=Homo sapiens OX=9606 GN=MAPK13 PE=1 SV=1	1	985.514	0.662	0.708	0.768	0.519	90.6	136.7	96.8	105	70.9	90.4	97.3	89.4	187.4	77.6	136.5	94	96.6	120.5	104.8	74.5	116.1	139.3	70.8	4.9	82441.7	88790.4	81587.2	170979	70763	124485	85698	88098	109870	95557.9	67931.7	105891	127095	64576.6	4460.88	Peak Found
[R].NVMILTNPVAAKK.[N]	1xBiotin [K]; 1xOxidation [M3]	1	4	Q9UGI8	Q9UGI8 [90-102]	Q9UGI8 1xBiotin [K]	Testin OS=Homo sapiens OX=9606 GN=TES PE=1 SV=1	1	1640.89	0.018	0.02	0.762	0.414	4.4	236.8	4.5	156.3	98.1	3.8	1.7	156.4	147	207.5	259.1	3.9	9.3	2.9	112.1	137	225.7	9.6	138	86	5464.03	2404.09	223410	210018	296352	370054	5626.64	13269.7	4148.71	160133	195631	322416	13655.9	197051	122784	High
[R].NFSDNQLQEGKNVIGLQMGTNR.[G]	1xBiotin [K11]	1	47	P37802	P37802 [161-182]	P37802 1xBiotin [K171]	Transgelin-2 OS=Homo sapiens OX=9606 GN=TAGLN2 PE=1 SV=3	1	2689.28	0.823	0.76	0.762	0.712	96.5	117.3	85.5	89.4	111.3	113.3	88.1	97.4	118.3	81.9	159.6	79.8	121.3	86.2	90.1	112.3	87.9	113.7	112.3	37.9	1.60972e+06	1.25184e+06	1.38383e+06	1.68138e+06	1.16444e+06	2.26804e+06	1.13347e+06	1.72439e+06	1.22578e+06	1.28123e+06	1.59556e+06	1.24952e+06	1.61565e+06	1.59561e+06	537941	High
[R].DLKIQWMTK.[L]	1xBiotin [K3]	1	9	P29144	P29144 [1027-1035]	P29144 1xBiotin [K1029]	Tripeptidyl-peptidase 2 OS=Homo sapiens OX=9606 GN=TPP2 PE=1 SV=4	1	1388.71	0.499	0.608	0.761	0.636	71.2	149.6	85.6	95.4	98.2	73.7	71.3	88.1	154.7	90.1	176.7	88.5	107.5	75.2	98.7	134.5	98.5	112.3	101.5	28.7	142601	137957	170557	299486	174485	342023	171335	208067	145637	190981	260393	190647	217465	196491	55493.1	Peak Found
[R].TQSDGIQQAKVQILPECVLPSTMSAVQLESLNK.[C]	1xBiotin [K10]; 1xCarbamidomethyl [C17]	1	11	Q96SW2	Q96SW2 [172-204]	Q96SW2 1xBiotin [K181]	Protein cereblon OS=Homo sapiens OX=9606 GN=CRBN PE=1 SV=1	1	3838.94	0.663	0.565	0.757	0.107	100.9	151.2	106.1	125.5	16.2	98.6	82.2	124.7	147.7	124	199.5	103.7	2.7	112.8	93.8	122.6	146.1	113.6	15.9	12.4	103925	86657	131475	155722	130708	210354	109301	2805	118909	98898.9	129235	154035	119817	16716.2	13028.4	Peak Found
[K].STSFMSVSPSKEIK.[I]	1xBiotin [K]	1	23	Q8TB45	Q8TB45 [258-271]	Q8TB45 1xBiotin [K]	DEP domain-containing mTOR-interacting protein OS=Homo sapiens OX=9606 GN=DEPTOR PE=1 SV=2	1	1753.85	0.787	0.595	0.756	0.767	96	118.3	82.3	91.4	112.1	111.7	97.5	92.5	151.5	120.1	117.5	90.2	83.5	69.9	92.8	109.1	88.8	116.1	113.9	45	272971	238049	225856	369957	293413	286973	220218	204020	170772	226591	266474	216973	283717	278132	109960	High
[K].VKAIGR.[Q]	1xBiotin [K2]	1	11	Q96SW2	Q96SW2 [157-162]	Q96SW2 1xBiotin [K158]	Protein cereblon OS=Homo sapiens OX=9606 GN=CRBN PE=1 SV=1	1	869.503	0.669	0.926	0.754	1.041	75.6	114.1	105.6	86	118.7	78.8	96.4	77.9	119.6	118.9	116.5	86.4	111.9	110.1	89.6	96.5	80.4	123.8	137.5	55.5	461599	564632	455971	700394	696114	681984	505964	654856	644572	524671	565097	470874	724504	805260	325170	High
[R].EPKQPQPLLR.[K]	1xBiotin [K3]	1	1	Q68CZ2	Q68CZ2 [559-568]	Q68CZ2 1xBiotin [K561]	Tensin-3 OS=Homo sapiens OX=9606 GN=TNS3 PE=1 SV=2	1	1431.78	0.894	0.724	0.753	0.797	103.6	115.9	88.6	99.5	92.4	70.5	125.2	106.6	138.7	109.9	119.2	79.6	97.9	91.2	104.5	102.3	80.8	132.2	95.1	46.4	154955	275289	234378	305018	241648	262174	175033	215267	200463	229750	224998	177779	290800	209017	101937	Peak Found
[K].GTVLIKTAEELMNFSK.[G]	1xBiotin [K6]; 1xOxidation [M12]	1	15	P50990	P50990 [255-270]	P50990 1xBiotin [K260]	T-complex protein 1 subunit theta OS=Homo sapiens OX=9606 GN=CCT8 PE=1 SV=4	1	2023.02	1.018	0.083	0.752	0.292	149.6	147	12.2	148.3	43	137.2	186.9	125.9	216.5	134.8	94.7	1.8	65.7	11.2	146.1	136	71.2	124.9	7.7	39.4	202439	275828	185859	319487	198928	139798	2687.56	96904.2	16498.2	215558	200788	105157	184375	11383.4	58152.4	High
[R].NLIQKDR.[T]	1xBiotin [K5]	1	8	Q96SW2	Q96SW2 [112-118]	Q96SW2 1xBiotin [K116]	Protein cereblon OS=Homo sapiens OX=9606 GN=CRBN PE=1 SV=1	1	1112.59	0.927	0.7	0.747	0.77	113.5	115.2	90.7	86.1	94.4	96.4	116.7	128.1	145	104	118.5	65.5	101.5	93.3	83.3	101.7	88.5	111.7	97.1	48.8	549609	665230	730370	826499	592798	675460	373400	578577	531805	474821	579964	504767	636500	553285	278187	High
[K].WSLKAAMPVEAK.[C]	1xBiotin [K4]	1	15	Q8WZ60	Q8WZ60 [496-507]	Q8WZ60 1xBiotin [K499]	Kelch-like protein 6 OS=Homo sapiens OX=9606 GN=KLHL6 PE=1 SV=3	1	1556.8	0.502	0.612	0.743	0.593	72.7	144.9	88.7	107.6	86	65.9	74.7	81.3	148.9	103	167.2	77.9	97.1	91.2	107.3	120.5	110.6	119.3	88.3	46.9	201587	228657	248615	455515	315105	511587	238201	296968	278983	328182	368817	338405	364862	270287	143557	High
[K].LSSSMNSIKTFWSPELK.[K]	1xBiotin [K9]	1	16	Q8IUD2	Q8IUD2 [179-195]	Q8IUD2 1xBiotin [K187]	ELKS/Rab6-interacting/CAST family member 1 OS=Homo sapiens OX=9606 GN=ERC1 PE=1 SV=1	1	2181.07	0.766	0.979	0.741	0.06	108	141	138.1	104.5	8.5	92.9	78	98.8	189.1	79.1	121.3	118.8	168.5	98.2	81.9	93.7	89.9	178.9	7.3	3.6	169477	142218	180325	344919	144263	221273	216688	307380	179114	149385	170975	164028	326425	13345.2	6549.53	High
[K].EMFGGFFKSVVK.[S]	1xBiotin [K8]	1	14	Q9Y5X3	Q9Y5X3 [181-192]	Q9Y5X3 1xBiotin [K188]	Sorting nexin-5 OS=Homo sapiens OX=9606 GN=SNX5 PE=1 SV=1	1	1601.79	0.907	1.033	0.739	1.039	93.7	100.4	103.7	86.1	116.1	98.7	83.9	115.5	105.8	92.5	143.6	108.1	109.3	117.7	106.1	37.3	90.7	149.1	122.3	19.6	49917.6	42436.3	58416.8	53493.6	46773.5	72604.4	54651.4	55258.9	59535.8	53652.7	18859.6	45863.2	75408.2	61834.6	9930.58	High
[R].LTKITKPGSIDSNNQLFAPGGR.[L]	1xBiotin [K6]	1	1	Q04637	Q04637 [1069-1090]	Q04637 1xBiotin [K1074]	Eukaryotic translation initiation factor 4 gamma 1 OS=Homo sapiens OX=9606 GN=EIF4G1 PE=1 SV=4	1	2540.33	0.762	0.616	0.737	0.699	99.9	131.1	80.7	96.6	91.6	91.6	107.1	104.9	157.6	94.3	137.7	84.8	92	78.2	107.9	101.4	77.3	117.5	96.2	51.5	109774	128426	125786	188937	112985	165020	101603	110302	93701.8	129362	121601	92672.7	140784	115335	61723.9	Peak Found
[K].DSFQKVILR.[RTSKG]	1xBiotin [K5]	7	1	Q14593	Q14593 [126-134]	Q14593 1xBiotin [K130]	Zinc finger protein 273 OS=Homo sapiens OX=9606 GN=ZNF273 PE=1 SV=3	1	1331.71	0.248	0.253	0.734	0.303	48.8	197	49.9	144.6	59.7	20.3	15.8	34.1	16.7	1005.2	81.8	23.5	16.1	20.7	60	64.7	51	52	13.4	24.8	4723.31	3668.87	7935.38	3881.26	234118	19049.8	5469.67	3738.7	4828.16	13981.2	15061.9	11882.1	12108.7	3125.54	5772.03	Not Found
[K].KPNIINFDTSLPTSHTYLGADMEEFHGR.[T]	1xBiotin [K1]; 1xOxidation [M22]	1	8	Q96SW2	Q96SW2 [43-70]	Q96SW2 1xBiotin [K43]	Protein cereblon OS=Homo sapiens OX=9606 GN=CRBN PE=1 SV=1	0	3432.6	0.936	0.654	0.733	0.043	146.8	156	102	88.5	6.7	82.6	142.9	150.5	151.8	160.8	111.4	4.6	127.8	99.3	148.2	81.6	86.1	143.1	6.5	2.7	155460	268804	283135	285656	302499	209594	8652.2	240354	186839	278814	153597	161999	269123	12275.5	4990.51	Peak Found
[K].INEAVECLLSLKAQYK.[E]	1xBiotin [K12]; 1xCarbamidomethyl [C7]	1	28	P07814	P07814 [850-865]	P07814 1xBiotin [K861]	Bifunctional glutamate/proline--tRNA ligase OS=Homo sapiens OX=9606 GN=EPRS1 PE=1 SV=5	1	2105.08	0.851	0.758	0.731	0.078	139.1	121.9	111.6	117.9	9.5	70.7	156.9	124.5	104.2	109.1	184.4	99.9	139.7	12.3	105.6	134.8	75.4	171	8.5	3.2	80923.5	179678	142634	119388	124942	211164	114401	160015	14141.9	120900	154441	86313	195832	9698.95	3610.27	High
[K].SSTHNKPSEGKAANPK.[M]	1xBiotin [K11]	1	53	Q9NUQ6	Q9NUQ6 [391-406]	Q9NUQ6 1xBiotin [K401]	SPATS2-like protein OS=Homo sapiens OX=9606 GN=SPATS2L PE=1 SV=2	1	1878.91	0.624	0.751	0.73	0.756	79.1	126.7	95.2	92.5	106.4	81.1	95.6	77.2	166.7	68.6	129.9	97.6	109.9	82.1	120.5	94.9	94.5	126	109.1	46.2	238969	281617	227229	490973	202074	382670	287328	323639	241627	354912	279437	278270	371056	321325	136047	High
[R].KGSFSALVGR.[T]	1xBiotin [K1]	1	14	Q13619	Q13619 [8-17]	Q13619 1xBiotin [K8]	Cullin-4A OS=Homo sapiens OX=9606 GN=CUL4A PE=1 SV=3	1	1247.66	0.761	0.706	0.73	0.711	97.7	128.4	90.7	91.8	91.4	70.6	100.3	115.9	148	110.7	131.8	85.9	94.2	93.1	94.2	108	87.5	117.6	93.8	48.6	354307	503666	582061	742916	555899	661930	431563	472949	467411	472915	542231	439207	590265	470866	243810	High
[K].ENPVVVAEKIQR.[I]	1xBiotin [K9]	1	8	O76080	O76080 [201-212]	O76080 1xBiotin [K209]	AN1-type zinc finger protein 5 OS=Homo sapiens OX=9606 GN=ZFAND5 PE=1 SV=1	1	1607.86	0.776	0.761	0.729	0.663	98.9	127.4	97	92.9	83.8	94.5	77	92.9	188.9	84.1	119.7	71.6	117.9	91.1	80.9	130.5	87.2	129.5	78.7	55.8	94237.5	76815.1	92651.2	188462	83874.4	119387	71385.6	117578	90869.1	80665	130194	86984.4	129161	78483.5	55643.9	High
[R].FKVLELR.[T]	1xBiotin [K2]	1	12	Q96SW2	Q96SW2 [165-171]	Q96SW2 1xBiotin [K166]	Protein cereblon OS=Homo sapiens OX=9606 GN=CRBN PE=1 SV=1	1	1130.64	0.855	0.662	0.728	0.679	92.5	130.7	86.6	95.2	95	132	87.8	86.9	154.4	96.7	124	60.1	135.8	82.1	125.6	90.3	67.2	104.8	90.1	62.3	1.29263e+06	859637	851705	1.51247e+06	947529	1.21442e+06	588757	1.33062e+06	804366	1.23011e+06	884139	658352	1.02627e+06	882454	609990	High
[R].ANSMGLFLQKTNIIR.[D]	1xBiotin [K10]	1	20	P37268	P37268 [204-218]	P37268 1xBiotin [K213]	Squalene synthase OS=Homo sapiens OX=9606 GN=FDFT1 PE=1 SV=1	1	1932.02	0.413	0.825	0.727	0.459	64.2	164.4	123.9	72.1	75.4	47.5	79.5	62.8	192.5	86.4	160.8	121.1	158.9	73.7	170.3	62.8	70.5	100	73.7	39.5	56329	94253	74482.8	228379	102537	190695	143665	188456	87422.6	202001	74535.3	83642.2	118589	87478.2	46830.3	High
[R].EESGKPGAHVTVKK.[L]	1xBiotin [K13]	1	2	P22626	P22626 [100-113]	P22626 1xBiotin [K112]	Heterogeneous nuclear ribonucleoproteins A2/B1 OS=Homo sapiens OX=9606 GN=HNRNPA2B1 PE=1 SV=2	1	1692.87	0.076	0.76	0.726	0.222	13.6	179.2	136.1	131.3	39.8	12.3	5.1	126.1	162.2	165.8	157.2	127.9	94.4	123.2	114.2	118.9	119.4	36	125.2	12.1	6113.14	2543.97	62715.5	80684.8	82489.1	78203.1	63607.7	46941.9	61300.1	56790.4	59131	59370.8	17918.1	62253.6	6015.88	Not Found
[R].EEQDFGIEIVKVK.[A]	1xBiotin [K11]	1	32	Q96SW2	Q96SW2 [146-158]	Q96SW2 1xBiotin [K156]	Protein cereblon OS=Homo sapiens OX=9606 GN=CRBN PE=1 SV=1	1	1759.89	0.847	0.59	0.723	0.568	113.6	137.1	73.6	97.8	77.8	111.8	108.7	117.6	138.9	117.8	135	69.5	84.1	72.5	115.5	85.2	96.3	76.6	128.3	42	201939	196351	212347	250750	212755	243827	125545	151966	130897	208557	153910	173897	138402	231759	75934.2	High
[K].VICIPKSITPSR.[I]	1xBiotin [K6]; 1xCarbamidomethyl [C3]	1	1	P14550	P14550 [258-269]	P14550 1xBiotin [K263]	Aldo-keto reductase family 1 member A1 OS=Homo sapiens OX=9606 GN=AKR1A1 PE=1 SV=3	1	1596.86	0.172	0.115	0.705	0.14	42	244.9	28.1	150.7	34.3	50	16.3	39.3	229.1	281.3	166.4	104.9	17.5	26.3	198.3	132.3	141	44.4	21	32.1	16313.6	5306.13	12831.9	74762.2	91773	54284.9	34213.9	5717.29	8579.69	64700.9	43158.8	45993.5	14503.5	6836.99	10475.4	Not Found
[R].GSAKIWSK.[S]	1xBiotin [K4]	1	15	Q9UBW8	Q9UBW8 [266-273]	Q9UBW8 1xBiotin [K269]	COP9 signalosome complex subunit 7a OS=Homo sapiens OX=9606 GN=COPS7A PE=1 SV=1	1	1102.57	0.74	0.76	0.696	0.754	92.1	124.5	101.2	88.3	93.9	84.3	104.3	91.6	168.1	111.5	123.9	84.7	101.2	100.7	77.5	93.7	87.9	135.8	93.4	41.3	383442	474693	417045	764955	507258	563600	385569	460509	458388	352843	426515	400067	618037	425067	187902	High
[K].TVSSTKLVSFHDDSDEDLLHI.[-]	1xBiotin [K6]	1	6	P11717	P11717 [2471-2491]	P11717 1xBiotin [K2476]	Cation-independent mannose-6-phosphate receptor OS=Homo sapiens OX=9606 GN=IGF2R PE=1 SV=3	1	2584.22	3.827	0.816	0.667	0.897	276	72.1	55.8	48.1	47.8	416.6	78.6	235.5	61.5	31.4	70.9	47.7	33	57.9	15.9	41.1	257.5	40.8	83.4	28.1	94491.7	17828.8	53426.1	13961	7121.18	16090.5	10809.2	7489.75	13136.8	3600.21	9316.15	58412.3	9258.79	18929.2	6384.33	High
[K].LLQKGIHPTIISESFQK.[A]	1xBiotin [K4]	1	4	P50991	P50991 [123-139]	P50991 1xBiotin [K126]	T-complex protein 1 subunit delta OS=Homo sapiens OX=9606 GN=CCT4 PE=1 SV=4	1	2165.18	0.243	0.238	0.658	0.744	105.6	143.9	34.3	94.7	121.5	15.8	2.7	10.3	793.2	14	11.1	3.3	2.8	14	10.9	8.2	9.2	589.8	2.8	11.9	17817.2	3052.49	11645.3	895902	15860.4	12538.5	3778.4	3113.3	15792.9	12292	9207.69	10435.9	666159	3173.71	13396.1	Not Found
[K].VKGLVSSR.[H]	1xBiotin [K2]	1	13	Q9H9Q2	Q9H9Q2 [256-263]	Q9H9Q2 1xBiotin [K257]	COP9 signalosome complex subunit 7b OS=Homo sapiens OX=9606 GN=COPS7B PE=1 SV=1	1	1071.6	0.725	0.831	0.631	0.696	100.2	133.9	93.2	79.5	93.2	74	101.3	103.7	135.5	112.8	143.1	94.3	141.1	93.8	93.6	71.2	80.4	113.3	94.3	47.7	1.42178e+06	1.94746e+06	1.99293e+06	2.60396e+06	2.169e+06	2.74965e+06	1.81204e+06	2.71126e+06	1.80335e+06	1.79889e+06	1.36877e+06	1.54498e+06	2.17771e+06	1.81212e+06	917324	Peak Found
[K].DQVDIAVQELLQLKAQYK.[S]	1xBiotin [K14]	1	6	P07814	P07814 [926-943]	P07814 1xBiotin [K939]	Bifunctional glutamate/proline--tRNA ligase OS=Homo sapiens OX=9606 GN=EPRS1 PE=1 SV=5	1	2328.23	0.867	0.362	0.613	0.499	129.8	149.6	54.2	91.7	74.7	183.1	83.6	89.5	26.9	392.7	103.2	109.1	19.3	37.4	63.3	31.3	176.1	51.5	38.3	94.6	31868.4	14556.9	15587.5	4679.93	68366.2	17971.2	18986.3	3360.4	6503.45	11016.6	5452.23	30655.7	8966.4	6663.73	16474.7	High
[K].AVTKAQK.[K]	1xBiotin [K4]	13	2	Q16778; P58876	Q16778 [18-24]; P58876 [18-24]	Q16778 1xBiotin [K21]; P58876 1xBiotin [K21]	Histone H2B type 2-E OS=Homo sapiens OX=9606 GN=H2BC21 PE=1 SV=3 Histone H2B type 1-D OS=Homo sapiens OX=9606 GN=H2BC5 PE=1 SV=2	1	971.534	0.684	0.548	0.597	0.692	94	159.4	81.6	95.1	69.9	94.3	130.8	86.4	191.1	42.3	159.9	71.1	104.8	81.8	96.2	85.5	95.5	132.2	70.1	58	36483.9	50572.9	33403.4	73905.7	16359.8	61855.9	27488.7	40513.5	31651.4	37197.2	33072.5	36914	51130.4	27117.2	22416.6	Peak Found
[K].AGDSLMVMIAMKMEHTIK.[S]	1xBiotin [K]	1	242	Q96RQ3	Q96RQ3 [670-687]	Q96RQ3 1xBiotin [K]	Methylcrotonoyl-CoA carboxylase subunit alpha, mitochondrial OS=Homo sapiens OX=9606 GN=MCCC1 PE=1 SV=3	1	2232.07	0.391	1.212	0.596	1.116	45.4	115.9	140.4	69.1	129.3	75.4	12.9	45.1	16.8	229.6	115.2	139.5	95.4	168.1	50.5	99.8	68.7	107.3	128.6	147.2	1.22296e+07	2.08598e+06	7.3093e+06	2.71982e+06	3.72168e+07	1.86715e+07	2.26215e+07	1.54609e+07	2.72436e+07	8.17872e+06	1.61832e+07	1.11346e+07	1.74009e+07	2.08396e+07	2.38703e+07	High
[R].VTPPEGYEVVTVFPK.[-]	1xBiotin [K15]	1	6	O00151	O00151 [315-329]	O00151 1xBiotin [K329]	PDZ and LIM domain protein 1 OS=Homo sapiens OX=9606 GN=PDLIM1 PE=1 SV=4	0	1887.96	0.709	0.537	0.582	0.067	122.5	172.7	92.8	100.5	11.6	26.1	109.8	187.3	161.2	139.7	154.8	11.4	83.1	103.5	122.3	47.6	90.1	244.4	8.4	10.4	8702.07	36629.8	62504.5	53775.2	46602.3	51660.7	3801.09	27743	34545.6	40809	15879.1	30066.7	81554.1	2803.95	3457.53	Not Found
[R].KSSTPEEVK.[K]	1xBiotin [K1]	1	3	P23528	P23528 [22-30]	P23528 1xBiotin [K22]	Cofilin-1 OS=Homo sapiens OX=9606 GN=CFL1 PE=1 SV=3	1	1230.6	0.896	0.51	0.577	0.629	121.6	135.8	78.7	78.4	85.4	112.2	129.5	195.4	144.6	136.2	178.1	90.8	9.2	83.8	116.8	2.9	83.5	90.9	116.7	9.4	140658	162376	244903	181323	170707	223281	113826	11506.1	105008	146453	3583.5	104675	114015	146339	11829.1	Peak Found
[K].IWFDKFK.[Y]	1xBiotin [K5]	1	1	P29692	P29692 [11-17]	P29692 1xBiotin [K15]	Elongation factor 1-delta OS=Homo sapiens OX=9606 GN=EEF1D PE=1 SV=5	1	1209.61	0.622	0.501	0.573	0.669	92.4	148.6	74.5	85.1	99.4	85.8	88.4	91.1	160	142.2	136.8	13.3	128.8	71.3	81.5	122.7	70.8	178.3	95.2	33.7	49747.3	51276.2	52860.4	92805.3	82462.3	79310.6	7739.15	74707.9	41343.4	47244.3	71165.3	41079.7	103387	55197.1	19571.6	High
[R].SGSISVKIIR.[H]	1xBiotin [K7]	1	4	Q8TF01	Q8TF01 [724-733]	Q8TF01 1xBiotin [K730]	Arginine/serine-rich protein PNISR OS=Homo sapiens OX=9606 GN=PNISR PE=1 SV=2	1	1285.73	1.054	0.368	0.565	1.055	132.3	125.6	46.2	70.9	125	17.9	116.1	125.5	110.2	115.3	93	134.1	40.6	32.7	141.4	50.4	62.2	98.1	252.9	109.7	61101.3	396547	428973	376405	394074	317676	458267	138651	111883	483278	172136	212593	335111	864009	374740	Peak Found
[K].GLWMPLGKEVK.[V]	1xBiotin [K]	1	7	Q8TA86	Q8TA86 [91-101]	Q8TA86 1xBiotin [K]	Retinitis pigmentosa 9 protein OS=Homo sapiens OX=9606 GN=RP9 PE=1 SV=2	1	1483.78	0.117	0.853	0.543	0.149	21.2	181.6	154.9	123.8	18.5	10.8	34.8	18	154.6	99.1	273.4	126.6	149.2	132	148.5	20.5	105.4	14.8	196.5	15.8	4890.55	15787.1	8182.18	70143.9	44965.7	124029	57435.5	67665.9	59852.8	67345.5	9282.62	47803.6	6711.1	89106.9	7160.14	Not Found
[K].KPNIINFDTSLPTSHTYLGADMEEFHGR.[T]	1xBiotin [K1]	1	21	Q96SW2	Q96SW2 [43-70]	Q96SW2 1xBiotin [K43]	Protein cereblon OS=Homo sapiens OX=9606 GN=CRBN PE=1 SV=1	0	3416.6	0.322	0.631	0.525	0.53	62.1	164.5	103.8	86.4	83.2	70.5	25.3	63.8	102	168.9	219.1	103	106.6	127.1	88.7	68.5	90.9	126	85.4	54.1	235265	84426.4	212811	340394	563774	731248	343782	355768	424245	296118	228632	303217	420452	285036	180426	High
[K].TQETLSQAGQKTSAALSTVGSAISR.[K]	1xBiotin [K11]	1	13	O43399	O43399 [129-153]	O43399 1xBiotin [K139]	Tumor protein D54 OS=Homo sapiens OX=9606 GN=TPD52L2 PE=1 SV=2	1	2718.37	0.082	0.764	0.498	0.256	12.7	156.1	119.3	111.3	100.5	5.3	59.3	9.5	116.4	470.9	98	80.6	88.9	94.3	83	146.5	48.8	120.4	74.9	3.2	5049.62	56381.2	9027.35	110650	447804	93231.6	76651.5	84558.2	89671.4	78928.9	139280	46413.1	114497	71272.3	3021.21	High
[K].AALSSQQQQQLALLLQQFQTLKMR.[I]	1xBiotin [K22]	1	11	Q6Y7W6	Q6Y7W6 [646-669]	Q6Y7W6 1xBiotin [K667]	GRB10-interacting GYF protein 2 OS=Homo sapiens OX=9606 GN=GIGYF2 PE=1 SV=1	1	2998.6	0.171	1.075	0.459	0.832	25.5	65.8	196.9	131.5	80.3	72.6	22.7	4	26.6	425.2	58.7	203.9	28.5	175.8	12.2	117.4	131.3	22.1	71.7	127.3	46880.8	14676.4	2577.99	17154.2	274642	37931.1	131667	18438.9	113534	7876.23	75842.4	84806.2	14263.8	46313.6	82245	High
[K].SKLNLAQFLNEDLS.[-]	1xBiotin [K2]	1	3	Q9BPX3	Q9BPX3 [1002-1015]	Q9BPX3 1xBiotin [K1003]	Condensin complex subunit 3 OS=Homo sapiens OX=9606 GN=NCAPG PE=1 SV=1	1	1817.91	0.823	0.291	0.425	0.653	133	173.8	50.5	49.3	93.3	129.8	141.9	114.3	169.7	90.4	172.5	21.6	49.3	116	129.9	48.1	38.4	74.2	112.6	91.1	18377.1	20088	16178.8	24013.4	12789.3	24421.2	3063.39	6979.63	16412.3	18385.6	6813.97	5439.66	10505.3	15938.2	12896.6	Not Found
[R].SKSLSPSLLGYQQPALMAAPLSLADAHR.[S]	1xBiotin [K2]	1	7	Q13469	Q13469 [755-782]	Q13469 1xBiotin [K756]	Nuclear factor of activated T-cells, cytoplasmic 2 OS=Homo sapiens OX=9606 GN=NFATC2 PE=1 SV=2	1	3148.63	0.601	1.144	0.418	0.428	88.9	89.4	149.1	110.9	61.7	10.6	41.8	280.6	466.7	42	36.2	41.5	70.1	289.1	52.1	64.9	15.1	44.6	29	15.5	2581.07	10190.9	68379.9	113733	10245.4	8828.21	10103.5	17090.2	70457.1	12705.2	15805.8	3687.91	10856.3	7072.17	3776.74	Not Found
[R].NVMILTNPVAAKK.[N]	1xBiotin [K]	1	5	Q9UGI8	Q9UGI8 [90-102]	Q9UGI8 1xBiotin [K]	Testin OS=Homo sapiens OX=9606 GN=TES PE=1 SV=1	1	1624.89	1.06	0.745	0.394	4.702	16	15.1	11.2	5.9	451.8	2.8	9	11.9	510.4	1.4	8.5	4.6	380.2	6.3	1.8	7	3.3	292.5	253.6	6.8	4476.61	14151.9	18801.4	805267	2277.59	13350.3	7265.7	599934	9880.62	2833.95	11010.9	5261.82	461473	400091	10708.2	Not Found
[R].HPYKMNLASEPQEVLHIGSAHNR.[S]	1xBiotin [K4]	1	6	O00151	O00151 [100-122]	O00151 1xBiotin [K103]	PDZ and LIM domain protein 1 OS=Homo sapiens OX=9606 GN=PDLIM1 PE=1 SV=4	1	2854.39	0.099	0.593	0.385	1.051	20.6	208.9	106.7	19.9	143.9	21.4	18.5	20.2	259	13.6	204.7	86.9	153.6	104.5	139.2	5.2	19.5	272.1	141	40.5	18300.1	15819.3	17283.2	221837	11652.5	175300	74449.1	131583	89515.1	119235	4486.98	16702.6	233082	120766	34676.5	Not Found
[K].LAEEIPLKILAHNGLVGR.[L]	1xBiotin [K8]	1	24	Q9Y6M1	Q9Y6M1 [271-288]	Q9Y6M1 1xBiotin [K278]	Insulin-like growth factor 2 mRNA-binding protein 2 OS=Homo sapiens OX=9606 GN=IGF2BP2 PE=1 SV=2	1	2169.22	0.455	0.68	0.37	0.584	101.9	151.1	102.8	56	88.2	42.3	93.7	107.6	236.1	96.2	139	75.5	99.8	94.5	135.3	5.1	51.4	210.2	81.1	32.2	100885	223456	256557	563264	229569	331427	180152	238069	225379	322778	12148.6	122692	501294	193432	76734	High
[R].SDDMFTFHGPGKSVFGTPTLETANK.[N]	1xBiotin [K12]	1	15	P49792	P49792 [1128-1152]	P49792 1xBiotin [K1139]	E3 SUMO-protein ligase RanBP2 OS=Homo sapiens OX=9606 GN=RANBP2 PE=1 SV=2	1	2910.34	0.283	0.527	0.367	0.442	57.1	189.4	100.1	69.6	83.8	39	59.1	61.7	179	196.1	218.2	115.1	81.7	103.6	76.8	65.7	72	118.9	86.8	26.5	119351	180714	188753	547388	599742	667237	351936	249958	316819	234753	200793	220212	363676	265374	81073.2	High
[K].ALFKPADVILDPKTANPILLVSEDQR.[S]	1xBiotin [K13]	1	1	O00481	O00481 [335-360]	O00481 1xBiotin [K347]	Butyrophilin subfamily 3 member A1 OS=Homo sapiens OX=9606 GN=BTN3A1 PE=1 SV=3	1	3089.67	0.82	0.826	0.313	1.021	96.8	118	97.5	37	150.7	76.7	41.4	130.8	123	92.8	93.6	118.2	77.3	55.4	23.8	300.8	29.3	119.5	125.7	91.9	10714.9	5773.1	18262.3	17175.6	12957.7	13065.7	16497.2	10787.5	7737.02	3318.35	41988.9	4093.37	16680.2	17543.5	12823.8	Not Found
[R].NMSIIDAFKSTR.[Q]	1xBiotin [K9]	1	1	P49959	P49959 [617-628]	P49959 1xBiotin [K625]	Double-strand break repair protein MRE11 OS=Homo sapiens OX=9606 GN=MRE11 PE=1 SV=3	1	1608.79	0.295	0.634	0.292	0.56	63	213.5	142.6	23.8	57.1	66.6	67.4	49.6	37.1	283.3	225.6	23.2	150.7	179.7	10.8	25.2	132.1	158.7	60.3	29.8	18598.2	18823.2	13847.6	10359.9	79132.3	63034.2	6472.23	42104.5	50209.2	3027.26	7029.36	36918	44327.1	16851.7	8312.22	Not Found
[R].NQDATDDTELQNMNEYLSSFKVAQYVVR.[E]	1xBiotin [K21]; 1xOxidation [M13]	1	7	Q8TDI0	Q8TDI0 [1269-1296]	Q8TDI0 1xBiotin [K1289]	Chromodomain-helicase-DNA-binding protein 5 OS=Homo sapiens OX=9606 GN=CHD5 PE=1 SV=1	1	3520.6	0.273	0.826	0.285	0.336	54.9	200.9	104.8	71.9	67.5	13	51.9	190.6	76.8	189.8	247.2	75.1	99.1	204.2	67.9	70.5	12.5	115	63.8	22.6	2421.96	9641.52	35441.8	14273	35290.9	45969.3	13954.9	18417.2	37970.9	12625.6	13111.6	2328.83	21382.7	11865.3	4206.92	Not Found
[K].TQTNSSVPAKTIIIQTVPTLMPLAK.[Q]	1xBiotin [K10]	1	3	P18850	P18850 [192-216]	P18850 1xBiotin [K201]	Cyclic AMP-dependent transcription factor ATF-6 alpha OS=Homo sapiens OX=9606 GN=ATF6 PE=1 SV=3	1	2878.58	0.338	0.541	0.247	0.342	60.4	207.4	110.2	51.1	70.9	85	54.3	39.6	186.3	106.4	251.9	99	176.7	57.6	167.1	25.1	46	63.7	107.4	33.8	15970.5	10193.2	7442.71	34995.8	19990.2	47314.2	18594.7	33182.3	10814.4	31388.8	4705.19	8629.96	11966.3	20173	6342.71	Not Found
[K].AFYKGVAPLWMR.[Q]	1xBiotin [K4]	1	4	Q00325	Q00325 [215-226]	Q00325 1xBiotin [K218]	Phosphate carrier protein, mitochondrial OS=Homo sapiens OX=9606 GN=SLC25A3 PE=1 SV=2	1	1664.84	0.503	0.5	0.205	0.459	112.7	158.7	123.1	32.5	73.1	100.4	131.1	51.2	101.8	141.5	358.2	109.7	50.9	163.9	28.5	29	53.4	68.6	46.8	65.2	11060.7	14432.6	5637.98	11206.3	15581.3	39441.4	12083.8	5606.24	18051.2	3133.94	3191.13	5874.88	7552.26	5149.27	7174.66	Not Found
[K].NADPILISLKHGYIPGK.[N]	1xBiotin [K]	1	5	Q9ULV4	Q9ULV4 [382-398]	Q9ULV4 1xBiotin [K]	Coronin-1C OS=Homo sapiens OX=9606 GN=CORO1C PE=1 SV=1	1	2062.12	0.914	1.096	0.148	1.154	57.7	211.7	62.5	24.7	143.4	51.5	29.2	183.8	10.1	200.9	189.3	55.9	220.2	23.1	29.7	22.1	14.8	231.8	128.2	109.5	11707.9	6638.15	41738.4	2292.32	45641.9	42989.9	12691.5	50020.2	5238.27	6734.66	5022.34	3354.22	52657.3	29109.5	24860.3	Not Found
[K].EGSVLDILKSPGFASPK.[I]	1xBiotin [K9]	1	7	P49790	P49790 [605-621]	P49790 1xBiotin [K613]	Nuclear pore complex protein Nup153 OS=Homo sapiens OX=9606 GN=NUP153 PE=1 SV=2	1	1971.03	0.249	0.28	0.143	0.324	68.1	239.7	67.2	47.3	77.7	26.3	52.7	82.3	330.5	178.7	185.4	52	169.8	12.7	25.5	42.1	36.6	191.9	53.4	60.1	5947.82	11903.3	18591.9	74643.8	40365.2	41861.1	11740.4	38338.7	2866.73	5759.18	9497.39	8260.8	43335.6	12048.2	13570.2	High
[R].INSGGKLPNFGFVVFDDSEPVQK.[V]	1xBiotin [K6]	1	6	Q13283	Q13283 [371-393]	Q13283 1xBiotin [K376]	Ras GTPase-activating protein-binding protein 1 OS=Homo sapiens OX=9606 GN=G3BP1 PE=1 SV=1	1	2720.34	0.589	0.173	0.14	0.156	143	243	42.1	34	37.9	101	120.9	86.4	275.8	114.6	171.6	29.8	162.8	16.1	24	296.9	11.5	25.7	36.1	26.8	53392	63882.7	45670.8	145759	60556.4	90721.8	15732.7	86064.5	8534.98	12696.1	156932	6067.94	13565.7	19104.7	14161.6	Peak Found
[K].LPLPSKSVDWTHFGGSPPSDEIR.[T]	1xBiotin [K6]	1	3	Q92574	Q92574 [667-689]	Q92574 1xBiotin [K672]	Hamartin OS=Homo sapiens OX=9606 GN=TSC1 PE=1 SV=2	1	2748.35	1.1	1.075	0.136	0.193	157.1	142.9	153.5	19.4	27	171.9	31.5	189.7	242.4	156.3	16	157.6	201.7	168	21.2	28.2	12	27.1	29.6	46.7	65614.5	12025.1	72375.8	92492.4	59656.1	6122.75	60128.1	76982.4	64102.1	8107.63	10756.6	4595.4	10357.5	11292.3	17833.3	Peak Found
[R].AAAGMVWKPKSCEPIR.[R]	1xBiotin [K10]; 1xCarbamidomethyl [C12]	1	1	Q9H147	Q9H147 [181-196]	Q9H147 1xBiotin [K190]	Deoxynucleotidyltransferase terminal-interacting protein 1 OS=Homo sapiens OX=9606 GN=DNTTIP1 PE=1 SV=2	1	2027	0.116	0.269	0.101	0.211	42.8	368.9	16.6	37.1	34.7	10.4	38.5	30.6	413.5	24.1	263.8	11.8	270.1	6.5	16.4	26.5	35.4	322.6	5.1	24.8	4747.67	17568.9	13957.7	188674	10979.5	120363	5400.47	123210	2951.55	7459.79	12107.9	16129.5	147186	2316.7	11305.9	Not Found
[K].KPPPVPALPSKLPTFGAPEQLVDLK.[Q]	1xBiotin [K]	1	7	Q14258	Q14258 [392-416]	Q14258 1xBiotin [K]	E3 ubiquitin/ISG15 ligase TRIM25 OS=Homo sapiens OX=9606 GN=TRIM25 PE=1 SV=2	1	2865.59	0.066	0.049	0.032	0.093	27.2	412.1	17.8	13.3	29.6	17.3	4.8	173.2	202.3	262	383.5	9.9	11.3	205.1	8.4	9.8	8.2	166.6	18.9	18.8	16112.1	4520.21	161424	188558	244233	357500	9241.49	10562.4	191157	7860.37	9117.7	7651.08	155261	17571.8	17479.6	Not Found
[K].EKMVGGIAQIIAAQEEMLR.[K]	1xBiotin [K2]; 2xOxidation [M3; M17]	1	1	Q9Y490	Q9Y490 [2492-2510]	Q9Y490 1xBiotin [K2493]	Talin-1 OS=Homo sapiens OX=9606 GN=TLN1 PE=1 SV=3	1	2345.17																																								Not Found
[R].FEKEQQQLNWK.[Q]	1xBiotin [K3]	1	4	P26010	P26010 [761-771]	P26010 1xBiotin [K763]	Integrin beta-7 OS=Homo sapiens OX=9606 GN=ITGB7 PE=1 SV=1	1	1703.82																																								Not Found
[K].EQLAQAMFDHIPVGVGSKGVIPMNAK.[D]	1xBiotin [K18]	1	1	Q9Y3I0	Q9Y3I0 [141-166]	Q9Y3I0 1xBiotin [K158]	RNA-splicing ligase RtcB homolog OS=Homo sapiens OX=9606 GN=RTCB PE=1 SV=1	1	2963.49																																								Not Found
[M].TTTTTFKGVDPNSR.[N]	1xAcetyl [N-Term]; 1xBiotin [K7]	1	6	Q9UK76	Q9UK76 [2-15]	Q9UK76 1xAcetyl [N-Term]; 1xBiotin [K8]	Jupiter microtubule associated homolog 1 OS=Homo sapiens OX=9606 GN=JPT1 PE=1 SV=3	1	1792.85																																								Not Found
[R].TPVGKFLGDSANLSILSGGTPK.[R]	1xBiotin [K5]	1	1	P30307	P30307 [48-69]	P30307 1xBiotin [K52]	M-phase inducer phosphatase 3 OS=Homo sapiens OX=9606 GN=CDC25C PE=1 SV=2	1	2385.25																																								Not Found
[K].EVYELLDSPGKVLLQSK.[D]	1xBiotin [K11]	1	2	P22234	P22234 [20-36]	P22234 1xBiotin [K30]	Multifunctional protein ADE2 OS=Homo sapiens OX=9606 GN=PAICS PE=1 SV=3	1	2144.13																																								Not Found
[R].VETGVLKPGMVVTFAPVNVTTEVK.[S]	1xBiotin [K7]	2	3	P68104	P68104 [267-290]	P68104 1xBiotin [K273]	Elongation factor 1-alpha 1 OS=Homo sapiens OX=9606 GN=EEF1A1 PE=1 SV=1	0	2741.46																																								Not Found
[K].VAAHASLNPALFSMKMELAGSNTTASSPAR.[A]	1xBiotin [K15]; 2xOxidation [M14; M16]	1	1	Q9UIF9	Q9UIF9 [1158-1187]	Q9UIF9 1xBiotin [K1172]	Bromodomain adjacent to zinc finger domain protein 2A OS=Homo sapiens OX=9606 GN=BAZ2A PE=1 SV=4	1	3288.58																																								High
[K].EPFGKLQLSSR.[D]	1xBiotin [K5]	1	1	Q6PCB5	Q6PCB5 [24-34]	Q6PCB5 1xBiotin [K28]	Lysine-specific demethylase RSBN1L OS=Homo sapiens OX=9606 GN=RSBN1L PE=1 SV=2	1	1487.77																																								Not Found
[K].FASVFGTMPLKVVEHR.[A]	1xBiotin [K11]	1	1	Q93063	Q93063 [680-695]	Q93063 1xBiotin [K690]	Exostosin-2 OS=Homo sapiens OX=9606 GN=EXT2 PE=1 SV=1	1	2044.05																																								Not Found
[K].ELHGTSIVPKLQAITASSANLR.[H]	1xBiotin [K10]	1	5	Q9Y2K7	Q9Y2K7 [809-830]	Q9Y2K7 1xBiotin [K818]	Lysine-specific demethylase 2A OS=Homo sapiens OX=9606 GN=KDM2A PE=1 SV=3	1	2532.36																																								High
[K].EGLKVTDAIVLLDR.[E]	1xBiotin [K4]	1	3	P11172	P11172 [142-155]	P11172 1xBiotin [K145]	Uridine 5'-monophosphate synthase OS=Homo sapiens OX=9606 GN=UMPS PE=1 SV=1	1	1767.97																																								Not Found
[K].ESMCSTPAFPVSPETPYVKTALR.[H]	1xBiotin [K19]; 1xCarbamidomethyl [C4]	1	1	Q68CZ2	Q68CZ2 [839-861]	Q68CZ2 1xBiotin [K857]	Tensin-3 OS=Homo sapiens OX=9606 GN=TNS3 PE=1 SV=2	1	2794.32																																								Not Found
[K].VEPAVSSVVNSIQVLTSKAAILETAPK.[E]	1xBiotin [K18]	1	1	Q9P2E9	Q9P2E9 [149-175]	Q9P2E9 1xBiotin [K166]	Ribosome-binding protein 1 OS=Homo sapiens OX=9606 GN=RRBP1 PE=1 SV=5	1	2977.63																																								Not Found
[K].TSDFLKVLNR.[A]	1xBiotin [K6]	1	5	O15144	O15144 [270-279]	O15144 1xBiotin [K275]	Actin-related protein 2/3 complex subunit 2 OS=Homo sapiens OX=9606 GN=ARPC2 PE=1 SV=1	1	1418.75																																								Not Found
[K].TQPTSLPKQPAPTTIGGLNK.[K]	1xBiotin [K8]	1	1	P27816	P27816 [719-738]	P27816 1xBiotin [K726]	Microtubule-associated protein 4 OS=Homo sapiens OX=9606 GN=MAP4 PE=1 SV=3	1	2275.21																																								Not Found
[K].DMSPQKFWGLTR.[S]	1xBiotin [K6]	1	2	Q96SW2	Q96SW2 [408-419]	Q96SW2 1xBiotin [K413]	Protein cereblon OS=Homo sapiens OX=9606 GN=CRBN PE=1 SV=1	1	1691.8																																								Not Found
[K].DQYNLLKIQLGK.[D]	1xBiotin [K7]	1	4	O60763	O60763 [699-710]	O60763 1xBiotin [K705]	General vesicular transport factor p115 OS=Homo sapiens OX=9606 GN=USO1 PE=1 SV=2	1	1658.89																																								Not Found
[K].APFVSKSSMAPSQPEESDVFLR.[A]	1xBiotin [K6]	1	2	Q6ZSR9	Q6ZSR9 [146-167]	Q6ZSR9 1xBiotin [K151]	Uncharacterized protein FLJ45252 OS=Homo sapiens OX=9606 PE=2 SV=2	1	2635.25																																								Not Found
[K].ALMTVGKEPFPTIYVDSQK.[E]	1xBiotin [K7]	1	1	O43776	O43776 [32-50]	O43776 1xBiotin [K38]	Asparagine--tRNA ligase, cytoplasmic OS=Homo sapiens OX=9606 GN=NARS1 PE=1 SV=1	1	2350.18																																								Not Found
[K].ALFKSSGASVTTQPTEFK.[I]	1xBiotin [K4]	1	5	Q9BY77	Q9BY77 [401-418]	Q9BY77 1xBiotin [K404]	Polymerase delta-interacting protein 3 OS=Homo sapiens OX=9606 GN=POLDIP3 PE=1 SV=2	1	2125.06																																								Not Found
[K].AIDDSSASISLAQLTKTANLAEANASEEDKIK.[A]	1xBiotin [K32]	1	1	Q7Z6E9	Q7Z6E9 [101-132]	Q7Z6E9 1xBiotin [K132]	E3 ubiquitin-protein ligase RBBP6 OS=Homo sapiens OX=9606 GN=RBBP6 PE=1 SV=1	2	3530.75																																								Not Found
[M].AKAAAIGIDLGTTYSCVGVFQHGK.[V]	1xAcetyl [N-Term]; 1xBiotin [K2]; 1xCarbamidomethyl [C16]	1	1	P0DMV8	P0DMV8 [2-25]	P0DMV8 1xAcetyl [N-Term]; 1xBiotin [K3]	Heat shock 70 kDa protein 1A OS=Homo sapiens OX=9606 GN=HSPA1A PE=1 SV=1	1	2732.35																																								Not Found
[K].AGLQTADKYAALANLDNIFSAGQGGDQGSGFGTTGK.[A]	1xBiotin [K8]	1	1	P52594	P52594 [319-354]	P52594 1xBiotin [K326]	Arf-GAP domain and FG repeat-containing protein 1 OS=Homo sapiens OX=9606 GN=AGFG1 PE=1 SV=2	1	3727.77																																								Not Found
[R].APLNVTNTAGTSLPSVDLLQKLR.[L]	1xBiotin [K21]	1	1	Q9NPI6	Q9NPI6 [377-399]	Q9NPI6 1xBiotin [K397]	mRNA-decapping enzyme 1A OS=Homo sapiens OX=9606 GN=DCP1A PE=1 SV=3	1	2634.43																																								Not Found
[K].WLSKTELIGLPPEFSIGR.[I]	1xBiotin [K4]	1	1	Q9H0K6	Q9H0K6 [148-165]	Q9H0K6 1xBiotin [K151]	Pseudouridylate synthase 7 homolog-like protein OS=Homo sapiens OX=9606 GN=PUS7L PE=1 SV=1	1	2269.2																																								Not Found
[K].AFSLKTISTSDPAEVLVK.[N]	1xBiotin [K5]	1	2	Q86UE4	Q86UE4 [487-504]	Q86UE4 1xBiotin [K491]	Protein LYRIC OS=Homo sapiens OX=9606 GN=MTDH PE=1 SV=2	1	2132.13																																								Not Found
[K].YLYQKIMFGK.[R]	1xBiotin [K5]	1	2	O00541	O00541 [546-555]	O00541 1xBiotin [K550]	Pescadillo homolog OS=Homo sapiens OX=9606 GN=PES1 PE=1 SV=1	1	1516.77																																								Not Found
[K].AFLDNGPKTINQIR.[Q]	1xBiotin [K8]	1	3	P78344	P78344 [314-327]	P78344 1xBiotin [K321]	Eukaryotic translation initiation factor 4 gamma 2 OS=Homo sapiens OX=9606 GN=EIF4G2 PE=1 SV=1	1	1812.94																																								Not Found
[R].AASIFGGAKPVDTAAR.[E]	1xBiotin [K9]	1	2	P23588	P23588 [357-372]	P23588 1xBiotin [K365]	Eukaryotic translation initiation factor 4B OS=Homo sapiens OX=9606 GN=EIF4B PE=1 SV=2	0	1757.9																																								Not Found
[K].AADCPGKLFIFHSSLPTAEAPGK.[L]	1xBiotin [K7]; 1xCarbamidomethyl [C4]	1	4	O94855	O94855 [570-592]	O94855 1xBiotin [K576]	Protein transport protein Sec24D OS=Homo sapiens OX=9606 GN=SEC24D PE=1 SV=2	1	2640.29																																								Not Found
[R].YTALDKWTNQLNSLNQAVVSK.[L]	1xBiotin [K6]	1	1	P61201	P61201 [421-441]	P61201 1xBiotin [K426]	COP9 signalosome complex subunit 2 OS=Homo sapiens OX=9606 GN=COPS2 PE=1 SV=1	1	2619.32																																								Not Found
[R].WVSEKFIVEGLR.[D]	1xBiotin [K5]	1	2	Q7RTN6	Q7RTN6 [14-25]	Q7RTN6 1xBiotin [K18]	STE20-related kinase adapter protein alpha OS=Homo sapiens OX=9606 GN=STRADA PE=1 SV=1	1	1688.88																																								Not Found
[R].VGSTSENITQKVVWVEESDKR.[S]	1xBiotin [K11]	1	2	O00571	O00571 [408-428]	O00571 1xBiotin [K418]	ATP-dependent RNA helicase DDX3X OS=Homo sapiens OX=9606 GN=DDX3X PE=1 SV=3	2	2617.29																																								Not Found
[R].VTENLASLTPKGLSPAMSPALQR.[L]	1xBiotin [K11]	1	3	Q96DF8	Q96DF8 [378-400]	Q96DF8 1xBiotin [K388]	Splicing factor ESS-2 homolog OS=Homo sapiens OX=9606 GN=ESS2 PE=1 SV=1	1	2607.36																																								Not Found
[K].ATKSHVPVLSVTLASDNAQNQGELSPPFR.[R]	1xBiotin [K3]	1	6	Q5T011	Q5T011 [1185-1213]	Q5T011 1xBiotin [K1187]	KICSTOR complex protein SZT2 OS=Homo sapiens OX=9606 GN=SZT2 PE=1 SV=3	1	3289.66																																								Not Found
[R].VHVSYLDGKGNLAPQGSVPSAVSSLTDDLLK.[Y]	1xBiotin [K9]	1	3	Q9Y6J9	Q9Y6J9 [129-159]	Q9Y6J9 1xBiotin [K137]	TAF6-like RNA polymerase II p300/CBP-associated factor-associated factor 65 kDa subunit 6L OS=Homo sapiens OX=9606 GN=TAF6L PE=1 SV=1	1	3393.74																																								Not Found
[K].VKTSTVDLPIENQLLWQIDR.[E]	1xBiotin [K2]	1	1	P34932	P34932 [572-591]	P34932 1xBiotin [K573]	Heat shock 70 kDa protein 4 OS=Homo sapiens OX=9606 GN=HSPA4 PE=1 SV=4	1	2594.36																																								Not Found
[K].DMYLVPKLSLIGK.[G]	1xBiotin [K]	1	5	Q9BUI4	Q9BUI4 [186-198]	Q9BUI4 1xBiotin [K]	DNA-directed RNA polymerase III subunit RPC3 OS=Homo sapiens OX=9606 GN=POLR3C PE=1 SV=1	1	1702.93																																								Not Found
[R].VLFRPSDTANSSNQDALSSNTSLKLR.[K]	1xBiotin [K24]	1	3	Q8N4V1	Q8N4V1 [99-124]	Q8N4V1 1xBiotin [K122]	Membrane magnesium transporter 1 OS=Homo sapiens OX=9606 GN=MMGT1 PE=1 SV=1	1	3047.52																																								Not Found
[K].VLGKNMDAIIVDSEK.[T]	1xBiotin [K4]	1	6	Q14683	Q14683 [537-551]	Q14683 1xBiotin [K540]	Structural maintenance of chromosomes protein 1A OS=Homo sapiens OX=9606 GN=SMC1A PE=1 SV=2	1	1857.94																																								Not Found
[K].DMKTNMPIITSK.[R]	1xBiotin [K3]	1	2	Q8NCE0	Q8NCE0 [91-102]	Q8NCE0 1xBiotin [K93]	tRNA-splicing endonuclease subunit Sen2 OS=Homo sapiens OX=9606 GN=TSEN2 PE=1 SV=2	1	1604.78																																								Not Found
[R].APQCLGKFIEIAAR.[K]	1xBiotin [K7]; 1xCarbamidomethyl [C4]	1	2	Q00839	Q00839 [559-572]	Q00839 1xBiotin [K565]	Heterogeneous nuclear ribonucleoprotein U OS=Homo sapiens OX=9606 GN=HNRNPU PE=1 SV=6	1	1799.93																																								Not Found
[R].DISNCWAPKVETAITK.[V]	1xBiotin [K9]; 1xCarbamidomethyl [C5]	1	1	Q15061	Q15061 [376-391]	Q15061 1xBiotin [K384]	WD repeat-containing protein 43 OS=Homo sapiens OX=9606 GN=WDR43 PE=1 SV=3	1	2059																																								Not Found
[K].DGPKGIFLGDQWR.[D]	1xBiotin [K4]	1	2	Q14671	Q14671 [161-173]	Q14671 1xBiotin [K164]	Pumilio homolog 1 OS=Homo sapiens OX=9606 GN=PUM1 PE=1 SV=3	1	1714.84																																								Not Found
[K].CILPLVTSGDEEEEKDYKGPNPR.[E]	1xBiotin [K18]; 1xCarbamidomethyl [C1]	1	1	Q96DZ1	Q96DZ1 [79-101]	Q96DZ1 1xBiotin [K96]	Endoplasmic reticulum lectin 1 OS=Homo sapiens OX=9606 GN=ERLEC1 PE=1 SV=1	2	2872.35																																								Not Found
[K].VNQFFKTMLASK.[S]	1xBiotin [K6]	1	2	Q92608	Q92608 [1803-1814]	Q92608 1xBiotin [K1808]	Dedicator of cytokinesis protein 2 OS=Homo sapiens OX=9606 GN=DOCK2 PE=1 SV=2	1	1639.83																																								Not Found
[K].AVVLPGGTATSPKMIAK.[N]	1xBiotin [K17]	1	2	Q8N1G0	Q8N1G0 [423-439]	Q8N1G0 1xBiotin [K439]	Zinc finger protein 687 OS=Homo sapiens OX=9606 GN=ZNF687 PE=1 SV=1	1	1867.02																																								Not Found
[K].AVCVLKGDGPVQGIINFEQK.[E]	1xBiotin [K6]; 1xCarbamidomethyl [C3]	1	1	P00441	P00441 [5-24]	P00441 1xBiotin [K10]	Superoxide dismutase [Cu-Zn] OS=Homo sapiens OX=9606 GN=SOD1 PE=1 SV=2	1	2398.23																																								Not Found
[K].ATSTSDMLLKLAR.[T]	1xBiotin [K10]	1	4	Q9NW64	Q9NW64 [140-152]	Q9NW64 1xBiotin [K149]	Pre-mRNA-splicing factor RBM22 OS=Homo sapiens OX=9606 GN=RBM22 PE=1 SV=1	1	1632.84																																								Not Found
[K].DILPCLDGYLKTSALSDETK.[N]	1xBiotin [K11]; 1xCarbamidomethyl [C5]	1	1	P78527	P78527 [791-810]	P78527 1xBiotin [K801]	DNA-dependent protein kinase catalytic subunit OS=Homo sapiens OX=9606 GN=PRKDC PE=1 SV=3	1	2465.19																																								Not Found
[K].TPLSTGGTLAFVSPSLAVHKSSSAVDR.[Q]	1xBiotin [K20]	1	3	Q86YP4	Q86YP4 [586-612]	Q86YP4 1xBiotin [K605]	Transcriptional repressor p66-alpha OS=Homo sapiens OX=9606 GN=GATAD2A PE=1 SV=1	1	2911.5																																								Not Found
[R].GGSPDLWKSSFFIEPQKPVFPETR.[K]	1xBiotin [K8]	1	1	Q96JM3	Q96JM3 [474-497]	Q96JM3 1xBiotin [K481]	Chromosome alignment-maintaining phosphoprotein 1 OS=Homo sapiens OX=9606 GN=CHAMP1 PE=1 SV=2	1	2975.48																																								Not Found
[R].FGPDSKSSALACTLPTLPAK.[V]	1xBiotin [K6]; 1xCarbamidomethyl [C12]	1	2	Q15080	Q15080 [73-92]	Q15080 1xBiotin [K78]	Neutrophil cytosol factor 4 OS=Homo sapiens OX=9606 GN=NCF4 PE=1 SV=2	1	2287.15																																								Not Found
[R].ITGSVGKGLAAITMDK.[E]	1xBiotin [K7]; 1xOxidation [M14]	1	2	Q709C8	Q709C8 [3481-3496]	Q709C8 1xBiotin [K3487]	Vacuolar protein sorting-associated protein 13C OS=Homo sapiens OX=9606 GN=VPS13C PE=1 SV=1	1	1803.93																																								Not Found
[R].ITGSVGKGLAAITMDK.[E]	1xBiotin [K7]	1	12	Q709C8	Q709C8 [3481-3496]	Q709C8 1xBiotin [K3487]	Vacuolar protein sorting-associated protein 13C OS=Homo sapiens OX=9606 GN=VPS13C PE=1 SV=1	1	1787.94																																								High
[K].LSSSMNSIKTFWSPELK.[K]	1xBiotin [K9]; 1xOxidation [M5]	1	1	Q8IUD2	Q8IUD2 [179-195]	Q8IUD2 1xBiotin [K187]	ELKS/Rab6-interacting/CAST family member 1 OS=Homo sapiens OX=9606 GN=ERC1 PE=1 SV=1	1	2197.07																																								Not Found
[K].LSQPQSKSSFPLPGR.[K]	1xBiotin [K7]	1	2	Q9NYS0	Q9NYS0 [168-182]	Q9NYS0 1xBiotin [K174]	NF-kappa-B inhibitor-interacting Ras-like protein 1 OS=Homo sapiens OX=9606 GN=NKIRAS1 PE=1 SV=1	1	1854.95																																								Not Found
[K].ISKFDFLVATSQSK.[M]	1xBiotin [K3]	1	2	Q9UMZ2	Q9UMZ2 [1034-1047]	Q9UMZ2 1xBiotin [K1036]	Synergin gamma OS=Homo sapiens OX=9606 GN=SYNRG PE=1 SV=2	1	1796.93																																								Not Found
[K].SEDTISKMNDFMR.[M]	1xBiotin [K7]	1	5	Q16666	Q16666 [445-457]; [501-513]	Q16666 1xBiotin [K451]; 1xBiotin [K507]	Gamma-interferon-inducible protein 16 OS=Homo sapiens OX=9606 GN=IFI16 PE=1 SV=3	1	1799.78																																								Not Found
[K].ISDSEGFKANLSLLR.[R]	1xBiotin [K8]	1	1	P23246	P23246 [272-286]	P23246 1xBiotin [K279]	Splicing factor, proline- and glutamine-rich OS=Homo sapiens OX=9606 GN=SFPQ PE=1 SV=2	1	1875.96																																								Not Found
[M].SESSSKSSQPLASK.[Q]	1xAcetyl [N-Term]; 1xBiotin [K6]	1	1	P17096	P17096 [2-15]	P17096 1xAcetyl [N-Term]; 1xBiotin [K7]	High mobility group protein HMG-I/HMG-Y OS=Homo sapiens OX=9606 GN=HMGA1 PE=1 SV=3	1	1690.8																																								Not Found
[K].IQSTVTQPGGKFAFFK.[V]	1xBiotin [K]	3	6	Q5JPE7	Q5JPE7 [160-175]	Q5JPE7 1xBiotin [K]	Nodal modulator 2 OS=Homo sapiens OX=9606 GN=NOMO2 PE=1 SV=1	1	1982.02																																								Not Found
[R].IQLLKIGSAIQR.[L]	1xBiotin [K5]	1	1	Q96SW2	Q96SW2 [296-307]	Q96SW2 1xBiotin [K300]	Protein cereblon OS=Homo sapiens OX=9606 GN=CRBN PE=1 SV=1	1	1565.92																																								Not Found
[K].LQIFGAGPKVVGLAMGTK.[D]	1xBiotin [K9]	1	1	P29375	P29375 [239-256]	P29375 1xBiotin [K247]	Lysine-specific demethylase 5A OS=Homo sapiens OX=9606 GN=KDM5A PE=1 SV=3	1	2013.1																																								Not Found
[R].LPPKVESLESLYFTPIPAR.[S]	1xBiotin [K4]	1	4	Q14980	Q14980 [1763-1781]	Q14980 1xBiotin [K1766]	Nuclear mitotic apparatus protein 1 OS=Homo sapiens OX=9606 GN=NUMA1 PE=1 SV=2	1	2383.27																																								Not Found
[K].IMEMSAKGIKPVTLELGGK.[S]	1xBiotin [K7]	1	2	P49189	P49189 [240-258]	P49189 1xBiotin [K246]	4-trimethylaminobutyraldehyde dehydrogenase OS=Homo sapiens OX=9606 GN=ALDH9A1 PE=1 SV=3	1	2228.19																																								Not Found
[R].SLKTNTLAAQSVIK.[K]	1xBiotin [K3]	1	1	Q9NZ43	Q9NZ43 [182-195]	Q9NZ43 1xBiotin [K184]	Vesicle transport protein USE1 OS=Homo sapiens OX=9606 GN=USE1 PE=1 SV=2	1	1699.94																																								Not Found
[K].SLLGQNVSTKSPFIYSPIIAHNR.[G]	1xBiotin [K10]	1	1	Q96Q05	Q96Q05 [559-581]	Q96Q05 1xBiotin [K568]	Trafficking protein particle complex subunit 9 OS=Homo sapiens OX=9606 GN=TRAPPC9 PE=1 SV=2	1	2768.46																																								Not Found
[R].SAQPLPLKIEELALAK.[G]	1xBiotin [K8]	1	2	Q9UKV3	Q9UKV3 [525-540]	Q9UKV3 1xBiotin [K532]	Apoptotic chromatin condensation inducer in the nucleus OS=Homo sapiens OX=9606 GN=ACIN1 PE=1 SV=2	1	1947.1																																								Not Found
[R].SAPGGGSKVPQK.[K]	1xBiotin [K8]	1	1	P06748	P06748 [143-154]	P06748 1xBiotin [K150]	Nucleophosmin OS=Homo sapiens OX=9606 GN=NPM1 PE=1 SV=2	1	1338.68																																								Not Found
[M].SALEKSMHLGR.[L]	1xAcetyl [N-Term]; 1xBiotin [K5]	1	1	Q9Y570	Q9Y570 [2-12]	Q9Y570 1xAcetyl [N-Term]; 1xBiotin [K6]	Protein phosphatase methylesterase 1 OS=Homo sapiens OX=9606 GN=PPME1 PE=1 SV=3	1	1496.73																																								Not Found
[R].SAESQAVTELPKVVVHHVTVSPLR.[T]	1xBiotin [K12]	1	8	P15822	P15822 [551-574]	P15822 1xBiotin [K562]	Zinc finger protein 40 OS=Homo sapiens OX=9606 GN=HIVEP1 PE=1 SV=3	1	2809.5																																								High
[K].NNALNQVVLWDKIVLR.[G]	1xBiotin [K12]	1	1	P61009	P61009 [97-112]	P61009 1xBiotin [K108]	Signal peptidase complex subunit 3 OS=Homo sapiens OX=9606 GN=SPCS3 PE=1 SV=1	1	2121.16																																								Not Found
[K].NPNIKGIFPSSYVHLK.[N]	1xBiotin [K5]	1	1	Q8N1I0	Q8N1I0 [50-65]	Q8N1I0 1xBiotin [K54]	Dedicator of cytokinesis protein 4 OS=Homo sapiens OX=9606 GN=DOCK4 PE=1 SV=3	1	2040.07																																								Not Found
[K].NLDENGLDLLSKMLIYDPAK.[R]	1xBiotin [K12]	1	1	P06493	P06493 [255-274]	P06493 1xBiotin [K266]	Cyclin-dependent kinase 1 OS=Homo sapiens OX=9606 GN=CDK1 PE=1 SV=3	1	2488.25																																								Not Found
[R].NVKNSNYCLPSYTAYK.[N]	1xBiotin [K3]; 1xCarbamidomethyl [C8]	1	13	Q9Y4E8	Q9Y4E8 [257-272]	Q9Y4E8 1xBiotin [K259]	Ubiquitin carboxyl-terminal hydrolase 15 OS=Homo sapiens OX=9606 GN=USP15 PE=1 SV=3	1	2147.99																																								Not Found
[K].MVADLVENSYSISVPIFKQFHK.[N]	1xBiotin [K18]	1	1	Q00341	Q00341 [573-594]	Q00341 1xBiotin [K590]	Vigilin OS=Homo sapiens OX=9606 GN=HDLBP PE=1 SV=2	1	2778.4																																								Not Found
[R].QDLTTLDVTKLTPLSHEVISR.[Q]	1xBiotin [K10]	2	3	P41091	P41091 [18-38]	P41091 1xBiotin [K27]	Eukaryotic translation initiation factor 2 subunit 3 OS=Homo sapiens OX=9606 GN=EIF2S3 PE=1 SV=3	1	2592.37																																								Not Found
[R].MNSDKLVLWK.[D]	1xBiotin [K5]	1	1	Q9HCK1	Q9HCK1 [264-273]	Q9HCK1 1xBiotin [K268]	DBF4-type zinc finger-containing protein 2 OS=Homo sapiens OX=9606 GN=ZDBF2 PE=1 SV=3	1	1459.74																																								Not Found
[K].SIPNGKGSSPLPTATTPKPLIPTEASIR.[V]	1xBiotin [K6]	1	3	Q9BUK6	Q9BUK6 [135-162]	Q9BUK6 1xBiotin [K140]	Protein misato homolog 1 OS=Homo sapiens OX=9606 GN=MSTO1 PE=1 SV=1	1	3056.64																																								Not Found
[-].MIKLFSLK.[Q]	1xAcetyl [N-Term]; 1xBiotin [K3]	1	2	P61081	P61081 [1-8]	P61081 1xAcetyl [N-Term]; 1xBiotin [K3]	NEDD8-conjugating enzyme Ubc12 OS=Homo sapiens OX=9606 GN=UBE2M PE=1 SV=1	1	1247.69																																								Not Found
[-].MKSVIYHALSQK.[E]	1xAcetyl [N-Term]; 1xBiotin [K2]	1	6	O95707	O95707 [1-12]	O95707 1xAcetyl [N-Term]; 1xBiotin [K2]	Ribonuclease P protein subunit p29 OS=Homo sapiens OX=9606 GN=POP4 PE=1 SV=2	1	1672.85																																								Not Found
[-].MKLQAVMETLLQR.[Q]	1xBiotin [K2]	1	2	Q99856	Q99856 [1-13]	Q99856 1xBiotin [K2]	AT-rich interactive domain-containing protein 3A OS=Homo sapiens OX=9606 GN=ARID3A PE=1 SV=2	1	1786.94																																								Not Found
[R].QQQYKFLPSELR.[D]	1xBiotin [K5]	1	5	Q9Y490	Q9Y490 [2527-2538]	Q9Y490 1xBiotin [K2531]	Talin-1 OS=Homo sapiens OX=9606 GN=TLN1 PE=1 SV=3	1	1762.89																																								Not Found
[R].LVEDIFQQNVGKTSNIFGLQR.[I]	1xBiotin [K12]	1	4	Q9UPP1	Q9UPP1 [475-495]	Q9UPP1 1xBiotin [K486]	Histone lysine demethylase PHF8 OS=Homo sapiens OX=9606 GN=PHF8 PE=1 SV=3	1	2632.36																																								Not Found
[R].LTTPVFGKGVAYDVPNPVFLEQK.[K]	1xBiotin [K8]	1	2	Q16850	Q16850 [134-156]	Q16850 1xBiotin [K141]	Lanosterol 14-alpha demethylase OS=Homo sapiens OX=9606 GN=CYP51A1 PE=1 SV=3	1	2745.43																																								Not Found
[K].ITKPGSIDSNNQLFAPGGR.[L]	1xBiotin [K3]	1	2	Q04637	Q04637 [1072-1090]	Q04637 1xBiotin [K1074]	Eukaryotic translation initiation factor 4 gamma 1 OS=Homo sapiens OX=9606 GN=EIF4G1 PE=1 SV=4	0	2198.1																																								Not Found
[R].RSDDMFTFHGPGKSVFGTPTLETANK.[N]	1xBiotin [K13]	1	4	P49792	P49792 [1127-1152]	P49792 1xBiotin [K1139]	E3 SUMO-protein ligase RanBP2 OS=Homo sapiens OX=9606 GN=RANBP2 PE=1 SV=2	2	3066.44																																								Not Found
[R].MLAKSAMPIEVMMNETAQQNMENHPVIR.[T]	1xBiotin [K4]	1	3	Q05048	Q05048 [140-167]	Q05048 1xBiotin [K143]	Cleavage stimulation factor subunit 1 OS=Homo sapiens OX=9606 GN=CSTF1 PE=1 SV=1	1	3439.61																																								Not Found
[K].IITAVPKIATGHGQQGVTQVVLK.[G]	1xBiotin [K7]	1	2	P51610	P51610 [814-836]	P51610 1xBiotin [K820]	Host cell factor 1 OS=Homo sapiens OX=9606 GN=HCFC1 PE=1 SV=2	1	2584.46																																								Not Found
[R].LLSTQAEESQGPVLKMPSQR.[A]	1xBiotin [K15]	1	1	Q14005	Q14005 [944-963]	Q14005 1xBiotin [K958]	Pro-interleukin-16 OS=Homo sapiens OX=9606 GN=IL16 PE=1 SV=4	1	2425.22																																								Not Found
[K].IIPQGADSTMLATKTVK.[H]	1xBiotin [K17]	1	3	P35658	P35658 [1060-1076]	P35658 1xBiotin [K1076]	Nuclear pore complex protein Nup214 OS=Homo sapiens OX=9606 GN=NUP214 PE=1 SV=2	1	2000.06																																								Not Found
[R].GVKLLDISELDMVGAGR.[E]	1xBiotin [K3]	1	1	Q9H3P2	Q9H3P2 [253-269]	Q9H3P2 1xBiotin [K255]	Negative elongation factor A OS=Homo sapiens OX=9606 GN=NELFA PE=1 SV=3	1	1999.04																																								Not Found
[R].SYTPMKGGISNVWFDR.[F]	1xBiotin [K6]; 1xOxidation [M5]	1	10	Q5VWZ2	Q5VWZ2 [65-80]	Q5VWZ2 1xBiotin [K70]	Lysophospholipase-like protein 1 OS=Homo sapiens OX=9606 GN=LYPLAL1 PE=1 SV=3	1	2099.97																																								High
[K].GKALEVAEYLTPVLK.[E]	1xBiotin [K2]	1	1	Q9NT62	Q9NT62 [10-24]	Q9NT62 1xBiotin [K11]	Ubiquitin-like-conjugating enzyme ATG3 OS=Homo sapiens OX=9606 GN=ATG3 PE=1 SV=1	1	1857.02																																								Not Found
[R].NNISILKEDPFLFCR.[E]	1xBiotin [K7]; 1xCarbamidomethyl [C14]	1	7	Q6ZN28	Q6ZN28 [91-105]	Q6ZN28 1xBiotin [K97]	Metastasis-associated in colon cancer protein 1 OS=Homo sapiens OX=9606 GN=MACC1 PE=1 SV=2	1	2092.04																																								Not Found
[K].TAQPHPKLLGTIYTAAEEIEAVGGK.[A]	1xBiotin [K7]	1	4	Q6YN16	Q6YN16 [43-67]	Q6YN16 1xBiotin [K49]	Hydroxysteroid dehydrogenase-like protein 2 OS=Homo sapiens OX=9606 GN=HSDL2 PE=1 SV=1	1	2820.46																																								High
[K].TEVNSGFFYKSAEER.[E]	1xBiotin [K10]	1	5	P40227	P40227 [242-256]	P40227 1xBiotin [K251]	T-complex protein 1 subunit zeta OS=Homo sapiens OX=9606 GN=CCT6A PE=1 SV=3	1	1989.9																																								Not Found
[R].GGGLLKYSNLLVR.[D]	1xBiotin [K6]	1	1	Q5VWP2	Q5VWP2 [241-253]	Q5VWP2 1xBiotin [K246]	Terminal nucleotidyltransferase 5C OS=Homo sapiens OX=9606 GN=TENT5C PE=1 SV=1	1	1615.9																																								Not Found
[R].HELTEISNVDVETQSGKTVIR.[L]	1xBiotin [K17]	1	2	Q09666	Q09666 [187-207]	Q09666 1xBiotin [K203]	Neuroblast differentiation-associated protein AHNAK OS=Homo sapiens OX=9606 GN=AHNAK PE=1 SV=2	1	2581.29																																								High
[K].GFDYKTCNVLVALEQQSPDIAQGVHLDR.[N]	1xBiotin [K5]; 1xCarbamidomethyl [C7]	1	2	P31153	P31153 [98-125]	P31153 1xBiotin [K102]	S-adenosylmethionine synthase isoform type-2 OS=Homo sapiens OX=9606 GN=MAT2A PE=1 SV=1	1	3399.65																																								High
[R].GAGLGFSTAPNKIFYIDR.[N]	1xBiotin [K12]	1	1	Q1ED39	Q1ED39 [431-448]	Q1ED39 1xBiotin [K442]	Lysine-rich nucleolar protein 1 OS=Homo sapiens OX=9606 GN=KNOP1 PE=1 SV=1	1	2153.08																																								Not Found
[K].TKGVDEVTIVNILTNR.[S]	1xBiotin [K2]	1	2	P07355	P07355 [48-63]	P07355 1xBiotin [K49]	Annexin A2 OS=Homo sapiens OX=9606 GN=ANXA2 PE=1 SV=2	1	1998.07																																								Not Found
[R].FVQKCVLPLNEDSPLMYQPQK.[M]	1xBiotin [K4]; 1xCarbamidomethyl [C5]	1	4	Q9H582	Q9H582 [1202-1222]	Q9H582 1xBiotin [K1205]	Zinc finger protein 644 OS=Homo sapiens OX=9606 GN=ZNF644 PE=1 SV=2	1	2760.36																																								Not Found
[R].TLAAKVELVDIQR.[E]	1xBiotin [K5]	1	8	O14492	O14492 [184-196]	O14492 1xBiotin [K188]	SH2B adapter protein 2 OS=Homo sapiens OX=9606 GN=SH2B2 PE=1 SV=2	1	1681.93																																								High
[K].FSDFLLDPYKYMTLNPSTK.[R]	1xBiotin [K10]	1	7	Q9UIG0	Q9UIG0 [288-306]	Q9UIG0 1xBiotin [K297]	Tyrosine-protein kinase BAZ1B OS=Homo sapiens OX=9606 GN=BAZ1B PE=1 SV=2	1	2506.2																																								High
[K].FMPNNQLNYKSTQLSHLVYR.[-]	1xBiotin [K10]	1	1	Q9UM82	Q9UM82 [501-520]	Q9UM82 1xBiotin [K510]	Spermatogenesis-associated protein 2 OS=Homo sapiens OX=9606 GN=SPATA2 PE=1 SV=2	1	2679.32																																								Not Found
[R].FLPEFAGTQLKILR.[F]	1xBiotin [K11]	1	2	Q9UBZ4	Q9UBZ4 [328-341]	Q9UBZ4 1xBiotin [K338]	DNA-(apurinic or apyrimidinic site) endonuclease 2 OS=Homo sapiens OX=9606 GN=APEX2 PE=1 SV=1	1	1859.02																																								Not Found
[K].GAKEHGAVAVER.[V]	1xBiotin [K3]	1	7	Q9UNZ2	Q9UNZ2 [125-136]	Q9UNZ2 1xBiotin [K127]	NSFL1 cofactor p47 OS=Homo sapiens OX=9606 GN=NSFL1C PE=1 SV=2	1	1449.73																																								Not Found
[K].FGDPVVQSDMKHWPFQVINDGDKPK.[V]	1xBiotin [K11]	1	1	P0DMV8	P0DMV8 [78-102]	P0DMV8 1xBiotin [K88]	Heat shock 70 kDa protein 1A OS=Homo sapiens OX=9606 GN=HSPA1A PE=1 SV=1	1	3110.49																																								Not Found
[K].SVVTAPIIKGNLGANLSGLGR.[N]	1xBiotin [K9]	1	1	Q6P4R8	Q6P4R8 [1199-1219]	Q6P4R8 1xBiotin [K1207]	Nuclear factor related to kappa-B-binding protein OS=Homo sapiens OX=9606 GN=NFRKB PE=1 SV=2	1	2263.26																																								Not Found
[K].HLYEEYVEKPLKLVLK.[V]	1xBiotin [K12]	1	1	Q9NPI1	Q9NPI1 [13-28]	Q9NPI1 1xBiotin [K24]	Bromodomain-containing protein 7 OS=Homo sapiens OX=9606 GN=BRD7 PE=1 SV=1	1	2227.22																																								Not Found
[R].YTNTSKTVSFEALPIMR.[N]	1xBiotin [K6]	1	1	O15084	O15084 [1003-1019]	O15084 1xBiotin [K1008]	Serine/threonine-protein phosphatase 6 regulatory ankyrin repeat subunit A OS=Homo sapiens OX=9606 GN=ANKRD28 PE=1 SV=5	1	2184.08																																								Not Found
[R].LIGDAAKNQVALNPQNTVFDAK.[R]	1xBiotin [K7]	1	1	P0DMV8	P0DMV8 [50-71]	P0DMV8 1xBiotin [K56]	Heat shock 70 kDa protein 1A OS=Homo sapiens OX=9606 GN=HSPA1A PE=1 SV=1	1	2553.31																																								Not Found
[K].IHKGVYQELPNSDPADPNSDPADLIFQK.[D]	1xBiotin [K3]	1	3	Q7Z7L1	Q7Z7L1 [169-196]	Q7Z7L1 1xBiotin [K171]	Schlafen family member 11 OS=Homo sapiens OX=9606 GN=SLFN11 PE=1 SV=2	1	3334.6																																								Not Found
[K].IEDLSQQAQLAAAEKFK.[V]	1xBiotin [K17]	2	1	Q13765	Q13765 [128-144]	Q13765 1xBiotin [K144]	Nascent polypeptide-associated complex subunit alpha OS=Homo sapiens OX=9606 GN=NACA PE=1 SV=1	1	2116.07																																								Not Found
[K].KTTDTASVQNEAK.[L]	1xBiotin [K1]	1	6	Q9ULV4	Q9ULV4 [428-440]	Q9ULV4 1xBiotin [K428]	Coronin-1C OS=Homo sapiens OX=9606 GN=CORO1C PE=1 SV=1	1	1618.77																																								Not Found
[R].KSIDPALSMLIK.[S]	1xBiotin [K1]	1	2	Q9H501	Q9H501 [822-833]	Q9H501 1xBiotin [K822]	ESF1 homolog OS=Homo sapiens OX=9606 GN=ESF1 PE=1 SV=1	1	1541.84																																								Not Found
[K].SQGGVQPIPSQGGKLEIAGTVVGHWAGSR.[R]	1xBiotin [K14]	1	4	Q9NZB2	Q9NZB2 [933-961]	Q9NZB2 1xBiotin [K946]	Constitutive coactivator of PPAR-gamma-like protein 1 OS=Homo sapiens OX=9606 GN=FAM120A PE=1 SV=2	1	3099.58																																								Not Found
[K].HLMEGQKIITLDTATEIEGLSTGCK.[V]	1xBiotin [K7]; 1xCarbamidomethyl [C24]; 1xOxidation [M3]	1	2	Q86T24	Q86T24 [408-432]	Q86T24 1xBiotin [K414]	Transcriptional regulator Kaiso OS=Homo sapiens OX=9606 GN=ZBTB33 PE=1 SV=2	1	2987.45																																								Not Found
[K].SSDEAVILCKTAIGALK.[L]	1xBiotin [K10]; 1xCarbamidomethyl [C9]	1	6	Q9UNM6	Q9UNM6 [106-122]	Q9UNM6 1xBiotin [K115]	26S proteasome non-ATPase regulatory subunit 13 OS=Homo sapiens OX=9606 GN=PSMD13 PE=1 SV=2	1	2002.03																																								Not Found
[R].SSPSARPPDVPGQQPQAAKSPSPVQGK.[K]	1xBiotin [K19]	1	2	Q96JP5	Q96JP5 [82-108]	Q96JP5 1xBiotin [K100]	E3 ubiquitin-protein ligase ZFP91 OS=Homo sapiens OX=9606 GN=ZFP91 PE=1 SV=1	1	2924.47																																								Not Found
[R].SSSSLLASPGHISVKEPTPSIASDISLPIATQELR.[Q]	1xBiotin [K15]	1	2	A0FGR8	A0FGR8 [736-770]	A0FGR8 1xBiotin [K750]	Extended synaptotagmin-2 OS=Homo sapiens OX=9606 GN=ESYT2 PE=1 SV=1	1	3814.99																																								High
[R].KLPEGESAPLELPAPPALPPKIFYIK.[Q]	1xBiotin [K]	1	2	Q96C00	Q96C00 [261-286]	Q96C00 1xBiotin [K]	Zinc finger and BTB domain-containing protein 9 OS=Homo sapiens OX=9606 GN=ZBTB9 PE=1 SV=1	2	3041.68																																								Not Found
[R].KGLFPFTHVK.[I]	1xBiotin [K1]	1	1	P46109	P46109 [283-292]	P46109 1xBiotin [K283]	Crk-like protein OS=Homo sapiens OX=9606 GN=CRKL PE=1 SV=1	1	1399.76																																								Not Found
[K].KEDLVFIFWAPESAPLKSK.[M]	1xBiotin [K19]	2	1	P23528	P23528 [96-114]	P23528 1xBiotin [K114]	Cofilin-1 OS=Homo sapiens OX=9606 GN=CFL1 PE=1 SV=3	2	2431.27																																								Not Found
[R].KDFLAMFSPK.[C]	1xBiotin [K1]; 1xOxidation [M6]	1	3	O60711	O60711 [260-269]	O60711 1xBiotin [K260]	Leupaxin OS=Homo sapiens OX=9606 GN=LPXN PE=1 SV=1	1	1425.69																																								Not Found
[R].KAVEFHEDLFPDTAGCVPATDPHSWWAGDNQQVQK.[V]	1xBiotin [K1]; 1xCarbamidomethyl [C16]	1	1	P57737	P57737 [348-382]	P57737 1xBiotin [K348]	Coronin-7 OS=Homo sapiens OX=9606 GN=CORO7 PE=1 SV=2	1	4206.91																																								Not Found
[R].KNPGVGNGDDEAAELMQQVNVLK.[L]	1xBiotin [K1]	1	3	Q15691	Q15691 [182-204]	Q15691 1xBiotin [K182]	Microtubule-associated protein RP/EB family member 1 OS=Homo sapiens OX=9606 GN=MAPRE1 PE=1 SV=3	1	2652.28																																								Not Found
[R].NPHLSMLGSCQPAPSCQKCILSHPSCAWCK.[Q]	1xBiotin [K]; 5xCarbamidomethyl [C10; C16; C19; C26; C29]	1	3	P26010	P26010 [36-65]	P26010 1xBiotin [K]	Integrin beta-7 OS=Homo sapiens OX=9606 GN=ITGB7 PE=1 SV=1	1	3737.64																																								Not Found
[truncated: 18 more columns]

## Sheet: Thalidomide
Annotated Sequence	Modifications	# PSMs	Master Protein Accessions	Positions in Master Proteins	Modifications in Master Proteins	Master Protein Descriptions	# Missed Cleavages	Charge	m/z	Theo. MH+ [Da]	Abundances: DMSO_1	Abundances: DMSO_2	Abundances: DMSO_3	Abundances: Tha_1	Abundances: Tha_2	Abundances: Tha_3	Ratio (Tha/DMSO)	Ratio (log 2)	p Value	− p Value (LOG10)	p Value Rank	q value	q value (-log10)
[K].LVNPKYALVK.[A]	1xBiotin [K5]	11	A6ND36	A6ND36 [344-353]	A6ND36 1xBiotin [K348]	Protein FAM83G OS=Homo sapiens OX=9606 GN=FAM83G PE=1 SV=2	1	2	685.897	1370.79	17726.9	13729.9	9079.13	7067.56	6060.67	57521.3	1.74289	0.801481	0.590212	0.228992	270	0.861272	0.0648597
[R].HPYKMNLASEPQEVLHIGSAHNR.[S]	1xBiotin [K4]	6	O00151	O00151 [100-122]	O00151 1xBiotin [K103]	PDZ and LIM domain protein 1 OS=Homo sapiens OX=9606 GN=PDLIM1 PE=1 SV=4	1	4	714.352	2854.39	221837	11652.5	175300	233082	120766	34676.5	0.950426	-0.0733544	0.941029	0.0263972	375	0.988707	0.00493224
[R].VTPPEGYEVVTVFPK.[-]	1xBiotin [K15]	6	O00151	O00151 [315-329]	O00151 1xBiotin [K329]	PDZ and LIM domain protein 1 OS=Homo sapiens OX=9606 GN=PDLIM1 PE=1 SV=4	0	2	944.482	1887.96	53775.2	46602.3	51660.7	81554.1	2803.95	3457.53	0.577589	-0.791886	0.460201	0.337052	218	0.83174	0.0800126
[K].FTEEIPLKILAHNNFVGR.[L]	1xBiotin [K8]	15	O00425	O00425 [273-290]	O00425 1xBiotin [K280]	Insulin-like growth factor 2 mRNA-binding protein 3 OS=Homo sapiens OX=9606 GN=IGF2BP3 PE=1 SV=2	1	3	775.413	2324.22	149416	101667	117835	179663	83993.2	54811	0.863246	-0.212156	0.697392	0.156523	303	0.90684	0.0424693
[K].ALFKPADVILDPKTANPILLVSEDQR.[S]	1xBiotin [K13]	1	O00481	O00481 [335-360]	O00481 1xBiotin [K347]	Butyrophilin subfamily 3 member A1 OS=Homo sapiens OX=9606 GN=BTN3A1 PE=1 SV=3	1	3	1030.56	3089.67	17175.6	12957.7	13065.7	16680.2	17543.5	12823.8	1.08909	0.123122	0.557678	0.253616	260	0.845097	0.0730934
[K].ISQPSDINTFSLVEQLPGKLLEHR.[I]	1xBiotin [K19]	12	O00750	O00750 [183-206]	O00750 1xBiotin [K201]	Phosphatidylinositol 4-phosphate 3-kinase C2 domain-containing subunit beta OS=Homo sapiens OX=9606 GN=PIK3C2B PE=1 SV=2	1	3	983.183	2947.53	3563.08	30997.7	50155.9	17202.1	40407.2	10733.8	0.806725	-0.309851	0.753806	0.12274	318	0.933961	0.0296714
[R].ELVDLKIIWNK.[T]	1xBiotin [K6]	15	O14562	O14562 [84-94]	O14562 1xBiotin [K89]	Ubiquitin domain-containing protein UBFD1 OS=Homo sapiens OX=9606 GN=UBFD1 PE=1 SV=2	1	2	798.945	1596.88	82785.3	61862.6	64595.6	89766.8	44694.6	45232.9	0.85878	-0.219639	0.578588	0.23763	268	0.850611	0.0702688
[M].AASSLEQKLSR.[L]	1xAcetyl [N-Term]; 1xBiotin [K8]	5	O14733	O14733 [2-12]	O14733 1xAcetyl [N-Term]; 1xBiotin [K9]	Dual specificity mitogen-activated protein kinase kinase 7 OS=Homo sapiens OX=9606 GN=MAP2K7 PE=1 SV=2	1	2	729.375	1457.74	55957.4	6152.21	36916.8	47902.2	18941.8	15463	0.831161	-0.2668	0.769648	0.113708	328	0.924516	0.0340854
[M].AGFGAMEKFLVEYK.[S]	1xAcetyl [N-Term]; 1xBiotin [K8]	8	O14929	O14929 [2-15]	O14929 1xAcetyl [N-Term]; 1xBiotin [K9]	Histone acetyltransferase type B catalytic subunit OS=Homo sapiens OX=9606 GN=HAT1 PE=1 SV=1	1	2	929.449	1857.89	5943.66	12479.3	13130.8	81464.7	4547.38	16492.6	3.24857	1.6998	0.38035	0.419817	182	0.823394	0.0843921
[R].GLNPKILFSSR.[E]	1xBiotin [K5]	2	O14976	O14976 [729-739]	O14976 1xBiotin [K733]	Cyclin-G-associated kinase OS=Homo sapiens OX=9606 GN=GAK PE=1 SV=2	1	2	729.4	1457.79	49622.5	18381.5	69182.5	52575.3	9658.96	4893.08	0.489314	-1.03117	0.332151	0.478664	159	0.823066	0.0845652
[K].TITGKTFSSR.[-]	1xBiotin [K5]	3	O15144	O15144 [291-300]	O15144 1xBiotin [K295]	Actin-related protein 2/3 complex subunit 2 OS=Homo sapiens OX=9606 GN=ARPC2 PE=1 SV=1	1	2	662.34	1323.67	234347	171940	245002	328844	157573	103917	0.906408	-0.141768	0.790524	0.102085	329	0.946706	0.0237848
[K].LNDKAAK.[S]	1xBiotin [K4]	2	O15264	O15264 [250-256]	O15264 1xBiotin [K253]	Mitogen-activated protein kinase 13 OS=Homo sapiens OX=9606 GN=MAPK13 PE=1 SV=1	1	2	493.261	985.514	170979	70763	124485	127095	64576.6	4460.88	0.535548	-0.900912	0.282854	0.548438	141	0.790386	0.102161
[K].SYDVKNPSPLLMQNQNTR.[Q]	1xBiotin [K5]	12	O43303	O43303 [544-561]	O43303 1xBiotin [K548]	Centriolar coiled-coil protein of 110 kDa OS=Homo sapiens OX=9606 GN=CCP110 PE=1 SV=3	1	2	1166.07	2331.12	101246	7396.3	106207	93242.1	50057.4	15698.1	0.740044	-0.434316	0.659581	0.180732	291	0.893041	0.0491287
[K].TQETLSQAGQKTSAALSTVGSAISR.[K]	1xBiotin [K11]	13	O43399	O43399 [129-153]	O43399 1xBiotin [K139]	Tumor protein D54 OS=Homo sapiens OX=9606 GN=TPD52L2 PE=1 SV=2	1	2	1359.69	2718.37	110650	447804	93231.6	114497	71272.3	3021.21	0.289696	-1.78739	0.267465	0.572733	130	0.810624	0.0911806
[K].QKIAFTEWIEPPKR.[E]	1xBiotin [K2]	1	O60264	O60264 [723-736]	O60264 1xBiotin [K724]	SWI/SNF-related matrix-associated actin-dependent regulator of chromatin subfamily A member 5 OS=Homo sapiens OX=9606 GN=SMARCA5 PE=1 SV=1	2	3	657.018	1969.04	98355.7	13310.5	46534.6	77620	89054	18420.1	1.16999	0.226501	0.799557	0.0971505	333	0.946022	0.0240986
[R].KDFLAMFSPK.[C]	1xBiotin [K1]	22	O60711	O60711 [260-269]	O60711 1xBiotin [K260]	Leupaxin OS=Homo sapiens OX=9606 GN=LPXN PE=1 SV=1	1	2	705.351	1409.7	76151.2	47112.6	87658.9	163760	89152.8	77054.2	1.5644	0.645609	0.252125	0.598384	126	0.788391	0.103258
[K].AASADSTTEGTPADGFTVLSTKSLFLGQK.[L]	1xBiotin [K22]	10	O75367	O75367 [168-196]	O75367 1xBiotin [K189]	Core histone macro-H2A.1 OS=Homo sapiens OX=9606 GN=MACROH2A1 PE=1 SV=4	1	3	1042.85	3126.53	76249.2	4043.31	7681.4	71536	14947.7	16210	1.16732	0.2232	0.877989	0.0565109	358	0.966279	0.0148977
[K].IPSWQIPVKSPSPSSPAAVNHHSSSDISPVSNESTSSSPGK.[E]	1xBiotin [K9]	14	O75381	O75381 [238-278]	O75381 1xBiotin [K246]	Peroxisomal membrane protein PEX14 OS=Homo sapiens OX=9606 GN=PEX14 PE=1 SV=1	1	4	1099.78	4396.12	318284	306777	382591	378434	290759	169006	0.831835	-0.265631	0.434822	0.361688	207	0.827632	0.0821625
[R].LDPFADGGKTPDPK.[M]	1xBiotin [K9]	25	O75533	O75533 [133-146]	O75533 1xBiotin [K141]	Splicing factor 3B subunit 1 OS=Homo sapiens OX=9606 GN=SF3B1 PE=1 SV=3	1	2	842.406	1683.8	839448	750070	772196	954165	586061	371439	0.80944	-0.305004	0.432977	0.363535	206	0.828121	0.0819063
[R].LKNITLDDASAPR.[L]	1xBiotin [K2]	2	O75534	O75534 [757-769]	O75534 1xBiotin [K758]	Cold shock domain-containing protein E1 OS=Homo sapiens OX=9606 GN=CSDE1 PE=1 SV=2	1	2	820.427	1639.85	18922.2	114774	108793	3612.66	60345.9	63519	0.525704	-0.927677	0.354053	0.450932	170	0.82057	0.0858846
[K].LDSNPSKGK.[D]	1xBiotin [K9]	1	O75626	O75626 [256-264]	O75626 1xBiotin [K264]	PR domain zinc finger protein 1 OS=Homo sapiens OX=9606 GN=PRDM1 PE=1 SV=2	1	2	586.293	1171.58	9082.71	15752.7	4657.64	18144.4	9013.78	19056.9	1.56698	0.647987	0.287532	0.541314	142	0.797801	0.0981056
[K].KSPAKSPNPSTPR.[G]	1xBiotin [K]	15	O76021	O76021 [391-403]	O76021 1xBiotin [K]	Ribosomal L1 domain-containing protein 1 OS=Homo sapiens OX=9606 GN=RSL1D1 PE=1 SV=3	2	2	796.914	1592.82	317960	238024	287752	187549	219237	149338	0.659122	-0.601382	0.0359362	1.44447	12	1.17991	-0.0718476
[K].SPAKSPNPSTPR.[G]	1xBiotin [K4]	16	O76021	O76021 [392-403]	O76021 1xBiotin [K395]	Ribosomal L1 domain-containing protein 1 OS=Homo sapiens OX=9606 GN=RSL1D1 PE=1 SV=3	1	2	732.867	1464.73	346183	223573	280699	267019	298836	119637	0.80603	-0.311095	0.44899	0.347763	210	0.842392	0.074486
[K].ENPVVVAEKIQR.[I]	1xBiotin [K9]	8	O76080	O76080 [201-212]	O76080 1xBiotin [K209]	AN1-type zinc finger protein 5 OS=Homo sapiens OX=9606 GN=ZFAND5 PE=1 SV=1	1	2	804.433	1607.86	188462	83874.4	119387	129161	78483.5	55643.9	0.672129	-0.57319	0.318581	0.49678	154	0.815072	0.0888041
[R].VGAGFPKGSCPFQTATELMETTR.[I]	1xBiotin [K7]; 1xCarbamidomethyl [C10]	9	O94762	O94762 [655-677]	O94762 1xBiotin [K661]	ATP-dependent DNA helicase Q5 OS=Homo sapiens OX=9606 GN=RECQL5 PE=1 SV=2	1	3	904.426	2711.26	12820.9	12426.7	57690.7	35554	12093	13225.4	0.733949	-0.446248	0.685048	0.164279	300	0.899696	0.0459041
[R].QLPSQKTVVVEAGK.[K]	1xBiotin [K6]	3	O94842	O94842 [194-207]	O94842 1xBiotin [K199]	TOX high mobility group box family member 4 OS=Homo sapiens OX=9606 GN=TOX4 PE=1 SV=1	1	2	855.465	1709.93	270912	189996	188745	5078.87	3806.62	17785.4	0.041054	-4.60633	0.00165845	2.7803	2	0.326715	0.485831
[K].LKMEIK.[K]	1xBiotin [K2]	6	O94953	O94953 [603-608]	O94953 1xBiotin [K604]	Lysine-specific demethylase 4B OS=Homo sapiens OX=9606 GN=KDM4B PE=1 SV=4	1	2	494.272	987.537	326308	184708	308166	250404	245916	178999	0.824382	-0.278614	0.392864	0.405757	190	0.814677	0.0890147
[R].GQQVHGKMER.[V]	1xBiotin [K7]	2	O95210	O95210 [244-253]	O95210 1xBiotin [K250]	Starch-binding domain-containing protein 1 OS=Homo sapiens OX=9606 GN=STBD1 PE=1 SV=1	1	3	465.892	1395.66	63084	54069.6	57310	11261.9	3250.69	15451.7	0.171751	-2.54161	0.000411644	3.38548	1	0.162188	0.789982
[R].IILNLKVIDK.[G]	1xBiotin [K]	2	O95503	O95503 [174-183]	O95503 1xBiotin [K]	Chromobox protein homolog 6 OS=Homo sapiens OX=9606 GN=CBX6 PE=1 SV=1	1	2	697.926	1394.84	10890.1	10953.6	15354.3	44067.1	39725.8	7434.76	2.45249	1.29425	0.197006	0.70552	100	0.776204	0.110024
[K].HHLQKGCSPSR.[S]	1xBiotin [K5]; 1xCarbamidomethyl [C7]	19	O95613	O95613 [3082-3092]	O95613 1xBiotin [K3086]	Pericentrin OS=Homo sapiens OX=9606 GN=PCNT PE=1 SV=4	1	3	511.578	1532.72	107646	69541.3	109436	82679.4	68483.2	8224.63	0.556085	-0.846623	0.181738	0.740555	88	0.81369	0.0895411
[R].FVYHLSDLCKK.[C]	1xBiotin [K]; 1xCarbamidomethyl [C9]	18	P01591	P01591 [83-93]	P01591 1xBiotin [K]	Immunoglobulin J chain OS=Homo sapiens OX=9606 GN=JCHAIN PE=1 SV=4	1	2	818.404	1635.8	971071	758311	947522	682633	762418	300542	0.652094	-0.616848	0.12027	0.919841	47	1.00822	-0.00355737
[R].SFKTILPAAAQDVYYR.[D]	1xBiotin [K3]	10	P04843	P04843 [279-294]	P04843 1xBiotin [K281]	Dolichyl-diphosphooligosaccharide--protein glycosyltransferase subunit 1 OS=Homo sapiens OX=9606 GN=RPN1 PE=1 SV=1	1	2	1035.03	2069.05	126940	138079	146017	109963	9568.2	18486.7	0.335782	-1.5744	0.0490422	1.30943	18	1.07348	-0.0307936
[R].SPMPGVVVAVSVKPGDAVAEGQEICVIEAMKMQNSMTAGK.[T]	1xBiotin [K]; 1xCarbamidomethyl [C25]; 1xOxidation [M]	12	P05165	P05165 [664-703]	P05165 1xBiotin [K]	Propionyl-CoA carboxylase alpha chain, mitochondrial OS=Homo sapiens OX=9606 GN=PCCA PE=1 SV=4	1	4	1090.28	4358.1	7794.68	72895.8	34872.7	42017.4	92376.9	112666	2.13788	1.09618	0.195595	0.708643	98	0.78637	0.104373
[R].SPMPGVVVAVSVKPGDAVAEGQEICVIEAMKMQNSMTAGK.[T]	1xBiotin [K31]; 1xCarbamidomethyl [C25]	12	P05165	P05165 [664-703]	P05165 1xBiotin [K694]	Propionyl-CoA carboxylase alpha chain, mitochondrial OS=Homo sapiens OX=9606 GN=PCCA PE=1 SV=4	1	4	1086.29	4342.11	4494.13	12883.8	69486.5	11685.4	133291	12906.1	1.81758	0.862015	0.628166	0.201926	282	0.87765	0.0566784
[R].ALGTPNNEVWPEVESLQDYKNTFPK.[W]	1xBiotin [K20]	7	P06493	P06493 [219-243]	P06493 1xBiotin [K238]	Cyclin-dependent kinase 1 OS=Homo sapiens OX=9606 GN=CDK1 PE=1 SV=3	1	3	1034.83	3102.49	17793.2	45730.3	11870.2	4518.96	8570.21	4100.13	0.227994	-2.13293	0.139403	0.855727	64	0.858202	0.0664103
[K].AVEHINKTIAPALVSK.[K]	1xBiotin [K7]	8	P06733	P06733 [65-80]	P06733 1xBiotin [K71]	Alpha-enolase OS=Homo sapiens OX=9606 GN=ENO1 PE=1 SV=2	1	3	639.692	1917.06	184268	174930	139512	187122	204448	92011	0.969664	-0.0444431	0.89956	0.04597	360	0.984518	0.00677625
[K].LLSISGKR.[S]	1xBiotin [K7]	1	P06748	P06748 [135-142]	P06748 1xBiotin [K141]	Nucleophosmin OS=Homo sapiens OX=9606 GN=NPM1 PE=1 SV=2	1	2	550.319	1099.63	471359	371840	309446	315303	351719	12161.7	0.589239	-0.763075	0.250384	0.601394	125	0.789209	0.102808
[K].GPSSVEDIKAK.[M]	1xBiotin [K11]	2	P06748	P06748 [240-250]	P06748 1xBiotin [K250]	Nucleophosmin OS=Homo sapiens OX=9606 GN=NPM1 PE=1 SV=2	1	2	678.845	1356.68	379223	172700	276693	332688	171180	115288	0.747216	-0.420402	0.473507	0.324674	226	0.825494	0.0832861
[M].STVHEILCKLSLEGDHSTPPSAYGSVK.[A]	1xAcetyl [N-Term]; 1xBiotin [K9]; 1xCarbamidomethyl [C8]	10	P07355	P07355 [2-28]	P07355 1xAcetyl [N-Term]; 1xBiotin [K10]	Annexin A2 OS=Homo sapiens OX=9606 GN=ANXA2 PE=1 SV=2	1	3	1060.85	3180.53	3323.29	14523	93062.5	19094.5	70815.9	9466.26	0.896021	-0.158396	0.915572	0.0383076	364	0.991031	0.00391272
[K].TFVNITPAEVGVLVGKDR.[S]	1xBiotin [K16]	37	P07737	P07737 [39-56]	P07737 1xBiotin [K54]	Profilin-1 OS=Homo sapiens OX=9606 GN=PFN1 PE=1 SV=2	1	2	1071.07	2141.14	143362	25402.2	169250	175732	104757	72355.2	1.04387	0.0619471	0.931176	0.0309681	372	0.986246	0.00601478
[K].INEAVECLLSLKAQYK.[E]	1xBiotin [K12]; 1xCarbamidomethyl [C7]	28	P07814	P07814 [850-865]	P07814 1xBiotin [K861]	Bifunctional glutamate/proline--tRNA ligase OS=Homo sapiens OX=9606 GN=EPRS1 PE=1 SV=5	1	3	702.364	2105.08	119388	124942	211164	195832	9698.95	3610.27	0.459152	-1.12296	0.304215	0.51682	147	0.815378	0.088641
[K].DQVDIAVQELLQLKAQYK.[S]	1xBiotin [K14]	6	P07814	P07814 [926-943]	P07814 1xBiotin [K939]	Bifunctional glutamate/proline--tRNA ligase OS=Homo sapiens OX=9606 GN=EPRS1 PE=1 SV=5	1	3	776.747	2328.23	4679.93	68366.2	17971.2	8966.4	6663.73	16474.7	0.352734	-1.50335	0.373555	0.427645	180	0.817671	0.0874212
[K].AQYKSLIGVEYKPVSATGAEDK.[D]	1xBiotin [K4]	28	P07814	P07814 [940-961]	P07814 1xBiotin [K943]	Bifunctional glutamate/proline--tRNA ligase OS=Homo sapiens OX=9606 GN=EPRS1 PE=1 SV=5	1	3	860.773	2580.3	994062	780353	863192	907065	1.05598e+06	295064	0.856119	-0.224118	0.627386	0.202465	281	0.879679	0.0556756
[K].AQYKSLIGVEYKPVSATGAEDKDK.[K]	1xBiotin [K4]	20	P07814	P07814 [940-963]	P07814 1xBiotin [K943]	Bifunctional glutamate/proline--tRNA ligase OS=Homo sapiens OX=9606 GN=EPRS1 PE=1 SV=5	2	4	706.612	2823.42	630889	647218	720276	839238	456505	206978	0.751969	-0.411256	0.424363	0.372263	203	0.82364	0.0842626
[R].TLLIKTVETR.[D]	1xBiotin [K5]	27	P08670	P08670 [441-450]	P08670 1xBiotin [K445]	Vimentin OS=Homo sapiens OX=9606 GN=VIM PE=1 SV=4	1	2	700.402	1399.8	1.14248e+06	7033.96	1.02062e+06	1.14838e+06	852140	512565	1.15803	0.211675	0.791276	0.101672	330	0.944736	0.0246897
[M].SKSESPKEPEQLR.[K]	1xAcetyl [N-Term]; 1xBiotin [K2]	15	P09651	P09651 [2-14]	P09651 1xAcetyl [N-Term]; 1xBiotin [K3]	Heterogeneous nuclear ribonucleoprotein A1 OS=Homo sapiens OX=9606 GN=HNRNPA1 PE=1 SV=5	2	2	891.938	1782.87	693991	658045	892548	983596	617907	294277	0.844602	-0.243656	0.612639	0.212796	277	0.871407	0.0597792
[M].SKSESPK.[E]	1xAcetyl [N-Term]; 1xBiotin [K2]	14	P09651	P09651 [2-8]	P09651 1xAcetyl [N-Term]; 1xBiotin [K3]	Heterogeneous nuclear ribonucleoprotein A1 OS=Homo sapiens OX=9606 GN=HNRNPA1 PE=1 SV=5	1	2	515.748	1030.49	682629	133726	751295	570801	411163	315440	0.827611	-0.272976	0.688852	0.161874	302	0.898701	0.0463848
[R].DLNKSINPDEAVAYGAAVQAAILMGDK.[S]	1xBiotin [K4]	5	P0DMV8	P0DMV8 [358-384]	P0DMV8 1xBiotin [K361]	Heat shock 70 kDa protein 1A OS=Homo sapiens OX=9606 GN=HSPA1A PE=1 SV=1	1	3	1000.83	3000.48	9242.59	12534.3	40870.3	7974.17	8480.57	4392.01	0.332765	-1.58743	0.240647	0.618619	120	0.790124	0.102304
[K].ISKGANPVEIR.[R]	1xBiotin [K3]	28	P10809	P10809 [131-141]	P10809 1xBiotin [K133]	60 kDa heat shock protein, mitochondrial OS=Homo sapiens OX=9606 GN=HSPD1 PE=1 SV=2	1	2	705.382	1409.76	3.5581e+06	2.88868e+06	3.0727e+06	3.09989e+06	2.43205e+06	1187620	0.705875	-0.502516	0.191727	0.717317	90	0.839338	0.0760631
[M].SKGPAVGIDLGTTYSCVGVFQHGK.[V]	1xAcetyl [N-Term]; 1xBiotin [K2]; 1xCarbamidomethyl [C16]	11	P11142	P11142 [2-25]	P11142 1xAcetyl [N-Term]; 1xBiotin [K3]	Heat shock cognate 71 kDa protein OS=Homo sapiens OX=9606 GN=HSPA8 PE=1 SV=1	1	3	916.116	2746.33	13206.5	54364.1	83530.1	16752	13936.8	14686	0.300295	-1.73555	0.159394	0.797529	77	0.815598	0.0885237
[K].GQPLCVLSAMKMETVVTSPMEGTVR.[K]	1xBiotin [K11]; 1xCarbamidomethyl [C5]	21	P11498	P11498 [1134-1158]	P11498 1xBiotin [K1144]	Pyruvate carboxylase, mitochondrial OS=Homo sapiens OX=9606 GN=PC PE=1 SV=2	1	3	983.147	2947.42	4880.31	4056.17	37966.2	44326.2	18693	15408.3	1.67213	0.741691	0.506886	0.29509	241	0.828685	0.0816106
[K].TVSSTKLVSFHDDSDEDLLHI.[-]	1xBiotin [K6]	6	P11717	P11717 [2471-2491]	P11717 1xBiotin [K2476]	Cation-independent mannose-6-phosphate receptor OS=Homo sapiens OX=9606 GN=IGF2R PE=1 SV=3	1	3	862.079	2584.22	13961	7121.18	16090.5	9258.79	18929.2	6384.33	0.930045	-0.104627	0.861497	0.0647461	355	0.956141	0.0194783
[K].IVKPGMK.[L]	1xBiotin [K3]	13	P12270	P12270 [388-394]	P12270 1xBiotin [K390]	Nucleoprotein TPR OS=Homo sapiens OX=9606 GN=TPR PE=1 SV=3	0	2	499.78	998.553	2.05476e+06	1.42624e+06	2.01049e+06	1.87895e+06	1.91632e+06	824638	0.841284	-0.249335	0.518806	0.284995	250	0.817639	0.0874385
[K].IVKPGMK.[L]	1xBiotin [K3]; 1xOxidation [M6]	16	P12270	P12270 [388-394]	P12270 1xBiotin [K390]	Nucleoprotein TPR OS=Homo sapiens OX=9606 GN=TPR PE=1 SV=3	0	2	507.778	1014.55	199591	255501	152395	305874	202169	140753	1.068	0.0949126	0.819923	0.0862269	341	0.94736	0.023485
[K].FAAKGEGQLGPAER.[A]	1xBiotin [K4]	5	P13639	P13639 [236-249]	P13639 1xBiotin [K239]	Elongation factor 2 OS=Homo sapiens OX=9606 GN=EEF2 PE=1 SV=4	1	2	828.912	1656.82	820974	667799	908913	861950	928670	600141	0.997112	-0.00417304	0.985871	0.0061797	390	0.995983	0.00174809
[R].NPKFILAPAK.[Q]	1xBiotin [K3]	1	P13674	P13674 [318-327]	P13674 1xBiotin [K320]	Prolyl 4-hydroxylase subunit alpha-1 OS=Homo sapiens OX=9606 GN=P4HA1 PE=1 SV=2	1	2	662.876	1324.74	80068.1	71836.9	73627.7	79112.5	10991.2	8286.59	0.436257	-1.19675	0.143127	0.844278	68	0.829295	0.0812912
[K].STDVAKTFR.[K]	1xBiotin [K6]	18	P13796	P13796 [83-91]	P13796 1xBiotin [K88]	Plastin-2 OS=Homo sapiens OX=9606 GN=LCP1 PE=1 SV=6	1	2	625.814	1250.62	1.12394e+06	979209	1.00198e+06	1.04482e+06	809860	444440	0.740424	-0.433576	0.210561	0.676623	105	0.790103	0.102316
[K].SAVGFNEMEAPTTAYKK.[T]	1xBiotin [K]; 1xOxidation [M8]	26	P14317	P14317 [208-224]	P14317 1xBiotin [K]	Hematopoietic lineage cell-specific protein OS=Homo sapiens OX=9606 GN=HCLS1 PE=1 SV=3	1	2	1043.48	2085.96	1.57954e+06	1.34402e+06	1.2676e+06	1.15107e+06	725803	502409	0.567692	-0.81682	0.0465449	1.33213	17	1.07875	-0.0329197
[K].SAVGFNEMEAPTTAYKK.[T]	1xBiotin [K]	30	P14317	P14317 [208-224]	P14317 1xBiotin [K]	Hematopoietic lineage cell-specific protein OS=Homo sapiens OX=9606 GN=HCLS1 PE=1 SV=3	1	2	1035.49	2069.97	2.60962e+06	1.80229e+06	2.6429e+06	2.06361e+06	1.76057e+06	766826	0.650763	-0.619797	0.161209	0.792611	78	0.814311	0.0892096
[K].VICIPKSITPSR.[I]	1xBiotin [K6]; 1xCarbamidomethyl [C3]	1	P14550	P14550 [258-269]	P14550 1xBiotin [K263]	Aldo-keto reductase family 1 member A1 OS=Homo sapiens OX=9606 GN=AKR1A1 PE=1 SV=3	1	2	798.934	1596.86	74762.2	91773	54284.9	14503.5	6836.99	10475.4	0.144081	-2.79505	0.00469447	2.32841	4	0.462405	0.334977
[K].FADTTVQSDMKHWPFR.[V]	1xBiotin [K11]	19	P17066	P17066 [80-95]	P17066 1xBiotin [K90]	Heat shock 70 kDa protein 6 OS=Homo sapiens OX=9606 GN=HSPA6 PE=1 SV=2	1	3	731.34	2192.01	690352	211649	300105	255237	239824	124480	0.51538	-0.956291	0.272488	0.564653	136	0.789414	0.102695
[R].SGSSSPDSEITELKFPSINHD.[-]	1xBiotin [K14]	26	P17812	P17812 [571-591]	P17812 1xBiotin [K584]	CTP synthase 1 OS=Homo sapiens OX=9606 GN=CTPS1 PE=1 SV=2	1	2	1237.06	2473.12	165023	95346.4	200384	104492	158433	58254.5	0.697074	-0.520615	0.333226	0.477262	160	0.820568	0.0858854
[R].EANQAINPKLLQLVEDR.[G]	1xBiotin [K9]	31	P17844	P17844 [462-478]	P17844 1xBiotin [K470]	Probable ATP-dependent RNA helicase DDX5 OS=Homo sapiens OX=9606 GN=DDX5 PE=1 SV=1	1	2	1089.07	2177.14	727595	3027.06	692894	680912	441128	283250	0.987197	-0.0185906	0.982661	0.00759647	387	1.00043	-0.000188784
[R].KQPMLDAATGKSVWGSLAVQNSPK.[G]	1xBiotin [K11]	10	P18615	P18615 [332-355]	P18615 1xBiotin [K342]	Negative elongation factor E OS=Homo sapiens OX=9606 GN=NELFE PE=1 SV=3	2	3	913.803	2739.4	5963.68	16228.5	211915	195168	172508	5704.14	1.59491	0.673476	0.632325	0.199059	283	0.88034	0.0553496
[K].TQTNSSVPAKTIIIQTVPTLMPLAK.[Q]	1xBiotin [K10]	3	P18850	P18850 [192-216]	P18850 1xBiotin [K201]	Cyclic AMP-dependent transcription factor ATF-6 alpha OS=Homo sapiens OX=9606 GN=ATF6 PE=1 SV=3	1	3	960.199	2878.58	34995.8	19990.2	47314.2	11966.3	20173	6342.71	0.376167	-1.41055	0.0743291	1.12884	27	1.08465	-0.0352911
[K].KGATPGK.[A]	1xBiotin [K1]	26	P19338	P19338 [110-116]	P19338 1xBiotin [K110]	Nucleolin OS=Homo sapiens OX=9606 GN=NCL PE=1 SV=3	1	2	442.737	884.466	1.2363e+06	110835	710564	864601	636618	350021	0.899663	-0.152543	0.85676	0.067141	354	0.953569	0.020648
[K].AAVTPGKK.[A]	1xBiotin [K]	6	P19338	P19338 [81-88]	P19338 1xBiotin [K]	Nucleolin OS=Homo sapiens OX=9606 GN=NCL PE=1 SV=3	1	2	499.278	997.55	143827	64415.7	146083	133043	131835	65665.2	0.932877	-0.100241	0.831349	0.0802167	346	0.94668	0.0237966
[K].KTVTPAK.[A]	1xBiotin [K1]	28	P19338	P19338 [96-102]	P19338 1xBiotin [K96]	Nucleolin OS=Homo sapiens OX=9606 GN=NCL PE=1 SV=3	1	2	485.773	970.539	1.43024e+06	759477	1.26734e+06	1.23281e+06	1.29789e+06	629183	0.914037	-0.129676	0.752669	0.123396	317	0.935493	0.0289593
[R].EVLKVQTHLENPTR.[Y]	1xBiotin [K4]	2	P19532	P19532 [175-188]	P19532 1xBiotin [K178]	Transcription factor E3 OS=Homo sapiens OX=9606 GN=TFE3 PE=1 SV=4	1	3	630.668	1889.99	172547	6289.07	89280.8	103312	108434	11089.5	0.831114	-0.266881	0.805834	0.0937544	334	0.950595	0.0220047
[K].GKLDVQFSGLTKGDAVR.[D]	1xBiotin [K12]	44	P21333	P21333 [905-921]	P21333 1xBiotin [K916]	Filamin-A OS=Homo sapiens OX=9606 GN=FLNA PE=1 SV=4	2	2	1009.03	2017.05	1.14304e+06	896300	916202	1.20192e+06	997192	476401	0.905253	-0.143607	0.70564	0.151417	305	0.911548	0.0402206
[K].LDVQFSGLTKGDAVR.[D]	1xBiotin [K10]	39	P21333	P21333 [907-921]	P21333 1xBiotin [K916]	Filamin-A OS=Homo sapiens OX=9606 GN=FLNA PE=1 SV=4	1	2	916.472	1831.94	4.21923e+06	3.45851e+06	4.18358e+06	3.82803e+06	3.15021e+06	1.65722e+06	0.728035	-0.457921	0.192822	0.714842	94	0.808213	0.0924739
[R].EESGKPGAHVTVKK.[L]	1xBiotin [K13]	2	P22626	P22626 [100-113]	P22626 1xBiotin [K112]	Heterogeneous nuclear ribonucleoproteins A2/B1 OS=Homo sapiens OX=9606 GN=HNRNPA2B1 PE=1 SV=2	1	3	564.963	1692.87	80684.8	82489.1	78203.1	17918.1	62253.6	6015.88	0.357066	-1.48574	0.0393445	1.40512	15	1.03345	-0.0142891
[R].KSSTPEEVK.[K]	1xBiotin [K1]	3	P23528	P23528 [22-30]	P23528 1xBiotin [K22]	Cofilin-1 OS=Homo sapiens OX=9606 GN=CFL1 PE=1 SV=3	1	2	615.806	1230.6	181323	170707	223281	114015	146339	11829.1	0.473106	-1.07976	0.0813592	1.08959	30	1.06852	-0.0287814
[R].LNPDGKSIR.[N]	1xBiotin [K6]	23	P25685	P25685 [190-198]	P25685 1xBiotin [K195]	DnaJ homolog subfamily B member 1 OS=Homo sapiens OX=9606 GN=DNAJB1 PE=1 SV=4	1	2	613.321	1225.64	4.98439e+06	3.37152e+06	3.8232e+06	4.13742e+06	3.44501e+06	1.61139e+06	0.754885	-0.405672	0.327901	0.484257	157	0.822886	0.0846603
[R].IGFGSFVDKTVLPFVSTVPSK.[L]	1xBiotin [K9]	56	P26010	P26010 [191-211]	P26010 1xBiotin [K199]	Integrin beta-7 OS=Homo sapiens OX=9606 GN=ITGB7 PE=1 SV=1	1	2	1226.15	2451.3	695999	611598	870560	580207	470820	305367	0.622726	-0.683331	0.0681865	1.1663	26	1.03329	-0.0142215
[K].TVLPFVSTVPSKLR.[H]	1xBiotin [K12]	13	P26010	P26010 [200-213]	P26010 1xBiotin [K211]	Integrin beta-7 OS=Homo sapiens OX=9606 GN=ITGB7 PE=1 SV=1	1	2	885.503	1770	196189	10275.8	170785	144587	99348.6	64366.1	0.817236	-0.291176	0.732369	0.13527	311	0.927825	0.032534
[K].QDSNPLYKSAITTTINPR.[F]	1xBiotin [K8]	39	P26010	P26010 [772-789]	P26010 1xBiotin [K779]	Integrin beta-7 OS=Homo sapiens OX=9606 GN=ITGB7 PE=1 SV=1	1	2	1123.07	2245.13	1.27038e+06	1.06783e+06	1.37932e+06	1.00473e+06	815033	8868.16	0.491895	-1.02358	0.119346	0.923193	46	1.02222	-0.0095454
[K].TFGKAAGPSLSHTSGGTQSK.[V]	1xBiotin [K4]	21	P27694	P27694 [164-183]	P27694 1xBiotin [K167]	Replication protein A 70 kDa DNA-binding subunit OS=Homo sapiens OX=9606 GN=RPA1 PE=1 SV=2	1	2	1073.02	2145.04	2.10272e+06	1.42508e+06	1.65942e+06	2.12397e+06	1.84709e+06	930357	0.944904	-0.0817599	0.828405	0.0817572	344	0.948813	0.0228194
[R].DLKIQWMTK.[L]	1xBiotin [K3]	9	P29144	P29144 [1027-1035]	P29144 1xBiotin [K1029]	Tripeptidyl-peptidase 2 OS=Homo sapiens OX=9606 GN=TPP2 PE=1 SV=4	1	2	694.857	1388.71	299486	174485	342023	217465	196491	55493.1	0.57531	-0.79759	0.181557	0.740987	87	0.822223	0.0850104
[R].NPPKLVTPHDR.[M]	1xBiotin [K4]	22	P29353	P29353 [318-328]	P29353 1xBiotin [K321]	SHC-transforming protein 1 OS=Homo sapiens OX=9606 GN=SHC1 PE=1 SV=4	1	3	500.598	1499.78	816510	485238	478114	640532	604566	264494	0.848151	-0.237607	0.611482	0.213617	275	0.876086	0.0574531
[K].IWFDKFK.[Y]	1xBiotin [K5]	1	P29692	P29692 [11-17]	P29692 1xBiotin [K15]	Elongation factor 1-delta OS=Homo sapiens OX=9606 GN=EEF1D PE=1 SV=5	1	2	605.31	1209.61	92805.3	82462.3	79310.6	103387	55197.1	19571.6	0.699809	-0.514967	0.359363	0.444467	173	0.818433	0.0870169
[M].ATNFLAHEKIWFDK.[F]	1xAcetyl [N-Term]; 1xBiotin [K9]	22	P29692	P29692 [2-15]	P29692 1xAcetyl [N-Term]; 1xBiotin [K10]	Elongation factor 1-delta OS=Homo sapiens OX=9606 GN=EEF1D PE=1 SV=5	1	2	994.49	1987.97	56729.1	98285.2	98464.7	139543	119220	99703.6	1.41419	0.499973	0.1242	0.905878	49	0.99867	0.000578188
[R].LKGIVPLAK.[V]	1xBiotin [K2]	4	P30101	P30101 [74-82]	P30101 1xBiotin [K75]	Protein disulfide-isomerase A3 OS=Homo sapiens OX=9606 GN=PDIA3 PE=1 SV=4	1	2	582.862	1164.72	140314	98457	106781	86356.1	103152	81513.6	0.784315	-0.350495	0.15901	0.798576	76	0.824341	0.0838932
[R].IQEIQKAIELFSVGQGPAK.[T]	1xBiotin [K6]	10	P30419	P30419 [89-107]	P30419 1xBiotin [K94]	Glycylpeptide N-tetradecanoyltransferase 1 OS=Homo sapiens OX=9606 GN=NMT1 PE=1 SV=2	1	3	761.413	2282.22	17362.7	10689.2	43942	13917.3	3628.1	17866.4	0.491871	-1.02365	0.330073	0.48139	158	0.823094	0.0845505
[R].VPLAPITDPQQLQLSPLKGLSLVDK.[E]	1xBiotin [K18]	9	P31350	P31350 [6-30]	P31350 1xBiotin [K23]	Ribonucleoside-diphosphate reductase subunit M2 OS=Homo sapiens OX=9606 GN=RRM2 PE=1 SV=1	1	3	966.213	2896.62	13197.1	17395.5	17374.1	9408.9	6970.6	16280.3	0.680886	-0.554516	0.177011	0.751999	84	0.830268	0.0807819
[R].VPLAPITDPQQLQLSPLKGLSLVDKENTPPALSGTR.[V]	1xBiotin [K18]	5	P31350	P31350 [6-41]	P31350 1xBiotin [K23]	Ribonucleoside-diphosphate reductase subunit M2 OS=Homo sapiens OX=9606 GN=RRM2 PE=1 SV=1	2	3	1340.74	4020.18	4539.98	48929.7	2718.46	9709.64	7999.85	4599.56	0.397042	-1.33264	0.498338	0.302476	236	0.831971	0.0798919
[K].AVPSQKR.[T]	1xBiotin [K6]	2	P31949	P31949 [98-104]	P31949 1xBiotin [K103]	Protein S100-A11 OS=Homo sapiens OX=9606 GN=S100A11 PE=1 SV=2	1	2	506.274	1011.54	55500.2	40977.1	57587.4	152370	47121.2	35094.3	1.52264	0.606579	0.514916	0.288264	246	0.824703	0.0837025
[-].MKTILSNQTVDIPENVDITLK.[G]	1xBiotin [K2]	11	P32969	P32969 [1-21]	P32969 1xBiotin [K2]	60S ribosomal protein L9 OS=Homo sapiens OX=9606 GN=RPL9 PE=1 SV=1	1	2	1299.68	2598.35	83251.1	7111.77	3955.85	65198.3	49620.4	18915.6	1.4179	0.503753	0.67678	0.169553	295	0.903903	0.0438783
[R].QSILILKEQIQK.[S]	1xBiotin [K7]	14	P33240	P33240 [561-572]	P33240 1xBiotin [K567]	Cleavage stimulation factor subunit 2 OS=Homo sapiens OX=9606 GN=CSTF2 PE=1 SV=1	1	2	833.983	1666.96	141731	82235.1	69244.5	112259	117674	4473.79	0.799448	-0.322924	0.672793	0.172119	293	0.904711	0.04349
[K].GGSKTSSTIK.[S]	1xBiotin [K4]	1	P33241	P33241 [301-310]	P33241 1xBiotin [K304]	Lymphocyte-specific protein 1 OS=Homo sapiens OX=9606 GN=LSP1 PE=1 SV=1	1	2	596.306	1191.6	100066	47450.9	102283	90668	71247.4	36729.5	0.795214	-0.330585	0.514512	0.288604	245	0.82742	0.082274
[K].KHVNPVQALSEFK.[A]	1xBiotin [K1]	4	P35221	P35221 [889-901]	P35221 1xBiotin [K889]	Catenin alpha-1 OS=Homo sapiens OX=9606 GN=CTNNA1 PE=1 SV=1	1	2	861.953	1722.9	234421	163584	3262.52	7370.58	16317.3	8377.08	0.0799094	-3.64549	0.146524	0.834092	70	0.82472	0.0836937
[M].AQQAADKYLYVDK.[N]	1xAcetyl [N-Term]; 1xBiotin [K7]	14	P35579	P35579 [2-14]	P35579 1xAcetyl [N-Term]; 1xBiotin [K8]	Myosin-9 OS=Homo sapiens OX=9606 GN=MYH9 PE=1 SV=4	1	2	890.933	1780.86	295823	14049.1	14250.1	492361	353351	254896	3.39566	1.76369	0.0903427	1.04411	33	1.07864	-0.0328752
[K].KLVWVPSDK.[S]	1xBiotin [K1]	30	P35579	P35579 [30-38]	P35579 1xBiotin [K30]	Myosin-9 OS=Homo sapiens OX=9606 GN=MYH9 PE=1 SV=4	1	2	649.352	1297.7	1.95962e+06	1.84906e+06	1.9107e+06	2.02531e+06	1.5484e+06	997446	0.799239	-0.323302	0.269296	0.569771	132	0.803806	0.0948486
[R].IIGLDQVAGMSETALPGAFKTR.[K]	1xBiotin [K20]	5	P35579	P35579 [618-639]	P35579 1xBiotin [K637]	Myosin-9 OS=Homo sapiens OX=9606 GN=MYH9 PE=1 SV=4	1	3	834.435	2501.29	17200	17773	14934.1	77051.9	10903	14787	2.05866	1.04171	0.457715	0.339405	216	0.834906	0.0783627
[K].YLYVDKNFINNPLAQADWAAK.[K]	1xBiotin [K6]	30	P35579	P35579 [9-29]	P35579 1xBiotin [K14]	Myosin-9 OS=Homo sapiens OX=9606 GN=MYH9 PE=1 SV=4	1	2	1340.67	2680.32	155967	147944	207735	736475	584270	281731	3.132	1.64708	0.0544092	1.26433	21	1.02082	-0.00894929
[R].WLKGGVVLK.[E]	1xBiotin [K3]	2	P35613	P35613 [171-179]	P35613 1xBiotin [K173]	Basigin OS=Homo sapiens OX=9606 GN=BSG PE=1 SV=2	1	2	613.36	1225.71	12062.6	156456	16903.7	19147.9	9388.23	7730.54	0.19559	-2.35409	0.354122	0.450847	171	0.81593	0.0883469
[K].NNPATPSTAMGSSVPYSTAKTPHPVLTPVAANQAK.[Q]	1xBiotin [K]; 1xOxidation [M10]	11	P35658	P35658 [1130-1164]	P35658 1xBiotin [K]	Nuclear pore complex protein Nup214 OS=Homo sapiens OX=9606 GN=NUP214 PE=1 SV=2	1	3	1249.95	3747.85	8604.18	284930	241127	4136.9	7589.21	6911.89	0.0348594	-4.84231	0.115341	0.938017	43	1.05684	-0.0240111
[K].NNPATPSTAMGSSVPYSTAKTPHPVLTPVAANQAK.[Q]	1xBiotin [K20]	30	P35658	P35658 [1130-1164]	P35658 1xBiotin [K1149]	Nuclear pore complex protein Nup214 OS=Homo sapiens OX=9606 GN=NUP214 PE=1 SV=2	1	3	1244.62	3731.85	2.12909e+06	1.09496e+06	1.70333e+06	1.3464e+06	1.31146e+06	443513	0.629419	-0.667908	0.221786	0.654065	111	0.787242	0.103892
[R].ANSMGLFLQKTNIIR.[D]	1xBiotin [K10]	20	P37268	P37268 [204-218]	P37268 1xBiotin [K213]	Squalene synthase OS=Homo sapiens OX=9606 GN=FDFT1 PE=1 SV=1	1	2	966.512	1932.02	228379	102537	190695	118589	87478.2	46830.3	0.484839	-1.04442	0.103844	0.98362	37	1.10579	-0.0436743
[R].NFSDNQLQEGKNVIGLQMGTNR.[G]	1xBiotin [K11]	47	P37802	P37802 [161-182]	P37802 1xBiotin [K171]	Transgelin-2 OS=Homo sapiens OX=9606 GN=TAGLN2 PE=1 SV=3	1	2	1345.14	2689.28	1.68138e+06	1.16444e+06	2.26804e+06	1.61565e+06	1.59561e+06	537941	0.733145	-0.447829	0.395017	0.403384	192	0.810609	0.0911888
[K].GFVVINQKGIDPFSLDALSK.[E]	1xBiotin [K8]	29	P40227	P40227 [288-307]	P40227 1xBiotin [K295]	T-complex protein 1 subunit zeta OS=Homo sapiens OX=9606 GN=CCT6A PE=1 SV=3	1	2	1187.63	2374.25	262969	210138	391761	286672	110998	14112.2	0.476121	-1.0706	0.191858	0.717021	91	0.830681	0.0805659
[R].VTGNFKHASPILPITEFSDIPR.[R]	1xBiotin [K6]	64	P42167	P42167 [298-319]	P42167 1xBiotin [K303]	Lamina-associated polypeptide 2, isoforms beta/gamma OS=Homo sapiens OX=9606 GN=TMPO PE=1 SV=2	1	3	889.132	2665.38	4.48324e+06	2.20407e+06	3.70185e+06	4.26735e+06	2.9067e+06	1.48963e+06	0.833917	-0.262024	0.611058	0.213917	274	0.878675	0.0561718
[R].MEESFSSKYVPK.[Y]	1xBiotin [K8]	24	P42167	P42167 [382-393]	P42167 1xBiotin [K389]	Lamina-associated polypeptide 2, isoforms beta/gamma OS=Homo sapiens OX=9606 GN=TMPO PE=1 SV=2	1	2	829.384	1657.76	2.24242e+06	1.6579e+06	2.58205e+06	2.25276e+06	1.45622e+06	791757	0.694305	-0.526359	0.257937	0.588486	127	0.800215	0.0967935
[R].MEESFSSKYVPK.[Y]	1xBiotin [K8]; 1xOxidation [M1]	13	P42167	P42167 [382-393]	P42167 1xBiotin [K389]	Lamina-associated polypeptide 2, isoforms beta/gamma OS=Homo sapiens OX=9606 GN=TMPO PE=1 SV=2	1	2	837.381	1673.75	540929	392847	382462	587792	335733	238224	0.882627	-0.180124	0.680154	0.167392	297	0.902292	0.0446527
[K].GTGYIKTELISVSEVHPSR.[L]	1xBiotin [K6]	2	P42224	P42224 [698-716]	P42224 1xBiotin [K703]	Signal transducer and activator of transcription 1-alpha/beta OS=Homo sapiens OX=9606 GN=STAT1 PE=1 SV=2	1	3	767.063	2299.18	60421.4	6297.96	64634.6	79579.2	82988.6	2683.26	1.25806	0.331199	0.74376	0.128567	315	0.93029	0.0313816
[R].NWDFNLKVEAAK.[I]	1xBiotin [K]	15	P42331	P42331 [8-19]	P42331 1xBiotin [K]	Rho GTPase-activating protein 25 OS=Homo sapiens OX=9606 GN=ARHGAP25 PE=1 SV=2	1	2	830.912	1660.82	82061.9	2512.59	65826.1	76844.3	74273.5	6775.01	1.04982	0.0701354	0.943975	0.0250394	377	0.986542	0.00588452
[K].STKTINPSK.[Y]	1xBiotin [K3]	15	P42338	P42338 [416-424]	P42338 1xBiotin [K418]	Phosphatidylinositol 4,5-bisphosphate 3-kinase catalytic subunit beta isoform OS=Homo sapiens OX=9606 GN=PIK3CB PE=1 SV=1	1	2	601.316	1201.62	968800	612945	843238	833744	700813	61878.3	0.658328	-0.60312	0.34806	0.458346	166	0.826117	0.0829582
[R].AYTPPPPLGPHPNLGKSPSPVQR.[I]	1xBiotin [K16]	6	P42694	P42694 [1161-1183]	P42694 1xBiotin [K1176]	Probable helicase with zinc finger domain OS=Homo sapiens OX=9606 GN=HELZ PE=1 SV=2	1	3	878.46	2633.37	312457	122186	136261	339358	87528.9	115356	0.949797	-0.0743094	0.928839	0.0320594	369	0.991769	0.00358952
[K].EELLAVGKFTR.[T]	1xBiotin [K8]	8	P46013	P46013 [1036-1046]	P46013 1xBiotin [K1043]	Proliferation marker protein Ki-67 OS=Homo sapiens OX=9606 GN=MKI67 PE=1 SV=2	1	2	744.897	1488.79	3005.95	95036.6	116266	63693.1	8111.15	67706	0.65098	-0.619315	0.564293	0.248496	263	0.845366	0.0729552
[R].VLNNFISNQKMDFK.[E]	1xBiotin [K10]	16	P46013	P46013 [736-749]	P46013 1xBiotin [K745]	Proliferation marker protein Ki-67 OS=Homo sapiens OX=9606 GN=MKI67 PE=1 SV=2	1	2	962.476	1923.95	332790	208211	235630	272053	207214	104032	0.751064	-0.412992	0.356071	0.448464	172	0.815651	0.0884959
[R].GQGEKSATPSR.[K]	1xBiotin [K5]	16	P46060	P46060 [402-412]	P46060 1xBiotin [K406]	Ran GTPase-activating protein 1 OS=Homo sapiens OX=9606 GN=RANGAP1 PE=1 SV=1	1	2	672.322	1343.64	682094	195244	598917	789786	553676	257520	1.08449	0.117015	0.856225	0.0674122	353	0.955673	0.0196907
[K].AAHAAKTVK.[H]	1xBiotin [K6]	6	P48426	P48426 [370-378]	P48426 1xBiotin [K375]	Phosphatidylinositol 5-phosphate 4-kinase type-2 alpha OS=Homo sapiens OX=9606 GN=PIP4K2A PE=1 SV=2	1	2	561.808	1122.61	35644.2	18607.2	21444.9	24943.7	23777.7	11999.7	0.802169	-0.318022	0.497533	0.303178	235	0.834162	0.0787497
[K].VTQQGLKMVVPGLDGAQIPR.[D]	1xBiotin [K7]	66	P49327	P49327 [1152-1171]	P49327 1xBiotin [K1158]	Fatty acid synthase OS=Homo sapiens OX=9606 GN=FASN PE=1 SV=3	1	2	1167.13	2333.25	2.9901e+06	2.14769e+06	2.82951e+06	2.15518e+06	2.01201e+06	851336	0.629891	-0.666827	0.113682	0.944308	42	1.06645	-0.0279389
[K].VTQQGLKMVVPGLDGAQIPR.[D]	1xBiotin [K7]; 1xOxidation [M8]	20	P49327	P49327 [1152-1171]	P49327 1xBiotin [K1158]	Fatty acid synthase OS=Homo sapiens OX=9606 GN=FASN PE=1 SV=3	1	2	1175.12	2349.24	458511	332119	266386	473284	5811.66	19051.4	0.471276	-1.08536	0.318606	0.496746	155	0.809877	0.091581
[K].EGSVLDILKSPGFASPK.[I]	1xBiotin [K9]	7	P49790	P49790 [605-621]	P49790 1xBiotin [K613]	Nuclear pore complex protein Nup153 OS=Homo sapiens OX=9606 GN=NUP153 PE=1 SV=2	1	2	986.013	1971.03	74643.8	40365.2	41861.1	43335.6	12048.2	13570.2	0.439561	-1.18587	0.124775	0.903872	50	0.983227	0.00734603
[R].NTFNFGSKNVSGISFTENMGSSQQK.[N]	1xBiotin [K8]	10	P49792	P49792 [1097-1121]	P49792 1xBiotin [K1104]	E3 SUMO-protein ligase RanBP2 OS=Homo sapiens OX=9606 GN=RANBP2 PE=1 SV=2	1	3	979.118	2935.33	214725	13665.1	180857	194730	15749.3	10273.3	0.53941	-0.890545	0.509212	0.293102	242	0.829047	0.0814207
[R].SDDMFTFHGPGKSVFGTPTLETANK.[N]	1xBiotin [K12]	15	P49792	P49792 [1128-1152]	P49792 1xBiotin [K1139]	E3 SUMO-protein ligase RanBP2 OS=Homo sapiens OX=9606 GN=RANBP2 PE=1 SV=2	1	3	970.786	2910.34	547388	599742	667237	363676	265374	81073.2	0.391389	-1.35332	0.0148668	1.82778	5	1.17151	-0.0687442
[R].SDDMFTFHGPGKSVFGTPTLETANK.[N]	1xBiotin [K12]; 1xOxidation [M4]	10	P49792	P49792 [1128-1152]	P49792 1xBiotin [K1139]	E3 SUMO-protein ligase RanBP2 OS=Homo sapiens OX=9606 GN=RANBP2 PE=1 SV=2	1	3	976.118	2926.34	17690	163354	181011	130262	9286.16	55758	0.539438	-0.890471	0.424793	0.371823	204	0.820433	0.085957
[K].DFKTFLTNDQTK.[V]	1xBiotin [K3]	11	P49792	P49792 [2179-2190]	P49792 1xBiotin [K2181]	E3 SUMO-protein ligase RanBP2 OS=Homo sapiens OX=9606 GN=RANBP2 PE=1 SV=2	1	2	842.406	1683.8	132024	113009	130630	133568	60853.8	4360.65	0.529152	-0.918246	0.194712	0.710607	96	0.799131	0.097382
[K].FVFGSESVKSIFSSEK.[S]	1xBiotin [K9]	12	P49792	P49792 [2514-2529]	P49792 1xBiotin [K2522]	E3 SUMO-protein ligase RanBP2 OS=Homo sapiens OX=9606 GN=RANBP2 PE=1 SV=2	1	2	1002.49	2003.98	11276.3	16246.9	2369.66	82497.7	57220.6	5101.6	4.84463	2.27639	0.173225	0.761389	82	0.832326	0.0797065
[R].MVKALMDNPTLYLEK.[Y]	1xBiotin [K3]	8	P49848	P49848 [285-299]	P49848 1xBiotin [K287]	Transcription initiation factor TFIID subunit 6 OS=Homo sapiens OX=9606 GN=TAF6 PE=1 SV=1	1	2	996.5	1992	75958	162130	183076	11789.1	92543	68343.1	0.409995	-1.28632	0.110811	0.955419	40	1.09148	-0.0380176
[K].TGEEINFGKLITKPSEGTTLR.[V]	1xBiotin [K9]	8	P49959	P49959 [408-428]	P49959 1xBiotin [K416]	Double-strand break repair protein MRE11 OS=Homo sapiens OX=9606 GN=MRE11 PE=1 SV=3	1	3	839.774	2517.3	14886.4	387086	438240	327114	9627.39	15056.7	0.418702	-1.256	0.391793	0.406944	189	0.816753	0.0879093
[R].NMSIIDAFKSTR.[Q]	1xBiotin [K9]	1	P49959	P49959 [617-628]	P49959 1xBiotin [K625]	Double-strand break repair protein MRE11 OS=Homo sapiens OX=9606 GN=MRE11 PE=1 SV=3	1	2	804.899	1608.79	10359.9	79132.3	63034.2	44327.1	16851.7	8312.22	0.4556	-1.13416	0.303058	0.518474	146	0.817841	0.0873309
[R].VTGTNKGISPVPINLR.[V]	1xBiotin [K6]	12	P50570	P50570 [108-123]	P50570 1xBiotin [K113]	Dynamin-2 OS=Homo sapiens OX=9606 GN=DNM2 PE=1 SV=2	1	2	946.525	1892.04	91854.5	630782	11720.7	85244.1	287838	318252	0.941414	-0.0870991	0.948261	0.023072	379	0.985791	0.00621496
[M].ALHVPKAPGFAQMLK.[E]	1xAcetyl [N-Term]; 1xBiotin [K6]	7	P50990	P50990 [2-16]	P50990 1xAcetyl [N-Term]; 1xBiotin [K7]	T-complex protein 1 subunit theta OS=Homo sapiens OX=9606 GN=CCT8 PE=1 SV=4	1	2	938.502	1876	2616.95	6229.47	17745	23959.9	38303.6	8994.01	2.67972	1.42208	0.19634	0.70699	99	0.781395	0.107129
[K].IAVYSCPFDGMITETKGTVLIK.[T]	1xBiotin [K16]; 1xCarbamidomethyl [C6]	43	P50990	P50990 [239-260]	P50990 1xBiotin [K254]	T-complex protein 1 subunit theta OS=Homo sapiens OX=9606 GN=CCT8 PE=1 SV=4	1	3	890.452	2669.34	1.04712e+06	909137	1.18498e+06	994108	854035	308371	0.686519	-0.542629	0.216397	0.664749	108	0.789448	0.102677
[K].IAVYSCPFDGMITETKGTVLIK.[T]	1xBiotin [K16]; 1xCarbamidomethyl [C6]; 1xOxidation [M11]	20	P50990	P50990 [239-260]	P50990 1xBiotin [K254]	T-complex protein 1 subunit theta OS=Homo sapiens OX=9606 GN=CCT8 PE=1 SV=4	1	2	1343.17	2685.33	253046	224228	55269.8	161581	11186.3	82876.9	0.480044	-1.05876	0.288297	0.54016	143	0.794329	0.0999993
[K].GTVLIKTAEELMNFSK.[G]	1xBiotin [K6]; 1xOxidation [M12]	15	P50990	P50990 [255-270]	P50990 1xBiotin [K260]	T-complex protein 1 subunit theta OS=Homo sapiens OX=9606 GN=CCT8 PE=1 SV=4	1	2	1012.02	2023.02	319487	198928	139798	184375	11383.4	58152.4	0.385758	-1.37423	0.14237	0.84658	67	0.837223	0.077159
[K].GTVLIKTAEELMNFSK.[G]	1xBiotin [K6]	58	P50990	P50990 [255-270]	P50990 1xBiotin [K260]	T-complex protein 1 subunit theta OS=Homo sapiens OX=9606 GN=CCT8 PE=1 SV=4	1	2	1004.02	2007.03	2.46879e+06	1.73422e+06	2.55587e+06	2.95253e+06	2.0019e+06	1.26754e+06	0.920561	-0.119414	0.762424	0.117803	325	0.924293	0.0341904
[K].LLQKGIHPTIISESFQK.[A]	1xBiotin [K4]	4	P50991	P50991 [123-139]	P50991 1xBiotin [K126]	T-complex protein 1 subunit delta OS=Homo sapiens OX=9606 GN=CCT4 PE=1 SV=4	1	3	722.398	2165.18	895902	15860.4	12538.5	666159	3173.71	13396.1	0.738644	-0.437049	0.836945	0.077303	348	0.947576	0.023386
[K].TITLVKSPISVPGGSALISNLGK.[V]	1xBiotin [K6]	29	P51610	P51610 [660-682]	P51610 1xBiotin [K665]	Host cell factor 1 OS=Homo sapiens OX=9606 GN=HCFC1 PE=1 SV=2	1	3	826.805	2478.4	329854	129838	209208	365640	234932	95637.5	1.04083	0.0577325	0.929924	0.0315523	370	0.990244	0.00425784
[K].VMSVVQTKPVQTSAVTGQASTGPVTQIIQTKGPLPAGTILK.[L]	1xBiotin [K]	12	P51610	P51610 [683-723]	P51610 1xBiotin [K]	Host cell factor 1 OS=Homo sapiens OX=9606 GN=HCFC1 PE=1 SV=2	1	4	1090.35	4358.38	66510.2	206184	269799	290288	176089	103301	1.05011	0.0705434	0.916343	0.0379419	365	0.989148	0.00473855
[K].VMTSGTGAPAKIITAVPK.[I]	1xBiotin [K11]	11	P51610	P51610 [803-820]	P51610 1xBiotin [K813]	Host cell factor 1 OS=Homo sapiens OX=9606 GN=HCFC1 PE=1 SV=2	1	2	984.538	1968.07	131352	15942.3	14457.8	83059.3	95773.2	40425.1	1.35552	0.438842	0.673096	0.171923	294	0.90204	0.0447743
[K].IATGHGQQGVTQVVLKGAPGQPGTILR.[T]	1xBiotin [K16]	12	P51610	P51610 [821-847]	P51610 1xBiotin [K836]	Host cell factor 1 OS=Homo sapiens OX=9606 GN=HCFC1 PE=1 SV=2	1	3	970.53	2909.58	247379	11845.2	222657	231268	192620	85118.2	1.05629	0.0790071	0.921855	0.0353373	367	0.989676	0.00450713
[K].KTLLGDGPVVTDPK.[A]	1xBiotin [K1]	15	P52566	P52566 [50-63]	P52566 1xBiotin [K50]	Rho GDP-dissociation inhibitor 2 OS=Homo sapiens OX=9606 GN=ARHGDIB PE=1 SV=3	1	2	833.447	1665.89	184498	151325	180693	164632	155169	78964	0.772028	-0.373275	0.248317	0.604993	123	0.795422	0.0994022
[R].YIGIVKQAGLER.[M]	1xBiotin [K6]	16	P52597	P52597 [219-230]	P52597 1xBiotin [K224]	Heterogeneous nuclear ribonucleoprotein F OS=Homo sapiens OX=9606 GN=HNRNPF PE=1 SV=3	1	2	786.932	1572.86	174678	142548	124797	197740	137172	67983.6	0.911483	-0.133712	0.762022	0.118033	324	0.926656	0.0330815
[R].SLVGGLLQSKFTSGAFLSPSVSVQECR.[T]	1xBiotin [K10]; 1xCarbamidomethyl [C26]	1	P52948	P52948 [1043-1069]	P52948 1xBiotin [K1052]	Nuclear pore complex protein Nup98-Nup96 OS=Homo sapiens OX=9606 GN=NUP98 PE=1 SV=4	1	3	1027.52	3080.55	7602.94	35674.3	20748.9	7020.82	3393.36	3107.45	0.21119	-2.24339	0.109505	0.960565	39	1.10628	-0.0438668
[K].GKGAPPAGTSPSPGTTLAPTTVPITSAK.[A]	1xBiotin [K2]	5	P53674	P53674 [23-50]	P53674 1xBiotin [K24]	Beta-crystallin B1 OS=Homo sapiens OX=9606 GN=CRYBB1 PE=1 SV=2	1	3	930.155	2788.45	4898.75	134163	8443.92	153662	85022.5	15520.3	1.72336	0.785222	0.574697	0.240561	267	0.848055	0.071576
[R].ALSSSKQSSSSR.[D]	1xBiotin [K6]	14	P53999	P53999 [48-59]	P53999 1xBiotin [K53]	Activated RNA polymerase II transcriptional coactivator p15 OS=Homo sapiens OX=9606 GN=SUB1 PE=1 SV=3	1	2	725.852	1450.7	80671.3	55007.2	63524.2	81951.7	75974.3	41336.6	1.0003	0.000434717	0.998982	0.000442455	394	0.998982	0.000442455
[R].GGSKSLLPDFLQTPK.[E]	1xBiotin [K4]	14	P54132	P54132 [102-116]	P54132 1xBiotin [K105]	Bloom syndrome protein OS=Homo sapiens OX=9606 GN=BLM PE=1 SV=1	1	2	907.479	1813.95	74487.2	4201.37	14795.3	70573.1	74932.5	13112.3	1.69674	0.762766	0.503766	0.297771	239	0.830476	0.0806729
[R].DFSAPTLEDHFNKTILPK.[V]	1xBiotin [K]	11	P55081	P55081 [359-376]	P55081 1xBiotin [K]	Microfibrillar-associated protein 1 OS=Homo sapiens OX=9606 GN=MFAP1 PE=1 SV=2	1	3	767.053	2299.14	60421.4	18578.3	64634.6	79579.2	82988.6	11638.5	1.21285	0.278395	0.729708	0.136851	310	0.927435	0.0327166
[K].TAESQTPTPSATSFFSGKSPVTTLLECMHK.[L]	1xBiotin [K18]; 1xCarbamidomethyl [C27]	10	P55265	P55265 [596-625]	P55265 1xBiotin [K613]	Double-stranded RNA-specific adenosine deaminase OS=Homo sapiens OX=9606 GN=ADAR PE=1 SV=4	1	3	1156.21	3466.63	26835.2	46418.4	63881.9	17190.6	5049.29	4753.83	0.19684	-2.34491	0.0327679	1.48455	10	1.29105	-0.110945
[K].EITALAPSTMKIK.[I]	1xBiotin [K]	19	P60709; P68032; P63261	P60709 [316-328]; P68032 [318-330]; P63261 [316-328]	P60709 1xBiotin [K]; P68032 1xBiotin [K]; P63261 1xBiotin [K]	Actin, cytoplasmic 1 OS=Homo sapiens OX=9606 GN=ACTB PE=1 SV=1 Actin, alpha cardiac muscle 1 OS=Homo sapiens OX=9606 GN=ACTC1 PE=1 SV=1 Actin, cytoplasmic 2 OS=Homo sapiens OX=9606 GN=ACTG1 PE=1 SV=1	1	2	814.941	1628.88	17524	12584.5	320577	316215	242508	119783	1.9348	0.952186	0.402676	0.395044	197	0.805353	0.0940139
[K].EQIKWSLLR.[-]	1xBiotin [K4]	2	P61923	P61923 [169-177]	P61923 1xBiotin [K172]	Coatomer subunit zeta-1 OS=Homo sapiens OX=9606 GN=COPZ1 PE=1 SV=1	1	2	699.882	1398.76	55023.3	6446.57	6114.27	63660.1	14997.4	15055.6	1.38661	0.471566	0.723624	0.140487	309	0.922679	0.0349495
[R].ILLQSKNAGAVIGK.[G]	1xBiotin [K6]	2	P61978	P61978 [47-60]	P61978 1xBiotin [K52]	Heterogeneous nuclear ribonucleoprotein K OS=Homo sapiens OX=9606 GN=HNRNPK PE=1 SV=1	1	2	819.474	1637.94	144330	80044	106167	82084.2	91836.9	53552.9	0.688187	-0.539128	0.192061	0.716561	92	0.822521	0.0848529
[K].ANPFGGASHAKGIVLEK.[V]	1xBiotin [K11]	4	P62266	P62266 [38-54]	P62266 1xBiotin [K48]	40S ribosomal protein S23 OS=Homo sapiens OX=9606 GN=RPS23 PE=1 SV=3	1	2	961.509	1922	164664	2854.13	126600	174793	70428.7	84862.8	1.12229	0.166441	0.848269	0.0714664	351	0.952188	0.0212773
[K].FNVWDTAGQEKFGGLR.[D]	1xBiotin [K11]	21	P62826	P62826 [61-76]	P62826 1xBiotin [K71]	GTP-binding nuclear protein Ran OS=Homo sapiens OX=9606 GN=RAN PE=1 SV=3	1	2	1025.99	2050.98	271943	252536	265364	263947	245539	127709	0.806737	-0.30983	0.302748	0.518919	145	0.822639	0.0847906
[K].VHLVGIDIFTGKK.[Y]	1xBiotin [K12]	1	P63241	P63241 [56-68]	P63241 1xBiotin [K67]	Eukaryotic translation initiation factor 5A-1 OS=Homo sapiens OX=9606 GN=EIF5A PE=1 SV=2	1	3	551.644	1652.92	14895.3	29046.8	42940.8	13837.4	37216	8156.73	0.681494	-0.553227	0.485826	0.31352	229	0.835875	0.0778588
[R].KDGNASGTTLLEALDCILPPTRPTDKPLR.[L]	1xBiotin [K1]; 1xCarbamidomethyl [C16]	18	P68104	P68104 [219-247]	P68104 1xBiotin [K219]	Elongation factor 1-alpha 1 OS=Homo sapiens OX=9606 GN=EEF1A1 PE=1 SV=1	1	3	1125.92	3375.74	122100	194261	287485	449626	292497	218572	1.59096	0.669899	0.226318	0.645281	112	0.796155	0.0990026
[K].AAGAGKVTK.[S]	1xBiotin [K6]	26	P68104	P68104 [445-453]	P68104 1xBiotin [K450]	Elongation factor 1-alpha 1 OS=Homo sapiens OX=9606 GN=EEF1A1 PE=1 SV=1	1	2	514.781	1028.56	2.44973e+06	726259	1.55982e+06	1.39808e+06	1.37872e+06	636982	0.720844	-0.472241	0.47321	0.324946	225	0.828643	0.0816324
[K].VTKSAQK.[A]	1xBiotin [K3]	8	P68104	P68104 [451-457]	P68104 1xBiotin [K453]	Elongation factor 1-alpha 1 OS=Homo sapiens OX=9606 GN=EEF1A1 PE=1 SV=1	1	2	494.268	987.529	63308.3	9070.87	76030.5	81755.1	86965	35521.9	1.3762	0.460695	0.517393	0.28618	248	0.821987	0.0851352
[R].AHSFTSKGPGPLLPPPPPK.[H]	1xBiotin [K7]	4	P78314	P78314 [223-241]	P78314 1xBiotin [K229]	SH3 domain-binding protein 2 OS=Homo sapiens OX=9606 GN=SH3BP2 PE=1 SV=2	1	3	717.719	2151.14	524685	345569	423259	388695	315837	169507	0.67571	-0.565524	0.166232	0.779284	81	0.808587	0.092273
[K].AFYKGVAPLWMR.[Q]	1xBiotin [K4]	4	Q00325	Q00325 [215-226]	Q00325 1xBiotin [K218]	Phosphate carrier protein, mitochondrial OS=Homo sapiens OX=9606 GN=SLC25A3 PE=1 SV=2	1	2	832.925	1664.84	11206.3	15581.3	39441.4	7552.26	5149.27	7174.66	0.300113	-1.73642	0.154171	0.811997	73	0.832102	0.0798236
[K].EAAGKSSGPTSLFAVTVAPPGAR.[Q]	1xBiotin [K5]	97	Q00839	Q00839 [182-204]	Q00839 1xBiotin [K186]	Heterogeneous nuclear ribonucleoprotein U OS=Homo sapiens OX=9606 GN=HNRNPU PE=1 SV=6	1	2	1199.11	2397.22	4.80143e+06	3.60054e+06	5.58407e+06	5.05861e+06	4.39144e+06	1.78563e+06	0.80335	-0.3159	0.471116	0.326872	224	0.82866	0.0816236
[K].KDCEVVMMIGLPGAGKTTWVTK.[H]	1xBiotin [K16]; 1xCarbamidomethyl [C3]	9	Q00839	Q00839 [495-516]	Q00839 1xBiotin [K510]	Heterogeneous nuclear ribonucleoprotein U OS=Homo sapiens OX=9606 GN=HNRNPU PE=1 SV=6	2	3	883.109	2647.31	3893.69	6745.91	18040.2	18498.7	44789.6	14889.5	2.72589	1.44672	0.186661	0.728946	89	0.826343	0.0828399
[K].HVSDDMKTHK.[N]	1xBiotin [K]	9	Q01518	Q01518 [273-282]	Q01518 1xBiotin [K]	Adenylyl cyclase-associated protein 1 OS=Homo sapiens OX=9606 GN=CAP1 PE=1 SV=5	1	3	475.22	1423.65	47396.8	38975.5	10342.2	4914.81	13257	18054.3	0.374567	-1.4167	0.164161	0.784729	80	0.808495	0.0923225
[R].LKDGVLLGPPGK.[E]	1xBiotin [K2]	5	Q03989	Q03989 [366-377]	Q03989 1xBiotin [K367]	AT-rich interactive domain-containing protein 5A OS=Homo sapiens OX=9606 GN=ARID5A PE=1 SV=2	1	2	710.404	1419.8	370269	297495	140261	224128	198851	4801.66	0.529415	-0.91753	0.261333	0.582806	128	0.804415	0.0945199
[R].GLPLVDDGGWNTVPISKGSRPIDTSR.[L]	1xBiotin [K17]	29	Q04637	Q04637 [1043-1068]	Q04637 1xBiotin [K1059]	Eukaryotic translation initiation factor 4 gamma 1 OS=Homo sapiens OX=9606 GN=EIF4G1 PE=1 SV=4	1	3	988.506	2963.5	726855	346079	1.21229e+06	819900	576747	213977	0.704798	-0.504718	0.503584	0.297928	237	0.837183	0.0771798
[R].LTKITKPGSIDSNNQLFAPGGR.[L]	1xBiotin [K6]	1	Q04637	Q04637 [1069-1090]	Q04637 1xBiotin [K1074]	Eukaryotic translation initiation factor 4 gamma 1 OS=Homo sapiens OX=9606 GN=EIF4G1 PE=1 SV=4	1	3	847.45	2540.33	188937	112985	165020	140784	115335	61723.9	0.68069	-0.55493	0.199107	0.700913	101	0.776716	0.109738
[K].SSTPGLKSNTPTPR.[N]	1xBiotin [K7]	11	Q04726	Q04726 [310-323]	Q04726 1xBiotin [K316]	Transducin-like enhancer protein 3 OS=Homo sapiens OX=9606 GN=TLE3 PE=1 SV=2	1	2	834.922	1668.84	727947	402495	605922	547605	614356	343639	0.867099	-0.205731	0.571784	0.242768	266	0.846929	0.072153
[K].IKSASPCIADK.[I]	1xBiotin [K2]; 1xCarbamidomethyl [C7]	12	Q05209	Q05209 [464-474]	Q05209 1xBiotin [K465]	Tyrosine-protein phosphatase non-receptor type 12 OS=Homo sapiens OX=9606 GN=PTPN12 PE=1 SV=3	1	2	708.356	1415.7	776260	675340	815342	702942	479043	247645	0.630642	-0.665107	0.112982	0.94699	41	1.08573	-0.0357224
[K].LMSTVDPKLNHVAAGLVSPSLK.[S]	1xBiotin [K8]	11	Q05519	Q05519 [190-211]	Q05519 1xBiotin [K197]	Serine/arginine-rich splicing factor 11 OS=Homo sapiens OX=9606 GN=SRSF11 PE=1 SV=1	1	3	835.119	2503.34	47080.5	5889.4	7264.77	72976	8806.18	9929.22	1.52257	0.606507	0.697866	0.156228	304	0.904471	0.0436053
[K].GGHGAASPSEKGAHPSGGADDVAK.[K]	1xBiotin [K11]	1	Q07065	Q07065 [11-34]	Q07065 1xBiotin [K21]	Cytoskeleton-associated protein 4 OS=Homo sapiens OX=9606 GN=CKAP4 PE=1 SV=2	1	3	796.033	2386.08	14590.4	109252	25684.7	3249.74	13651.3	6027.93	0.153344	-2.70516	0.232761	0.633089	115	0.797461	0.0982908
[K].LLKGIDLGSLVDNEVDLK.[I]	1xBiotin [K3]	9	Q12772	Q12772 [403-420]	Q12772 1xBiotin [K405]	Sterol regulatory element-binding protein 2 OS=Homo sapiens OX=9606 GN=SREBF2 PE=1 SV=2	1	2	1084.09	2167.17	28827.5	18793	16707.2	15447.3	2859.09	4670.65	0.357188	-1.48524	0.0639424	1.19421	25	1.00773	-0.00334483
[K].EAWPGKKPTPSLLI.[-]	1xBiotin [K6]	1	Q12972	Q12972 [338-351]	Q12972 1xBiotin [K343]	Nuclear inhibitor of protein phosphatase 1 OS=Homo sapiens OX=9606 GN=PPP1R8 PE=1 SV=2	1	2	881.982	1762.96	88324.4	46218.6	82213.8	79719.9	43643.3	6919.66	0.601056	-0.734429	0.30946	0.509396	148	0.823831	0.0841616
[K].FLGGDMEHTHLVKGLDFALLQK.[V]	1xBiotin [K13]	4	Q13123	Q13123 [152-173]	Q13123 1xBiotin [K164]	Protein Red OS=Homo sapiens OX=9606 GN=IK PE=1 SV=3	1	3	899.13	2695.37	7282.7	5975.73	12324.1	76090.8	2940.06	4532.02	3.2664	1.7077	0.469241	0.328604	223	0.829062	0.0814131
[R].AYFNEKMSILQK.[G]	1xBiotin [K6]	7	Q13206	Q13206 [550-561]	Q13206 1xBiotin [K555]	Probable ATP-dependent RNA helicase DDX10 OS=Homo sapiens OX=9606 GN=DDX10 PE=1 SV=2	1	2	849.422	1697.84	11857.9	4017.79	2948.06	14852	5692.88	18012.6	2.04834	1.03446	0.229324	0.63955	113	0.799591	0.0971322
[K].EVPTQFLDRDEEEEDADFLKVK.[R]	1xBiotin [K]	4	Q13206	Q13206 [618-639]	Q13206 1xBiotin [K]	Probable ATP-dependent RNA helicase DDX10 OS=Homo sapiens OX=9606 GN=DDX10 PE=1 SV=2	2	3	960.12	2878.35	11522.7	11264.7	54699.9	9336.51	12975.8	17246.2	0.510517	-0.969968	0.435814	0.360699	208	0.825532	0.0832663
[R].INSGGKLPNFGFVVFDDSEPVQK.[V]	1xBiotin [K6]	6	Q13283	Q13283 [371-393]	Q13283 1xBiotin [K376]	Ras GTPase-activating protein-binding protein 1 OS=Homo sapiens OX=9606 GN=G3BP1 PE=1 SV=1	1	3	907.45	2720.34	145759	60556.4	90721.8	13565.7	19104.7	14161.6	0.157664	-2.66508	0.0289573	1.53824	9	1.26769	-0.103013
[K].LFDSTTLEHQKTFR.[T]	1xBiotin [K11]	7	Q13347	Q13347 [214-227]	Q13347 1xBiotin [K224]	Eukaryotic translation initiation factor 3 subunit I OS=Homo sapiens OX=9606 GN=EIF3I PE=1 SV=1	1	2	974.983	1948.96	17574.4	97501.5	17963.8	48838.5	15959.2	4307.36	0.519432	-0.944993	0.513164	0.289743	244	0.828634	0.0816371
[K].SSMPQKFLGDK.[G]	1xBiotin [K6]	2	Q13422	Q13422 [276-286]	Q13422 1xBiotin [K281]	DNA-binding protein Ikaros OS=Homo sapiens OX=9606 GN=IKZF1 PE=1 SV=1	1	2	732.355	1463.7	11284.1	6657.61	19128.5	61708	50572.7	7291.43	3.22556	1.68955	0.18087	0.742633	86	0.828638	0.0816353
[R].SNHSAQDSAVENLLLLSKAK.[L]	1xBiotin [K]	18	Q13422	Q13422 [361-380]	Q13422 1xBiotin [K]	DNA-binding protein Ikaros OS=Homo sapiens OX=9606 GN=IKZF1 PE=1 SV=1	1	2	1176.1	2351.2	15620.6	4677.82	16200.8	263410	175563	9332.3	12.2826	3.61854	0.139566	0.85522	65	0.845986	0.0726367
[K].GTPGKGATPAPPGK.[A]	1xBiotin [K5]	16	Q13428	Q13428 [309-322]	Q13428 1xBiotin [K313]	Treacle protein OS=Homo sapiens OX=9606 GN=TCOF1 PE=1 SV=3	1	2	731.378	1461.75	1.56531e+06	1.30478e+06	1.18649e+06	1.46612e+06	1.458e+06	447285	0.831093	-0.266917	0.556386	0.254624	258	0.849674	0.0707475
[R].KGAAPAPPGK.[T]	1xBiotin [K1]	1	Q13428	Q13428 [384-393]	Q13428 1xBiotin [K384]	Treacle protein OS=Homo sapiens OX=9606 GN=TCOF1 PE=1 SV=3	1	2	560.302	1119.6	196864	17699.7	187509	148449	162646	80001.4	0.972699	-0.039934	0.956861	0.0191511	380	0.992114	0.00343847
[R].KGAAPAPPR.[K]	1xBiotin [K1]	1	Q13428	Q13428 [449-457]	Q13428 1xBiotin [K449]	Treacle protein OS=Homo sapiens OX=9606 GN=TCOF1 PE=1 SV=3	1	2	545.795	1090.58	70393.8	55182.7	98875.2	63185.8	66851.8	17523.5	0.657429	-0.605093	0.277142	0.557297	139	0.785568	0.104816
[K].SPQVKPASTMGMGPLGKGAGPVPPGK.[V]	1xBiotin [K17]	26	Q13428	Q13428 [503-528]	Q13428 1xBiotin [K519]	Treacle protein OS=Homo sapiens OX=9606 GN=TCOF1 PE=1 SV=3	1	3	891.462	2672.37	387554	300541	474509	366804	325696	138561	0.714826	-0.484335	0.269767	0.569011	133	0.79916	0.0973662
[K].AASVPVKGSLGQGTAPVLPGK.[T]	1xBiotin [K7]	12	Q13428	Q13428 [726-746]	Q13428 1xBiotin [K732]	Treacle protein OS=Homo sapiens OX=9606 GN=TCOF1 PE=1 SV=3	1	2	1080.6	2160.18	5406.04	71212.3	62253	70121.2	40241.7	11652.3	0.878621	-0.186688	0.843245	0.0740464	350	0.949253	0.0226182
[K].GTISAPGKVVTAAAQAK.[Q]	1xBiotin [K8]	2	Q13428	Q13428 [804-820]	Q13428 1xBiotin [K811]	Treacle protein OS=Homo sapiens OX=9606 GN=TCOF1 PE=1 SV=3	1	2	898.486	1795.97	5328.88	11645.3	15580.8	95037.2	75810	16617.7	5.75841	2.52567	0.0957106	1.01904	35	1.07743	-0.0323881
[R].KGAAPTPPGK.[T]	1xBiotin [K1]	10	Q13428	Q13428 [909-918]	Q13428 1xBiotin [K909]	Treacle protein OS=Homo sapiens OX=9606 GN=TCOF1 PE=1 SV=3	1	2	575.308	1149.61	220260	107678	150417	173628	147343	2303.82	0.675803	-0.565325	0.4551	0.341894	214	0.837894	0.0768111
[R].KGPAPELQGVEVALAPEELELDPMAMTQK.[Y]	1xBiotin [K1]	3	Q13435	Q13435 [815-843]	Q13435 1xBiotin [K815]	Splicing factor 3B subunit 2 OS=Homo sapiens OX=9606 GN=SF3B2 PE=1 SV=2	1	3	1106.55	3317.65	4423.97	4487.61	16784.2	8083.24	12897.3	5846.69	1.04403	0.062166	0.938674	0.027485	374	0.988871	0.00486042
[R].SKSLSPSLLGYQQPALMAAPLSLADAHR.[S]	1xBiotin [K2]	7	Q13469	Q13469 [755-782]	Q13469 1xBiotin [K756]	Nuclear factor of activated T-cells, cytoplasmic 2 OS=Homo sapiens OX=9606 GN=NFATC2 PE=1 SV=2	1	3	1050.21	3148.63	113733	10245.4	8828.21	10856.3	7072.17	3776.74	0.163434	-2.61322	0.347154	0.459478	164	0.834015	0.078826
[K].NYDIGAALDTIQYSKHPPPL.[-]	1xBiotin [K15]	33	Q13501	Q13501 [421-440]	Q13501 1xBiotin [K435]	Sequestosome-1 OS=Homo sapiens OX=9606 GN=SQSTM1 PE=1 SV=1	1	2	1220.1	2439.2	309189	220687	277983	341609	98652	84946.4	0.650122	-0.621218	0.341211	0.466977	162	0.829858	0.0809962
[R].AVGTQTLSGAGLLKMFNK.[A]	1xBiotin [K14]	32	Q13596	Q13596 [273-290]	Q13596 1xBiotin [K286]	Sorting nexin-1 OS=Homo sapiens OX=9606 GN=SNX1 PE=1 SV=3	1	2	1031.54	2062.08	372492	295959	319433	508507	301730	73713.8	0.894792	-0.160375	0.799419	0.0972253	332	0.948709	0.0228671
[R].KGSFSALVGR.[T]	1xBiotin [K1]	14	Q13619	Q13619 [8-17]	Q13619 1xBiotin [K8]	Cullin-4A OS=Homo sapiens OX=9606 GN=CUL4A PE=1 SV=3	1	2	624.332	1247.66	742916	555899	661930	590265	470866	243810	0.665533	-0.587417	0.130447	0.884564	55	0.934478	0.0294309
[K].VFIDQNLSPGKGVVSLVAVHPSTVNPLGK.[Q]	1xBiotin [K11]	11	Q14186	Q14186 [16-44]	Q14186 1xBiotin [K26]	Transcription factor Dp-1 OS=Homo sapiens OX=9606 GN=TFDP1 PE=1 SV=1	1	3	1066.92	3198.73	147286	10655.8	191049	151432	6339.59	17318.7	0.501704	-0.995092	0.463594	0.333862	219	0.834046	0.0788098
[K].KPPPVPALPSKLPTFGAPEQLVDLK.[Q]	1xBiotin [K]	7	Q14258	Q14258 [392-416]	Q14258 1xBiotin [K]	E3 ubiquitin/ISG15 ligase TRIM25 OS=Homo sapiens OX=9606 GN=TRIM25 PE=1 SV=2	1	3	955.87	2865.59	188558	244233	357500	155261	17571.8	17479.6	0.240814	-2.05401	0.0417341	1.37951	16	1.0277	-0.0118671
[K].DSFQKVILR.[RTSKG]	1xBiotin [K5]	1	Q14593	Q14593 [126-134]	Q14593 1xBiotin [K130]	Zinc finger protein 273 OS=Homo sapiens OX=9606 GN=ZNF273 PE=1 SV=3	1	2	666.361	1331.71	3881.26	234118	19049.8	12108.7	3125.54	5772.03	0.0817208	-3.61315	0.34987	0.456093	167	0.825441	0.0833137
[K].NPEMLWLWGELPQAAKSSSPHK.[M]	1xBiotin [K]	8	Q14693	Q14693 [268-289]	Q14693 1xBiotin [K]	Phosphatidate phosphatase LPIN1 OS=Homo sapiens OX=9606 GN=LPIN1 PE=1 SV=2	1	3	911.449	2732.33	8023.6	6256	13485.5	14200.9	3652.1	3207.85	0.758537	-0.398709	0.622861	0.205609	280	0.876455	0.0572704
[K].LTPLILKPFGNSISR.[Y]	1xBiotin [K7]	17	Q14739	Q14739 [117-131]	Q14739 1xBiotin [K123]	Delta(14)-sterol reductase LBR OS=Homo sapiens OX=9606 GN=LBR PE=1 SV=2	0	2	941.535	1882.06	63296.5	15287.8	48156.3	112124	48121	3134.91	1.28909	0.366349	0.742286	0.129429	314	0.931403	0.0308623
[R].KGGSTSSSPSR.[R]	1xBiotin [K1]	6	Q14739	Q14739 [64-74]	Q14739 1xBiotin [K64]	Delta(14)-sterol reductase LBR OS=Homo sapiens OX=9606 GN=LBR PE=1 SV=2	1	2	638.801	1276.6	13875.6	3893.49	10751.6	14861.9	8944.17	19084.7	1.50385	0.58866	0.314107	0.502922	151	0.819591	0.086403
[R].VEVGPKTYIR.[Q]	1xBiotin [K6]	13	Q14764	Q14764 [28-37]	Q14764 1xBiotin [K33]	Major vault protein OS=Homo sapiens OX=9606 GN=MVP PE=1 SV=4	1	2	694.374	1387.74	239513	230428	267462	278545	225853	112488	0.836565	-0.257451	0.468748	0.32906	222	0.831923	0.0799169
[R].NQDETEDTELQGMNEYLSSFKVAQYVVR.[E]	1xBiotin [K21]	8	Q14839	Q14839 [1261-1288]	Q14839 1xBiotin [K1281]	Chromodomain-helicase-DNA-binding protein 4 OS=Homo sapiens OX=9606 GN=CHD4 PE=1 SV=2	1	3	1173.88	3519.6	6884.58	9433.08	25377.8	8318.23	6764.25	11680.8	0.641874	-0.639639	0.451023	0.345801	212	0.838223	0.0766405
[K].QTPKVLVVQSFDMFK.[D]	1xBiotin [K4]	7	Q14865	Q14865 [644-658]	Q14865 1xBiotin [K647]	AT-rich interactive domain-containing protein 5B OS=Homo sapiens OX=9606 GN=ARID5B PE=1 SV=3	1	2	997.018	1993.03	20989.6	3285.88	28888.6	44026.2	6511.35	3622.78	1.01874	0.0267858	0.983457	0.00724466	388	0.998665	0.00058016
[K].MSNADFAKLFLR.[K]	1xBiotin [K8]; 1xOxidation [M1]	3	Q15020	Q15020 [951-962]	Q15020 1xBiotin [K958]	Squamous cell carcinoma antigen recognized by T-cells 3 OS=Homo sapiens OX=9606 GN=SART3 PE=1 SV=1	1	2	827.908	1654.81	5531.53	4705.22	5561.39	2838.81	18058.1	7540.43	1.80005	0.848033	0.4029	0.394803	198	0.801729	0.0959722
[K].MSNADFAKLFLR.[K]	1xBiotin [K8]	15	Q15020	Q15020 [951-962]	Q15020 1xBiotin [K958]	Squamous cell carcinoma antigen recognized by T-cells 3 OS=Homo sapiens OX=9606 GN=SART3 PE=1 SV=1	1	2	819.911	1638.81	92734.1	74741.9	119851	135442	90058.5	58855.1	0.989658	-0.0149981	0.971228	0.0126787	383	0.999123	0.000381219
[K].QVSQQPKGIMGMFASK.[A]	1xBiotin [K7]	12	Q15054	Q15054 [184-199]	Q15054 1xBiotin [K190]	DNA polymerase delta subunit 3 OS=Homo sapiens OX=9606 GN=POLD3 PE=1 SV=2	1	2	981.983	1962.96	37982.3	8885.63	58041.5	77078.3	4974.34	14037	0.91593	-0.126691	0.917907	0.0372013	366	0.98813	0.00518612
[R].SGGYSSGKQGR.[S]	1xBiotin [K8]	9	Q15084	Q15084 [143-153]	Q15084 1xBiotin [K150]	Protein disulfide-isomerase A6 OS=Homo sapiens OX=9606 GN=PDIA6 PE=1 SV=1	1	2	655.301	1309.6	17082	13401.3	5502.05	3977.85	38546.8	24375.9	1.85911	0.89461	0.385956	0.413462	183	0.830966	0.080417
[K].VEDLPLKLTIYSEADLR.[K]	1xBiotin [K7]	26	Q15154	Q15154 [1966-1982]	Q15154 1xBiotin [K1972]	Pericentriolar material 1 protein OS=Homo sapiens OX=9606 GN=PCM1 PE=1 SV=5	1	2	1101.08	2201.15	71889.5	112957	151278	116956	15079.6	8616.3	0.418452	-1.25687	0.194988	0.709993	97	0.792012	0.101268
[R].QQEGFKGTFPDAR.[E]	1xBiotin [K6]	20	Q15233	Q15233 [366-378]	Q15233 1xBiotin [K371]	Non-POU domain-containing octamer-binding protein OS=Homo sapiens OX=9606 GN=NONO PE=1 SV=4	1	2	853.902	1706.8	492840	327158	349822	305709	200456	87443.6	0.507436	-0.978703	0.0782347	1.1066	29	1.06291	-0.0264975
[R].NGIGIHEHASIDLPGIKGLWPLR.[S]	1xBiotin [K17]	6	Q16531	Q16531 [392-414]	Q16531 1xBiotin [K408]	DNA damage-binding protein 1 OS=Homo sapiens OX=9606 GN=DDB1 PE=1 SV=1	1	4	680.618	2719.45	3532.17	95198.4	5804.64	41079.7	7968.32	13330.4	0.596722	-0.74487	0.682145	0.166123	298	0.901896	0.0448433
[K].AVTKAQK.[K]	1xBiotin [K4]	2	Q16778; P58876	Q16778 [18-24]; P58876 [18-24]	Q16778 1xBiotin [K21]; P58876 1xBiotin [K21]	Histone H2B type 2-E OS=Homo sapiens OX=9606 GN=H2BC21 PE=1 SV=3 Histone H2B type 1-D OS=Homo sapiens OX=9606 GN=H2BC5 PE=1 SV=2	1	2	486.271	971.534	73905.7	16359.8	61855.9	51130.4	27117.2	22416.6	0.661736	-0.595672	0.431978	0.364539	205	0.83024	0.0807962
[M].GDYGFGVLVQSNTGNKSAFPVR.[F]	1xAcetyl [N-Term]; 1xBiotin [K16]	59	Q17RY0	Q17RY0 [2-23]	Q17RY0 1xAcetyl [N-Term]; 1xBiotin [K17]	Cytoplasmic polyadenylation element-binding protein 4 OS=Homo sapiens OX=9606 GN=CPEB4 PE=1 SV=1	1	3	861.088	2581.25	546953	599986	715667	550508	396852	253910	0.644941	-0.632761	0.0900983	1.04528	31	1.14512	-0.0588513
[K].GLNSPVLIGKSK.[D]	1xBiotin [K]	7	Q4L235	Q4L235 [721-732]	Q4L235 1xBiotin [K]	Beta-alanine-activating enzyme OS=Homo sapiens OX=9606 GN=AASDH PE=1 SV=3	1	2	719.908	1438.81	303167	206227	176594	15411.1	201864	157890	0.546898	-0.870656	0.202409	0.693769	103	0.774265	0.11111
[RK].FQVDKVNFHMFDVGGQR.[D]	1xBiotin [K5]	4	Q5JWF2	Q5JWF2 [855-871]	Q5JWF2 1xBiotin [K859]	Guanine nucleotide-binding protein G(s) subunit alpha isoforms XLas OS=Homo sapiens OX=9606 GN=GNAS PE=1 SV=2	1	3	750.692	2250.06	58080	7888.18	109974	53557.7	13068.8	15808.2	0.468531	-1.09378	0.388353	0.410773	186	0.82264	0.0847901
[M].ATDTSQGELVHPKALPLIVGAQLIHADK.[L]	1xAcetyl [N-Term]; 1xBiotin [K13]	39	Q5SSJ5	Q5SSJ5 [2-29]	Q5SSJ5 1xAcetyl [N-Term]; 1xBiotin [K14]	Heterochromatin protein 1-binding protein 3 OS=Homo sapiens OX=9606 GN=HP1BP3 PE=1 SV=1	1	3	1064.24	3190.69	298186	207234	368717	334542	271201	168776	0.886037	-0.174561	0.647151	0.188995	287	0.888423	0.0513803
[K].TAGKIR.[I]	1xBiotin [K4]	4	Q5SW79	Q5SW79 [1435-1440]	Q5SW79 1xBiotin [K1438]	Centrosomal protein of 170 kDa OS=Homo sapiens OX=9606 GN=CEP170 PE=1 SV=1	1	2	436.245	871.482	101414	46215.4	93978.6	83537.6	19135.6	41151.4	0.595282	-0.748355	0.272178	0.565148	135	0.794356	0.0999851
[K].SYLPPPEQPSSGSLKVEFFPHQEK.[D]	1xBiotin [K15]	46	Q5T8P6	Q5T8P6 [80-103]	Q5T8P6 1xBiotin [K94]	RNA-binding protein 26 OS=Homo sapiens OX=9606 GN=RBM26 PE=1 SV=3	1	3	985.485	2954.44	257613	233419	362360	180922	324913	48431.8	0.649487	-0.622628	0.325794	0.487057	156	0.822839	0.0846853
[R].SYTPMKGGISNVWFDR.[F]	1xBiotin [K6]	24	Q5VWZ2	Q5VWZ2 [65-80]	Q5VWZ2 1xBiotin [K70]	Lysophospholipase-like protein 1 OS=Homo sapiens OX=9606 GN=LYPLAL1 PE=1 SV=3	1	2	1042.49	2083.97	199360	169104	256935	335019	211983	88634.1	1.01637	0.0234247	0.966181	0.0149413	382	0.996533	0.00150846
[R].IPQNPSPHTHQQQNAPVTVIQSKAPIPCEVVK.[A]	1xBiotin [K23]; 1xCarbamidomethyl [C28]	11	Q68CP9	Q68CP9 [684-715]	Q68CP9 1xBiotin [K706]	AT-rich interactive domain-containing protein 2 OS=Homo sapiens OX=9606 GN=ARID2 PE=1 SV=2	1	4	942.988	3768.93	374904	13626.6	300789	334855	348029	108736	1.14841	0.199636	0.81275	0.090043	336	0.953046	0.020886
[R].EPKQPQPLLR.[K]	1xBiotin [K3]	1	Q68CZ2	Q68CZ2 [559-568]	Q68CZ2 1xBiotin [K561]	Tensin-3 OS=Homo sapiens OX=9606 GN=TNS3 PE=1 SV=2	1	2	716.393	1431.78	305018	241648	262174	290800	209017	101937	0.743971	-0.426681	0.298217	0.525468	144	0.815954	0.0883345
[R].SCPETLTHAVGMSESPIGPKSTMLR.[A]	1xBiotin [K20]; 1xCarbamidomethyl [C2]; 1xOxidation [M]	6	Q68CZ2	Q68CZ2 [887-911]	Q68CZ2 1xBiotin [K906]	Tensin-3 OS=Homo sapiens OX=9606 GN=TNS3 PE=1 SV=2	1	3	976.795	2928.37	9063.38	58568.5	71822.8	90148.2	16893.3	17266.6	0.891387	-0.165877	0.87833	0.0563424	359	0.963961	0.0159406
[K].TEISVESKHQTLQGLAFPLQPEAQR.[A]	1xBiotin [K8]	5	Q6IBS0	Q6IBS0 [164-188]	Q6IBS0 1xBiotin [K171]	Twinfilin-2 OS=Homo sapiens OX=9606 GN=TWF2 PE=1 SV=2	1	3	1011.85	3033.55	75957.1	5984	65118	4386.96	5884	7706.66	0.122248	-3.03212	0.119228	0.92362	45	1.04391	-0.0186633
[K].LILTTLGKSGSPIVLALPHSQLPQAQK.[V]	1xBiotin [K8]	11	Q6MZP7	Q6MZP7 [140-166]	Q6MZP7 1xBiotin [K147]	Protein lin-54 homolog OS=Homo sapiens OX=9606 GN=LIN54 PE=1 SV=3	1	3	1012.91	3036.73	10662.1	127792	14183.9	8911.53	166096	93562.8	1.75952	0.815182	0.551582	0.25839	256	0.84892	0.0711333
[R].FLAAQKGAYPIIFTAWK.[L]	1xBiotin [K6]	27	Q6NXE6	Q6NXE6 [129-145]	Q6NXE6 1xBiotin [K134]	Armadillo repeat-containing protein 6 OS=Homo sapiens OX=9606 GN=ARMC6 PE=1 SV=2	1	2	1076.08	2151.15	124867	119764	168386	127737	64060.9	5177.65	0.476918	-1.06819	0.135552	0.867893	60	0.890127	0.050548
[K].GKGPLPMEAIEK.[M]	1xBiotin [K2]	18	Q6P1N0	Q6P1N0 [64-75]	Q6P1N0 1xBiotin [K65]	Coiled-coil and C2 domain-containing protein 1A OS=Homo sapiens OX=9606 GN=CC2D1A PE=1 SV=1	1	2	748.386	1495.76	573663	460494	622392	496404	441166	221924	0.699945	-0.514686	0.161347	0.792239	79	0.804693	0.0943699
[R].TFDLVLKVK.[C]	1xBiotin [K7]	4	Q6P3S1	Q6P3S1 [12-20]	Q6P3S1 1xBiotin [K18]	DENN domain-containing protein 1B OS=Homo sapiens OX=9606 GN=DENND1B PE=1 SV=2	1	2	644.871	1288.73	70813.9	17148.4	17795.8	36464.7	3798.53	14774.6	0.520412	-0.942274	0.449832	0.34695	211	0.83997	0.075736
[R].GILGKFVPPIPK.[Q]	1xBiotin [K5]	3	Q6PIW4	Q6PIW4 [335-346]	Q6PIW4 1xBiotin [K339]	Fidgetin-like protein 1 OS=Homo sapiens OX=9606 GN=FIGNL1 PE=1 SV=2	1	2	746.441	1491.88	6938.7	17997.9	17868.6	3937.82	18372.1	4462.38	0.625444	-0.677048	0.422061	0.374625	202	0.823228	0.08448
[K].SDKLVYVDLLR.[E]	1xBiotin [K3]	11	Q6W2J9	Q6W2J9 [800-810]	Q6W2J9 1xBiotin [K802]	BCL-6 corepressor OS=Homo sapiens OX=9606 GN=BCOR PE=1 SV=1	1	2	773.919	1546.83	84292.1	12475.8	90737.8	74400.1	16431.5	38786	0.691273	-0.532673	0.558022	0.253348	261	0.842379	0.0744926
[K].AALSSQQQQQLALLLQQFQTLKMR.[I]	1xBiotin [K22]	11	Q6Y7W6	Q6Y7W6 [646-669]	Q6Y7W6 1xBiotin [K667]	GRB10-interacting GYF protein 2 OS=Homo sapiens OX=9606 GN=GIGYF2 PE=1 SV=1	1	3	1000.2	2998.6	17154.2	274642	37931.1	14263.8	46313.6	82245	0.433153	-1.20705	0.503686	0.29784	238	0.833833	0.078921
[K].AALSSQQQQQLALLLQQFQTLKMR.[I]	1xBiotin [K22]; 1xOxidation [M23]	15	Q6Y7W6	Q6Y7W6 [646-669]	Q6Y7W6 1xBiotin [K667]	GRB10-interacting GYF protein 2 OS=Homo sapiens OX=9606 GN=GIGYF2 PE=1 SV=1	1	3	1005.53	3014.59	3993.42	189589	28976.6	56990.4	29635.6	52435.4	0.62483	-0.678464	0.660449	0.180161	292	0.891153	0.0500476
[K].LASLPGGVLKTSSINLVSSNAQHTCK.[E]	1xBiotin [K10]; 1xCarbamidomethyl [C25]	15	Q6ZVF9	Q6ZVF9 [410-435]	Q6ZVF9 1xBiotin [K419]	G protein-regulated inducer of neurite outgrowth 3 OS=Homo sapiens OX=9606 GN=GPRIN3 PE=2 SV=2	1	3	970.174	2908.5	196378	98600.3	192139	149068	107313	52173.8	0.63343	-0.658743	0.233892	0.630984	117	0.787637	0.103674
[R].ISRPHPSTAESKAPTPK.[F]	1xBiotin [K12]	43	Q71RC2	Q71RC2 [460-476]	Q71RC2 1xBiotin [K471]	La-related protein 4 OS=Homo sapiens OX=9606 GN=LARP4 PE=1 SV=3	1	3	677.354	2030.05	959558	920327	1.23424e+06	754098	894855	402496	0.658757	-0.602181	0.115352	0.937977	44	1.03292	-0.014067
[K].TIGGGDDSFNTFFSETGAGKHVPR.[A]	1xBiotin [K20]	5	Q71U36	Q71U36 [41-64]	Q71U36 1xBiotin [K60]	Tubulin alpha-1A chain OS=Homo sapiens OX=9606 GN=TUBA1A PE=1 SV=1	1	3	908.424	2723.25	7827.09	817972	1.20483e+06	14494.5	14046.6	16242.8	0.0220542	-5.5028	0.133753	0.873696	58	0.908599	0.041628
[K].INAKLNYVPLEK.[Q]	1xBiotin [K4]	18	Q7L014	Q7L014 [904-915]	Q7L014 1xBiotin [K907]	Probable ATP-dependent RNA helicase DDX46 OS=Homo sapiens OX=9606 GN=DDX46 PE=1 SV=2	1	2	814.448	1627.89	1.11469e+06	5514.28	668866	952964	785359	326180	1.15396	0.206588	0.817561	0.0874798	337	0.955843	0.0196135
[K].SSPLPAKGR.[D]	1xBiotin [K7]	13	Q7L2J0	Q7L2J0 [216-224]	Q7L2J0 1xBiotin [K222]	7SK snRNA methylphosphate capping enzyme OS=Homo sapiens OX=9606 GN=MEPCE PE=1 SV=1	1	2	569.806	1138.6	1.61323e+06	1.28885e+06	1.34775e+06	1.49357e+06	1.42155e+06	625634	0.83315	-0.263351	0.468514	0.329278	221	0.835269	0.0781736
[R].VLGPKIEAVQK.[V]	1xBiotin [K5]	12	Q7Z4V5	Q7Z4V5 [550-560]	Q7Z4V5 1xBiotin [K554]	Hepatoma-derived growth factor-related protein 2 OS=Homo sapiens OX=9606 GN=HDGFL2 PE=1 SV=1	1	2	704.405	1407.8	307048	271758	289515	324598	253484	149456	0.837867	-0.255206	0.416748	0.380126	201	0.816909	0.0878262
[R].IKGPNAVQLVK.[T]	1xBiotin [K2]	16	Q7Z6Z7	Q7Z6Z7 [1916-1926]	Q7Z6Z7 1xBiotin [K1917]	E3 ubiquitin-protein ligase HUWE1 OS=Homo sapiens OX=9606 GN=HUWE1 PE=1 SV=3	1	2	696.905	1392.8	1.2177e+06	931222	1.03982e+06	968004	810698	528197	0.723451	-0.467032	0.127801	0.893464	52	0.968341	0.0139715
[K].HLMEGQKIITLDTATEIEGLSTGCK.[V]	1xBiotin [K7]; 1xCarbamidomethyl [C24]	15	Q86T24	Q86T24 [408-432]	Q86T24 1xBiotin [K414]	Transcriptional regulator Kaiso OS=Homo sapiens OX=9606 GN=ZBTB33 PE=1 SV=2	1	3	991.157	2971.46	168472	18220.3	167682	213338	143729	71830.2	1.21029	0.275358	0.719866	0.142748	308	0.920867	0.0358029
[K].AAFQSQYKSHFVAASLSNQK.[A]	1xBiotin [K8]	6	Q86XP3	Q86XP3 [701-720]	Q86XP3 1xBiotin [K708]	ATP-dependent RNA helicase DDX42 OS=Homo sapiens OX=9606 GN=DDX42 PE=1 SV=1	1	3	813.403	2438.19	156979	3002.06	124607	147767	96645.2	39427.3	0.997365	-0.0038064	0.996674	0.00144705	392	1.00176	-0.000763101
[K].LSSSMNSIKTFWSPELK.[K]	1xBiotin [K9]	16	Q8IUD2	Q8IUD2 [179-195]	Q8IUD2 1xBiotin [K187]	ELKS/Rab6-interacting/CAST family member 1 OS=Homo sapiens OX=9606 GN=ERC1 PE=1 SV=1	1	2	1091.04	2181.07	344919	144263	221273	326425	13345.2	6549.53	0.487462	-1.03664	0.371195	0.430398	179	0.817044	0.0877548
[K].EKPDIFQLVSVK.[L]	1xBiotin [K2]	3	Q8IWA0	Q8IWA0 [122-133]	Q8IWA0 1xBiotin [K123]	WD repeat-containing protein 75 OS=Homo sapiens OX=9606 GN=WDR75 PE=1 SV=1	0	2	814.941	1628.87	62585.7	15449	39031.3	59042.7	14786.9	12883.4	0.740719	-0.433002	0.644532	0.190755	286	0.887922	0.0516252
[K].SSYKSILPYPVSPK.[Q]	1xBiotin [K4]	15	Q8IWI9	Q8IWI9 [913-926]	Q8IWI9 1xBiotin [K916]	MAX gene-associated protein OS=Homo sapiens OX=9606 GN=MGA PE=1 SV=4	1	2	896.471	1791.93	9363.33	297861	340056	366979	15084.4	160195	0.83775	-0.255409	0.821911	0.085175	343	0.94412	0.0249729
[K].NLGFQMLQKMGWK.[E]	1xBiotin [K9]	7	Q8IX01	Q8IX01 [1013-1025]	Q8IX01 1xBiotin [K1021]	SURP and G-patch domain-containing protein 2 OS=Homo sapiens OX=9606 GN=SUGP2 PE=1 SV=2	1	2	903.947	1806.89	5038.56	9307.32	7605.85	18282.8	18874	6665.28	1.9963	0.997325	0.154869	0.810035	74	0.824573	0.0837707
[K].GGVGKLVTLR.[N]	1xBiotin [K5]	6	Q8IX01	Q8IX01 [239-248]	Q8IX01 1xBiotin [K243]	SURP and G-patch domain-containing protein 2 OS=Homo sapiens OX=9606 GN=SUGP2 PE=1 SV=2	1	2	613.358	1225.71	198383	88458.5	169687	127610	129438	64369.4	0.704046	-0.506259	0.315249	0.501346	152	0.817159	0.0876933
[K].KFVPDYYK.[MV]	1xBiotin [K1]	15	Q8IZX4	Q8IZX4 [1554-1561]	Q8IZX4 1xBiotin [K1554]	Transcription initiation factor TFIID subunit 1-like OS=Homo sapiens OX=9606 GN=TAF1L PE=1 SV=1	1	2	643.318	1285.63	1.4096e+06	1.30366e+06	1.20399e+06	1.52721e+06	1.15181e+06	617860	0.841631	-0.24874	0.487085	0.312396	230	0.834397	0.0786273
[K].VQTLSNQPLLKSPAPPLLHVAALGQK.[Q]	1xBiotin [K11]	24	Q8N163	Q8N163 [113-138]	Q8N163 1xBiotin [K123]	Cell cycle and apoptosis regulator protein 2 OS=Homo sapiens OX=9606 GN=CCAR2 PE=1 SV=2	1	3	982.89	2946.66	350752	251760	668692	259495	205203	107825	0.450378	-1.15079	0.155689	0.807742	75	0.817887	0.0873066
[K].SPAPPLLHVAALGQKQGILGAQPQLIFQPHR.[I]	1xBiotin [K15]	3	Q8N163	Q8N163 [124-154]	Q8N163 1xBiotin [K138]	Cell cycle and apoptosis regulator protein 2 OS=Homo sapiens OX=9606 GN=CCAR2 PE=1 SV=2	1	4	877.987	3508.94	2649.81	9045.48	13436.6	10305.1	4937.88	2463.05	0.704523	-0.505282	0.559563	0.252151	262	0.84148	0.0749562
[R].LKGTVLPVATIQNASTAMLMAASVAR.[K]	1xBiotin [K2]	7	Q8N1G0	Q8N1G0 [396-421]	Q8N1G0 1xBiotin [K397]	Zinc finger protein 687 OS=Homo sapiens OX=9606 GN=ZNF687 PE=1 SV=1	1	3	947.509	2840.52	13378	11585	15882.2	29146.4	15233.7	14818.6	1.44934	0.535399	0.27743	0.556847	140	0.780767	0.107479
[K].MIAKNVLGLVPQALPK.[A]	1xBiotin [K4]	5	Q8N1G0	Q8N1G0 [436-451]	Q8N1G0 1xBiotin [K439]	Zinc finger protein 687 OS=Homo sapiens OX=9606 GN=ZNF687 PE=1 SV=1	1	2	959.555	1918.1	6846.36	6380.5	4950.1	41412.1	23166.4	11617.1	4.19188	2.0676	0.0901096	1.04523	32	1.10947	-0.0451174
[R].GWDDTYVLSDMLKTVK.[I]	1xBiotin [K]	6	Q8N6R0	Q8N6R0 [682-697]	Q8N6R0 1xBiotin [K]	eEF1A lysine and N-terminal methyltransferase OS=Homo sapiens OX=9606 GN=EEF1AKNMT PE=1 SV=1	1	2	1049.01	2097	15213.3	51751.3	10599	7065.46	43144.8	27510	1.00202	0.00291275	0.997652	0.00102095	393	1.00019	-8.27237e-05
[R].KTEYISTEFNR.[Y]	1xBiotin [K1]	1	Q8N7H5	Q8N7H5 [133-143]	Q8N7H5 1xBiotin [K133]	RNA polymerase II-associated factor 1 homolog OS=Homo sapiens OX=9606 GN=PAF1 PE=1 SV=2	1	2	807.384	1613.76	11265.6	82001.8	18706	7393.68	54009.7	14737.6	0.679992	-0.55641	0.677812	0.168891	296	0.902222	0.0446864
[R].YNLYTAEGKYIFK.[E]	1xBiotin [K13]	3	Q8N9N2	Q8N9N2 [323-335]	Q8N9N2 1xBiotin [K335]	Activating signal cointegrator 1 complex subunit 1 OS=Homo sapiens OX=9606 GN=ASCC1 PE=1 SV=1	1	2	918.455	1835.9	47520.3	15603.1	41144.8	4507.52	13014.1	2605.66	0.193034	-2.37307	0.0522952	1.28154	20	1.03022	-0.0129282
[R].RPDQQLQGEGKIIDR.[R]	1xBiotin [K11]	3	Q8NC51	Q8NC51 [112-126]	Q8NC51 1xBiotin [K122]	Plasminogen activator inhibitor 1 RNA-binding protein OS=Homo sapiens OX=9606 GN=SERBP1 PE=1 SV=2	1	3	660.343	1979.01	222567	132979	236345	186576	129387	10599.8	0.551727	-0.857974	0.221457	0.654711	110	0.793218	0.100608
[R].KSVSPSK.[T]	1xBiotin [K1]	3	Q8NCD3	Q8NCD3 [554-560]	Q8NCD3 1xBiotin [K554]	Holliday junction recognition protein OS=Homo sapiens OX=9606 GN=HJURP PE=1 SV=2	1	2	479.755	958.503	119585	26710.8	88094.1	87390.2	53154.9	32182.6	0.736924	-0.440413	0.55162	0.25836	257	0.845675	0.0727966
[R].TSAAAVSSKLLQAR.[V]	1xBiotin [K9]	5	Q8NF50	Q8NF50 [886-899]	Q8NF50 1xBiotin [K894]	Dedicator of cytokinesis protein 8 OS=Homo sapiens OX=9606 GN=DOCK8 PE=1 SV=3	1	2	814.943	1628.88	69511.6	9454.56	73317.2	70144.8	42088.3	42436.2	1.01567	0.0224279	0.973702	0.0115741	384	0.999058	0.000409086
[K].SPFLPSMKMQK.[V]	1xBiotin [K11]	2	Q8NFD5	Q8NFD5 [1559-1569]	Q8NFD5 1xBiotin [K1569]	AT-rich interactive domain-containing protein 1B OS=Homo sapiens OX=9606 GN=ARID1B PE=1 SV=2	1	2	760.377	1519.75	13574.6	14681.7	15078.5	15067.4	4001.06	15889	0.806683	-0.309926	0.509392	0.292948	243	0.825927	0.0830581
[K].GLWMPLGKEVK.[V]	1xBiotin [K]	7	Q8TA86	Q8TA86 [91-101]	Q8TA86 1xBiotin [K]	Retinitis pigmentosa 9 protein OS=Homo sapiens OX=9606 GN=RP9 PE=1 SV=2	1	2	742.394	1483.78	70143.9	44965.7	124029	6711.1	89106.9	7160.14	0.430621	-1.21551	0.27562	0.559689	137	0.792659	0.100914
[K].STSFMSVSPSKEIK.[I]	1xBiotin [K]	23	Q8TB45	Q8TB45 [258-271]	Q8TB45 1xBiotin [K]	DEP domain-containing mTOR-interacting protein OS=Homo sapiens OX=9606 GN=DEPTOR PE=1 SV=2	1	2	877.428	1753.85	369957	293413	286973	283717	278132	109960	0.706912	-0.500398	0.214165	0.669252	107	0.788607	0.103139
[R].ELPHFTEAGLKILR.[V]	1xBiotin [K11]	8	Q8TCU4	Q8TCU4 [1819-1832]	Q8TCU4 1xBiotin [K1829]	Alstrom syndrome protein 1 OS=Homo sapiens OX=9606 GN=ALMS1 PE=1 SV=4	1	3	617.338	1850	173358	3378.13	100090	92745.4	74834.9	29174	0.71075	-0.492586	0.6394	0.194228	284	0.887054	0.0520497
[R].NQDATDDTELQNMNEYLSSFKVAQYVVR.[E]	1xBiotin [K21]; 1xOxidation [M13]	7	Q8TDI0	Q8TDI0 [1269-1296]	Q8TDI0 1xBiotin [K1289]	Chromodomain-helicase-DNA-binding protein 5 OS=Homo sapiens OX=9606 GN=CHD5 PE=1 SV=1	1	3	1174.21	3520.6	14273	35290.9	45969.3	21382.7	11865.3	4206.92	0.392062	-1.35085	0.140499	0.852325	66	0.838739	0.076373
[K].VTINNKVILLK.[K]	1xBiotin [K6]	9	Q8TEQ6	Q8TEQ6 [818-828]	Q8TEQ6 1xBiotin [K823]	Gem-associated protein 5 OS=Homo sapiens OX=9606 GN=GEMIN5 PE=1 SV=3	1	2	740.949	1480.89	11162.6	267027	484671	492169	436512	205853	1.48721	0.572608	0.488302	0.311311	231	0.832861	0.0794272
[K].SRPGSVVPTTLFQGIKTVNPTFR.[G]	1xBiotin [K16]	24	Q8TEY7	Q8TEY7 [243-265]	Q8TEY7 1xBiotin [K258]	Ubiquitin carboxyl-terminal hydrolase 33 OS=Homo sapiens OX=9606 GN=USP33 PE=1 SV=2	1	3	910.159	2728.46	256816	3537.51	344959	250850	211981	118079	0.959686	-0.0593652	0.94443	0.0248301	378	0.984406	0.00682565
[R].SGSISVKIIR.[H]	1xBiotin [K7]	4	Q8TF01	Q8TF01 [724-733]	Q8TF01 1xBiotin [K730]	Arginine/serine-rich protein PNISR OS=Homo sapiens OX=9606 GN=PNISR PE=1 SV=2	1	2	643.367	1285.73	376405	394074	317676	335111	864009	374740	1.44635	0.532422	0.398957	0.399074	195	0.806097	0.0936128
[K].FGFAIGSQTTKK.[A]	1xBiotin [K]	28	Q8WW12	Q8WW12 [71-82]	Q8WW12 1xBiotin [K]	PEST proteolytic signal-containing nuclear protein OS=Homo sapiens OX=9606 GN=PCNP PE=1 SV=2	1	2	755.89	1510.77	1.00748e+06	983033	993751	1.06269e+06	953293	409326	0.812701	-0.299204	0.408885	0.388399	200	0.805503	0.0939328
[R].EGKYIPLPQR.[V]	1xBiotin [K3]	15	Q8WWM7	Q8WWM7 [346-355]	Q8WWM7 1xBiotin [K348]	Ataxin-2-like protein OS=Homo sapiens OX=9606 GN=ATXN2L PE=1 SV=2	1	2	713.88	1426.75	546342	424613	377982	340724	281102	163281	0.582019	-0.780862	0.0602279	1.2202	23	1.03173	-0.013566
[K].VAEANQKYFSSMAEFLK.[V]	1xBiotin [K7]	4	Q8WWY3	Q8WWY3 [472-488]	Q8WWY3 1xBiotin [K478]	U4/U6 small nuclear ribonucleoprotein Prp31 OS=Homo sapiens OX=9606 GN=PRPF31 PE=1 SV=2	1	2	1095.03	2189.04	17230.1	39590.5	7935.77	53604.8	6198.07	48317.3	1.66964	0.739541	0.459923	0.337315	217	0.835067	0.0782787
[K].SNTKLIEELAIAK.[N]	2xBiotin [K4; K13]	1	Q8WXA3	Q8WXA3 [233-245]	Q8WXA3 2xBiotin [K236; K245]	RUN and FYVE domain-containing protein 2 OS=Homo sapiens OX=9606 GN=RUFY2 PE=1 SV=3	1	3	627.996	1881.98	160405	7179.03	8219.31	113991	2503.39	92995.5	1.19162	0.252921	0.863627	0.063674	356	0.955812	0.0196277
[K].GALYKTLVSEGMLTSLR.[A]	1xBiotin [K5]	5	Q8WY36	Q8WY36 [617-633]	Q8WY36 1xBiotin [K621]	HMG box transcription factor BBX OS=Homo sapiens OX=9606 GN=BBX PE=1 SV=1	1	2	1033.05	2065.08	141973	240944	129061	162290	170598	762171	2.13888	1.09685	0.389831	0.409124	187	0.821355	0.0854692
[R].ISFVEEDVHPKWIPGAADDSK.[L]	1xBiotin [K11]	31	Q8WYP5	Q8WYP5 [1231-1251]	Q8WYP5 1xBiotin [K1241]	Protein ELYS OS=Homo sapiens OX=9606 GN=AHCTF1 PE=1 SV=3	1	3	856.081	2566.23	1.35406e+06	717564	1.23351e+06	1.31293e+06	934199	520860	0.837482	-0.25587	0.583599	0.233886	269	0.854788	0.0681417
[K].WSLKAAMPVEAK.[C]	1xBiotin [K4]	15	Q8WZ60	Q8WZ60 [496-507]	Q8WZ60 1xBiotin [K499]	Kelch-like protein 6 OS=Homo sapiens OX=9606 GN=KLHL6 PE=1 SV=3	1	2	778.902	1556.8	455515	315105	511587	364862	270287	143557	0.607316	-0.71948	0.125124	0.902658	51	0.966648	0.0147317
[R].TKNISAISYINQR.[N]	1xBiotin [K2]	44	Q92541	Q92541 [554-566]	Q92541 1xBiotin [K555]	RNA polymerase-associated protein RTF1 homolog OS=Homo sapiens OX=9606 GN=RTF1 PE=1 SV=4	1	2	867.454	1733.9	2.56866e+06	2.32842e+06	2.07451e+06	2.66032e+06	1.89314e+06	1.03808e+06	0.802045	-0.318244	0.400777	0.397098	196	0.805643	0.0938576
[K].LPLPSKSVDWTHFGGSPPSDEIR.[T]	1xBiotin [K6]	3	Q92574	Q92574 [667-689]	Q92574 1xBiotin [K672]	Hamartin OS=Homo sapiens OX=9606 GN=TSC1 PE=1 SV=2	1	3	916.788	2748.35	92492.4	59656.1	6122.75	10357.5	11292.3	17833.3	0.249465	-2.00309	0.192339	0.715934	93	0.814854	0.0889203
[R].GFPKEIEMLNNLK.[V]	1xBiotin [K4]	14	Q92608	Q92608 [265-277]	Q92608 1xBiotin [K268]	Dedicator of cytokinesis protein 2 OS=Homo sapiens OX=9606 GN=DOCK2 PE=1 SV=2	1	2	879.95	1758.89	138306	4476.4	139913	166399	116460	54803.4	1.19444	0.25633	0.756947	0.120935	319	0.934912	0.0292292
[K].AYSFKEQIIELELK.[E]	1xBiotin [K5]	34	Q92616	Q92616 [798-811]	Q92616 1xBiotin [K802]	eIF-2-alpha kinase activator GCN1 OS=Homo sapiens OX=9606 GN=GCN1 PE=1 SV=6	1	2	969.008	1937.01	351607	511159	745496	701847	402608	73379.3	0.732365	-0.449365	0.540249	0.267406	253	0.841336	0.0750305
[K].AYSFKEQIIELELKEEIK.[K]	1xBiotin [K5]	12	Q92616	Q92616 [798-815]	Q92616 1xBiotin [K802]	eIF-2-alpha kinase activator GCN1 OS=Homo sapiens OX=9606 GN=GCN1 PE=1 SV=6	2	3	812.763	2436.27	12691.1	102820	86978.8	155787	179447	88868.2	2.09444	1.06656	0.129852	0.886551	54	0.947439	0.0234485
[K].VLEEANQAINPKLMQLVDHR.[G]	1xBiotin [K12]	5	Q92841	Q92841 [536-555]	Q92841 1xBiotin [K547]	Probable ATP-dependent RNA helicase DDX17 OS=Homo sapiens OX=9606 GN=DDX17 PE=1 SV=2	1	3	848.775	2544.31	10976.3	6287.81	6985.56	6588.76	12073.8	19117.9	1.55798	0.639673	0.312852	0.504662	150	0.821757	0.0852568
[M].AASGSGMAQKTWELANNMQEAQSIDEIYK.[Y]	1xAcetyl [N-Term]; 1xBiotin [K10]	16	Q92905	Q92905 [2-30]	Q92905 1xAcetyl [N-Term]; 1xBiotin [K11]	COP9 signalosome complex subunit 5 OS=Homo sapiens OX=9606 GN=COPS5 PE=1 SV=4	1	3	1147.19	3439.56	97899	101849	142043	146909	71403.7	24510.1	0.710442	-0.493211	0.43808	0.358447	209	0.825854	0.0830969
[R].YTYLEKAIK.[I]	1xBiotin [K6]	1	Q93009	Q93009 [1091-1099]	Q93009 1xBiotin [K1096]	Ubiquitin carboxyl-terminal hydrolase 7 OS=Homo sapiens OX=9606 GN=USP7 PE=1 SV=2	1	2	677.858	1354.71	8231.12	85949.2	44112.1	91842.9	88838.2	46115.3	1.63998	0.713676	0.334006	0.476246	161	0.817381	0.0875754
[R].VEENFLKLTHVQR.[Q]	1xBiotin [K7]	6	Q96A33	Q96A33 [413-425]	Q96A33 1xBiotin [K419]	Coiled-coil domain-containing protein 47 OS=Homo sapiens OX=9606 GN=CCDC47 PE=1 SV=1	1	3	613.657	1838.96	121813	90223.4	105328	3750.68	105087	31705.7	0.442846	-1.17512	0.135249	0.868865	59	0.90319	0.0442207
[R].STVSKSK.[D]	1xBiotin [K]	4	Q96A65	Q96A65 [12-18]	Q96A65 1xBiotin [K]	Exocyst complex component 4 OS=Homo sapiens OX=9606 GN=EXOC4 PE=1 SV=1	1	2	481.752	962.498	66824.9	10042	49806.3	43342.5	65250.8	19578.7	1.01183	0.0169719	0.982472	0.00767988	386	1.00283	-0.00122904
[K].TGMNVELAFLAIAK.[E]	1xBiotin [K14]; 1xOxidation [M3]	5	Q96AX2	Q96AX2 [176-189]	Q96AX2 1xBiotin [K189]	Ras-related protein Rab-37 OS=Homo sapiens OX=9606 GN=RAB37 PE=1 SV=3	0	3	573.966	1719.88	865356	1.61596e+06	1.23299e+06	1.53518e+06	1.60869e+06	602533	1.00864	0.0124153	0.979406	0.00903711	385	1.0023	-0.000998385
[M].SNPFLKQVFNK.[D]	1xAcetyl [N-Term]; 1xBiotin [K6]	29	Q96BX8	Q96BX8 [2-12]	Q96BX8 1xAcetyl [N-Term]; 1xBiotin [K7]	MOB kinase activator 3A OS=Homo sapiens OX=9606 GN=MOB3A PE=1 SV=1	1	2	795.411	1589.81	358860	209690	261783	408469	208146	118124	0.884874	-0.176456	0.757335	0.120712	320	0.932469	0.0303655
[R].VNLIYGTISDGCTEQSCPVMSGGPKYEYR.[W]	1xBiotin [K25]; 2xCarbamidomethyl [C12; C17]	7	Q96BX8	Q96BX8 [72-100]	Q96BX8 1xBiotin [K96]	MOB kinase activator 3A OS=Homo sapiens OX=9606 GN=MOB3A PE=1 SV=1	1	3	1169.86	3507.57	13919.5	17517	143964	11520.2	130351	16055.5	0.900376	-0.1514	0.924569	0.0340606	368	0.989892	0.00441224
[K].TAASAPANVSKGTTPLAPPPKPVR.[R]	1xBiotin [K11]	36	Q96D71	Q96D71 [681-704]	Q96D71 1xBiotin [K691]	RalBP1-associated Eps domain-containing protein 1 OS=Homo sapiens OX=9606 GN=REPS1 PE=1 SV=3	1	3	852.133	2554.38	1.59957e+06	1.09312e+06	1.37854e+06	1.17642e+06	1.23885e+06	565470	0.73215	-0.44979	0.234739	0.629414	118	0.78379	0.1058
[R].YQLLPKMEIGPVSSSR.[F]	1xBiotin [K6]	13	Q96EB1	Q96EB1 [164-179]	Q96EB1 1xBiotin [K169]	Elongator complex protein 4 OS=Homo sapiens OX=9606 GN=ELP4 PE=1 SV=2	1	2	1016.02	2031.04	108575	111462	132870	125350	83782.8	54092.5	0.745878	-0.422988	0.246501	0.608182	122	0.796075	0.0990458
[R].LLVKNQDVSISNVQPK.[T]	1xBiotin [K4]	15	Q96EV2	Q96EV2 [874-889]	Q96EV2 1xBiotin [K877]	RNA-binding protein 33 OS=Homo sapiens OX=9606 GN=RBM33 PE=1 SV=3	1	2	1004.55	2008.09	127059	114667	124694	89524.4	96679	55600.3	0.659907	-0.599666	0.034832	1.45802	11	1.24762	-0.0960819
[K].TPQKEESDVPQWSSQFLQKSPLPTK.[R]	1xBiotin [K19]	25	Q96FZ2	Q96FZ2 [303-327]	Q96FZ2 1xBiotin [K321]	Abasic site processing protein HMCES OS=Homo sapiens OX=9606 GN=HMCES PE=1 SV=1	2	3	1037.85	3111.55	328532	220108	380245	346614	348291	181491	0.943493	-0.0839169	0.821674	0.0853003	342	0.946607	0.0238302
[K].EESDVPQWSSQFLQKSPLPTK.[R]	1xBiotin [K15]	17	Q96FZ2	Q96FZ2 [307-327]	Q96FZ2 1xBiotin [K321]	Abasic site processing protein HMCES OS=Homo sapiens OX=9606 GN=HMCES PE=1 SV=1	1	3	886.435	2657.29	135905	5570.12	180749	117869	120250	68755.4	0.952365	-0.0704132	0.930551	0.03126	371	0.98824	0.00513764
[R].GKFAQDVSQDDLIR.[A]	1xBiotin [K2]	14	Q96H20	Q96H20 [133-146]	Q96H20 1xBiotin [K134]	Vacuolar-sorting protein SNF8 OS=Homo sapiens OX=9606 GN=SNF8 PE=1 SV=1	1	2	909.446	1817.89	150298	17290.9	145405	118839	114521	90087.8	1.0334	0.0473955	0.941288	0.0262776	376	0.986349	0.00596923
[R].SAVFLSFKSPIPCLPLR.[W]	1xBiotin [K8]; 1xCarbamidomethyl [C13]	12	Q96JM7	Q96JM7 [670-686]	Q96JM7 1xBiotin [K677]	Lethal(3)malignant brain tumor-like protein 3 OS=Homo sapiens OX=9606 GN=L3MBTL3 PE=1 SV=2	1	2	1079.58	2158.16	28458.5	2804.53	33917.3	22057.6	13817.3	12752.5	0.746045	-0.422666	0.611586	0.213543	276	0.873061	0.0589556
[R].AMKTVFGVEPDLTR.[E]	1xBiotin [K3]	12	Q96KP4	Q96KP4 [400-413]	Q96KP4 1xBiotin [K402]	Cytosolic non-specific dipeptidase OS=Homo sapiens OX=9606 GN=CNDP2 PE=1 SV=2	1	2	895.452	1789.9	5167.38	65291.4	82493.9	103506	14544.4	8420.05	0.826859	-0.274287	0.830523	0.0806485	345	0.948481	0.0229714
[R].SLVPQVSQATGVQLPGKTITPAHFQLLR.[Q]	1xBiotin [K17]	13	Q96L91	Q96L91 [2728-2755]	Q96L91 1xBiotin [K2744]	E1A-binding protein p400 OS=Homo sapiens OX=9606 GN=EP400 PE=1 SV=4	1	3	1071.59	3212.76	171094	7178.68	178952	193689	77096.5	9878.64	0.785679	-0.347987	0.758692	0.119935	321	0.931229	0.0309434
[K].VAYAAQPALKTQFLTTPISQAQK.[L]	1xBiotin [K10]	18	Q96L91	Q96L91 [3009-3031]	Q96L91 1xBiotin [K3018]	E1A-binding protein p400 OS=Homo sapiens OX=9606 GN=EP400 PE=1 SV=4	1	3	901.15	2701.44	234074	84439.5	216544	204843	198307	87156.2	0.916362	-0.126011	0.818071	0.0872088	338	0.95361	0.0206293
[R].EMHKTLK.[L]	1xBiotin [K4]	19	Q96L93	Q96L93 [1226-1232]	Q96L93 1xBiotin [K1229]	Kinesin-like protein KIF16B OS=Homo sapiens OX=9606 GN=KIF16B PE=1 SV=2	1	2	556.783	1112.56	5.90651e+07	9.23083e+07	6.84514e+07	5.82701e+07	7.95807e+07	35322816	0.78778	-0.344136	0.390458	0.408425	188	0.818301	0.087087
[R].EMHKTLK.[L]	1xBiotin [K4]; 1xOxidation [M2]	98	Q96L93	Q96L93 [1226-1232]	Q96L93 1xBiotin [K1229]	Kinesin-like protein KIF16B OS=Homo sapiens OX=9606 GN=KIF16B PE=1 SV=2	1	2	564.781	1128.55	1.11058e+07	1.16028e+07	1.02389e+07	1.37461e+07	1.64287e+07	7.25836e+06	1.13615	0.184149	0.615667	0.210654	278	0.872564	0.0592028
[K].AGDSLMVMIAMKMEHTIK.[S]	1xBiotin [K]; 1xOxidation [M]	350	Q96RQ3	Q96RQ3 [670-687]	Q96RQ3 1xBiotin [K]	Methylcrotonoyl-CoA carboxylase subunit alpha, mitochondrial OS=Homo sapiens OX=9606 GN=MCCC1 PE=1 SV=3	1	2	1124.54	2248.07	1.11493e+07	2.0055e+07	1.56953e+07	2.80815e+07	1.96096e+07	2.45347e+07	1.54001	0.622939	0.0764751	1.11648	28	1.07611	-0.0318583
[K].AGDSLMVMIAMKMEHTIK.[S]	1xBiotin [K]; 4xOxidation [M6; M8; M11; M13]	20	Q96RQ3	Q96RQ3 [670-687]	Q96RQ3 1xBiotin [K]	Methylcrotonoyl-CoA carboxylase subunit alpha, mitochondrial OS=Homo sapiens OX=9606 GN=MCCC1 PE=1 SV=3	1	3	766.022	2296.05	67077.5	310235	58665	223589	118798	209726	1.26638	0.340709	0.685361	0.164081	301	0.897117	0.0471511
[K].AGDSLMVMIAMKMEHTIK.[S]	1xBiotin [K]; 2xOxidation [M]	507	Q96RQ3	Q96RQ3 [670-687]	Q96RQ3 1xBiotin [K]	Methylcrotonoyl-CoA carboxylase subunit alpha, mitochondrial OS=Homo sapiens OX=9606 GN=MCCC1 PE=1 SV=3	1	2	1132.54	2264.06	8.93711e+06	1.05793e+07	5.56304e+06	1.08572e+07	5.65758e+06	6.4024e+06	0.913782	-0.130079	0.759045	0.119733	322	0.928769	0.0320924
[K].AGDSLMVMIAMKMEHTIK.[S]	1xBiotin [K]; 3xOxidation [M]	121	Q96RQ3	Q96RQ3 [670-687]	Q96RQ3 1xBiotin [K]	Methylcrotonoyl-CoA carboxylase subunit alpha, mitochondrial OS=Homo sapiens OX=9606 GN=MCCC1 PE=1 SV=3	1	3	760.69	2280.06	1.36042e+06	1.30935e+06	252493	1.3714e+06	482929	804484	0.909847	-0.136304	0.853117	0.0689913	352	0.954909	0.0200378
[K].AGDSLMVMIAMKMEHTIK.[S]	1xBiotin [K]	242	Q96RQ3	Q96RQ3 [670-687]	Q96RQ3 1xBiotin [K]	Methylcrotonoyl-CoA carboxylase subunit alpha, mitochondrial OS=Homo sapiens OX=9606 GN=MCCC1 PE=1 SV=3	1	2	1116.54	2232.07	2.71982e+06	3.72168e+07	1.86715e+07	1.74009e+07	2.08396e+07	2.38703e+07	1.05976	0.0837418	0.913894	0.0391041	363	0.99194	0.00351452
[R].LLAEMDIQTQEAPSSTSQELGTKGPHPAPLSK.[F]	1xBiotin [K]	8	Q96SN8	Q96SN8 [1747-1778]	Q96SN8 1xBiotin [K]	CDK5 regulatory subunit-associated protein 2 OS=Homo sapiens OX=9606 GN=CDK5RAP2 PE=1 SV=5	1	3	1196.59	3587.77	17166.2	5003.84	159513	106438	9970.76	7478.63	0.681887	-0.552396	0.76172	0.118205	323	0.929157	0.0319108
[R].NLIQKDR.[T]	1xBiotin [K5]	8	Q96SW2	Q96SW2 [112-118]	Q96SW2 1xBiotin [K116]	Protein cereblon OS=Homo sapiens OX=9606 GN=CRBN PE=1 SV=1	1	2	556.798	1112.59	826499	592798	675460	636500	553285	278187	0.700784	-0.512959	0.17816	0.749189	85	0.825825	0.0831119
[R].EEQDFGIEIVKVK.[A]	1xBiotin [K11]	32	Q96SW2	Q96SW2 [146-158]	Q96SW2 1xBiotin [K156]	Protein cereblon OS=Homo sapiens OX=9606 GN=CRBN PE=1 SV=1	1	2	880.451	1759.89	250750	212755	243827	138402	231759	75934.2	0.630674	-0.665034	0.136043	0.866322	62	0.864534	0.0632177
[K].VKAIGR.[Q]	1xBiotin [K2]	11	Q96SW2	Q96SW2 [157-162]	Q96SW2 1xBiotin [K158]	Protein cereblon OS=Homo sapiens OX=9606 GN=CRBN PE=1 SV=1	1	2	435.254	869.503	700394	696114	681984	724504	805260	325170	0.892442	-0.16417	0.642197	0.192331	285	0.88781	0.0516801
[R].FKVLELR.[T]	1xBiotin [K2]	12	Q96SW2	Q96SW2 [165-171]	Q96SW2 1xBiotin [K166]	Protein cereblon OS=Homo sapiens OX=9606 GN=CRBN PE=1 SV=1	1	2	565.822	1130.64	1.51247e+06	947529	1.21442e+06	1.02627e+06	882454	609990	0.685471	-0.544832	0.131673	0.880502	56	0.926416	0.033194
[R].TQSDGIQQAKVQILPECVLPSTMSAVQLESLNK.[C]	1xBiotin [K10]; 1xCarbamidomethyl [C17]	11	Q96SW2	Q96SW2 [172-204]	Q96SW2 1xBiotin [K181]	Protein cereblon OS=Homo sapiens OX=9606 GN=CRBN PE=1 SV=1	1	3	1280.32	3838.94	155722	130708	210354	119817	16716.2	13028.4	0.301059	-1.73188	0.0516395	1.28702	19	1.07084	-0.0297244
[K].VQILPECVLPSTMSAVQLESLNKCQIFPSKPVSR.[E]	1xBiotin [K23]; 2xCarbamidomethyl [C7; C24]	57	Q96SW2	Q96SW2 [182-215]	Q96SW2 1xBiotin [K204]	Protein cereblon OS=Homo sapiens OX=9606 GN=CRBN PE=1 SV=1	1	4	1021.28	4082.09	2.21568e+06	6.7079e+06	5.63575e+06	4.16243e+06	3.3684e+06	2.45687e+06	0.686	-0.54372	0.350027	0.455898	168	0.820898	0.0857109
[K].VQILPECVLPSTMSAVQLESLNKCQIFPSKPVSR.[E]	1xBiotin [K23]; 2xCarbamidomethyl [C7; C24]; 1xOxidation [M13]	43	Q96SW2	Q96SW2 [182-215]	Q96SW2 1xBiotin [K204]	Protein cereblon OS=Homo sapiens OX=9606 GN=CRBN PE=1 SV=1	1	4	1025.28	4098.09	901205	828735	624447	912211	478945	415568	0.767386	-0.381976	0.359895	0.443824	174	0.814934	0.0888774
[K].VQILPECVLPSTMSAVQLESLNKCQIFPSKPVSR.[E]	2xBiotin [K23; K30]; 2xCarbamidomethyl [C7; C24]	2	Q96SW2	Q96SW2 [182-215]	Q96SW2 2xBiotin [K204; K211]	Protein cereblon OS=Homo sapiens OX=9606 GN=CRBN PE=1 SV=1	1	4	1077.8	4308.17	12029.1	5576.1	5046.85	14556.7	4280.53	9145.26	1.23532	0.304887	0.657914	0.181831	290	0.893856	0.0487327
[K].CQIFPSKPVSR.[E]	1xBiotin [K7]; 1xCarbamidomethyl [C1]	48	Q96SW2	Q96SW2 [205-215]	Q96SW2 1xBiotin [K211]	Protein cereblon OS=Homo sapiens OX=9606 GN=CRBN PE=1 SV=1	0	2	772.889	1544.77	1.07276e+07	7.11674e+06	1.03845e+07	1.15293e+07	8.07433e+06	4.12959e+06	0.840746	-0.250258	0.570469	0.243768	265	0.848169	0.0715177
[R].EDQCSYKWWQK.[Y]	1xBiotin [K7]; 1xCarbamidomethyl [C4]	3	Q96SW2	Q96SW2 [216-226]	Q96SW2 1xBiotin [K222]	Protein cereblon OS=Homo sapiens OX=9606 GN=CRBN PE=1 SV=1	1	2	892.381	1783.76	462510	8968.28	12752.2	6900.21	204379	8740.99	0.454372	-1.13805	0.620138	0.207512	279	0.87575	0.0576197
[R].KFHCANLTSWPR.[W]	1xBiotin [K1]; 1xCarbamidomethyl [C4]	25	Q96SW2	Q96SW2 [231-242]	Q96SW2 1xBiotin [K231]	Protein cereblon OS=Homo sapiens OX=9606 GN=CRBN PE=1 SV=1	1	2	871.917	1742.83	535606	535702	600654	712287	410801	261875	0.828346	-0.271694	0.515444	0.287818	247	0.822206	0.0850191
[K].KDMSPQK.[F]	1xBiotin [K1]	3	Q96SW2	Q96SW2 [407-413]	Q96SW2 1xBiotin [K407]	Protein cereblon OS=Homo sapiens OX=9606 GN=CRBN PE=1 SV=1	1	2	530.252	1059.5	236806	127457	196024	177204	105838	101585	0.686483	-0.542704	0.219368	0.658827	109	0.792944	0.100758
[K].KPNIINFDTSLPTSHTYLGADMEEFHGR.[T]	1xBiotin [K1]	21	Q96SW2	Q96SW2 [43-70]	Q96SW2 1xBiotin [K43]	Protein cereblon OS=Homo sapiens OX=9606 GN=CRBN PE=1 SV=1	0	4	854.906	3416.6	340394	563774	731248	420452	285036	180426	0.541706	-0.884419	0.133157	0.875635	57	0.920421	0.0360137
[K].KPNIINFDTSLPTSHTYLGADMEEFHGR.[T]	1xBiotin [K1]; 1xOxidation [M22]	8	Q96SW2	Q96SW2 [43-70]	Q96SW2 1xBiotin [K43]	Protein cereblon OS=Homo sapiens OX=9606 GN=CRBN PE=1 SV=1	0	4	858.905	3432.6	285656	302499	209594	269123	12275.5	4990.51	0.358996	-1.47796	0.135742	0.867286	61	0.87676	0.0571195
[K].AENKGISPVVSEHR.[K]	1xBiotin [K4]	16	Q99700	Q99700 [778-791]	Q99700 1xBiotin [K781]	Ataxin-2 OS=Homo sapiens OX=9606 GN=ATXN2 PE=1 SV=2	1	3	583.63	1748.87	2.27041e+06	1.329e+06	1.43614e+06	1.30231e+06	1.00338e+06	678790	0.592682	-0.754669	0.120747	0.918122	48	0.991135	0.00386733
[K].SKVVVTEK.[A]	1xBiotin [K2]	1	Q99733	Q99733 [139-146]	Q99733 1xBiotin [K140]	Nucleosome assembly protein 1-like 4 OS=Homo sapiens OX=9606 GN=NAP1L4 PE=1 SV=1	1	2	558.31	1115.61	224038	169567	216448	185823	150636	98420.3	0.712854	-0.488321	0.128773	0.890174	53	0.957297	0.0189534
[K].SKLNLAQFLNEDLS.[-]	1xBiotin [K2]	3	Q9BPX3	Q9BPX3 [1002-1015]	Q9BPX3 1xBiotin [K1003]	Condensin complex subunit 3 OS=Homo sapiens OX=9606 GN=NCAPG PE=1 SV=1	1	2	909.458	1817.91	24013.4	12789.3	24421.2	10505.3	15938.2	12896.6	0.642561	-0.638094	0.151548	0.819451	72	0.829302	0.0812875
[K].YLEAIKIFSGPLK.[G]	1xBiotin [K6]	7	Q9BQ52	Q9BQ52 [147-159]	Q9BQ52 1xBiotin [K152]	Zinc phosphodiesterase ELAC protein 2 OS=Homo sapiens OX=9606 GN=ELAC2 PE=1 SV=2	1	2	852.974	1704.94	63636	48391.8	12954.3	37110	42759.4	12285.6	0.737346	-0.439587	0.569716	0.244342	264	0.850257	0.0704496
[R].YKTIAPLVASGAVQLI.[-]	1xBiotin [K2]	4	Q9BRT9	Q9BRT9 [208-223]	Q9BRT9 1xBiotin [K209]	DNA replication complex GINS protein SLD5 OS=Homo sapiens OX=9606 GN=GINS4 PE=1 SV=1	1	2	935.527	1870.05	60927.9	4154.09	44884.3	53022.2	49115.4	15820.5	1.07267	0.101212	0.903406	0.0441172	361	0.985988	0.00612823
[R].KLLTPAEEVLTEEER.[T]	1xBiotin [K1]	10	Q9C0B7	Q9C0B7 [238-252]	Q9C0B7 1xBiotin [K238]	Transport and Golgi organization protein 6 homolog OS=Homo sapiens OX=9606 GN=TANGO6 PE=1 SV=2	1	2	992.008	1983.01	73285.1	50786.5	195994	110618	126503	5054.67	0.756644	-0.402314	0.682949	0.165612	299	0.899939	0.045787
[R].AAAGMVWKPKSCEPIR.[R]	1xBiotin [K10]; 1xCarbamidomethyl [C12]	1	Q9H147	Q9H147 [181-196]	Q9H147 1xBiotin [K190]	Deoxynucleotidyltransferase terminal-interacting protein 1 OS=Homo sapiens OX=9606 GN=DNTTIP1 PE=1 SV=2	1	3	676.339	2027	188674	10979.5	120363	147186	2316.7	11305.9	0.502503	-0.992797	0.489518	0.310231	233	0.827769	0.0820911
[R].ISKFYPIPSLHSTGS.[-]	1xBiotin [K3]	12	Q9H2G2	Q9H2G2 [1221-1235]	Q9H2G2 1xBiotin [K1223]	STE20-like serine/threonine-protein kinase OS=Homo sapiens OX=9606 GN=SLK PE=1 SV=1	1	2	930.472	1859.94	100792	72110.6	111924	104169	83275.8	3470.2	0.670288	-0.577147	0.395177	0.403208	193	0.806735	0.0932693
[K].AGEKSLNGAVPLGSNAR.[E]	1xBiotin [K4]	6	Q9H2P0	Q9H2P0 [200-216]	Q9H2P0 1xBiotin [K203]	Activity-dependent neuroprotector homeobox protein OS=Homo sapiens OX=9606 GN=ADNP PE=1 SV=1	1	2	933.978	1866.95	182444	187814	165900	246820	8419.24	55661.4	0.579869	-0.786202	0.362858	0.440264	175	0.816948	0.0878056
[M].SVFGKLFGAGGGK.[A]	1xAcetyl [N-Term]; 1xBiotin [K5]	11	Q9H444	Q9H444 [2-14]	Q9H444 1xAcetyl [N-Term]; 1xBiotin [K6]	Charged multivesicular body protein 4b OS=Homo sapiens OX=9606 GN=CHMP4B PE=1 SV=1	1	2	746.884	1492.76	2946.13	249743	286094	338793	188345	95442	1.15553	0.208556	0.818102	0.0871927	339	0.950832	0.0218962
[K].FGQGFGKTNIYTQK.[Q]	1xBiotin [K7]	30	Q9H5V9	Q9H5V9 [122-135]	Q9H5V9 1xBiotin [K128]	UPF0428 protein CXorf56 OS=Homo sapiens OX=9606 GN=CXorf56 PE=1 SV=1	1	2	907.948	1814.89	850768	605813	744081	807136	591930	334787	0.787878	-0.343957	0.369034	0.432934	178	0.81685	0.0878574
[R].VLMKSPSPALHPPQK.[Y]	1xBiotin [K4]	89	Q9H6S0	Q9H6S0 [1217-1231]	Q9H6S0 1xBiotin [K1220]	3'-5' RNA helicase YTHDC2 OS=Homo sapiens OX=9606 GN=YTHDC2 PE=1 SV=2	1	2	928.5	1855.99	5.10373e+06	3.5837e+06	4.97552e+06	4.65559e+06	4.17645e+06	1.93929e+06	0.78836	-0.343073	0.375867	0.424966	181	0.818185	0.0871486
[R].VLMKSPSPALHPPQK.[Y]	1xBiotin [K4]; 1xOxidation [M3]	17	Q9H6S0	Q9H6S0 [1217-1231]	Q9H6S0 1xBiotin [K1220]	3'-5' RNA helicase YTHDC2 OS=Homo sapiens OX=9606 GN=YTHDC2 PE=1 SV=2	1	3	624.667	1871.99	1.11521e+06	938500	764588	1.02923e+06	723281	773423	0.896262	-0.158008	0.520841	0.283294	251	0.817576	0.0874719
[R].YPLLLPKGVVLK.[L]	1xBiotin [K7]	1	Q9H869	Q9H869 [426-437]	Q9H869 1xBiotin [K432]	YY1-associated protein 1 OS=Homo sapiens OX=9606 GN=YY1AP1 PE=1 SV=2	1	2	783.478	1565.95	59728.6	16462.2	12116.6	56041.7	24190.3	20784.4	1.14392	0.193984	0.833592	0.0790467	347	0.946499	0.0238799
[R].GREEAIMKMVK.[L]	1xBiotin [K8]	10	Q9H8U3	Q9H8U3 [200-210]	Q9H8U3 1xBiotin [K207]	AN1-type zinc finger protein 3 OS=Homo sapiens OX=9606 GN=ZFAND3 PE=1 SV=1	2	3	506.593	1517.76	277541	232769	251184	196015	153033	81364.8	0.565222	-0.823111	0.037068	1.431	13	1.12345	-0.0505522
[K].VKGLVSSR.[H]	1xBiotin [K2]	13	Q9H9Q2	Q9H9Q2 [256-263]	Q9H9Q2 1xBiotin [K257]	COP9 signalosome complex subunit 7b OS=Homo sapiens OX=9606 GN=COPS7B PE=1 SV=1	1	2	536.303	1071.6	2.60396e+06	2.169e+06	2.74965e+06	2.17771e+06	1.81212e+06	917324	0.652321	-0.616346	0.102392	0.989736	36	1.12062	-0.0494577
[K].ALCKAPSVASSWQPWTPVPQAGEK.[L]	1xBiotin [K4]; 1xCarbamidomethyl [C3]	11	Q9HB19	Q9HB19 [343-366]	Q9HB19 1xBiotin [K346]	Pleckstrin homology domain-containing family A member 2 OS=Homo sapiens OX=9606 GN=PLEKHA2 PE=1 SV=2	1	3	941.133	2821.38	112018	124748	95955.5	135277	87500.5	41083.5	0.793039	-0.334536	0.464866	0.332672	220	0.832534	0.0795983
[R].TINKAWVESR.[E]	1xBiotin [K4]	3	Q9HB71	Q9HB71 [209-218]	Q9HB71 1xBiotin [K212]	Calcyclin-binding protein OS=Homo sapiens OX=9606 GN=CACYBP PE=1 SV=2	1	2	715.367	1429.73	8469.75	112873	124677	152372	15371.4	59105.3	0.922072	-0.117049	0.912679	0.039682	362	0.993358	0.00289435
[K].IPSTPKLIPK.[V]	1xBiotin [K6]	4	Q9HC35	Q9HC35 [198-207]	Q9HC35 1xBiotin [K203]	Echinoderm microtubule-associated protein-like 4 OS=Homo sapiens OX=9606 GN=EML4 PE=1 SV=3	1	2	660.391	1319.78	202650	274859	167358	217111	137297	82732.5	0.677878	-0.560902	0.240155	0.619508	119	0.795137	0.0995583
[R].HVVLGSLPGKIVLQGNQLAALTQAK.[N]	1xBiotin [K10]	10	Q9HCK8	Q9HCK8 [304-328]	Q9HCK8 1xBiotin [K313]	Chromodomain-helicase-DNA-binding protein 8 OS=Homo sapiens OX=9606 GN=CHD8 PE=1 SV=5	1	3	927.866	2781.58	8848.87	17764.5	6106.82	73834.9	12806.5	15306	3.11573	1.63957	0.31803	0.497532	153	0.818979	0.086727
[K].TLSVKGITPAVLPETVYPVIK.[E]	1xBiotin [K5]	24	Q9HCM1	Q9HCM1 [773-793]	Q9HCM1 1xBiotin [K777]	Retroelement silencing factor 1 OS=Homo sapiens OX=9606 GN=RESF1 PE=1 SV=3	1	3	817.803	2451.39	191476	81577.6	202934	149773	96153.4	13841.6	0.545745	-0.873702	0.262491	0.580886	129	0.801716	0.0959794
[R].AQSKILFVR.[S]	1xBiotin [K4]	10	Q9HCS7	Q9HCS7 [791-799]	Q9HCS7 1xBiotin [K794]	Pre-mRNA-splicing factor SYF1 OS=Homo sapiens OX=9606 GN=XAB2 PE=1 SV=2	1	2	644.366	1287.72	106930	8424.06	119650	116195	77797.8	6056.82	0.851262	-0.232324	0.819116	0.0866546	340	0.949211	0.0226373
[K].GKPLVVVINEKLMNNHQLELAK.[Q]	1xBiotin [K11]	17	Q9NP73	Q9NP73 [93-114]	Q9NP73 1xBiotin [K103]	Putative bifunctional UDP-N-acetylglucosamine transferase and deubiquitinase ALG13 OS=Homo sapiens OX=9606 GN=ALG13 PE=1 SV=2	1	3	905.167	2713.49	92859.1	7257.59	84242.8	79680.9	155987	46971.3	1.53309	0.61644	0.481239	0.317639	228	0.831615	0.0800779
[R].IFYLLLQECSVTDKQTQK.[L]	1xBiotin [K]; 1xCarbamidomethyl [C9]	5	Q9NQC7	Q9NQC7 [20-37]	Q9NQC7 1xBiotin [K]	Ubiquitin carboxyl-terminal hydrolase CYLD OS=Homo sapiens OX=9606 GN=CYLD PE=1 SV=1	1	3	814.08	2440.23	15556.2	15260.1	16575.9	28641	4796.67	14387.3	1.00913	0.0131147	0.984408	0.00682493	389	0.997061	0.00127831
[R].GPIFELKSVAAGCPVLLGK.[D]	1xBiotin [K7]; 1xCarbamidomethyl [C13]	19	Q9NQS1	Q9NQS1 [239-257]	Q9NQS1 1xBiotin [K245]	Cell death regulator Aven OS=Homo sapiens OX=9606 GN=AVEN PE=1 SV=1	1	2	1091.59	2182.18	36992.6	47765.2	68633	95755	52698.6	4445.15	0.996792	-0.00463504	0.995601	0.00191475	391	1.00324	-0.00140471
[K].SSPLKITLFLEEDK.[S]	1xBiotin [K5]	7	Q9NQW6	Q9NQW6 [517-530]	Q9NQW6 1xBiotin [K521]	Anillin OS=Homo sapiens OX=9606 GN=ANLN PE=1 SV=2	1	2	923.486	1845.97	9817.83	16610	7445.66	31859.2	15892.1	17056.4	1.91323	0.936007	0.151513	0.819549	71	0.840793	0.0753111
[R].GAKNCNAIR.[H]	1xBiotin [K3]; 1xCarbamidomethyl [C5]	1	Q9NQX7	Q9NQX7 [243-251]	Q9NQX7 1xBiotin [K245]	Integral membrane protein 2C OS=Homo sapiens OX=9606 GN=ITM2C PE=1 SV=1	1	2	615.298	1229.59	73730.4	119240	97005.3	8468.18	56110.5	17116	0.28173	-1.82761	0.0242838	1.61468	8	1.19598	-0.0777229
[K].AKVDLKPLLSSLSANK.[E]	1xBiotin [K2]	6	Q9NRA8	Q9NRA8 [405-420]	Q9NRA8 1xBiotin [K406]	Eukaryotic translation initiation factor 4E transporter OS=Homo sapiens OX=9606 GN=EIF4ENIF1 PE=1 SV=2	1	3	637.364	1910.08	162807	18982	64663.6	78446.9	62344.3	10732.6	0.614819	-0.701767	0.538413	0.268885	252	0.841804	0.0747889
[R].VTKSPAPVHR.[G]	1xBiotin [K3]	14	Q9NRA8	Q9NRA8 [667-676]	Q9NRA8 1xBiotin [K669]	Eukaryotic translation initiation factor 4E transporter OS=Homo sapiens OX=9606 GN=EIF4ENIF1 PE=1 SV=2	1	3	439.908	1317.71	202197	153415	230206	190046	161857	91752.7	0.757327	-0.401012	0.267761	0.572253	131	0.805326	0.0940284
[K].QTSPGKGLMPTPVTR.[R]	1xBiotin [K6]	7	Q9NRM7	Q9NRM7 [155-169]	Q9NRM7 1xBiotin [K160]	Serine/threonine-protein kinase LATS2 OS=Homo sapiens OX=9606 GN=LATS2 PE=1 SV=2	1	2	898.463	1795.92	58766.1	72394.2	97580.5	3708.99	81117.5	38265.7	0.538129	-0.893975	0.233415	0.631871	116	0.792806	0.100833
[R].KGTQPSTAR.[R]	1xBiotin [K1]	31	Q9NTJ3	Q9NTJ3 [4-12]	Q9NTJ3 1xBiotin [K4]	Structural maintenance of chromosomes protein 4 OS=Homo sapiens OX=9606 GN=SMC4 PE=1 SV=2	1	2	586.298	1171.59	618816	143315	534579	472766	281875	220705	0.75217	-0.410869	0.551572	0.258398	255	0.852233	0.0694419
[R].KSSTHNKPSEGKAANPK.[M]	1xBiotin [K12]	2	Q9NUQ6	Q9NUQ6 [390-406]	Q9NUQ6 1xBiotin [K401]	SPATS2-like protein OS=Homo sapiens OX=9606 GN=SPATS2L PE=1 SV=2	2	4	502.507	2007.01	57219.3	31106.1	62265	57666.2	46358.3	27663.7	0.874479	-0.193504	0.653963	0.184447	289	0.891562	0.0498485
[K].SSTHNKPSEGKAANPK.[M]	1xBiotin [K11]	53	Q9NUQ6	Q9NUQ6 [391-406]	Q9NUQ6 1xBiotin [K401]	SPATS2-like protein OS=Homo sapiens OX=9606 GN=SPATS2L PE=1 SV=2	1	3	626.976	1878.91	490973	202074	382670	371056	321325	136047	0.770117	-0.376851	0.497186	0.303481	234	0.837142	0.0772011
[R].SEKDTLKTSNPLVLEEASASQAGSR.[K]	1xBiotin [K]	12	Q9NUQ8	Q9NUQ8 [138-162]	Q9NUQ8 1xBiotin [K]	ATP-binding cassette sub-family F member 3 OS=Homo sapiens OX=9606 GN=ABCF3 PE=1 SV=2	2	3	948.807	2844.4	156145	128274	104665	182404	113250	47766.8	0.882639	-0.180104	0.733104	0.134834	312	0.925779	0.0334925
[K].DLQLLQGSKFLQNLVPHR.[S]	1xBiotin [K9]	11	Q9NVI1	Q9NVI1 [340-357]	Q9NVI1 1xBiotin [K348]	Fanconi anemia group I protein OS=Homo sapiens OX=9606 GN=FANCI PE=1 SV=4	1	3	778.091	2332.26	6262.85	18671.1	5450.44	41921.9	14950.3	6380.12	2.08174	1.05779	0.395864	0.402454	194	0.803971	0.0947596
[K].LKMAPVPLDDSNRPASLTK.[D]	1xBiotin [K2]	8	Q9NYF8	Q9NYF8 [549-567]	Q9NYF8 1xBiotin [K550]	Bcl-2-associated transcription factor 1 OS=Homo sapiens OX=9606 GN=BCLAF1 PE=1 SV=2	1	3	760.4	2279.19	145630	96182	240130	163783	165493	62666.9	0.813256	-0.298218	0.609463	0.215053	273	0.879591	0.0557191
[R].VVLKMQFLDEMK.[G]	1xBiotin [K4]	10	Q9NZ71	Q9NZ71 [656-667]	Q9NZ71 1xBiotin [K659]	Regulator of telomere elongation helicase 1 OS=Homo sapiens OX=9606 GN=RTEL1 PE=1 SV=2	1	2	853.938	1706.87	3400.08	18718.2	14552.3	46633.5	13918.4	10434.9	1.9358	0.952928	0.408596	0.388706	199	0.808979	0.0920628
[K].EVPMVVVPPVGAKGNTPATGTTQGK.[K]	1xBiotin [K13]; 1xOxidation [M4]	2	Q9P2E9	Q9P2E9 [176-200]	Q9P2E9 1xBiotin [K188]	Ribosome-binding protein 1 OS=Homo sapiens OX=9606 GN=RRBP1 PE=1 SV=5	1	3	893.128	2677.37	6354.6	119483	94395.7	112160	3948.76	7447.18	0.561024	-0.833865	0.549505	0.260028	254	0.852382	0.0693658
[R].GLGKNAQGIINPIEAK.[Q]	1xBiotin [K4]	5	Q9UBB9	Q9UBB9 [167-182]	Q9UBB9 1xBiotin [K170]	Tuftelin-interacting protein 11 OS=Homo sapiens OX=9606 GN=TFIP11 PE=1 SV=1	1	2	925.003	1849	12197.9	13738.8	6589.05	78710.4	12966.8	11912.7	3.18486	1.67123	0.346057	0.460852	163	0.836482	0.0775436
[K].VFVVKGLSSSSR.[R]	1xBiotin [K5]	7	Q9UBW5	Q9UBW5 [246-257]	Q9UBW5 1xBiotin [K250]	Bridging integrator 2 OS=Homo sapiens OX=9606 GN=BIN2 PE=1 SV=3	1	2	746.404	1491.8	179423	89959.3	148329	97460.1	61761.4	71832.5	0.553143	-0.854275	0.0927566	1.03266	34	1.07489	-0.031362
[K].AGGAAGLFAKQVQK.[K]	1xBiotin [K10]	5	Q9UBW5	Q9UBW5 [6-19]	Q9UBW5 1xBiotin [K15]	Bridging integrator 2 OS=Homo sapiens OX=9606 GN=BIN2 PE=1 SV=3	1	2	786.422	1571.84	8188.65	2260.86	59067.2	74571.3	5346.15	13135.4	1.33857	0.420691	0.795771	0.0992121	331	0.947232	0.0235438
[R].GSAKIWSK.[S]	1xBiotin [K4]	15	Q9UBW8	Q9UBW8 [266-273]	Q9UBW8 1xBiotin [K269]	COP9 signalosome complex subunit 7a OS=Homo sapiens OX=9606 GN=COPS7A PE=1 SV=1	1	2	551.789	1102.57	764955	507258	563600	618037	425067	187902	0.670551	-0.576581	0.241968	0.616242	121	0.787897	0.103531
[K].KNVSINTVTYEWAPPVQNQALAR.[Q]	1xBiotin [K1]	27	Q9UGI8	Q9UGI8 [102-124]	Q9UGI8 1xBiotin [K102]	Testin OS=Homo sapiens OX=9606 GN=TES PE=1 SV=1	1	2	1413.22	2825.44	410910	376445	422450	424132	347509	144171	0.756991	-0.401652	0.311498	0.506545	149	0.823692	0.0842353
[R].NVMILTNPVAAKK.[N]	1xBiotin [K]; 1xOxidation [M3]	4	Q9UGI8	Q9UGI8 [90-102]	Q9UGI8 1xBiotin [K]	Testin OS=Homo sapiens OX=9606 GN=TES PE=1 SV=1	1	2	820.944	1640.89	210018	296352	370054	13655.9	197051	122784	0.380514	-1.39398	0.0622577	1.20581	24	1.02206	-0.00947774
[R].NVMILTNPVAAKK.[N]	1xBiotin [K]	5	Q9UGI8	Q9UGI8 [90-102]	Q9UGI8 1xBiotin [K]	Testin OS=Homo sapiens OX=9606 GN=TES PE=1 SV=1	1	2	812.948	1624.89	805267	2277.59	13350.3	461473	400091	10708.2	1.06259	0.0875823	0.957353	0.0189277	381	0.990019	0.0043565
[K].KKPTPVLLPQSK.[Q]	1xBiotin [K]	15	Q9UGP8	Q9UGP8 [534-545]	Q9UGP8 1xBiotin [K]	Translocation protein SEC63 homolog OS=Homo sapiens OX=9606 GN=SEC63 PE=1 SV=2	1	3	521.309	1561.91	815244	527540	639515	659374	384642	198759	0.626936	-0.673609	0.193352	0.713652	95	0.801901	0.0958793
[K].SGLTGYIKGIFGFR.[S]	1xBiotin [K8]	19	Q9UHB9	Q9UHB9 [613-626]	Q9UHB9 1xBiotin [K620]	Signal recognition particle subunit SRP68 OS=Homo sapiens OX=9606 GN=SRP68 PE=1 SV=2	1	2	871.459	1741.91	2444.01	161984	75476.3	72034.5	63500.4	68945.4	0.852341	-0.230498	0.810786	0.091094	335	0.953581	0.0206426
[K].AQKIEMDK.[L]	1xBiotin [K3]	3	Q9UHR5	Q9UHR5 [203-210]	Q9UHR5 1xBiotin [K205]	SAP30-binding protein OS=Homo sapiens OX=9606 GN=SAP30BP PE=1 SV=1	1	2	594.792	1188.58	17751.5	12454.9	3867.02	75649.4	5503.03	17185.6	2.88606	1.5291	0.386752	0.412567	185	0.823677	0.0842428
[K].VAAHASLNPALFSMKMELAGSNTTASSPAR.[A]	1xBiotin [K15]; 1xOxidation [M]	8	Q9UIF9	Q9UIF9 [1158-1187]	Q9UIF9 1xBiotin [K1172]	Bromodomain adjacent to zinc finger domain protein 2A OS=Homo sapiens OX=9606 GN=BAZ2A PE=1 SV=4	1	3	1091.53	3272.59	6776.57	11929.1	14192.3	10494.6	11351.9	19009	1.24189	0.312533	0.488901	0.310779	232	0.830288	0.0807712
[K].VAAHASLNPALFSMKMELAGSNTTASSPAR.[A]	1xBiotin [K15]	20	Q9UIF9	Q9UIF9 [1158-1187]	Q9UIF9 1xBiotin [K1172]	Bromodomain adjacent to zinc finger domain protein 2A OS=Homo sapiens OX=9606 GN=BAZ2A PE=1 SV=4	1	3	1086.2	3256.59	241613	14111.8	200792	276887	232498	82628.3	1.29681	0.374963	0.647178	0.188976	288	0.885376	0.0528725
[R].VGKDSFWAK.[A]	1xBiotin [K3]	14	Q9UJU6	Q9UJU6 [174-182]	Q9UJU6 1xBiotin [K176]	Drebrin-like protein OS=Homo sapiens OX=9606 GN=DBNL PE=1 SV=1	1	2	632.313	1263.62	241486	158870	246892	264265	165627	118231	0.846851	-0.239819	0.556704	0.254376	259	0.846877	0.0721794
[R].AMSTTSISSPQPGKLR.[S]	1xBiotin [K14]	4	Q9UJU6	Q9UJU6 [267-282]	Q9UJU6 1xBiotin [K280]	Drebrin-like protein OS=Homo sapiens OX=9606 GN=DBNL PE=1 SV=1	1	2	943.978	1886.95	2898.42	16809.9	2967.95	114696	16807.4	2990.34	5.93105	2.56829	0.352542	0.45279	169	0.821902	0.0851801
[R].SPFLQKQLTQPETHFGR.[E]	1xBiotin [K6]	14	Q9UJU6	Q9UJU6 [283-299]	Q9UJU6 1xBiotin [K288]	Drebrin-like protein OS=Homo sapiens OX=9606 GN=DBNL PE=1 SV=1	1	3	747.38	2240.13	228001	2569.09	182747	253509	146715	91800	1.19043	0.251479	0.769429	0.113831	327	0.92708	0.032883
[R].VKTNVPVK.[L]	1xBiotin [K2]	20	Q9UKM9	Q9UKM9 [158-165]	Q9UKM9 1xBiotin [K159]	RNA-binding protein Raly OS=Homo sapiens OX=9606 GN=RALY PE=1 SV=1	1	2	555.821	1110.63	2.34042e+06	2.12602e+06	2.41805e+06	2.62575e+06	1.73934e+06	942398	0.770935	-0.375318	0.347214	0.459402	165	0.829106	0.08139
[M].SLKLQASNVTNK.[N]	1xAcetyl [N-Term]; 1xBiotin [K3]	26	Q9UKM9	Q9UKM9 [2-13]	Q9UKM9 1xAcetyl [N-Term]; 1xBiotin [K4]	RNA-binding protein Raly OS=Homo sapiens OX=9606 GN=RALY PE=1 SV=1	1	2	785.917	1570.83	604730	583288	624414	577611	506198	279691	0.752304	-0.410612	0.173883	0.759744	83	0.825419	0.0833255
[R].HIKAEMGSER.[A]	1xBiotin [K3]; 1xOxidation [M6]	3	Q9UKT9	Q9UKT9 [243-252]	Q9UKT9 1xBiotin [K245]	Zinc finger protein Aiolos OS=Homo sapiens OX=9606 GN=IKZF3 PE=1 SV=2	1	3	467.22	1399.65	9290.96	18403.4	9131.63	9319.58	3143.05	5134.48	0.477845	-1.06538	0.146518	0.834109	69	0.836639	0.0774621
[R].KSSMPQK.[F]	1xBiotin [K1]	12	Q9UKT9; Q13422	Q9UKT9 [267-273]; Q13422 [275-281]	Q9UKT9 1xBiotin [K267]; Q13422 1xBiotin [K275]	Zinc finger protein Aiolos OS=Homo sapiens OX=9606 GN=IKZF3 PE=1 SV=2 DNA-binding protein Ikaros OS=Homo sapiens OX=9606 GN=IKZF1 PE=1 SV=1	1	2	516.254	1031.5	42855.4	2552.01	52769.6	554315	371814	234093	11.8177	3.56287	0.0196729	1.70613	6	1.29186	-0.111214
[R].KSSMPQK.[F]	1xBiotin [K1]; 1xOxidation [M4]	7	Q9UKT9; Q13422	Q9UKT9 [267-273]; Q13422 [275-281]	Q9UKT9 1xBiotin [K267]; Q13422 1xBiotin [K275]	Zinc finger protein Aiolos OS=Homo sapiens OX=9606 GN=IKZF3 PE=1 SV=2 DNA-binding protein Ikaros OS=Homo sapiens OX=9606 GN=IKZF1 PE=1 SV=1	1	2	524.252	1047.5	9177.7	17920.7	12406	38635.8	23491.3	11889.7	1.87364	0.905842	0.231082	0.636233	114	0.798653	0.0976418
[K].KSIHLPEK.[S]	1xBiotin [K1]	2	Q9UKT9	Q9UKT9 [362-369]	Q9UKT9 1xBiotin [K362]	Zinc finger protein Aiolos OS=Homo sapiens OX=9606 GN=IKZF3 PE=1 SV=2	1	3	393.218	1177.64	14736.8	11748.8	5438.86	17016.7	8370.34	16112.9	1.29994	0.378449	0.456725	0.340345	215	0.836975	0.0772876
[R].SYELLKPPPICPR.[D]	1xBiotin [K6]; 1xCarbamidomethyl [C11]	9	Q9UKT9	Q9UKT9 [424-436]	Q9UKT9 1xBiotin [K429]	Zinc finger protein Aiolos OS=Homo sapiens OX=9606 GN=IKZF3 PE=1 SV=2	0	2	898.466	1795.92	11465.2	8141.03	18907.7	3654.13	15931.8	13652.3	0.863018	-0.212537	0.739551	0.131032	313	0.930936	0.0310802
[R].EYNEYENIKLER.[H]	1xBiotin [K9]	7	Q9UKT9	Q9UKT9 [92-103]	Q9UKT9 1xBiotin [K100]	Zinc finger protein Aiolos OS=Homo sapiens OX=9606 GN=IKZF3 PE=1 SV=2	1	2	913.426	1825.84	3823.24	2970.84	6159.55	11244.6	18896.7	11854.8	3.24203	1.6969	0.0212874	1.67188	7	1.19818	-0.0785215
[K].GFKGLVVPSGGGR.[F]	1xBiotin [K3]	12	Q9UKX7	Q9UKX7 [60-72]	Q9UKX7 1xBiotin [K62]	Nuclear pore complex protein Nup50 OS=Homo sapiens OX=9606 GN=NUP50 PE=1 SV=2	1	2	728.89	1456.77	343437	245764	330279	373432	255249	124760	0.819421	-0.287324	0.517461	0.286122	249	0.818794	0.0868251
[K].IKGILPVK.[M]	1xBiotin [K2]	11	Q9ULD2	Q9ULD2 [637-644]	Q9ULD2 1xBiotin [K638]	Microtubule-associated tumor suppressor 1 OS=Homo sapiens OX=9606 GN=MTUS1 PE=1 SV=2	1	2	547.344	1093.68	1.1436e+06	762937	905831	1.14256e+06	1.01244e+06	398725	0.908032	-0.139185	0.752113	0.123717	316	0.937761	0.0279079
[K].AKSIIPNK.[V]	1xBiotin [K2]	13	Q9ULE6	Q9ULE6 [48-55]	Q9ULE6 1xBiotin [K49]	Paladin OS=Homo sapiens OX=9606 GN=PALD1 PE=1 SV=3	1	2	548.813	1096.62	559273	459268	480811	502450	378772	223968	0.737111	-0.440046	0.201706	0.695282	102	0.779138	0.108385
[K].NADPILISLKHGYIPGK.[N]	1xBiotin [K]	5	Q9ULV4	Q9ULV4 [382-398]	Q9ULV4 1xBiotin [K]	Coronin-1C OS=Homo sapiens OX=9606 GN=CORO1C PE=1 SV=1	1	2	1031.56	2062.12	2292.32	45641.9	42989.9	52657.3	29109.5	24860.3	1.1727	0.22984	0.766644	0.115406	326	0.926557	0.0331277
[K].ILEDVVGVPEKK.[V]	1xBiotin [K]	3	Q9ULW0	Q9ULW0 [466-477]	Q9ULW0 1xBiotin [K]	Targeting protein for Xklp2 OS=Homo sapiens OX=9606 GN=TPX2 PE=1 SV=2	1	2	776.426	1551.85	51646.2	15777.2	56804.2	8445.15	7120.93	7629.71	0.18672	-2.42105	0.0594808	1.22562	22	1.06525	-0.0274506
[R].NPNIDALKVINK.[V]	1xBiotin [K8]	2	Q9UPN3	Q9UPN3 [2094-2105]	Q9UPN3 1xBiotin [K2101]	Microtubule-actin cross-linking factor 1, isoforms 1/2/3/5 OS=Homo sapiens OX=9606 GN=MACF1 PE=1 SV=4	1	2	782.93	1564.85	15937.7	8403.42	3707.65	42007.9	13498	28307.6	2.98813	1.57925	0.106949	0.970824	38	1.10889	-0.0448884
[R].EKFILPEGASQGMTPFR.[S]	1xBiotin [K2]	14	Q9UPN3	Q9UPN3 [7200-7216]	Q9UPN3 1xBiotin [K7201]	Microtubule-actin cross-linking factor 1, isoforms 1/2/3/5 OS=Homo sapiens OX=9606 GN=MACF1 PE=1 SV=4	1	2	1067.53	2134.05	7634.37	7913.52	107508	87029	79135.5	6284.92	1.40139	0.486854	0.715173	0.145589	307	0.917844	0.0372312
[K].TSLCFKEQTLLPVNDALR.[T]	1xBiotin [K6]; 1xCarbamidomethyl [C4]	20	Q9Y217	Q9Y217 [566-583]	Q9Y217 1xBiotin [K571]	Myotubularin-related protein 6 OS=Homo sapiens OX=9606 GN=MTMR6 PE=1 SV=3	1	2	1166.09	2331.18	2802.6	18074.7	12105.3	64151.7	7725.8	6781.05	2.38486	1.2539	0.478164	0.320423	227	0.829942	0.0809525
[-].MKIEEVK.[S]	1xBiotin [K2]	15	Q9Y265	Q9Y265 [1-7]	Q9Y265 1xBiotin [K2]	RuvB-like 1 OS=Homo sapiens OX=9606 GN=RUVBL1 PE=1 SV=1	1	2	551.786	1102.56	1.11403e+06	651099	1.04589e+06	771354	997395	386478	0.766706	-0.383255	0.394599	0.403844	191	0.81399	0.0893811
[-].MKIEEVK.[S]	1xAcetyl [N-Term]; 1xBiotin [K2]	4	Q9Y265	Q9Y265 [1-7]	Q9Y265 1xAcetyl [N-Term]; 1xBiotin [K2]	RuvB-like 1 OS=Homo sapiens OX=9606 GN=RUVBL1 PE=1 SV=1	1	2	572.791	1144.57	133852	36371.9	5979.86	2329.15	141729	67971.2	1.20332	0.267023	0.840882	0.0752651	349	0.949305	0.0225943
[R].MLAAKTVLAIR.[Y]	1xBiotin [K5]	1	Q9Y2X3	Q9Y2X3 [361-371]	Q9Y2X3 1xBiotin [K365]	Nucleolar protein 58 OS=Homo sapiens OX=9606 GN=NOP58 PE=1 SV=1	1	2	706.909	1412.81	63350.9	9821.05	9811.24	9940.04	5815.59	12635.3	0.342129	-1.54739	0.368138	0.433989	177	0.819471	0.0864662
[K].ALAKTEK.[Y]	1xBiotin [K4]	8	Q9Y2X3	Q9Y2X3 [412-418]	Q9Y2X3 1xBiotin [K415]	Nucleolar protein 58 OS=Homo sapiens OX=9606 GN=NOP58 PE=1 SV=1	1	2	493.77	986.534	161440	97672.1	194458	3864.73	130526	62205	0.433441	-1.20609	0.138179	0.859559	63	0.864165	0.0634031
[K].EKMVGGIAQIIAAQEEMLR.[K]	1xBiotin [K2]	18	Q9Y490	Q9Y490 [2492-2510]	Q9Y490 1xBiotin [K2493]	Talin-1 OS=Homo sapiens OX=9606 GN=TLN1 PE=1 SV=3	1	2	1157.09	2313.18	40603.2	5824.78	98650.4	5832.65	12118.8	3637.81	0.148811	-2.74845	0.204674	0.688938	104	0.775399	0.110475
[K].EKMVGGIAQIIAAQEEMLR.[K]	1xBiotin [K2]; 1xOxidation [M]	16	Q9Y490	Q9Y490 [2492-2510]	Q9Y490 1xBiotin [K2493]	Talin-1 OS=Homo sapiens OX=9606 GN=TLN1 PE=1 SV=3	1	2	1165.09	2329.17	7783.41	11848.8	21742.3	70593.9	5918.68	2872.6	1.9187	0.940131	0.602941	0.219725	271	0.876601	0.0571981
[R].VGKVEHGSVALPAIMR.[S]	1xBiotin [K3]	2	Q9Y490	Q9Y490 [439-454]	Q9Y490 1xBiotin [K441]	Talin-1 OS=Homo sapiens OX=9606 GN=TLN1 PE=1 SV=3	1	3	630.675	1890.01	6344.16	56387.7	78950.7	88068.7	78384.6	24480.7	1.34762	0.430412	0.603749	0.219143	272	0.874549	0.0582159
[R].LCVDQWLKMPGLK.[T]	1xBiotin [K8]; 1xCarbamidomethyl [C2]	14	Q9Y4E5	Q9Y4E5 [132-144]	Q9Y4E5 1xBiotin [K139]	E3 SUMO-protein ligase ZNF451 OS=Homo sapiens OX=9606 GN=ZNF451 PE=1 SV=2	1	2	907.462	1813.92	74625.6	57877.1	75055.7	79971.3	51863.6	18383.6	0.723741	-0.466455	0.364018	0.438877	176	0.814904	0.0888935
[K].DVPSPLHAGSKLFPAVPLPDIR.[S]	1xBiotin [K11]	15	Q9Y4F3	Q9Y4F3 [63-84]	Q9Y4F3 1xBiotin [K73]	Meiosis regulator and mRNA stability factor 1 OS=Homo sapiens OX=9606 GN=MARF1 PE=1 SV=6	1	3	851.462	2552.37	121570	115386	185548	138249	97024.2	48841.1	0.672453	-0.572495	0.248841	0.604078	124	0.790672	0.102004
[K].KPEKPLILQSLGPKTQSVEITK.[T]	1xBiotin [K14]	42	Q9Y5K6	Q9Y5K6 [240-261]	Q9Y5K6 1xBiotin [K253]	CD2-associated protein OS=Homo sapiens OX=9606 GN=CD2AP PE=1 SV=1	1	3	887.507	2660.51	375805	11694.6	391816	506814	478878	234348	1.56553	0.646648	0.386591	0.412748	184	0.82781	0.0820695
[K].GKEFEFSQLPLKVEFLECSAK.[G]	1xBiotin [K12]; 1xCarbamidomethyl [C18]	1	Q9Y5M8	Q9Y5M8 [229-249]	Q9Y5M8 1xBiotin [K240]	Signal recognition particle receptor subunit beta OS=Homo sapiens OX=9606 GN=SRPRB PE=1 SV=3	2	3	904.785	2712.34	9764.91	47041.1	38571.5	18693.7	15558	9805.43	0.461924	-1.11427	0.213606	0.670387	106	0.793969	0.100196
[K].EFEFSQLPLKVEFLECSAK.[G]	1xBiotin [K10]; 1xCarbamidomethyl [C16]	12	Q9Y5M8	Q9Y5M8 [231-249]	Q9Y5M8 1xBiotin [K240]	Signal recognition particle receptor subunit beta OS=Homo sapiens OX=9606 GN=SRPRB PE=1 SV=3	1	3	843.079	2527.22	13623.8	89309.8	47624.5	28698.2	8076.76	27267.2	0.425364	-1.23323	0.275915	0.559225	138	0.787756	0.103608
[R].GDVGSADIQDLEKWLAK.[I]	1xBiotin [K13]	14	Q9Y5M8	Q9Y5M8 [253-269]	Q9Y5M8 1xBiotin [K265]	Signal recognition particle receptor subunit beta OS=Homo sapiens OX=9606 GN=SRPRB PE=1 SV=3	1	2	1036.01	2071.02	68401.9	108489	78664.7	46189.1	53279.5	33299.4	0.519527	-0.94473	0.0376083	1.42472	14	1.0584	-0.0246514
[K].EMFGGFFKSVVK.[S]	1xBiotin [K8]	14	Q9Y5X3	Q9Y5X3 [181-192]	Q9Y5X3 1xBiotin [K188]	Sorting nexin-5 OS=Homo sapiens OX=9606 GN=SNX5 PE=1 SV=1	1	2	801.396	1601.79	53493.6	46773.5	72604.4	75408.2	61834.6	9930.58	0.851346	-0.232183	0.709405	0.149106	306	0.913416	0.0393312
[M].AASQVLGEKINILSGETVK.[A]	1xAcetyl [N-Term]; 1xBiotin [K9]	2	Q9Y5Z9	Q9Y5Z9 [2-20]	Q9Y5Z9 1xAcetyl [N-Term]; 1xBiotin [K10]	UbiA prenyltransferase domain-containing protein 1 OS=Homo sapiens OX=9606 GN=UBIAD1 PE=1 SV=1	1	3	742.399	2225.18	11468.6	12975.3	25188.5	26070.2	14562.3	7274.93	0.965245	-0.0510329	0.938357	0.0276319	373	0.991187	0.00384456
[K].FGTINIVHPKLGSYTK.[I]	1xBiotin [K]	10	Q9Y617	Q9Y617 [118-133]	Q9Y617 1xBiotin [K]	Phosphoserine aminotransferase OS=Homo sapiens OX=9606 GN=PSAT1 PE=1 SV=2	1	3	667.693	2001.06	183109	12955.6	204827	199998	147998	87911.7	1.08735	0.120813	0.873453	0.0587606	357	0.963979	0.0159326
[R].STKFDLLISSAR.[A]	1xBiotin [K3]	7	Q9Y692	Q9Y692 [180-191]	Q9Y692 1xBiotin [K182]	Glucocorticoid modulatory element-binding protein 1 OS=Homo sapiens OX=9606 GN=GMEB1 PE=1 SV=2	1	2	782.413	1563.82	23185.7	17409.4	10736.7	4934.23	15198.2	13017.7	0.645803	-0.630835	0.272141	0.565206	134	0.800176	0.0968142
[R].SVSSNVASVSPIPAGSKK.[I]	1xBiotin [K17]	1	Q9Y6G9	Q9Y6G9 [412-429]	Q9Y6G9 1xBiotin [K428]	Cytoplasmic dynein 1 light intermediate chain 1 OS=Homo sapiens OX=9606 GN=DYNC1LI1 PE=1 SV=3	1	2	971.015	1941.01	103132	262048	18308.5	4745.01	150342	15331.4	0.444389	-1.17011	0.452558	0.344325	213	0.837127	0.0772088
[K].LAEEIPLKILAHNGLVGR.[L]	1xBiotin [K8]	24	Q9Y6M1	Q9Y6M1 [271-288]	Q9Y6M1 1xBiotin [K278]	Insulin-like growth factor 2 mRNA-binding protein 2 OS=Homo sapiens OX=9606 GN=IGF2BP2 PE=1 SV=2	1	3	723.746	2169.22	563264	229569	331427	501294	193432	76734	0.686193	-0.543315	0.504547	0.297099	240	0.828297	0.0818137
[R].QLGLKQPTPVQLGCIPAILEGR.[D]	1xBiotin [K5]; 1xCarbamidomethyl [C14]	10	Q9Y6V7	Q9Y6V7 [19-40]	Q9Y6V7 1xBiotin [K23]	Probable ATP-dependent RNA helicase DDX49 OS=Homo sapiens OX=9606 GN=DDX49 PE=1 SV=1	1	3	872.145	2614.42	60045.2	43168.6	58986.1	6678.89	16442.7	10919.8	0.209873	-2.25241	0.00225106	2.64761	3	0.295639	0.529238

## Sheet: Lenalidomide
Annotated Sequence	Modifications	# PSMs	Master Protein Accessions	Positions in Master Proteins	Modifications in Master Proteins	Master Protein Descriptions	# Missed Cleavages	Charge	m/z	Theo. MH+ [Da]	Abundances: DMSO_1	Abundances: DMSO_2	Abundances: DMSO_3	Abundances: Len_1	Abundances: Len_2	Abundances: Len_3	Ratio (Len/DMSO)	Ratio (log 2)	p Value	− p Value (LOG10)	p Value Rank	q value	q value (-log10)
[K].LVNPKYALVK.[A]	1xBiotin [K5]	11	A6ND36	A6ND36 [344-353]	A6ND36 1xBiotin [K348]	Protein FAM83G OS=Homo sapiens OX=9606 GN=FAM83G PE=1 SV=2	1	2	685.897	1370.79	17726.9	13729.9	9079.13	1.16428e+06	631472	8215.64	44.5029	5.47583	0.153304	0.814446	100	0.604019	0.218949
[R].HPYKMNLASEPQEVLHIGSAHNR.[S]	1xBiotin [K4]	6	O00151	O00151 [100-122]	O00151 1xBiotin [K103]	PDZ and LIM domain protein 1 OS=Homo sapiens OX=9606 GN=PDLIM1 PE=1 SV=4	1	4	714.352	2854.39	221837	11652.5	175300	74449.1	131583	89515.1	0.72298	-0.467971	0.597922	0.223356	265	0.888986	0.0511052
[R].VTPPEGYEVVTVFPK.[-]	1xBiotin [K15]	6	O00151	O00151 [315-329]	O00151 1xBiotin [K329]	PDZ and LIM domain protein 1 OS=Homo sapiens OX=9606 GN=PDLIM1 PE=1 SV=4	0	2	944.482	1887.96	53775.2	46602.3	51660.7	3801.09	27743	34545.6	0.434691	-1.20194	0.0401088	1.39676	36	0.438968	0.357567
[K].FTEEIPLKILAHNNFVGR.[L]	1xBiotin [K8]	15	O00425	O00425 [273-290]	O00425 1xBiotin [K280]	Insulin-like growth factor 2 mRNA-binding protein 3 OS=Homo sapiens OX=9606 GN=IGF2BP3 PE=1 SV=2	1	3	775.413	2324.22	149416	101667	117835	88018.3	155564	107325	0.951178	-0.0722133	0.818443	0.0870115	334	0.965469	0.0152618
[K].ALFKPADVILDPKTANPILLVSEDQR.[S]	1xBiotin [K13]	1	O00481	O00481 [335-360]	O00481 1xBiotin [K347]	Butyrophilin subfamily 3 member A1 OS=Homo sapiens OX=9606 GN=BTN3A1 PE=1 SV=3	1	3	1030.56	3089.67	17175.6	12957.7	13065.7	16497.2	10787.5	7737.02	0.810707	-0.302748	0.403229	0.394449	198	0.802384	0.0956175
[K].ISQPSDINTFSLVEQLPGKLLEHR.[I]	1xBiotin [K19]	12	O00750	O00750 [183-206]	O00750 1xBiotin [K201]	Phosphatidylinositol 4-phosphate 3-kinase C2 domain-containing subunit beta OS=Homo sapiens OX=9606 GN=PIK3C2B PE=1 SV=2	1	3	983.183	2947.53	3563.08	30997.7	50155.9	56825.2	55094.3	60416.8	2.03427	1.02451	0.0984492	1.00679	66	0.587712	0.230835
[R].ELVDLKIIWNK.[T]	1xBiotin [K6]	15	O14562	O14562 [84-94]	O14562 1xBiotin [K89]	Ubiquitin domain-containing protein UBFD1 OS=Homo sapiens OX=9606 GN=UBFD1 PE=1 SV=2	1	2	798.945	1596.88	82785.3	61862.6	64595.6	66424	78013.1	55812.7	0.957018	-0.0633819	0.760288	0.119022	315	0.950964	0.021836
[M].AASSLEQKLSR.[L]	1xAcetyl [N-Term]; 1xBiotin [K8]	5	O14733	O14733 [2-12]	O14733 1xAcetyl [N-Term]; 1xBiotin [K9]	Dual specificity mitogen-activated protein kinase kinase 7 OS=Homo sapiens OX=9606 GN=MAP2K7 PE=1 SV=2	1	2	729.375	1457.74	55957.4	6152.21	36916.8	18029.5	64219.5	32414.2	1.15791	0.211517	0.806493	0.0933996	329	0.96583	0.0150993
[M].AGFGAMEKFLVEYK.[S]	1xAcetyl [N-Term]; 1xBiotin [K8]	8	O14929	O14929 [2-15]	O14929 1xAcetyl [N-Term]; 1xBiotin [K9]	Histone acetyltransferase type B catalytic subunit OS=Homo sapiens OX=9606 GN=HAT1 PE=1 SV=1	1	2	929.449	1857.89	5943.66	12479.3	13130.8	12485.5	7691.57	13494.7	1.06712	0.0937233	0.820272	0.0860421	336	0.961867	0.0168852
[R].GLNPKILFSSR.[E]	1xBiotin [K5]	2	O14976	O14976 [729-739]	O14976 1xBiotin [K733]	Cyclin-G-associated kinase OS=Homo sapiens OX=9606 GN=GAK PE=1 SV=2	1	2	729.4	1457.79	49622.5	18381.5	69182.5	40546.8	48004.4	26442.5	0.838229	-0.254584	0.669526	0.174232	287	0.919141	0.036618
[K].TITGKTFSSR.[-]	1xBiotin [K5]	3	O15144	O15144 [291-300]	O15144 1xBiotin [K295]	Actin-related protein 2/3 complex subunit 2 OS=Homo sapiens OX=9606 GN=ARPC2 PE=1 SV=1	1	2	662.34	1323.67	234347	171940	245002	256513	289890	193043	1.13536	0.183147	0.464924	0.332618	222	0.825136	0.0834744
[K].LNDKAAK.[S]	1xBiotin [K4]	2	O15264	O15264 [250-256]	O15264 1xBiotin [K253]	Mitogen-activated protein kinase 13 OS=Homo sapiens OX=9606 GN=MAPK13 PE=1 SV=1	1	2	493.261	985.514	170979	70763	124485	85698	88098	109870	0.774562	-0.368546	0.410274	0.386926	204	0.792393	0.101059
[K].SYDVKNPSPLLMQNQNTR.[Q]	1xBiotin [K5]	12	O43303	O43303 [544-561]	O43303 1xBiotin [K548]	Centriolar coiled-coil protein of 110 kDa OS=Homo sapiens OX=9606 GN=CCP110 PE=1 SV=3	1	2	1166.07	2331.12	101246	7396.3	106207	55568.8	84099.3	16081.7	0.724927	-0.464092	0.62898	0.201363	275	0.901157	0.0451993
[K].TQETLSQAGQKTSAALSTVGSAISR.[K]	1xBiotin [K11]	13	O43399	O43399 [129-153]	O43399 1xBiotin [K139]	Tumor protein D54 OS=Homo sapiens OX=9606 GN=TPD52L2 PE=1 SV=2	1	2	1359.69	2718.37	110650	447804	93231.6	76651.5	84558.2	89671.4	0.384972	-1.37717	0.311614	0.506383	162	0.757877	0.120401
[K].QKIAFTEWIEPPKR.[E]	1xBiotin [K2]	1	O60264	O60264 [723-736]	O60264 1xBiotin [K724]	SWI/SNF-related matrix-associated actin-dependent regulator of chromatin subfamily A member 5 OS=Homo sapiens OX=9606 GN=SMARCA5 PE=1 SV=1	2	3	657.018	1969.04	98355.7	13310.5	46534.6	38441.9	76625.3	4693.26	0.757016	-0.401605	0.711942	0.147555	301	0.931911	0.0306257
[R].KDFLAMFSPK.[C]	1xBiotin [K1]	22	O60711	O60711 [260-269]	O60711 1xBiotin [K260]	Leupaxin OS=Homo sapiens OX=9606 GN=LPXN PE=1 SV=1	1	2	705.351	1409.7	76151.2	47112.6	87658.9	114369	131177	109410	1.68287	0.750927	0.0250537	1.60113	26	0.37966	0.420605
[K].AASADSTTEGTPADGFTVLSTKSLFLGQK.[L]	1xBiotin [K22]	10	O75367	O75367 [168-196]	O75367 1xBiotin [K189]	Core histone macro-H2A.1 OS=Homo sapiens OX=9606 GN=MACROH2A1 PE=1 SV=4	1	3	1042.85	3126.53	76249.2	4043.31	7681.4	7724.17	64963.3	40560.3	1.28729	0.364335	0.784075	0.105643	320	0.965392	0.0152963
[K].IPSWQIPVKSPSPSSPAAVNHHSSSDISPVSNESTSSSPGK.[E]	1xBiotin [K9]	14	O75381	O75381 [238-278]	O75381 1xBiotin [K246]	Peroxisomal membrane protein PEX14 OS=Homo sapiens OX=9606 GN=PEX14 PE=1 SV=1	1	4	1099.78	4396.12	318284	306777	382591	263067	281547	315862	0.853942	-0.22779	0.156983	0.804147	101	0.61239	0.212972
[R].LDPFADGGKTPDPK.[M]	1xBiotin [K9]	25	O75533	O75533 [133-146]	O75533 1xBiotin [K141]	Splicing factor 3B subunit 1 OS=Homo sapiens OX=9606 GN=SF3B1 PE=1 SV=3	1	2	842.406	1683.8	839448	750070	772196	699893	905677	737151	0.991958	-0.0116484	0.931084	0.0310111	364	1.00782	-0.0033837
[R].LKNITLDDASAPR.[L]	1xBiotin [K2]	2	O75534	O75534 [757-769]	O75534 1xBiotin [K758]	Cold shock domain-containing protein E1 OS=Homo sapiens OX=9606 GN=CSDE1 PE=1 SV=2	1	2	820.427	1639.85	18922.2	114774	108793	113568	117460	7191.63	0.982389	-0.0256331	0.977577	0.00984881	382	1.00829	-0.00358404
[K].LDSNPSKGK.[D]	1xBiotin [K9]	1	O75626	O75626 [256-264]	O75626 1xBiotin [K264]	PR domain zinc finger protein 1 OS=Homo sapiens OX=9606 GN=PRDM1 PE=1 SV=2	1	2	586.293	1171.58	9082.71	15752.7	4657.64	2315.12	14422.1	17723.5	1.16843	0.224577	0.78538	0.10492	324	0.955061	0.019969
[K].KSPAKSPNPSTPR.[G]	1xBiotin [K]	15	O76021	O76021 [391-403]	O76021 1xBiotin [K]	Ribosomal L1 domain-containing protein 1 OS=Homo sapiens OX=9606 GN=RSL1D1 PE=1 SV=3	2	2	796.914	1592.82	317960	238024	287752	318100	348829	252615	1.08985	0.124129	0.529128	0.276439	242	0.861473	0.0647584
[K].SPAKSPNPSTPR.[G]	1xBiotin [K4]	16	O76021	O76021 [392-403]	O76021 1xBiotin [K395]	Ribosomal L1 domain-containing protein 1 OS=Homo sapiens OX=9606 GN=RSL1D1 PE=1 SV=3	1	2	732.867	1464.73	346183	223573	280699	189707	231804	194464	0.72429	-0.465361	0.107778	0.967471	71	0.59809	0.223233
[K].ENPVVVAEKIQR.[I]	1xBiotin [K9]	8	O76080	O76080 [201-212]	O76080 1xBiotin [K209]	AN1-type zinc finger protein 5 OS=Homo sapiens OX=9606 GN=ZFAND5 PE=1 SV=1	1	2	804.433	1607.86	188462	83874.4	119387	71385.6	117578	90869.1	0.714363	-0.48527	0.327923	0.484228	168	0.769058	0.114041
[R].VGAGFPKGSCPFQTATELMETTR.[I]	1xBiotin [K7]; 1xCarbamidomethyl [C10]	9	O94762	O94762 [655-677]	O94762 1xBiotin [K661]	ATP-dependent DNA helicase Q5 OS=Homo sapiens OX=9606 GN=RECQL5 PE=1 SV=2	1	3	904.426	2711.26	12820.9	12426.7	57690.7	37978.6	67848.9	14137.2	1.44643	0.532501	0.59851	0.222928	266	0.886516	0.0523137
[R].QLPSQKTVVVEAGK.[K]	1xBiotin [K6]	3	O94842	O94842 [194-207]	O94842 1xBiotin [K199]	TOX high mobility group box family member 4 OS=Homo sapiens OX=9606 GN=TOX4 PE=1 SV=1	1	2	855.465	1709.93	270912	189996	188745	192827	180625	67310.4	0.678456	-0.559673	0.22309	0.651519	130	0.676135	0.169966
[K].LKMEIK.[K]	1xBiotin [K2]	6	O94953	O94953 [603-608]	O94953 1xBiotin [K604]	Lysine-specific demethylase 4B OS=Homo sapiens OX=9606 GN=KDM4B PE=1 SV=4	1	2	494.272	987.537	326308	184708	308166	258452	262069	251678	0.942646	-0.0852122	0.743136	0.128931	312	0.938448	0.0275898
[R].GQQVHGKMER.[V]	1xBiotin [K7]	2	O95210	O95210 [244-253]	O95210 1xBiotin [K250]	Starch-binding domain-containing protein 1 OS=Homo sapiens OX=9606 GN=STBD1 PE=1 SV=1	1	3	465.892	1395.66	63084	54069.6	57310	76154.8	10751.3	58608.9	0.834071	-0.261759	0.650255	0.186916	281	0.911745	0.0401265
[R].IILNLKVIDK.[G]	1xBiotin [K]	2	O95503	O95503 [174-183]	O95503 1xBiotin [K]	Chromobox protein homolog 6 OS=Homo sapiens OX=9606 GN=CBX6 PE=1 SV=1	1	2	697.926	1394.84	10890.1	10953.6	15354.3	34675.2	35634.7	9774.99	2.15294	1.10631	0.171499	0.765739	106	0.637458	0.195548
[K].HHLQKGCSPSR.[S]	1xBiotin [K5]; 1xCarbamidomethyl [C7]	19	O95613	O95613 [3082-3092]	O95613 1xBiotin [K3086]	Pericentrin OS=Homo sapiens OX=9606 GN=PCNT PE=1 SV=4	1	3	511.578	1532.72	107646	69541.3	109436	62062.6	75734.5	71807.5	0.731288	-0.451488	0.132738	0.877005	84	0.622603	0.205789
[R].FVYHLSDLCKK.[C]	1xBiotin [K]; 1xCarbamidomethyl [C9]	18	P01591	P01591 [83-93]	P01591 1xBiotin [K]	Immunoglobulin J chain OS=Homo sapiens OX=9606 GN=JCHAIN PE=1 SV=4	1	2	818.404	1635.8	971071	758311	947522	647363	721425	671705	0.762259	-0.391647	0.0400523	1.39737	35	0.450874	0.345944
[R].SFKTILPAAAQDVYYR.[D]	1xBiotin [K3]	10	P04843	P04843 [279-294]	P04843 1xBiotin [K281]	Dolichyl-diphosphooligosaccharide--protein glycosyltransferase subunit 1 OS=Homo sapiens OX=9606 GN=RPN1 PE=1 SV=1	1	2	1035.03	2069.05	126940	138079	146017	53855.6	92102.1	67138	0.518437	-0.94776	0.00618065	2.20897	14	0.173941	0.759597
[R].SPMPGVVVAVSVKPGDAVAEGQEICVIEAMKMQNSMTAGK.[T]	1xBiotin [K31]; 1xCarbamidomethyl [C25]	12	P05165	P05165 [664-703]	P05165 1xBiotin [K694]	Propionyl-CoA carboxylase alpha chain, mitochondrial OS=Homo sapiens OX=9606 GN=PCCA PE=1 SV=4	1	4	1086.29	4342.11	4494.13	12883.8	69486.5	230432	6576.38	124218	4.15851	2.05607	0.24865	0.604412	137	0.715096	0.145636
[R].SPMPGVVVAVSVKPGDAVAEGQEICVIEAMKMQNSMTAGK.[T]	1xBiotin [K]; 1xCarbamidomethyl [C25]; 1xOxidation [M]	12	P05165	P05165 [664-703]	P05165 1xBiotin [K]	Propionyl-CoA carboxylase alpha chain, mitochondrial OS=Homo sapiens OX=9606 GN=PCCA PE=1 SV=4	1	4	1090.28	4358.1	7794.68	72895.8	34872.7	115227	7837.24	4364.83	1.10268	0.141013	0.92778	0.0325552	363	1.00701	-0.00303442
[R].ALGTPNNEVWPEVESLQDYKNTFPK.[W]	1xBiotin [K20]	7	P06493	P06493 [219-243]	P06493 1xBiotin [K238]	Cyclin-dependent kinase 1 OS=Homo sapiens OX=9606 GN=CDK1 PE=1 SV=3	1	3	1034.83	3102.49	17793.2	45730.3	11870.2	4852.94	56653.5	8626.02	0.930217	-0.104361	0.933251	0.0300015	366	1.00465	-0.00201362
[K].AVEHINKTIAPALVSK.[K]	1xBiotin [K7]	8	P06733	P06733 [65-80]	P06733 1xBiotin [K71]	Alpha-enolase OS=Homo sapiens OX=9606 GN=ENO1 PE=1 SV=2	1	3	639.692	1917.06	184268	174930	139512	125897	118687	147869	0.786935	-0.345683	0.0942445	1.02574	64	0.580193	0.236428
[K].LLSISGKR.[S]	1xBiotin [K7]	1	P06748	P06748 [135-142]	P06748 1xBiotin [K141]	Nucleophosmin OS=Homo sapiens OX=9606 GN=NPM1 PE=1 SV=2	1	2	550.319	1099.63	471359	371840	309446	273566	282335	278729	0.724099	-0.465741	0.0881243	1.0549	60	0.578683	0.23756
[K].GPSSVEDIKAK.[M]	1xBiotin [K11]	2	P06748	P06748 [240-250]	P06748 1xBiotin [K250]	Nucleophosmin OS=Homo sapiens OX=9606 GN=NPM1 PE=1 SV=2	1	2	678.845	1356.68	379223	172700	276693	204345	262898	279613	0.90133	-0.149873	0.691412	0.160263	297	0.917226	0.0375235
[M].STVHEILCKLSLEGDHSTPPSAYGSVK.[A]	1xAcetyl [N-Term]; 1xBiotin [K9]; 1xCarbamidomethyl [C8]	10	P07355	P07355 [2-28]	P07355 1xAcetyl [N-Term]; 1xBiotin [K10]	Annexin A2 OS=Homo sapiens OX=9606 GN=ANXA2 PE=1 SV=2	1	3	1060.85	3180.53	3323.29	14523	93062.5	6130.49	74328.8	91185.5	1.54762	0.630052	0.625766	0.203588	274	0.899824	0.0458424
[K].TFVNITPAEVGVLVGKDR.[S]	1xBiotin [K16]	37	P07737	P07737 [39-56]	P07737 1xBiotin [K54]	Profilin-1 OS=Homo sapiens OX=9606 GN=PFN1 PE=1 SV=2	1	2	1071.07	2141.14	143362	25402.2	169250	109170	139207	122500	1.09722	0.133859	0.820092	0.0861374	335	0.964526	0.0156859
[K].INEAVECLLSLKAQYK.[E]	1xBiotin [K12]; 1xCarbamidomethyl [C7]	28	P07814	P07814 [850-865]	P07814 1xBiotin [K861]	Bifunctional glutamate/proline--tRNA ligase OS=Homo sapiens OX=9606 GN=EPRS1 PE=1 SV=5	1	3	702.364	2105.08	119388	124942	211164	114401	160015	14141.9	0.633507	-0.658567	0.347591	0.458932	178	0.769386	0.113855
[K].DQVDIAVQELLQLKAQYK.[S]	1xBiotin [K14]	6	P07814	P07814 [926-943]	P07814 1xBiotin [K939]	Bifunctional glutamate/proline--tRNA ligase OS=Homo sapiens OX=9606 GN=EPRS1 PE=1 SV=5	1	3	776.747	2328.23	4679.93	68366.2	17971.2	18986.3	3360.4	6503.45	0.316975	-1.65756	0.35814	0.445947	182	0.775314	0.110522
[K].AQYKSLIGVEYKPVSATGAEDK.[D]	1xBiotin [K4]	28	P07814	P07814 [940-961]	P07814 1xBiotin [K943]	Bifunctional glutamate/proline--tRNA ligase OS=Homo sapiens OX=9606 GN=EPRS1 PE=1 SV=5	1	3	860.773	2580.3	994062	780353	863192	782394	1.14331e+06	655155	0.978485	-0.031378	0.910973	0.0404944	359	0.999787	9.26072e-05
[K].AQYKSLIGVEYKPVSATGAEDKDK.[K]	1xBiotin [K4]	20	P07814	P07814 [940-963]	P07814 1xBiotin [K943]	Bifunctional glutamate/proline--tRNA ligase OS=Homo sapiens OX=9606 GN=EPRS1 PE=1 SV=5	2	4	706.612	2823.42	630889	647218	720276	386820	562250	402600	0.676382	-0.56409	0.0259549	1.58578	27	0.378749	0.421648
[R].TLLIKTVETR.[D]	1xBiotin [K5]	27	P08670	P08670 [441-450]	P08670 1xBiotin [K445]	Vimentin OS=Homo sapiens OX=9606 GN=VIM PE=1 SV=4	1	2	700.402	1399.8	1.14248e+06	7033.96	1.02062e+06	733628	987874	884192	1.20071	0.263882	0.712874	0.146987	302	0.930041	0.0314978
[M].SKSESPKEPEQLR.[K]	1xAcetyl [N-Term]; 1xBiotin [K2]	15	P09651	P09651 [2-14]	P09651 1xAcetyl [N-Term]; 1xBiotin [K3]	Heterogeneous nuclear ribonucleoprotein A1 OS=Homo sapiens OX=9606 GN=HNRNPA1 PE=1 SV=5	2	2	891.938	1782.87	693991	658045	892548	535053	588041	756509	0.837395	-0.25602	0.285904	0.543779	153	0.73625	0.132975
[M].SKSESPK.[E]	1xAcetyl [N-Term]; 1xBiotin [K2]	14	P09651	P09651 [2-8]	P09651 1xAcetyl [N-Term]; 1xBiotin [K3]	Heterogeneous nuclear ribonucleoprotein A1 OS=Homo sapiens OX=9606 GN=HNRNPA1 PE=1 SV=5	1	2	515.748	1030.49	682629	133726	751295	395488	529487	471014	0.890498	-0.167316	0.788219	0.103353	326	0.952633	0.0210743
[R].DLNKSINPDEAVAYGAAVQAAILMGDK.[S]	1xBiotin [K4]	5	P0DMV8	P0DMV8 [358-384]	P0DMV8 1xBiotin [K361]	Heat shock 70 kDa protein 1A OS=Homo sapiens OX=9606 GN=HSPA1A PE=1 SV=1	1	3	1000.83	3000.48	9242.59	12534.3	40870.3	18974.5	16565.9	18394.9	0.860938	-0.216019	0.787288	0.103867	325	0.954435	0.0202537
[K].ISKGANPVEIR.[R]	1xBiotin [K3]	28	P10809	P10809 [131-141]	P10809 1xBiotin [K133]	60 kDa heat shock protein, mitochondrial OS=Homo sapiens OX=9606 GN=HSPD1 PE=1 SV=2	1	2	705.382	1409.76	3.5581e+06	2.88868e+06	3.0727e+06	2.1345e+06	2.62819e+06	2.38839e+06	0.751206	-0.41272	0.0323402	1.49026	30	0.424734	0.371883
[M].SKGPAVGIDLGTTYSCVGVFQHGK.[V]	1xAcetyl [N-Term]; 1xBiotin [K2]; 1xCarbamidomethyl [C16]	11	P11142	P11142 [2-25]	P11142 1xAcetyl [N-Term]; 1xBiotin [K3]	Heat shock cognate 71 kDa protein OS=Homo sapiens OX=9606 GN=HSPA8 PE=1 SV=1	1	3	916.116	2746.33	13206.5	54364.1	83530.1	4076.09	55488.7	9388.21	0.456338	-1.13183	0.353754	0.451299	180	0.774328	0.111075
[K].GQPLCVLSAMKMETVVTSPMEGTVR.[K]	1xBiotin [K11]; 1xCarbamidomethyl [C5]	21	P11498	P11498 [1134-1158]	P11498 1xBiotin [K1144]	Pyruvate carboxylase, mitochondrial OS=Homo sapiens OX=9606 GN=PC PE=1 SV=2	1	3	983.147	2947.42	4880.31	4056.17	37966.2	4928.74	57539.9	7322.17	1.48799	0.573367	0.728245	0.137723	308	0.931586	0.0307773
[K].TVSSTKLVSFHDDSDEDLLHI.[-]	1xBiotin [K6]	6	P11717	P11717 [2471-2491]	P11717 1xBiotin [K2476]	Cation-independent mannose-6-phosphate receptor OS=Homo sapiens OX=9606 GN=IGF2R PE=1 SV=3	1	3	862.079	2584.22	13961	7121.18	16090.5	10809.2	7489.75	13136.8	0.845666	-0.24184	0.578077	0.238014	259	0.879392	0.0558176
[K].IVKPGMK.[L]	1xBiotin [K3]; 1xOxidation [M6]	16	P12270	P12270 [388-394]	P12270 1xBiotin [K390]	Nucleoprotein TPR OS=Homo sapiens OX=9606 GN=TPR PE=1 SV=3	0	2	507.778	1014.55	199591	255501	152395	142448	234570	139651	0.850504	-0.233611	0.521468	0.282772	236	0.870586	0.0601881
[K].IVKPGMK.[L]	1xBiotin [K3]	13	P12270	P12270 [388-394]	P12270 1xBiotin [K390]	Nucleoprotein TPR OS=Homo sapiens OX=9606 GN=TPR PE=1 SV=3	0	2	499.78	998.553	2.05476e+06	1.42624e+06	2.01049e+06	1.83973e+06	2.07593e+06	1.83247e+06	1.04673	0.0658931	0.714463	0.14602	303	0.929037	0.0319668
[K].FAAKGEGQLGPAER.[A]	1xBiotin [K4]	5	P13639	P13639 [236-249]	P13639 1xBiotin [K239]	Elongation factor 2 OS=Homo sapiens OX=9606 GN=EEF2 PE=1 SV=4	1	2	828.912	1656.82	820974	667799	908913	560277	995908	681603	0.933311	-0.0995703	0.736432	0.132868	310	0.935981	0.0287331
[R].NPKFILAPAK.[Q]	1xBiotin [K3]	1	P13674	P13674 [318-327]	P13674 1xBiotin [K320]	Prolyl 4-hydroxylase subunit alpha-1 OS=Homo sapiens OX=9606 GN=P4HA1 PE=1 SV=2	1	2	662.876	1324.74	80068.1	71836.9	73627.7	44028.7	56667.3	87985	0.836601	-0.257389	0.408038	0.3893	202	0.795875	0.099155
[K].STDVAKTFR.[K]	1xBiotin [K6]	18	P13796	P13796 [83-91]	P13796 1xBiotin [K88]	Plastin-2 OS=Homo sapiens OX=9606 GN=LCP1 PE=1 SV=6	1	2	625.814	1250.62	1.12394e+06	979209	1.00198e+06	892328	1.03281e+06	822823	0.884972	-0.176296	0.19404	0.712109	117	0.653434	0.184798
[K].SAVGFNEMEAPTTAYKK.[T]	1xBiotin [K]; 1xOxidation [M8]	26	P14317	P14317 [208-224]	P14317 1xBiotin [K]	Hematopoietic lineage cell-specific protein OS=Homo sapiens OX=9606 GN=HCLS1 PE=1 SV=3	1	2	1043.48	2085.96	1.57954e+06	1.34402e+06	1.2676e+06	440872	968651	816152	0.531041	-0.913105	0.0230707	1.63694	24	0.378744	0.421654
[K].SAVGFNEMEAPTTAYKK.[T]	1xBiotin [K]	30	P14317	P14317 [208-224]	P14317 1xBiotin [K]	Hematopoietic lineage cell-specific protein OS=Homo sapiens OX=9606 GN=HCLS1 PE=1 SV=3	1	2	1035.49	2069.97	2.60962e+06	1.80229e+06	2.6429e+06	1.55773e+06	2.03246e+06	1.78357e+06	0.761717	-0.392674	0.142132	0.847307	93	0.602152	0.220294
[K].VICIPKSITPSR.[I]	1xBiotin [K6]; 1xCarbamidomethyl [C3]	1	P14550	P14550 [258-269]	P14550 1xBiotin [K263]	Aldo-keto reductase family 1 member A1 OS=Homo sapiens OX=9606 GN=AKR1A1 PE=1 SV=3	1	2	798.934	1596.86	74762.2	91773	54284.9	34213.9	5717.29	8579.69	0.219685	-2.18649	0.0152702	1.81615	19	0.316656	0.499412
[K].FADTTVQSDMKHWPFR.[V]	1xBiotin [K11]	19	P17066	P17066 [80-95]	P17066 1xBiotin [K90]	Heat shock 70 kDa protein 6 OS=Homo sapiens OX=9606 GN=HSPA6 PE=1 SV=2	1	3	731.34	2192.01	690352	211649	300105	194788	272160	149022	0.512409	-0.964633	0.266388	0.574486	144	0.728866	0.137352
[R].SGSSSPDSEITELKFPSINHD.[-]	1xBiotin [K14]	26	P17812	P17812 [571-591]	P17812 1xBiotin [K584]	CTP synthase 1 OS=Homo sapiens OX=9606 GN=CTPS1 PE=1 SV=2	1	2	1237.06	2473.12	165023	95346.4	200384	166730	176795	173478	1.12208	0.166177	0.577904	0.238145	258	0.882535	0.0542681
[R].EANQAINPKLLQLVEDR.[G]	1xBiotin [K9]	31	P17844	P17844 [462-478]	P17844 1xBiotin [K470]	Probable ATP-dependent RNA helicase DDX5 OS=Homo sapiens OX=9606 GN=DDX5 PE=1 SV=1	1	2	1089.07	2177.14	727595	3027.06	692894	446407	597223	461322	1.05721	0.0802591	0.915669	0.0382616	361	0.999372	0.000272626
[R].KQPMLDAATGKSVWGSLAVQNSPK.[G]	1xBiotin [K11]	10	P18615	P18615 [332-355]	P18615 1xBiotin [K342]	Negative elongation factor E OS=Homo sapiens OX=9606 GN=NELFE PE=1 SV=3	2	3	913.803	2739.4	5963.68	16228.5	211915	4060.44	268489	174450	1.90938	0.933102	0.526304	0.278764	240	0.864015	0.0634787
[K].TQTNSSVPAKTIIIQTVPTLMPLAK.[Q]	1xBiotin [K10]	3	P18850	P18850 [192-216]	P18850 1xBiotin [K201]	Cyclic AMP-dependent transcription factor ATF-6 alpha OS=Homo sapiens OX=9606 GN=ATF6 PE=1 SV=3	1	3	960.199	2878.58	34995.8	19990.2	47314.2	18594.7	33182.3	10814.4	0.611841	-0.708772	0.266801	0.573812	145	0.724964	0.139684
[K].KGATPGK.[A]	1xBiotin [K1]	26	P19338	P19338 [110-116]	P19338 1xBiotin [K110]	Nucleolin OS=Homo sapiens OX=9606 GN=NCL PE=1 SV=3	1	2	442.737	884.466	1.2363e+06	110835	710564	718900	729627	698397	1.04336	0.061236	0.931542	0.0307974	365	1.00556	-0.00240601
[K].AAVTPGKK.[A]	1xBiotin [K]	6	P19338	P19338 [81-88]	P19338 1xBiotin [K]	Nucleolin OS=Homo sapiens OX=9606 GN=NCL PE=1 SV=3	1	2	499.278	997.55	143827	64415.7	146083	101994	117086	120540	0.958496	-0.0611553	0.866956	0.0620029	348	0.981554	0.00808593
[K].KTVTPAK.[A]	1xBiotin [K1]	28	P19338	P19338 [96-102]	P19338 1xBiotin [K96]	Nucleolin OS=Homo sapiens OX=9606 GN=NCL PE=1 SV=3	1	2	485.773	970.539	1.43024e+06	759477	1.26734e+06	1.13301e+06	1.49957e+06	1.14474e+06	1.09264	0.127815	0.673311	0.171784	290	0.914775	0.0386859
[R].EVLKVQTHLENPTR.[Y]	1xBiotin [K4]	2	P19532	P19532 [175-188]	P19532 1xBiotin [K178]	Transcription factor E3 OS=Homo sapiens OX=9606 GN=TFE3 PE=1 SV=4	1	3	630.668	1889.99	172547	6289.07	89280.8	98704.7	152135	99181.1	1.30548	0.384577	0.621898	0.206281	272	0.900837	0.0453536
[K].GKLDVQFSGLTKGDAVR.[D]	1xBiotin [K12]	44	P21333	P21333 [905-921]	P21333 1xBiotin [K916]	Filamin-A OS=Homo sapiens OX=9606 GN=FLNA PE=1 SV=4	2	2	1009.03	2017.05	1.14304e+06	896300	916202	882545	970474	776058	0.889541	-0.168867	0.325008	0.488106	167	0.766785	0.115327
[K].LDVQFSGLTKGDAVR.[D]	1xBiotin [K10]	39	P21333	P21333 [907-921]	P21333 1xBiotin [K916]	Filamin-A OS=Homo sapiens OX=9606 GN=FLNA PE=1 SV=4	1	2	916.472	1831.94	4.21923e+06	3.45851e+06	4.18358e+06	2.76687e+06	4.32545e+06	3.51229e+06	0.894049	-0.161574	0.460651	0.336628	220	0.824985	0.083554
[R].EESGKPGAHVTVKK.[L]	1xBiotin [K13]	2	P22626	P22626 [100-113]	P22626 1xBiotin [K112]	Heterogeneous nuclear ribonucleoproteins A2/B1 OS=Homo sapiens OX=9606 GN=HNRNPA2B1 PE=1 SV=2	1	3	564.963	1692.87	80684.8	82489.1	78203.1	63607.7	46941.9	61300.1	0.711955	-0.490142	0.0124049	1.90641	17	0.287503	0.541358
[R].KSSTPEEVK.[K]	1xBiotin [K1]	3	P23528	P23528 [22-30]	P23528 1xBiotin [K22]	Cofilin-1 OS=Homo sapiens OX=9606 GN=CFL1 PE=1 SV=3	1	2	615.806	1230.6	181323	170707	223281	113826	11506.1	105008	0.400375	-1.32058	0.0343834	1.46365	31	0.437002	0.359517
[R].LNPDGKSIR.[N]	1xBiotin [K6]	23	P25685	P25685 [190-198]	P25685 1xBiotin [K195]	DnaJ homolog subfamily B member 1 OS=Homo sapiens OX=9606 GN=DNAJB1 PE=1 SV=4	1	2	613.321	1225.64	4.98439e+06	3.37152e+06	3.8232e+06	2.68823e+06	2.96573e+06	2.74794e+06	0.689862	-0.535619	0.061229	1.21304	47	0.513282	0.289644
[R].IGFGSFVDKTVLPFVSTVPSK.[L]	1xBiotin [K9]	56	P26010	P26010 [191-211]	P26010 1xBiotin [K199]	Integrin beta-7 OS=Homo sapiens OX=9606 GN=ITGB7 PE=1 SV=1	1	2	1226.15	2451.3	695999	611598	870560	544591	501940	460317	0.691799	-0.531574	0.0490219	1.30961	40	0.482865	0.316174
[K].TVLPFVSTVPSKLR.[H]	1xBiotin [K12]	13	P26010	P26010 [200-213]	P26010 1xBiotin [K211]	Integrin beta-7 OS=Homo sapiens OX=9606 GN=ITGB7 PE=1 SV=1	1	2	885.503	1770	196189	10275.8	170785	116026	132910	89310.2	0.896612	-0.157445	0.837914	0.0768003	341	0.968147	0.0140585
[K].QDSNPLYKSAITTTINPR.[F]	1xBiotin [K8]	39	P26010	P26010 [772-789]	P26010 1xBiotin [K779]	Integrin beta-7 OS=Homo sapiens OX=9606 GN=ITGB7 PE=1 SV=1	1	2	1123.07	2245.13	1.27038e+06	1.06783e+06	1.37932e+06	627938	1.14447e+06	902145	0.719444	-0.475046	0.117756	0.929015	79	0.587292	0.231146
[K].TFGKAAGPSLSHTSGGTQSK.[V]	1xBiotin [K4]	21	P27694	P27694 [164-183]	P27694 1xBiotin [K167]	Replication protein A 70 kDa DNA-binding subunit OS=Homo sapiens OX=9606 GN=RPA1 PE=1 SV=2	1	2	1073.02	2145.04	2.10272e+06	1.42508e+06	1.65942e+06	1.47617e+06	2.34238e+06	1.55154e+06	1.03526	0.0499872	0.866778	0.0620919	347	0.984181	0.00692512
[R].DLKIQWMTK.[L]	1xBiotin [K3]	9	P29144	P29144 [1027-1035]	P29144 1xBiotin [K1029]	Tripeptidyl-peptidase 2 OS=Homo sapiens OX=9606 GN=TPP2 PE=1 SV=4	1	2	694.857	1388.71	299486	174485	342023	171335	208067	145637	0.643434	-0.636136	0.143751	0.842389	95	0.596189	0.224616
[R].NPPKLVTPHDR.[M]	1xBiotin [K4]	22	P29353	P29353 [318-328]	P29353 1xBiotin [K321]	SHC-transforming protein 1 OS=Homo sapiens OX=9606 GN=SHC1 PE=1 SV=4	1	3	500.598	1499.78	816510	485238	478114	457102	553889	550663	0.877402	-0.188691	0.564823	0.248088	251	0.886614	0.0522654
[K].IWFDKFK.[Y]	1xBiotin [K5]	1	P29692	P29692 [11-17]	P29692 1xBiotin [K15]	Elongation factor 1-delta OS=Homo sapiens OX=9606 GN=EEF1D PE=1 SV=5	1	2	605.31	1209.61	92805.3	82462.3	79310.6	7739.15	74707.9	41343.4	0.486257	-1.04021	0.0919756	1.03633	62	0.58449	0.233223
[M].ATNFLAHEKIWFDK.[F]	1xAcetyl [N-Term]; 1xBiotin [K9]	22	P29692	P29692 [2-15]	P29692 1xAcetyl [N-Term]; 1xBiotin [K10]	Elongation factor 1-delta OS=Homo sapiens OX=9606 GN=EEF1D PE=1 SV=5	1	2	994.49	1987.97	56729.1	98285.2	98464.7	120893	130035	152949	1.59334	0.672051	0.0408647	1.38865	38	0.423703	0.372939
[R].LKGIVPLAK.[V]	1xBiotin [K2]	4	P30101	P30101 [74-82]	P30101 1xBiotin [K75]	Protein disulfide-isomerase A3 OS=Homo sapiens OX=9606 GN=PDIA3 PE=1 SV=4	1	2	582.862	1164.72	140314	98457	106781	73079.2	86419.6	85333	0.708523	-0.497112	0.067558	1.17032	52	0.511882	0.29083
[R].IQEIQKAIELFSVGQGPAK.[T]	1xBiotin [K6]	10	P30419	P30419 [89-107]	P30419 1xBiotin [K94]	Glycylpeptide N-tetradecanoyltransferase 1 OS=Homo sapiens OX=9606 GN=NMT1 PE=1 SV=2	1	3	761.413	2282.22	17362.7	10689.2	43942	2818.37	18720	8292.21	0.414348	-1.27108	0.27697	0.557567	148	0.737339	0.132333
[R].VPLAPITDPQQLQLSPLKGLSLVDK.[E]	1xBiotin [K18]	9	P31350	P31350 [6-30]	P31350 1xBiotin [K23]	Ribonucleoside-diphosphate reductase subunit M2 OS=Homo sapiens OX=9606 GN=RRM2 PE=1 SV=1	1	3	966.213	2896.62	13197.1	17395.5	17374.1	11182.6	7891.91	6007.94	0.522915	-0.935353	0.0207134	1.68375	23	0.354829	0.449981
[R].VPLAPITDPQQLQLSPLKGLSLVDKENTPPALSGTR.[V]	1xBiotin [K18]	5	P31350	P31350 [6-41]	P31350 1xBiotin [K23]	Ribonucleoside-diphosphate reductase subunit M2 OS=Homo sapiens OX=9606 GN=RRM2 PE=1 SV=1	2	3	1340.74	4020.18	4539.98	48929.7	2718.46	6357.34	8918.26	9565.51	0.442106	-1.17754	0.528076	0.277303	241	0.863328	0.063824
[K].AVPSQKR.[T]	1xBiotin [K6]	2	P31949	P31949 [98-104]	P31949 1xBiotin [K103]	Protein S100-A11 OS=Homo sapiens OX=9606 GN=S100A11 PE=1 SV=2	1	2	506.274	1011.54	55500.2	40977.1	57587.4	47675.3	61847.4	55321.9	1.06997	0.0975711	0.61701	0.209708	271	0.897056	0.0471807
[-].MKTILSNQTVDIPENVDITLK.[G]	1xBiotin [K2]	11	P32969	P32969 [1-21]	P32969 1xBiotin [K2]	60S ribosomal protein L9 OS=Homo sapiens OX=9606 GN=RPL9 PE=1 SV=1	1	2	1299.68	2598.35	83251.1	7111.77	3955.85	9100.52	80546.8	3769.36	0.990436	-0.0138639	0.993708	0.00274112	389	1.00648	-0.0028055
[R].QSILILKEQIQK.[S]	1xBiotin [K7]	14	P33240	P33240 [561-572]	P33240 1xBiotin [K567]	Cleavage stimulation factor subunit 2 OS=Homo sapiens OX=9606 GN=CSTF2 PE=1 SV=1	1	2	833.983	1666.96	141731	82235.1	69244.5	56204.2	93555.1	53393.6	0.692857	-0.529371	0.309238	0.509707	160	0.761498	0.118331
[K].GGSKTSSTIK.[S]	1xBiotin [K4]	1	P33241	P33241 [301-310]	P33241 1xBiotin [K304]	Lymphocyte-specific protein 1 OS=Homo sapiens OX=9606 GN=LSP1 PE=1 SV=1	1	2	596.306	1191.6	100066	47450.9	102283	71126.2	80120.7	91730.5	0.972686	-0.0399546	0.90995	0.0409823	358	1.00145	-0.000630928
[K].KHVNPVQALSEFK.[A]	1xBiotin [K1]	4	P35221	P35221 [889-901]	P35221 1xBiotin [K889]	Catenin alpha-1 OS=Homo sapiens OX=9606 GN=CTNNA1 PE=1 SV=1	1	2	861.953	1722.9	234421	163584	3262.52	3354	18917.7	13015.9	0.0879405	-3.50733	0.149642	0.824945	97	0.607826	0.216221
[M].AQQAADKYLYVDK.[N]	1xAcetyl [N-Term]; 1xBiotin [K7]	14	P35579	P35579 [2-14]	P35579 1xAcetyl [N-Term]; 1xBiotin [K8]	Myosin-9 OS=Homo sapiens OX=9606 GN=MYH9 PE=1 SV=4	1	2	890.933	1780.86	295823	14049.1	14250.1	414924	778531	491278	5.19784	2.37791	0.0353688	1.45138	32	0.435478	0.361034
[K].KLVWVPSDK.[S]	1xBiotin [K1]	30	P35579	P35579 [30-38]	P35579 1xBiotin [K30]	Myosin-9 OS=Homo sapiens OX=9606 GN=MYH9 PE=1 SV=4	1	2	649.352	1297.7	1.95962e+06	1.84906e+06	1.9107e+06	1.36727e+06	1.79781e+06	1.28045e+06	0.777274	-0.363505	0.0598582	1.22288	46	0.512699	0.290138
[R].IIGLDQVAGMSETALPGAFKTR.[K]	1xBiotin [K20]	5	P35579	P35579 [618-639]	P35579 1xBiotin [K637]	Myosin-9 OS=Homo sapiens OX=9606 GN=MYH9 PE=1 SV=4	1	3	834.435	2501.29	17200	17773	14934.1	34787.4	53747.8	25551.5	2.28598	1.19281	0.0623901	1.20488	48	0.512119	0.290629
[K].YLYVDKNFINNPLAQADWAAK.[K]	1xBiotin [K6]	30	P35579	P35579 [9-29]	P35579 1xBiotin [K14]	Myosin-9 OS=Homo sapiens OX=9606 GN=MYH9 PE=1 SV=4	1	2	1340.67	2680.32	155967	147944	207735	632686	755097	661759	4.00578	2.00208	0.000244646	3.61146	3	0.0321302	1.49309
[R].WLKGGVVLK.[E]	1xBiotin [K3]	2	P35613	P35613 [171-179]	P35613 1xBiotin [K173]	Basigin OS=Homo sapiens OX=9606 GN=BSG PE=1 SV=2	1	2	613.36	1225.71	12062.6	156456	16903.7	3971.14	6326.92	4614.08	0.0804228	-3.63625	0.29623	0.528371	156	0.74817	0.126
[K].NNPATPSTAMGSSVPYSTAKTPHPVLTPVAANQAK.[Q]	1xBiotin [K20]	30	P35658	P35658 [1130-1164]	P35658 1xBiotin [K1149]	Nuclear pore complex protein Nup214 OS=Homo sapiens OX=9606 GN=NUP214 PE=1 SV=2	1	3	1244.62	3731.85	2.12909e+06	1.09496e+06	1.70333e+06	934970	1.19047e+06	1.09565e+06	0.653714	-0.613269	0.139686	0.854846	89	0.618387	0.20874
[K].NNPATPSTAMGSSVPYSTAKTPHPVLTPVAANQAK.[Q]	1xBiotin [K]; 1xOxidation [M10]	11	P35658	P35658 [1130-1164]	P35658 1xBiotin [K]	Nuclear pore complex protein Nup214 OS=Homo sapiens OX=9606 GN=NUP214 PE=1 SV=2	1	3	1249.95	3747.85	8604.18	284930	241127	5133.06	294264	191184	0.917554	-0.124134	0.908797	0.0415332	357	1.00299	-0.00129477
[R].ANSMGLFLQKTNIIR.[D]	1xBiotin [K10]	20	P37268	P37268 [204-218]	P37268 1xBiotin [K213]	Squalene synthase OS=Homo sapiens OX=9606 GN=FDFT1 PE=1 SV=1	1	2	966.512	1932.02	228379	102537	190695	143665	188456	87422.6	0.804323	-0.314153	0.512407	0.290385	230	0.877776	0.0566163
[R].NFSDNQLQEGKNVIGLQMGTNR.[G]	1xBiotin [K11]	47	P37802	P37802 [161-182]	P37802 1xBiotin [K171]	Transgelin-2 OS=Homo sapiens OX=9606 GN=TAGLN2 PE=1 SV=3	1	2	1345.14	2689.28	1.68138e+06	1.16444e+06	2.26804e+06	1.13347e+06	1.72439e+06	1.22578e+06	0.798542	-0.324559	0.403383	0.394283	199	0.798657	0.0976397
[K].GFVVINQKGIDPFSLDALSK.[E]	1xBiotin [K8]	29	P40227	P40227 [288-307]	P40227 1xBiotin [K295]	T-complex protein 1 subunit zeta OS=Homo sapiens OX=9606 GN=CCT6A PE=1 SV=3	1	2	1187.63	2374.25	262969	210138	391761	180061	215431	7907.46	0.466428	-1.10027	0.140213	0.853212	90	0.613822	0.211958
[R].VTGNFKHASPILPITEFSDIPR.[R]	1xBiotin [K6]	64	P42167	P42167 [298-319]	P42167 1xBiotin [K303]	Lamina-associated polypeptide 2, isoforms beta/gamma OS=Homo sapiens OX=9606 GN=TMPO PE=1 SV=2	1	3	889.132	2665.38	4.48324e+06	2.20407e+06	3.70185e+06	2.95832e+06	4.21398e+06	3.2227e+06	1.00056	0.00081192	0.998102	0.00082523	393	1.00064	-0.000278442
[R].MEESFSSKYVPK.[Y]	1xBiotin [K8]	24	P42167	P42167 [382-393]	P42167 1xBiotin [K389]	Lamina-associated polypeptide 2, isoforms beta/gamma OS=Homo sapiens OX=9606 GN=TMPO PE=1 SV=2	1	2	829.384	1657.76	2.24242e+06	1.6579e+06	2.58205e+06	1.84059e+06	2.19974e+06	1.74991e+06	0.89323	-0.162897	0.488589	0.311056	226	0.851788	0.0696687
[R].MEESFSSKYVPK.[Y]	1xBiotin [K8]; 1xOxidation [M1]	13	P42167	P42167 [382-393]	P42167 1xBiotin [K389]	Lamina-associated polypeptide 2, isoforms beta/gamma OS=Homo sapiens OX=9606 GN=TMPO PE=1 SV=2	1	2	837.381	1673.75	540929	392847	382462	315573	486758	383626	0.90102	-0.15037	0.575795	0.239732	255	0.88966	0.0507761
[K].GTGYIKTELISVSEVHPSR.[L]	1xBiotin [K6]	2	P42224	P42224 [698-716]	P42224 1xBiotin [K703]	Signal transducer and activator of transcription 1-alpha/beta OS=Homo sapiens OX=9606 GN=STAT1 PE=1 SV=2	1	3	767.063	2299.18	60421.4	6297.96	64634.6	74096.1	117720	69035.6	1.98587	0.989768	0.150615	0.822132	98	0.605534	0.217861
[R].NWDFNLKVEAAK.[I]	1xBiotin [K]	15	P42331	P42331 [8-19]	P42331 1xBiotin [K]	Rho GTPase-activating protein 25 OS=Homo sapiens OX=9606 GN=ARHGAP25 PE=1 SV=2	1	2	830.912	1660.82	82061.9	2512.59	65826.1	53194.6	55610.4	59786	1.12095	0.164717	0.815567	0.0885403	332	0.967872	0.0141822
[K].STKTINPSK.[Y]	1xBiotin [K3]	15	P42338	P42338 [416-424]	P42338 1xBiotin [K418]	Phosphatidylinositol 4,5-bisphosphate 3-kinase catalytic subunit beta isoform OS=Homo sapiens OX=9606 GN=PIK3CB PE=1 SV=1	1	2	601.316	1201.62	968800	612945	843238	708372	723356	667260	0.865568	-0.20828	0.361375	0.442042	184	0.773814	0.111364
[R].AYTPPPPLGPHPNLGKSPSPVQR.[I]	1xBiotin [K16]	6	P42694	P42694 [1161-1183]	P42694 1xBiotin [K1176]	Probable helicase with zinc finger domain OS=Homo sapiens OX=9606 GN=HELZ PE=1 SV=2	1	3	878.46	2633.37	312457	122186	136261	108149	123415	4235.51	0.413028	-1.27569	0.194535	0.711002	118	0.649549	0.187388
[K].EELLAVGKFTR.[T]	1xBiotin [K8]	8	P46013	P46013 [1036-1046]	P46013 1xBiotin [K1043]	Proliferation marker protein Ki-67 OS=Homo sapiens OX=9606 GN=MKI67 PE=1 SV=2	1	2	744.897	1488.79	3005.95	95036.6	116266	15628.7	107781	52465.4	0.820664	-0.285137	0.784832	0.105223	322	0.960322	0.017583
[R].VLNNFISNQKMDFK.[E]	1xBiotin [K10]	16	P46013	P46013 [736-749]	P46013 1xBiotin [K745]	Proliferation marker protein Ki-67 OS=Homo sapiens OX=9606 GN=MKI67 PE=1 SV=2	1	2	962.476	1923.95	332790	208211	235630	214645	291589	255147	0.980363	-0.0286118	0.913282	0.039395	360	0.999537	0.000201283
[R].GQGEKSATPSR.[K]	1xBiotin [K5]	16	P46060	P46060 [402-412]	P46060 1xBiotin [K406]	Ran GTPase-activating protein 1 OS=Homo sapiens OX=9606 GN=RANGAP1 PE=1 SV=1	1	2	672.322	1343.64	682094	195244	598917	474738	649015	613862	1.17704	0.235167	0.613935	0.211878	270	0.89589	0.0477454
[K].AAHAAKTVK.[H]	1xBiotin [K6]	6	P48426	P48426 [370-378]	P48426 1xBiotin [K375]	Phosphatidylinositol 5-phosphate 4-kinase type-2 alpha OS=Homo sapiens OX=9606 GN=PIP4K2A PE=1 SV=2	1	2	561.808	1122.61	35644.2	18607.2	21444.9	20201.2	20245	21480.3	0.818093	-0.289663	0.434277	0.362234	212	0.807099	0.0930732
[K].VTQQGLKMVVPGLDGAQIPR.[D]	1xBiotin [K7]	66	P49327	P49327 [1152-1171]	P49327 1xBiotin [K1158]	Fatty acid synthase OS=Homo sapiens OX=9606 GN=FASN PE=1 SV=3	1	2	1167.13	2333.25	2.9901e+06	2.14769e+06	2.82951e+06	2.12777e+06	2.326e+06	1.73465e+06	0.776728	-0.364519	0.129481	0.887794	81	0.629821	0.200783
[K].VTQQGLKMVVPGLDGAQIPR.[D]	1xBiotin [K7]; 1xOxidation [M8]	20	P49327	P49327 [1152-1171]	P49327 1xBiotin [K1158]	Fatty acid synthase OS=Homo sapiens OX=9606 GN=FASN PE=1 SV=3	1	2	1175.12	2349.24	458511	332119	266386	2344.21	297010	274742	0.543129	-0.880634	0.217999	0.661545	127	0.676312	0.169853
[K].EGSVLDILKSPGFASPK.[I]	1xBiotin [K9]	7	P49790	P49790 [605-621]	P49790 1xBiotin [K613]	Nuclear pore complex protein Nup153 OS=Homo sapiens OX=9606 GN=NUP153 PE=1 SV=2	1	2	986.013	1971.03	74643.8	40365.2	41861.1	11740.4	38338.7	2866.73	0.337514	-1.56698	0.0884045	1.05353	61	0.571006	0.243359
[R].NTFNFGSKNVSGISFTENMGSSQQK.[N]	1xBiotin [K8]	10	P49792	P49792 [1097-1121]	P49792 1xBiotin [K1104]	E3 SUMO-protein ligase RanBP2 OS=Homo sapiens OX=9606 GN=RANBP2 PE=1 SV=2	1	3	979.118	2935.33	214725	13665.1	180857	43650	3283.44	3219.32	0.122549	-3.02857	0.132927	0.876387	85	0.616155	0.21031
[R].SDDMFTFHGPGKSVFGTPTLETANK.[N]	1xBiotin [K12]	15	P49792	P49792 [1128-1152]	P49792 1xBiotin [K1139]	E3 SUMO-protein ligase RanBP2 OS=Homo sapiens OX=9606 GN=RANBP2 PE=1 SV=2	1	3	970.786	2910.34	547388	599742	667237	351936	249958	316819	0.506355	-0.98178	0.00286039	2.54358	10	0.112699	0.948079
[R].SDDMFTFHGPGKSVFGTPTLETANK.[N]	1xBiotin [K12]; 1xOxidation [M4]	10	P49792	P49792 [1128-1152]	P49792 1xBiotin [K1139]	E3 SUMO-protein ligase RanBP2 OS=Homo sapiens OX=9606 GN=RANBP2 PE=1 SV=2	1	3	976.118	2926.34	17690	163354	181011	2382.6	96703	129318	0.630853	-0.664624	0.526145	0.278894	239	0.867369	0.0617961
[K].DFKTFLTNDQTK.[V]	1xBiotin [K3]	11	P49792	P49792 [2179-2190]	P49792 1xBiotin [K2181]	E3 SUMO-protein ligase RanBP2 OS=Homo sapiens OX=9606 GN=RANBP2 PE=1 SV=2	1	2	842.406	1683.8	132024	113009	130630	75954.4	81397.1	68734.7	0.601833	-0.732565	0.00220529	2.65653	9	0.0965427	1.01528
[K].FVFGSESVKSIFSSEK.[S]	1xBiotin [K9]	12	P49792	P49792 [2514-2529]	P49792 1xBiotin [K2522]	E3 SUMO-protein ligase RanBP2 OS=Homo sapiens OX=9606 GN=RANBP2 PE=1 SV=2	1	2	1002.49	2003.98	11276.3	16246.9	2369.66	46208.5	6203.01	4975.44	1.91975	0.94092	0.552212	0.257894	246	0.884437	0.0533332
[R].MVKALMDNPTLYLEK.[Y]	1xBiotin [K3]	8	P49848	P49848 [285-299]	P49848 1xBiotin [K287]	Transcription initiation factor TFIID subunit 6 OS=Homo sapiens OX=9606 GN=TAF6 PE=1 SV=1	1	2	996.5	1992	75958	162130	183076	122927	5819.59	101522	0.546743	-0.871064	0.261309	0.582846	143	0.71997	0.142685
[K].TGEEINFGKLITKPSEGTTLR.[V]	1xBiotin [K9]	8	P49959	P49959 [408-428]	P49959 1xBiotin [K416]	Double-strand break repair protein MRE11 OS=Homo sapiens OX=9606 GN=MRE11 PE=1 SV=3	1	3	839.774	2517.3	14886.4	387086	438240	258047	276538	281326	0.971077	-0.0423423	0.954561	0.0201964	376	1.00026	-0.000111994
[R].NMSIIDAFKSTR.[Q]	1xBiotin [K9]	1	P49959	P49959 [617-628]	P49959 1xBiotin [K625]	Double-strand break repair protein MRE11 OS=Homo sapiens OX=9606 GN=MRE11 PE=1 SV=3	1	2	804.899	1608.79	10359.9	79132.3	63034.2	6472.23	42104.5	50209.2	0.647665	-0.626681	0.509004	0.293279	228	0.879594	0.0557178
[R].VTGTNKGISPVPINLR.[V]	1xBiotin [K6]	12	P50570	P50570 [108-123]	P50570 1xBiotin [K113]	Dynamin-2 OS=Homo sapiens OX=9606 GN=DNM2 PE=1 SV=2	1	2	946.525	1892.04	91854.5	630782	11720.7	335808	9107.53	4549.72	0.475878	-1.07134	0.596175	0.224626	264	0.889747	0.0507336
[M].ALHVPKAPGFAQMLK.[E]	1xAcetyl [N-Term]; 1xBiotin [K6]	7	P50990	P50990 [2-16]	P50990 1xAcetyl [N-Term]; 1xBiotin [K7]	T-complex protein 1 subunit theta OS=Homo sapiens OX=9606 GN=CCT8 PE=1 SV=4	1	2	938.502	1876	2616.95	6229.47	17745	16232	16209.2	30720.7	2.37528	1.24809	0.140534	0.85222	91	0.608464	0.215765
[K].IAVYSCPFDGMITETKGTVLIK.[T]	1xBiotin [K16]; 1xCarbamidomethyl [C6]; 1xOxidation [M11]	20	P50990	P50990 [239-260]	P50990 1xBiotin [K254]	T-complex protein 1 subunit theta OS=Homo sapiens OX=9606 GN=CCT8 PE=1 SV=4	1	2	1343.17	2685.33	253046	224228	55269.8	98434	117661	17405.9	0.438464	-1.18947	0.221578	0.654473	129	0.676759	0.169566
[K].IAVYSCPFDGMITETKGTVLIK.[T]	1xBiotin [K16]; 1xCarbamidomethyl [C6]	43	P50990	P50990 [239-260]	P50990 1xBiotin [K254]	T-complex protein 1 subunit theta OS=Homo sapiens OX=9606 GN=CCT8 PE=1 SV=4	1	3	890.452	2669.34	1.04712e+06	909137	1.18498e+06	939114	983495	905197	0.900223	-0.151646	0.275559	0.559785	147	0.738574	0.131606
[K].GTVLIKTAEELMNFSK.[G]	1xBiotin [K6]; 1xOxidation [M12]	15	P50990	P50990 [255-270]	P50990 1xBiotin [K260]	T-complex protein 1 subunit theta OS=Homo sapiens OX=9606 GN=CCT8 PE=1 SV=4	1	2	1012.02	2023.02	319487	198928	139798	2687.56	96904.2	16498.2	0.176371	-2.50331	0.040432	1.39327	37	0.430546	0.36598
[K].GTVLIKTAEELMNFSK.[G]	1xBiotin [K6]	58	P50990	P50990 [255-270]	P50990 1xBiotin [K260]	T-complex protein 1 subunit theta OS=Homo sapiens OX=9606 GN=CCT8 PE=1 SV=4	1	2	1004.02	2007.03	2.46879e+06	1.73422e+06	2.55587e+06	2.47545e+06	3.66275e+06	2.59606e+06	1.29226	0.3699	0.224332	0.649109	131	0.674708	0.170884
[K].LLQKGIHPTIISESFQK.[A]	1xBiotin [K4]	4	P50991	P50991 [123-139]	P50991 1xBiotin [K126]	T-complex protein 1 subunit delta OS=Homo sapiens OX=9606 GN=CCT4 PE=1 SV=4	1	3	722.398	2165.18	895902	15860.4	12538.5	3778.4	3113.3	15792.9	0.0245425	-5.34857	0.364358	0.438472	186	0.771812	0.112488
[K].TITLVKSPISVPGGSALISNLGK.[V]	1xBiotin [K6]	29	P51610	P51610 [660-682]	P51610 1xBiotin [K665]	Host cell factor 1 OS=Homo sapiens OX=9606 GN=HCFC1 PE=1 SV=2	1	3	826.805	2478.4	329854	129838	209208	206997	272876	203377	1.02145	0.030623	0.94256	0.0256908	370	1.0037	-0.00160373
[K].VMSVVQTKPVQTSAVTGQASTGPVTQIIQTKGPLPAGTILK.[L]	1xBiotin [K]	12	P51610	P51610 [683-723]	P51610 1xBiotin [K]	Host cell factor 1 OS=Homo sapiens OX=9606 GN=HCFC1 PE=1 SV=2	1	4	1090.35	4358.38	66510.2	206184	269799	47572.1	211711	204867	0.855587	-0.225013	0.761858	0.118126	316	0.949912	0.0223167
[K].VMTSGTGAPAKIITAVPK.[I]	1xBiotin [K11]	11	P51610	P51610 [803-820]	P51610 1xBiotin [K813]	Host cell factor 1 OS=Homo sapiens OX=9606 GN=HCFC1 PE=1 SV=2	1	2	984.538	1968.07	131352	15942.3	14457.8	97447	113973	106968	1.96837	0.976999	0.251819	0.598911	140	0.708692	0.149543
[K].IATGHGQQGVTQVVLKGAPGQPGTILR.[T]	1xBiotin [K16]	12	P51610	P51610 [821-847]	P51610 1xBiotin [K836]	Host cell factor 1 OS=Homo sapiens OX=9606 GN=HCFC1 PE=1 SV=2	1	3	970.53	2909.58	247379	11845.2	222657	149363	235961	199556	1.21374	0.279465	0.68567	0.163885	294	0.918891	0.0367361
[K].KTLLGDGPVVTDPK.[A]	1xBiotin [K1]	15	P52566	P52566 [50-63]	P52566 1xBiotin [K50]	Rho GDP-dissociation inhibitor 2 OS=Homo sapiens OX=9606 GN=ARHGDIB PE=1 SV=3	1	2	833.447	1665.89	184498	151325	180693	134783	170741	165048	0.911052	-0.134395	0.373761	0.427406	192	0.766989	0.115211
[R].YIGIVKQAGLER.[M]	1xBiotin [K6]	16	P52597	P52597 [219-230]	P52597 1xBiotin [K224]	Heterogeneous nuclear ribonucleoprotein F OS=Homo sapiens OX=9606 GN=HNRNPF PE=1 SV=3	1	2	786.932	1572.86	174678	142548	124797	91983	134630	147110	0.845485	-0.242149	0.362553	0.440628	185	0.77214	0.112304
[R].SLVGGLLQSKFTSGAFLSPSVSVQECR.[T]	1xBiotin [K10]; 1xCarbamidomethyl [C26]	1	P52948	P52948 [1043-1069]	P52948 1xBiotin [K1052]	Nuclear pore complex protein Nup98-Nup96 OS=Homo sapiens OX=9606 GN=NUP98 PE=1 SV=4	1	3	1027.52	3080.55	7602.94	35674.3	20748.9	15748.6	8643.85	16854.7	0.644224	-0.634366	0.422548	0.374124	207	0.80427	0.0945983
[K].GKGAPPAGTSPSPGTTLAPTTVPITSAK.[A]	1xBiotin [K2]	5	P53674	P53674 [23-50]	P53674 1xBiotin [K24]	Beta-crystallin B1 OS=Homo sapiens OX=9606 GN=CRYBB1 PE=1 SV=2	1	3	930.155	2788.45	4898.75	134163	8443.92	72906.7	67188.1	17932.9	1.07133	0.0994052	0.942825	0.0255687	371	1.00128	-0.000553564
[R].ALSSSKQSSSSR.[D]	1xBiotin [K6]	14	P53999	P53999 [48-59]	P53999 1xBiotin [K53]	Activated RNA polymerase II transcriptional coactivator p15 OS=Homo sapiens OX=9606 GN=SUB1 PE=1 SV=3	1	2	725.852	1450.7	80671.3	55007.2	63524.2	97795.4	4111.59	55002.8	0.787689	-0.344301	0.642352	0.192227	278	0.910384	0.0407753
[R].GGSKSLLPDFLQTPK.[E]	1xBiotin [K4]	14	P54132	P54132 [102-116]	P54132 1xBiotin [K105]	Bloom syndrome protein OS=Homo sapiens OX=9606 GN=BLM PE=1 SV=1	1	2	907.479	1813.95	74487.2	4201.37	14795.3	63625.3	81536.2	60701.6	2.20212	1.1389	0.176129	0.75417	108	0.642543	0.192098
[R].DFSAPTLEDHFNKTILPK.[V]	1xBiotin [K]	11	P55081	P55081 [359-376]	P55081 1xBiotin [K]	Microfibrillar-associated protein 1 OS=Homo sapiens OX=9606 GN=MFAP1 PE=1 SV=2	1	3	767.053	2299.14	60421.4	18578.3	64634.6	74096.1	117720	69035.6	1.81608	0.860827	0.140916	0.851038	92	0.60349	0.21933
[K].TAESQTPTPSATSFFSGKSPVTTLLECMHK.[L]	1xBiotin [K18]; 1xCarbamidomethyl [C27]	10	P55265	P55265 [596-625]	P55265 1xBiotin [K613]	Double-stranded RNA-specific adenosine deaminase OS=Homo sapiens OX=9606 GN=ADAR PE=1 SV=4	1	3	1156.21	3466.63	26835.2	46418.4	63881.9	44022.9	81537.9	11364.4	0.998467	-0.00221338	0.997707	0.000996851	392	1.0028	-0.0012133
[K].EITALAPSTMKIK.[I]	1xBiotin [K]	19	P60709; P68032; P63261	P60709 [316-328]; P68032 [318-330]; P63261 [316-328]	P60709 1xBiotin [K]; P68032 1xBiotin [K]; P63261 1xBiotin [K]	Actin, cytoplasmic 1 OS=Homo sapiens OX=9606 GN=ACTB PE=1 SV=1 Actin, alpha cardiac muscle 1 OS=Homo sapiens OX=9606 GN=ACTC1 PE=1 SV=1 Actin, cytoplasmic 2 OS=Homo sapiens OX=9606 GN=ACTG1 PE=1 SV=1	1	2	814.941	1628.88	17524	12584.5	320577	249781	283957	233922	2.18903	1.13029	0.248191	0.605215	136	0.719023	0.143257
[K].EQIKWSLLR.[-]	1xBiotin [K4]	2	P61923	P61923 [169-177]	P61923 1xBiotin [K172]	Coatomer subunit zeta-1 OS=Homo sapiens OX=9606 GN=COPZ1 PE=1 SV=1	1	2	699.882	1398.76	55023.3	6446.57	6114.27	7449.01	11148.5	40763.7	0.878329	-0.187166	0.894302	0.048516	353	0.998172	0.000794454
[R].ILLQSKNAGAVIGK.[G]	1xBiotin [K6]	2	P61978	P61978 [47-60]	P61978 1xBiotin [K52]	Heterogeneous nuclear ribonucleoprotein K OS=Homo sapiens OX=9606 GN=HNRNPK PE=1 SV=1	1	2	819.474	1637.94	144330	80044	106167	73367.4	92847.8	68056.7	0.708753	-0.496646	0.186133	0.730176	115	0.637709	0.195378
[K].ANPFGGASHAKGIVLEK.[V]	1xBiotin [K11]	4	P62266	P62266 [38-54]	P62266 1xBiotin [K48]	40S ribosomal protein S23 OS=Homo sapiens OX=9606 GN=RPS23 PE=1 SV=3	1	2	961.509	1922	164664	2854.13	126600	101683	130465	127841	1.22396	0.291558	0.681482	0.166546	292	0.919533	0.0364325
[K].FNVWDTAGQEKFGGLR.[D]	1xBiotin [K11]	21	P62826	P62826 [61-76]	P62826 1xBiotin [K71]	GTP-binding nuclear protein Ran OS=Homo sapiens OX=9606 GN=RAN PE=1 SV=3	1	2	1025.99	2050.98	271943	252536	265364	193142	276771	226858	0.882165	-0.18088	0.28163	0.550322	150	0.739747	0.130917
[K].VHLVGIDIFTGKK.[Y]	1xBiotin [K12]	1	P63241	P63241 [56-68]	P63241 1xBiotin [K67]	Eukaryotic translation initiation factor 5A-1 OS=Homo sapiens OX=9606 GN=EIF5A PE=1 SV=2	1	3	551.644	1652.92	14895.3	29046.8	42940.8	16951.6	54902	11516.3	0.959567	-0.0595448	0.944714	0.0246995	373	0.997902	0.000912123
[R].KDGNASGTTLLEALDCILPPTRPTDKPLR.[L]	1xBiotin [K1]; 1xCarbamidomethyl [C16]	18	P68104	P68104 [219-247]	P68104 1xBiotin [K219]	Elongation factor 1-alpha 1 OS=Homo sapiens OX=9606 GN=EEF1A1 PE=1 SV=1	1	3	1125.92	3375.74	122100	194261	287485	377496	325288	509657	2.00787	1.00566	0.0495106	1.3053	41	0.475785	0.32259
[K].AAGAGKVTK.[S]	1xBiotin [K6]	26	P68104	P68104 [445-453]	P68104 1xBiotin [K450]	Elongation factor 1-alpha 1 OS=Homo sapiens OX=9606 GN=EEF1A1 PE=1 SV=1	1	2	514.781	1028.56	2.44973e+06	726259	1.55982e+06	1.22416e+06	1.57246e+06	1.35254e+06	0.876124	-0.190793	0.719819	0.142777	306	0.926826	0.0330017
[K].VTKSAQK.[A]	1xBiotin [K3]	8	P68104	P68104 [451-457]	P68104 1xBiotin [K453]	Elongation factor 1-alpha 1 OS=Homo sapiens OX=9606 GN=EEF1A1 PE=1 SV=1	1	2	494.268	987.529	63308.3	9070.87	76030.5	69002.3	79896	72568.9	1.49227	0.577508	0.306258	0.513912	158	0.763707	0.117073
[R].AHSFTSKGPGPLLPPPPPK.[H]	1xBiotin [K7]	4	P78314	P78314 [223-241]	P78314 1xBiotin [K229]	SH3 domain-binding protein 2 OS=Homo sapiens OX=9606 GN=SH3BP2 PE=1 SV=2	1	3	717.719	2151.14	524685	345569	423259	316662	366619	296096	0.757145	-0.401358	0.134466	0.871386	87	0.608963	0.215409
[K].AFYKGVAPLWMR.[Q]	1xBiotin [K4]	4	Q00325	Q00325 [215-226]	Q00325 1xBiotin [K218]	Phosphate carrier protein, mitochondrial OS=Homo sapiens OX=9606 GN=SLC25A3 PE=1 SV=2	1	2	832.925	1664.84	11206.3	15581.3	39441.4	12083.8	5606.24	18051.2	0.539662	-0.889873	0.344148	0.463255	177	0.76607	0.115732
[K].EAAGKSSGPTSLFAVTVAPPGAR.[Q]	1xBiotin [K5]	97	Q00839	Q00839 [182-204]	Q00839 1xBiotin [K186]	Heterogeneous nuclear ribonucleoprotein U OS=Homo sapiens OX=9606 GN=HNRNPU PE=1 SV=6	1	2	1199.11	2397.22	4.80143e+06	3.60054e+06	5.58407e+06	3.98107e+06	4.31877e+06	3.70947e+06	0.858664	-0.219834	0.336017	0.473638	173	0.765265	0.116188
[K].KDCEVVMMIGLPGAGKTTWVTK.[H]	1xBiotin [K16]; 1xCarbamidomethyl [C3]	9	Q00839	Q00839 [495-516]	Q00839 1xBiotin [K510]	Heterogeneous nuclear ribonucleoprotein U OS=Homo sapiens OX=9606 GN=HNRNPU PE=1 SV=6	2	3	883.109	2647.31	3893.69	6745.91	18040.2	3589.04	80262.4	12852.7	3.37186	1.75354	0.407877	0.389471	201	0.79952	0.0971708
[K].HVSDDMKTHK.[N]	1xBiotin [K]	9	Q01518	Q01518 [273-282]	Q01518 1xBiotin [K]	Adenylyl cyclase-associated protein 1 OS=Homo sapiens OX=9606 GN=CAP1 PE=1 SV=5	1	3	475.22	1423.65	47396.8	38975.5	10342.2	50972.4	44239.8	34670.3	1.34295	0.425404	0.41506	0.38189	206	0.793852	0.100261
[R].LKDGVLLGPPGK.[E]	1xBiotin [K2]	5	Q03989	Q03989 [366-377]	Q03989 1xBiotin [K367]	AT-rich interactive domain-containing protein 5A OS=Homo sapiens OX=9606 GN=ARID5A PE=1 SV=2	1	2	710.404	1419.8	370269	297495	140261	188236	231987	11750.4	0.534604	-0.903458	0.259968	0.585081	142	0.721319	0.141873
[R].GLPLVDDGGWNTVPISKGSRPIDTSR.[L]	1xBiotin [K17]	29	Q04637	Q04637 [1043-1068]	Q04637 1xBiotin [K1059]	Eukaryotic translation initiation factor 4 gamma 1 OS=Homo sapiens OX=9606 GN=EIF4G1 PE=1 SV=4	1	3	988.506	2963.5	726855	346079	1.21229e+06	447145	600380	441894	0.65176	-0.617588	0.358626	0.445358	183	0.772124	0.112313
[R].LTKITKPGSIDSNNQLFAPGGR.[L]	1xBiotin [K6]	1	Q04637	Q04637 [1069-1090]	Q04637 1xBiotin [K1074]	Eukaryotic translation initiation factor 4 gamma 1 OS=Homo sapiens OX=9606 GN=EIF4G1 PE=1 SV=4	1	3	847.45	2540.33	188937	112985	165020	101603	110302	93701.8	0.654485	-0.611568	0.0788937	1.10296	57	0.545335	0.263336
[K].SSTPGLKSNTPTPR.[N]	1xBiotin [K7]	11	Q04726	Q04726 [310-323]	Q04726 1xBiotin [K316]	Transducin-like enhancer protein 3 OS=Homo sapiens OX=9606 GN=TLE3 PE=1 SV=2	1	2	834.922	1668.84	727947	402495	605922	376544	649233	358342	0.797136	-0.327102	0.429249	0.367291	209	0.809207	0.0919406
[K].IKSASPCIADK.[I]	1xBiotin [K2]; 1xCarbamidomethyl [C7]	12	Q05209	Q05209 [464-474]	Q05209 1xBiotin [K465]	Tyrosine-protein phosphatase non-receptor type 12 OS=Homo sapiens OX=9606 GN=PTPN12 PE=1 SV=3	1	2	708.356	1415.7	776260	675340	815342	547833	730534	527758	0.796723	-0.32785	0.116163	0.934934	78	0.58677	0.231532
[K].LMSTVDPKLNHVAAGLVSPSLK.[S]	1xBiotin [K8]	11	Q05519	Q05519 [190-211]	Q05519 1xBiotin [K197]	Serine/arginine-rich splicing factor 11 OS=Homo sapiens OX=9606 GN=SRSF11 PE=1 SV=1	1	3	835.119	2503.34	47080.5	5889.4	7264.77	56604.9	67662.7	8639.64	2.20649	1.14175	0.344071	0.463352	176	0.77025	0.113368
[K].GGHGAASPSEKGAHPSGGADDVAK.[K]	1xBiotin [K11]	1	Q07065	Q07065 [11-34]	Q07065 1xBiotin [K21]	Cytoskeleton-associated protein 4 OS=Homo sapiens OX=9606 GN=CKAP4 PE=1 SV=2	1	3	796.033	2386.08	14590.4	109252	25684.7	28671.4	56264.5	2524.87	0.584918	-0.773694	0.572094	0.242533	253	0.890928	0.0501572
[K].LLKGIDLGSLVDNEVDLK.[I]	1xBiotin [K3]	9	Q12772	Q12772 [403-420]	Q12772 1xBiotin [K405]	Sterol regulatory element-binding protein 2 OS=Homo sapiens OX=9606 GN=SREBF2 PE=1 SV=2	1	2	1084.09	2167.17	28827.5	18793	16707.2	3430.66	14859.7	8606.71	0.418126	-1.25799	0.0667906	1.17528	51	0.51599	0.287359
[K].EAWPGKKPTPSLLI.[-]	1xBiotin [K6]	1	Q12972	Q12972 [338-351]	Q12972 1xBiotin [K343]	Nuclear inhibitor of protein phosphatase 1 OS=Homo sapiens OX=9606 GN=PPP1R8 PE=1 SV=2	1	2	881.982	1762.96	88324.4	46218.6	82213.8	49770.2	66606.4	50283.4	0.768881	-0.379169	0.306345	0.51379	159	0.759118	0.11969
[K].FLGGDMEHTHLVKGLDFALLQK.[V]	1xBiotin [K13]	4	Q13123	Q13123 [152-173]	Q13123 1xBiotin [K164]	Protein Red OS=Homo sapiens OX=9606 GN=IK PE=1 SV=3	1	3	899.13	2695.37	7282.7	5975.73	12324.1	13044.1	46946.4	52449.7	4.3952	2.13593	0.0810103	1.09146	58	0.550311	0.259392
[R].AYFNEKMSILQK.[G]	1xBiotin [K6]	7	Q13206	Q13206 [550-561]	Q13206 1xBiotin [K555]	Probable ATP-dependent RNA helicase DDX10 OS=Homo sapiens OX=9606 GN=DDX10 PE=1 SV=2	1	2	849.422	1697.84	11857.9	4017.79	2948.06	15305.6	88634.9	83320.7	9.94813	3.31443	0.0775219	1.11058	56	0.545422	0.263268
[K].EVPTQFLDRDEEEEDADFLKVK.[R]	1xBiotin [K]	4	Q13206	Q13206 [618-639]	Q13206 1xBiotin [K]	Probable ATP-dependent RNA helicase DDX10 OS=Homo sapiens OX=9606 GN=DDX10 PE=1 SV=2	2	3	960.12	2878.35	11522.7	11264.7	54699.9	49111.7	17889.4	7956.69	0.967357	-0.0478797	0.966783	0.0146708	379	1.00505	-0.00218617
[R].INSGGKLPNFGFVVFDDSEPVQK.[V]	1xBiotin [K6]	6	Q13283	Q13283 [371-393]	Q13283 1xBiotin [K376]	Ras GTPase-activating protein-binding protein 1 OS=Homo sapiens OX=9606 GN=G3BP1 PE=1 SV=1	1	3	907.45	2720.34	145759	60556.4	90721.8	15732.7	86064.5	8534.98	0.371443	-1.42879	0.151119	0.820681	99	0.601423	0.22082
[K].LFDSTTLEHQKTFR.[T]	1xBiotin [K11]	7	Q13347	Q13347 [214-227]	Q13347 1xBiotin [K224]	Eukaryotic translation initiation factor 3 subunit I OS=Homo sapiens OX=9606 GN=EIF3I PE=1 SV=1	1	2	974.983	1948.96	17574.4	97501.5	17963.8	48459.7	11109.2	15218.5	0.562143	-0.83099	0.540987	0.266813	245	0.869995	0.0604832
[K].SSMPQKFLGDK.[G]	1xBiotin [K6]	2	Q13422	Q13422 [276-286]	Q13422 1xBiotin [K281]	DNA-binding protein Ikaros OS=Homo sapiens OX=9606 GN=IKZF1 PE=1 SV=1	1	2	732.355	1463.7	11284.1	6657.61	19128.5	85825	107450	97814.6	7.85238	2.97313	0.000305138	3.5155	4	0.0300561	1.52207
[R].SNHSAQDSAVENLLLLSKAK.[L]	1xBiotin [K]	18	Q13422	Q13422 [361-380]	Q13422 1xBiotin [K]	DNA-binding protein Ikaros OS=Homo sapiens OX=9606 GN=IKZF1 PE=1 SV=1	1	2	1176.1	2351.2	15620.6	4677.82	16200.8	446317	565381	439484	39.7592	5.31322	0.000327684	3.48454	5	0.0258215	1.58802
[K].GTPGKGATPAPPGK.[A]	1xBiotin [K5]	16	Q13428	Q13428 [309-322]	Q13428 1xBiotin [K313]	Treacle protein OS=Homo sapiens OX=9606 GN=TCOF1 PE=1 SV=3	1	2	731.378	1461.75	1.56531e+06	1.30478e+06	1.18649e+06	1.11195e+06	1.08146e+06	1.01847e+06	0.791771	-0.336845	0.0709405	1.14911	55	0.508192	0.293972
[R].KGAAPAPPGK.[T]	1xBiotin [K1]	1	Q13428	Q13428 [384-393]	Q13428 1xBiotin [K384]	Treacle protein OS=Homo sapiens OX=9606 GN=TCOF1 PE=1 SV=3	1	2	560.302	1119.6	196864	17699.7	187509	107766	168050	191919	1.16331	0.218235	0.74724	0.12654	313	0.940615	0.0265883
[R].KGAAPAPPR.[K]	1xBiotin [K1]	1	Q13428	Q13428 [449-457]	Q13428 1xBiotin [K449]	Treacle protein OS=Homo sapiens OX=9606 GN=TCOF1 PE=1 SV=3	1	2	545.795	1090.58	70393.8	55182.7	98875.2	15702.1	16310.5	12863.7	0.199937	-2.32238	0.00960046	2.01771	15	0.252172	0.598303
[K].SPQVKPASTMGMGPLGKGAGPVPPGK.[V]	1xBiotin [K17]	26	Q13428	Q13428 [503-528]	Q13428 1xBiotin [K519]	Treacle protein OS=Homo sapiens OX=9606 GN=TCOF1 PE=1 SV=3	1	3	891.462	2672.37	387554	300541	474509	342744	437043	247599	0.883693	-0.178383	0.576585	0.239137	256	0.8874	0.0518806
[K].AASVPVKGSLGQGTAPVLPGK.[T]	1xBiotin [K7]	12	Q13428	Q13428 [726-746]	Q13428 1xBiotin [K732]	Treacle protein OS=Homo sapiens OX=9606 GN=TCOF1 PE=1 SV=3	1	2	1080.6	2160.18	5406.04	71212.3	62253	60246.2	7232.74	50171.2	0.847188	-0.239246	0.800853	0.096447	328	0.962001	0.0168246
[K].GTISAPGKVVTAAAQAK.[Q]	1xBiotin [K8]	2	Q13428	Q13428 [804-820]	Q13428 1xBiotin [K811]	Treacle protein OS=Homo sapiens OX=9606 GN=TCOF1 PE=1 SV=3	1	2	898.486	1795.97	5328.88	11645.3	15580.8	59156.9	92590.2	77462.6	7.0407	2.81572	0.00292389	2.53404	11	0.104728	0.979936
[R].KGAAPTPPGK.[T]	1xBiotin [K1]	10	Q13428	Q13428 [909-918]	Q13428 1xBiotin [K909]	Treacle protein OS=Homo sapiens OX=9606 GN=TCOF1 PE=1 SV=3	1	2	575.308	1149.61	220260	107678	150417	151299	133125	185795	0.982993	-0.0247476	0.943982	0.0250362	372	0.999809	8.29247e-05
[R].KGPAPELQGVEVALAPEELELDPMAMTQK.[Y]	1xBiotin [K1]	3	Q13435	Q13435 [815-843]	Q13435 1xBiotin [K815]	Splicing factor 3B subunit 2 OS=Homo sapiens OX=9606 GN=SF3B2 PE=1 SV=2	1	3	1106.55	3317.65	4423.97	4487.61	16784.2	14238.4	4814.11	6794.53	1.00589	0.00847132	0.992452	0.0032906	388	1.0078	-0.0033739
[R].SKSLSPSLLGYQQPALMAAPLSLADAHR.[S]	1xBiotin [K2]	7	Q13469	Q13469 [755-782]	Q13469 1xBiotin [K756]	Nuclear factor of activated T-cells, cytoplasmic 2 OS=Homo sapiens OX=9606 GN=NFATC2 PE=1 SV=2	1	3	1050.21	3148.63	113733	10245.4	8828.21	10103.5	17090.2	70457.1	0.735284	-0.443626	0.782123	0.106725	319	0.966007	0.0150195
[K].NYDIGAALDTIQYSKHPPPL.[-]	1xBiotin [K15]	33	Q13501	Q13501 [421-440]	Q13501 1xBiotin [K435]	Sequestosome-1 OS=Homo sapiens OX=9606 GN=SQSTM1 PE=1 SV=1	1	2	1220.1	2439.2	309189	220687	277983	162656	266775	181173	0.755829	-0.403868	0.186007	0.730472	114	0.642865	0.19188
[R].AVGTQTLSGAGLLKMFNK.[A]	1xBiotin [K14]	32	Q13596	Q13596 [273-290]	Q13596 1xBiotin [K286]	Sorting nexin-1 OS=Homo sapiens OX=9606 GN=SNX1 PE=1 SV=3	1	2	1031.54	2062.08	372492	295959	319433	280307	481699	263131	1.03771	0.0534016	0.874429	0.0582757	349	0.987177	0.00560488
[R].KGSFSALVGR.[T]	1xBiotin [K1]	14	Q13619	Q13619 [8-17]	Q13619 1xBiotin [K8]	Cullin-4A OS=Homo sapiens OX=9606 GN=CUL4A PE=1 SV=3	1	2	624.332	1247.66	742916	555899	661930	431563	472949	467411	0.699695	-0.515202	0.0243395	1.61369	25	0.383591	0.416132
[K].VFIDQNLSPGKGVVSLVAVHPSTVNPLGK.[Q]	1xBiotin [K11]	11	Q14186	Q14186 [16-44]	Q14186 1xBiotin [K26]	Transcription factor Dp-1 OS=Homo sapiens OX=9606 GN=TFDP1 PE=1 SV=1	1	3	1066.92	3198.73	147286	10655.8	191049	125246	163119	5731.08	0.842705	-0.2469	0.812212	0.0903306	330	0.969732	0.0133483
[K].KPPPVPALPSKLPTFGAPEQLVDLK.[Q]	1xBiotin [K]	7	Q14258	Q14258 [392-416]	Q14258 1xBiotin [K]	E3 ubiquitin/ISG15 ligase TRIM25 OS=Homo sapiens OX=9606 GN=TRIM25 PE=1 SV=2	1	3	955.87	2865.59	188558	244233	357500	9241.49	10562.4	191157	0.266941	-1.90541	0.0690763	1.16067	53	0.513511	0.28945
[K].DSFQKVILR.[RTSKG]	1xBiotin [K5]	1	Q14593	Q14593 [126-134]	Q14593 1xBiotin [K130]	Zinc finger protein 273 OS=Homo sapiens OX=9606 GN=ZNF273 PE=1 SV=3	1	2	666.361	1331.71	3881.26	234118	19049.8	5469.67	3738.7	4828.16	0.0546065	-4.19478	0.337164	0.472158	174	0.763464	0.117211
[K].NPEMLWLWGELPQAAKSSSPHK.[M]	1xBiotin [K]	8	Q14693	Q14693 [268-289]	Q14693 1xBiotin [K]	Phosphatidate phosphatase LPIN1 OS=Homo sapiens OX=9606 GN=LPIN1 PE=1 SV=2	1	3	911.449	2732.33	8023.6	6256	13485.5	10332.4	8343.72	17651.7	1.3084	0.387805	0.468761	0.329048	224	0.824517	0.0838002
[K].LTPLILKPFGNSISR.[Y]	1xBiotin [K7]	17	Q14739	Q14739 [117-131]	Q14739 1xBiotin [K123]	Delta(14)-sterol reductase LBR OS=Homo sapiens OX=9606 GN=LBR PE=1 SV=2	0	2	941.535	1882.06	63296.5	15287.8	48156.3	36528.6	69218.2	43450.3	1.17718	0.23534	0.687755	0.162566	295	0.918561	0.0368918
[R].KGGSTSSSPSR.[R]	1xBiotin [K1]	6	Q14739	Q14739 [64-74]	Q14739 1xBiotin [K64]	Delta(14)-sterol reductase LBR OS=Homo sapiens OX=9606 GN=LBR PE=1 SV=2	1	2	638.801	1276.6	13875.6	3893.49	10751.6	15415.1	9839.79	10440	1.25154	0.323707	0.524875	0.279944	237	0.872577	0.0591963
[R].VEVGPKTYIR.[Q]	1xBiotin [K6]	13	Q14764	Q14764 [28-37]	Q14764 1xBiotin [K33]	Major vault protein OS=Homo sapiens OX=9606 GN=MVP PE=1 SV=4	1	2	694.374	1387.74	239513	230428	267462	195639	298259	199226	0.939952	-0.0893413	0.698305	0.155955	299	0.920175	0.0361295
[R].NQDETEDTELQGMNEYLSSFKVAQYVVR.[E]	1xBiotin [K21]	8	Q14839	Q14839 [1261-1288]	Q14839 1xBiotin [K1281]	Chromodomain-helicase-DNA-binding protein 4 OS=Homo sapiens OX=9606 GN=CHD4 PE=1 SV=2	1	3	1173.88	3519.6	6884.58	9433.08	25377.8	52408.4	46113.8	4201.26	2.46366	1.3008	0.277522	0.556702	149	0.733851	0.134392
[K].QTPKVLVVQSFDMFK.[D]	1xBiotin [K4]	7	Q14865	Q14865 [644-658]	Q14865 1xBiotin [K647]	AT-rich interactive domain-containing protein 5B OS=Homo sapiens OX=9606 GN=ARID5B PE=1 SV=3	1	2	997.018	1993.03	20989.6	3285.88	28888.6	28369.6	28448.5	14442.2	1.34039	0.422648	0.534515	0.27204	243	0.866663	0.06215
[K].MSNADFAKLFLR.[K]	1xBiotin [K8]; 1xOxidation [M1]	3	Q15020	Q15020 [951-962]	Q15020 1xBiotin [K958]	Squamous cell carcinoma antigen recognized by T-cells 3 OS=Homo sapiens OX=9606 GN=SART3 PE=1 SV=1	1	2	827.908	1654.81	5531.53	4705.22	5561.39	10298.2	4266.55	18116.7	2.06869	1.04872	0.234026	0.630735	135	0.68301	0.165573
[K].MSNADFAKLFLR.[K]	1xBiotin [K8]	15	Q15020	Q15020 [951-962]	Q15020 1xBiotin [K958]	Squamous cell carcinoma antigen recognized by T-cells 3 OS=Homo sapiens OX=9606 GN=SART3 PE=1 SV=1	1	2	819.911	1638.81	92734.1	74741.9	119851	94402.6	111568	101473	1.07001	0.0976244	0.657532	0.182083	286	0.905831	0.0429526
[K].QVSQQPKGIMGMFASK.[A]	1xBiotin [K7]	12	Q15054	Q15054 [184-199]	Q15054 1xBiotin [K190]	DNA polymerase delta subunit 3 OS=Homo sapiens OX=9606 GN=POLD3 PE=1 SV=2	1	2	981.983	1962.96	37982.3	8885.63	58041.5	13187.3	65146	50637.7	1.22935	0.297901	0.722596	0.141105	307	0.92737	0.0327467
[R].SGGYSSGKQGR.[S]	1xBiotin [K8]	9	Q15084	Q15084 [143-153]	Q15084 1xBiotin [K150]	Protein disulfide-isomerase A6 OS=Homo sapiens OX=9606 GN=PDIA6 PE=1 SV=1	1	2	655.301	1309.6	17082	13401.3	5502.05	14078.4	16193.1	4435.96	0.96449	-0.0521615	0.9359	0.0287704	368	1.00202	-0.000877962
[K].VEDLPLKLTIYSEADLR.[K]	1xBiotin [K7]	26	Q15154	Q15154 [1966-1982]	Q15154 1xBiotin [K1972]	Pericentriolar material 1 protein OS=Homo sapiens OX=9606 GN=PCM1 PE=1 SV=5	1	2	1101.08	2201.15	71889.5	112957	151278	63429.9	74706.6	73259	0.628919	-0.669054	0.147515	0.831165	96	0.605425	0.21794
[R].QQEGFKGTFPDAR.[E]	1xBiotin [K6]	20	Q15233	Q15233 [366-378]	Q15233 1xBiotin [K371]	Non-POU domain-containing octamer-binding protein OS=Homo sapiens OX=9606 GN=NONO PE=1 SV=4	1	2	853.902	1706.8	492840	327158	349822	208357	242668	174489	0.53471	-0.903172	0.0307691	1.51188	29	0.418036	0.378786
[R].NGIGIHEHASIDLPGIKGLWPLR.[S]	1xBiotin [K17]	6	Q16531	Q16531 [392-414]	Q16531 1xBiotin [K408]	DNA damage-binding protein 1 OS=Homo sapiens OX=9606 GN=DDB1 PE=1 SV=1	1	4	680.618	2719.45	3532.17	95198.4	5804.64	65808.5	3071.96	50105	1.13823	0.186797	0.898867	0.0463046	356	0.994814	0.00225833
[K].AVTKAQK.[K]	1xBiotin [K4]	2	Q16778; P58876	Q16778 [18-24]; P58876 [18-24]	Q16778 1xBiotin [K21]; P58876 1xBiotin [K21]	Histone H2B type 2-E OS=Homo sapiens OX=9606 GN=H2BC21 PE=1 SV=3 Histone H2B type 1-D OS=Homo sapiens OX=9606 GN=H2BC5 PE=1 SV=2	1	2	486.271	971.534	73905.7	16359.8	61855.9	27488.7	40513.5	31651.4	0.655092	-0.61023	0.384784	0.414783	194	0.781469	0.107088
[M].GDYGFGVLVQSNTGNKSAFPVR.[F]	1xAcetyl [N-Term]; 1xBiotin [K16]	59	Q17RY0	Q17RY0 [2-23]	Q17RY0 1xAcetyl [N-Term]; 1xBiotin [K17]	Cytoplasmic polyadenylation element-binding protein 4 OS=Homo sapiens OX=9606 GN=CPEB4 PE=1 SV=1	1	3	861.088	2581.25	546953	599986	715667	494095	461221	559629	0.813347	-0.298058	0.114544	0.941027	76	0.593821	0.226344
[K].GLNSPVLIGKSK.[D]	1xBiotin [K]	7	Q4L235	Q4L235 [721-732]	Q4L235 1xBiotin [K]	Beta-alanine-activating enzyme OS=Homo sapiens OX=9606 GN=AASDH PE=1 SV=3	1	2	719.908	1438.81	303167	206227	176594	295244	322499	198320	1.18962	0.250497	0.464489	0.333025	221	0.828093	0.081921
[RK].FQVDKVNFHMFDVGGQR.[D]	1xBiotin [K5]	4	Q5JWF2	Q5JWF2 [855-871]	Q5JWF2 1xBiotin [K859]	Guanine nucleotide-binding protein G(s) subunit alpha isoforms XLas OS=Homo sapiens OX=9606 GN=GNAS PE=1 SV=2	1	3	750.692	2250.06	58080	7888.18	109974	7153.1	54634.9	60311.5	0.693973	-0.527049	0.625017	0.204108	273	0.902039	0.0447746
[M].ATDTSQGELVHPKALPLIVGAQLIHADK.[L]	1xAcetyl [N-Term]; 1xBiotin [K13]	39	Q5SSJ5	Q5SSJ5 [2-29]	Q5SSJ5 1xAcetyl [N-Term]; 1xBiotin [K14]	Heterochromatin protein 1-binding protein 3 OS=Homo sapiens OX=9606 GN=HP1BP3 PE=1 SV=1	1	3	1064.24	3190.69	298186	207234	368717	265015	325981	257383	0.970533	-0.043151	0.87576	0.0576147	350	0.985856	0.00618651
[K].TAGKIR.[I]	1xBiotin [K4]	4	Q5SW79	Q5SW79 [1435-1440]	Q5SW79 1xBiotin [K1438]	Centrosomal protein of 170 kDa OS=Homo sapiens OX=9606 GN=CEP170 PE=1 SV=1	1	2	436.245	871.482	101414	46215.4	93978.6	87800	98118.7	80277.9	1.10177	0.139826	0.673323	0.171777	291	0.911646	0.0401736
[K].SYLPPPEQPSSGSLKVEFFPHQEK.[D]	1xBiotin [K15]	46	Q5T8P6	Q5T8P6 [80-103]	Q5T8P6 1xBiotin [K94]	RNA-binding protein 26 OS=Homo sapiens OX=9606 GN=RBM26 PE=1 SV=3	1	3	985.485	2954.44	257613	233419	362360	244893	277604	111201	0.742564	-0.429412	0.319446	0.495603	165	0.762798	0.117591
[R].SYTPMKGGISNVWFDR.[F]	1xBiotin [K6]	24	Q5VWZ2	Q5VWZ2 [65-80]	Q5VWZ2 1xBiotin [K70]	Lysophospholipase-like protein 1 OS=Homo sapiens OX=9606 GN=LYPLAL1 PE=1 SV=3	1	2	1042.49	2083.97	199360	169104	256935	203310	315217	230147	1.19712	0.259562	0.387783	0.411411	195	0.783521	0.105949
[R].IPQNPSPHTHQQQNAPVTVIQSKAPIPCEVVK.[A]	1xBiotin [K23]; 1xCarbamidomethyl [C28]	11	Q68CP9	Q68CP9 [684-715]	Q68CP9 1xBiotin [K706]	AT-rich interactive domain-containing protein 2 OS=Homo sapiens OX=9606 GN=ARID2 PE=1 SV=2	1	4	942.988	3768.93	374904	13626.6	300789	213776	298429	96933.4	0.883681	-0.178403	0.84077	0.0753227	342	0.968607	0.0138526
[R].EPKQPQPLLR.[K]	1xBiotin [K3]	1	Q68CZ2	Q68CZ2 [559-568]	Q68CZ2 1xBiotin [K561]	Tensin-3 OS=Homo sapiens OX=9606 GN=TNS3 PE=1 SV=2	1	2	716.393	1431.78	305018	241648	262174	175033	215267	200463	0.730382	-0.453277	0.0300557	1.52207	28	0.422927	0.373734
[R].SCPETLTHAVGMSESPIGPKSTMLR.[A]	1xBiotin [K20]; 1xCarbamidomethyl [C2]; 1xOxidation [M]	6	Q68CZ2	Q68CZ2 [887-911]	Q68CZ2 1xBiotin [K906]	Tensin-3 OS=Homo sapiens OX=9606 GN=TNS3 PE=1 SV=2	1	3	976.795	2928.37	9063.38	58568.5	71822.8	4344.94	4225.42	12073.2	0.14803	-2.75604	0.109092	0.962205	72	0.596978	0.224042
[K].TEISVESKHQTLQGLAFPLQPEAQR.[A]	1xBiotin [K8]	5	Q6IBS0	Q6IBS0 [164-188]	Q6IBS0 1xBiotin [K171]	Twinfilin-2 OS=Homo sapiens OX=9606 GN=TWF2 PE=1 SV=2	1	3	1011.85	3033.55	75957.1	5984	65118	56689.3	9579.8	15348.9	0.555001	-0.849437	0.453861	0.343077	216	0.827876	0.0820346
[K].LILTTLGKSGSPIVLALPHSQLPQAQK.[V]	1xBiotin [K8]	11	Q6MZP7	Q6MZP7 [140-166]	Q6MZP7 1xBiotin [K147]	Protein lin-54 homolog OS=Homo sapiens OX=9606 GN=LIN54 PE=1 SV=3	1	3	1012.91	3036.73	10662.1	127792	14183.9	17569.4	120293	13825.8	0.993778	-0.0090042	0.995428	0.00199012	390	1.00564	-0.00244149
[R].FLAAQKGAYPIIFTAWK.[L]	1xBiotin [K6]	27	Q6NXE6	Q6NXE6 [129-145]	Q6NXE6 1xBiotin [K134]	Armadillo repeat-containing protein 6 OS=Homo sapiens OX=9606 GN=ARMC6 PE=1 SV=2	1	2	1076.08	2151.15	124867	119764	168386	86150.2	116689	130037	0.805961	-0.311219	0.255907	0.591917	141	0.715089	0.14564
[K].GKGPLPMEAIEK.[M]	1xBiotin [K2]	18	Q6P1N0	Q6P1N0 [64-75]	Q6P1N0 1xBiotin [K65]	Coiled-coil and C2 domain-containing protein 1A OS=Homo sapiens OX=9606 GN=CC2D1A PE=1 SV=1	1	2	748.386	1495.76	573663	460494	622392	389711	403597	427832	0.737159	-0.439952	0.0420493	1.37624	39	0.424806	0.371809
[R].TFDLVLKVK.[C]	1xBiotin [K7]	4	Q6P3S1	Q6P3S1 [12-20]	Q6P3S1 1xBiotin [K18]	DENN domain-containing protein 1B OS=Homo sapiens OX=9606 GN=DENND1B PE=1 SV=2	1	2	644.871	1288.73	70813.9	17148.4	17795.8	10137.6	32643	24725	0.638302	-0.647689	0.538187	0.269067	244	0.869039	0.0609606
[R].GILGKFVPPIPK.[Q]	1xBiotin [K5]	3	Q6PIW4	Q6PIW4 [335-346]	Q6PIW4 1xBiotin [K339]	Fidgetin-like protein 1 OS=Homo sapiens OX=9606 GN=FIGNL1 PE=1 SV=2	1	2	746.441	1491.88	6938.7	17997.9	17868.6	15815.1	11093.1	11270.1	0.891908	-0.165033	0.717948	0.143907	305	0.927447	0.0327108
[K].SDKLVYVDLLR.[E]	1xBiotin [K3]	11	Q6W2J9	Q6W2J9 [800-810]	Q6W2J9 1xBiotin [K802]	BCL-6 corepressor OS=Homo sapiens OX=9606 GN=BCOR PE=1 SV=1	1	2	773.919	1546.83	84292.1	12475.8	90737.8	7363.37	79657.2	12898.2	0.532884	-0.908106	0.441237	0.355328	213	0.816184	0.0882117
[K].AALSSQQQQQLALLLQQFQTLKMR.[I]	1xBiotin [K22]	11	Q6Y7W6	Q6Y7W6 [646-669]	Q6Y7W6 1xBiotin [K667]	GRB10-interacting GYF protein 2 OS=Homo sapiens OX=9606 GN=GIGYF2 PE=1 SV=1	1	3	1000.2	2998.6	17154.2	274642	37931.1	131667	18438.9	113534	0.799571	-0.322702	0.818167	0.0871579	333	0.968042	0.0141059
[K].AALSSQQQQQLALLLQQFQTLKMR.[I]	1xBiotin [K22]; 1xOxidation [M23]	15	Q6Y7W6	Q6Y7W6 [646-669]	Q6Y7W6 1xBiotin [K667]	GRB10-interacting GYF protein 2 OS=Homo sapiens OX=9606 GN=GIGYF2 PE=1 SV=1	1	3	1005.53	3014.59	3993.42	189589	28976.6	66802.1	49219.6	108696	1.0097	0.0139266	0.991119	0.00387428	385	1.01429	-0.00616121
[K].LASLPGGVLKTSSINLVSSNAQHTCK.[E]	1xBiotin [K10]; 1xCarbamidomethyl [C25]	15	Q6ZVF9	Q6ZVF9 [410-435]	Q6ZVF9 1xBiotin [K419]	G protein-regulated inducer of neurite outgrowth 3 OS=Homo sapiens OX=9606 GN=GPRIN3 PE=2 SV=2	1	3	970.174	2908.5	196378	98600.3	192139	129864	134115	163680	0.877938	-0.187809	0.587364	0.231093	261	0.886671	0.0522373
[R].ISRPHPSTAESKAPTPK.[F]	1xBiotin [K12]	43	Q71RC2	Q71RC2 [460-476]	Q71RC2 1xBiotin [K471]	La-related protein 4 OS=Homo sapiens OX=9606 GN=LARP4 PE=1 SV=3	1	3	677.354	2030.05	959558	920327	1.23424e+06	741515	1.18692e+06	826473	0.88465	-0.176821	0.516562	0.286878	231	0.881062	0.0549936
[K].TIGGGDDSFNTFFSETGAGKHVPR.[A]	1xBiotin [K20]	5	Q71U36	Q71U36 [41-64]	Q71U36 1xBiotin [K60]	Tubulin alpha-1A chain OS=Homo sapiens OX=9606 GN=TUBA1A PE=1 SV=1	1	3	908.424	2723.25	7827.09	817972	1.20483e+06	5428.53	18595.1	11253.5	0.0173725	-5.84705	0.132388	0.878152	82	0.636108	0.196469
[K].INAKLNYVPLEK.[Q]	1xBiotin [K4]	18	Q7L014	Q7L014 [904-915]	Q7L014 1xBiotin [K907]	Probable ATP-dependent RNA helicase DDX46 OS=Homo sapiens OX=9606 GN=DDX46 PE=1 SV=2	1	2	814.448	1627.89	1.11469e+06	5514.28	668866	695158	834554	725973	1.26082	0.334359	0.657218	0.182291	285	0.908575	0.0416394
[K].SSPLPAKGR.[D]	1xBiotin [K7]	13	Q7L2J0	Q7L2J0 [216-224]	Q7L2J0 1xBiotin [K222]	7SK snRNA methylphosphate capping enzyme OS=Homo sapiens OX=9606 GN=MEPCE PE=1 SV=1	1	2	569.806	1138.6	1.61323e+06	1.28885e+06	1.34775e+06	1.01973e+06	1.43121e+06	1.274e+06	0.876492	-0.190187	0.324733	0.488473	166	0.770753	0.113085
[R].VLGPKIEAVQK.[V]	1xBiotin [K5]	12	Q7Z4V5	Q7Z4V5 [550-560]	Q7Z4V5 1xBiotin [K554]	Hepatoma-derived growth factor-related protein 2 OS=Homo sapiens OX=9606 GN=HDGFL2 PE=1 SV=1	1	2	704.405	1407.8	307048	271758	289515	193137	381596	282292	0.986992	-0.0188895	0.949056	0.0227083	374	0.999807	8.37087e-05
[R].IKGPNAVQLVK.[T]	1xBiotin [K2]	16	Q7Z6Z7	Q7Z6Z7 [1916-1926]	Q7Z6Z7 1xBiotin [K1917]	E3 ubiquitin-protein ligase HUWE1 OS=Homo sapiens OX=9606 GN=HUWE1 PE=1 SV=3	1	2	696.905	1392.8	1.2177e+06	931222	1.03982e+06	650670	769544	641019	0.64641	-0.629478	0.0156829	1.80457	20	0.308954	0.510106
[K].HLMEGQKIITLDTATEIEGLSTGCK.[V]	1xBiotin [K7]; 1xCarbamidomethyl [C24]	15	Q86T24	Q86T24 [408-432]	Q86T24 1xBiotin [K414]	Transcriptional regulator Kaiso OS=Homo sapiens OX=9606 GN=ZBTB33 PE=1 SV=2	1	3	991.157	2971.46	168472	18220.3	167682	156516	136701	155314	1.2657	0.339933	0.566934	0.246467	252	0.886397	0.0523718
[K].AAFQSQYKSHFVAASLSNQK.[A]	1xBiotin [K8]	6	Q86XP3	Q86XP3 [701-720]	Q86XP3 1xBiotin [K708]	ATP-dependent RNA helicase DDX42 OS=Homo sapiens OX=9606 GN=DDX42 PE=1 SV=1	1	3	813.403	2438.19	156979	3002.06	124607	123431	162634	106027	1.37775	0.462313	0.51136	0.291273	229	0.879808	0.0556122
[K].LSSSMNSIKTFWSPELK.[K]	1xBiotin [K9]	16	Q8IUD2	Q8IUD2 [179-195]	Q8IUD2 1xBiotin [K187]	ELKS/Rab6-interacting/CAST family member 1 OS=Homo sapiens OX=9606 GN=ERC1 PE=1 SV=1	1	2	1091.04	2181.07	344919	144263	221273	216688	307380	179114	0.989763	-0.0148453	0.973938	0.0114687	380	1.00982	-0.00424397
[K].EKPDIFQLVSVK.[L]	1xBiotin [K2]	3	Q8IWA0	Q8IWA0 [122-133]	Q8IWA0 1xBiotin [K123]	WD repeat-containing protein 75 OS=Homo sapiens OX=9606 GN=WDR75 PE=1 SV=1	0	2	814.941	1628.87	62585.7	15449	39031.3	34188.3	50111.9	5069.64	0.763414	-0.389462	0.651605	0.186016	283	0.907182	0.0423058
[K].SSYKSILPYPVSPK.[Q]	1xBiotin [K4]	15	Q8IWI9	Q8IWI9 [913-926]	Q8IWI9 1xBiotin [K916]	MAX gene-associated protein OS=Homo sapiens OX=9606 GN=MGA PE=1 SV=4	1	2	896.471	1791.93	9363.33	297861	340056	286518	381327	268550	1.44666	0.532728	0.429066	0.367476	208	0.81275	0.0900432
[K].NLGFQMLQKMGWK.[E]	1xBiotin [K9]	7	Q8IX01	Q8IX01 [1013-1025]	Q8IX01 1xBiotin [K1021]	SURP and G-patch domain-containing protein 2 OS=Homo sapiens OX=9606 GN=SUGP2 PE=1 SV=2	1	2	903.947	1806.89	5038.56	9307.32	7605.85	12886.7	27200.7	24890.4	2.96003	1.56561	0.0357627	1.44657	33	0.426985	0.369587
[K].GGVGKLVTLR.[N]	1xBiotin [K5]	6	Q8IX01	Q8IX01 [239-248]	Q8IX01 1xBiotin [K243]	SURP and G-patch domain-containing protein 2 OS=Homo sapiens OX=9606 GN=SUGP2 PE=1 SV=2	1	2	613.358	1225.71	198383	88458.5	169687	127312	148277	137742	0.905378	-0.143409	0.689205	0.161652	296	0.917387	0.0374473
[K].KFVPDYYK.[MV]	1xBiotin [K1]	15	Q8IZX4	Q8IZX4 [1554-1561]	Q8IZX4 1xBiotin [K1554]	Transcription initiation factor TFIID subunit 1-like OS=Homo sapiens OX=9606 GN=TAF1L PE=1 SV=1	1	2	643.318	1285.63	1.4096e+06	1.30366e+06	1.20399e+06	1.32002e+06	1.49431e+06	1.12304e+06	1.00514	0.0073923	0.958983	0.0181891	377	1.00223	-0.000965747
[K].VQTLSNQPLLKSPAPPLLHVAALGQK.[Q]	1xBiotin [K11]	24	Q8N163	Q8N163 [113-138]	Q8N163 1xBiotin [K123]	Cell cycle and apoptosis regulator protein 2 OS=Homo sapiens OX=9606 GN=CCAR2 PE=1 SV=2	1	3	982.89	2946.66	350752	251760	668692	845919	243721	204472	1.01802	0.0257669	0.976409	0.0103683	381	1.00972	-0.00420297
[K].SPAPPLLHVAALGQKQGILGAQPQLIFQPHR.[I]	1xBiotin [K15]	3	Q8N163	Q8N163 [124-154]	Q8N163 1xBiotin [K138]	Cell cycle and apoptosis regulator protein 2 OS=Homo sapiens OX=9606 GN=CCAR2 PE=1 SV=2	1	4	877.987	3508.94	2649.81	9045.48	13436.6	9640.78	8113.93	43474.7	2.43632	1.2847	0.371243	0.430341	191	0.765811	0.115878
[R].LKGTVLPVATIQNASTAMLMAASVAR.[K]	1xBiotin [K2]	7	Q8N1G0	Q8N1G0 [396-421]	Q8N1G0 1xBiotin [K397]	Zinc finger protein 687 OS=Homo sapiens OX=9606 GN=ZNF687 PE=1 SV=1	1	3	947.509	2840.52	13378	11585	15882.2	3380.79	27685.1	26473.2	1.40871	0.494376	0.525222	0.279657	238	0.869486	0.0607375
[K].MIAKNVLGLVPQALPK.[A]	1xBiotin [K4]	5	Q8N1G0	Q8N1G0 [436-451]	Q8N1G0 1xBiotin [K439]	Zinc finger protein 687 OS=Homo sapiens OX=9606 GN=ZNF687 PE=1 SV=1	1	2	959.555	1918.1	6846.36	6380.5	4950.1	50739.2	145205	17331.7	11.7333	3.55254	0.1647	0.783305	104	0.623961	0.204842
[R].GWDDTYVLSDMLKTVK.[I]	1xBiotin [K]	6	Q8N6R0	Q8N6R0 [682-697]	Q8N6R0 1xBiotin [K]	eEF1A lysine and N-terminal methyltransferase OS=Homo sapiens OX=9606 GN=EEF1AKNMT PE=1 SV=1	1	2	1049.01	2097	15213.3	51751.3	10599	21355.3	20654.1	15271.2	0.738498	-0.437334	0.634447	0.197605	276	0.905696	0.0430176
[R].KTEYISTEFNR.[Y]	1xBiotin [K1]	1	Q8N7H5	Q8N7H5 [133-143]	Q8N7H5 1xBiotin [K133]	RNA polymerase II-associated factor 1 homolog OS=Homo sapiens OX=9606 GN=PAF1 PE=1 SV=2	1	2	807.384	1613.76	11265.6	82001.8	18706	2413.5	2705.39	11486	0.148294	-2.75347	0.232931	0.632773	134	0.684886	0.164382
[R].YNLYTAEGKYIFK.[E]	1xBiotin [K13]	3	Q8N9N2	Q8N9N2 [323-335]	Q8N9N2 1xBiotin [K335]	Activating signal cointegrator 1 complex subunit 1 OS=Homo sapiens OX=9606 GN=ASCC1 PE=1 SV=1	1	2	918.455	1835.9	47520.3	15603.1	41144.8	11838.4	11488	2322.82	0.245992	-2.02332	0.0626435	1.20312	49	0.503705	0.297824
[R].RPDQQLQGEGKIIDR.[R]	1xBiotin [K11]	3	Q8NC51	Q8NC51 [112-126]	Q8NC51 1xBiotin [K122]	Plasminogen activator inhibitor 1 RNA-binding protein OS=Homo sapiens OX=9606 GN=SERBP1 PE=1 SV=2	1	3	660.343	1979.01	222567	132979	236345	155541	242329	161648	0.945306	-0.0811474	0.813384	0.0897046	331	0.968197	0.0140364
[R].KSVSPSK.[T]	1xBiotin [K1]	3	Q8NCD3	Q8NCD3 [554-560]	Q8NCD3 1xBiotin [K554]	Holliday junction recognition protein OS=Homo sapiens OX=9606 GN=HJURP PE=1 SV=2	1	2	479.755	958.503	119585	26710.8	88094.1	68148.1	59001.7	80555.5	0.886151	-0.174375	0.766426	0.11553	318	0.949597	0.0224608
[R].TSAAAVSSKLLQAR.[V]	1xBiotin [K9]	5	Q8NF50	Q8NF50 [886-899]	Q8NF50 1xBiotin [K894]	Dedicator of cytokinesis protein 8 OS=Homo sapiens OX=9606 GN=DOCK8 PE=1 SV=3	1	2	814.943	1628.88	69511.6	9454.56	73317.2	16401.1	60952.6	9907.96	0.573022	-0.803339	0.454192	0.342761	217	0.824662	0.0837241
[K].SPFLPSMKMQK.[V]	1xBiotin [K11]	2	Q8NFD5	Q8NFD5 [1559-1569]	Q8NFD5 1xBiotin [K1569]	AT-rich interactive domain-containing protein 1B OS=Homo sapiens OX=9606 GN=ARID1B PE=1 SV=2	1	2	760.377	1519.75	13574.6	14681.7	15078.5	16342.5	10295.3	9097.22	0.824625	-0.278189	0.330108	0.481344	170	0.765073	0.116297
[truncated: 148 more rows]

## Sheet: Pomalidomide
Annotated Sequence	Modifications	# PSMs	Master Protein Accessions	Positions in Master Proteins	Modifications in Master Proteins	Master Protein Descriptions	# Missed Cleavages	Charge	m/z	Theo. MH+ [Da]	Abundances: DMSO_1	Abundances: DMSO_2	Abundances: DMSO_3	Abundances: Pom_1	Abundances: Pom_2	Abundances: Pom_3	Ratio (Pom/DMSO)	Ratio (log 2)	p Value	− p Value (LOG10)	p Value Rank	q value	q value (-log10)
[truncated: 394 more rows]

[truncated: 1 more sheets: 5-Hydroxythalidomide]
