# Supplementary material for: A proximity biotinylation-based approach to identify protein-E3 ligase interactions induced by PROTACs and molecular glues
Source: Nat Commun. 2022 Jan 10;13:183. doi: 10.1038/s41467-021-27818-z (PMC8748630; doi:10.1038/s41467-021-27818-z)
Supplement: Supplementary file 9 — Supplementary Dataset 6 [file 41467_2021_27818_MOESM9_ESM.xlsx]

## Sheet: PeputideGroups
Confidence	Annotated Sequence	Modifications	# Protein Groups	# Proteins	# PSMs	Master Protein Accessions	Positions in Master Proteins	Modifications in Master Proteins	Master Protein Descriptions	# Missed Cleavages	Theo. MH+ [Da]	Abundance Ratio: (5-HT) / (DMSO)	Abundance Ratio: (Len) / (DMSO)	Abundance Ratio: (Pom) / (DMSO)	Abundance Ratio: (Tha) / (DMSO)	Abundance Ratio Adj. P-Value: (5-HT) / (DMSO)	Abundance Ratio Adj. P-Value: (Len) / (DMSO)	Abundance Ratio Adj. P-Value: (Pom) / (DMSO)	Abundance Ratio Adj. P-Value: (Tha) / (DMSO)	Abundance Ratio Variability [%]: (5-HT) / (DMSO)	Abundance Ratio Variability [%]: (Len) / (DMSO)	Abundance Ratio Variability [%]: (Pom) / (DMSO)	Abundance Ratio Variability [%]: (Tha) / (DMSO)	Abundances (Grouped): 5-HT	Abundances (Grouped): DMSO	Abundances (Grouped): Len	Abundances (Grouped): Pom	Abundances (Grouped): Tha	Abundances (Grouped) CV [%]: 5-HT	Abundances (Grouped) CV [%]: DMSO	Abundances (Grouped) CV [%]: Len	Abundances (Grouped) CV [%]: Pom	Abundances (Grouped) CV [%]: Tha	Abundances (Scaled): F13: Sample, 5-HT	Abundances (Scaled): F14: Sample, 5-HT	Abundances (Scaled): F15: Sample, 5-HT	Abundances (Scaled): F1: Sample, DMSO	Abundances (Scaled): F2: Sample, DMSO	Abundances (Scaled): F3: Sample, DMSO	Abundances (Scaled): F7: Sample, Len	Abundances (Scaled): F8: Sample, Len	Abundances (Scaled): F9: Sample, Len	Abundances (Scaled): F10: Sample, Pom	Abundances (Scaled): F11: Sample, Pom	Abundances (Scaled): F12: Sample, Pom	Abundances (Scaled): F4: Sample, Tha	Abundances (Scaled): F5: Sample, Tha	Abundances (Scaled): F6: Sample, Tha	Abundances (Normalized): F13: Sample, 5-HT
High	[M].SKSESPKEPEQLR.[K]	1xAcetyl [N-Term]; 1xBiotin [K2]	1	1	11	P09651	P09651 [2-14]	P09651 1xAcetyl [N-Term]; 1xBiotin [K3]	Heterogeneous nuclear ribonucleoprotein A1 OS=Homo sapiens OX=9606 GN=HNRNPA1 PE=1 SV=5	2	1782.87	0.02	0.964	0.016	1.132	1.1088e-09	0.997486	1.81429e-15	0.9889	64.48	101.66	144.55	145.01	5.4	266.3	218.5	3.2	6.6	11.85	89.42	92.46	56.6	167.79	4.1	4.6	5.2	2.7	227.1	325.8	4.5	314.1	186.3	1.7	2.7	5.3	407.1	3	5.6	7133.81
High	[K].GKNCVAIAADR.[R]	1xBiotin [K2]; 1xCarbamidomethyl [C4]	1	1	1	P49720	P49720 [16-26]	P49720 1xBiotin [K17]	Proteasome subunit beta type-3 OS=Homo sapiens OX=9606 GN=PSMB3 PE=1 SV=2	1	1400.68	0.028	0.015	0.026	0.683	3.82987e-08	4.48116e-12	1.81429e-15	0.758103	22.24	47.83	113.77	24.7	6.9	282.2	4.1	7.4	199.4	18.02	15.1	71.73	160.4	81.9	6.6	6.5	8.8	271	316	233.5	3	4	10.8	4	7.1	213.1	191.5	8.3	216	6629.27
High	[K].ISKGANPVEIR.[R]	1xBiotin [K3]	1	1	2	P10809	P10809 [131-141]	P10809 1xBiotin [K133]	60 kDa heat shock protein, mitochondrial OS=Homo sapiens OX=9606 GN=HSPD1 PE=1 SV=2	1	1409.76	0.034	0.559	0.641	0.548	3.3143e-07	0.748042	0.873534	0.371719	138.97	28.65	23.38	20.2	6.1	178.6	104	114.6	96.8	154.12	15.92	74.02	6.24	10.76	106.1	2.6	5.9	145.7	173.6	200.9	101	11.2	112.4	111.3	123.7	111.1	110.2	94.1	90.3	74223.4
High	[K].QYGLKMK.[T]	1xBiotin [K5]	1	1	1	Q9UQ80	Q9UQ80 [254-260]	Q9UQ80 1xBiotin [K258]	Proliferation-associated protein 2G4 OS=Homo sapiens OX=9606 GN=PA2G4 PE=1 SV=3	1	1093.55	0.045	0.07	0.278	0.056	5.75761e-06	3.64067e-05	0.0373659	4.58778e-14	123.58	132.62	146.41	120.33	14.7	418.6	19.8	23.5	23.4	37.95	82.96	71.32	161.38	54.05	11.4	11.3	20.9	460.3	325.6	23.3	15.4	6.7	32.1	18.3	518.3	6.5	18.2	24.6	6.9	3399.21
High	[R].LFHPKLIIAGTSCYSR.[N]	1xBiotin [K5]; 1xCarbamidomethyl [C13]	1	1	2	P34896	P34896 [192-207]	P34896 1xBiotin [K196]	Serine hydroxymethyltransferase, cytosolic OS=Homo sapiens OX=9606 GN=SHMT1 PE=1 SV=1	1	2089.07	0.055	0.524	0.174	0.809	3.22245e-05	0.658244	0.00320048	0.981055	51.62	38.29	106.67	38.29	9.4	195.6	102.6	34	158.3	122.69	20.35	74.56	109.23	69.92	75.7	9.9	8.4	151.9	229.9	204.9	14.8	107.4	141.3	126.9	8.2	35.6	165.8	193.3	26	21514
High	[K].GYKYNPMYSEPVDQEYLPEELR.[G]	1xBiotin [K3]	1	1	15	Q96S55	Q96S55 [634-655]	Q96S55 1xBiotin [K636]	ATPase WRNIP1 OS=Homo sapiens OX=9606 GN=WRNIP1 PE=1 SV=2	1	2946.33	0.068	0.696	0.344	0.088	0.000183416	0.973029	0.126755	4.87061e-10	74.73	138.81	138.81	125.13	27	397.8	35	20.3	19.9	27.53	80.81	133.62	132.66	76.96	26.2	22.2	14.8	455.4	328.1	29	28.1	28.9	317	156.5	12.2	16.7	16.4	8.2	40.2	6755.99
High	[R].KTEYISTEFNR.[Y]	1xBiotin [K1]	1	1	9	Q8N7H5	Q8N7H5 [133-143]	Q8N7H5 1xBiotin [K133]	RNA polymerase II-associated factor 1 homolog OS=Homo sapiens OX=9606 GN=PAF1 PE=1 SV=2	1	1613.76	0.084	0.792	0.71	0.692	0.000785244	0.997486	0.941567	0.782843	129.8	50.96	50.42	53.24	12.7	152.3	121.3	108.1	105.5	137.19	23.32	77.19	79.47	77.8	5.2	14.2	118.9	177.1	169.7	112	10.4	135.1	140.3	11.9	165.4	120.4	183.3	117.5	18.7	2610.37
High	[R].IKTLHAQIIEK.[D]	1xBiotin [K2]	1	1	2	Q4VCS5	Q4VCS5 [748-758]	Q4VCS5 1xBiotin [K749]	Angiomotin OS=Homo sapiens OX=9606 GN=AMOT PE=1 SV=1	1	1519.87	0.099	0.629	0.119	0.125	0.00224223	0.884274	0.000285305	6.75625e-05	99.25	76.55	55.44	52.01	22.7	254.9	160.2	30.4	31.9	143.36	40.47	94.05	6.08	7.91	19	244.1	12.7	128.1	213.9	301.8	12.1	134.4	278	25.5	24.4	27.5	26.7	27.9	23.9	7296.11
High	[K].GYKYNPMYSEPVDQEYLPEELR.[G]	1xBiotin [K3]; 1xOxidation [M7]	1	1	6	Q96S55	Q96S55 [634-655]	Q96S55 1xBiotin [K636]	ATPase WRNIP1 OS=Homo sapiens OX=9606 GN=WRNIP1 PE=1 SV=2	1	2962.33	0.101	0.116	0.229	0.104	0.00244349	0.0013297	0.025694	9.46586e-06	132.78	131.2	134.49	106.7	29.8	349.2	40.6	46.6	33.8	68.51	88.34	40.39	65.22	39.98	12.2	30.5	57.9	357.2	572	18.5	18.7	44.4	41.6	131.2	47.7	45.6	28.6	34.6	59.4	2076.72
High	[K].NMVKSADGVIVSGVK.[D]	1xBiotin [K4]	1	1	4	Q9UNH7	Q9UNH7 [190-204]	Q9UNH7 1xBiotin [K193]	Sorting nexin-6 OS=Homo sapiens OX=9606 GN=SNX6 PE=1 SV=1	1	1729.9	0.105	0.8	0.994	0.749	0.00321416	0.997486	0.994801	0.89788	135.26	24.69	19.75	38.1	14.2	134.4	107.5	131.1	112.9	147.2	16.08	69.35	12.15	70.26	14.3	163.4	4	136	113.3	156.9	126.4	108.8	17.6	132.6	123.5	155.9	15.6	117.5	114.2	8932.66
High	[-].MKIEEVK.[S]	1xBiotin [K2]; 1xOxidation [M1]	1	1	4	Q9Y265	Q9Y265 [1-7]	Q9Y265 1xBiotin [K2]	RuvB-like 1 OS=Homo sapiens OX=9606 GN=RUVBL1 PE=1 SV=1	1	1118.56	0.11	0.109	0.111	0.692	0.00398428	0.000970872	8.07993e-05	0.782665	122.29	140.35	133.32	144.22	35.2	318.6	34.9	35.4	76	64.12	117.08	68.15	33.11	132.91	18.5	10.7	38.9	621.9	168	16.9	18.4	7.4	34.7	24.5	18.7	12.3	38.9	430.1	40.1	4780.9
High	[K].TSSAFVGKTPEASPEPK.[D]	1xBiotin [K8]	1	1	3	Q99460	Q99460 [303-319]	Q99460 1xBiotin [K310]	26S proteasome non-ATPase regulatory subunit 1 OS=Homo sapiens OX=9606 GN=PSMD1 PE=1 SV=2	1	1958.95	0.11	0.063	0.062	0.087	0.00398428	1.81731e-05	1.10675e-07	6.45528e-12	54.52	55.92	31.08	122.87	34	384.2	24.4	24	33.4	104.27	18.21	43.59	33.88	128.37	158.8	27.3	30.1	353.2	339.3	248.1	15.4	21.5	36	13.1	21.2	26.8	172.5	29.5	7.4	47101.3
High	[R].WSNAKMEIATK.[D]	1xBiotin [K5]	1	1	1	Q15181	Q15181 [53-63]	Q15181 1xBiotin [K57]	Inorganic pyrophosphatase OS=Homo sapiens OX=9606 GN=PPA1 PE=1 SV=2	1	1504.73	0.111	0.132	0.044	0.201	0.00398789	0.0029981	1.10128e-08	0.00654611	131.38	131.38	131.38	135.57	37.4	336	44.4	14.9	67.4	43.61	94.85	5.28	22.54	39.92	31.9	69.9	38.3	648.2	343.7	13	43.5	45.4	48.3	13.1	15.2	20.2	69	70	30.4	4965.13
High	[K].MTQPQSKSAFPLSR.[K]	1xBiotin [K7]	1	1	7	Q9NYR9	Q9NYR9 [168-181]	Q9NYR9 1xBiotin [K174]	NF-kappa-B inhibitor-interacting Ras-like protein 2 OS=Homo sapiens OX=9606 GN=NKIRAS2 PE=1 SV=1	1	1803.89	0.115	0.622	0.079	0.743	0.0046013	0.872952	2.46341e-07	0.884961	89.48	21.05	42.31	34.89	21.8	188.8	114.4	14.3	160.7	108.73	17.31	18.22	123.3	81.08	101.3	12.9	20.7	221.2	157.6	180	98.1	109.1	138.7	13.6	12.5	109.7	153.2	7.1	164.3	49960.5
High	[K].KQPSVLVTFPKEER.[K]	1xBiotin [K11]	1	1	1	O75179	O75179 [1651-1664]	O75179 1xBiotin [K1661]	Ankyrin repeat domain-containing protein 17 OS=Homo sapiens OX=9606 GN=ANKRD17 PE=1 SV=3	2	1884	0.117	0.116	0.102	0.707	0.00499856	0.00131633	9.0283e-05	0.8603	15.18	76.13	31.58	23.42	28.8	245.7	26.8	24.9	173.8	29.65	24.14	109.47	31.34	14.81	28.8	17.4	32.1	162.3	245.6	263.5	26.7	139.5	18.8	24.9	16.6	31.9	173.8	181.9	136.3	8407.73
High	[R].EVLKVQTHLENPTR.[Y]	1xBiotin [K4]	1	1	1	P19532	P19532 [175-188]	P19532 1xBiotin [K178]	Transcription factor E3 OS=Homo sapiens OX=9606 GN=TFE3 PE=1 SV=4	1	1889.99	0.128	0.206	0.754	0.148	0.00830674	0.0312546	0.963005	0.00536421	120.25	120.25	140.14	120.25	39.4	307.5	63.3	44.2	45.6	63.67	88.24	63.51	137.61	13.63	33.1	56.4	12.9	467.3	258	25.7	10.5	54.7	53.1	353.7	37.1	19.4	34.6	38.3	45.2	5457.31
High	[K].SEMAFKAQNATTK.[V]	1xBiotin [K6]	1	1	1	Q9Y5V3	Q9Y5V3 [142-154]	Q9Y5V3 1xBiotin [K147]	Melanoma-associated antigen D1 OS=Homo sapiens OX=9606 GN=MAGED1 PE=1 SV=3	1	1652.78	0.13	0.06	0.078	0.096	0.0088134	1.25847e-05	5.39196e-06	1.25818e-09	13.24	47.86	53.38	124.5	47.7	366.7	21.9	28.5	35.2	50.91	4.51	43.83	66.17	130.9	47.9	14.8	43.7	325.3	355.4	335.7	20.1	11.7	29.6	26.1	7.9	40.8	32.2	201	7.9	10679.7
High	[K].GKIEVLDSPASK.[K]	1xBiotin [K2]	1	1	1	Q8N5I9	Q8N5I9 [171-182]	Q8N5I9 1xBiotin [K172]	Uncharacterized protein C12orf45 OS=Homo sapiens OX=9606 GN=C12orf45 PE=1 SV=2	1	1469.77	0.139	0.292	0.149	0.055	0.0122776	0.13742	0.0807273	5.95892e-06	49.77	97.46	34.59	22.04	43.9	304.4	80.9	53.4	17.5	36.45	29.21	159.07	16.65	11.07	22.2	10.6	15.3	106.1	159.7	93.9	967	27.4	28.2	14	18.6	19.3	6.1	5.2	6.5	7996.83
High	[K].EVLLKTNLSGR.[Q]	1xBiotin [K5]	1	1	4	Q6IN85	Q6IN85 [729-739]	Q6IN85 1xBiotin [K733]	Serine/threonine-protein phosphatase 4 regulatory subunit 3A OS=Homo sapiens OX=9606 GN=PPP4R3A PE=1 SV=1	1	1455.8	0.144	0.449	0.866	0.409	0.0147401	0.454641	0.988737	0.121646	113.26	142.55	106.67	139.43	29.7	207	32.2	205.4	25.7	42.68	86.65	145.34	87.47	135.42	21.9	15.1	35.3	24.8	152.8	301.1	11.1	23.7	288.9	260.8	13.2	151.7	170.4	19	10.1	6354.85
High	[R].IQLLKIGSAIQR.[L]	1xBiotin [K5]	1	1	4	Q96SW2	Q96SW2 [296-307]	Q96SW2 1xBiotin [K300]	Protein cereblon OS=Homo sapiens OX=9606 GN=CRBN PE=1 SV=1	1	1565.92	0.17	0.266	0.266	0.641	0.0365991	0.0937327	0.173306	0.931045	62.49	50.97	42.15	32.18	36	211.9	56.4	51.9	143.9	64.66	17.6	51.72	70.65	67.46	61.2	35.4	13.7	173	208.6	246.7	55.5	35.7	100.1	148.6	51.1	46	158.2	24.4	141.7	10968.4
High	[K].HLKTLR.[H]	1xBiotin [K3]	1	1	1	Q8IZE3	Q8IZE3 [56-61]	Q8IZE3 1xBiotin [K58]	Protein-associating with the carboxyl-terminal domain of ezrin OS=Homo sapiens OX=9606 GN=SCYL3 PE=1 SV=3	1	993.566	0.17	0.113	0.098	0.135	0.0365991	0.00109531	0.000316936	4.20871e-08	113.94	73.02	43.95	104.5	53.7	316.1	45.3	42.2	42.6	125.87	44.2	65.18	37.82	136.51	20	37.1	254.8	218.6	141.1	347.3	6.9	31.3	39.2	13.8	30.4	29.2	29.5	17.3	283.4	5315.4
High	[R].ALALLTWACLVALGYVLVFDAWTK.[A]	1xBiotin [K24]; 1xCarbamidomethyl [C9]	1	1	1	P51828	P51828 [95-118]	P51828 1xBiotin [K118]	Adenylate cyclase type 7 OS=Homo sapiens OX=9606 GN=ADCY7 PE=1 SV=1	0	2920.55	0.171	0.585	0.433	0.918	0.037444	0.803228	0.716099	0.993198	19.32	34.69	38.71	28.41	28	142.1	97.9	75.1	156.8	15.82	16.5	49.47	47.68	24.65	33.2	24.3	31	141.6	157.2	194.4	113.8	108.2	37.1	83.1	84.3	29.5	178.5	173.4	110.3	9039.05
High	[R].KMEIYRPHK.[A]	1xBiotin [K1]	2	2	1	Q13547; Q92769	Q13547 [50-58]; Q92769 [51-59]	Q13547 1xBiotin [K50]; Q92769 1xBiotin [K51]	Histone deacetylase 1 OS=Homo sapiens OX=9606 GN=HDAC1 PE=1 SV=1 Histone deacetylase 2 OS=Homo sapiens OX=9606 GN=HDAC2 PE=1 SV=2	1	1427.73	0.178	0.162	0.194	0.618	0.0469799	0.00918016	0.0289406	0.706603	130.76	124.73	133.74	107.1	41.4	232.3	37.7	45.1	143.5	45.12	90.55	62.01	35.67	66.05	48.6	20	54.8	272.5	464.4	13.2	13.5	62.9	44.2	53	26.3	54.7	29.5	168.4	174	8405.63
High	[R].VLPSNYNFEIPKTIWR.[I]	1xBiotin [K12]	1	1	4	Q9BZG8	Q9BZG8 [53-68]	Q9BZG8 1xBiotin [K64]	2-(3-amino-3-carboxypropyl)histidine synthase subunit 1 OS=Homo sapiens OX=9606 GN=DPH1 PE=1 SV=2	1	2203.14	0.188	0.087	0.208	0.262	0.0559206	0.0001956	0.253277	0.160006	58.95	68.65	40.29	13.98	40.9	304.1	19.9	52.1	83	27.04	29.21	69.29	16.48	33.74	40.4	64.7	43	320.2	344.5	189.8	55.9	16.5	20.9	54.9	71.8	54.3	90.3	45.4	87.4	4741.34
High	[K].FLGGDMEHTHLVKGLDFALLQK.[V]	1xBiotin [K13]; 1xOxidation [M6]	1	1	6	Q13123	Q13123 [152-173]	Q13123 1xBiotin [K164]	Protein Red OS=Homo sapiens OX=9606 GN=IK PE=1 SV=3	1	2711.37	0.197	0.379	0.127	0.254	0.0682414	0.298625	0.00105215	0.00474039	137.95	144.48	140.62	135.52	45.2	309.5	49.2	39.2	56.9	75.13	96.16	117.92	59.78	70.55	100.6	36.9	24.9	510.6	252.8	13	13.5	193.8	40.2	53.2	32	13.8	38.5	46.5	129.6	18927.5
High	[R].VNLIYGTISDGCTEQSCPVMSGGPKYEYR.[W]	1xBiotin [K25]; 2xCarbamidomethyl [C12; C17]	1	1	8	Q96BX8	Q96BX8 [72-100]	Q96BX8 1xBiotin [K96]	MOB kinase activator 3A OS=Homo sapiens OX=9606 GN=MOB3A PE=1 SV=1	1	3507.57	0.219	0.242	0.22	0.464	0.105863	0.0659085	0.29828	0.622796	127.13	31.02	76.69	99.78	37.8	276.7	64	44.8	76.7	146.31	56.07	15.07	33.31	83.71	383.2	14	30.4	249.3	223	64	60.3	44.6	51.6	29	36.1	54.8	61.8	29.7	168.1	61925.7
High	[R].NQDETEDTELQGMNEYLSSFKVAQYVVR.[E]	1xBiotin [K21]; 1xOxidation [M13]	1	1	8	Q14839	Q14839 [1261-1288]	Q14839 1xBiotin [K1281]	Chromodomain-helicase-DNA-binding protein 4 OS=Homo sapiens OX=9606 GN=CHD4 PE=1 SV=2	1	3535.6	0.222	0.363	0.943	0.743	0.110432	0.268557	0.994801	0.981055	84.33	107.41	107.41	124.65	38.7	174.3	63.3	164.5	59.3	20.26	68.36	120.01	93.77	96.54	34.4	23.1	32.5	146.3	229.5	40.3	242.6	11.9	53.1	138	9.4	271.1	49.7	30	188.1	7076
High	[R].FLAAQKGAYPIIFTAWK.[L]	1xBiotin [K6]	1	1	24	Q6NXE6	Q6NXE6 [129-145]	Q6NXE6 1xBiotin [K134]	Armadillo repeat-containing protein 6 OS=Homo sapiens OX=9606 GN=ARMC6 PE=1 SV=2	1	2151.15	0.228	0.482	0.213	0.244	0.118643	0.541708	0.00554152	0.000371618	43.99	70.01	70.01	74.61	52.7	230.8	111.3	49.1	56.2	5.32	41.19	87.95	75.34	86.11	55.6	53.3	59.2	315.9	243.6	128.6	117.5	4.4	176.7	90.9	12.8	51.8	10.8	59.3	119.5	30905.5
High	[K].FMPNNQLNYKSTQLSHLVYR.[-]	1xBiotin [K10]	1	1	4	Q9UM82	Q9UM82 [501-520]	Q9UM82 1xBiotin [K510]	Spermatogenesis-associated protein 2 OS=Homo sapiens OX=9606 GN=SPATA2 PE=1 SV=2	1	2679.32	0.228	0.132	0.133	0.131	0.118643	0.0029981	0.000879489	0.000299151	109.55	132.72	132.72	108.9	56.5	360.6	15.2	20.2	47.4	99.8	73.66	84.38	67.87	41.12	169.7	11.3	62.1	473	396.5	49.6	62.5	16.7	15.7	62.9	22.3	20.6	52.1	24.5	60.4	27780.7
High	[R].FGAGTLKSLHYD.[-]	1xBiotin [K7]	1	1	8	Q5HYI8	Q5HYI8 [225-236]	Q5HYI8 1xBiotin [K231]	Rab-like protein 3 OS=Homo sapiens OX=9606 GN=RABL3 PE=1 SV=1	1	1534.74	0.231	0.884	0.802	0.127	0.12261	0.997486	0.988737	0.0103343	76.44	55.5	42.09	45.9	34.8	150.8	133.2	161	20.1	107.26	21.42	83.14	53.13	47.74	166.7	22.7	34.4	207.8	143.5	148.8	12.5	131.5	202.7	48.3	166.8	159	9	19.9	26.4	36708.5
High	[R].SSSSPLVVVSVKSPNQSLR.[L]	1xBiotin [K12]	1	1	5	Q96B01	Q96B01 [315-333]	Q96B01 1xBiotin [K326]	RAD51-associated protein 1 OS=Homo sapiens OX=9606 GN=RAD51AP1 PE=1 SV=1	1	2197.16	0.236	0.869	0.35	0.557	0.130026	0.997486	0.739789	0.844524	91.22	74.79	32.45	60.6	80.2	130.9	113.7	52.8	122.4	51.47	73.6	47.47	12.6	59.09	22.9	76.4	61.9	100.5	324.2	101.2	87.9	87.7	187.3	40.8	35.2	45.3	94.6	180.5	53.6	2443.41
High	[R].TQSDGIQQAKVQILPECVLPSTMSAVQLESLNK.[C]	1xBiotin [K10]; 1xCarbamidomethyl [C17]	1	1	2	Q96SW2	Q96SW2 [172-204]	Q96SW2 1xBiotin [K181]	Protein cereblon OS=Homo sapiens OX=9606 GN=CRBN PE=1 SV=1	1	3838.94	0.248	0.166	0.166	0.278	0.162471	0.0102803	0.0616197	0.0544734	39.29	49.96	16.55	102.41	63.9	302	39	45.5	49.7	12.61	35.45	16.8	30.04	92.91	59.3	75.6	64	304.6	302.5	148.9	39	50.6	37.6	27.2	50.6	45.5	49.8	41.4	203.5	9667.36
High	[K].SGLTGYIKGIFGFR.[S]	1xBiotin [K8]	1	1	14	Q9UHB9	Q9UHB9 [613-626]	Q9UHB9 1xBiotin [K620]	Signal recognition particle subunit SRP68 OS=Homo sapiens OX=9606 GN=SRP68 PE=1 SV=2	1	1741.91	0.252	0.257	0.328	0.216	0.16758	0.083111	0.211406	0.0039611	112.17	88.3	79.16	88.3	59.9	238.1	47.4	106.9	47.7	93.31	61.65	106.27	52.92	86.08	115.6	44.9	11	178.4	374.6	111.8	185	28.8	35.5	120.2	36.7	80.1	35.7	24.2	117.6	34465.4
High	[K].KPNIINFDTSLPTSHTYLGADMEEFHGR.[T]	1xBiotin [K1]	1	1	14	Q96SW2	Q96SW2 [43-70]	Q96SW2 1xBiotin [K43]	Protein cereblon OS=Homo sapiens OX=9606 GN=CRBN PE=1 SV=1	0	3416.6	0.252	0.212	0.192	0.174	0.16758	0.0364098	0.00258624	3.40587e-06	40.22	46.85	41.03	88.52	68.2	276.6	55.4	51.6	48.3	48.49	48.96	18.1	40.16	98.39	93.6	73.6	30.9	370.6	298.6	120.3	59.8	57	78.7	55.7	29.7	71.1	1.6	52.1	106.8	146466
High	[K].WSNKLQYHAGLASGLLNQQSLK.[R]	1xBiotin [K4]	1	1	7	Q6P2C8	Q6P2C8 [113-134]	Q6P2C8 1xBiotin [K116]	Mediator of RNA polymerase II transcription subunit 27 OS=Homo sapiens OX=9606 GN=MED27 PE=1 SV=1	1	2682.38	0.259	0.962	0.333	0.237	0.184993	0.997486	0.278383	0.130234	105.02	111.5	139.26	97.57	47.9	197.6	190	30.4	34	108.88	69.97	90.18	134.87	61.02	145.3	10.5	39.6	40.5	163.4	252.6	306.1	17.2	157.2	25.2	13.5	222.1	28.1	18.5	60	26461.9
High	[K].DFMFQPLDGLKTYQVTPMTPR.[S]	1xBiotin [K11]	1	1	13	Q15398	Q15398 [311-331]	Q15398 1xBiotin [K321]	Disks large-associated protein 5 OS=Homo sapiens OX=9606 GN=DLGAP5 PE=1 SV=2	1	2711.3	0.259	0.426	0.294	0.223	0.184538	0.403098	0.4325	0.0744397	128.27	141.38	135.06	135.06	44.7	262.6	57	77.3	58.5	77.69	91.13	89.72	47.44	47.44	118.4	40.7	28.8	239.5	457.7	21.2	51.9	40.6	194.8	78.2	26.8	70.5	57.6	53.3	19.8	16351.8
High	[R].VVLKMQFLDEMK.[G]	1xBiotin [K4]	1	1	12	Q9NZ71	Q9NZ71 [656-667]	Q9NZ71 1xBiotin [K659]	Regulator of telomere elongation helicase 1 OS=Homo sapiens OX=9606 GN=RTEL1 PE=1 SV=2	1	1706.87	0.26	0.292	0.15	0.265	0.184993	0.136933	0.199557	0.170385	57.39	35.95	39.42	27.1	67	257.9	75.3	38.7	61.2	59.66	9.5	44	32.67	60.74	27.2	65	106.1	251.3	250.5	211.8	36.5	96.5	73.1	37.6	51.3	26.3	59.4	56.1	151.2	2723.62
High	[K].GLWMPLGKEVK.[V]	1xBiotin [K8]	1	1	1	Q8TA86	Q8TA86 [91-101]	Q8TA86 1xBiotin [K98]	Retinitis pigmentosa 9 protein OS=Homo sapiens OX=9606 GN=RP9 PE=1 SV=2	1	1483.78	0.264	0.611	0.398	0.21	0.195152	0.847221	0.731936	0.101038	64.34	123.32	83.3	64.34	61.7	233.9	62.1	93.2	49.1	22.93	54.19	106.37	80.6	60.31	56.2	51.9	35.4	282.3	196.9	80.8	52.3	49.4	293.5	28.3	78.4	179	60.1	14	41.3	7620.91
High	[K].DHIMEIFSTYGKIK.[M]	1xBiotin [K]	1	1	4	Q15287	Q15287 [175-188]	Q15287 1xBiotin [K]	RNA-binding protein with serine-rich domain 1 OS=Homo sapiens OX=9606 GN=RNPS1 PE=1 SV=1	1	1907.94	0.27	0.39	0.462	0.305	0.210675	0.323367	0.952768	0.309422	92.71	73.39	54.22	74.94	36.1	217	80.4	100.3	66.3	62.61	54.38	48.87	34.16	17.66	33.8	87.3	31	203	323	97.2	46.4	126.1	75.2	70.8	93.8	138.7	46.3	62	65.5	2657.17
High	[R].FKVLELR.[T]	1xBiotin [K2]	1	1	27	Q96SW2	Q96SW2 [165-171]	Q96SW2 1xBiotin [K166]	Protein cereblon OS=Homo sapiens OX=9606 GN=CRBN PE=1 SV=1	1	1130.64	0.281	0.347	0.286	0.559	0.233976	0.235079	0.0445156	0.406972	26	19.23	7.81	20.98	55.9	199.2	74.1	59.4	111.4	31.5	8.63	15.85	3.36	16.46	55.8	67.7	34.9	199	228.7	196.3	74.1	57.9	79.4	59.8	59.3	56.2	127.9	91.6	111.3	542110
High	[K].KPNIINFDTSLPTSHTYLGADMEEFHGR.[T]	1xBiotin [K1]; 1xOxidation [M22]	1	1	19	Q96SW2	Q96SW2 [43-70]	Q96SW2 1xBiotin [K43]	Protein cereblon OS=Homo sapiens OX=9606 GN=CRBN PE=1 SV=1	0	3432.6	0.287	0.447	0.316	0.425	0.25211	0.450297	0.0803679	0.0917964	44.32	94.5	84.99	24.95	67.8	245.7	47.5	49.3	89.7	26.29	41.81	62.84	30.06	40.67	75.4	72.2	44.7	261.7	262.8	109.3	134.6	50.6	48.8	83	52.5	49.4	95.5	46.4	113.1	273776
High	[K].AGDSLMVMIAMKMEHTIK.[S]	1xBiotin [K]	1	1	32	Q96RQ3	Q96RQ3 [670-687]	Q96RQ3 1xBiotin [K]	Methylcrotonoyl-CoA carboxylase subunit alpha, mitochondrial OS=Homo sapiens OX=9606 GN=MCCC1 PE=1 SV=3	1	2232.07	0.294	0.291	0.278	0.207	0.271019	0.135534	0.0373659	4.4766e-05	117	79.04	77.04	98.92	64.9	220.9	64.2	104.3	45.7	103.77	44.45	67.21	77.63	100.82	212.4	54.9	24.4	186.9	342	152.5	116.4	29.3	54.3	95	6.7	88.2	3.5	38.7	94.8	278603
High	[K].GKALEVAEYLTPVLK.[E]	1xBiotin [K2]	1	1	12	Q9NT62	Q9NT62 [10-24]	Q9NT62 1xBiotin [K11]	Ubiquitin-like-conjugating enzyme ATG3 OS=Homo sapiens OX=9606 GN=ATG3 PE=1 SV=1	1	1857.02	0.303	0.652	1.732	1.077	0.285496	0.927499	0.87595	0.993198	103.92	71.92	37.76	52.87	28.2	93.1	60.7	181.9	136	109.23	37.66	65.56	17.55	24.68	25.3	148	23.1	83.6	76.3	146.3	54.5	96.7	21.4	188.8	132.3	163.2	122.1	82.2	136.2	2227.21
High	[R].SPFGIVKASWLPK.[F]	1xBiotin [K7]	1	1	4	Q14966	Q14966 [383-395]	Q14966 1xBiotin [K389]	Zinc finger protein 638 OS=Homo sapiens OX=9606 GN=ZNF638 PE=1 SV=2	1	1655.9	0.304	0.474	0.492	0.512	0.287747	0.519423	0.963005	0.793322	77.33	24.02	17.54	4.07	54.7	179.8	85.1	88.4	92	64.91	1.67	25.33	36.55	22.79	36.4	125.6	55.3	178.4	182	184.4	102.8	86.2	60.9	101.5	46.5	89.5	93.1	61.6	95.7	3707.9
High	[K].FQKTSTGAVR.[M]	1xBiotin [K3]	1	1	2	Q6P158	Q6P158 [1235-1244]	Q6P158 1xBiotin [K1237]	Putative ATP-dependent RNA helicase DHX57 OS=Homo sapiens OX=9606 GN=DHX57 PE=1 SV=2	1	1320.67	0.306	0.053	0.07	0.706	0.287747	4.2986e-06	5.40857e-08	0.808586	63.73	111.77	111.77	63.73	72	235.8	12.5	13.3	166.3	75.74	29.89	154.46	155.13	76.95	6.8	60	74.5	203.7	111.9	196.2	6	210.8	10.4	11.1	252.7	7.8	138.4	17.7	192.1	3468.38
High	[R].TPVGKFLGDSANLSILSGGTPK.[R]	1xBiotin [K5]	1	1	6	P30307	P30307 [48-69]	P30307 1xBiotin [K52]	M-phase inducer phosphatase 3 OS=Homo sapiens OX=9606 GN=CDC25C PE=1 SV=2	1	2385.25	0.308	0.664	0.857	0.712		0.942775	0.994801		24.56	86.31	46.32	22.88	38.6	142.7	94.8	122.3	101.6	72.82	8.88	82.26	54.55	47.71	33.3	34.2	107.2	126.3	127.5	108.4	83.9	31.4	200.7	108.3	82.5	224.2	106.4	35.8	90	2849.71
High	[K].DILPCLDGYLKTSALSDETK.[N]	1xBiotin [K11]; 1xCarbamidomethyl [C5]	1	1	8	P78527	P78527 [791-810]	P78527 1xBiotin [K801]	DNA-dependent protein kinase catalytic subunit OS=Homo sapiens OX=9606 GN=PRKDC PE=1 SV=3	1	2465.19	0.312	0.297	0.412	0.472	0.29682	0.142962	0.866476	0.739716	53.21	40.04	65.22	65.22	54.1	204.8	59.8	84.5	96.8	59.58	33.4	19.12	65.45	64.92	117.6	56.4	37.3	242.1	213.7	119.7	71.9	62.4	48.7	131.4	25.2	88.1	30.7	101	153.8	10724.4
High	[R].SLPPPPPAKGSIPISR.[L]	1xBiotin [K9]	1	1	1	Q99640	Q99640 [50-65]	Q99640 1xBiotin [K58]	Membrane-associated tyrosine- and threonine-specific cdc2-inhibitory kinase OS=Homo sapiens OX=9606 GN=PKMYT1 PE=1 SV=1	1	1840.01	0.317	0.257	0.88	0.085	0.310945	0.083111	0.988737	1.13692e-05	85.56	91.1	17.91	41.56	62.4	196.9	50.6	173.3	16.8	86.75	21.73	85.27	16.26	42.87	17.6	145.2	61.4	217.3	193.9	139.5	49.9	129.4	19.8	170.7	176.2	129	23.9	9.6	16.5	6177.95
High	[K].SWKGSLGILLGGDYR.[A]	1xBiotin [K3]	1	1	45	Q4VCS5	Q4VCS5 [819-833]	Q4VCS5 1xBiotin [K821]	Angiomotin OS=Homo sapiens OX=9606 GN=AMOT PE=1 SV=1	1	1847.95	0.322	0.379	0.255	0.35	0.330133	0.298354	0.0222646	0.0180095	67.23	19.31	50.11	74.44	56.1	242.9	92	52.4	56.6	56.75	46.89	45.37	57.77	48.1	109.5	61	33.3	298.6	264.2	103.5	106.7	39.2	100.1	95	26.4	57	39.6	61.5	104.4	513589
High	[R].HVVLGSLPGKIVLQGNQLAALTQAK.[N]	1xBiotin [K10]	1	1	12	Q9HCK8	Q9HCK8 [304-328]	Q9HCK8 1xBiotin [K313]	Chromodomain-helicase-DNA-binding protein 8 OS=Homo sapiens OX=9606 GN=CHD8 PE=1 SV=5	1	2781.58	0.324	0.457	0.769	0.18	0.333506	0.476193	0.975812	6.75739e-05	79.52	78.38	87.44	131.67	64	200.4	59.9	158.9	16.8	74.38	46.07	76.07	79.65	123.79	136.3	26.7	62.4	233.6	195.2	82.5	158.4	37.7	58.4	179.7	10.2	154.7	14.9	16.3	133	49332.4
High	[K].SAFKVQNATTK.[G]	1xBiotin [K4]	1	1	2	Q9Y5V3	Q9Y5V3 [76-86]	Q9Y5V3 1xBiotin [K79]	Melanoma-associated antigen D1 OS=Homo sapiens OX=9606 GN=MAGED1 PE=1 SV=3	1	1420.73	0.333	0.027	0.833	0.887	0.360688	5.24866e-09	0.988737	0.993198	146.81	137.68	145.32	49.67	3.2	280	4.1	8.5	204.2	166.58	84.06	60.87	156.55	84.19	194.1	3.2	1.9	287.3	275.2	5.7	4.1	7.7	2.1	8.1	8.3	239.3	254.7	200.7	7.6	248184
High	[R].SGKNSSPINCSR.[A]	1xBiotin [K3]; 1xCarbamidomethyl [C10]	1	1	2	Q15723	Q15723 [339-350]	Q15723 1xBiotin [K341]	ETS-related transcription factor Elf-2 OS=Homo sapiens OX=9606 GN=ELF2 PE=1 SV=2	1	1532.69	0.334	0.802	0.741	1.055	0.365917	0.997486	0.961899	0.993198	121.56	121.56	121.56	22.75	44.2	132	105.9	97.8	120.1	97.94	65.28	80.83	85.68	10.17	3.3	113.5	52.4	158.8	28.2	156.7	145.2	125.6	6.9	2.2	141.1	116	167.6	140	142.5	4293.97
High	[K].ERPTFFEIFKTR.[C]	1xBiotin [K10]	1	1	9	P51587	P51587 [7-18]	P51587 1xBiotin [K16]	Breast cancer type 2 susceptibility protein OS=Homo sapiens OX=9606 GN=BRCA2 PE=1 SV=3	1	1796.92	0.335	0.742	0.58	0.868	0.367193	0.997486	0.952768	0.993198	111.16	131.19	64.3	99.9	36.4	167.3	53.8	97.1	145.3	121.26	74.14	77.92	54.61	31.53	169.8	8.8	35.1	227.4	161.5	26.2	168.9	52	46	26.8	93.8	97	83.8	140.3	162.7	35232.6
High	[M].AASGSGMAQKTWELANNMQEAQSIDEIYK.[Y]	1xAcetyl [N-Term]; 1xBiotin [K10]	1	1	8	Q92905	Q92905 [2-30]	Q92905 1xAcetyl [N-Term]; 1xBiotin [K11]	COP9 signalosome complex subunit 5 OS=Homo sapiens OX=9606 GN=COPS5 PE=1 SV=4	1	3439.56	0.34	0.162	0.058	0.285	0.380965	0.00906367	3.58725e-07	0.00716821	94.02	91.7	95.5	127.77	73.1	320.5	51.8	13.5	41.2	74.35	61.68	94.63	32.47	100.81	148.2	72.8	26.6	319.3	382.2	78.4	135.3	12.3	51.6	13.5	12.8	22.2	22.3	41	161.5	31470.4
High	[R].VHVSYLDGKGNLAPQGSVPSAVSSLTDDLLK.[Y]	1xBiotin [K9]	1	1	3	Q9Y6J9	Q9Y6J9 [129-159]	Q9Y6J9 1xBiotin [K137]	TAF6-like RNA polymerase II p300/CBP-associated factor-associated factor 65 kDa subunit 6L OS=Homo sapiens OX=9606 GN=TAF6L PE=1 SV=1	1	3393.74	0.347	0.277	0.289	0.452	0.406568	0.110794	0.690684	0.677416	58.75	39.41	58.75	58.75	70.4	203	76.3	58.6	91.7	13.1	54.97	54.4	23.75	5.65	87.3	67.5	74.7	300.8	215.4	82.9	80.9	81.2	22.9	78.2	48.4	62.2	94.7	105.5	97.3	8815.45
High	[R].EEQDFGIEIVKVK.[A]	1xBiotin [K]	1	1	30	Q96SW2	Q96SW2 [146-158]	Q96SW2 1xBiotin [K]	Protein cereblon OS=Homo sapiens OX=9606 GN=CRBN PE=1 SV=1	1	1759.89	0.349	0.387	0.371	0.475	0.406568	0.314649	0.186197	0.181698	25.75	34.32	25.75	18.59	67.6	185.2	71.6	81.1	94.5	18.15	18.03	32.44	23.84	14.48	69.4	80.3	55.5	190.1	230	160.5	95.6	48.6	73.5	83.2	85.5	53.8	100.7	76.2	97.1	45066.6
High	[K].LKINFHGSK.[S]	1xBiotin [K2]	1	1	1	Q14207	Q14207 [560-568]	Q14207 1xBiotin [K561]	Protein NPAT OS=Homo sapiens OX=9606 GN=NPAT PE=1 SV=3	1	1269.68	0.352	0.704	0.76	0.889	0.406866	0.980046	0.988737	0.993198	109.08	109.08	116.45	109.08	47.6	134.9	95	102.5	120	53.95	132.27	58.31	39.25	22.4	31.9	67.1	25.6	90.4	598	23.9	45	134.6	63.6	84.6	36	68.7	58.2	80.4	92.1	2530.93
High	[K].IPSWQIPVKSPSPSSPAAVNHHSSSDISPVSNESTSSSPGK.[E]	1xBiotin [K9]	1	1	3	O75381	O75381 [238-278]	O75381 1xBiotin [K246]	Peroxisomal membrane protein PEX14 OS=Homo sapiens OX=9606 GN=PEX14 PE=1 SV=1	1	4396.12	0.352	0.044	0.028	0.081	0.406568	7.35063e-07	1.81429e-15	1.24874e-12	90.02	72.96	53.14	57.82	116.9	332.2	14.7	9.2	26.9	93.69	19.89	156.64	69.58	127.99	18.1	199.7	78.5	213.7	222.9	302.8	6.6	9.9	242.2	6.1	4.8	16.4	18.1	147.2	13	10652.6
High	[R].EATSSTSNFSSLSSKFILPNVSTPVSDAFK.[T]	1xBiotin [K15]	1	1	1	Q9P2D1	Q9P2D1 [2450-2479]	Q9P2D1 1xBiotin [K2464]	Chromodomain-helicase-DNA-binding protein 7 OS=Homo sapiens OX=9606 GN=CHD7 PE=1 SV=3	1	3374.65	0.368	0.558	0.815	0.457	0.444761	0.743927	0.994801	0.697795	54.96	116.04	60.29	46.75	53.8	164.3	81.2	125.5	75.1	25.08	61.11	130.01	74.43	20.12	61.4	37.9	44.8	136.6	166.7	35.1	428.1	19.6	67.6	104.4	28.6	187.8	71.6	62.4	47.5	7981.76
High	[R].EKFILPEGASQGMTPFR.[S]	1xBiotin [K2]	1	1	9	Q9UPN3	Q9UPN3 [7200-7216]	Q9UPN3 1xBiotin [K7201]	Microtubule-actin cross-linking factor 1, isoforms 1/2/3/5 OS=Homo sapiens OX=9606 GN=MACF1 PE=1 SV=4	1	2134.05	0.381	1.138	0.789	0.785		0.997486	0.994801		89.67	37.92	114.18	17.21	46.6	122.3	139.2	96.5	95.5	80.91	10.93	71.3	112.19	16.87	18.9	94.2	34.4	99	90.4	79.5	103	76.6	275.9	310.6	71.4	26.5	62.4	86.7	70.6	1797.96
High	[R].LSFITKGYK.[I]	1xBiotin [K6]	1	1	13	O14654	O14654 [892-900]	O14654 1xBiotin [K897]	Insulin receptor substrate 4 OS=Homo sapiens OX=9606 GN=IRS4 PE=1 SV=1	1	1282.69	0.382	0.601	0.449	0.567	0.490484	0.825135	0.37425	0.436866	29.05	33.05	29.05	29.05	63.6	166.8	100.2	74.8	94.5	17.74	28.82	12.94	8.26	18.1	73.3	62	51.2	130.7	229.1	162.6	97.7	79.9	103	73	79.5	67.5	116.1	92.2	82	70217.8
High	[K].NPTSSSEFYKAQGPLPNQHSLK.[G]	1xBiotin [K10]	1	1	14	Q4VCS5	Q4VCS5 [210-231]	Q4VCS5 1xBiotin [K219]	Angiomotin OS=Homo sapiens OX=9606 GN=AMOT PE=1 SV=1	1	2656.28	0.385	0.577	0.597	0.753	0.500421	0.78819	0.791881	0.900666	75.37	24.76	29.35	25.34	59.5	154.6	91.5	92.3	102.1	99.68	15.7	85.43	86.34	29.77	0.7	127.8	62.8	139.5	163.4	191.2	1.4	110.4	96.7	1.6	121.6	97.5	172.6	107.8	105	2041.99
High	[K].IAVYSCPFDGMITETKGTVLIK.[T]	1xBiotin [K16]; 1xCarbamidomethyl [C6]; 1xOxidation [M11]	1	1	42	P50990	P50990 [239-260]	P50990 1xBiotin [K254]	T-complex protein 1 subunit theta OS=Homo sapiens OX=9606 GN=CCT8 PE=1 SV=4	1	2685.33	0.389	0.486	0.598	0.539	0.510339	0.5492	0.795728	0.343781	28.3	17.98	26.87	37.73	72	149.9	74.8	102.2	101.2	18.16	23.59	24.64	21.47	27.87	70	76.1	52.9	145.7	206.9	136.1	100.5	72.7	63.1	99.3	123.7	80.4	111.5	62.6	98.4	274135
High	[K].KIMAILIK.[R]	1xBiotin [K1]	1	1	1	Q86UK0	Q86UK0 [1728-1735]	Q86UK0 1xBiotin [K1728]	ATP-binding cassette sub-family A member 12 OS=Homo sapiens OX=9606 GN=ABCA12 PE=1 SV=3	1	1155.7	0.39	0.736	0.438	0.709	0.513839	0.997486	0.815974	0.9889	88.58	59.59	97.79	83.47	69.5	178	93.9	77.9	80.8	92.82	50.36	42.03	99.92	54.38	13.4	147.6	59.4	152.3	65.3	206.3	74.7	151.8	80.3	195.8	16	66.7	69.1	146.3	55.3	1833.83
High	[K].SQNATPKGPNAAYDFSQAATTGELAANK.[S]	1xBiotin [K7]	1	1	30	Q9Y5V3	Q9Y5V3 [114-141]	Q9Y5V3 1xBiotin [K120]	Melanoma-associated antigen D1 OS=Homo sapiens OX=9606 GN=MAGED1 PE=1 SV=3	1	3049.43	0.398	0.557	0.447	0.613	0.524399	0.741568	0.37148	0.571915	26.46	32.76	32.53	23.17	63.1	167	92.9	74.7	102.3	16.64	23.25	2.18	1.63	11.04	82.1	62.4	62.1	165	205.9	128.5	92.9	91.8	89.1	73.8	75.5	73.2	109.1	101.1	87.4	528223
High	[K].VKAIGR.[Q]	1xBiotin [K2]	1	1	8	Q96SW2	Q96SW2 [157-162]	Q96SW2 1xBiotin [K158]	Protein cereblon OS=Homo sapiens OX=9606 GN=CRBN PE=1 SV=1	1	869.503	0.399	0.412	0.43	0.504	0.524399	0.375276	0.324811	0.259689	37.1	123.3	61.09	123.3	71.3	184.7	76.1	74.7	93.2	12.39	66.63	83.51	18.22	90.08	92.7	88	72.7	227.9	38.4	232.5	105	93.9	2.7	92.2	99.9	69.4	115	1.2	168.6	250043
High	[K].VNKIEIHYAK.[T]	1xBiotin [K3]	1	1	1	Q15003	Q15003 [628-637]	Q15003 1xBiotin [K630]	Condensin complex subunit 2 OS=Homo sapiens OX=9606 GN=NCAPH PE=1 SV=3	1	1440.77	0.405	0.92	0.374	0.556	0.541518	0.997486	0.329239	0.400147	142.75	77.96	87.02	88.39	59	145.8	134.2	80	81	159.48	128.59	133.36	52.8	146.14	7.2	387	14.4	35.5	305.5	27.9	21.4	298.1	32.7	32.2	10.4	19.5	19.8	12.4	275.9	1892.62
High	[R].SIQADGLVWGSSKLVPVGYGIK.[K]	1xBiotin [K13]	1	1	3	P24534	P24534 [164-185]	P24534 1xBiotin [K176]	Elongation factor 1-beta OS=Homo sapiens OX=9606 GN=EEF1B2 PE=1 SV=3	1	2500.33	0.406	0.556	0.533	0.102	0.541518	0.741342	0.952768	0.00283715	91.02	55.04	63.31	62.63	78.1	192.6	107.1	102.6	19.6	82.11	57.14	31.34	33.32	20.63	175.6	31.1	67.8	167.1	301	90.7	127.8	67.8	92.9	148.5	89	84.3	17	23.2	16	20506.2
High	[K].KLVWIPSER.[H]	1xBiotin [K1]	1	1	8	P35580	P35580 [34-42]	P35580 1xBiotin [K34]	Myosin-10 OS=Homo sapiens OX=9606 GN=MYH10 PE=1 SV=3	1	1353.73	0.417	1.307	1.17	6.002	0.568926	0.997486	0.988737	4.09887e-06	79.24	128.27	136.84	24.33	10.5	24.5	157.8	144.2	163	48.2	108.41	69.98	77.11	9.39	10.5	11.1	23.3	25.2	26	154.2	201.5	167.5	27.2	153.1	180.4	13.9	151.2	173	182	3710.41
High	[R].VITISKSEYSVHSSLASK.[V]	1xBiotin [K6]	1	1	1	O43683	O43683 [211-228]	O43683 1xBiotin [K216]	Mitotic checkpoint serine/threonine-protein kinase BUB1 OS=Homo sapiens OX=9606 GN=BUB1 PE=1 SV=1	1	2162.12	0.419	0.404	0.587	0.993	0.575135	0.356012	0.932643	0.993198	99.58	55.08	49.98	119.61	34.6	65	26.3	40.3	333.9	71.37	122.76	33.87	33.43	71.44	72.6	30.3	17.8	42.5	411.7	56.8	36.6	23	19.7	49.2	35.2	24.9	345.4	42.2	292	10756.2
High	[K].FKLQPPPLGR.[R]	1xBiotin [K2]	1	1	9	P50548	P50548 [377-386]	P50548 1xBiotin [K378]	ETS domain-containing transcription factor ERF OS=Homo sapiens OX=9606 GN=ERF PE=1 SV=2	1	1378.77	0.419	0.823	0.701	0.787	0.575135	0.997486	0.940031	0.938713	20.18	23.36	28.84	16.01	59	140.9	114.9	85.3	100	79.15	9.98	19.36	25.21	11.72	3.6	61.9	58.6	120.8	147.1	139.9	99.5	114.1	144.8	84.7	128	84.7	118	99.3	95.1	4939
High	[K].KGEPHHELPPGSTKR.[A]	1xBiotin [K14]	1	1	4	P04637	P04637 [292-306]	P04637 1xBiotin [K305]	Cellular tumor antigen p53 OS=Homo sapiens OX=9606 GN=TP53 PE=1 SV=4	2	1895.95	0.419	0.215	0.32	0.241	0.575135	0.0377437	0.671696	0.175636	60.96	84.98	23.73	49.32	101.7	241.4	35.9	77.2	43.7	54.38	31.94	81.28	23.86	37.24	32.9	120.9	104.7	288.3	147.1	248.5	125	37	31.6	79.5	51.1	80.9	72	35.5	45	4011.93
High	[R].NLIQKDR.[T]	1xBiotin [K5]	1	1	14	Q96SW2	Q96SW2 [112-118]	Q96SW2 1xBiotin [K116]	Protein cereblon OS=Homo sapiens OX=9606 GN=CRBN PE=1 SV=1	1	1112.59	0.421	0.361	0.534	0.529	0.578594	0.26598	0.671696	0.315072	16.87	26.54	16.87	22.19	73	173.7	68.6	92.8	91.8	18.58	10.77	81.66	16.58	22.78	75.5	92.6	64.1	179.6	161.2	200	2.8	72.3	71	83	115.3	96	117.6	74.1	94.9	270495
High	[R].SAPGGGSKVPQK.[K]	1xBiotin [K8]	1	1	1	P06748	P06748 [143-154]	P06748 1xBiotin [K150]	Nucleophosmin OS=Homo sapiens OX=9606 GN=NPM1 PE=1 SV=2	1	1338.68	0.422	1.066	1.027	0.747	0.578594	0.998454	0.988737	0.993198	89.29	50.64	79.69	74.29	45.7	108.3	115.4	124	106.6	90.29	57.71	19.33	72.88	65.13	117.8	11.5	49.6	178.6	46.8	117.6	143.5	96.8	125.3	183.5	134.7	22.2	133.3	115.7	23.3	24694.7
High	[R].LIPLKTMTSDILK.[M]	1xBiotin [K]	1	1	3	Q9UI95	Q9UI95 [186-198]	Q9UI95 1xBiotin [K]	Mitotic spindle assembly checkpoint protein MAD2B OS=Homo sapiens OX=9606 GN=MAD2L2 PE=1 SV=2	1	1698.95	0.422	0.58	0.431	0.498	0.578594	0.790617	0.881845	0.757336	41.61	32.08	15.1	15.1	71	168.2	104.6	72.4	83.8	35.56	21.06	31.09	5.09	5.45	108.2	73.8	53.1	192.5	174.7	125.7	111.6	59.9	108.7	81.3	74	75.2	82.4	91.9	87.1	16923.8
High	[K].LKTNHIGHTGYLNTVTVSPDGSLCASGGK.[D]	1xBiotin [K2]; 1xCarbamidomethyl [C24]	1	1	3	P63244	P63244 [184-212]	P63244 1xBiotin [K185]	Receptor of activated protein C kinase 1 OS=Homo sapiens OX=9606 GN=RACK1 PE=1 SV=3	1	3210.57	0.422	0.227	0.058	0.032	0.578594	0.0488737	3.97758e-09	1.343e-15	53.31	34.54	93.95	20.67	121.3	287.5	65.3	16.6	9.3	80.88	8.45	73.13	122.73	137.18	172.2	13.7	110.3	261.4	297.9	255.5	8.9	77.4	59.4	100.7	15.1	9.3	8	101.9	8.5	95524.2
High	[K].AAQQAASSSGQGQQAQTPTGKQTDK.[T]	1xBiotin [K21]	1	1	4	P48729	P48729 [305-329]	P48729 1xBiotin [K325]	Casein kinase I isoform alpha OS=Homo sapiens OX=9606 GN=CSNK1A1 PE=1 SV=2	1	2700.26	0.431	3.542	0.768	1.056		0.182654			24.72	91.24	45.02	19.82	24.2	56.2	297.1	62	60.5	12.26	28.74	59.77	31.41	25.02	28.1	26.9	33.7	65.1	58.5	98.2	344.4	347.8	79.7	71.9	75.4	39.9	61.8	98.4	70.1	3114.13
High	[R].NPPKLVTPHDR.[M]	1xBiotin [K4]	1	1	3	P29353	P29353 [318-328]	P29353 1xBiotin [K321]	SHC-transforming protein 1 OS=Homo sapiens OX=9606 GN=SHC1 PE=1 SV=4	1	1499.78	0.433	0.527	1.366	2.49	0.606287	0.662084	0.95448	0.0402033	142.31	137.84	22.61	55.28	8.9	114.4	19	152.3	205.4	151.17	71.74	124.67	12.88	30.08	141.1	7.4	5.7	110.1	95.8	13.1	15.9	98.1	6.9	117.3	150.4	127.5	274.2	171.9	164.6	92123
High	[R].AAKLIQR.[A]	1xBiotin [K3]	1	7	1	P49792	P49792 [2163-2169]	P49792 1xBiotin [K2165]	E3 SUMO-protein ligase RanBP2 OS=Homo sapiens OX=9606 GN=RANBP2 PE=1 SV=2	1	1025.59	0.441	0.467	0.438	1.244	0.628258	0.500297	0.927317	0.981055	95.96	85	102.96	31.89	79.4	108.1	50.5	127.5	134.5	66.14	108.79	79.18	64.49	5.89	113.9	56.6	27.9	77.1	425.8	63.4	35.7	126.4	36	90.9	27.8	137.5	87.4	97.8	95.9	7569.77
High	[K].MIAKNVLGLVPQALPK.[A]	1xBiotin [K4]; 1xOxidation [M1]	1	1	8	Q8N1G0	Q8N1G0 [436-451]	Q8N1G0 1xBiotin [K439]	Zinc finger protein 687 OS=Homo sapiens OX=9606 GN=ZNF687 PE=1 SV=1	1	1934.1	0.443	0.377	0.536	1.653	0.634306	0.295833	0.671696	0.502541	130.34	129.85	94.46	124.56	63.4	200.9	71	107.7	57.1	43.05	80.31	42.05	25.92	122.66	93.4	62	38	10.4	210.9	196.2	79.5	69.3	31.5	105.2	105.6	64.2	55.8	29.2	348.8	38652.9
High	[K].HLVFNKTAFWEQK.[C]	1xBiotin [K6]	1	1	1	Q9HCK1	Q9HCK1 [345-357]	Q9HCK1 1xBiotin [K350]	DBF4-type zinc finger-containing protein 2 OS=Homo sapiens OX=9606 GN=ZDBF2 PE=1 SV=3	1	1873.94	0.448	4.252	0.431	0.471		0.0937327			14.14	70.2	63.18	48.46	33.9	75.7	322	32.6	35.7	23.57	0.42	85.63	52.87	44.01	36.7	51.4	33.5	82.1	81.9	81.5	19.4	348.3	513.2	20.6	61.5	35.3	29.1	67.1	38.6	4704.22
High	[K].NKSILISSVASVHHANGLAK.[S]	1xBiotin [K2]	1	1	21	Q13620	Q13620 [159-178]	Q13620 1xBiotin [K160]	Cullin-4B OS=Homo sapiens OX=9606 GN=CUL4B PE=1 SV=4	1	2272.22	0.451	0.529	0.587	0.732	0.662037	0.666847	0.767052	0.864069	31.58	22.93	28.44	38.74	76	146.6	80.2	89.7	107.4	56.11	16.37	17.77	47.99	37.9	85.7	79.6	22.1	138.9	190	153.5	70.3	84	100.4	37.3	111.6	93.9	152.2	68.1	112.4	176743
High	[R].FLPEFAGTQLKILR.[F]	1xBiotin [K11]	1	1	25	Q9UBZ4	Q9UBZ4 [328-341]	Q9UBZ4 1xBiotin [K338]	DNA-(apurinic or apyrimidinic site) lyase 2 OS=Homo sapiens OX=9606 GN=APEX2 PE=1 SV=1	1	1859.02	0.459	0.142	0.739	0.348	0.687268	0.00439735	0.977868	0.181698	53.86	71.66	37.67	71.66	88.8	193.3	24.8	142.7	50.4	50.07	21.63	133.2	40.15	78.37	121.4	75.7	41.9	164.9	168.2	111.1	202.5	21.2	15.7	163.2	68.8	121.8	43	38.7	141.9	44594.7
High	[K].YLEAIKIFSGPLK.[G]	1xBiotin [K6]	1	1	10	Q9BQ52	Q9BQ52 [147-159]	Q9BQ52 1xBiotin [K152]	Zinc phosphodiesterase ELAC protein 2 OS=Homo sapiens OX=9606 GN=ELAC2 PE=1 SV=2	1	1704.94	0.461	0.568	0.448	0.34	0.692305	0.76114	0.88676	0.350597	20.09	56.56	22.15	52.21	81.9	177.6	104.8	75.2	60.4	16.89	25.83	40.33	8.27	44.03	91.6	89.4	66.5	193.9	210.3	124.6	119.5	50.8	114.4	94.3	81.9	82	66	31.3	83.5	14166.2
High	[K].VEDLPLKLTIYSEADLR.[K]	1xBiotin [K7]	1	1	29	Q15154	Q15154 [1966-1982]	Q15154 1xBiotin [K1972]	Pericentriolar material 1 protein OS=Homo sapiens OX=9606 GN=PCM1 PE=1 SV=5	1	2201.15	0.463	0.612	0.512	0.433	0.693203	0.847292	0.597511	0.106645	43.19	47.65	45.5	72.18	86.6	159.1	97.3	87.9	69	34.24	34.36	18.63	24.26	71.61	106.1	88.3	51.2	162.3	229	113.8	102.6	71.6	99.3	94.2	58.2	89.7	70.3	26.3	137.1	58353.4
High	[R].LVEDIFQQNVGKTSNIFGLQR.[I]	1xBiotin [K12]	1	1	9	Q9UPP1	Q9UPP1 [475-495]	Q9UPP1 1xBiotin [K486]	Histone lysine demethylase PHF8 OS=Homo sapiens OX=9606 GN=PHF8 PE=1 SV=3	1	2632.36	0.468	0.261	0.287	0.524	0.708219	0.0875299	0.716099	0.786658	47.57	41.89	32.68	97.57	82.8	210.8	45.7	50.3	110.5	46.21	15	39.09	28.1	104.16	146	70.7	68.9	199.6	147.4	179.9	39	72.6	38.5	43	42.3	67.3	94.3	15	275.8	16994.2
High	[R].NQDETEDTELQGMNEYLSSFKVAQYVVR.[E]	1xBiotin [K21]	1	1	4	Q14839	Q14839 [1261-1288]	Q14839 1xBiotin [K1281]	Chromodomain-helicase-DNA-binding protein 4 OS=Homo sapiens OX=9606 GN=CHD4 PE=1 SV=2	1	3519.6	0.473	0.686	0.47	0.325	0.719849	0.960949	0.86609	0.293313	120.53	78.61	88.93	59.96	80.5	162.4	128	76.3	52.8	115.85	113.84	35.74	64.36	27	247.4	22.6	48.4	522.6	97.7	58.2	77.1	39.9	84.9	37.2	114.7	45.9	44.7	31.8	26.7	22819.8
High	[R].SSPLGQNDNSEYVPMLPGKFLGR.[G]	1xBiotin [K19]	1	1	34	O14654	O14654 [817-839]	O14654 1xBiotin [K835]	Insulin receptor substrate 4 OS=Homo sapiens OX=9606 GN=IRS4 PE=1 SV=1	1	2732.32	0.474	0.529	0.497	0.573	0.719849	0.667919	0.545335	0.451134	23.82	17.17	23.85	17.81	78.9	161.4	85.5	80.2	94	21.41	13.61	6.98	35.9	13.11	88.8	80.5	57.6	164.7	187.6	142.7	85.4	87.2	97	97.5	45.1	81.8	81.7	95.9	106.5	166247
High	[K].IAVYSCPFDGMITETKGTVLIK.[T]	1xBiotin [K]; 1xCarbamidomethyl [C6]	1	1	62	P50990	P50990 [239-260]	P50990 1xBiotin [K]	T-complex protein 1 subunit theta OS=Homo sapiens OX=9606 GN=CCT8 PE=1 SV=4	1	2669.34	0.475	0.536	0.368	0.415	0.724858	0.684437	0.177229	0.0756513	24.92	53.24	27.81	26.8	84.9	178.7	95.8	72.9	67.6	12.02	24.58	38.73	18.45	39.57	81.1	88.4	69.4	232	170.7	144.6	91.5	55	125.2	77.2	53.2	69.6	64.6	60	117.4	424673
High	[K].YKFEVYEK.[N]	1xBiotin [K2]	1	1	2	P00374	P00374 [178-185]	P00374 1xBiotin [K179]	Dihydrofolate reductase OS=Homo sapiens OX=9606 GN=DHFR PE=1 SV=2	1	1331.63	0.477	0.089	0.534	0.582	0.726015	0.000218503	0.671696	0.478079	144.33	135.25	144.33	144.33	49.2	372.2	23.3	28.4	26.9	110.65	84.03	55.84	128.93	130.98	179	41.2	16.9	311.7	375.7	10	19.5	10.1	33.4	200.5	17.4	23.8	218.5	22.6	19.9	42356.8
High	[R].SDDMFTFHGPGKSVFGTPTLETANK.[N]	1xBiotin [K12]	1	1	14	P49792	P49792 [1128-1152]	P49792 1xBiotin [K1139]	E3 SUMO-protein ligase RanBP2 OS=Homo sapiens OX=9606 GN=RANBP2 PE=1 SV=2	1	2910.34	0.478	0.601	0.481	0.376	0.729541	0.825135	0.490283	0.0344566	77.65	44.06	69.41	100.87	70.7	176.5	106.1	63.8	82.9	40.18	50.88	14.22	51.36	79.92	117.9	76.2	52.6	190.2	246.7	75.9	114.3	90.7	119.6	41.4	68.7	118.7	4.8	89.4	92.8	165971
High	[K].LSSSMNSIKTFWSPELK.[K]	1xBiotin [K9]	1	1	16	Q8IUD2	Q8IUD2 [179-195]	Q8IUD2 1xBiotin [K187]	ELKS/Rab6-interacting/CAST family member 1 OS=Homo sapiens OX=9606 GN=ERC1 PE=1 SV=1	1	2181.07	0.483	0.708	0.746	0.732	0.738113	0.984587	0.988737	0.993198	48.32	50.78	27.28	52.16	76.3	121.4	114.6	97.4	90.3	75.1	23.85	61.54	17.27	37.73	8	83.4	88	116.3	182.1	132.6	27.2	125.2	128.9	123.2	86.8	106.4	59.9	98.7	133.4	1973.32
High	[K].SVVTAPIIKGNLGANLSGLGR.[N]	1xBiotin [K9]	1	1	2	Q6P4R8	Q6P4R8 [1199-1219]	Q6P4R8 1xBiotin [K1207]	Nuclear factor related to kappa-B-binding protein OS=Homo sapiens OX=9606 GN=NFRKB PE=1 SV=2	1	2263.26	0.485	1.369	1.887	0.83	0.739023	0.997486	0.812056	0.993198	41.22	60.53	81.34	37.25	39.3	97.8	102	184.6	76.3	21.57	32.47	57.43	63.68	33.93	37.7	37.3	53.5	93.9	110.3	55.5	76	97.9	214.3	274.4	177.2	58.3	46.1	73.2	94.3	3987.5
High	[R].NQDATDDTELQNMNEYLSSFKVAQYVVR.[E]	1xBiotin [K21]; 1xOxidation [M13]	1	1	3	Q8TDI0	Q8TDI0 [1269-1296]	Q8TDI0 1xBiotin [K1289]	Chromodomain-helicase-DNA-binding protein 5 OS=Homo sapiens OX=9606 GN=CHD5 PE=1 SV=1	1	3520.6	0.49	0.686	0.404	0.542	0.753963	0.960949	0.852918	0.855716	84.7	64.28	79.01	71.56	98.8	152.4	104.6	61.6	82.7	62.28	92.13	4.19	50.66	30.09	79.9	139.2	34.3	69.9	419	123.4	87.7	84.6	80.6	49.8	45.6	106.7	66.9	73.2	39.4	9954.61
High	[M].TTTTTFKGVDPNSR.[N]	1xAcetyl [N-Term]; 1xBiotin [K7]	1	1	9	Q9UK76	Q9UK76 [2-15]	Q9UK76 1xAcetyl [N-Term]; 1xBiotin [K8]	Jupiter microtubule associated homolog 1 OS=Homo sapiens OX=9606 GN=JPT1 PE=1 SV=3	1	1792.85	0.491	0.795	0.203	0.773	0.754724	0.997486	0.13855	0.961814	121.25	139.75	123.24	135.48	69.4	256.9	44.7	52.2	76.9	93.39	85.89	142.97	64.66	115.99	25.1	41.9	149	26.2	155.1	303.6	20.8	27	362.8	9	45.9	31.5	234.7	46.4	20.9	5691.93
High	[M].AGFGAMEKFLVEYK.[S]	1xAcetyl [N-Term]; 1xBiotin [K8]	1	1	15	O14929	O14929 [2-15]	O14929 1xAcetyl [N-Term]; 1xBiotin [K9]	Histone acetyltransferase type B catalytic subunit OS=Homo sapiens OX=9606 GN=HAT1 PE=1 SV=1	1	1857.89	0.492	0.519	0.317	0.045	0.75871	0.643918	0.0812394	1.343e-15	65.49	69.93	89.96	44.91	101.6	206.6	113.2	65.5	13.1	67.48	43.92	75.9	88.83	45.3	151.8	103.8	26.2	211	302.7	117.8	157	15.3	115.6	176.7	23.3	67	5.1	13.3	13.5	63366.9
High	[R].AAAGMVWKPKSCEPIR.[R]	1xBiotin [K10]; 1xCarbamidomethyl [C12]	1	1	5	Q9H147	Q9H147 [181-196]	Q9H147 1xBiotin [K190]	Deoxynucleotidyltransferase terminal-interacting protein 1 OS=Homo sapiens OX=9606 GN=DNTTIP1 PE=1 SV=2	1	2027	0.495	1.137	0.679	1.302	0.762849	0.997486	0.922402	0.864069	142.27	136.3	142.27	51.79	25.1	210.2	20.8	26.8	217.1	113.03	81.46	148.18	120.18	25.99	20.9	8	93.6	7.6	175	189	17.3	243.3	8.7	128.3	11	22.3	148.2	180.7	246	7937.83
High	[K].TADEVPLKILAHNNFVGR.[L]	1xBiotin [K8]	1	1	3	Q9NZI8	Q9NZI8 [273-290]	Q9NZI8 1xBiotin [K280]	Insulin-like growth factor 2 mRNA-binding protein 1 OS=Homo sapiens OX=9606 GN=IGF2BP1 PE=1 SV=2	1	2220.16	0.5	1.02	0.561	0.631	0.771062	0.997486	0.952768	0.931045	72.17	88.4	55.48	66.1	94.7	99.4	135.7	85.1	85.1	83.68	108.27	46.93	24.79	29.98	183.7	33.7	65.7	409.8	67.5	69	94.2	168.7	68.8	61.8	37.8	59	42.6	59	78.5	21469.8
High	[R].TCPVMSGGPKYEYR.[W]	1xBiotin [K10]; 1xCarbamidomethyl [C2]	1	1	14	Q86TA1	Q86TA1 [86-99]	Q86TA1 1xBiotin [K95]	MOB kinase activator 3B OS=Homo sapiens OX=9606 GN=MOB3B PE=1 SV=2	1	1870.83	0.512	0.781	0.031	1.089	0.787846	0.997486	1.25332e-13	0.993198	77.07	54.07	115.82	15.08	77	150.4	117.5	4.6	150.6	93.65	13.15	84.05	162.93	8.97	146.4	7	70.3	145.1	112	137.3	9.9	107.3	168.9	2.4	4.2	159.6	158	137.5	134.3	130695
High	[R].GPPPEYPFKGMPPQSVVCKPQEPGHFYSEHR.[L]	1xBiotin [K9]; 1xCarbamidomethyl [C18]	1	1	1	Q4VCS5	Q4VCS5 [237-267]	Q4VCS5 1xBiotin [K245]	Angiomotin OS=Homo sapiens OX=9606 GN=AMOT PE=1 SV=1	1	3805.77	0.512	1.644	1.161	0.544	0.787846	0.961465	0.982015	0.754253	92	133.62	128.74	91.8	52.7	102.9	169.1	119.4	55.9	63.04	141.63	106.1	29.68	73.08	24.8	69.5	26.4	51.6	522.2	21.2	84.7	41	354.9	79.8	59.8	43.6	18.8	73.6	28	3121.05
High	[K].INEAVECLLSLKAQYK.[E]	1xBiotin [K]; 1xCarbamidomethyl [C7]	1	1	17	P07814	P07814 [850-865]	P07814 1xBiotin [K]	Bifunctional glutamate/proline--tRNA ligase OS=Homo sapiens OX=9606 GN=EPRS1 PE=1 SV=5	1	2105.08	0.517	0.369	0.451	0.096	0.80065	0.278756	0.825822	0.000353909	70.31	54.97	54.62	103.89	117.7	219	70.2	72.2	20.9	71.21	34.16	55.36	30.29	103	131.8	121.9	16.2	254.8	226.8	123.9	137.7	72.7	45.7	114.9	66.6	74.7	81.4	9.3	21.7	24755.9
High	[K].GKPVKTGSPTFVR.[E]	1xBiotin [K5]	1	1	1	Q9UPP1	Q9UPP1 [113-125]	Q9UPP1 1xBiotin [K117]	Histone lysine demethylase PHF8 OS=Homo sapiens OX=9606 GN=PHF8 PE=1 SV=3	1	1599.87	0.519	0.194	0.26	0.288	0.806802	0.0235663	0.253277	0.18929	48.86	100.21	97.36	95.57	80.3	147.8	88.7	76.4	106.8	26.24	101.92	55.34	51.56	49.03	52.7	85.8	60.2	110.8	561.2	101.5	19.7	74.9	66.5	57.3	84	26.4	29.2	89.7	80.1	5064.43
High	[K].DVPSPLHAGSKLFPAVPLPDIR.[S]	1xBiotin [K11]	1	1	5	Q9Y4F3	Q9Y4F3 [63-84]	Q9Y4F3 1xBiotin [K73]	Meiosis regulator and mRNA stability factor 1 OS=Homo sapiens OX=9606 GN=MARF1 PE=1 SV=6	1	2552.37	0.52	0.485	0.425	0.565	0.809627	0.5492	0.718762	0.795578	47.11	49.49	32.13	47.11	86.1	165.5	84.5	70.4	93.5	69.56	27.82	39.81	4.33	72.04	119.5	95.2	16.8	182.9	222.6	124.8	107.9	45.4	93.4	77.8	77.7	83.7	103.3	16.2	132.8	25926.8
High	[K].MTHKLVFLEDGTSQVR.[K]	1xBiotin [K4]; 1xOxidation [M1]	1	1	12	Q8IWC1	Q8IWC1 [784-799]	Q8IWC1 1xBiotin [K787]	MAP7 domain-containing protein 3 OS=Homo sapiens OX=9606 GN=MAP7D3 PE=1 SV=2	1	2103.04	0.524	0.68	0.752	0.867	0.815452	0.957874	0.963005	0.993198	29.2	29.2	22.46	29.2	70.4	134.3	91.2	87.7	116.4	81.21	13.52	28.63	13.95	83.24	79.3	3.7	87.5	157.9	151.3	121.5	131.3	102.8	72.7	119.2	98.8	91.4	147.3	4.1	131.1	58404.7
High	[R].ELPHFTEAGLKILR.[V]	1xBiotin [K11]	1	1	19	Q8TCU4	Q8TCU4 [1819-1832]	Q8TCU4 1xBiotin [K1829]	Alstrom syndrome protein 1 OS=Homo sapiens OX=9606 GN=ALMS1 PE=1 SV=4	1	1850	0.527	0.684	0.676	0.604	0.820299	0.960949	0.917504	0.551835	44.21	32.98	36.87	21.6	78.8	138.7	104.8	93.8	83.8	39.26	26.09	15.25	32.45	14.93	76.2	98.9	42.4	134.1	187.8	114.5	105.1	78.3	101.3	135.2	90.6	72.6	102.8	81	79.3	65500.4
High	[R].VTILCDKFSGHPK.[G]	1xBiotin [K7]; 1xCarbamidomethyl [C5]	1	2	1	A6NDY0	A6NDY0 [176-188]	A6NDY0 1xBiotin [K182]	Embryonic polyadenylate-binding protein 2 OS=Homo sapiens OX=9606 GN=PABPN1L PE=2 SV=1	1	1727.86	0.534	0.132	0.129	0.123	0.839892	0.0029981	0.00244421	0.000687764	141.87	47.62	122.19	89.22	63.4	327.4	43.1	31.2	34.9	81.89	81.68	21.57	60.73	31.88	68.6	54.3	225.9	354.5	423	18.2	35.3	46.7	54.9	13.4	54.5	33.8	37.8	51.9	27.2	10725.4
High	[R].ISSIGKFISGTPR.[R]	1xBiotin [K6]	1	1	12	Q9Y4B6	Q9Y4B6 [696-708]	Q9Y4B6 1xBiotin [K701]	DDB1- and CUL4-associated factor 1 OS=Homo sapiens OX=9606 GN=DCAF1 PE=1 SV=3	1	1588.85	0.539	0.926	0.87	1.108	0.847273	0.997486	0.988737	0.993198	31.21	32.11	83.27	55.25	62.2	117.6	100.6	102.3	117.3	54.72	60.88	14.72	25.68	27	20.8	77	68.9	143	30.5	130.3	99.1	132.4	111.4	121.8	72.6	113.3	129.9	90.5	158.4	7480.31
High	[K].YLYQKIMFGK.[R]	1xBiotin [K5]	1	1	7	O00541	O00541 [546-555]	O00541 1xBiotin [K550]	Pescadillo homolog OS=Homo sapiens OX=9606 GN=PES1 PE=1 SV=1	1	1516.77	0.54	1.067	0.702	0.868	0.847273	0.998454	0.961899	0.993198	25.02	20.16	17.25	15.45	65.4	121.2	129.3	79	105.1	52.77	7.16	22.8	20.86	33.69	23	80.1	66.6	126.9	123.4	110.6	113.8	131.7	176	80.5	77.6	111.4	57	107.1	114.4	10948.8
High	[R].SSPLGQNDNSEYVPMLPGKFLGR.[G]	1xBiotin [K19]; 1xOxidation [M15]	1	1	32	O14654	O14654 [817-839]	O14654 1xBiotin [K835]	Insulin receptor substrate 4 OS=Homo sapiens OX=9606 GN=IRS4 PE=1 SV=1	1	2748.31	0.54	0.671	0.597	0.586	0.847273	0.955991	0.791881	0.48772	45.98	48.24	71.51	43.74	89.9	138.4	93.7	82.5	95.5	34.19	30.65	40.87	63.48	38.52	85.7	105.6	51	131.9	195.5	109.5	131.2	89.3	56	164.2	78.7	45.8	114.7	49.8	91.1	109449
High	[K].GALYKTLVSEGMLTSLR.[A]	1xBiotin [K5]	1	1	6	Q8WY36	Q8WY36 [617-633]	Q8WY36 1xBiotin [K621]	HMG box transcription factor BBX OS=Homo sapiens OX=9606 GN=BBX PE=1 SV=1	1	2065.08	0.54	0.248	0.394	0.386	0.847273	0.0721479	0.86609	0.531183	57.9	30.69	64.16	49.29	108.2	200.4	48.5	79	63.9	65.77	27.6	16.2	69.63	51.23	151.6	26.8	113.4	209.8	223.2	127.9	40	50.8	55.3	145.9	27.2	82.8	129.2	66.9	49.4	12897
High	[K].NVLCSACSGQGGKSGAVQK.[C]	1xBiotin [K13]; 2xCarbamidomethyl [C4; C7]	1	1	1	O60884	O60884 [140-158]	O60884 1xBiotin [K152]	DnaJ homolog subfamily A member 2 OS=Homo sapiens OX=9606 GN=DNAJA2 PE=1 SV=1	1	2133.98	0.543	0.72	0.847	0.684	0.85315	0.989167	0.988737	0.906692	74.89	94.51	93.42	96.26	67.6	124.5	89.7	121.2	97	40.96	134.6	45.09	44.51	46.35	79.4	39.5	43	39.2	673.9	79.2	34.8	88.9	57	33.2	77.1	89.8	26.8	76.5	61.7	9459.23
High	[R].KPIDYTVLDDVGHGVK.[W]	1xBiotin [K1]	1	1	5	Q8IZP0	Q8IZP0 [139-154]	Q8IZP0 1xBiotin [K139]	Abl interactor 1 OS=Homo sapiens OX=9606 GN=ABI1 PE=1 SV=4	0	1982.01	0.543	0.995	0.358	0.519	0.85315	0.997486	0.699269	0.777342	79.59	117.83	87.35	79.59	79.4	146.4	145.7	52.4	76.1	90.88	106.08	117.04	68.96	26.71	38.8	44.4	179.1	336.7	37.9	81.8	396.4	81.4	30.4	75.8	22	29.3	40	63.6	42.5	4816.37
High	[K].DMYLVPKLSLIGK.[G]	1xBiotin [K7]	1	1	4	Q9BUI4	Q9BUI4 [186-198]	Q9BUI4 1xBiotin [K192]	DNA-directed RNA polymerase III subunit RPC3 OS=Homo sapiens OX=9606 GN=POLR3C PE=1 SV=1	1	1702.93	0.548	0.827	0.786	0.326	0.862055	0.997486	0.994801	0.342203	34.98	25.29	32.41	64.6	78.6	143.4	118.6	112.7	46.7	45.31	22.6	10.43	13.51	69.31	99.3	36	78	175.8	111.1	142.2	101.1	117.6	124.2	111.8	117.7	90.3	32.2	46.3	116.3	8838.69
High	[R].KDGNASGTTLLEALDCILPPTRPTDKPLR.[L]	1xBiotin [K1]; 1xCarbamidomethyl [C16]	1	2	12	P68104	P68104 [219-247]	P68104 1xBiotin [K219]	Elongation factor 1-alpha 1 OS=Homo sapiens OX=9606 GN=EEF1A1 PE=1 SV=1	1	3375.74	0.553	0.339	0.417	0.232	0.873633	0.220875	0.341203	0.00103359	82.57	108.92	116.53	100.11	141.9	187.7	63.7	78.2	28.6	59.68	63.9	101.37	105.37	104.74	168.9	108.5	41.9	143.5	305.3	85.7	183.5	23	48.7	166.8	6.2	59.8	19.9	21.9	116.7	76390.3
High	[K].LFDSTTLEHQKTFR.[T]	1xBiotin [K11]	1	1	28	Q13347	Q13347 [214-227]	Q13347 1xBiotin [K224]	Eukaryotic translation initiation factor 3 subunit I OS=Homo sapiens OX=9606 GN=EIF3I PE=1 SV=1	1	1948.96	0.555	0.706	0.566	0.936	0.874887	0.981455	0.729135	0.993198	20.05	22.07	22.5	19.44	75.4	135.8	95.8	76.8	116.1	20.11	13.66	24.17	24.44	19.17	78.2	80.5	54.7	111.7	145	140.8	116.7	70.9	99.3	90.7	79.6	54.9	151.9	104.6	120.4	489344
High	[K].NTQVVSDAAYKGVHPHIVEMDR.[R]	1xBiotin [K11]; 1xOxidation [M20]	1	1	2	O76041	O76041 [812-833]	O76041 1xBiotin [K822]	Nebulette OS=Homo sapiens OX=9606 GN=NEBL PE=1 SV=1	1	2708.29	0.556	0.132	1.012	0.967	0.874887	0.0029981	0.994801	0.993636	68.79	140.92	102.91	52.74	98.6	184.5	5.9	57.1	153.9	26.02	63.2	148.9	90.87	58.27	66.3	93.3	113.5	174.6	204.2	39.1	5.2	5.6	104.6	206.7	54	42.2	145.6	47.9	197.4	87043.9
High	[R].LCVDQWLKMPGLK.[T]	1xBiotin [K8]; 1xCarbamidomethyl [C2]	1	1	15	Q9Y4E5	Q9Y4E5 [132-144]	Q9Y4E5 1xBiotin [K139]	E3 SUMO-protein ligase ZNF451 OS=Homo sapiens OX=9606 GN=ZNF451 PE=1 SV=2	1	1813.92	0.559	0.569	0.57	0.143	0.874887	0.76114	0.952768	0.00654611	24.34	31.86	10.81	69.47	85	174.7	108.8	106.4	25.1	21.9	12.18	52.36	12.38	68.95	124.4	86.2	87.3	196.9	179.4	154.1	112	111.7	34	109.3	110.3	87.8	63.5	17.5	25.7	27126.1
High	[K].AALSSQQQQQLALLLQQFQTLKMR.[I]	1xBiotin [K22]; 1xOxidation [M23]	1	1	2	Q6Y7W6	Q6Y7W6 [646-669]	Q6Y7W6 1xBiotin [K667]	GRB10-interacting GYF protein 2 OS=Homo sapiens OX=9606 GN=GIGYF2 PE=1 SV=1	1	3014.59	0.56	0.824	0.351	0.884	0.874887	0.997486	0.268724	0.993198	87.33	67.94	115.09	65.85	79.2	91.4	98.3	117.1	114	50.58	139.65	38.91	63.01	36.85	25.7	48.8	76.7	56.3	689.7	46	37.9	85.7	60.6	72.2	16.2	83.7	89.6	40.7	70.3	3052.21
High	[R].NVGFESDTGGAFKGFK.[G]	1xBiotin [K]	1	1	11	Q9UKX7	Q9UKX7 [47-62]	Q9UKX7 1xBiotin [K]	Nuclear pore complex protein Nup50 OS=Homo sapiens OX=9606 GN=NUP50 PE=1 SV=2	1	1886.87	0.561	0.97	1.144	3.573	0.874947	0.997486	0.988737	0.0709331	101.92	118.34	135.25	108.45	36.7	48.3	40.4	202	172.6	50.14	99.24	117.15	75.6	4.15	13.1	34.9	42	23.4	45.9	170.9	220.4	38.3	22.7	191.9	195.5	17.1	153.6	164	166.2	2450.95
High	[K].VQNATTKGPNGVYDFSQAHNAK.[D]	1xBiotin [K7]	1	1	15	Q9Y5V3	Q9Y5V3 [80-101]	Q9Y5V3 1xBiotin [K86]	Melanoma-associated antigen D1 OS=Homo sapiens OX=9606 GN=MAGED1 PE=1 SV=3	1	2573.22	0.564	0.561	0.585	0.721	0.877211	0.749572	0.767052	0.855105	21.23	41.43	17.76	25.41	86.3	145.8	82.1	85.3	100.4	28.17	21.44	85.79	4.24	20.29	94	100.3	56.7	158.8	177.8	114.9	0.9	89.4	99.7	92.6	99.8	93	109.4	84.7	128.1	671393
High	[K].AQYKSLIGVEYKPVSATGAEDKDK.[K]	1xBiotin [K4]	1	1	12	P07814	P07814 [940-963]	P07814 1xBiotin [K943]	Bifunctional glutamate/proline--tRNA ligase OS=Homo sapiens OX=9606 GN=EPRS1 PE=1 SV=5	2	2823.42	0.564	0.646	0.432	0.582	0.876461	0.918399	0.329239	0.478079	9.86	13.18	29.28	18.74	87.4	155.1	100.2	67	90.3	19.54	4.5	81.48	28.27	85.72	96.1	128.2	90.1	170.5	181.8	166.9	4.9	110.2	120.9	51	91.7	73.6	113.6	99.2	1.2	175357
High	[K].KDMSPQK.[F]	1xBiotin [K1]	1	1	2	Q96SW2	Q96SW2 [407-413]	Q96SW2 1xBiotin [K407]	Protein cereblon OS=Homo sapiens OX=9606 GN=CRBN PE=1 SV=1	1	1059.5	0.567	0.625	0.58	0.766	0.879476	0.877059	0.754936	0.909394	50.81	5.21	16.86	52.65	72.3	154.4	93.9	89.1	90.3	15.33	74.04	1.94	6.03	17.44	78.1	94.7	70.4	167	17	166.7	101.4	100.7	104.4	86.8	96.8	96.2	128	94.3	97.5	92245.7
High	[K].FTEEIPLKILAHNNFVGR.[L]	1xBiotin [K8]	1	1	18	O00425	O00425 [273-290]	O00425 1xBiotin [K280]	Insulin-like growth factor 2 mRNA-binding protein 3 OS=Homo sapiens OX=9606 GN=IGF2BP3 PE=1 SV=2	1	2324.22	0.569	0.65	0.656	0.672	0.882903	0.925748	0.88676	0.73107	37.14	57.96	26.09	36.37	89.7	137.8	89.6	90.3	92.6	28.31	26.11	55.71	11.71	46.45	104.8	83.8	58.3	128.7	184.1	113.6	33.2	83.7	121.3	84.4	83.9	102.4	69.5	86.5	161.9	72037.9
High	[R].KPESNAVTKTAGPIASAQK.[Q]	1xBiotin [K1]	1	1	1	P27816	P27816 [968-986]	P27816 1xBiotin [K968]	Microtubule-associated protein 4 OS=Homo sapiens OX=9606 GN=MAP4 PE=1 SV=3	1	2124.11	0.577	0.744	0.779	0.768	0.901895	0.997486	0.982015	0.913891	86.36	86.36	100.31	142.76	77.9	135.2	100.6	105.2	81	21.01	145.18	29.32	46.94	162.17	29.4	21	20.5	15.2	425.3	36.5	37.1	27.2	20.6	28.4	12.7	36.7	755.9	11.7	21.9	7481.9
High	[R].GREEAIMKMVK.[L]	1xBiotin [K8]; 1xOxidation [M7]	1	1	2	Q9H8U3	Q9H8U3 [200-210]	Q9H8U3 1xBiotin [K207]	AN1-type zinc finger protein 3 OS=Homo sapiens OX=9606 GN=ZFAND3 PE=1 SV=1	2	1533.76	0.578	0.197	0.25	0.909	0.90209	0.0254069	0.147676	0.993198	53.35	74.89	55.17	137.61	97.1	156.7	55.8	47.9	142.5	29.42	109.9	70.38	28.26	148.01	37.8	31.5	55.1	61	358.6	54.6	47.2	10.8	21.7	18.6	24.3	13.6	690.5	19.3	55.5	6249.37
High	[K].WCPTTNKPVKSPTPTVNPR.[K]	1xBiotin [K10]; 1xCarbamidomethyl [C2]	1	1	1	Q8WY36	Q8WY36 [149-167]	Q8WY36 1xBiotin [K158]	HMG box transcription factor BBX OS=Homo sapiens OX=9606 GN=BBX PE=1 SV=1	1	2406.21	0.584	0.934	1.016	0.797	0.908795	0.997486	0.994801	0.955905	38.93	139.19	94.19	25.29	73.1	134.9	126	58.5	107.5	85.54	84.95	51.15	106.87	2.91	104.9	2.1	83	3.2	153.3	179.4	48.6	143.2	159.6	66.5	4.5	182.3	127.1	122.2	120.1	131453
High	[R].AKVEFNIR.[K]	1xBiotin [K2]	1	1	13	Q8NC51	Q8NC51 [302-309]	Q8NC51 1xBiotin [K303]	Plasminogen activator inhibitor 1 RNA-binding protein OS=Homo sapiens OX=9606 GN=SERBP1 PE=1 SV=2	1	1202.64	0.585	1.165	0.691	0.954	0.908795	0.997486	0.92972	0.993198	31.16	40.32	29.48	47.35	68.7	100.7	132.5	80	118	22.02	29.71	37.65	27.39	37.2	82.5	52.9	66.9	98.1	90.3	152.3	80.3	129.1	177.4	61.1	78	105.3	145.4	115	65.3	143193
High	[K].HLMEGQKIITLDTATEIEGLSTGCK.[V]	1xBiotin [K7]; 1xCarbamidomethyl [C24]; 1xOxidation [M3]	1	1	14	Q86T24	Q86T24 [408-432]	Q86T24 1xBiotin [K414]	Transcriptional regulator Kaiso OS=Homo sapiens OX=9606 GN=ZBTB33 PE=1 SV=2	1	2987.45	0.586	0.582	0.916	0.613	0.909722	0.793766	0.988737	0.637109	81.2	66.54	43.4	44.73	99.2	131.8	80.9	120.8	67.3	69.53	40.32	74.28	18.69	38.64	106	113.4	15.6	140.8	193.7	81.8	12	112.7	86.4	106	154.5	129	71.8	57.6	118.7	56507.5
High	[R].AGGVMKIVR.[E]	1xBiotin [K6]	1	1	4	Q9Y2L1	Q9Y2L1 [13-21]	Q9Y2L1 1xBiotin [K18]	Exosome complex exonuclease RRP44 OS=Homo sapiens OX=9606 GN=DIS3 PE=1 SV=2	1	1156.63	0.591	1.149	0.955	0.911	0.922313	0.997486	0.994801	0.993198	144.05	135.49	142.87	32.98	8.2	156.7	180	12.4	142.7	152.03	82.21	97.58	146.54	84.41	3.7	8	131.5	173.8	153.1	6.3	336.6	175.9	2	12.1	166	6.9	179.3	139.4	5.3	3254.29
High	[R].GPIFELKSVAAGCPVLLGK.[D]	1xBiotin [K7]; 1xCarbamidomethyl [C13]	1	1	7	Q9NQS1	Q9NQS1 [239-257]	Q9NQS1 1xBiotin [K245]	Cell death regulator Aven OS=Homo sapiens OX=9606 GN=AVEN PE=1 SV=1	1	2182.18	0.596	0.804	0.293	0.591	0.926651	0.997486	0.584925	0.905606	27.37	39.85	54.56	30.82	78.9	156.8	135.7	46	82.7	21.98	15.75	33.6	50.17	27.61	109.4	73.7	79.1	157.4	169.5	123.8	136.2	69.8	136.3	87.1	46.2	33.7	83	73.2	121.5	16181.5
High	[R].KGSFSALVGR.[T]	1xBiotin [K1]	1	1	15	Q13619	Q13619 [8-17]	Q13619 1xBiotin [K8]	Cullin-4A OS=Homo sapiens OX=9606 GN=CUL4A PE=1 SV=3	1	1247.66	0.598	0.73	0.602	0.785	0.933275	0.993919	0.801375	0.935848	24.4	13.7	14.26	42.89	79	145.8	102.8	83.7	88.7	26.01	16.56	6.68	11.67	22.14	77.8	107.3	65	108.7	149.9	143.5	101.2	95.9	109.5	82.4	90.3	71.4	124.3	87.4	85.3	220109
High	[K].GTVLIKTAEELMNFSK.[G]	1xBiotin [K6]	1	1	54	P50990	P50990 [255-270]	P50990 1xBiotin [K260]	T-complex protein 1 subunit theta OS=Homo sapiens OX=9606 GN=CCT8 PE=1 SV=4	1	2007.03	0.602	0.597	0.563	0.606	0.935841	0.823241	0.722075	0.556951	19.76	29.64	19.76	19.76	89.4	148.4	88.7	83.5	90	22.28	9.81	31.21	32.78	30.68	101.5	95.3	65.1	158.2	166.4	137.1	118.1	61.4	94.5	100.8	50.6	89	95.9	57.3	108.7	734921
High	[R].VEENFLKLTHVQR.[Q]	1xBiotin [K7]	1	1	2	Q96A33	Q96A33 [413-425]	Q96A33 1xBiotin [K419]	Coiled-coil domain-containing protein 47 OS=Homo sapiens OX=9606 GN=CCDC47 PE=1 SV=1	1	1838.96	0.608	0.892	0.683	0.808	0.940738	0.997486	0.947478	0.975967	118.59	143.97	142.22	142.22	135.1	270	24.7	41.5	28.8	62.16	81.37	150.11	100.71	129.95	28.6	109.9	140.3	9.4	219.7	230.8	290.2	20.1	8.4	27.4	33.8	157.7	186.4	14	23.4	8613.7
High	[R].KLLTPAEEVLTEEER.[T]	1xBiotin [K1]	1	1	7	Q9C0B7	Q9C0B7 [238-252]	Q9C0B7 1xBiotin [K238]	Transport and Golgi organization protein 6 homolog OS=Homo sapiens OX=9606 GN=TANGO6 PE=1 SV=2	1	1983.01	0.608	0.281	0.237	0.587	0.940738	0.118134	0.361751	0.873646	128.67	110.43	128.67	128.67	62.1	293.7	71.3	22.9	50	75.72	70.18	31.3	79.94	83.25	60.1	50.3	183.4	39.9	284.3	301.7	43.9	84.8	69	18	22.2	71.5	48.4	177.1	45.4	7558.25
High	[K].VISGQKTTLFTQAAHGGQASLMK.[I]	1xBiotin [K6]	1	1	12	Q9ULM3	Q9ULM3 [901-923]	Q9ULM3 1xBiotin [K906]	YEATS domain-containing protein 2 OS=Homo sapiens OX=9606 GN=YEATS2 PE=1 SV=2	1	2600.33	0.608	0.664	0.559	0.581	0.940738	0.942775	0.716597	0.476866	30.41	18.97	29.43	12.59	85.9	141.2	107.6	79.5	85.7	80.53	12.65	10.54	83.38	6.71	112.6	93.4	5.9	153.6	146.9	185.2	97.6	118.6	117	3.2	86.4	103.6	97.5	93.2	85.3	92678.9
High	[K].HTTFEQPVFSVSKQSPPISTSK.[W]	1xBiotin [K13]	1	1	5	P33981	P33981 [422-443]	P33981 1xBiotin [K434]	Dual specificity protein kinase TTK OS=Homo sapiens OX=9606 GN=TTK PE=1 SV=2	1	2658.32	0.611	0.101	0.133	0.569	0.945396	0.000548913	0.0332184	0.77309	136.19	54.61	41.73	136.19	53.2	300.8	28.4	40	77.7	106.39	77.29	23.37	15.1	70.6	49.6	27.3	219.7	29.3	359.6	280.6	26.5	36.2	23.4	30.4	41.3	37.3	204.7	61.5	72.5	7227.32
High	[R].KLPEGESAPLELPAPPALPPKIFYIK.[Q]	1xBiotin [K]	1	1	8	Q96C00	Q96C00 [261-286]	Q96C00 1xBiotin [K]	Zinc finger and BTB domain-containing protein 9 OS=Homo sapiens OX=9606 GN=ZBTB9 PE=1 SV=1	2	3041.68	0.62	0.409	0.386	0.258	0.963528	0.366675	0.702994	0.155669	48.64	89.38	80.52	63.36	120.9	194.9	79.7	57.4	47	43.35	55.89	92.31	85.44	37.64	132.7	119.8	51.1	256.5	193.1	67.3	198.8	19.3	78.9	156.4	26	56.9	30.3	66.2	46.6	21608.8
High	[K].TGFGGKFGVQSER.[Q]	1xBiotin [K6]	1	1	14	Q14247	Q14247 [267-279]	Q14247 1xBiotin [K272]	Src substrate cortactin OS=Homo sapiens OX=9606 GN=CTTN PE=1 SV=2	1	1595.76	0.621	1.2	0.888	1.012	0.963528	0.997486	0.988737	0.993198	55.29	44.19	9.12	14.99	72	115.8	97.6	102.8	111.8	79.61	26.14	29.91	2.47	26.96	10.8	73.6	117.4	118.5	74.4	125.8	99.8	89.3	152.9	102.8	108	105.2	114.4	75.3	131.7	7573
High	[K].DGPKGIFLGDQWR.[D]	1xBiotin [K4]	1	1	28	Q14671	Q14671 [161-173]	Q14671 1xBiotin [K164]	Pumilio homolog 1 OS=Homo sapiens OX=9606 GN=PUM1 PE=1 SV=3	1	1714.84	0.621	0.619	0.642	0.604	0.963528	0.868185	0.87416	0.551835	40.9	19.27	19.27	19.27	72.6	149.2	92.3	95.8	90.2	31.31	20.6	15.84	8.52	5.07	72.2	116.7	68.4	148.4	167.7	110.2	91.8	72.6	99.8	103	86.9	95.3	89.7	84.2	93.1	51465.3
High	[K].LAETLAKTQVAGGQLSFK.[G]	1xBiotin [K7]	1	1	29	P46060	P46060 [9-26]	P46060 1xBiotin [K15]	Ran GTPase-activating protein 1 OS=Homo sapiens OX=9606 GN=RANGAP1 PE=1 SV=1	1	2088.12	0.623	1.002	1.014	0.991	0.963528	0.997486	0.994801	0.993198	65.89	25.76	14.77	53.7	51.3	112	112.2	113.5	111	26.79	44.53	11.73	6.15	25.57	81.3	50.6	54.7	48.8	130.5	119.3	119.6	98.8	123.8	121	108.9	121.8	118.2	126.9	75.8	113761
High	[R].IGKFEAR.[F]	1xBiotin [K3]	1	1	1	Q13347	Q13347 [262-268]	Q13347 1xBiotin [K264]	Eukaryotic translation initiation factor 3 subunit I OS=Homo sapiens OX=9606 GN=EIF3I PE=1 SV=1	1	1046.55	0.626	0.914	0.415	0.669	0.963528	0.997486	0.809423	0.961814	59.11	130.77	98.3	71.33	81.1	129.5	118.4	72.5	98.5	17.23	105.13	122.18	59.13	32.69	68.9	53.3	50.5	51.2	380.5	85.2	396.8	21.9	77.9	47.7	79.8	21.3	34.3	64.7	66	8196.33
High	[K].VELFSKMR.[V]	1xBiotin [K6]	1	1	1	Q15154	Q15154 [394-401]	Q15154 1xBiotin [K399]	Pericentriolar material 1 protein OS=Homo sapiens OX=9606 GN=PCM1 PE=1 SV=5	1	1235.63	0.627	0.393	0.573	0.155	0.963528	0.331071	0.837449	0.00649773	142.05	142.05	142.05	64.99	29	336	64.8	23.3	46.8	125.56	81.23	90.22	133.51	20.59	212.7	27.6	20.2	338.9	320.2	14.2	61.8	10.3	133.3	22.2	13	194.2	34.4	52.4	44.6	37367.4
High	[K].VKGLVSSR.[H]	1xBiotin [K2]	1	1	8	Q9H9Q2	Q9H9Q2 [256-263]	Q9H9Q2 1xBiotin [K257]	COP9 signalosome complex subunit 7b OS=Homo sapiens OX=9606 GN=COPS7B PE=1 SV=1	1	1071.6	0.632	0.715	0.429	0.573	0.963528	0.987716	0.324752	0.451134	78.15	36.38	71.39	25.12	68.2	164.8	105.1	70.7	91.2	32.52	35.53	44.28	71.57	12.43	114.8	68.6	67.1	165.7	85.9	181.7	61.4	105.6	157	20.8	71	123.5	104.1	91.7	81.2	1.06431e+06
High	[R].QQEGFKGTFPDAR.[E]	1xBiotin [K6]	1	1	80	Q15233	Q15233 [366-378]	Q15233 1xBiotin [K371]	Non-POU domain-containing octamer-binding protein OS=Homo sapiens OX=9606 GN=NONO PE=1 SV=4	1	1706.8	0.635	0.764	0.865	0.725	0.964017	0.997486	0.988737	0.855716	16.04	9.73	15.49	24.01	80.2	126.2	96.4	105.6	91.5	15.48	9.82	4.08	13.63	25.68	80	84.8	62.5	126	132.4	109.1	96.2	90.3	97.6	105.4	123.5	94.4	127.7	91.3	78.6	1.60237e+06
High	[K].TFVNITPAEVGVLVGKDR.[S]	1xBiotin [K16]	1	1	18	P07737	P07737 [39-56]	P07737 1xBiotin [K54]	Profilin-1 OS=Homo sapiens OX=9606 GN=PFN1 PE=1 SV=2	1	2141.14	0.637	0.713	0.312	0.61	0.964017	0.986821	0.672135	0.931045	78.36	79.94	79.07	63.9	62.5	136.9	156.4	60.8	83.5	72.05	54.66	60.02	60.54	26.75	60.2	178.2	53.6	132	248.8	84.1	177.4	39	150.8	77.7	17.1	58.6	80.5	52	90.1	9631.54
High	[R].EMHKTLK.[L]	1xBiotin [K4]	1	1	9	Q96L93	Q96L93 [1226-1232]	Q96L93 1xBiotin [K1229]	Kinesin-like protein KIF16B OS=Homo sapiens OX=9606 GN=KIF16B PE=1 SV=2	1	1112.56	0.638	0.963	0.901	0.791	0.964804	0.997486	0.988737	0.945029	43.62	64.63	50.99	61.13	70.3	129.8	93.5	110.9	95.4	17.49	63.37	23.82	18.1	20.44	92.9	73.4	66.8	145.5	27.8	135.4	97.6	92.3	140.1	90.8	115.8	131.1	75.8	99.6	115.1	5.87202e+06
High	[K].IVKPVKVSAPR.[V]	1xBiotin [K6]	1	1	1	P83731	P83731 [142-152]	P83731 1xBiotin [K147]	60S ribosomal protein L24 OS=Homo sapiens OX=9606 GN=RPL24 PE=1 SV=1	1	1419.85	0.644	0.76	0.534	0.631	0.978246	0.997486	0.927787	0.931045	59.28	43.05	30.83	52.31	84.7	131.6	111.7	70.3	101.6	32.07	107.41	20.53	5.49	26.3	103.7	62.2	61.1	96.7	509.9	76.6	87.5	58.2	82	49.6	55.2	51.6	82.8	74.6	48.3	10887.4
High	[R].SAVFLSFKSPIPCLPLR.[W]	1xBiotin [K8]; 1xCarbamidomethyl [C13]	1	1	7	Q96JM7	Q96JM7 [670-686]	Q96JM7 1xBiotin [K677]	Lethal(3)malignant brain tumor-like protein 3 OS=Homo sapiens OX=9606 GN=L3MBTL3 PE=1 SV=2	1	2158.16	0.648	1.131	0.804	0.719	0.985947	0.997486	0.994801	0.990861	66.95	57.02	26.54	32.27	106.3	95.9	140.8	88	68.9	31.12	61.65	40.53	58.92	72.03	86.1	87.8	47.2	72.9	200.1	77.7	114.1	82.4	182.7	160.8	71.3	56	55.9	45.9	159	10627.4
High	[R].GFGGKFGVQMDR.[V]	1xBiotin [K5]	1	1	9	Q14247	Q14247 [120-131]	Q14247 1xBiotin [K124]	Src substrate cortactin OS=Homo sapiens OX=9606 GN=CTTN PE=1 SV=2	1	1524.71	0.653	0.736	0.9	0.614	0.988172	0.997486	0.988737	0.572416	60.46	60.46	62.72	62.72	96	147	108.2	88.2	60.6	75.85	27.89	86.27	26.52	26.64	136.7	100.5	13.4	153.8	157.9	91.1	7.5	113.2	177.1	92	92.3	142.1	96.9	63.4	62.1	83931.3
High	[R].SDDMFTFHGPGKSVFGTPTLETANK.[N]	1xBiotin [K12]; 1xOxidation [M4]	1	1	17	P49792	P49792 [1128-1152]	P49792 1xBiotin [K1139]	E3 SUMO-protein ligase RanBP2 OS=Homo sapiens OX=9606 GN=RANBP2 PE=1 SV=2	1	2926.34	0.656	0.832	0.93	0.956	0.988172	0.997486	0.988737	0.993198	24.88	35.92	35.34	24.88	76.8	117.1	85.3	108.9	111.9	13.77	24.14	32.56	34.56	19.87	82.2	77.4	62.6	118	137.8	83.8	129.6	85.9	69.7	109.7	144.1	69.6	112.8	86.7	130.1	154737
High	[K].AYSFKEQIIELELK.[E]	1xBiotin [K5]	1	1	32	Q92616	Q92616 [798-811]	Q92616 1xBiotin [K802]	eIF-2-alpha kinase activator GCN1 OS=Homo sapiens OX=9606 GN=GCN1 PE=1 SV=6	1	1937.01	0.658	0.754	0.694	0.641	0.988172	0.997486	0.932643	0.640719	34	35.33	20.44	44.73	85.4	140.9	97.3	97.8	78.6	31.11	32.97	26.91	23.45	27.91	111.4	90.6	57.9	149.4	169.3	84.6	127.7	73.3	103.2	107.8	68.1	103.7	83.3	61.4	108.5	248269
High	[R].QLPSQKTVVVEAGK.[K]	1xBiotin [K6]	1	1	10	O94842	O94842 [194-207]	O94842 1xBiotin [K199]	TOX high mobility group box family member 4 OS=Homo sapiens OX=9606 GN=TOX4 PE=1 SV=1	1	1709.93	0.664	0.701	0.885	0.873	0.988172	0.980044	0.988737	0.993198	13.92	25.34	44.08	16.21	83.1	120.5	84.5	106.7	105.2	14.74	10.67	86.24	36.37	27.58	94.3	88.8	70.5	142.1	114.6	128.7	1.2	90.3	108.9	76.8	162.2	114	112.4	124.6	70.7	147955
High	[R].ELVDLKIIWNK.[T]	1xBiotin [K6]	1	1	12	O14562	O14562 [84-94]	O14562 1xBiotin [K89]	Ubiquitin domain-containing protein UBFD1 OS=Homo sapiens OX=9606 GN=UBFD1 PE=1 SV=2	1	1596.88	0.668	0.578	0.539	0.577	0.988172	0.78819	0.941567	0.86844	25.92	28.44	20.38	16.28	99.3	148.7	86	80.1	85.9	75.21	6.33	34.46	16.3	42.32	108	130.9	12.2	166.2	147.1	161.8	115.8	55.6	93.6	105.5	76.6	87.1	93.4	41.4	104.9	25078.7
High	[K].LLSISGKR.[S]	1xBiotin [K7]	1	1	10	P06748	P06748 [135-142]	P06748 1xBiotin [K141]	Nucleophosmin OS=Homo sapiens OX=9606 GN=NPM1 PE=1 SV=2	1	1099.63	0.668	0.699	0.94	0.535	0.988172	0.977891	0.988737	0.333968	37.25	80.41	46.07	54.51	67.1	100.4	130.8	116.9	84.9	56.76	47.87	84.8	31	33.23	147.8	67.2	53.7	199	85.9	100.6	2	139	131.1	153.3	80.7	117.2	45.9	91.4	85.1	524636
High	[K].SIFLKVK.[V]	1xBiotin [K5]	1	1	7	P51587	P51587 [1632-1638]	P51587 1xBiotin [K1636]	Breast cancer type 2 susceptibility protein OS=Homo sapiens OX=9606 GN=BRCA2 PE=1 SV=3	1	1060.62	0.671	0.939	0.964	0.864	0.988172	0.997486	0.994801	0.993198	11.82	5.94	4.41	11.25	75.6	112.7	105.8	108.6	97.3	10	1.15	23.49	5.38	17.1	83.2	68	76.5	115.4	114.1	112.8	107.1	70.3	111.5	102	110	113.3	91.6	125.7	98.5	64801.3
High	[K].AQKIEMDK.[L]	1xBiotin [K3]	1	1	4	Q9UHR5	Q9UHR5 [203-210]	Q9UHR5 1xBiotin [K205]	SAP30-binding protein OS=Homo sapiens OX=9606 GN=SAP30BP PE=1 SV=1	1	1188.58	0.68	0.808	0.067	0.898	0.988172	0.997486	3.28233e-08	0.993198	52.79	110.05	67.01	110.05	85.8	150.3	121.4	7.6	134.9	20.59	58.43	79.84	67.27	78.72	104.3	135.8	91.6	199.7	47.1	182.7	191.4	147.6	12.1	15.8	9.2	3.2	183.9	11.5	164	65407.9
High	[R].TTKDGWVYYANHTEEK.[T]	1xBiotin [K3]	1	1	15	Q9NZC7	Q9NZC7 [26-41]	Q9NZC7 1xBiotin [K28]	WW domain-containing oxidoreductase OS=Homo sapiens OX=9606 GN=WWOX PE=1 SV=1	1	2167.98	0.682	0.75	0.77	0.807	0.988172	0.997486	0.975812	0.96283	19.25	10.79	9.18	17.51	85.2	124.9	92.8	96.2	100.8	21.31	9.11	4.45	2.04	23.08	105.1	86.2	68.3	134.1	126.3	111.8	93.8	100.6	92.8	95.2	97.3	99.2	115.6	101.9	72	184366
High	[K].SKLNLAQFLNEDLS.[-]	1xBiotin [K2]	1	1	6	Q9BPX3	Q9BPX3 [1002-1015]	Q9BPX3 1xBiotin [K1003]	Condensin complex subunit 3 OS=Homo sapiens OX=9606 GN=NCAPG PE=1 SV=1	1	1817.91	0.682	0.649	0.526	0.652	0.988172	0.92423	0.970051	0.963871	75.25	69.86	72.19	77.53	81	98.5	120.8	73.3	126.5	54.16	46.33	40.77	51.56	54.49	140.1	83.2	44.1	205.4	101.2	95.1	133.2	55.5	124.1	108.1	33.6	75.3	129.9	37.3	133.9	23806.2
High	[R].KGPAPELQGVEVALAPEELELDPMAMTQK.[Y]	1xBiotin [K1]; 2xOxidation [M24; M26]	1	1	5	Q13435	Q13435 [815-843]	Q13435 1xBiotin [K815]	Splicing factor 3B subunit 2 OS=Homo sapiens OX=9606 GN=SF3B2 PE=1 SV=2	1	3349.64	0.685	0.641	0.396	0.553	0.988172	0.904162	0.815386	0.819617	86.84	108.83	78.63	128.29	93.9	137.1	113.8	79.4	75.7	64.8	99.55	95.28	82.77	120.61	40.9	54.8	132.2	79.9	339	55	217.3	66.4	29.6	21.8	46.3	122.7	44.2	16.3	233.6	6421.05
High	[R].IKGPNAVQLVK.[T]	1xBiotin [K2]	1	1	10	Q7Z6Z7	Q7Z6Z7 [1916-1926]	Q7Z6Z7 1xBiotin [K1917]	E3 ubiquitin-protein ligase HUWE1 OS=Homo sapiens OX=9606 GN=HUWE1 PE=1 SV=3	1	1392.8	0.686	0.514	0.595	0.743	0.988172	0.630596	0.791535	0.884961	18.71	30.15	17.09	13.44	98.1	143.1	80.7	76.3	101.9	19.93	11.42	79.04	13.4	11.44	102.8	115.8	77.2	150	164.9	131	5.1	84.6	84.8	98.8	80	78	122.5	97.8	106.8	211429
High	[R].YKTIAPLVASGAVQLI.[-]	1xBiotin [K2]	1	1	18	Q9BRT9	Q9BRT9 [208-223]	Q9BRT9 1xBiotin [K209]	DNA replication complex GINS protein SLD5 OS=Homo sapiens OX=9606 GN=GINS4 PE=1 SV=1	1	1870.05	0.686	0.833	0.589	0.728	0.988172	0.997486	0.768886	0.8603	23.88	22.75	26.88	10.54	80.2	136.3	113.6	70.7	99.2	9.69	9.6	27.46	28.51	14.36	95.2	80.9	80.7	137.5	138.8	116.4	114.6	72.8	128.3	111.2	71.3	68.5	100.1	79.1	104.5	112455
High	[K].ALQEQLKVTTIK.[Q]	1xBiotin [K7]	1	1	3	Q7L590	Q7L590 [128-139]	Q7L590 1xBiotin [K134]	Protein MCM10 homolog OS=Homo sapiens OX=9606 GN=MCM10 PE=1 SV=2	1	1597.9	0.689	7.766	1.344	1.555	0.988172	0.00514594	0.961899	0.572416	97.2	140.05	145.1	145.1	14.5	21	163.2	153.7	147.7	136.07	153.37	91.11	80.99	103.88	9	7	95.7	13	4.5	210.6	101.1	90.5	414.6	118.1	6	95.2	91.5	7	236.1	4290.9
High	[R].GLQPLKLDYR.[A]	1xBiotin [K6]	1	1	9	Q14160	Q14160 [1260-1269]	Q14160 1xBiotin [K1265]	Protein scribble homolog OS=Homo sapiens OX=9606 GN=SCRIB PE=1 SV=4	1	1428.77	0.689	0.077	0.614	0.492	0.988172	8.24577e-05	0.818914	0.226185	16.09	107.66	62.37	37.84	120.7	173.9	12.9	106.8	85.6	31.37	31.45	122.22	74.47	15.8	144	130.4	75	108.9	188	209.9	91.3	14	8.4	115.5	13.6	138.2	98.2	92.5	71.9	107884
High	[R].FEHSAKLR.[R]	1xBiotin [K6]	1	1	2	Q9UPT9	Q9UPT9 [412-419]	Q9UPT9 1xBiotin [K417]	Ubiquitin carboxyl-terminal hydrolase 22 OS=Homo sapiens OX=9606 GN=USP22 PE=1 SV=2	1	1213.61	0.692	0.973	0.934	0.323	0.988172	0.997486	0.994801	0.259689	118.31	106.4	103.55	101.63	93.1	126	122.6	117.6	40.7	63.88	125.88	38.66	46.58	63.29	72.6	21.4	105.9	98.3	567.6	30.9	46.4	95.6	106.6	34.2	95.7	91.8	76.4	31.8	24.7	7286.82
High	[K].VQILPECVLPSTMSAVQLESLNKCQIFPSKPVSR.[E]	1xBiotin [K23]; 2xCarbamidomethyl [C7; C24]	1	1	38	Q96SW2	Q96SW2 [182-215]	Q96SW2 1xBiotin [K204]	Protein cereblon OS=Homo sapiens OX=9606 GN=CRBN PE=1 SV=1	1	4082.09	0.693	0.461	0.385	0.474	0.988172	0.486382	0.214068	0.181698	79.48	55.18	89.84	87.64	79	175.2	80.8	75.4	89.5	49.32	44.31	58.52	59.67	61.79	158.2	61	87	228.4	192.9	84.9	141.7	37.2	89	82.9	19.9	87.9	22.2	98.5	108.4	798579
High	[R].ISRPHPSTAESKAPTPK.[F]	1xBiotin [K]	1	1	64	Q71RC2	Q71RC2 [460-476]	Q71RC2 1xBiotin [K]	La-related protein 4 OS=Homo sapiens OX=9606 GN=LARP4 PE=1 SV=3	1	2030.05	0.704	0.803	0.849	0.849	0.988172	0.997486	0.988737	0.989795	8.27	18.61	8.27	16.02	81.5	115.8	100.4	98.3	104.1	15.45	16.8	7.62	2.84	11.4	102.2	79.8	78.3	145.2	113.3	107	98.4	85.9	98.2	91.9	96.1	96.9	114.1	90.8	101.8	700488
High	[R].STKFDLLISSAR.[A]	1xBiotin [K3]	1	1	8	Q9Y692	Q9Y692 [180-191]	Q9Y692 1xBiotin [K182]	Glucocorticoid modulatory element-binding protein 1 OS=Homo sapiens OX=9606 GN=GMEB1 PE=1 SV=2	1	1563.82	0.71	0.91	1.491	1.023	0.988172	0.997486	0.914747	0.993198	44.18	58.06	22.23	51.09	67.5	95	86.5	153.8	97.2	44.93	18.52	51.43	19.1	48.61	65.5	107.4	43.6	92.3	72.8	106.1	84	60.3	160.2	158.1	149.4	108.5	145.9	51.5	94.3	17005.4
High	[K].DFKTFLTNDQTK.[V]	1xBiotin [K3]	1	7	17	P49792	P49792 [2179-2190]	P49792 1xBiotin [K2181]	E3 SUMO-protein ligase RanBP2 OS=Homo sapiens OX=9606 GN=RANBP2 PE=1 SV=2	1	1683.8	0.71	0.881	0.688	0.697	0.988172	0.997486	0.927317	0.790326	31.51	16.4	14.53	8.67	100.8	118.5	110.3	87.8	82.6	26.18	15.26	7.32	10	3.65	100.7	106.9	63.2	118.5	150.5	115	110.2	101.3	117.3	96.8	87.8	79.2	82.6	82.2	87.7	105931
High	[K].EQQKGVQPLTFG.[-]	1xBiotin [K4]	1	1	5	Q96BR5	Q96BR5 [220-231]	Q96BR5 1xBiotin [K223]	Cytochrome c oxidase assembly factor 7 OS=Homo sapiens OX=9606 GN=COA7 PE=1 SV=2	1	1557.77	0.712	4.405	0.882	1.769	0.988172	0.083111	0.988737	0.343781	114.93	146.66	121.18	146.66	10.9	15.3	241.5	13.5	218.8	6.77	158.85	94.93	57.82	86.89	10.7	9.4	9.8	3.1	13.7	285.3	434	216.9	13.6	14.9	12.1	3.6	196.5	271.1	5.5	7161.6
High	[K].VAAHASLNPALFSMKMELAGSNTTASSPAR.[A]	1xBiotin [K15]	1	1	14	Q9UIF9	Q9UIF9 [1158-1187]	Q9UIF9 1xBiotin [K1172]	Bromodomain adjacent to zinc finger domain protein 2A OS=Homo sapiens OX=9606 GN=BAZ2A PE=1 SV=4	1	3256.59	0.712	1.323	1.026	1.096	0.988172	0.997486	0.988737	0.993198	116.54	39.65	49.02	36.84	23.2	103.1	136.4	124.1	113.1	93.04	60.75	17.54	65.91	15.18	22.4	24.4	104.8	143.9	31.5	108.1	146.2	104.8	143.1	147.6	24.8	130.1	118.6	106.6	143.1	7659.74
High	[R].SSSEYTHHKSSR.[D]	1xBiotin [K9]	1	1	3	O14646	O14646 [1645-1656]	O14646 1xBiotin [K1653]	Chromodomain-helicase-DNA-binding protein 1 OS=Homo sapiens OX=9606 GN=CHD1 PE=1 SV=2	1	1631.72	0.716	0.444	0.638	0.665	0.988172	0.447721	0.988737	0.932195	47.15	24.19	37.7	37.07	99.9	139.6	60.4	107.3	92.8	48.03	19.42	31.51	34.43	42.34	89.3	175.5	75	118.4	167.3	124.7	52.6	54	88.8	51.6	95.9	106.7	148.3	68.9	82.9	5367.91
High	[R].YYKNIGLGFK.[T]	1xBiotin [K3]	1	1	8	P62280	P62280 [36-45]	P62280 1xBiotin [K38]	40S ribosomal protein S11 OS=Homo sapiens OX=9606 GN=RPS11 PE=1 SV=3	1	1428.73	0.725	1.988	0.616	5.392	0.988172	0.76114	0.927317	0.00061091	77.82	133.02	129.31	51.67	36.4	29.6	127.2	133.4	173.4	39.78	124.56	52.06	78.21	16.7	36.9	17.5	41.5	30.1	24.2	235.3	162.9	129	48.1	9.5	135.3	145	178.3	130.4	175.9	8369.83
High	[K].APDMSSSEEFPSFGAQVAPKTLPWGPK.[R]	1xBiotin [K20]	1	1	9	Q00341	Q00341 [1241-1267]	Q00341 1xBiotin [K1260]	Vigilin OS=Homo sapiens OX=9606 GN=HDLBP PE=1 SV=2	1	3087.46	0.725	0.907	0.159	0.602	0.988172	0.997486	0.00168567	0.664654	29.63	39.93	73.3	49.05	104.1	145.5	141.3	21.4	87.6	11.25	27.46	37.88	94.1	55.94	128.8	105.9	107.3	150	177.7	100.4	145.7	71.7	161.2	86.4	22.1	16	27.9	90.3	108.5	47568.6
High	[R].IVDPEIALKILHR.[Q]	1xBiotin [K9]	1	1	20	P33240	P33240 [181-193]	P33240 1xBiotin [K189]	Cleavage stimulation factor subunit 2 OS=Homo sapiens OX=9606 GN=CSTF2 PE=1 SV=1	1	1743	0.726	1.272	1.142	1.086	0.988172	0.997486	0.988737	0.993198	51.48	46.32	51.49	58.66	81.9	112.8	98.7	84.1	122.5	45.51	24.59	39.41	36.57	49.04	120.2	78.5	46.1	69.6	108.2	113.2	172.2	88.5	94.6	144.3	80.6	79.5	117.5	45.7	141.3	63107.6
High	[K].GTISAPGKVVTAAAQAK.[Q]	1xBiotin [K8]	1	1	6	Q13428	Q13428 [804-820]	Q13428 1xBiotin [K811]	Treacle protein OS=Homo sapiens OX=9606 GN=TCOF1 PE=1 SV=3	1	1795.97	0.727	0.609	0.793	0.821	0.988172	0.845863	0.988737	0.98609	41.15	57.4	57.19	63.74	84.3	116	70.7	108.2	120.7	35.01	28.63	77.75	68.89	77.32	61.2	128.1	97.6	174.5	97.1	134.3	14.7	133.6	81.9	138.4	19.7	125.3	139.8	10.5	143.3	26367.8
High	[M].SAAVTAGKLAR.[A]	1xAcetyl [N-Term]; 1xBiotin [K8]	1	1	12	P53350	P53350 [2-12]	P53350 1xAcetyl [N-Term]; 1xBiotin [K9]	Serine/threonine-protein kinase PLK1 OS=Homo sapiens OX=9606 GN=PLK1 PE=1 SV=1	1	1312.7	0.728	1.057	0.908	0.9	0.988172	0.998454	0.988737	0.993198	16.65	17.26	18.12	5.8	78.9	108.3	116.9	98.4	97.5	15.18	6.49	17.31	18.09	4.63	97.7	80.9	72.7	111.1	115.5	101.6	119.9	88	122	114.9	100.9	79.6	102	100	93.3	112182
High	[K].DFMFQPLDGLKTYQVTPMTPR.[S]	1xBiotin [K11]; 1xOxidation [M]	1	1	16	Q15398	Q15398 [311-331]	Q15398 1xBiotin [K321]	Disks large-associated protein 5 OS=Homo sapiens OX=9606 GN=DLGAP5 PE=1 SV=2	1	2727.3	0.728	1.086	0.496	0.486	0.988172	0.997486	0.823602	0.627884	22.1	117.7	39.34	132.66	117.2	179.9	103.2	80.6	19.1	8.36	73.53	69.86	68.78	99	125.9	122.4	142.8	193.3	196.2	20.6	213.1	43.3	110.8	97.4	86.6	13.9	95.4	17.7	20.5	28062.2
High	[R].LLFTMLEKSPLPIVR.[S]	1xBiotin [K8]	1	1	14	Q15021	Q15021 [1058-1072]	Q15021 1xBiotin [K1065]	Condensin complex subunit 1 OS=Homo sapiens OX=9606 GN=NCAPD2 PE=1 SV=3	1	1983.12	0.729	1.019	0.477	1.045	0.988172	0.997486	0.947478	0.993198	108.1	120.32	111.74	120.04	80	109.7	111.7	82.8	115.8	51.65	118.53	14.2	57.19	74.14	98.7	61.3	32.6	445.8	36.6	84	103.8	79.3	85.6	70.9	17.5	63.5	88.7	38.3	193.6	13465.4
High	[K].EITALAPSTMKIK.[I]	1xBiotin [K]	3	6	16	P60709; P68133; P63261	P60709 [316-328]; P68133 [318-330]; P63261 [316-328]	P60709 1xBiotin [K]; P68133 1xBiotin [K]; P63261 1xBiotin [K]	Actin, cytoplasmic 1 OS=Homo sapiens OX=9606 GN=ACTB PE=1 SV=1 Actin, alpha skeletal muscle OS=Homo sapiens OX=9606 GN=ACTA1 PE=1 SV=1 Actin, cytoplasmic 2 OS=Homo sapiens OX=9606 GN=ACTG1 PE=1 SV=1	1	1628.88	0.73	0.674	0.717	0.905	0.988172	0.955991	0.944002	0.993198	88.93	142.87	142.45	29.91	113.1	186.1	8.8	39.1	152.9	74.81	81.57	149.79	112.1	10.87	14.1	144.4	116.6	7.7	197.8	191.9	143.7	5.2	9	141.8	6.4	40.3	179	144.5	157.6	10857.3
High	[K].DKNEATVSTGKIAK.[G]	1xBiotin [K]	1	1	3	Q9Y450	Q9Y450 [130-143]	Q9Y450 1xBiotin [K]	HBS1-like protein OS=Homo sapiens OX=9606 GN=HBS1L PE=1 SV=1	2	1687.87	0.732	0.72	0.776	0.618	0.988172	0.989167	0.979633	0.577269	63.08	93.11	49.3	49.3	94.7	130.2	93.7	101	80.5	31.3	54.11	87.39	22.5	11.8	136.2	101.5	71.7	139.6	51.9	186	100.5	137.4	2.1	84.8	108.3	133.8	88.9	71	86.3	169297
High	[R].WLKGGVVLK.[E]	1xBiotin [K3]	1	1	2	P35613	P35613 [171-179]	P35613 1xBiotin [K173]	Basigin OS=Homo sapiens OX=9606 GN=BSG PE=1 SV=2	1	1225.71	0.732	0.416	0.897	0.403	0.988172	0.382677	0.988737	0.343781	104.1	48.62	102.76	72.33	61.1	142.1	83.4	156.3	57.2	60.87	58.37	59.57	80.78	22.82	163.5	64.6	60.1	150.2	223.5	56.5	92.9	21.1	88.2	10.2	165.2	200.5	85.6	60.5	57.4	54267.7
High	[R].GSAKIWSK.[S]	1xBiotin [K4]	1	1	21	Q9UBW8	Q9UBW8 [266-273]	Q9UBW8 1xBiotin [K269]	COP9 signalosome complex subunit 7a OS=Homo sapiens OX=9606 GN=COPS7A PE=1 SV=1	1	1102.57	0.735	0.677	0.634	0.783	0.988172	0.956113	0.865467	0.93359	26.03	23.03	13.77	9.95	100.4	131.3	88.9	76.5	102.8	22.26	10.96	83.5	13.26	5.8	107.5	110.3	71.8	140.7	120.7	150.1	3.3	112.7	95.2	76.5	98.3	82	116.8	110.2	104	930067
High	[K].VELCSFSGYKIYPGHGR.[R]	1xBiotin [K10]; 1xCarbamidomethyl [C4]	1	1	20	P83731	P83731 [3-19]	P83731 1xBiotin [K12]	60S ribosomal protein L24 OS=Homo sapiens OX=9606 GN=RPL24 PE=1 SV=1	1	2196.04	0.739	0.936	0.251	0.653	0.988172	0.997486	0.0199898	0.673128	26.82	23.53	93.69	27.3	98.3	145	132.9	36.3	87.4	38.06	32.14	23.99	97.71	21.94	138.7	104.2	61.6	83.3	153.7	159.9	92.7	149.7	140.9	104.7	8.2	38.5	66.7	92.7	104.4	168061
High	[K].GFGGKFGVQTDR.[Q]	1xBiotin [K5]	1	1	13	Q14247	Q14247 [231-242]	Q14247 1xBiotin [K235]	Src substrate cortactin OS=Homo sapiens OX=9606 GN=CTTN PE=1 SV=2	1	1494.72	0.741	1.074	0.927	1.048	0.988172	0.997486	0.988737	0.993198	21.31	20.08	14.49	31.98	80.9	96.5	103.7	96	122.9	17.54	19.68	31.55	19.57	15.01	92.7	77	65.3	91.8	88.9	125	85.7	98.6	152.5	91.4	115.9	79.2	125.7	93.2	117	115447
High	[K].AYSFKEQIIELELKEEIK.[K]	1xBiotin [K5]	1	1	6	Q92616	Q92616 [798-815]	Q92616 1xBiotin [K802]	eIF-2-alpha kinase activator GCN1 OS=Homo sapiens OX=9606 GN=GCN1 PE=1 SV=6	2	2436.27	0.742	0.968	0.795	0.289	0.988172	0.997486	0.988737	0.233175	65.84	37.32	61.38	84.6	113.7	113.9	110.3	115.6	46.5	34.63	100.53	12.18	28.54	52.99	109.4	94.1	52.3	70.6	423.1	94.3	107.1	91.3	84.8	98.9	95.7	56.1	38.5	20.4	63.4	10281.2
High	[R].GVLHTFSPSPKLQNSASATALVSR.[T]	1xBiotin [K11]	1	1	7	Q86YP4	Q86YP4 [540-563]	Q86YP4 1xBiotin [K550]	Transcriptional repressor p66-alpha OS=Homo sapiens OX=9606 GN=GATAD2A PE=1 SV=1	1	2694.4	0.742	0.343	2.826	0.071	0.988172	0.228428	0.144768	1.44864e-05	137.02	145.2	32.64	110.53	17.1	127	21.8	325.1	9	134.06	71.43	150.4	18.06	33.71	14	10.5	137.9	104.5	116.4	14.1	234.1	17.9	4.8	328.8	230.3	267.5	7.9	3.9	7.4	7045.55
High	[K].ETVFTKSPYQEFTDHLVK.[T]	1xBiotin [K6]	1	1	4	P15880	P15880 [258-275]	P15880 1xBiotin [K263]	40S ribosomal protein S2 OS=Homo sapiens OX=9606 GN=RPS2 PE=1 SV=2	1	2395.16	0.745	0.657	1.272	1.608	0.988172	0.936862	0.963005	0.777342	92.02	104.23	99.99	69.63	77.8	104.4	68.6	81.5	167.8	37.78	75.04	47.61	78.69	54.53	45.5	73.8	101	99	186.8	29.4	29.5	86.2	65.1	237.5	77.3	59.2	53.3	159.3	196.9	4945.42
High	[K].AETNDSYHIILK.[-]	1xBiotin [K12]	1	1	8	Q12800	Q12800 [491-502]	Q12800 1xBiotin [K502]	Alpha-globin transcription factor CP2 OS=Homo sapiens OX=9606 GN=TFCP2 PE=1 SV=2	0	1629.79	0.746	0.701	0.707	0.867	0.988172	0.980044	0.963005	0.993198	41.76	47.17	50.82	26.42	94.9	123.7	86.7	87.4	107.3	64.49	24.66	63.16	87.16	8.2	129.4	101	23.8	106.6	173.6	131.7	24	121.7	92.3	141.6	4.5	93.1	130.2	112.5	114.2	53904.9
High	[K].LKMEIK.[K]	1xBiotin [K2]	1	1	1	O94953	O94953 [603-608]	O94953 1xBiotin [K604]	Lysine-specific demethylase 4B OS=Homo sapiens OX=9606 GN=KDM4B PE=1 SV=4	1	987.537	0.747	0.836	0.777	1.034	0.988172	0.997486	0.982015	0.993198	30.53	25.32	38.79	16.36	82	109.7	101.3	85.3	121.7	30.56	13.68	74.44	69.11	11.66	131.6	86.4	75.2	139.4	107.6	115.6	11.2	106.7	116.5	89.8	18.3	121.7	140.6	111.2	128.1	69277.9
High	[R].DLTWYAKGR.[A]	1xBiotin [K7]	1	1	2	Q9BU76	Q9BU76 [47-55]	Q9BU76 1xBiotin [K53]	Multiple myeloma tumor-associated protein 2 OS=Homo sapiens OX=9606 GN=MMTAG2 PE=1 SV=1	1	1335.65	0.747	0.562	1.286	0.536	0.988172	0.752265	0.979633	0.70644	113.12	109.08	139.14	109.08	103.4	138.4	77.8	106.2	74.2	33.54	141.64	27	143.78	80.61	37.8	43.7	21.5	456.3	50.6	13.4	38.3	28.5	22.4	38.9	36.1	587	18	27.1	80.4	5182.94
High	[K].TKSNMK.[G]	1xBiotin [K2]	1	1	2	P48729	P48729 [330-335]	P48729 1xBiotin [K331]	Casein kinase I isoform alpha OS=Homo sapiens OX=9606 GN=CSNK1A1 PE=1 SV=2	1	934.448	0.749	5.191	2.031	0.965	0.988172	0.0404719	0.815974	0.993198	44.96	44.16	31.5	65.78	43.4	58	246.1	113.7	38.7	27.6	43.01	20.86	14.47	38.83	45	43.8	26.1	61.6	58.5	24.3	213.2	248.4	319.8	93.6	114.8	125.1	59.5	39.1	27.3	6355.53
High	[R].KQPMLDAATGKSVWGSLAVQNSPK.[G]	1xBiotin [K]; 1xOxidation [M4]	1	1	7	P18615	P18615 [332-355]	P18615 1xBiotin [K]	Negative elongation factor E OS=Homo sapiens OX=9606 GN=NELFE PE=1 SV=3	2	2755.39	0.751	1.371	0.944	2.898	0.988172	0.997486	0.988737	0.146471	113.06	119.52	109.17	119.52	53.9	71.8	98.4	67.8	208.1	41.13	123.29	10.07	27.3	74.45	46.3	51.4	21	61.7	16.3	318.3	86.6	84.6	71.6	58.2	49.3	82.7	323.6	49.7	178.8	5762.83
High	[M].AASGSGMAQKTWELANNMQEAQSIDEIYK.[Y]	1xAcetyl [N-Term]; 1xBiotin [K10]; 1xOxidation [M]	1	1	7	Q92905	Q92905 [2-30]	Q92905 1xAcetyl [N-Term]; 1xBiotin [K11]	COP9 signalosome complex subunit 5 OS=Homo sapiens OX=9606 GN=COPS5 PE=1 SV=4	1	3455.56	0.751	1.054	1.005	0.799	0.988172	0.997486	0.988737	0.993198	123.08	112.83	106.96	115.22	81.5	108.5	114.3	109	86.7	63.58	109.89	72.27	40.48	27.92	94.9	18.4	72.3	21.5	345.8	96.3	204.9	101.5	39.8	104.4	96.8	43.7	68.6	77	114.1	9402.15
High	[K].FGFAIGSQTTKK.[A]	1xBiotin [K]	1	1	27	Q8WW12	Q8WW12 [71-82]	Q8WW12 1xBiotin [K]	PEST proteolytic signal-containing nuclear protein OS=Homo sapiens OX=9606 GN=PCNP PE=1 SV=2	1	1510.77	0.756	0.908	0.855	0.925	0.988172	0.997486	0.988737	0.993198	3.28	4.27	2.13	11.65	84.2	112.6	102.3	96.7	104.2	6.97	1.55	30.53	2.42	12.66	90.9	81.1	80.4	108.4	109.6	106.3	95.7	98.5	159.4	93.1	89.6	93.7	108.8	84.4	100.3	519366
High	[-].MKIEEVK.[S]	1xBiotin [K2]	1	1	7	Q9Y265	Q9Y265 [1-7]	Q9Y265 1xBiotin [K2]	RuvB-like 1 OS=Homo sapiens OX=9606 GN=RUVBL1 PE=1 SV=1	1	1102.56	0.756	0.613	0.678	0.537	0.988172	0.84973	0.922402	0.342203	28.35	78.63	64.93	35.18	105.4	139.4	85.5	102.5	67.1	16.9	28.98	91.13	82.52	15.53	120.3	114.8	86.5	151.8	92.5	168.3	13.6	93.1	198.3	3.6	111.7	114.2	67.5	90.5	73.1	277080
High	[K].SYLPPPEQPSSGSLKVEFFPHQEK.[D]	1xBiotin [K15]	1	1	84	Q5T8P6	Q5T8P6 [80-103]	Q5T8P6 1xBiotin [K94]	RNA-binding protein 26 OS=Homo sapiens OX=9606 GN=RBM26 PE=1 SV=3	1	2954.44	0.758	0.98	0.753	0.743	0.988172	0.997486	0.963005	0.884961	41.7	19.34	32.34	42.79	84	125.4	123.2	87.9	79.5	24.39	29.92	27.81	12.9	25.41	110.7	86.4	67.8	128.9	146.1	78.3	134.6	76.8	126.7	110.1	90.4	87.3	81.8	65.6	108.6	423791
High	[-].MQSNKTFNLEK.[Q]	1xAcetyl [N-Term]; 1xBiotin [K5]	1	1	27	Q15233	Q15233 [1-11]	Q15233 1xAcetyl [N-Term]; 1xBiotin [K5]	Non-POU domain-containing octamer-binding protein OS=Homo sapiens OX=9606 GN=NONO PE=1 SV=4	1	1607.76	0.759	0.839	0.752	0.819	0.988172	0.997486	0.963005	0.972739	12.43	10.03	7.45	10.63	91.3	120.3	96.7	90.8	101	14.11	6.59	11.69	4.8	7.52	98.4	90.6	74.1	119.4	129.4	113.6	95.9	95.3	116.4	94.1	85.5	90.1	105.9	91.1	100.2	144957
High	[R].KGLFPFTHVK.[I]	1xBiotin [K1]	1	1	8	P46109	P46109 [283-292]	P46109 1xBiotin [K283]	Crk-like protein OS=Homo sapiens OX=9606 GN=CRKL PE=1 SV=1	1	1399.76	0.765	0.48	0.786	0.083	0.988172	0.535705	0.982015	3.28189e-10	30.77	86.7	56.97	105.37	113.8	164.4	78.9	129.3	13.6	14.91	25	93.96	91.12	97.74	102.6	113.4	136.9	163.8	179.1	107.8	189.3	14.5	78.6	3.4	128.8	209.2	7.7	51.4	13.6	53152.5
High	[R].HQDDEPVNSQYFQTTSTNLSLSNKIR.[I]	1xBiotin [K24]	1	1	11	Q6NSI4	Q6NSI4 [601-626]	Q6NSI4 1xBiotin [K624]	RPA-related protein RADX OS=Homo sapiens OX=9606 GN=RADX PE=1 SV=2	1	3248.53	0.766	30.717	1.339	26.586	0.988172	1.408e-07	0.961899	1.343e-15	47.26	40.47	144.79	44.04	4.8	6.2	191.8	131.2	166	30.67	160.07	19.46	97.38	17.7	5.9	3.3	4	4.1	5.2	175.8	204.3	140	161	110.2	229.4	5.5	180.8	131.1	139.4	9490.37
High	[K].AGIKTK.[N]	1xBiotin [K4]	1	1	12	Q7Z417	Q7Z417 [147-152]	Q7Z417 1xBiotin [K150]	Nuclear fragile X mental retardation-interacting protein 2 OS=Homo sapiens OX=9606 GN=NUFIP2 PE=1 SV=1	1	843.476	0.766	0.988	0.941	1.135	0.988172	0.997486	0.994801	0.981055	97.14	36.09	36.09	29.02	79.3	103.5	102.3	97.4	117.5	26.41	76.95	13.4	4.73	13.24	86.2	86.5	52.1	112.6	11.4	140	93.5	111.2	122.5	110.7	105.9	100.7	127.8	104	134.8	38960.7
High	[K].DLKQQHPLILK.[V]	1xBiotin [K3]	1	1	4	Q2KHR3	Q2KHR3 [675-685]	Q2KHR3 1xBiotin [K677]	Glutamine and serine-rich protein 1 OS=Homo sapiens OX=9606 GN=QSER1 PE=1 SV=3	1	1558.88	0.767	0.506	0.783	0.893	0.988172	0.607512	0.982015	0.993198	41.39	44.12	49.81	26.32	106.8	118.8	72.2	93.1	109	36.88	22.89	85.78	49.24	14.65	125.1	111.3	56.9	163.2	104.6	123.8	0.7	82.5	75.3	97	166	61.3	125.5	93.4	113.6	339178
High	[R].YIGIVKQAGLER.[M]	1xBiotin [K6]	1	1	16	P52597	P52597 [219-230]	P52597 1xBiotin [K224]	Heterogeneous nuclear ribonucleoprotein F OS=Homo sapiens OX=9606 GN=HNRNPF PE=1 SV=3	1	1572.86	0.77	0.942	0.96	1.028	0.988172	0.997486	0.994801	0.993198	27.33	12.57	41	19.89	76.2	110.8	102.3	106.4	104.3	13.79	19.27	14.57	73.84	12.81	97.6	82.4	74.6	126.6	119.8	86.6	110.5	119.3	89.2	12.4	115	122.1	130.2	101	112.7	73866.3
High	[K].KLVWVPSDK.[S]	1xBiotin [K1]	1	1	2	P35579	P35579 [30-38]	P35579 1xBiotin [K30]	Myosin-9 OS=Homo sapiens OX=9606 GN=MYH9 PE=1 SV=4	1	1297.7	0.771	1.004	1.093	0.994	0.988172	0.997486	0.988737	0.993198	25.54	1.74	7.98	20.49	81.2	106.7	107.9	111.1	93.1	20.13	12.17	12.98	3.44	8.86	82.4	100.8	67.3	108.3	109	87.3	109.5	109.5	86.6	112.8	119.2	112	108.4	94.6	92.3	78597
High	[R].GPPASSPAPAPKFSPVTPK.[F]	1xBiotin [K12]	1	1	18	Q15942	Q15942 [254-272]	Q15942 1xBiotin [K265]	Zyxin OS=Homo sapiens OX=9606 GN=ZYX PE=1 SV=1	1	2059.07	0.772	0.872	0.572	0.71	0.988172	0.997486	0.735113	0.824849	19.62	19.62	54.8	19.62	99.4	128.8	112.4	67.8	91.5	41.32	45.65	7.17	21.68	9.45	107.5	116.7	47.7	157.7	56.7	139.3	108.6	121.5	124.6	73.4	58.2	90.2	98.9	90.1	108.8	107136
High	[R].KGSVLQSIEK.[I]	1xBiotin [K1]	1	1	5	Q5T3J3	Q5T3J3 [500-509]	Q5T3J3 1xBiotin [K500]	Ligand-dependent nuclear receptor-interacting factor 1 OS=Homo sapiens OX=9606 GN=LRIF1 PE=1 SV=1	1	1314.71	0.774	0.778	0.562	1.069	0.988172	0.997486	0.722075	0.993198	66.51	139.05	141.77	43.76	102.4	135.1	105	13.1	144.4	84.37	84.01	91.97	135.59	6.74	156	107.7	6.9	201.4	142	8.8	3.5	187.5	110.4	5.6	13.8	113.2	155.1	151.7	136.4	117761
High	[K].AYEIEKR.[L]	1xBiotin [K6]	1	1	2	Q9UPP1	Q9UPP1 [382-388]	Q9UPP1 1xBiotin [K387]	Histone lysine demethylase PHF8 OS=Homo sapiens OX=9606 GN=PHF8 PE=1 SV=3	1	1134.56	0.775	1.527	0.863	0.977	0.988172	0.997486	0.994801	0.993198	130.58	133.65	97.66	131.2	88.6	114.4	127.2	98.8	70.9	138.06	133.78	134.87	37.73	147.05	9.2	27.9	234.2	36	266.4	12.3	30.4	40.1	406.9	44.6	20.4	31.1	306	22.3	12	1824.16
High	[R].EGKYIPLPQR.[V]	1xBiotin [K3]	1	1	16	Q8WWM7	Q8WWM7 [346-355]	Q8WWM7 1xBiotin [K348]	Ataxin-2-like protein OS=Homo sapiens OX=9606 GN=ATXN2L PE=1 SV=2	1	1426.75	0.776	0.861	0.701	0.814	0.988172	0.997486	0.940031	0.97132	18.97	19.27	9.38	27.41	95.7	123.2	106.1	86.4	88.6	16.79	9.44	14.82	4.78	24.27	102.1	94.7	73.1	106.2	122	127.8	105.1	90.7	122.1	87.1	85.6	79.5	129.7	86.4	87.8	404219
High	[K].QVSQQPKGIMGMFASK.[A]	1xBiotin [K7]	1	1	16	Q15054	Q15054 [184-199]	Q15054 1xBiotin [K190]	DNA polymerase delta subunit 3 OS=Homo sapiens OX=9606 GN=POLD3 PE=1 SV=2	1	1962.96	0.777	1.521	1.138	1.248	0.988172	0.997486	0.988737	0.909394	18.5	52.09	8.33	25.65	66.6	85.7	130.3	101.3	116.1	22.88	11.4	48.3	9.67	22.01	87.4	54.9	70.3	90.4	79.1	99.6	62.5	137.5	185.8	90	107.1	106.9	122.5	124.2	81.7	44995.8
High	[R].HSKLLAEPAGGLVGER.[T]	1xBiotin [K3]	1	1	1	Q13572	Q13572 [338-353]	Q13572 1xBiotin [K340]	Inositol-tetrakisphosphate 1-kinase OS=Homo sapiens OX=9606 GN=ITPK1 PE=1 SV=2	1	1859.98	0.78	1.103	0.91	1.29	0.988172	0.997486	0.994801	0.917919	35.18	44.38	42.3	17.01	73.7	89.9	115.3	103.9	117.3	71.65	19.15	36.54	67.76	13.92	100.9	12.4	81.5	99.5	90.3	129.3	142.7	65.5	127.6	115	117.6	18.2	153.1	129.8	116.5	38041.6
High	[K].ALNEALKLFK.[M]	1xBiotin [K7]	1	1	1	P49588	P49588 [870-879]	P49588 1xBiotin [K876]	Alanine--tRNA ligase, cytoplasmic OS=Homo sapiens OX=9606 GN=AARS1 PE=1 SV=2	1	1372.77	0.782	0.387	0.463	0.78	0.988172	0.314649	0.922777	0.993198	57.74	60.42	99.48	94.57	99.6	127.3	49.3	109.4	114.4	26.16	103.25	41.76	56.91	55.63	78.2	65.8	108.6	61.1	100	433.2	29.5	65.3	38.7	86	112.3	28.3	155.5	47.7	89.9	7336.93
High	[K].GKGPLPMEAIEK.[M]	1xBiotin [K2]; 1xOxidation [M7]	1	1	1	Q6P1N0	Q6P1N0 [64-75]	Q6P1N0 1xBiotin [K65]	Coiled-coil and C2 domain-containing protein 1A OS=Homo sapiens OX=9606 GN=CC2D1A PE=1 SV=1	1	1511.76	0.784	0.719	1.246	1	0.988172	0.989167	0.982015	0.993198	58.28	66.12	20.12	14.1	119.4	92.4	76.9	115.2	96	39.08	36.21	88.07	43.19	29.17	119.7	110.8	52	84.6	152.7	85.8	3	109.8	71.4	92.4	197.8	106.9	139.4	84.6	89.1	89995.2
High	[K].VISGQKTTLFTQAAHGGQASLMK.[I]	1xBiotin [K6]; 1xOxidation [M22]	1	1	6	Q9ULM3	Q9ULM3 [901-923]	Q9ULM3 1xBiotin [K906]	YEATS domain-containing protein 2 OS=Homo sapiens OX=9606 GN=YEATS2 PE=1 SV=2	1	2616.33	0.787	1.057	0.297	3.54		0.998454		0.102124	35.28	48.63	41.14	109.02	52.3	78.3	68.7	23.3	277.3	30.31	21.13	92.74	55.97	88.25	63.8	38.1	40	48.4	59.9	74	52.5	231.1	51.1	13.9	17.8	38.2	503.1	212	56.1	9050.4
High	[K].AENKGISPVVSEHR.[K]	1xBiotin [K4]	1	1	31	Q99700	Q99700 [778-791]	Q99700 1xBiotin [K781]	Ataxin-2 OS=Homo sapiens OX=9606 GN=ATXN2 PE=1 SV=2	1	1748.87	0.789	0.496	0.902	0.974	0.988172	0.577064	0.988737	0.997205	36.09	64.08	35.06	40.63	91.7	116.3	73.8	104.9	113.3	19.26	40.21	87.48	19.52	4.37	119.1	90.1	83.8	82.9	182.4	114.2	0.4	90.5	72.5	93.8	134.9	103	111.3	105.6	115.2	2.65389e+06
High	[K].QKIAFTEWIEPPKR.[E]	1xBiotin [K2]	1	1	13	O60264	O60264 [723-736]	O60264 1xBiotin [K724]	SWI/SNF-related matrix-associated actin-dependent regulator of chromatin subfamily A member 5 OS=Homo sapiens OX=9606 GN=SMARCA5 PE=1 SV=1	2	1969.04	0.79	0.809	0.689	0.573	0.988172	0.997486	0.961899	0.577219	17.79	20.62	14.61	10.15	102.3	129.5	104.8	89.2	74.2	41.09	4.4	22.29	27.19	30.47	48.6	105	119.4	125.7	132.9	137.2	124.9	107.6	79.1	58.1	91.6	101.6	71.3	76.2	120.7	22496.6
High	[K].FMPNNQLNYKSTQLSHLVYR.[-]	1xBiotin [K10]; 1xOxidation [M2]	1	1	12	Q9UM82	Q9UM82 [501-520]	Q9UM82 1xBiotin [K510]	Spermatogenesis-associated protein 2 OS=Homo sapiens OX=9606 GN=SPATA2 PE=1 SV=2	1	2695.31	0.791	0.458	5.139	0.985	0.988172	0.476193	0.004392	0.993198	89.96	63.08	109.79	44.07	48.4	61.2	28	314.6	47.7	69.69	112.02	35.52	17.29	111.97	36.8	26	93.6	235.7	46.5	26.7	21.3	17.9	34.4	243.1	239	175.5	36.3	35.3	232	7780.92
High	[K].VLEEANQAINPKLMQLVDHR.[G]	1xBiotin [K12]	1	1	5	Q92841	Q92841 [536-555]	Q92841 1xBiotin [K547]	Probable ATP-dependent RNA helicase DDX17 OS=Homo sapiens OX=9606 GN=DDX17 PE=1 SV=2	1	2544.31	0.792	0.578	0.441	0.775	0.988172	0.78819	0.746111	0.993198	105.51	105.51	105.51	105.51	110.5	139.4	80.5	61.5	108	22.15	124.13	50.54	33.38	2.1	94.9	81.1	60.3	102.3	551.6	29.5	104.9	38.3	59.1	30.9	61.4	45.1	79.1	82.1	79.3	9875.81
High	[R].VLNNFISNQKMDFK.[E]	1xBiotin [K10]	1	1	12	P46013	P46013 [736-749]	P46013 1xBiotin [K745]	Proliferation marker protein Ki-67 OS=Homo sapiens OX=9606 GN=MKI67 PE=1 SV=2	1	1923.95	0.795	0.836	1.089	1.024	0.988172	0.997486	0.988737	0.993198	42.72	54.35	30.15	25.34	99.8	99.3	82.9	109.9	108.1	35.06	22.56	79.75	27.11	11.59	110.9	102.6	53.2	102.1	139.5	91.9	10.2	85.3	127	151.9	88.6	113	111.2	94.1	118.5	66284.9
High	[K].AALSSQQQQQLALLLQQFQTLKMR.[I]	1xBiotin [K22]	1	1	2	Q6Y7W6	Q6Y7W6 [646-669]	Q6Y7W6 1xBiotin [K667]	GRB10-interacting GYF protein 2 OS=Homo sapiens OX=9606 GN=GIGYF2 PE=1 SV=1	1	2998.6	0.797	1.166	2.586	1.218	0.988172	0.997486	0.356261	0.97132	119.1	143.5	107.01	136.74	40	50.1	168.3	129.7	112	100.38	155.2	62.64	38.43	54.02	21.2	110	21.6	20.6	640.5	27.1	91.1	24	119.2	120.9	70.2	60.9	87	25.1	60.6	1818.08
High	[R].ILQGPHANPVAVPQPGASVQTKGIKPGMPSIFNR.[R]	1xBiotin [K]	1	1	17	Q6NSI4	Q6NSI4 [627-660]	Q6NSI4 1xBiotin [K]	RPA-related protein RADX OS=Homo sapiens OX=9606 GN=RADX PE=1 SV=2	1	3732.98	0.798	0.98	0.619	0.893	0.988172	0.997486	0.825822	0.993198	33.91	20.22	49.2	41.99	110	106.4	110.6	65.8	107.2	25.46	21.42	12.38	39.96	41.07	119.1	110.7	71.3	149.4	103	107.1	111.3	101	128.8	95.4	41.4	66.2	107.9	54.1	133.3	281765
High	[K].AASVPVKGSLGQGTAPVLPGK.[T]	1xBiotin [K7]	1	1	19	Q13428	Q13428 [726-746]	Q13428 1xBiotin [K732]	Treacle protein OS=Homo sapiens OX=9606 GN=TCOF1 PE=1 SV=3	1	2160.18	0.799	0.477	0.479	0.712	0.988172	0.527375	0.481713	0.827921	34.58	102.57	34.58	34.58	123.3	129.9	62	74.5	110.3	47.78	18.07	112.74	65.6	34.92	127.4	47.5	139.8	134.1	126	174.9	64	5.3	207.6	77	14.3	83.7	113.9	124.5	59.8	92517.6
High	[K].ITKPGSIDSNNQLFAPGGR.[L]	1xBiotin [K3]	1	1	15	Q04637	Q04637 [1072-1090]	Q04637 1xBiotin [K1074]	Eukaryotic translation initiation factor 4 gamma 1 OS=Homo sapiens OX=9606 GN=EIF4G1 PE=1 SV=4	0	2198.1	0.803	1.188	5.507	0.73	0.988172	0.997486	0.00167023	0.906692	126.54	136.77	91.85	118.92	151.6	28.2	80.4	166.1	73.7	77.28	125.43	101.94	41.06	72.18	11.2	139.3	152.9	17.1	25.9	190.4	17.5	73.9	226.2	152.6	94.3	222.6	95.6	12.5	67.8	4263.58
High	[K].MTHKLVFLEDGTSQVR.[K]	1xBiotin [K4]	1	1	15	Q8IWC1	Q8IWC1 [784-799]	Q8IWC1 1xBiotin [K787]	MAP7 domain-containing protein 3 OS=Homo sapiens OX=9606 GN=MAP7D3 PE=1 SV=2	1	2087.04	0.804	0.962	0.651	0.803	0.988172	0.997486	0.88676	0.961814	35.08	25.25	17.4	20.14	95.8	119.2	111.6	77.6	95.7	38.06	13.9	26.89	4.14	6.12	148.4	90.2	72.9	96.6	127.8	112.2	105.1	93	152.4	77.2	71.3	73	89.8	90.1	99.9	197562
High	[R].VLDPSKFLK.[I]	1xBiotin [K6]	1	1	1	O43432	O43432 [1046-1054]	O43432 1xBiotin [K1051]	Eukaryotic translation initiation factor 4 gamma 3 OS=Homo sapiens OX=9606 GN=EIF4G3 PE=1 SV=2	1	1272.7	0.807	0.819	1.016	1.024	0.988172	0.997486	0.994801	0.993198	57.54	69.41	32.12	32.12	94.1	94.3	119.3	95.8	96.5	77.95	37.06	74.97	6.15	7.18	101	133.5	10.6	83.2	165.4	101.2	12.5	135.5	128.1	112.3	102.9	100	112.6	103.6	97.6	66211.4
High	[R].NFSDNQLQEGKNVIGLQMGTNR.[G]	1xBiotin [K11]; 1xOxidation [M18]	1	1	20	P37802	P37802 [161-182]	P37802 1xBiotin [K171]	Transgelin-2 OS=Homo sapiens OX=9606 GN=TAGLN2 PE=1 SV=3	1	2705.28	0.808	1.011	0.681	0.853	0.988172	0.997486	0.922777	0.993198	49.77	31.01	39.35	38.68	93.3	115.4	114.4	78.6	98.4	36.69	12.81	35.49	47.72	34.51	131.4	64.1	85.6	84.3	106.6	105.9	166	104.9	85.2	136.5	57	72.1	138.6	71.6	90.3	184995
High	[K].EVYELLDSPGKVLLQSK.[D]	1xBiotin [K]	1	1	10	P22234	P22234 [20-36]	P22234 1xBiotin [K]	Multifunctional protein ADE2 OS=Homo sapiens OX=9606 GN=PAICS PE=1 SV=3	1	2144.13	0.811	0.335	0.972	1.42	0.988172	0.211432	0.988737	0.863419	134.2	79.09	67.21	97.91	62.9	157.7	43.3	153.4	82.7	124.36	54.67	29.68	70.96	101	43.3	29.9	315.4	136.4	36.9	108.6	45.7	26.9	29.8	35.4	105.6	193.1	52.3	283.8	56.9	7296.71
High	[K].ALGKSTVVPVPYEK.[M]	1xBiotin [K4]	1	1	15	P78347	P78347 [127-140]	P78347 1xBiotin [K130]	General transcription factor II-I OS=Homo sapiens OX=9606 GN=GTF2I PE=1 SV=2	1	1713.92	0.813	0.995	0.828	0.752	0.988172	0.997486	0.988737	0.900666	18.84	9.05	18.84	18.45	92.7	114	113.4	94.4	85.5	21.56	9.55	12.44	20.98	14.94	106.9	94.7	68.8	101.7	116.4	122.8	123.4	96.4	115.9	115	96.5	75	102.9	76.4	87.3	78458.1
High	[R].VELRDMVVALLEVWK.[D]	1xBiotin [K15]	1	1	1	Q8NFA0	Q8NFA0 [287-301]	Q8NFA0 1xBiotin [K301]	Ubiquitin carboxyl-terminal hydrolase 32 OS=Homo sapiens OX=9606 GN=USP32 PE=1 SV=1	1	2026.09	0.816	1.017	0.823	1.007	0.988172			0.993198	104.47	43.2	38.7	65.43	101.4	124.4	89.6	84.7	99.8	104.21	30.94	30.3	17.12	76.48	82.9	27.4	293.1	56.8	106.1	101.6	73.2	60.8	107.9	63.2	87.3	69.3	57.2	231.5	81.6	7599.04
High	[R].KTPSVSLTSVHPDLMK.[I]	1xBiotin [K1]	1	1	3	P86790	P86790 [396-411]	P86790 1xBiotin [K396]	Vacuolar fusion protein CCZ1 homolog B OS=Homo sapiens OX=9606 GN=CCZ1B PE=1 SV=1	1	1966.01	0.817	0.75	0.227	0.646	0.988172	0.997486	0.0222646	0.871282	62.4	62.4	107.75	60.25	120.8	147.8	110.9	26.3	94.2	83.18	40.89	77.3	111.32	33.58	9.7	175	118.1	200.4	144.4	83.6	17.7	108.3	168.4	25.7	19	142.5	92.1	65.5	129.5	3381.83
High	[K].FVFGSESVKSIFSSEK.[S]	1xBiotin [K9]	1	1	14	P49792	P49792 [2514-2529]	P49792 1xBiotin [K2522]	E3 SUMO-protein ligase RanBP2 OS=Homo sapiens OX=9606 GN=RANBP2 PE=1 SV=2	1	2003.98	0.818	0.861	0.823	0.63	0.988172	0.997486	0.988737	0.697745	58.56	73.73	58.56	61.77	100.4	122.8	98.4	101	77.4	11.93	51.29	39.89	24.92	62.9	105.9	103.3	84.5	176.3	54.7	126.4	101.3	67.1	151.7	76.8	104	128	79.7	24.4	115.9	57802.8
High	[K].FLVEYKSAVEK.[K]	1xBiotin [K6]	1	1	11	O14929	O14929 [10-20]	O14929 1xBiotin [K15]	Histone acetyltransferase type B catalytic subunit OS=Homo sapiens OX=9606 GN=HAT1 PE=1 SV=1	1	1538.79	0.824	0.875	0.884	0.915	0.988172	0.997486	0.988737	0.993198	22.77	19.11	24.2	22.87	90.6	110	96.2	102.5	100.7	13.47	23.48	11.36	12.66	11.53	79.8	87.8	103.7	94	146	106.6	93.2	85.6	107	107.1	99.3	83.1	115.7	97.5	93.6	42048.1
High	[R].VTKSPAPVHR.[G]	1xBiotin [K3]	1	1	15	Q9NRA8	Q9NRA8 [667-676]	Q9NRA8 1xBiotin [K669]	Eukaryotic translation initiation factor 4E transporter OS=Homo sapiens OX=9606 GN=EIF4ENIF1 PE=1 SV=2	1	1317.71	0.826	0.909	0.662	0.866	0.988172	0.997486	0.893847	0.993198	56	78.17	45.42	77.98	96.9	133.2	96.2	82	91.8	24.02	62.29	30.58	22.82	28.38	94.1	129.7	82.6	129.3	31.4	157.1	142.7	93.5	81.7	79.6	104	66.5	136	82.6	89.1	105189
High	[K].QTSPGKGLMPTPVTR.[R]	1xBiotin [K6]	1	1	15	Q9NRM7	Q9NRM7 [155-169]	Q9NRM7 1xBiotin [K160]	Serine/threonine-protein kinase LATS2 OS=Homo sapiens OX=9606 GN=LATS2 PE=1 SV=2	1	1795.92	0.827	0.982	0.943	0.99	0.988172	0.997486	0.99058	0.993198	5.37	19.82	21.03	18.42	83.8	101.4	111.1	95.6	108	9.63	8.99	17.48	19.61	78.07	85	101.5	88	102.9	121.6	106.5	116.7	119.5	85.7	95.4	100.4	135.1	113.5	120.4	8.1	77497.6
High	[K].AQYKSLIGVEYKPVSATGAEDK.[D]	1xBiotin [K4]	1	1	17	P07814	P07814 [940-961]	P07814 1xBiotin [K943]	Bifunctional glutamate/proline--tRNA ligase OS=Homo sapiens OX=9606 GN=EPRS1 PE=1 SV=5	1	2580.3	0.827	0.908	0.745	0.732	0.988172	0.997486	0.961899	0.863419	30.82	29.7	20.94	19.76	91.2	125	99.3	93.1	91.4	23.54	23.54	23.6	11.52	3.75	118.2	92.1	73.8	88.2	142.9	126.1	129.8	81.2	100.2	93.9	94.3	76.5	92.3	98.3	92.1	381988
High	[K].NFLFPPQKLEK.[K]	1xBiotin [K]	1	1	10	Q9C0B7	Q9C0B7 [1078-1088]	Q9C0B7 1xBiotin [K]	Transport and Golgi organization protein 6 homolog OS=Homo sapiens OX=9606 GN=TANGO6 PE=1 SV=2	1	1586.84	0.83	1.021	0.877	0.872	0.988172	0.997486	0.994801	0.993198	15.19	10.35	16.83	20.15	90.9	109.6	105.8	96.1	97.7	13.37	8.12	8.19	14.41	26.29	93.9	104.6	79.9	113.2	117.1	100.1	120.2	109.3	102.2	99.3	112	83.7	100.9	61.4	102.1	30299.4
High	[K].SRPGSVVPTTLFQGIKTVNPTFR.[G]	1xBiotin [K16]	1	1	27	Q8TEY7	Q8TEY7 [243-265]	Q8TEY7 1xBiotin [K258]	Ubiquitin carboxyl-terminal hydrolase 33 OS=Homo sapiens OX=9606 GN=USP33 PE=1 SV=2	1	2728.46	0.83	0.928	0.895	0.815	0.988172	0.997486	0.988737	0.97132	28.78	38.35	35.61	34.66	88.7	113.3	104.9	101.5	91.5	23.23	28.59	27.76	23.59	21.9	119.4	83.5	79.8	143.8	81	106.6	133.5	76.8	98.7	122.9	76.8	95.4	78.3	86.1	117.2	329163
High	[R].GKAVGPASILK.[E]	1xBiotin [K2]	1	1	9	O95218	O95218 [136-146]	O95218 1xBiotin [K137]	Zinc finger Ran-binding domain-containing protein 2 OS=Homo sapiens OX=9606 GN=ZRANB2 PE=1 SV=2	1	1266.72	0.832	1.061	0.962	1.085	0.988172	0.998454	0.994801	0.993198	32.15	22.06	12.11	8.93	86.3	103.8	99.1	98.2	112.6	38.56	15.51	12.36	5.58	4.85	109.4	47.5	87.4	105.1	82.3	111.9	93.8	100.4	118.7	107.7	96.8	99.5	114.1	118.2	107.3	155315
High	[R].IVAPGKGILAADESTGSIAK.[R]	1xBiotin [K6]	1	1	14	P04075	P04075 [23-42]	P04075 1xBiotin [K28]	Fructose-bisphosphate aldolase A OS=Homo sapiens OX=9606 GN=ALDOA PE=1 SV=2	1	2124.14	0.834	0.24	0.372	0.308	0.988172	0.0637611	0.341203	0.115529	49.77	66.19	70.82	69.19	146.2	143.3	62.2	82.9	65.4	22.13	46.15	39.17	58.07	60.39	153.5	151.7	100.8	120.8	148.7	278.8	65.3	64.5	29	86	103.7	24.6	18.8	67.8	86	52032.5
High	[R].SYTPMKGGISNVWFDR.[F]	1xBiotin [K6]; 1xOxidation [M5]	1	1	23	Q5VWZ2	Q5VWZ2 [65-80]	Q5VWZ2 1xBiotin [K70]	Lysophospholipase-like protein 1 OS=Homo sapiens OX=9606 GN=LYPLAL1 PE=1 SV=3	1	2099.97	0.839	0.822	1.122	0.906	0.988172	0.997486	0.988737	0.993198	41.59	65.56	34.97	40.91	99.1	98.8	81.3	131.3	89.5	41.38	18.08	53.93	31.09	46.93	104.6	107.5	44.8	104.4	128.1	89.6	153.9	85.8	51.1	138.6	143.7	76.9	94.5	46	130.5	80265.6
High	[K].YSWVLKTK.[T]	1xBiotin [K6]	1	1	8	Q96DT6	Q96DT6 [25-32]	Q96DT6 1xBiotin [K30]	Cysteine protease ATG4C OS=Homo sapiens OX=9606 GN=ATG4C PE=1 SV=1	1	1250.66	0.84	1.136	0.945	0.997	0.988172	0.997486	0.994801	0.993198	19.67	9.24	14.53	9.45	92.2	96.7	113.6	99.1	98.4	17.79	15.82	4.17	6.47	4.39	103.9	91.7	72.4	96.1	123.7	94.1	106.9	116.1	113	98.6	100.5	88.9	97.9	93.8	102.4	64875.6
High	[K].EPFGKLQLSSR.[D]	1xBiotin [K5]	1	1	5	Q6PCB5	Q6PCB5 [24-34]	Q6PCB5 1xBiotin [K28]	Lysine-specific demethylase RSBN1L OS=Homo sapiens OX=9606 GN=RSBN1L PE=1 SV=2	1	1487.77	0.84	1.443	0.329	0.144	0.988172	0.997486	0.709629	0.0182442	56.67	98.01	81.66	81.66	122.6	130	185.9	42.8	18.7	69.57	76.37	79.13	47.13	22.12	21.5	139.2	157.2	25.6	229	147.7	36.9	211.1	353.9	48.6	48.8	17.5	21.2	25.5	16.3	3857.38
High	[K].DYSSGFGGKYGVQADR.[V]	1xBiotin [K9]	1	1	14	Q14247	Q14247 [153-168]	Q14247 1xBiotin [K161]	Src substrate cortactin OS=Homo sapiens OX=9606 GN=CTTN PE=1 SV=2	1	1932.85	0.84	0.131	0.949	0.045	0.988172	0.0029981	0.994801	1.343e-15	25.23	127.27	30.11	72	144.4	167.3	21.9	158.8	7.6	23.95	11.33	130.67	80.6	153.11	152	129.9	92.8	181	150.4	148.8	139.4	19.7	7.9	178.5	142.8	9.7	135.6	4.6	6.8	82656.2
High	[K].AAFKSQNATPK.[G]	1xBiotin [K4]	1	1	4	Q9Y5V3	Q9Y5V3 [110-120]	Q9Y5V3 1xBiotin [K113]	Melanoma-associated antigen D1 OS=Homo sapiens OX=9606 GN=MAGED1 PE=1 SV=3	1	1388.7	0.842	0.877	0.716	0.615	0.988172	0.997486	0.944002	0.572416	74.14	103.8	30.38	15.32	99.9	128	112.2	81.7	78.1	25.45	52.79	75.14	9.74	5.53	116.5	126.2	75.4	149.9	44.8	149.3	130.8	136.9	12.4	88.7	107.4	95.3	92.2	91.1	83.2	87252.2
High	[K].AKVDLKPLLSSLSANK.[E]	1xBiotin [K]	1	1	15	Q9NRA8	Q9NRA8 [405-420]	Q9NRA8 1xBiotin [K]	Eukaryotic translation initiation factor 4E transporter OS=Homo sapiens OX=9606 GN=EIF4ENIF1 PE=1 SV=2	1	1910.08	0.845	1.128	0.735	1.056	0.988172	0.997486	0.988737	0.993198	16.41	42.78	118.73	41.44	95.6	110.5	117.1	81.2	95.6	77.07	77.78	22.92	44.35	22.05	109.2	8.5	113.6	10.1	126.3	143.6	101.3	161.9	133.8	37.3	92.8	98.3	102.4	109.3	151.7	29709.7
High	[K].ELIKQVSPAASLR.[H]	1xBiotin [K4]	1	1	2	Q5VWN6	Q5VWN6 [1081-1093]	Q5VWN6 1xBiotin [K1084]	Protein TASOR 2 OS=Homo sapiens OX=9606 GN=TASOR2 PE=1 SV=1	1	1637.9	0.846	1.004	1.258	1.013	0.988172	0.997486	0.977868	0.993198	31.85	35.51	35.51	107.72	91.7	91.1	95	130	92.3	25.03	15.16	75.39	30.94	76.53	100.3	104.4	63.7	99.5	93.1	123.4	11.3	103.8	123.9	142.1	155.2	81.9	174.2	100.9	22.4	48728.6
High	[K].LGKITFIR.[N]	1xBiotin [K3]	1	1	19	Q92890	Q92890 [265-272]	Q92890 1xBiotin [K267]	Ubiquitin recognition factor in ER-associated degradation protein 1 OS=Homo sapiens OX=9606 GN=UFD1 PE=1 SV=3	1	1173.68	0.847	1.309	1.134	1.3	0.988172	0.997486	0.988737	0.86844	24.1	24.42	8.09	25.51	72.7	99.5	109.5	109	109.4	10.07	18.3	11.61	3.8	16	71.4	71.4	84.6	70.6	97.8	99.9	130.8	107.6	107.6	105.4	113.3	107.1	107.5	94.9	129.9	230604
High	[K].GGVGKLVTLR.[N]	1xBiotin [K5]	1	1	13	Q8IX01	Q8IX01 [239-248]	Q8IX01 1xBiotin [K243]	SURP and G-patch domain-containing protein 2 OS=Homo sapiens OX=9606 GN=SUGP2 PE=1 SV=2	1	1225.71	0.847	0.921	0.964	1.036	0.988172	0.997486	0.994801	0.993198	11.48	12.48	12.03	23.05	89.5	105.7	92.3	103	109.5	19.48	5.18	13.19	10.32	20.32	98.3	90.7	66.5	110	107.1	99.4	93.5	91.6	115.3	104.3	106.1	87.5	131.6	87	111	106315
High	[R].TKSHVPSLLDADVEGQSR.[D]	1xBiotin [K2]	1	1	10	Q5TCX8	Q5TCX8 [992-1009]	Q5TCX8 1xBiotin [K993]	Mitogen-activated protein kinase kinase kinase 21 OS=Homo sapiens OX=9606 GN=MAP3K21 PE=1 SV=3	1	2165.07	0.85	0.506	0.68	0.768	0.988172	0.608344	0.922777	0.913891	26.71	73.77	44.03	25.79	113.6	133.7	67.7	82.3	102.7	29.73	20.99	78.99	35.06	18.28	136.5	111.9	73.2	100.6	131.7	154.6	18.4	66.6	132.6	81	130.3	68.4	101.1	114.2	78.8	80139.4
High	[K].GTGYIKTELISVSEVHPSR.[L]	1xBiotin [K6]	1	1	33	P42224	P42224 [698-716]	P42224 1xBiotin [K703]	Signal transducer and activator of transcription 1-alpha/beta OS=Homo sapiens OX=9606 GN=STAT1 PE=1 SV=2	1	2299.18	0.851	1.009	0.92	0.875	0.988172	0.997486	0.988737	0.993198	11.15	15.7	21.05	14.61	93.9	106.8	107.7	98.2	93.4	14.36	11.07	17.43	23.27	16.09	96.6	101	76.4	109.8	118.7	95.1	121.9	85.8	110.8	127.2	100.9	79.6	96	75.7	104.5	173015
High	[R].AQSKILFVR.[S]	1xBiotin [K4]	1	1	3	Q9HCS7	Q9HCS7 [791-799]	Q9HCS7 1xBiotin [K794]	Pre-mRNA-splicing factor SYF1 OS=Homo sapiens OX=9606 GN=XAB2 PE=1 SV=2	1	1287.72	0.853	0.989	0.858	1.008	0.988172	0.997486	0.988737	0.993198	39.74	41.02	45.21	34.64	89.4	101.8	118.8	87.3	102.6	66.01	69.02	72.07	61.14	15.3	20.2	121.1	107.8	122.8	160.2	23.7	18.3	143.3	158.4	24.5	105.3	116.5	146.2	123.8	107.9	8755.92
High	[R].VTENLASLTPKGLSPAMSPALQR.[L]	1xBiotin [K11]	1	1	41	Q96DF8	Q96DF8 [378-400]	Q96DF8 1xBiotin [K388]	Splicing factor ESS-2 homolog OS=Homo sapiens OX=9606 GN=ESS2 PE=1 SV=1	1	2607.36	0.853	0.822	0.714	0.897	0.988172	0.997486	0.941567	0.993198	24.58	8.89	40.77	16.18	96.4	113.1	98.9	80.7	110.8	32.71	7.55	5.86	87.3	17.45	153.5	98.2	84.3	112.6	129.3	115.2	103.9	92.6	100.8	113.4	82.2	2	112.9	83.1	116	349627
High	[K].VMTSGTGAPAKIITAVPK.[I]	1xBiotin [K11]	1	1	12	P51610	P51610 [803-820]	P51610 1xBiotin [K813]	Host cell factor 1 OS=Homo sapiens OX=9606 GN=HCFC1 PE=1 SV=2	1	1968.07	0.853	0.758	0.131	0.865	0.988172	0.997486	0.00170621	0.993198	26.22	48.28	86.58	26.22	121.8	142.7	96	16.1	123.4	11.92	69.01	68.54	47.92	10.23	117.5	136.3	149.3	26.7	188	159.8	107.5	142.5	21.8	8.4	18	24.6	143.6	117.8	138.2	44530.8
High	[K].ANPFGGASHAKGIVLEK.[V]	1xBiotin [K11]	1	1	13	P62266	P62266 [38-54]	P62266 1xBiotin [K48]	40S ribosomal protein S23 OS=Homo sapiens OX=9606 GN=RPS23 PE=1 SV=3	1	1922	0.855	1.208	0.792	1.027	0.988172	0.997486	0.982015	0.993198	34.95	19.97	11	45.73	87.9	102.8	125.2	78.5	105.6	65.04	15.78	23.12	4.31	35.42	96.8	122.9	22	113.2	117.1	86.5	141.5	90.4	137.9	86	86.4	92.8	116.3	61.1	129.2	91799.7
High	[R].IQPEEKPVEVSPAVTKGLYIAK.[Q]	1xBiotin [K]	1	1	12	Q8N0X7	Q8N0X7 [460-481]	Q8N0X7 1xBiotin [K]	Spartin OS=Homo sapiens OX=9606 GN=SPART PE=1 SV=1	1	2622.42	0.856	1.102	0.956	1.003	0.988172	0.997486	0.994801	0.993198	34.01	28.27	8.21	7.81	84.5	98.7	123	94.9	99	30.92	9.23	21.82	3.61	7.95	86.4	112.1	59	95.8	114.3	100.8	125.9	83.6	125.7	91.6	98	97	96.3	101.2	112.3	330122
High	[K].EKPDIFQLVSVK.[L]	1xBiotin [K2]	1	1	1	Q8IWA0	Q8IWA0 [122-133]	Q8IWA0 1xBiotin [K123]	WD repeat-containing protein 75 OS=Homo sapiens OX=9606 GN=WDR75 PE=1 SV=1	0	1628.87	0.857	0.47	1.206	0.649	0.988172	0.510353	0.982015	0.960602	46.75	28.77	33.98	56.59	88.2	127.5	60	141.6	82.7	44.01	28.86	9.71	19.42	75.76	68.9	154.1	85.2	123.2	80.5	147.1	57.9	66.1	54.9	123	177.4	136.8	129.2	15.9	79.9	9402.14
High	[R].DISNCWAPKVETAITK.[V]	1xBiotin [K9]; 1xCarbamidomethyl [C5]	1	1	3	Q15061	Q15061 [376-391]	Q15061 1xBiotin [K384]	WD repeat-containing protein 43 OS=Homo sapiens OX=9606 GN=WDR43 PE=1 SV=3	1	2059	0.858	0.917	0.562	0.343	0.988172	0.997486	0.975812	0.44688	135.17	135.17	135.17	113.96	87.7	239.2	68.3	57.8	47	62.43	75.57	89.33	78.45	48.84	197.6	83.6	64.5	230.2	228.1	20.3	65.1	37.3	211.1	23.5	129.5	55.2	44.9	30.2	79	25405.3
High	[K].AGDSLMVMIAMKMEHTIK.[S]	1xBiotin [K]; 1xOxidation [M]	1	1	128	Q96RQ3	Q96RQ3 [670-687]	Q96RQ3 1xBiotin [K]	Methylcrotonoyl-CoA carboxylase subunit alpha, mitochondrial OS=Homo sapiens OX=9606 GN=MCCC1 PE=1 SV=3	1	2248.07	0.859	0.738	0.943	0.884	0.988172	0.997486	0.99058	0.993198	36.9	42.16	20.95	29.49	113.4	108	76.6	95.9	106	34.98	19.35	41.92	30.77	25.41	105.8	115.3	55.3	94.7	134.2	100.8	138.5	71.5	69.9	147.4	89.5	89.3	98.9	70.1	118.6	1.03428e+06
High	[K].AGDSLMVMIAMKMEHTIK.[S]	1xBiotin [K]; 2xOxidation [M]	1	1	227	Q96RQ3	Q96RQ3 [670-687]	Q96RQ3 1xBiotin [K]	Methylcrotonoyl-CoA carboxylase subunit alpha, mitochondrial OS=Homo sapiens OX=9606 GN=MCCC1 PE=1 SV=3	1	2264.06	0.859	0.793	1.022	0.873	0.988172	0.997486	0.994801	0.993198	54.7	54.7	40.06	53.1	98	98	70.6	119.6	113.9	35.31	41.43	59.75	33.84	35.44	94.1	124.3	59.1	94.1	154	68.8	156.8	67.8	54.5	144	114.9	70.3	109.4	60	128	1.02495e+06
High	[K].KTLFLSIPESR.[S]	1xBiotin [K1]	1	1	10	Q15398	Q15398 [678-688]	Q15398 1xBiotin [K678]	Disks large-associated protein 5 OS=Homo sapiens OX=9606 GN=DLGAP5 PE=1 SV=2	1	1516.82	0.861	1.038	0.893	0.932	0.988172	0.997486	0.988737	0.993198	19.22	5.1	9.05	14.63	99.8	104.5	107.8	93.3	94.5	16.72	8.6	8.98	12.42	15.73	99.2	97	72.3	101.6	115.1	98.1	120	104.8	101.8	109.5	87.5	90.7	119.1	91.4	91.9	56295.1
High	[K].TITLVKSPISVPGGSALISNLGK.[V]	1xBiotin [K6]	1	1	24	P51610	P51610 [660-682]	P51610 1xBiotin [K665]	Host cell factor 1 OS=Homo sapiens OX=9606 GN=HCFC1 PE=1 SV=2	1	2478.4	0.861	1.211	0.807	0.636	0.988172	0.997486	0.982015	0.627884	32.81	30.46	42.72	38.43	97.2	112.9	136.7	91.1	62.2	31.95	13.2	36.57	41.69	38.46	93.9	124.6	64.3	119	109.1	91.3	132.1	72.5	159.3	149.8	68.3	88	60.1	58	109.6	80612.6
High	[M].THFNKGPSYGLSAEVK.[N]	1xAcetyl [N-Term]; 1xBiotin [K5]	1	1	16	Q15417	Q15417 [2-17]	Q15417 1xAcetyl [N-Term]; 1xBiotin [K6]	Calponin-3 OS=Homo sapiens OX=9606 GN=CNN3 PE=1 SV=1	1	2002.97	0.862	1.459	1.219	1.195	0.988172	0.997486	0.982015	0.955905	51.46	67.95	58.65	53.3	94.7	119.9	97.7	93.2	94.6	16.18	47.38	41.6	31.3	28.27	100.1	88.9	72.1	112.6	40.7	116.1	82.6	91.8	169.4	83	141.5	87.5	138.7	88.8	86.2	113021
High	[K].AFSIGKMSTAK.[R]	1xBiotin [K]	1	1	8	O15042	O15042 [83-93]	O15042 1xBiotin [K]	U2 snRNP-associated SURP motif-containing protein OS=Homo sapiens OX=9606 GN=U2SURP PE=1 SV=2	1	1366.69	0.864	0.982	0.803	1.02	0.988172	0.997486	0.982015	0.993198	26.2	18.3	19.49	13.34	90.8	105	107.9	89.1	107.1	32.14	22.14	14.46	16.4	5.93	86.2	132.7	73.2	91.4	99.7	136.9	89.8	102.4	119.8	73.5	84.6	101.6	101.6	109.3	97.3	128794
High	[-].MKSVIYHALSQK.[E]	1xAcetyl [N-Term]; 1xBiotin [K2]	1	1	13	O95707	O95707 [1-12]	O95707 1xAcetyl [N-Term]; 1xBiotin [K2]	Ribonuclease P protein subunit p29 OS=Homo sapiens OX=9606 GN=POP4 PE=1 SV=2	1	1672.85	0.867	1.118	1.345	1.021	0.988172	0.997486	0.963005	0.993198	38.97	50.6	36.78	62.62	86.2	99.4	92.5	120.4	101.5	56.45	25.43	51.98	28.82	68.19	105.8	82.6	26.9	95.2	71.6	120.3	80.1	88.6	192.5	166.6	96.3	115.4	138.3	22.6	97.3	11186.1
High	[R].INSGGKLPNFGFVVFDDSEPVQK.[V]	1xBiotin [K6]	1	1	22	Q13283	Q13283 [371-393]	Q13283 1xBiotin [K376]	Ras GTPase-activating protein-binding protein 1 OS=Homo sapiens OX=9606 GN=G3BP1 PE=1 SV=1	1	2720.34	0.867	0.986	0.5	0.79	0.988172	0.997486	0.559389	0.945029	20.78	60.16	30.32	30.32	106.3	125	123.3	60.9	84.4	16.8	11.01	47.83	26.25	31.82	118.2	99.7	84.4	117.2	119.7	97.3	115.6	76.6	198.6	80.1	48.7	57.1	76.9	79.2	130.7	119016
High	[R].VKTNVPVK.[L]	1xBiotin [K2]	1	1	12	Q9UKM9	Q9UKM9 [158-165]	Q9UKM9 1xBiotin [K159]	RNA-binding protein Raly OS=Homo sapiens OX=9606 GN=RALY PE=1 SV=1	1	1110.63	0.869	0.894	0.84	1.026	0.988172	0.997486	0.988737	0.993198	39.68	114.16	111.12	14.75	92.3	106.2	103.4	89.2	108.9	14.28	59.45	81.56	84.57	6.98	115.2	110.8	87.4	141.6	31.9	127.5	124.1	126.5	5	107.1	135.6	3.6	117.9	130.8	135.1	202057
High	[K].TKDGHEVR.[TS]	1xBiotin [K2]	1	2	8	Q9BQ15	Q9BQ15 [32-39]	Q9BQ15 1xBiotin [K33]	SOSS complex subunit B1 OS=Homo sapiens OX=9606 GN=NABP2 PE=1 SV=1	1	1167.56	0.869	0.654	1.071	0.894	0.988172	0.927499	0.988737	0.993198	25.79	31.36	16.71	15.89	96.4	110.9	68.1	118.8	105.9	30.8	15.06	30.89	4.21	12.98	141.1	92.3	80.2	124.7	106.2	92.4	60.4	65.2	103.4	110.1	113.8	119.7	82.6	106.4	101.5	11948.2
High	[R].GREEAIMKMVK.[L]	1xBiotin [K8]	1	1	14	Q9H8U3	Q9H8U3 [200-210]	Q9H8U3 1xBiotin [K207]	AN1-type zinc finger protein 3 OS=Homo sapiens OX=9606 GN=ZFAND3 PE=1 SV=1	2	1517.76	0.87	0.788	0.719	1.021	0.988172	0.997486	0.946775	0.993198	18.9	58.46	13.77	15.18	101.6	112.6	88.7	76.5	120.6	25.64	9.84	91.87	10.49	10.76	112.5	105.9	67.3	117.4	106.2	129.4	2.2	92.4	152.6	76.6	79.8	93	106.9	132.1	125.7	173322
High	[R].RQQEGFKGTFPDAR.[E]	1xBiotin [K7]	1	1	14	Q15233	Q15233 [365-378]	Q15233 1xBiotin [K371]	Non-POU domain-containing octamer-binding protein OS=Homo sapiens OX=9606 GN=NONO PE=1 SV=4	2	1862.9	0.87	0.701	0.722	0.763	0.988172	0.980044	0.947813	0.906905	28.93	47.57	27.7	18	121.2	118.9	83.3	85.9	90.7	25.8	17.81	87.58	30.35	7.82	78.7	124.5	132	151.7	107.3	122.1	3.1	85.6	126	74.3	88.2	131.3	93.2	98	83.9	183033
High	[K].KPEKPLILQSLGPKTQSVEITK.[T]	1xBiotin [K14]	1	1	48	Q9Y5K6	Q9Y5K6 [240-261]	Q9Y5K6 1xBiotin [K253]	CD2-associated protein OS=Homo sapiens OX=9606 GN=CD2AP PE=1 SV=1	1	2660.51	0.872	1.032	0.953	0.891	0.988172	0.997486	0.994801	0.993198	10.48	18.79	10.52	11.01	94.8	101	104.3	102.6	97.3	4.92	8.32	16.37	6.56	9.94	94.5	95	86.9	99.7	100.7	115.3	103.9	89.8	124.3	102.3	95	108.4	102.8	84.4	97	324772
High	[K].FAAKGEGQLGPAER.[A]	1xBiotin [K4]	1	1	2	P13639	P13639 [236-249]	P13639 1xBiotin [K239]	Elongation factor 2 OS=Homo sapiens OX=9606 GN=EEF2 PE=1 SV=4	1	1656.82	0.872	0.863	1.041	0.831	0.988172	0.997486	0.994801	0.981055	37.81	37.81	22.65	8.93	97.7	112.1	96.8	100.3	93.1	30.03	17.9	84.91	12.56	4.37	101.7	137	74.5	116.6	86.9	123.7	3	100.7	126.8	128.8	104.3	104.3	101.6	93.1	96.9	308207
High	[R].FVQKCVLPLNEDSPLMYQPQK.[M]	1xBiotin [K4]; 1xCarbamidomethyl [C5]; 1xOxidation [M16]	1	1	6	Q9H582	Q9H582 [1202-1222]	Q9H582 1xBiotin [K1205]	Zinc finger protein 644 OS=Homo sapiens OX=9606 GN=ZNF644 PE=1 SV=2	1	2776.35	0.874	8.008	8.594	5.269	0.988172	0.00439735	0.00232476	0.0120801	36.21	30.67	13.6	52.28	18.4	21.1	168.6	181	111	107.37	12.08	42.72	17.05	82.99	14.2	93.6	17.6	20.2	16.8	21.2	283.2	161.6	128.2	130.8	182.6	173.4	143.8	6.5	106.3	6366.61
High	[K].GQPLCVLSAMKMETVVTSPMEGTVR.[K]	1xBiotin [K11]; 1xCarbamidomethyl [C5]	1	1	271	P11498	P11498 [1134-1158]	P11498 1xBiotin [K1144]	Pyruvate carboxylase, mitochondrial OS=Homo sapiens OX=9606 GN=PC PE=1 SV=2	1	2947.42	0.874	0.793	0.689	0.731	0.988172	0.997486	0.927317	0.863419	21.11	29.2	18.29	21.54	99.1	128	101.5	88.2	83.2	16.26	17.9	28.99	24.6	19.53	124.5	90.9	101.4	130.9	142.5	99.5	120.8	65.9	103.9	90.2	62	102.9	85.1	72.7	106.8	1.16961e+07
High	[K].GATPGKALVATPGK.[K]	1xBiotin [K6]	1	1	1	P19338	P19338 [111-124]	P19338 1xBiotin [K116]	Nucleolin OS=Homo sapiens OX=9606 GN=NCL PE=1 SV=3	1	1493.81	0.875	1.637	1.449	1.043	0.988172	0.965813	0.927317	0.993198	106.84	141.81	140.92	140.5	85.7	98	141.9	99	75.3	27.94	151.71	148.24	155.26	154.87	24	16.1	14.5	5.1	259	18.4	26.6	18.5	423.9	18.6	9.3	375.3	14.1	270.2	6.4	9059.58
High	[R].LGKVADWTGATYQDK.[R]	1xBiotin [K3]	1	1	15	O15371	O15371 [39-53]	O15371 1xBiotin [K41]	Eukaryotic translation initiation factor 3 subunit D OS=Homo sapiens OX=9606 GN=EIF3D PE=1 SV=1	1	1878.91	0.875	1.009	1.183	1.032	0.988172	0.997486	0.988737	0.993198	53.3	39.21	55.82	52.6	85.8	98.1	99	116	101.2	3.86	81.93	10.71	75.11	74.48	102.1	96.4	103.9	158.6	8.4	116.6	132.9	117.7	107.5	137.9	13.7	151.3	120.4	120.8	11.8	59395.2
High	[K].FGQGFGKTNIYTQK.[Q]	1xBiotin [K7]	1	1	52	Q9H5V9	Q9H5V9 [122-135]	Q9H5V9 1xBiotin [K128]	UPF0428 protein CXorf56 OS=Homo sapiens OX=9606 GN=CXorf56 PE=1 SV=1	1	1814.89	0.878	1.102	1.007	0.993	0.988172	0.997486	0.994801	0.993198	19.21	18.07	8.84	8.04	83.6	102.3	106.9	105.6	101.5	15.69	9.13	20.72	12.78	4.62	104.1	82.8	78.1	106.5	88.9	101.3	98	105.9	142.8	104.6	107.2	84.2	100.5	93.3	101.8	4.95773e+06
High	[K].KQAQPSCAPASRPPAK.[Q]	1xBiotin [K1]; 1xCarbamidomethyl [C7]	1	1	15	Q6W2J9	Q6W2J9 [1305-1320]	Q6W2J9 1xBiotin [K1305]	BCL-6 corepressor OS=Homo sapiens OX=9606 GN=BCOR PE=1 SV=1	1	1919.96	0.88	0.972	0.966	1.213	0.988172	0.997486	0.988737	0.974638	47.65	57.85	30.03	51.34	84.5	114.5	95.9	101.9	103.1	19.95	72.61	21.93	12.8	28.84	84.7	111.9	77.3	127.1	14.1	114.8	96.1	80.2	123.6	96.8	102.1	122.8	154.2	91	103.3	16665.7
High	[K].ETLHKTMVTR.[F]	1xBiotin [K5]	1	1	1	P98175	P98175 [916-925]	P98175 1xBiotin [K920]	RNA-binding protein 10 OS=Homo sapiens OX=9606 GN=RBM10 PE=1 SV=3	1	1441.73	0.881	1.387	8.578	6.216	0.988172	0.997486	2.26601e-05	4.26441e-07	146.27	134.17	127.3	127.3	3.6	31.2	4.3	267.3	193.7	164.29	139.37	168.11	37.25	39.53	114.8	2	2.1	1.8	18.4	130.3	248.2	2.4	2.5	158	257.3	128.4	108.8	114.5	210.5	398611
High	[K].NVGSTGVAKIIISK.[H]	1xBiotin [K9]	1	1	1	Q15648	Q15648 [1383-1396]	Q15648 1xBiotin [K1391]	Mediator of RNA polymerase II transcription subunit 1 OS=Homo sapiens OX=9606 GN=MED1 PE=1 SV=4	1	1612.91	0.884	1.289	1.446	1.194	0.988172	0.997486	0.914747	0.979045	16.29	40.28	15.57	19.05	75.4	85.3	110	123.6	105.6	15.84	7.84	30.74	22.27	15.56	63.8	88	78.2	88.4	80.2	93.8	154.9	83	114	128.1	87.2	135.6	83.4	109.4	112	26034.9
High	[R].FLVKGAQGGLLR.[K]	1xBiotin [K4]	1	1	3	Q6NS38	Q6NS38 [4-15]	Q6NS38 1xBiotin [K7]	DNA oxidative demethylase ALKBH2 OS=Homo sapiens OX=9606 GN=ALKBH2 PE=1 SV=1	1	1484.84	0.884	0.795	0.287	1.133	0.988172	0.997486	0.597986	0.993198	86.6	86.29	76.79	65.06	98.3	111.2	132.7	31.9	125.9	23.09	64.3	68.38	17.85	6	104.7	116.7	72.9	49.3	211.1	118.4	141.4	24.8	167.9	40	27.8	34	135.5	121.4	134.2	20657.3
High	[K].AFSIGKMSTAK.[R]	1xBiotin [K6]; 1xOxidation [M7]	1	1	1	O15042	O15042 [83-93]	O15042 1xBiotin [K88]	U2 snRNP-associated SURP motif-containing protein OS=Homo sapiens OX=9606 GN=U2SURP PE=1 SV=2	1	1382.68	0.887	1.132	1.667	0.748	0.988172	0.997486	0.797191	0.897189	131.56	131.75	143.08	131.75	150.1	24.6	27.9	146.6	150.9	83.65	140.42	124.56	91.43	83.24	184.8	143.1	6.5	7.4	210.7	23.5	10.9	26.6	160.2	139.8	268.7	12.3	4.3	143.9	157.5	75298.4
High	[K].AKMQASIEK.[G]	1xBiotin [K2]; 1xOxidation [M3]	1	1	4	P06748	P06748 [249-257]	P06748 1xBiotin [K250]	Nucleophosmin OS=Homo sapiens OX=9606 GN=NPM1 PE=1 SV=2	1	1247.61	0.888	1.123	0.927	1.214	0.988172	0.997486	0.994801	0.945029	96.59	48.38	35	29.45	88.2	101	94.5	93.7	122.6	33.7	73.36	25.47	7.11	14.8	115.1	91.5	56.4	104.9	14.1	129.6	145.6	94	98.1	87.2	97.2	100	137	102	127.3	56746.8
High	[R].YPLLLPKGVVLK.[L]	1xBiotin [K]	1	2	4	Q9H869	Q9H869 [426-437]	Q9H869 1xBiotin [K]	YY1-associated protein 1 OS=Homo sapiens OX=9606 GN=YY1AP1 PE=1 SV=2	1	1565.95	0.89	3.775	1.188	5.365	0.988172	0.146044	0.982015	7.6214e-05	101.18	127.87	126.3	126.3	36.4	40.9	154.5	48.6	219.6	104.96	131.39	42.78	103.66	14.33	19.5	125.5	25.3	9	28.4	192	99.7	107.4	205.2	141.7	33.8	18.7	191.8	149.4	152.6	5485.92
High	[R].GAPLAKVVFR.[D]	1xBiotin [K6]	1	1	13	P62917	P62917 [55-64]	P62917 1xBiotin [K60]	60S ribosomal protein L8 OS=Homo sapiens OX=9606 GN=RPL8 PE=1 SV=2	1	1283.73	0.89	1.869	1.847	2.455	0.988172	0.836393	0.671696	0.0914653	123.75	84.93	84.93	84.93	55.6	62	115.8	114.5	152.1	97.45	80.42	23.55	19.63	15.79	125.9	54.3	5.8	23.4	60.5	141.5	84.7	113	137.2	129.1	111.7	86.5	160.7	117.2	148.4	75761.5
High	[R].SYTPMKGGISNVWFDR.[F]	1xBiotin [K6]	1	1	18	Q5VWZ2	Q5VWZ2 [65-80]	Q5VWZ2 1xBiotin [K70]	Lysophospholipase-like protein 1 OS=Homo sapiens OX=9606 GN=LYPLAL1 PE=1 SV=3	1	2083.97	0.891	0.854	0.755	0.747	0.988172	0.997486	0.963005	0.897189	35.75	40.11	34.24	34.91	103.6	120.9	103.2	82	90.3	21.41	29.23	16.97	27.06	16.03	98.6	135.8	92.7	115.1	152.3	84	106.4	75.8	98.3	115	78	70.6	82.1	86	109.5	81888.2
High	[K].GLNSPVLIGKSK.[D]	1xBiotin [K]	1	1	17	Q4L235	Q4L235 [721-732]	Q4L235 1xBiotin [K]	Beta-alanine-activating enzyme OS=Homo sapiens OX=9606 GN=AASDH PE=1 SV=3	1	1438.81	0.895	0.998	1.309	1.034	0.988172	0.997486	0.970051	0.993198	17.08	9.4	16.26	25.14	86.7	99	98.8	119.6	95.9	15.3	11.51	4.59	9.9	26.48	85.5	98.7	72.5	81.1	97.6	101.2	91.6	97.4	100.3	132.5	117.9	108.9	136.4	94.5	83.8	256126
High	[R].NFSDNQLQEGKNVIGLQMGTNR.[G]	1xBiotin [K11]	1	1	34	P37802	P37802 [161-182]	P37802 1xBiotin [K171]	Transgelin-2 OS=Homo sapiens OX=9606 GN=TAGLN2 PE=1 SV=3	1	2689.28	0.895	0.742	0.537	0.694	0.988172	0.997486	0.671696	0.782843	19.35	16.38	32.69	16.38	127.2	131.9	89.4	66.8	84.7	13.64	12.36	14.78	31.49	17.5	129.1	120.9	98.5	112.9	144.2	125.4	85	83.8	108	103.4	63.5	60.7	106.1	78.3	80.5	418685
High	[K].AAVTPGKK.[A]	1xBiotin [K8]	1	1	11	P19338	P19338 [81-88]	P19338 1xBiotin [K88]	Nucleolin OS=Homo sapiens OX=9606 GN=NCL PE=1 SV=3	1	997.55	0.901	1.159	1.102	1.219	0.988172	0.997486	0.988737	0.932195	39.97	31.48	31.48	31.48	83.8	92.9	107.7	102.4	113.3	14.06	79.55	11.25	6.06	12.81	107.6	82.9	88	97.6	7.9	123.9	95.4	119	113.1	107.5	112.4	99.6	127.4	98.8	119	97767.8
High	[K].SVSQVTKSVDFHFR.[T]	1xBiotin [K7]	1	1	5	Q9ULW0	Q9ULW0 [250-263]	Q9ULW0 1xBiotin [K256]	Targeting protein for Xklp2 OS=Homo sapiens OX=9606 GN=TPX2 PE=1 SV=2	1	1862.92	0.901	1.293	1.035	1.142	0.988172	0.997486	0.994801	0.981055	36.76	31.83	31.62	23.05	75.7	103.5	117.1	92	111.7	31.93	28.39	19.59	17.17	12.93	106.3	74.8	56.3	62.5	102.4	111.7	115.9	98.1	144.5	115.7	84	91	98.8	110.5	127.6	83671
High	[K].AGDSLMVMIAMKMEHTIK.[S]	1xBiotin [K12]; 3xOxidation [M]	1	1	44	Q96RQ3	Q96RQ3 [670-687]	Q96RQ3 1xBiotin [K681]	Methylcrotonoyl-CoA carboxylase subunit alpha, mitochondrial OS=Homo sapiens OX=9606 GN=MCCC1 PE=1 SV=3	1	2280.06	0.903	1.331	1.741	1.427	0.988172	0.997486	0.737797	0.714415	74.04	74.04	106.57	61.17	79.2	54.8	73	186.8	106.1	55.77	60.67	45.32	54.3	48.71	85.3	106.5	27.7	59	117.9	34.7	147.3	78.5	65.4	201.1	205.3	57.7	149.9	49.5	114.3	115136
High	[K].VAEANQKYFSSMAEFLK.[V]	1xBiotin [K7]	1	1	5	Q8WWY3	Q8WWY3 [472-488]	Q8WWY3 1xBiotin [K478]	U4/U6 small nuclear ribonucleoprotein Prp31 OS=Homo sapiens OX=9606 GN=PRPF31 PE=1 SV=2	1	2189.04	0.904	0.42	1.181	0.331	0.988172	0.393762	0.982015	0.400195	23.96	104.61	104.8	78.49	78.2	85.5	31.8	252.7	51.8	63.44	71.96	134.16	52.15	44.47	152.3	51.4	60.4	192	56.8	66	23.9	24.6	274.2	66.5	195.2	226.8	50.8	18.8	40	23369.5
High	[R].TANPNHDMSGSKGK.[S]	1xBiotin [K]	1	1	6	Q32NC0	Q32NC0 [144-157]	Q32NC0 1xBiotin [K]	UPF0711 protein C18orf21 OS=Homo sapiens OX=9606 GN=C18orf21 PE=1 SV=1	1	1669.74	0.907	1.119	0.704	0.891	0.988172	0.997486	0.988737	0.993198	31.68	53.33	69.08	50	100	110.3	123.4	74.6	91.7	10.17	51.58	35.73	28.15	24.3	108.3	90.8	109.4	119.4	43.3	144.9	65.8	136.6	133.6	80.8	102.1	57.1	79.6	129.1	99.3	9471.69
High	[R].TVPQYKYAAGVR.[N]	1xBiotin [K6]	1	1	9	P11940	P11940 [507-518]	P11940 1xBiotin [K512]	Polyadenylate-binding protein 1 OS=Homo sapiens OX=9606 GN=PABPC1 PE=1 SV=2	1	1578.81	0.908	0.815	1.04	0.954	0.988172	0.997486	0.994801	0.993198	24.58	18.61	21.29	14.03	91.6	100.9	88.4	112.8	106.3	29.97	8.51	82.14	27.61	6.73	97	145	83.2	122.1	106.8	104.8	3.5	93.6	99.5	119.4	127	72.8	112.5	100	112.8	167554
High	[M].SALEKSMHLGR.[L]	1xAcetyl [N-Term]; 1xBiotin [K5]	1	1	12	Q9Y570	Q9Y570 [2-12]	Q9Y570 1xAcetyl [N-Term]; 1xBiotin [K6]	Protein phosphatase methylesterase 1 OS=Homo sapiens OX=9606 GN=PPME1 PE=1 SV=3	1	1496.73	0.908	1.182	1.146	0.688	0.988172	0.997486	0.988737	0.77309	11.76	14.33	16.91	41.41	94.9	104.5	113.4	115.3	71.9	4.81	18.21	19.59	6.85	75.48	101.7	103.2	94.2	113.8	112	80.7	142.3	95.5	121.6	130.4	113.7	123.5	83	7.3	77.1	151295
High	[R].GFGGKFGVQMDR.[V]	1xBiotin [K5]; 1xOxidation [M10]	1	1	7	Q14247	Q14247 [120-131]	Q14247 1xBiotin [K124]	Src substrate cortactin OS=Homo sapiens OX=9606 GN=CTTN PE=1 SV=2	1	1540.7	0.912	0.984	1.085	0.956	0.988172	0.997486	0.988737	0.993198	22.32	19.8	17.83	20.27	97.9	98.1	103.6	106.5	93.9	34.2	10.33	84.44	15.52	23.41	109.7	105.5	54.5	120.2	105.8	98.3	111.6	2	118.4	132.7	114.8	97	138.8	89.6	101.2	94145.4
High	[R].NVKNSNYCLPSYTAYK.[N]	1xBiotin [K3]; 1xCarbamidomethyl [C8]	1	1	42	Q9Y4E8	Q9Y4E8 [257-272]	Q9Y4E8 1xBiotin [K259]	Ubiquitin carboxyl-terminal hydrolase 15 OS=Homo sapiens OX=9606 GN=USP15 PE=1 SV=3	1	2147.99	0.913	0.936	0.845	0.75	0.988172	0.997486	0.988737	0.899915	9.12	11.55	26.77	5.38	104.4	112.4	105.2	95	83.1	20.06	5.4	10.79	23.64	5.13	110.1	105.4	74.4	113.4	120.5	108.3	115.1	92.7	106.2	124	77.5	95.9	83.9	90.5	82.1	653561
High	[R].RPDQQLQGEGKIIDR.[R]	1xBiotin [K11]	1	1	23	Q8NC51	Q8NC51 [112-126]	Q8NC51 1xBiotin [K122]	Plasminogen activator inhibitor 1 RNA-binding protein OS=Homo sapiens OX=9606 GN=SERBP1 PE=1 SV=2	1	1979.01	0.914	0.833	0.879	1.003	0.988172	0.997486	0.988737	0.993198	22.69	49.99	6.87	36.85	103.8	100.3	83.6	86.6	125.6	10.22	19.01	90.41	20.74	20.24	105.2	88.9	107.9	101.7	97.2	136	1	84.8	127.1	122	85.5	87.8	127.3	91.2	136.4	580977
High	[K].FSPVTPKFTPVASK.[F]	1xBiotin [K7]	1	1	11	Q15942	Q15942 [266-279]	Q15942 1xBiotin [K272]	Zyxin OS=Homo sapiens OX=9606 GN=ZYX PE=1 SV=1	1	1731.91	0.914	1.043	1.699	0.828	0.988172	0.997486	0.767052	0.981055	14.14	15.29	25.06	25.48	83.2	99.4	94.7	140.4	82.3	12.54	11.54	9.28	18.65	83.11	97.4	84.1	76.1	103.8	83.2	100.5	95.7	90.5	108.3	141.4	193	141.9	3.1	83.2	97.7	110733
High	[R].MEESFSSKYVPK.[Y]	1xBiotin [K8]; 1xOxidation [M1]	1	1	15	P42167	P42167 [382-393]	P42167 1xBiotin [K389]	Lamina-associated polypeptide 2, isoforms beta/gamma OS=Homo sapiens OX=9606 GN=TMPO PE=1 SV=2	1	1673.75	0.916	0.929	1.197	1.112	0.988172	0.997486	0.988737	0.993198	17.66	32.49	5.49	42.34	86.1	97.9	91	116	108.9	26.67	7.26	31.19	7.14	33.55	83.7	124.7	78	95.3	97.9	85.1	131.4	88.5	72.6	112.9	101.9	117.3	137	67.6	106	174394
High	[K].VTQQGLKMVVPGLDGAQIPR.[D]	1xBiotin [K7]; 1xOxidation [M8]	1	1	56	P49327	P49327 [1152-1171]	P49327 1xBiotin [K1158]	Fatty acid synthase OS=Homo sapiens OX=9606 GN=FASN PE=1 SV=3	1	2349.24	0.916	0.982	1.212	0.974	0.988172	0.997486	0.984517	0.997205	28.38	17.29	31.57	20.82	105.3	93	91.6	115.7	94.4	20.22	22.03	19.35	26.81	10.69	103.8	112.8	75.2	91.6	123.8	82.1	116.4	90.3	80.6	114.1	150	87.4	93	80	98.9	1.10583e+06
High	[K].GQPLCVLSAMKMETVVTSPMEGTVR.[K]	1xBiotin [K11]; 1xCarbamidomethyl [C5]; 3xOxidation [M10; M12; M20]	1	1	148	P11498	P11498 [1134-1158]	P11498 1xBiotin [K1144]	Pyruvate carboxylase, mitochondrial OS=Homo sapiens OX=9606 GN=PC PE=1 SV=2	1	2995.41	0.916	0.821	1.352	0.97	0.988172	0.997486	0.961899	0.995523	47.08	80.37	42.34	43.89	100.2	104.1	76.9	140.8	77.9	41.5	30.34	93.83	37.13	29.56	89.7	104.7	42.1	93.2	114.2	60.5	268	68.9	49.7	162	126	73.1	69.8	67.3	110.8	1.90379e+06
High	[-].MQSNKTFNLEK.[Q]	1xAcetyl [N-Term]; 1xBiotin [K5]; 1xOxidation [M1]	1	1	15	Q15233	Q15233 [1-11]	Q15233 1xAcetyl [N-Term]; 1xBiotin [K5]	Non-POU domain-containing octamer-binding protein OS=Homo sapiens OX=9606 GN=NONO PE=1 SV=4	1	1623.75	0.917	0.827	1.032	0.873	0.988172	0.997486	0.994801	0.993198	34.67	39.95	53.67	37.94	99.9	100.4	94.6	117.4	87.6	36.06	22.17	32.36	83.75	29.7	108.7	129	59.5	90.9	140.7	109.3	116.4	102.9	59	145.3	127.8	3.6	135.5	75.9	95.4	112089
High	[R].TLLIKTVETR.[D]	1xBiotin [K5]	1	1	31	P08670	P08670 [441-450]	P08670 1xBiotin [K445]	Vimentin OS=Homo sapiens OX=9606 GN=VIM PE=1 SV=4	1	1399.8	0.918	1.168	1.114	0.998	0.988172	0.997486	0.988737	0.993198	18.64	21.85	25.16	15	88	95.8	112.3	110.8	93	13.72	21.25	8.02	11.24	18.12	101.6	86.2	77.7	82	123.2	93.8	111	95.8	110	108.5	113.9	91.4	122.9	90.9	91.1	2.15427e+06
High	[-].MKVELCSFSGYK.[I]	1xBiotin [K2]; 1xCarbamidomethyl [C6]	1	1	5	P83731	P83731 [1-12]	P83731 1xBiotin [K2]	60S ribosomal protein L24 OS=Homo sapiens OX=9606 GN=RPL24 PE=1 SV=1	1	1674.77	0.919	2.401	0.835	1.857	0.988172	0.510746	0.994801	0.622796	100.12	99.67	100.67	87.97	60.3	73.1	175.5	55.4	135.8	76.44	88.92	79.74	91.52	54.13	141.8	51.2	34.1	18.1	62.1	154.3	48.9	149.2	322.3	128.9	15.7	47	46.9	164.2	115.4	24929.1
High	[K].IATGHGQQGVTQVVLKGAPGQPGTILR.[T]	1xBiotin [K16]	1	1	11	P51610	P51610 [821-847]	P51610 1xBiotin [K836]	Host cell factor 1 OS=Homo sapiens OX=9606 GN=HCFC1 PE=1 SV=2	1	2909.58	0.919	1.104	0.921	0.986	0.988172	0.997486	0.988737	0.993636	33.36	14.34	14.59	14.59	92.3	96.2	110	97.4	104.1	29.81	15.02	8	10.73	8.05	111.6	90.9	59.8	94.9	94.1	121.4	121	103.8	108.4	86.6	107.3	96	108.9	92.7	102.6	142229
High	[K].LLQKMGYVPGR.[G]	1xBiotin [K4]	1	1	1	Q9UBB9	Q9UBB9 [156-166]	Q9UBB9 1xBiotin [K159]	Tuftelin-interacting protein 11 OS=Homo sapiens OX=9606 GN=TFIP11 PE=1 SV=1	1	1487.79	0.921	1.232	0.94	0.685	0.988172	0.997486	0.996191	0.931045	41.75	23.5	29.27	31.2	93	101	125.3	103.7	76.9	80.67	15.74	19.1	75.3	68.85	147.6	106.1	9.6	137.8	101	115.2	115.3	142.9	169.8	129.5	11.6	118.3	94.4	13.5	87.6	57327.3
High	[R].LPPKVESLESLYFTPIPAR.[S]	1xBiotin [K4]	1	1	12	Q14980	Q14980 [1763-1781]	Q14980 1xBiotin [K1766]	Nuclear mitotic apparatus protein 1 OS=Homo sapiens OX=9606 GN=NUMA1 PE=1 SV=2	1	2383.27	0.923	0.678	0.359	0.906	0.988172	0.95752	0.643848	0.996559	52.5	87.08	93.19	66.67	122.4	132.7	89.9	42.6	112.3	12.81	50.45	97.73	105.08	46.32	122.6	113.6	94.9	52.6	166.7	123.1	202.2	83.4	10.9	161.3	18.9	39.5	104.2	55.2	151	23143
High	[K].LKMAPVPLDDSNRPASLTK.[D]	1xBiotin [K2]	1	1	10	Q9NYF8	Q9NYF8 [549-567]	Q9NYF8 1xBiotin [K550]	Bcl-2-associated transcription factor 1 OS=Homo sapiens OX=9606 GN=BCLAF1 PE=1 SV=2	1	2279.19	0.923	1.036	0.093	0.88	0.988172	0.997486	1.63131e-06	0.993198	19.97	140.8	133.55	54.62	111.4	126.1	130.6	11.7	120.1	8.33	22.96	105.73	144.49	70.39	107.1	121.5	104.3	131.7	82.9	121.2	6.3	125.6	325	3	11.3	113.5	115.5	15.4	115.9	74256.9
High	[K].KKPTPVLLPQSK.[Q]	1xBiotin [K]	1	1	14	Q9UGP8	Q9UGP8 [534-545]	Q9UGP8 1xBiotin [K]	Translocation protein SEC63 homolog OS=Homo sapiens OX=9606 GN=SEC63 PE=1 SV=2	1	1561.91	0.923	0.927	0.834	0.875	0.988172	0.997486	0.988737	0.993198	30.44	32.99	27.78	34.93	102.5	113.3	109.3	94.5	80.4	22.31	20.63	86.19	4.66	31.71	103.3	132.7	85.4	92.5	140.1	114.2	1.2	110.2	129.9	102.9	95.2	94.9	135.4	81	80.9	214967
High	[K].HLMEGQKIITLDTATEIEGLSTGCK.[V]	1xBiotin [K7]; 1xCarbamidomethyl [C24]	1	1	18	Q86T24	Q86T24 [408-432]	Q86T24 1xBiotin [K414]	Transcriptional regulator Kaiso OS=Homo sapiens OX=9606 GN=ZBTB33 PE=1 SV=2	1	2971.46	0.924	0.881	1.029	0.812	0.988172	0.997486	0.994801	0.97132	28.07	2.54	19.44	9.94	95.8	109.3	94.8	112.4	87.7	22.3	12.46	11.55	23.24	8.43	129.6	99.5	83.8	113.4	90.7	113.7	98.4	80.7	100.1	116.6	81	130.2	91	78.9	92.3	122762
High	[K].AQKIEMDK.[L]	1xBiotin [K3]; 1xOxidation [M6]	1	1	7	Q9UHR5	Q9UHR5 [203-210]	Q9UHR5 1xBiotin [K205]	SAP30-binding protein OS=Homo sapiens OX=9606 GN=SAP30BP PE=1 SV=1	1	1204.57	0.925	1.147	1.161	1.285	0.988172	0.997486	0.982015	0.931045	82.13	51.68	41.65	41.65	76.4	92.2	105.8	107.1	118.5	31.41	79.75	27.01	7.73	18.96	122	78.5	69.1	94.8	9.4	131.8	123.9	108.7	70.8	124.9	110.1	109.1	133.8	91.3	121.8	49234.7
High	[R].TKQPIPAAYNR.[Y]	1xBiotin [K2]	1	1	12	Q6P1J9	Q6P1J9 [282-292]	Q6P1J9 1xBiotin [K283]	Parafibromin OS=Homo sapiens OX=9606 GN=CDC73 PE=1 SV=1	1	1484.77	0.925	0.965	1.042	0.93	0.988172	0.997486	0.994801	0.993198	26.47	16.96	9.88	10.74	93.7	101.4	100.5	105.1	99.3	28.45	8.46	68.95	12.43	7.25	118.9	97.7	65.7	105.6	119.2	101.7	16.3	115	104.7	109.5	132.5	105.9	109.3	94.6	103.4	276414
High	[K].FTPVASKFSPGAPGGSGSQPNQK.[L]	1xBiotin [K7]	1	1	22	Q15942	Q15942 [273-295]	Q15942 1xBiotin [K279]	Zyxin OS=Homo sapiens OX=9606 GN=ZYX PE=1 SV=1	1	2472.2	0.926	1.109	1.291	1.183	0.988172	0.997486	0.976842	0.961814	21.98	33.02	60.59	12.39	84	90.8	100.6	117.2	107.4	33.71	4.77	27.21	43.92	13.08	99.9	85	48.8	87.4	96.1	91.9	79.2	136.4	101.9	171	118.6	66.7	117.8	108.7	90.6	157437
High	[R].NYMPLAFSDKYGLGTR.[L]	1xBiotin [K10]	1	1	13	Q9UJW0	Q9UJW0 [172-187]	Q9UJW0 1xBiotin [K181]	Dynactin subunit 4 OS=Homo sapiens OX=9606 GN=DCTN4 PE=1 SV=1	1	2058.98	0.926	0.721	2.077	0.921	0.988172		0.767052		66.58	57.53	95.95	20.81	81.7	88.2	53.3	183.2	93.6	73.04	46.17	29.24	77.27	48.69	90.7	27.2	164.6	40.2	113.9	97.9	82.1	46	59.1	203.4	29.5	300.8	35.7	104	104.9	7981.21
High	[R].SPFLQKQLTQPETHFGR.[E]	1xBiotin [K6]	1	1	7	Q9UJU6	Q9UJU6 [283-299]	Q9UJU6 1xBiotin [K288]	Drebrin-like protein OS=Homo sapiens OX=9606 GN=DBNL PE=1 SV=1	1	2240.13	0.928	0.871	0.849	0.819	0.988172	0.997486	0.988737	0.993198	59.69	19.77	14.41	12.11	103.9	111.9	97.5	95.1	91.6	87.47	3.22	57.44	79.11	18.78	196.7	117.5	9	126.6	131.3	123.2	30.9	110.2	127.2	7	107.5	119.1	103.6	77.4	112.8	63318.9
High	[K].NQQPVLPAGLQVPKTVVSSWNR.[K]	1xBiotin [K14]	1	1	3	Q01780	Q01780 [137-158]	Q01780 1xBiotin [K150]	Exosome component 10 OS=Homo sapiens OX=9606 GN=EXOSC10 PE=1 SV=2	1	2644.4	0.93	0.919	1.074	0.902	0.988172	0.997486	0.988737	0.993198	84.42	122.14	101.46	39.2	96	83.4	76.6	150.9	93	70.9	49.95	118.39	55.69	16.84	138.8	23.6	81.4	149.2	70.7	64.3	64.9	26.3	335.1	41.8	127.9	160.3	79.1	78.8	58	18107.4
High	[R].GAGLGFSTAPNKIFYIDR.[N]	1xBiotin [K12]	1	1	12	Q1ED39	Q1ED39 [431-448]	Q1ED39 1xBiotin [K442]	Lysine-rich nucleolar protein 1 OS=Homo sapiens OX=9606 GN=KNOP1 PE=1 SV=1	1	2153.08	0.93	1.118	0.995	0.85	0.988172	0.997486	0.988737		75.44	113.33	102.67	81.31	94.3	110.8	123.8	110.3	60.8	73.18	41.06	103.86	99.11	37.96	75.1	35.1	167	88.2	37.8	89.4	315	98.6	23.5	32.3	87.8	289.5	76	48.4	36.3	7624.85
High	[K].DQPQGSHFWKSSFPGDVALNQPDMCVYR.[R]	1xBiotin [K10]; 1xCarbamidomethyl [C25]	1	1	2	P35453	P35453 [247-274]	P35453 1xBiotin [K256]	Homeobox protein Hox-D13 OS=Homo sapiens OX=9606 GN=HOXD13 PE=1 SV=3	1	3492.56	0.933	0.304	0.655	0.399	0.988172	0.153491	0.988737	0.579234	45.79	107.6	76.85	88.05	113.4	93.6	103.7	106.7	82.6	20.63	85.17	63.08	38.63	55.71	110.1	107.1	74	79.3	326.9	88.3	19.6	97.9	99.3	100.7	51.9	120.1	114.9	78	31.7	10095.1
High	[K].SFFEAKVQAINVSSR.[F]	1xBiotin [K6]	1	1	11	Q96C19	Q96C19 [192-206]	Q96C19 1xBiotin [K197]	EF-hand domain-containing protein D2 OS=Homo sapiens OX=9606 GN=EFHD2 PE=1 SV=1	1	1908.96	0.934	0.9	1.225	0.258	0.988172	0.997486	0.982015	0.181698	61.77	85.93	61.77	61.77	116.6	124.9	112.5	113.7	32.2	47.96	67.39	72.66	88.13	11.12	82.4	177.1	82.4	51.5	197	88.3	189.1	79.5	43.9	293.7	63.1	80.4	22	22.7	27	9894.3
High	[K].IKGILPVK.[M]	1xBiotin [K2]	1	1	15	Q9ULD2	Q9ULD2 [637-644]	Q9ULD2 1xBiotin [K638]	Microtubule-associated tumor suppressor 1 OS=Homo sapiens OX=9606 GN=MTUS1 PE=1 SV=2	1	1093.68	0.944	1.214	0.98	1.015	0.992802	0.997486	0.994801	0.993198	15.63	27.3	19.64	15.63	100.2	98.4	106.5	95.1	99.8	21.02	15.57	20.71	8.14	4.18	99.7	103.2	68.6	79.8	97.8	109.4	106	96.9	141.9	92.4	107.2	94.6	97.6	105.6	99.3	309847
High	[R].YNLYTAEGKYIFK.[E]	1xBiotin [K9]	1	1	14	Q8N9N2	Q8N9N2 [323-335]	Q8N9N2 1xBiotin [K331]	Activating signal cointegrator 1 complex subunit 1 OS=Homo sapiens OX=9606 GN=ASCC1 PE=1 SV=1	1	1835.9	0.944	1.21	0.157	0.701	0.992802	0.997486	0.00258624	0.906692	8.05	23.18	118.24	50.12	120.3	130.6	137	20.5	91.6	23.21	22.72	22.24	120.28	74.52	137	126.4	85.8	137.3	141.2	90.9	173.2	109.9	144.1	21.6	6.5	106.6	96.3	10.9	112.4	52200
High	[K].TLSVKGITPAVLPETVYPVIK.[E]	1xBiotin [K5]	1	1	36	Q9HCM1	Q9HCM1 [773-793]	Q9HCM1 1xBiotin [K777]	Retroelement silencing factor 1 OS=Homo sapiens OX=9606 GN=RESF1 PE=1 SV=3	1	2451.39	0.946	0.911	0.852	0.8	0.992802	0.997486	0.988737	0.958243	29.83	43.43	16.56	39.64	109.9	112.2	102.2	86	89.7	23.78	13.18	37.41	13.54	34	113.4	109.1	71.1	92.2	119.9	111.4	101.5	73.6	154.5	102.2	78.9	85.4	89.1	66.9	130.9	125641
High	[R].YQLLPKMEIGPVSSSR.[F]	1xBiotin [K6]	1	1	22	Q96EB1	Q96EB1 [164-179]	Q96EB1 1xBiotin [K169]	Elongator complex protein 4 OS=Homo sapiens OX=9606 GN=ELP4 PE=1 SV=2	1	2031.04	0.947	1.051	1.097	1.042	0.992802	0.997486	0.988737	0.993198	15.63	13.3	13.6	19.76	92.2	97.4	102.4	106.9	101.1	6.92	16.33	1.82	8.92	17.72	93.7	97.1	84.8	99	108.8	78.3	105.8	104.1	102	108.6	98.7	118	102.7	81.6	116.9	136653
High	[R].SKLILFPR.[K]	1xBiotin [K2]	1	1	3	P26373	P26373 [122-129]	P26373 1xBiotin [K123]	60S ribosomal protein L13 OS=Homo sapiens OX=9606 GN=RPL13 PE=1 SV=4	1	1199.7	0.954	1.31	1.067	1.091	0.999198	0.997486	0.988737	0.993198	16.09	10.1	15.43	28.37	86	90.1	124.3	101.2	98.4	21.63	5.7	9.91	15.28	25.25	100.6	89.7	64.8	89.6	100.4	94	109.4	129.6	131.4	105.6	107.1	80.5	102.6	72.5	122.2	30735.8
High	[K].AVEHINKTIAPALVSK.[K]	1xBiotin [K7]	1	1	4	P06733	P06733 [65-80]	P06733 1xBiotin [K71]	Alpha-enolase OS=Homo sapiens OX=9606 GN=ENO1 PE=1 SV=2	1	1917.06	0.956	1.002	1.184	0.873	1	0.997486	0.982015	0.993198	110.63	54.61	63.35	110.63	93.4	97.7	107.9	115.7	85.3	63.82	83.42	72.77	17.74	69.07	111.8	21.2	108.2	16	113.2	197.6	16.1	125.1	144.9	139.6	134.1	99	149.8	24.7	98.8	46269.5
High	[K].TFGKAAGPSLSHTSGGTQSK.[V]	1xBiotin [K4]	1	1	26	P27694	P27694 [164-183]	P27694 1xBiotin [K167]	Replication protein A 70 kDa DNA-binding subunit OS=Homo sapiens OX=9606 GN=RPA1 PE=1 SV=2	1	2145.04	0.957	0.769	1.087	1.127	1	0.997486	0.988737	0.9889	27.07	57.88	33.11	33.11	91.9	96.1	99.2	104.5	108.3	12.25	32.99	86.65	25.77	4.12	106.3	93.6	83.2	80	149.2	97.8	0.4	100.9	114.8	89.8	147.1	106.4	110.2	105.6	114.7	2.32211e+06
High	[R].IIAHSNQKSAAGYPDYYCK.[W]	1xBiotin [K8]; 1xCarbamidomethyl [C18]	1	1	8	O14646	O14646 [394-412]	O14646 1xBiotin [K401]	Chromodomain-helicase-DNA-binding protein 1 OS=Homo sapiens OX=9606 GN=CHD1 PE=1 SV=2	1	2412.11	0.961	1.039	0.729	0.629	0.996994	0.997486	0.952768	0.614698	23.38	103.1	52.78	52.78	107.9	112.3	127.4	81.8	70.6	18.61	28.18	83.31	83.89	80.35	134.9	129.4	94	86.8	155.9	134.7	4.2	152.8	162.1	98.2	5.9	137.3	112.2	6.9	84.7	190853
High	[K].MKIAWR.[Y]	1xBiotin [K2]	1	1	2	Q96EB1	Q96EB1 [158-163]	Q96EB1 1xBiotin [K159]	Elongator complex protein 4 OS=Homo sapiens OX=9606 GN=ELP4 PE=1 SV=2	1	1030.53	0.965	1.111	0.927	1.081	0.993452	0.997486	0.988737	0.993198	13.19	12.97	19.18	3.38	94.5	97.9	108.8	90.8	108	11.74	1.39	11.24	17.89	15.81	95.6	110.4	87.8	101.3	98.8	99.1	110	100.4	125.4	91.8	73.3	105.5	109.6	81.9	109.2	168604
High	[K].GFKGLVVPSGGGR.[F]	1xBiotin [K3]	1	1	29	Q9UKX7	Q9UKX7 [60-72]	Q9UKX7 1xBiotin [K62]	Nuclear pore complex protein Nup50 OS=Homo sapiens OX=9606 GN=NUP50 PE=1 SV=2	1	1456.77	0.969	1.096	1.085	1.034	0.992802	0.997486	0.988737	0.993198	28.64	9.82	10.93	9.82	93.6	96.6	105.9	104	99.9	30.2	10.35	2.98	7.94	6.69	136.8	92.4	77.4	83	95.4	102.1	107.1	104.5	100.9	94.5	102.7	110.8	103.2	90.4	98.6	901016
High	[K].SNYKMMFVK.[S]	1xBiotin [K4]; 2xOxidation [M5; M6]	1	1	3	O00193	O00193 [171-179]	O00193 1xBiotin [K174]	Small acidic protein OS=Homo sapiens OX=9606 GN=SMAP PE=1 SV=1	1	1405.63	0.972	0.807	1.217	1.145	0.992802	0.997486	0.982015	0.981055	26.53	41.09	42.54	10.33	92.1	94.8	76.4	127.6	109	29.33	16.67	85.43	29.43	19.01	133.7	77.1	90.9	93.4	93.5	123.3	3.2	75.4	104.2	81	150	125.9	141.2	107.6	99.6	193609
High	[R].VGTHGGTLSSYIVKNIALDK.[T]	1xBiotin [K14]	1	1	6	Q9NW82	Q9NW82 [577-596]	Q9NW82 1xBiotin [K590]	WD repeat-containing protein 70 OS=Homo sapiens OX=9606 GN=WDR70 PE=1 SV=1	1	2299.21	0.972	1.015	0.844	0.879	0.992802	0.997486	0.988737	0.993198	36.73	34.95	34.25	36.73	103.2	106.1	107.7	89.6	93.3	12.86	33.52	11.92	17.64	30.29	98.5	112.1	86.7	101.3	147.9	76.2	114.7	102.8	90.2	111.3	80.9	85.6	130	72.8	89.1	155922
High	[K].GQPLCVLSAMKMETVVTSPMEGTVR.[K]	1xBiotin [K11]; 1xCarbamidomethyl [C5]; 1xOxidation [M]	1	1	558	P11498	P11498 [1134-1158]	P11498 1xBiotin [K1144]	Pyruvate carboxylase, mitochondrial OS=Homo sapiens OX=9606 GN=PC PE=1 SV=2	1	2963.42	0.975	0.906	0.852	0.912	0.990978	0.997486	0.988737	0.993198	33.76	43.71	33.76	42.49	104	106.7	86.4	90.9	112	7.41	33.36	51.81	15.5	22.97	94	108.3	97.8	100.3	148.5	77.5	172	70.1	81.3	102.1	75.2	85.5	105.3	70.7	111.5	1.01175e+07
High	[R].AVGTQTLSGAGLLKMFNK.[A]	1xBiotin [K]	1	1	32	Q13596	Q13596 [273-290]	Q13596 1xBiotin [K]	Sorting nexin-1 OS=Homo sapiens OX=9606 GN=SNX1 PE=1 SV=3	1	2062.08	0.976	1.171	1.177	0.977	0.990978	0.997486	0.988737	0.999357	14.59	43.4	4.32	51.29	92.2	94.5	110.6	110.4	92.3	11.31	5.49	59.95	6.12	41.03	106	94.7	84.5	97.1	88.5	97.9	32.9	113.7	146.9	104.2	113.4	117.6	62.8	94.8	144.9	171454
High	[K].KFVPDYYK.[MV]	1xBiotin [K1]	1	2	17	Q8IZX4	Q8IZX4 [1554-1561]	Q8IZX4 1xBiotin [K1554]	Transcription initiation factor TFIID subunit 1-like OS=Homo sapiens OX=9606 GN=TAF1L PE=1 SV=1	1	1285.63	0.976	0.973	0.89	0.867	0.990576	0.997486	0.988737	0.993198	7.66	3.33	8.08	13.66	103.8	106.3	103.5	94.1	92.2	21.26	3.84	0.84	19.64	12.25	108	104.1	71.4	101.1	109	106.6	103.6	105.2	103.7	90	127.3	94.4	102.8	92.5	80.3	731304
High	[K].LDVQFSGLTKGDAVR.[D]	1xBiotin [K10]	1	1	42	P21333	P21333 [907-921]	P21333 1xBiotin [K916]	Filamin-A OS=Homo sapiens OX=9606 GN=FLNA PE=1 SV=4	1	1831.94	0.98	1.24	1.189	1.012	0.988172	0.997486	0.988737	0.993198	36.61	19.82	22.34	9.18	107.8	82.8	114.4	111.3	83.8	24.9	21.58	17.63	12.31	26.51	110.9	104.1	67.4	78.6	113.2	80	137.3	97.5	110.5	107.5	93.5	119.8	121.6	81	77	3.0854e+06
High	[K].ISKGADPK.[S]	1xBiotin [K3]	1	1	12	Q8WU90	Q8WU90 [94-101]	Q8WU90 1xBiotin [K96]	Zinc finger CCCH domain-containing protein 15 OS=Homo sapiens OX=9606 GN=ZC3H15 PE=1 SV=1	1	1041.54	0.98	1.189	1.026	0.96	0.988172	0.997486	0.994801	0.993198	17.37	15.55	15.55	17.37	95	97	115.3	99.5	93.1	8.24	73.44	0.12	5.14	8.37	107.2	100	90.8	102	11.9	114	121.1	121.3	121.4	97.4	107.8	104.7	109.4	98	93	167775
High	[R].DYMDTLPPTVGDDVGKGAAPNVVYTYTGK.[R]	1xBiotin [K16]	1	1	5	Q16630	Q16630 [51-79]	Q16630 1xBiotin [K66]	Cleavage and polyadenylation specificity factor subunit 6 OS=Homo sapiens OX=9606 GN=CPSF6 PE=1 SV=2	1	3270.53	0.98	1.354	0.994	0.936		0.997486	0.988737	0.997205	77.73	126.28	96.69	139.39	93.5	95.4	129.3	94.9	86.9	67.64	66.68	160.66	93.08	152.05	11.6	22.7	47.6	47.8	11.8	23.1	803.4	9.6	31.3	66.1	8.1	23	361.8	21.1	11.1	2609.62
High	[R].ISKFYPIPSLHSTGS.[-]	1xBiotin [K3]	1	1	27	Q9H2G2	Q9H2G2 [1221-1235]	Q9H2G2 1xBiotin [K1223]	STE20-like serine/threonine-protein kinase OS=Homo sapiens OX=9606 GN=SLK PE=1 SV=1	1	1859.94	0.98	1.238	0.963	0.806	0.988172	0.997486	0.994801	0.961814	20.32	16.99	19.15	14.59	99	98.7	127.7	95	79.5	10.76	19.52	8.55	9.94	6.19	108.4	95.7	87.7	95.4	127.2	89.4	123.4	110.7	131.4	91.5	91.9	108.5	85.3	76.6	76.9	208078
High	[K].VTKDGYADIVDVLNSPLEGPDQK.[S]	1xBiotin [K3]	1	2	28	Q86TX2	Q86TX2 [284-306]	Q86TX2 1xBiotin [K286]	Acyl-coenzyme A thioesterase 1 OS=Homo sapiens OX=9606 GN=ACOT1 PE=1 SV=1	1	2699.32	0.981	1.04	0.681	0.783	0.988172	0.997486	0.922777	0.93359	19.66	50.6	49.09	36.01	113.1	117.3	122.1	64.9	82.6	11.53	18.72	43.04	43.65	35.06	120.5	109.5	95.6	122.9	113.7	84.5	118.3	61.9	158.6	120.9	57.6	62.9	66.2	80	127.1	89917.5
High	[K].LLQKGIHPTIISESFQK.[A]	1xBiotin [K4]	1	1	15	P50991	P50991 [123-139]	P50991 1xBiotin [K126]	T-complex protein 1 subunit delta OS=Homo sapiens OX=9606 GN=CCT4 PE=1 SV=4	1	2165.18	0.981	0.952	0.903	0.594	0.988172	0.997486	0.988737	0.512059	27.61	56.93	30.46	33.57	99.1	115.7	110.2	106.3	68.7	24.59	12.4	88.39	82.96	81.02	160.1	111.5	103.2	130.1	132.8	105.2	6.9	123.9	201.2	3.4	119.5	119.8	5.4	99.8	77.2	205882
High	[R].EMHKTLK.[L]	1xBiotin [K4]; 1xOxidation [M2]	1	1	46	Q96L93	Q96L93 [1226-1232]	Q96L93 1xBiotin [K1229]	Kinesin-like protein KIF16B OS=Homo sapiens OX=9606 GN=KIF16B PE=1 SV=2	1	1128.55	0.982	1.263	1.334	1.001	0.988172	0.997486	0.963005	0.993198	70.07	75.98	27.28	43.45	74.6	99.4	116.9	121.9	87.2	22.81	71.52	35.73	12.14	19.07	109.2	80.2	71.2	106.8	13.5	111.1	125.7	65.8	140.3	131.1	148.3	116.3	75.6	111.2	93.8	1.21101e+06
High	[R].VLGPKIEAVQK.[V]	1xBiotin [K5]	1	1	15	Q7Z4V5	Q7Z4V5 [550-560]	Q7Z4V5 1xBiotin [K554]	Hepatoma-derived growth factor-related protein 2 OS=Homo sapiens OX=9606 GN=HDGFL2 PE=1 SV=1	1	1407.8	0.983	1.002	1.173	1.177	0.988172	0.997486	0.988737	0.971226	28.62	63.29	15.69	11.21	90.8	92.4	92.6	115.6	108.7	25.54	13.09	85.65	9.77	5.77	122.8	92.6	74	94.3	87.7	112.5	4.5	94.5	134.8	118	124.8	102.8	119.3	106.6	110.9	254295
High	[R].YTYLEKAIK.[I]	1xBiotin [K6]	1	1	7	Q93009	Q93009 [1091-1099]	Q93009 1xBiotin [K1096]	Ubiquitin carboxyl-terminal hydrolase 7 OS=Homo sapiens OX=9606 GN=USP7 PE=1 SV=2	1	1354.71	0.984	1.334	1.336	1.079	0.988172	0.997486	0.962191	0.993198	32.51	16.73	15.26	15.04	83.7	85.1	125.7	113.7	91.8	28.37	17.51	21.88	7.12	13.86	119	87.3	67.6	88.7	98.8	69.3	131.7	87.2	131.1	118.6	106.4	122.1	99.9	76.4	95.8	154648
High	[K].TPQKEESDVPQWSSQFLQKSPLPTK.[R]	1xBiotin [K19]	1	1	17	Q96FZ2	Q96FZ2 [303-327]	Q96FZ2 1xBiotin [K321]	Abasic site processing protein HMCES OS=Homo sapiens OX=9606 GN=HMCES PE=1 SV=1	2	3111.55	0.984	1.137	1.112	0.845	0.988172	0.997486	0.988737	0.993198	26.96	29.68	16.94	13.62	96.3	95.4	113.9	113.8	80.6	19.96	13.18	22.49	7.88	7.16	95.9	114.2	76.1	116	95	91.4	131.9	83.1	113.4	113.3	118.9	101.7	89.8	80.3	78.9	60506.9
High	[R].TEGEHSKEVIKPYDWTYTTDYK.[G]	1xBiotin [K7]	1	1	7	O75663	O75663 [96-117]	O75663 1xBiotin [K102]	TIP41-like protein OS=Homo sapiens OX=9606 GN=TIPRL PE=1 SV=2	1	2916.34	0.985	1.186	0.153	0.189	0.988172	0.997486	0.00554152	9.00334e-05	136.83	127.53	110.7	143.8	36.4	194.2	230.3	20.5	18.6	137.13	69.47	92.55	58.02	146.08	24.5	318	26.8	142.7	177.1	24.9	368.7	23.6	169.1	8	15	27.1	13.7	4.7	156.2	9535.08
High	[K].NSSIQLKTSFL.[-]	1xBiotin [K7]	1	1	2	Q86XA9	Q86XA9 [2030-2040]	Q86XA9 1xBiotin [K2036]	HEAT repeat-containing protein 5A OS=Homo sapiens OX=9606 GN=HEATR5A PE=1 SV=2	1	1463.76	0.986	1.012	1.085	0.802	0.988172	0.997486	0.988737	0.993198	34.94	27.8	23.99	16.71	90.1	113	103.3	103	90.6	20.67	20.69	17.61	24.59	16.69	88.1	121.1	84.4	110.4	122.9	80.7	101	88	124.3	139.2	100.7	87.6	95	68.1	88.5	33857.2
High	[M].GDYGFGVLVQSNTGNKSAFPVR.[F]	1xAcetyl [N-Term]; 1xBiotin [K16]	1	1	17	Q17RY0	Q17RY0 [2-23]	Q17RY0 1xAcetyl [N-Term]; 1xBiotin [K17]	Cytoplasmic polyadenylation element-binding protein 4 OS=Homo sapiens OX=9606 GN=CPEB4 PE=1 SV=1	1	2581.25	0.993	0.956	0.927	1.154	0.988172	0.997486	0.994801	0.9889	44.62	43.14	28.08	34.64	108.1	93.9	102.6	87	108.4	24.41	44.12	33.8	8.66	19.26	103.8	120	72.6	73.1	163.6	90.2	138.8	69.9	98.6	77.7	92.2	83.6	104.1	85.6	126.1	47364.9
High	[K].TAGKIR.[I]	1xBiotin [K4]	1	2	13	Q5SW79	Q5SW79 [1435-1440]	Q5SW79 1xBiotin [K1438]	Centrosomal protein of 170 kDa OS=Homo sapiens OX=9606 GN=CEP170 PE=1 SV=1	1	871.482	0.993	1.299	1.317	1.129	0.988172	0.997486	0.955406	0.993198	26.83	29.07	22.02	14.58	90.4	91.1	101.8	113.9	102.8	10.08	68.45	13.66	9.95	6.81	97.8	95.4	80.8	96.1	14.8	100	100.4	107.4	129.8	131.6	107.8	120.2	108.5	97.8	111.6	34583
High	[R].GLSHSPWAVKK.[I]	1xBiotin [K]	1	1	2	Q96KB5	Q96KB5 [55-65]	Q96KB5 1xBiotin [K]	Lymphokine-activated killer T-cell-originated protein kinase OS=Homo sapiens OX=9606 GN=PBK PE=1 SV=3	1	1435.75	0.994	0.723	0.78	1.208	0.988172	0.989167	0.982015	0.945029	49.35	106.82	35.97	39.27	106.5	107.1	77.5	83.5	125.4	20.75	59.58	113.37	7.6	25.86	78.9	120.6	105.2	131.5	29.6	105.8	1.2	76.5	228.3	87.8	75.4	82.5	94	123.9	158.8	186760
High	[K].TPLSTGGTLAFVSPSLAVHKSSSAVDR.[Q]	1xBiotin [K20]	1	1	17	Q86YP4	Q86YP4 [586-612]	Q86YP4 1xBiotin [K605]	Transcriptional repressor p66-alpha OS=Homo sapiens OX=9606 GN=GATAD2A PE=1 SV=1	1	2911.5	0.995	0.976	1.132	0.944	0.988172	0.997486	0.988737	0.993198	30.38	52.78	19.47	14.16	98.6	99.1	96.7	112.2	93.5	11.87	26.06	79.92	8.09	1.52	108.6	109.2	88	119.6	109.1	70.3	6.5	120.7	106.5	124.3	107.3	123.6	100.3	103	103.1	146469
High	[R].AVGTQTLSGAGLLKMFNK.[A]	1xBiotin [K14]; 1xOxidation [M15]	1	1	13	Q13596	Q13596 [273-290]	Q13596 1xBiotin [K286]	Sorting nexin-1 OS=Homo sapiens OX=9606 GN=SNX1 PE=1 SV=3	1	2078.08	0.999	2.649	2.846	2.173	0.988172	0.40669	0.217089	0.437881	134.33	89.62	90.91	101.13	43.1	98.7	112	162.2	84	61.72	74.72	101.24	52.73	70.65	30.5	87.1	35.1	80.5	87.2	8.2	275.5	91.4	21.7	88.6	248.2	132.3	189.5	55.6	68.5	10313.1
High	[K].KNVSINTVTYEWAPPVQNQALAR.[Q]	1xBiotin [K1]	1	1	15	Q9UGI8	Q9UGI8 [102-124]	Q9UGI8 1xBiotin [K102]	Testin OS=Homo sapiens OX=9606 GN=TES PE=1 SV=1	1	2825.44	0.999	1.362	0.131	0.14	0.988172	0.997486	8.00497e-05	1.41764e-06	41.91	22.11	135.68	131.34	159.3	129.5	176.3	16.9	18.1	18.27	46.13	11.81	141.64	133.88	131.3	130.1	93.3	105.7	207.3	93.4	165.4	143.9	131.1	143.7	13.8	6.2	114.3	14.8	5.9	73526.5
High	[K].AKGLEVPFVPMTLPTK.[V]	1xBiotin [K2]	1	1	10	P46019	P46019 [706-721]	P46019 1xBiotin [K707]	Phosphorylase b kinase regulatory subunit alpha, liver isoform OS=Homo sapiens OX=9606 GN=PHKA2 PE=1 SV=1	1	1954.05	1.001	0.75	0.826	0.99	0.988172	0.997486	0.995211	0.993198	12.81	70.8	25.35	40.75	101.3	109.4	82	99	108.3	16.31	14.64	59.52	35.63	62.47	100.8	131.4	99.5	99	108.9	131.3	45.9	81.6	156.2	98.5	51.1	108.5	30.8	107.8	148.6	21009.5
High	[K].LGKTIVITK.[T]	1xBiotin [K3]	1	1	8	Q96NC0	Q96NC0 [62-70]	Q96NC0 1xBiotin [K64]	Zinc finger matrin-type protein 2 OS=Homo sapiens OX=9606 GN=ZMAT2 PE=1 SV=1	1	1198.72	1.001	1.016	0.94	0.812	0.988172	0.997486	0.988737	0.97132	17.9	28.46	15.97	18.16	103.4	103.3	112.2	97.1	83.9	6.42	24.45	12.08	20.47	14.91	99.5	103	90.8	139.5	88.8	99.5	114.4	90.2	108	126.6	87.6	93.5	100.9	76.9	80.8	210164
High	[R].SLVPQVSQATGVQLPGKTITPAHFQLLR.[Q]	1xBiotin [K17]	1	1	17	Q96L91	Q96L91 [2728-2755]	Q96L91 1xBiotin [K2744]	E1A-binding protein p400 OS=Homo sapiens OX=9606 GN=EP400 PE=1 SV=4	1	3212.76	1.001	1.373	1.251	0.799	0.988172	0.997486	0.982015	0.955905	52.35	74.49	84.49	85.3	91.3	107	96.3	133.9	71.5	27.66	85.1	49.84	44	28.59	137.3	88.8	86.2	137.2	3.7	104.2	188.4	77.8	93.7	149.1	56.1	130.3	68	69.6	109.6	218747
High	[R].KSIDPALSMLIK.[S]	1xBiotin [K1]	1	1	14	Q9H501	Q9H501 [822-833]	Q9H501 1xBiotin [K822]	ESF1 homolog OS=Homo sapiens OX=9606 GN=ESF1 PE=1 SV=1	1	1541.84	1.002	0.951	1.152	0.795	0.988172	0.997486	0.982015	0.993198	20.98	133.21	99.96	133.18	129.6	129.3	38.1	148.9	54.2	10.91	73.88	86.15	50.24	64.19	135.5	116.3	144.5	15.7	154.7	135.1	147.2	39.9	34.4	156	50.7	155.6	34.9	56.6	123	24085.9
High	[K].TQETLSQAGQKTSAALSTVGSAISR.[K]	1xBiotin [K11]	1	1	14	O43399	O43399 [129-153]	O43399 1xBiotin [K139]	Tumor protein D54 OS=Homo sapiens OX=9606 GN=TPD52L2 PE=1 SV=2	1	2718.37	1.002	0.061	0.672	0.734	0.988172	1.55636e-05	0.961899	0.951985	48.84	44.73	14.54	34.36	142.7	142.4	8.7	95.7	110.5	39.22	17.96	52.31	19.5	26.03	195.2	136.6	86	136.2	128	177.3	18	8.4	7.3	119.9	91.6	83.4	105.8	76.1	130.2	69739
High	[R].GKFAQDVSQDDLIR.[A]	1xBiotin [K2]	1	1	16	Q96H20	Q96H20 [133-146]	Q96H20 1xBiotin [K134]	Vacuolar-sorting protein SNF8 OS=Homo sapiens OX=9606 GN=SNF8 PE=1 SV=1	1	1817.89	1.004	0.946	0.937	0.897	0.988172	0.997486	0.988737	0.993198	18.85	14.03	8.86	11.2	105	104.6	96.1	100.4	93.9	22.84	4.85	16.55	13.46	11.23	117.8	104.5	73.8	110.7	100.7	104.1	95.2	95.6	125.7	99.9	80	103.7	107.9	86.9	93.4	107631
High	[R].SGALKNFVIPK.[I]	1xBiotin [K5]	1	1	2	Q6KC79	Q6KC79 [950-960]	Q6KC79 1xBiotin [K954]	Nipped-B-like protein OS=Homo sapiens OX=9606 GN=NIPBL PE=1 SV=2	1	1399.78	1.004	0.963	1.102	0.729	0.988172	0.997486	0.988737	0.935848	47.6	53.62	47.6	41.18	111.9	111.4	83.5	122.8	70.3	103.7	17.04	60.25	80.06	37.09	86.5	62.2	405.4	91.2	65.2	86.1	165.5	64.5	62.8	94.9	6.5	115.3	54.3	92.1	47.5	58794.3
High	[K].VQILPECVLPSTMSAVQLESLNKCQIFPSKPVSR.[E]	1xBiotin [K]; 2xCarbamidomethyl [C7; C24]; 1xOxidation [M13]	1	1	33	Q96SW2	Q96SW2 [182-215]	Q96SW2 1xBiotin [K]	Protein cereblon OS=Homo sapiens OX=9606 GN=CRBN PE=1 SV=1	1	4098.09	1.005	0.494	0.627	0.557	0.988172	0.570049	0.840263	0.400195	57.2	55.89	63.47	81.41	128.2	127.6	63	110.1	71	34.95	50.97	14.76	50.03	68.68	168	121.2	81.7	120.6	210.9	75.1	59.6	57.1	74.5	132.3	41.7	104.1	37	67.2	149	409290
High	[K].APAQKAPAPK.[A]	1xBiotin [K5]	1	1	3	P50914	P50914 [200-209]	P50914 1xBiotin [K204]	60S ribosomal protein L14 OS=Homo sapiens OX=9606 GN=RPL14 PE=1 SV=4	1	1204.65	1.007	0.751	1.002	0.803	0.988172	0.997486	0.988737	0.993198	50.78	38.82	30.77	38.82	110.3	109.6	82.2	109.8	88	26.91	73.21	8.67	4.21	9.87	117.4	134.8	77.2	116.6	16.4	147.2	87.5	93.6	78.7	118.6	109.5	116.9	93.7	105.3	86.7	27316.6
High	[R].EGMKNTSYVLK.[H]	1xBiotin [K4]	1	1	14	Q8ND82	Q8ND82 [164-174]	Q8ND82 1xBiotin [K167]	Zinc finger protein 280C OS=Homo sapiens OX=9606 GN=ZNF280C PE=1 SV=1	1	1495.73	1.008	1.117	1.245	1.018	0.988172	0.997486	0.982015	0.993198	26.1	37.69	11.24	17.92	95.7	95	106.1	118.2	85	26.06	14.26	86.12	4.91	11.84	116.1	103.4	67.9	102.6	81.8	108.2	1.5	114.6	137.7	129.4	118	127.7	110.2	89	91.8	701150
High	[R].IPQNPSPHTHQQQNAPVTVIQSKAPIPCEVVK.[A]	1xBiotin [K]; 1xCarbamidomethyl [C28]	1	1	11	Q68CP9	Q68CP9 [684-715]	Q68CP9 1xBiotin [K]	AT-rich interactive domain-containing protein 2 OS=Homo sapiens OX=9606 GN=ARID2 PE=1 SV=2	1	3768.93	1.01	0.867	0.984	0.951	0.988172	0.997486	0.994801	0.993198	16.58	17.19	30.95	10.9	105.4	102.6	93.4	100.9	97.6	81	9.09	83.84	31.69	4.29	127.6	116.8	5.6	126.3	113.6	105.5	2.4	103.5	109.5	111.8	168.2	92.5	108.3	100.4	108.1	163736
High	[K].EGVLYVGSKTK.[E]	1xBiotin [K9]	1	1	2	P37840	P37840 [35-45]	P37840 1xBiotin [K43]	Alpha-synuclein OS=Homo sapiens OX=9606 GN=SNCA PE=1 SV=1	1	1406.73	1.011	0.455	0.531	0.843	0.988172	0.471345	0.669101	0.9889	138.81	30.44	77.87	54.52	137.6	136.2	60.8	72.3	93.1	83.42	39.41	14.43	82.21	58.84	172.1	152.8	4.6	167.9	151.2	71.8	57.1	67.5	76.4	125.9	8.9	80.3	103.4	60.5	199.7	137773
High	[K].DFMFQPLDGLKTYQVTPMTPR.[S]	1xBiotin [K11]; 2xOxidation [M3; M18]	1	1	13	Q15398	Q15398 [311-331]	Q15398 1xBiotin [K321]	Disks large-associated protein 5 OS=Homo sapiens OX=9606 GN=DLGAP5 PE=1 SV=2	1	2743.29	1.015	0.197	0.299	0.672	0.988172	0.0254722	0.195716	0.931045	66.32	89.82	119.99	101.09	160.4	158.1	28	47.2	106.3	29.55	51.61	107.93	113.07	83.46	193.9	129	112.8	127.1	230	82.5	16.3	115.2	22.5	38	145.2	8.1	19.5	85.5	174.4	56019.1
High	[K].EAAGKSSGPTSLFAVTVAPPGAR.[Q]	1xBiotin [K5]	1	1	99	Q00839	Q00839 [182-204]	Q00839 1xBiotin [K186]	Heterogeneous nuclear ribonucleoprotein U OS=Homo sapiens OX=9606 GN=HNRNPU PE=1 SV=6	1	2397.22	1.017	1.331	1.176	1.178	0.988172	0.997486	0.988737	0.968476	10.18	17.86	9.92	16.08	92.1	85.2	113.3	102.8	106.6	8.62	7.17	15.57	5.4	13.81	94.1	97.4	82.4	83.3	95.7	87	129.7	94.6	115.7	109.1	98	105	108.8	86.5	112.8	2.21083e+06
High	[K].EAWPGKKPTPSLLI.[-]	1xBiotin [K6]	1	1	6	Q12972	Q12972 [338-351]	Q12972 1xBiotin [K343]	Nuclear inhibitor of protein phosphatase 1 OS=Homo sapiens OX=9606 GN=PPP1R8 PE=1 SV=2	1	1762.96	1.018	0.907	1.144	0.712	0.988172	0.997486	0.988737	0.905606	18.86	44.64	19.6	22.62	95.5	107.5	97.5	123	76.5	10.56	8.78	35.48	14.13	21.06	111.7	93.4	93.5	105.3	108.7	91.8	69.6	95.5	141.1	138.7	104.5	120.4	59.6	74.9	91.3	55957.7
High	[R].VLMKSPSPALHPPQK.[Y]	1xBiotin [K4]	1	1	88	Q9H6S0	Q9H6S0 [1217-1231]	Q9H6S0 1xBiotin [K1220]	3'-5' RNA helicase YTHDC2 OS=Homo sapiens OX=9606 GN=YTHDC2 PE=1 SV=2	1	1855.99	1.019	0.911	1.006	1.016	0.988172	0.997486	0.994801	0.993198	15.23	31.31	17.54	6.72	102.9	101	92	101.6	102.6	21.38	5.87	87.77	16.42	2.11	120.5	109.2	78.1	99.9	112.3	107.2	0.5	97.7	123.9	88.6	107.9	123.6	109	108.6	112.8	2.36952e+06
High	[K].VASQKGMSVYGLGR.[Q]	1xBiotin [K5]	1	1	3	Q15417	Q15417 [252-265]	Q15417 1xBiotin [K256]	Calponin-3 OS=Homo sapiens OX=9606 GN=CNN3 PE=1 SV=1	1	1678.84	1.026	1.103	0.728	0.133	0.988172	0.997486	0.982015	0.0039611	119.78	124.22	135.73	113.14	68.7	280.2	62.3	51.5	37.3	106.73	76.58	117.48	109.96	39.56	261	50.1	39.8	254.3	204.5	21.5	45.5	280.4	31.3	185.1	22.5	37.6	12.1	27.4	27.2	53583.1
High	[R].MEESFSSKYVPK.[Y]	1xBiotin [K8]	1	1	16	P42167	P42167 [382-393]	P42167 1xBiotin [K389]	Lamina-associated polypeptide 2, isoforms beta/gamma OS=Homo sapiens OX=9606 GN=TMPO PE=1 SV=2	1	1657.76	1.028	1.041	0.915	0.835	0.988172	0.997486	0.988737	0.981055	12.71	24.3	18.19	23.7	112.4	104.8	109.1	95.8	77.9	15.99	10.68	32.72	14.6	19.49	110	112.5	83.1	102.5	88.4	109.4	106.7	89.2	164.3	93.8	79.6	106.9	103.5	76.2	73.9	430203
High	[R].NVMILTNPVAAKK.[N]	1xBiotin [K]	1	1	14	Q9UGI8	Q9UGI8 [90-102]	Q9UGI8 1xBiotin [K]	Testin OS=Homo sapiens OX=9606 GN=TES PE=1 SV=1	1	1624.89	1.029	1.244	1.485	1.098	0.988172	0.997486	0.914747	0.993198	18.47	15.81	12.79	12.79	91.7	84.6	105.2	125.6	92.9	33.44	7.83	75.25	15.03	18.62	97.7	101.4	51.3	98.6	90.1	84.4	11.1	112.1	124	133.7	157.8	117.1	98.9	129.5	92.2	76179
High	[R].ISFVEEDVHPKWIPGAADDSK.[L]	1xBiotin [K11]	1	1	24	Q8WYP5	Q8WYP5 [1231-1251]	Q8WYP5 1xBiotin [K1241]	Protein ELYS OS=Homo sapiens OX=9606 GN=AHCTF1 PE=1 SV=3	1	2566.23	1.033	1.247	1.026	0.869	0.988172	0.997486	0.994801	0.993198	11.08	12.89	17.81	11.7	98.4	99.9	113.7	105.4	82.6	8.34	8.36	11.35	15.75	8.72	108.2	99.5	91.5	101	104.1	88.6	110.5	115	136.2	106.5	80	106.8	83.6	77	91.6	321541
High	[R].VGAGFPKGSCPFQTATELMETTR.[I]	1xBiotin [K7]; 1xCarbamidomethyl [C10]	1	1	17	O94762	O94762 [655-677]	O94762 1xBiotin [K661]	ATP-dependent DNA helicase Q5 OS=Homo sapiens OX=9606 GN=RECQL5 PE=1 SV=2	1	2711.26	1.034	1.232	0.777	0.923	0.988172	0.997486	0.994801	0.994889	37.53	28.05	62.19	9.86	104.1	100.6	123.9	78.2	93.3	53.27	9.71	27.12	66.12	5.92	37	130.8	104.4	100.9	97.1	116.3	124.3	97	166.6	135	28.5	78.4	100.7	89.6	93.5	7402.15
High	[K].VTQQGLKMVVPGLDGAQIPR.[D]	1xBiotin [K7]	1	1	89	P49327	P49327 [1152-1171]	P49327 1xBiotin [K1158]	Fatty acid synthase OS=Homo sapiens OX=9606 GN=FASN PE=1 SV=3	1	2333.25	1.034	1.186	1.084	0.906	0.988172	0.997486	0.988737	0.993198	14.11	14.11	17.12	15.31	97	93.9	111.4	103.6	94	7.42	15.13	10.25	7.1	13.91	89	103.3	96.9	93.7	114.3	85.6	126.3	103.4	111.2	106.3	92.7	103.4	93.8	77.5	102.5	1.99142e+06
High	[K].GKGPLPMEAIEK.[M]	1xBiotin [K2]	1	1	15	Q6P1N0	Q6P1N0 [64-75]	Q6P1N0 1xBiotin [K65]	Coiled-coil and C2 domain-containing protein 1A OS=Homo sapiens OX=9606 GN=CC2D1A PE=1 SV=1	1	1495.76	1.036	0.997	0.906	0.921	0.988172	0.997486	0.988737	0.993198	33.88	19.85	24.64	19.85	95.1	106.6	106.3	93.9	98.2	20.47	27.41	6.21	13.11	10.08	125.1	95	85.1	68.5	106.5	120.8	112	98.9	106.2	109.5	84.6	93.9	98.1	107.7	87.9	384749
High	[R].AEHIPAGKR.[T]	1xBiotin [K8]	1	1	1	Q96HC4	Q96HC4 [408-416]	Q96HC4 1xBiotin [K415]	PDZ and LIM domain protein 5 OS=Homo sapiens OX=9606 GN=PDLIM5 PE=1 SV=5	1	1204.63	1.037	1.169	1.044	1.311	0.988172	0.997486	0.994801	0.8603	47.06	51.39	17.87	65.09	103.1	102	105.8	97.1	92	21.03	52.57	22.46	8	32.29	107.3	114.2	75.2	106.3	32.7	110.1	128.7	110.2	81.2	99.7	115	101.1	144.3	78.1	95.8	123160
High	[K].EMFGGFFKSVVK.[S]	1xBiotin [K8]	1	1	15	Q9Y5X3	Q9Y5X3 [181-192]	Q9Y5X3 1xBiotin [K188]	Sorting nexin-5 OS=Homo sapiens OX=9606 GN=SNX5 PE=1 SV=1	1	1601.79	1.037	0.36	0.746	0.511	0.988172	0.263315	0.988737	0.778416	40.68	95.8	19.29	40.25	145.8	139.5	50.2	93.3	71.2	34.51	19.69	89.06	24.15	37.9	152.4	151.6	76.2	146.9	145	101.3	149.4	22.3	52.2	123.1	75.6	97	74.1	40.7	92.2	30867.1
High	[R].TKNISAISYINQR.[N]	1xBiotin [K2]	1	1	46	Q92541	Q92541 [554-566]	Q92541 1xBiotin [K555]	RNA polymerase-associated protein RTF1 homolog OS=Homo sapiens OX=9606 GN=RTF1 PE=1 SV=4	1	1733.9	1.038	0.998	0.908	0.953	0.988172	0.997486	0.988737	0.993198	29.97	22.2	14.55	14.23	107.9	101.7	101.4	92.1	96.9	27.67	12.61	20.39	9.71	5.04	118	110	67.3	88.1	113.6	103.7	128.8	103.4	85.8	94	103.2	84.9	105.2	95.3	98.8	2.80241e+06
High	[K].RFEHSAKLR.[R]	1xBiotin [K7]	1	1	14	Q9UPT9	Q9UPT9 [411-419]	Q9UPT9 1xBiotin [K417]	Ubiquitin carboxyl-terminal hydrolase 22 OS=Homo sapiens OX=9606 GN=USP22 PE=1 SV=2	2	1369.72	1.039	1.272	1.255	1.059	0.988172	0.997486	0.982015	0.993198	6.15	16.68	6.15	6.15	92.4	88.9	113.1	111.6	94.1	2.55	6.39	13.69	3.96	3	89.6	94.2	92.5	81.9	89.1	92.9	113.3	100.6	131.9	112.8	111.8	104.8	97.9	94.3	92.3	127349
High	[R].VGKVEHGSVALPAIMR.[S]	1xBiotin [K3]	1	1	1	Q9Y490	Q9Y490 [439-454]	Q9Y490 1xBiotin [K441]	Talin-1 OS=Homo sapiens OX=9606 GN=TLN1 PE=1 SV=3	1	1890.01	1.039	0.898	0.512	0.722	0.988172	0.997486	0.952768	0.9889	136.92	103.98	50.67	31.9	180.9	74.3	152.8	46.1	45.9	79.56	82.64	73.29	25.03	86.44	236	165.2	18	67.9	227.2	54.2	139.5	25.8	204.1	42.1	46.1	27.7	41.9	164	40.3	34125.4
High	[R].LFQLKNDMGLECGHK.[V]	1xBiotin [K5]; 1xCarbamidomethyl [C12]	1	1	15	A1X283	A1X283 [587-601]	A1X283 1xBiotin [K591]	SH3 and PX domain-containing protein 2B OS=Homo sapiens OX=9606 GN=SH3PXD2B PE=1 SV=3	1	2015.95	1.04	1.144	0.174	1.19	0.988172	0.997486	0.0373659	0.97132	42.15	39.64	90.72	22.07	97.1	116	132.7	16.3	138	20.97	67.4	72.91	42.57	10.25	149.5	104.6	107	143.8	22.3	127.9	21.2	146.2	185.3	25	18	10	129.5	152.1	157.9	62067
High	[K].AAQKTLLVSTSAVDNNEAQK.[K]	1xBiotin [K4]	1	1	6	Q5T8P6	Q5T8P6 [706-725]	Q5T8P6 1xBiotin [K709]	RNA-binding protein 26 OS=Homo sapiens OX=9606 GN=RBM26 PE=1 SV=3	1	2314.17	1.043	0.042	0.077	0.84	0.988172	5.1156e-07	1.87216e-07	0.98609	47.91	30.27	33.89	29.75	173.7	166.5	7	12.9	139.9	47.6	5.83	156.86	138.46	73.24	202.2	152.8	69.1	159.2	146.5	142.5	6.2	168.7	5.1	11.3	9.2	133	17.1	123.1	154	105932
High	[K].VAYAAQPALKTQFLTTPISQAQK.[L]	1xBiotin [K10]	1	1	30	Q96L91	Q96L91 [3009-3031]	Q96L91 1xBiotin [K3018]	E1A-binding protein p400 OS=Homo sapiens OX=9606 GN=EP400 PE=1 SV=4	1	2701.44	1.044	1.263	1.05	1.037	0.988172	0.997486	0.994801	0.993198	44.79	42.17	45.18	45.18	96.8	92.7	117.1	97.3	96.1	11.27	37.37	20.34	17.5	10.93	97.9	97.5	79.8	62.3	134.4	93.4	126.7	84.4	118	125.6	90.8	98.1	107.7	86.5	96.8	216473
High	[R].QSILILKEQIQK.[S]	1xBiotin [K7]	1	2	19	P33240	P33240 [561-572]	P33240 1xBiotin [K567]	Cleavage stimulation factor subunit 2 OS=Homo sapiens OX=9606 GN=CSTF2 PE=1 SV=1	1	1666.96	1.045	1.282	1.167	1.01	0.988172	0.997486	0.988737	0.993198	20.69	38.91	53.49	37.56	88.9	77.6	112	123.3	98.2	6.67	33.67	12.02	23.42	28.24	85.5	88.9	77.9	74.6	128.6	74.6	121.6	107.7	95.6	118.5	140.8	87	129.9	94.4	74.4	57976.7
High	[K].AKSIIPNK.[V]	1xBiotin [K2]	1	1	3	Q9ULE6	Q9ULE6 [48-55]	Q9ULE6 1xBiotin [K49]	Paladin OS=Homo sapiens OX=9606 GN=PALD1 PE=1 SV=3	1	1096.62	1.05	1.001	1.454	1.135	0.988172	0.997486	0.927317	0.98609	20.73	74.66	29.75	18.07	97.2	81.5	106.7	121.9	92.8	25.14	25.03	81.96	10.29	6.82	129.2	97.5	78.6	81.5	81.8	123	4.8	107.1	123.1	122.4	118.4	142.9	93.1	92.5	104.2	128479
High	[R].KGAAPAPPR.[K]	1xBiotin [K1]	1	1	16	Q13428	Q13428 [449-457]	Q13428 1xBiotin [K449]	Treacle protein OS=Homo sapiens OX=9606 GN=TCOF1 PE=1 SV=3	1	1090.58	1.055	1.559	1.345	1.352	0.988172	0.989167	0.961899	0.808586	44.38	38.89	38.89	38.89	81.4	79.6	124.2	107.1	107.7	20.98	74.64	8.15	2.02	2.63	115.6	82.6	81	80.8	11.7	109.6	126	110.4	128.8	108.7	108	112.1	109.3	110.3	104.9	147527
High	[K].AAFQSQYKSHFVAASLSNQK.[A]	1xBiotin [K8]	1	1	28	Q86XP3	Q86XP3 [701-720]	Q86XP3 1xBiotin [K708]	ATP-dependent RNA helicase DDX42 OS=Homo sapiens OX=9606 GN=DDX42 PE=1 SV=1	1	2438.19	1.057	1.309	1.231	1.07	0.988172	0.997486	0.982015	0.993198	53.31	19.83	26.68	20.96	97.8	92.5	114.7	102.1	92.9	41.05	17.92	12.08	24.03	15.04	142.6	95.9	60.9	69.2	90.8	99.2	102.4	112.5	129.9	85.2	100.1	135.2	78.6	106.2	91.2	269404
High	[K].KTVTPAK.[A]	1xBiotin [K1]	1	1	30	P19338	P19338 [96-102]	P19338 1xBiotin [K96]	Nucleolin OS=Homo sapiens OX=9606 GN=NCL PE=1 SV=3	1	970.539	1.06	1.342	1.431	1.251	0.988172	0.997486	0.934031	0.906692	32	32	32	32	87.1	82.2	110.3	117.6	102.8	13.76	78.24	3.02	1.05	10.39	106.6	88.9	81.9	83.8	7.9	106.9	112.5	110.7	117.3	120	118.3	120.8	120.7	98.9	104.9	1.13787e+06
High	[K].GGHGAASPSEKGAHPSGGADDVAK.[K]	1xBiotin [K]	1	1	6	Q07065	Q07065 [11-34]	Q07065 1xBiotin [K]	Cytoskeleton-associated protein 4 OS=Homo sapiens OX=9606 GN=CKAP4 PE=1 SV=2	1	2386.08	1.06	0.582	0.587	0.433	0.988172	0.793766	0.982015	0.628654	94.83	58.1	92.78	58.1	148.4	135.2	78.7	79.4	58.5	80.35	68.46	18.12	84.5	53.42	263	117.4	40.9	248	65.1	107	82	59.4	62.3	167.8	27.9	62.8	46.3	105.9	44.3	23794
High	[M].AAGFKTVEPLEYYR.[R]	1xAcetyl [N-Term]; 1xBiotin [K5]	1	1	15	Q96B26	Q96B26 [2-15]	Q96B26 1xAcetyl [N-Term]; 1xBiotin [K6]	Exosome complex component RRP43 OS=Homo sapiens OX=9606 GN=EXOSC8 PE=1 SV=1	1	1911.93	1.061	0.367	1.035	1.05	0.988172	0.273982	0.988737	0.993198	38.67	75.96	23.52	14.04	117.6	110.8	40.6	114.7	116.3	60.02	7.85	81.72	18.46	13.2	123.2	155.4	34.5	117.9	116.1	101.9	11	87.3	42.6	146.2	120.2	101.1	121.9	96.8	123.9	24135.1
High	[K].NYDIGAALDTIQYSKHPPPL.[-]	1xBiotin [K15]	1	1	2	Q13501	Q13501 [421-440]	Q13501 1xBiotin [K435]	Sequestosome-1 OS=Homo sapiens OX=9606 GN=SQSTM1 PE=1 SV=1	1	2439.2	1.063	0.78	2.021	1.235	0.988172	0.997486	0.729892	0.97132	132.04	79.99	130.34	120.7	86.6	81.5	63.5	164.7	103.7	37.91	137.63	32.66	26.13	61.67	107.8	59.9	57.2	25.9	515.1	56.3	43.9	59.7	30.5	113.9	73.7	125.8	126.2	71.8	32	8208.7
High	[K].SPQVKPASTMGMGPLGKGAGPVPPGK.[V]	1xBiotin [K17]; 1xOxidation [M10]	1	1	3	Q13428	Q13428 [503-528]	Q13428 1xBiotin [K519]	Treacle protein OS=Homo sapiens OX=9606 GN=TCOF1 PE=1 SV=3	1	2688.37	1.064	1.103	1.553	1.041	0.988172	0.997486	0.87416	0.993198	15.62	31.27	25.8	20.93	89.6	84.2	99.2	130.9	96.1	9.71	16.18	78.17	25.23	17.01	94.4	104.4	86	107.5	78.2	88.8	8	118.6	104.5	174.8	104.6	137.9	101.2	79.3	111.9	117287
High	[K].TLAEKSR.[G]	1xBiotin [K5]	1	1	1	O95218	O95218 [55-61]	O95218 1xBiotin [K59]	Zinc finger Ran-binding domain-containing protein 2 OS=Homo sapiens OX=9606 GN=ZRANB2 PE=1 SV=2	1	1030.53	1.067	1.102	0.9	1.155	0.988172	0.997486	0.988737	0.980579	78.71	51.34	45.64	44.3	87.2	115.5	92.2	100.7	104.4	37.98	71.6	24.59	14.89	20.13	130.9	59.9	90.4	122.7	14.9	119.7	95.6	86.3	135.2	82.4	110.5	104.4	141.8	108.2	97	104340
High	[R].ILQGPHANPVAVPQPGASVQTKGIKPGMPSIFNR.[R]	1xBiotin [K22]; 1xOxidation [M28]	1	1	5	Q6NSI4	Q6NSI4 [627-660]	Q6NSI4 1xBiotin [K648]	RPA-related protein RADX OS=Homo sapiens OX=9606 GN=RADX PE=1 SV=2	1	3748.98	1.068	1.316	0.913	2.145	0.988172	0.997486	0.988737	0.124037	146.03	143.77	142.3	146.03	288	15.6	20.6	17	158.8	83.16	161.96	129.49	142.24	94.25	223.1	209.4	6	5.7	375.8	11.4	10	123.1	15	5.2	12.4	128.6	115.4	12.1	246.8	89868.1
High	[R].DYSKKPTPDK.[C]	1xBiotin [K4]	1	1	1	O94903	O94903 [251-260]	O94903 1xBiotin [K254]	Pyridoxal phosphate homeostasis protein OS=Homo sapiens OX=9606 GN=PLPBP PE=1 SV=1	1	1404.68	1.068	1.362	1.746	0.3	0.988172	0.997486	0.797832	0.302349	46	34.7	42.76	99.38	86.2	94.8	129.1	165.5	24.5	67.06	70.5	19.88	19.19	42.92	22.8	133.8	95.7	125.3	16.3	105.2	109.8	164.7	143.3	183.8	130.8	189	27.2	37.6	14.8	4551.33
High	[K].KSPAKSPNPSTPR.[G]	1xBiotin [K]	1	1	36	O76021	O76021 [391-403]	O76021 1xBiotin [K]	Ribosomal L1 domain-containing protein 1 OS=Homo sapiens OX=9606 GN=RSL1D1 PE=1 SV=3	2	1592.82	1.07	1.302	1.279	1.135	0.988172	0.997486	0.982015	0.98609	42.41	30.28	22.97	33.83	77.7	92.8	105.4	118.7	105.3	20.71	74.32	16.28	11.15	14.92	113.2	80.8	80.1	96.6	10.3	105.8	109.6	101.7	137.8	123.5	104.4	129.9	84.6	112.2	109.6	160833
High	[K].EGKVIDHTPVEK.[L]	1xBiotin [K3]	1	1	2	Q96T58	Q96T58 [887-898]	Q96T58 1xBiotin [K889]	Msx2-interacting protein OS=Homo sapiens OX=9606 GN=SPEN PE=1 SV=1	1	1577.8	1.071	0.63	0.558	0.413	0.988172	0.884292	0.716099	0.0732093	143.06	86.62	71.38	86.62	385.5	46.1	23.9	25.7	18.7	89.89	145.21	160.85	142.11	159.31	277.8	9.7	161	19.2	259.4	12.1	10	7.7	353	132.1	7.2	10.7	5	227.1	7.8	108183
High	[K].FNVWDTAGQEKFGGLR.[D]	1xBiotin [K11]	1	1	24	P62826	P62826 [61-76]	P62826 1xBiotin [K71]	GTP-binding nuclear protein Ran OS=Homo sapiens OX=9606 GN=RAN PE=1 SV=3	1	2050.98	1.074	1.042	0.883	0.748	0.988172	0.997486	0.988737	0.897189	10	38.01	32.14	29.6	113.1	105.4	109.7	93	78.8	5.16	9.3	31.82	45.54	36.64	116.6	109.2	105.3	92.8	111.8	101.7	105.9	71.9	139.1	167.8	73.8	89.8	76	43.3	95	194564
High	[M].SNPFLKQVFNK.[D]	1xAcetyl [N-Term]; 1xBiotin [K6]	1	1	7	Q96BX8	Q96BX8 [2-12]	Q96BX8 1xAcetyl [N-Term]; 1xBiotin [K7]	MOB kinase activator 3A OS=Homo sapiens OX=9606 GN=MOB3A PE=1 SV=1	1	1589.81	1.075	1.335	1.19	1.229	0.988172	0.997486	0.982015	0.97132	24.73	51.46	51.46	35.37	72.9	80.3	108.6	125.4	112.9	29.1	28.42	61.67	44.1	25.32	77.4	123.5	76.4	85.3	114.9	64.9	153.4	115.4	32.3	133.2	136.7	52.8	119.9	79.8	134.1	14103.7
High	[K].IKSASPCIADK.[I]	1xBiotin [K2]; 1xCarbamidomethyl [C7]	1	1	12	Q05209	Q05209 [464-474]	Q05209 1xBiotin [K465]	Tyrosine-protein phosphatase non-receptor type 12 OS=Homo sapiens OX=9606 GN=PTPN12 PE=1 SV=3	1	1415.7	1.075	1.056	1.345	1.092	0.988172	0.998454	0.961899	0.993198	2.29	25.74	16.8	12.01	92.5	86	91.3	128.7	101.6	8.88	9.96	72.8	14.28	5.38	111.9	96.6	96.1	88.5	89.9	105.5	95.3	111.4	12.3	141.9	107.2	134.4	106.1	106.4	96.6	618475
High	[R].HGKNCTAGAVYTYHEK.[K]	1xBiotin [K3]; 1xCarbamidomethyl [C5]	1	1	8	Q9Y314	Q9Y314 [4-19]	Q9Y314 1xBiotin [K6]	Nitric oxide synthase-interacting protein OS=Homo sapiens OX=9606 GN=NOSIP PE=1 SV=1	1	2061.93	1.077	1.089	1.044	0.761	0.988172	0.997486	0.988737	0.945029	133.6	143.14	77.35	77.43	44.4	30.8	367.3	32.2	25.2	34.74	146.25	84.34	37.63	55.83	39.3	42.7	20.6	27.3	400.9	19.2	325.3	436.7	15.1	43.4	28.5	20.5	14.6	43.5	22.3	9436.8
High	[R].GLGKNAQGIINPIEAK.[Q]	1xBiotin [K4]	1	1	15	Q9UBB9	Q9UBB9 [167-182]	Q9UBB9 1xBiotin [K170]	Tuftelin-interacting protein 11 OS=Homo sapiens OX=9606 GN=TFIP11 PE=1 SV=1	1	1849	1.078	0.903	0.897	1.231	0.988172	0.997486	0.988737	0.945029	23.34	12.48	22.82	12.48	110.1	95.7	82.9	93.6	117.8	23.6	23.82	29.53	14.92	4.46	137.2	103.5	86.6	89.9	82.9	127.2	74.9	77.9	123.4	87.9	100.5	74.4	116.4	106.5	110.7	83015
High	[K].KPPSGFKGTIPK.[R]	1xBiotin [K1]	1	1	1	Q9BTC0	Q9BTC0 [585-596]	Q9BTC0 1xBiotin [K585]	Death-inducer obliterator 1 OS=Homo sapiens OX=9606 GN=DIDO1 PE=1 SV=5	1	1482.81	1.082	0.998	1.126	1.029	0.988172	0.997486	0.988737	0.993198	49.38	130.89	20.49	42.03	103.1	123.2	29	138.7	106	72.82	71.98	107.92	69.69	25.37	165.9	22.2	110.6	18	153.3	132.1	20.6	31.1	153.1	148.8	21.2	154.4	157.7	113.8	97.4	52375.5
High	[K].KGPNPLMR.[R]	1xBiotin [K1]	1	1	1	Q16875	Q16875 [451-458]	Q16875 1xBiotin [K451]	6-phosphofructo-2-kinase/fructose-2,6-bisphosphatase 3 OS=Homo sapiens OX=9606 GN=PFKFB3 PE=1 SV=1	1	1138.59	1.083	0.168	0.035	1.274	0.988172	0.0107552	1.05108e-12	0.89788	27.77	128.73	50.01	26.74	160.6	148.4	24.9	5.2	161	6.25	22.56	139.21	161.94	23.63	133.4	122.9	118.1	88.3	113.5	139.7	19	177.7	7.9	3	152.5	4	123.2	118.6	178	183081
High	[K].VTINNKVILLK.[K]	1xBiotin [K6]	1	1	7	Q8TEQ6	Q8TEQ6 [818-828]	Q8TEQ6 1xBiotin [K823]	Gem-associated protein 5 OS=Homo sapiens OX=9606 GN=GEMIN5 PE=1 SV=3	1	1480.89	1.083	0.975	1.173	0.907	0.988172	0.997486	0.988737	0.993198	28.14	24.08	18.08	16.11	105.4	97.3	94.9	114.2	88.2	26.07	5.32	16.77	82.64	15.09	135.8	114.1	79.1	105.4	105.9	96.2	102.7	88.2	123.2	138.7	4.5	123.6	95.5	79.4	107.7	269920
High	[R].EGMKNTSYVLK.[H]	1xBiotin [K4]; 1xOxidation [M3]	1	1	1	Q8ND82	Q8ND82 [164-174]	Q8ND82 1xBiotin [K167]	Zinc finger protein 280C OS=Homo sapiens OX=9606 GN=ZNF280C PE=1 SV=1	1	1511.72	1.096	0.837	1.754	1.106	0.988172	0.997486	0.731936	0.993198	21.66	25.45	27.44	26.81	96.5	88.1	73.8	157.6	84	17.12	12.25	84.28	22.88	24	102.8	117.9	83.3	98.9	93.9	77.7	1.7	87.3	78.6	173.4	168	111.1	130	89.6	86	302253
High	[K].INAKLNYVPLEK.[Q]	1xBiotin [K4]	1	1	19	Q7L014	Q7L014 [904-915]	Q7L014 1xBiotin [K907]	Probable ATP-dependent RNA helicase DDX46 OS=Homo sapiens OX=9606 GN=DDX46 PE=1 SV=2	1	1627.89	1.096	1.286	1.308	1.047	0.988172	0.997486	0.970051	0.993198	14.46	20.69	11.43	8.4	100.7	87.4	112.5	110.2	89.2	12.14	7.66	21.74	12.85	11.39	97.7	102	80.6	84.8	93.1	80.1	109.1	93.8	142.8	104.8	131.2	106.8	83.8	86.5	103	705606
High	[R].KGAAPTPPGK.[T]	1xBiotin [K1]	1	1	16	Q13428	Q13428 [909-918]	Q13428 1xBiotin [K909]	Treacle protein OS=Homo sapiens OX=9606 GN=TCOF1 PE=1 SV=3	1	1149.61	1.112	1.184	1.085	1.038	0.988172	0.997486	0.988737	0.993198	42.43	21.31	21.31	24.88	99.7	93.2	110.3	101.1	95.8	23.98	74.69	2.19	6.86	14.12	125.7	103.6	76.9	96.9	10.8	113.1	117.1	112.1	114.7	102.1	105.1	116.1	117.4	99.5	88.9	145255
High	[R].VTGNFKHASPILPITEFSDIPR.[R]	1xBiotin [K6]	1	1	52	P42167	P42167 [298-319]	P42167 1xBiotin [K303]	Lamina-associated polypeptide 2, isoforms beta/gamma OS=Homo sapiens OX=9606 GN=TMPO PE=1 SV=2	1	2665.38	1.112	1.217	1.004	0.752	0.988172	0.997486	0.994801	0.900666	5.14	29.02	51.32	30.03	109.4	98.3	119.6	98.8	73.9	8.54	10.77	27.9	48.15	24.01	110.6	108.5	94.2	101.1	82.1	97.6	118.7	82.4	147	168	64.1	98	73.3	59.1	95.3	1.36388e+06
High	[K].DIGLPEITPKLER.[L]	1xBiotin [K10]	1	1	5	Q15596	Q15596 [756-768]	Q15596 1xBiotin [K765]	Nuclear receptor coactivator 2 OS=Homo sapiens OX=9606 GN=NCOA2 PE=1 SV=2	1	1706.91	1.116	1.093	1.092	0.968	0.988172	0.997486	0.988737	0.993198	91.03	40.99	58	136.47	108.1	115.4	120.1	120.8	35.6	45.44	76.5	19.21	27.34	82.7	146.9	115.4	53	123.1	131.6	10.5	128.2	143.8	97.4	81.9	143.7	128.9	30.3	38	127.4	24354.4
High	[K].GKLDVQFSGLTKGDAVR.[D]	1xBiotin [K12]	1	1	37	P21333	P21333 [905-921]	P21333 1xBiotin [K916]	Filamin-A OS=Homo sapiens OX=9606 GN=FLNA PE=1 SV=4	2	2017.05	1.12	1.17	1.025	0.966	0.988172	0.997486	0.994801	0.993636	23.44	24.72	22.62	24.87	106.4	94.3	110.9	96.7	91.7	12.84	18.85	10.37	8.38	10.11	109.4	118.3	91.5	97	118.8	81.7	114	115.8	95.5	99.4	87.6	103.2	78.9	94.8	94.2	759895
High	[K].YLYVDKNFINNPLAQADWAAK.[K]	1xBiotin [K6]	1	1	25	P35579	P35579 [9-29]	P35579 1xBiotin [K14]	Myosin-9 OS=Homo sapiens OX=9606 GN=MYH9 PE=1 SV=4	1	2680.32	1.121	35.465	34.843	9.644	0.988172	3.32292e-08	3.52496e-14	2.04176e-09	113	75.19	74.01	80.32	6.4	6	218.5	210.7	58.3	105.72	69.38	35.16	27.67	51.78	29.7	6.8	3.7	14	3.3	6.4	231.5	118	244.5	244.1	138.6	223.3	49.1	61.8	125.2	41914.1
High	[R].SCPFADVAPLQLKVR.[V]	1xBiotin [K13]; 1xCarbamidomethyl [C2]	1	1	9	O15304	O15304 [5-19]	O15304 1xBiotin [K17]	Apoptosis regulatory protein Siva OS=Homo sapiens OX=9606 GN=SIVA1 PE=1 SV=2	1	1926.99	1.122	1.174	1.193	0.906	0.988172	0.997486	0.988737	0.993198	22.09	22.16	21.58	36.19	104	92.7	108.9	110.5	84	84.29	7.49	19.78	18.28	80	80.9	68.8	287.2	65.9	76.6	72.1	84.7	69.5	103.4	86	72.7	104.7	65.3	209.8	52.5	81235.2
High	[K].NNPATPSTAMGSSVPYSTAKTPHPVLTPVAANQAK.[Q]	1xBiotin [K]	1	1	16	P35658	P35658 [1130-1164]	P35658 1xBiotin [K]	Nuclear pore complex protein Nup214 OS=Homo sapiens OX=9606 GN=NUP214 PE=1 SV=2	1	3731.85	1.123	1.32	0.805	0.667	0.988172	0.997486	0.982015	0.714415	59.32	59.32	106.76	142.49	107.3	95.6	126.1	74.5	96.5	7.94	88.92	19.99	93.2	84.99	131.4	113.3	117.1	104.3	173.9	6.1	137.7	101.1	151.4	81.3	4.9	154.6	1.6	116.1	105.3	196275
High	[K].HHLQKGCSPSR.[S]	1xBiotin [K5]; 1xCarbamidomethyl [C7]	1	1	15	O95613	O95613 [3082-3092]	O95613 1xBiotin [K3086]	Pericentrin OS=Homo sapiens OX=9606 GN=PCNT PE=1 SV=4	1	1532.72	1.124	1.021	0.921	1.006	0.988172	0.997486	0.988737	0.993198	58.15	26.64	32.48	34.05	110.8	98.6	100.7	90.8	99.1	27.24	56.67	4.26	8.51	22.18	117.7	123.2	71.5	104.7	32	127.7	106.9	113.9	105.1	85.6	101.3	96.5	105.3	127.5	81.1	26122.5
High	[K].YWTESNGVESKSLTPALCR.[T]	1xBiotin [K11]; 1xCarbamidomethyl [C18]	1	1	20	Q14680	Q14680 [396-414]	Q14680 1xBiotin [K406]	Maternal embryonic leucine zipper kinase OS=Homo sapiens OX=9606 GN=MELK PE=1 SV=3	1	2424.13	1.13	0.835	0.856	1.102	0.988172	0.997486	0.988737	0.993198	40	133.01	54.77	40	132.3	117.1	21.5	100.2	129	12.46	75.33	112.51	7.97	4.53	125.7	154.1	124.3	111.3	152.4	15.7	18.4	20.4	127.3	95.2	85	99.5	129.6	122.6	118.6	59702.5
High	[K].SSPLPAKGR.[D]	1xBiotin [K7]	1	1	29	Q7L2J0	Q7L2J0 [216-224]	Q7L2J0 1xBiotin [K222]	7SK snRNA methylphosphate capping enzyme OS=Homo sapiens OX=9606 GN=MEPCE PE=1 SV=1	1	1138.6	1.139	1.203	1.429	1.184	0.988172	0.997486	0.935642	0.961814	39.97	13.82	17.16	13.82	93.5	84.4	101.5	120.6	100	20.21	38.1	3.78	10.17	4.35	109.4	96.5	72.5	87.1	42.5	96.1	104.8	108.3	100.4	110.1	135	124.5	109.3	100.4	103.2	2.85015e+06
High	[R].IHIGENPYKNADGLIAHAAPKPPQLR.[S]	1xBiotin [K9]	1	1	14	Q9UEG4	Q9UEG4 [590-615]	Q9UEG4 1xBiotin [K598]	Zinc finger protein 629 OS=Homo sapiens OX=9606 GN=ZNF629 PE=1 SV=2	1	3046.6	1.139	1.363	1.566	0.964	0.988172	0.997486	0.86609	0.993636	26.69	21.17	12.06	48.04	107.1	79.7	108.6	127.8	76.8	13.74	21.48	26.91	23.32	36.81	109.6	99.5	83.1	74.1	104.7	72.9	143.6	100.9	86.5	164	106.6	118.7	71.4	53.9	110.4	312389
High	[K].AVTKAQK.[K]	1xBiotin [K4]	2	13	3	Q16778; P58876	Q16778 [18-24]; P58876 [18-24]	Q16778 1xBiotin [K21]; P58876 1xBiotin [K21]	Histone H2B type 2-E OS=Homo sapiens OX=9606 GN=H2BC21 PE=1 SV=3 Histone H2B type 1-D OS=Homo sapiens OX=9606 GN=H2BC5 PE=1 SV=2	1	971.534	1.141	1.782	1.379	2.596	0.988172	0.890057	0.955406	0.293313	87.32	87.32	87.32	87.32	72.2	63.3	112.8	87.3	164.3	37.55	88.55	33.61	28.61	9.65	69.9	105.5	49.9	61.2	17.1	149	78.3	154.4	109.1	99.7	84.4	54.9	168.6	139.2	158.9	12690.6
High	[K].LKQQAVQQQK.[A]	1xBiotin [K2]	1	1	2	Q96L91	Q96L91 [2969-2978]	Q96L91 1xBiotin [K2970]	E1A-binding protein p400 OS=Homo sapiens OX=9606 GN=EP400 PE=1 SV=4	1	1424.77	1.144	1.29	1.451	1.417	0.988172	0.997486	0.927317	0.897189	68.94	42.15	58.89	42.15	94.9	77.2	99.6	119	109.3	64.98	48.51	10.88	51.32	17.46	129.5	99.6	23.4	81	38.3	113.2	100.8	104.5	123	164.3	124.9	50	96.2	114.7	136.6	28500.9
High	[K].AEPTAAPHPVLKQVIKPR.[R]	1xBiotin [K12]	1	1	3	Q86YP4	Q86YP4 [488-505]	Q86YP4 1xBiotin [K499]	Transcriptional repressor p66-alpha OS=Homo sapiens OX=9606 GN=GATAD2A PE=1 SV=1	1	2178.22	1.15	1.25	1.316	1.522	0.988172	0.997486	0.970051	0.603765	27.49	123.49	101.44	25.24	98.2	85.3	95.9	106.2	114.3	12.09	82.11	67.17	79.18	12.16	117.8	115.1	93.7	3.7	100	106.1	20.9	132.7	112.5	8.2	124.5	139.6	134	129.8	161.5	146783
High	[K].WQEPPPVKQVKPLPAPLDGQR.[K]	1xBiotin [K8]	1	1	3	Q8WWY3	Q8WWY3 [331-351]	Q8WWY3 1xBiotin [K338]	U4/U6 small nuclear ribonucleoprotein Prp31 OS=Homo sapiens OX=9606 GN=PRPF31 PE=1 SV=2	1	2606.39	1.156	1.954	0.907	2.517	0.988172	0.78819	0.996204	0.293313	126.91	126.78	116.63	104.74	78.9	68.3	133.4	47.6	171.8	101.44	116.17	52.8	118.08	54.42	233.8	53.6	36.2	46.4	217.3	16.3	61.5	90.6	171.5	32.3	21	197.2	160.6	44.8	116.7	38838.9
High	[M].ATDTSQGELVHPKALPLIVGAQLIHADK.[L]	1xAcetyl [N-Term]; 1xBiotin [K13]	1	1	4	Q5SSJ5	Q5SSJ5 [2-29]	Q5SSJ5 1xAcetyl [N-Term]; 1xBiotin [K14]	Heterochromatin protein 1-binding protein 3 OS=Homo sapiens OX=9606 GN=HP1BP3 PE=1 SV=1	1	3190.69	1.159	0.737	0.521	0.297	0.988172	0.997486	0.963005	0.296937	89.24	79.94	38.25	90.47	157.1	150.4	83.3	72.1	37	47.17	66.01	59.91	14.26	40	76	172.1	221	164.8	31.8	190.7	140.5	91.3	34.3	77.7	99.4	79	56.7	24.3	40.5	8656.28
High	[K].TAASAPANVSKGTTPLAPPPKPVR.[R]	1xBiotin [K11]	1	1	84	Q96D71	Q96D71 [681-704]	Q96D71 1xBiotin [K691]	RalBP1-associated Eps domain-containing protein 1 OS=Homo sapiens OX=9606 GN=REPS1 PE=1 SV=3	1	2554.38	1.16	1.11	1.342	1.124	0.988172	0.997486	0.961899	0.989795	23.83	44.29	23.83	23.83	101.1	87.2	96.7	117	98	13.85	21.38	88.05	13.05	4.77	112.2	110.2	86.6	73.2	95	113.2	0.1	105.4	130.9	102	127.5	130.5	106.8	107.8	98.7	4.293e+06
High	[K].QALAVGNKIVLHTEQK.[Q]	1xBiotin [K8]	1	1	6	Q8NG31	Q8NG31 [1241-1256]	Q8NG31 1xBiotin [K1248]	Kinetochore scaffold 1 OS=Homo sapiens OX=9606 GN=KNL1 PE=1 SV=3	1	1975.08	1.165	0.912	1.098	2.644	0.988172	0.997486	0.988737	0.0235028	140.85	133.91	134.25	144.6	36.1	31	29.6	34	369.3	91.77	145.84	144.34	21.23	79.52	31	16.4	101.6	26.6	7	281.5	25.4	250.7	6.3	34.6	29.2	22.4	331.8	18.4	317.1	9758.24
High	[K].GFVVINQKGIDPFSLDALSK.[E]	1xBiotin [K8]	1	1	5	P40227	P40227 [288-307]	P40227 1xBiotin [K295]	T-complex protein 1 subunit zeta OS=Homo sapiens OX=9606 GN=CCT6A PE=1 SV=3	1	2374.25	1.169	0.595	0.847	0.816	0.988172	0.819184	0.994801	0.993198	70.38	85.03	82.56	30.61	107.3	91.8	122	104	74.9	42.5	84.4	62.98	49.08	18.31	88.6	163.5	77.7	266.3	62.8	75.8	158.5	35	100.8	144.8	53.2	85.9	51.3	74.1	61.9	7990.08
High	[K].ATSTSDMLLKLAR.[T]	1xBiotin [K10]	1	1	10	Q9NW64	Q9NW64 [140-152]	Q9NW64 1xBiotin [K149]	Pre-mRNA-splicing factor RBM22 OS=Homo sapiens OX=9606 GN=RBM22 PE=1 SV=1	1	1632.84	1.17	1.331	1.377	0.804	0.988172	0.997486	0.940031	0.993198	58.53	40.56	40.56	106.38	86.5	88.7	118.1	122.2	84.6	35.26	74.32	23.99	14.93	78.62	150.9	80.5	91.3	14.3	93.7	129	97.1	124.7	157.7	99.7	129	132.3	89.3	6.7	103.7	53526
High	[K].TPQKSVSFSLK.[N]	1xBiotin [K4]	1	1	1	Q13416	Q13416 [116-126]	Q13416 1xBiotin [K119]	Origin recognition complex subunit 2 OS=Homo sapiens OX=9606 GN=ORC2 PE=1 SV=2	1	1447.76	1.17	0.849	1.379	0.169	0.988172	0.997486	0.941567	0.000100352	8.73	54.01	60.01	114.16	128.1	109.5	93	151	18.5	26.23	24.22	77.57	40.91	118.52	138.3	146.4	86.6	75.1	119.5	118.1	100.3	7.5	105.7	231.5	162.9	97.4	4.2	86.6	19.9	63375.2
High	[K].KSPNELVDDLFKGAK.[E]	1xBiotin [K15]	1	1	2	Q9UNZ2	Q9UNZ2 [113-127]	Q9UNZ2 1xBiotin [K127]	NSFL1 cofactor p47 OS=Homo sapiens OX=9606 GN=NSFL1C PE=1 SV=2	2	1886.97	1.174	1.128	1.918	0.923	0.988172	0.997486	0.627617	0.993198	102.51	79.61	51.8	51.8	96.4	71.5	103.6	137.2	91.2	86.07	81.7	82.71	13.13	79.87	3.4	156.1	116.7	86.6	9.5	133	150.1	125.4	5.4	166	134.5	173.6	6.6	110.3	122.8	3603.3
High	[R].LNPGKMHQDEGLR.[D]	1xBiotin [K5]; 1xOxidation [M6]	1	1	1	Q4VCS5	Q4VCS5 [152-164]	Q4VCS5 1xBiotin [K156]	Angiomotin OS=Homo sapiens OX=9606 GN=AMOT PE=1 SV=1	1	1736.82	1.176	0.239	0.258	1.764	0.988172	0.0626332	0.454815	0.589802	56.26	99.15	70.72	65.17	119.4	130	18.6	24.3	207.7	28.82	49.11	67.55	27.11	31.62	173.6	124.2	98.7	135.3	147.7	48.2	19.4	43.8	11.5	25.3	23.8	38.1	260.5	133.7	216.1	38706.6
High	[K].ASTPVLKSSTPTPR.[S]	1xBiotin [K7]	1	1	13	Q04724	Q04724 [310-323]	Q04724 1xBiotin [K316]	Transducin-like enhancer protein 1 OS=Homo sapiens OX=9606 GN=TLE1 PE=1 SV=2	1	1667.88	1.181	1.273	1.493	1.147	0.988172	0.997486	0.907376	0.981055	52.75	139.06	26.31	34.15	97.8	110	12.8	153.4	126.1	26.24	83.95	140.39	12.57	16	134.3	95.5	81.7	2.4	107.4	113.7	8.5	12.5	144.8	131.9	169.7	149.8	129.7	94.9	123.2	116714
High	[K].NASTVVVSDKYNLKPIPLKR.[Q]	1xBiotin [K]	1	1	7	Q96QC0	Q96QC0 [226-245]	Q96QC0 1xBiotin [K]	Serine/threonine-protein phosphatase 1 regulatory subunit 10 OS=Homo sapiens OX=9606 GN=PPP1R10 PE=1 SV=1	2	2468.37	1.182	0.722	0.762	1.331	0.988172	0.989167	0.970051	0.842663	35.13	41.86	55.2	32.33	119.7	98.5	75.6	75.1	131.1	19.94	29.38	26.42	50.15	11.05	118.7	132	88.1	134	97.7	74.5	74.9	53.8	92.7	118.1	74.4	40.4	149.8	120.9	130	114980
High	[K].DSFQKVILR.[RTSKG]	1xBiotin [K5]	1	7	4	Q14593	Q14593 [126-134]	Q14593 1xBiotin [K130]	Zinc finger protein 273 OS=Homo sapiens OX=9606 GN=ZNF273 PE=1 SV=3	1	1331.71	1.185	1.319	1.455	1.061	0.988172	0.997486	0.927317	0.993198	37.45	18.6	2.38	11.04	105.3	79.1	117.4	114.4	83.9	25.93	14.21	12.42	15.37	20.13	114.1	101.6	66.9	76.3	75.6	96.3	127	98.9	113.3	142.3	110	110.4	80.9	76.8	109.7	303784
High	[K].AGEKSLNGAVPLGSNAR.[E]	1xBiotin [K4]	1	1	4	Q9H2P0	Q9H2P0 [200-216]	Q9H2P0 1xBiotin [K203]	Activity-dependent neuroprotector homeobox protein OS=Homo sapiens OX=9606 GN=ADNP PE=1 SV=1	1	1866.95	1.187	1.128	0.693	1.438	0.988172	0.997486	0.932113	0.70644	61.38	127.09	140.36	26.19	145.4	122.5	19.7	15.3	197	31.96	74.24	124.93	142.29	75.31	165.5	144.2	84.5	142.9	121.4	14.2	19.6	161.1	17.2	9.9	15.2	185.1	195.4	18.4	205.5	78563.8
High	[R].GGSKSLLPDFLQTPK.[E]	1xBiotin [K4]	1	1	29	P54132	P54132 [102-116]	P54132 1xBiotin [K105]	Bloom syndrome protein OS=Homo sapiens OX=9606 GN=BLM PE=1 SV=1	1	1813.95	1.194	1.045	1.25	1.103	0.988172	0.997486	0.982015	0.993198	25.27	33	20.55	22.15	94.3	95.2	99.4	112.8	98.3	21.48	17.01	22.29	10	10.1	126	91.3	86	92.2	72	101.4	117.8	74.9	96.3	126.8	109.2	105.5	93.6	95.2	111.9	194339
High	[K].YAKQHVPEQHPK.[D]	1xBiotin [K3]	1	1	5	Q9H3U1	Q9H3U1 [615-626]	Q9H3U1 1xBiotin [K617]	Protein unc-45 homolog A OS=Homo sapiens OX=9606 GN=UNC45A PE=1 SV=1	1	1687.84	1.196	1.348	1.141	1.291	0.988172	0.997486	0.988737	0.93359	35.92	26.3	26.3	26.3	93.6	85	114.6	97	109.7	22.9	41.27	10.34	36.67	9.1	127.6	96.7	81.8	87.8	43.1	106.7	134.3	118.4	109.6	113.7	51.9	100.2	116.7	113.3	98	50990.8
High	[K].AAHAAKTVK.[H]	1xBiotin [K]	1	3	9	P48426	P48426 [370-378]	P48426 1xBiotin [K]	Phosphatidylinositol 5-phosphate 4-kinase type-2 alpha OS=Homo sapiens OX=9606 GN=PIP4K2A PE=1 SV=2	1	1122.61	1.197	1.555	1.443	1.019	0.988172	0.990883	0.947478	0.993198	43.46	27.46	42.88	48.24	95.2	82.1	127.6	118.4	76.6	23.65	33.23	18.4	17.78	28.04	125.9	82.2	89.2	105.2	53.1	76.9	119.6	97.4	141.4	110.9	146.8	107.9	71.7	64.6	107.1	19647.4
High	[K].IANKQFTAVK.[N]	1xBiotin [K4]	1	1	10	P27694	P27694 [264-273]	P27694 1xBiotin [K267]	Replication protein A 70 kDa DNA-binding subunit OS=Homo sapiens OX=9606 GN=RPA1 PE=1 SV=2	1	1345.73	1.2	0.912	1.055	0.928	0.988172	0.997486	0.993595	0.993198	33.9	8.99	5.1	13.92	117.1	97.6	89.1	105.6	90.6	37.98	2.27	85.77	10.27	15.1	157.7	128.4	69.4	106	107	110.6	0.7	97.6	103.9	115.7	96.7	116.8	99.2	80.8	109.5	759327
High	[K].SHKSCSPSYK.[L]	1xBiotin [K3]; 1xCarbamidomethyl [C5]	1	1	5	Q9NYA4	Q9NYA4 [694-703]	Q9NYA4 1xBiotin [K696]	Myotubularin-related protein 4 OS=Homo sapiens OX=9606 GN=MTMR4 PE=1 SV=2	1	1406.62	1.201	1.435	1.08	1.235	0.988172	0.997486	0.988737	0.980579	61.76	61.76	61.76	61.76	100.9	84	120.5	90.7	103.8	22.3	77.16	17.99	8.66	14.66	101.2	111	70.7	84.2	17.7	144.4	101.6	145.6	120.8	80.1	94.9	90.9	131.3	101.6	104	18092.1
High	[R].VLMKSPSPALHPPQK.[Y]	1xBiotin [K4]; 1xOxidation [M3]	1	1	39	Q9H6S0	Q9H6S0 [1217-1231]	Q9H6S0 1xBiotin [K1220]	3'-5' RNA helicase YTHDC2 OS=Homo sapiens OX=9606 GN=YTHDC2 PE=1 SV=2	1	1871.99	1.207	0.679	1.284	0.984	0.988172	0.957874	0.981868	0.995523	15.53	30.1	26.59	29.8	117.1	97	65.9	124.6	95.4	28.71	3.95	87.93	20.76	29.97	121	133.7	74	100.3	105.5	97.6	0.2	85.5	68.1	156.6	128.8	102.9	144.9	82.2	98.7	1.59105e+06
High	[K].NTQVVSDAAYKGVHPHIVEMDR.[R]	1xBiotin [K11]	1	1	21	O76041	O76041 [812-833]	O76041 1xBiotin [K822]	Nebulette OS=Homo sapiens OX=9606 GN=NEBL PE=1 SV=1	1	2692.3	1.207	0.846	0.815	0.705	0.988172	0.997486	0.982015	0.807062	16.97	7.67	48.18	35.1	132	109.3	92.5	89.2	77.1	17.85	7.81	2.03	53.76	29.36	153	133.5	106.4	99.6	110.6	116.3	93.5	91.3	95.1	39.4	90.2	133.6	77.9	56.7	103.2	498967
High	[R].TCPVMSGGPKYEYR.[W]	1xBiotin [K10]; 1xCarbamidomethyl [C2]; 1xOxidation [M5]	1	1	2	Q86TA1	Q86TA1 [86-99]	Q86TA1 1xBiotin [K95]	MOB kinase activator 3B OS=Homo sapiens OX=9606 GN=MOB3B PE=1 SV=2	1	1886.82	1.21	0.909	0.905	0.464	0.988172	0.997486	0.995211	0.624394	130.28	85.53	76.57	76.57	132.7	109.7	107.4	99.3	50.9	141.74	133.84	40.3	35.43	28.54	13.3	544.8	63.1	25.2	430.5	52.2	51.1	22.9	54.2	74.5	38.2	47.3	21.8	24.2	36.5	1763.1
High	[M].SLKLQASNVTNK.[N]	1xAcetyl [N-Term]; 1xBiotin [K3]	1	1	6	Q9UKM9	Q9UKM9 [2-13]	Q9UKM9 1xAcetyl [N-Term]; 1xBiotin [K4]	RNA-binding protein Raly OS=Homo sapiens OX=9606 GN=RALY PE=1 SV=1	1	1570.83	1.211	1.527	0.905	1.267	0.988172	0.997486	0.994801	0.906692	47.92	71.81	59.47	22.58	115.9	95.7	99.2	67.8	121.3	22.28	80.96	39.2	91.8	10.87	123.8	130	83.8	102.3	5	112.1	171.2	106	80.5	132.8	4.5	72.4	129.6	136	109.9	52145.1
High	[R].LKNITLDDASAPR.[L]	1xBiotin [K2]	1	1	15	O75534	O75534 [757-769]	O75534 1xBiotin [K758]	Cold shock domain-containing protein E1 OS=Homo sapiens OX=9606 GN=CSDE1 PE=1 SV=2	1	1639.85	1.212	1.294	1.332	0.994	0.988172	0.997486	0.963005	0.993198	10.74	10.01	3.31	20.11	106.1	84.8	109.8	115	84.3	19.58	4.2	12.35	4.38	22.01	108.8	104.7	74.4	89.8	83.7	83.4	131.1	108.4	105	119.6	113.6	109.7	111.2	73.3	83.2	309571
High	[K].KFAETQPK.[K]	1xBiotin [K1]	1	1	2	P26641	P26641 [220-227]	P26641 1xBiotin [K220]	Elongation factor 1-gamma OS=Homo sapiens OX=9606 GN=EEF1G PE=1 SV=3	1	1174.59	1.22	1.077	1.386	1.732	0.988172	0.997486	0.947478	0.472161	52.38	85.32	119.84	38.18	82.9	87.2	93.9	120.9	115	23.52	42.43	66.57	77.77	34.3	126	95.7	79.5	100.7	41.8	103.2	117.5	108.5	19.1	139.6	158	11.1	178.9	132.8	87.6	67259.7
High	[R].VLNNFISNQKMDFK.[E]	1xBiotin [K10]; 1xOxidation [M11]	1	1	1	P46013	P46013 [736-749]	P46013 1xBiotin [K745]	Proliferation marker protein Ki-67 OS=Homo sapiens OX=9606 GN=MKI67 PE=1 SV=2	1	1939.94	1.221	9.724	0.735	3.447	0.988172	0.0013297		0.00172239	95.21	111.59	44.97	110.15	38.3	31.3	304.7	17.7	108	160.17	35.95	85.85	37.59	163.07	4.6	10.3	280.4	4.8	10.5	8.4	81.8	143.3	9.3	4.7	3.8	7.7	29	7.4	894	4666.29
High	[K].SPAKSPNPSTPR.[G]	1xBiotin [K4]	1	1	18	O76021	O76021 [392-403]	O76021 1xBiotin [K395]	Ribosomal L1 domain-containing protein 1 OS=Homo sapiens OX=9606 GN=RSL1D1 PE=1 SV=3	1	1464.73	1.221	1.358	1.572	1.36	0.988172	0.997486	0.865467	0.795578	31.57	35.14	28.64	28.64	94.3	77.2	102.2	121.3	105	18.35	71.04	15.37	7.27	3.4	115.6	95.3	80.1	96.8	12.4	78.1	103.3	100.3	131.4	133.5	122.7	115.6	107.8	106.2	101	162393
High	[R].DYMDTLPPTVGDDVGKGAAPNVVYTYTGK.[R]	1xBiotin [K16]; 1xOxidation [M3]	1	1	13	Q16630	Q16630 [51-79]	Q16630 1xBiotin [K66]	Cleavage and polyadenylation specificity factor subunit 6 OS=Homo sapiens OX=9606 GN=CPSF6 PE=1 SV=2	1	3286.53	1.229	1.075	1.156	0.849	0.988172	0.997486	0.988737	0.989795	57.95	54.32	74.02	125.64	121.7	127	87.6	74.4	89.2	25.33	80.52	85.62	92.08	50.17	137.1	107	178.1	144.9	143	6.9	155.7	7.5	98.7	167.4	8.2	83.8	100.5	38.4	122.9	85351
High	[K].STKTINPSK.[Y]	1xBiotin [K3]	1	1	4	P42338	P42338 [416-424]	P42338 1xBiotin [K418]	Phosphatidylinositol 4,5-bisphosphate 3-kinase catalytic subunit beta isoform OS=Homo sapiens OX=9606 GN=PIK3CB PE=1 SV=1	1	1201.62	1.242	1.455	1.404	1.663	0.988172	0.997486	0.941567	0.451134	46.11	35.41	35.41	35.41	91.8	73.9	107.6	103.8	122.9	27.31	65.63	7.42	12.58	17.23	95	115.4	65.4	76.5	17.7	100.5	118.1	101.8	111.3	93	107.4	119.9	127.2	103.6	147	127107
High	[M].SVFGKLFGAGGGK.[A]	1xAcetyl [N-Term]; 1xBiotin [K5]	1	1	10	Q9H444	Q9H444 [2-14]	Q9H444 1xAcetyl [N-Term]; 1xBiotin [K6]	Charged multivesicular body protein 4b OS=Homo sapiens OX=9606 GN=CHMP4B PE=1 SV=1	1	1492.76	1.246	1.133	0.989	0.847	0.988172	0.997486	0.988737	0.993198	84.07	43.63	19.32	123.68	86.5	108.8	100	107.6	97.1	48.84	67.44	25.04	6.11	78.82	163.8	62.8	92.5	131.5	20.3	116.3	106.9	93	148.9	106.6	115	120.4	111.3	6.8	103.8	53686.4
High	[R].WVSEKFIVEGLR.[D]	1xBiotin [K5]	1	1	4	Q7RTN6	Q7RTN6 [14-25]	Q7RTN6 1xBiotin [K18]	STE20-related kinase adapter protein alpha OS=Homo sapiens OX=9606 GN=STRADA PE=1 SV=1	1	1688.88	1.249	1.163	0.948	1.054		0.997486	0.988737	0.993198	13.42	88.84	32.99	77.98	116.7	93.5	108.7	82.6	98.5	18.87	11.51	73.39	82.23	71.63	98.6	73.6	107.5	79.8	64.6	78.9	36.8	191	91.8	242.8	61.2	69.8	181.1	39.4	83.2	7144.49
High	[K].MSNADFAKLFLR.[K]	1xBiotin [K8]	1	1	14	Q15020	Q15020 [951-962]	Q15020 1xBiotin [K958]	Squamous cell carcinoma antigen recognized by T-cells 3 OS=Homo sapiens OX=9606 GN=SART3 PE=1 SV=1	1	1638.81	1.25	1.383	1.288	0.935	0.988172	0.997486	0.961899	0.993198	18.5	55.78	32.81	27.46	113.6	90.9	110.1	103.7	81.6	10.45	45.32	33.18	17.15	41.67	107.2	117.3	132	106.8	38.7	93.9	113.7	73.7	147.7	137.5	107.1	100.5	84.2	39.9	99.8	29217.7
High	[R].YQLLPKMEIGPVSSSR.[F]	1xBiotin [K6]; 1xOxidation [M7]	1	1	15	Q96EB1	Q96EB1 [164-179]	Q96EB1 1xBiotin [K169]	Elongator complex protein 4 OS=Homo sapiens OX=9606 GN=ELP4 PE=1 SV=2	1	2047.04	1.255	1.697	1.621	1.68	0.988172	0.946963	0.820053	0.666375	66.76	32.74	47.42	83.75	63	90	125.7	119.6	101.8	74.25	68.93	65.04	20	41.12	19.4	124	68.2	14.3	97.5	98.8	167.6	29.7	136.1	160.2	129.5	107.5	166	71.2	110.2	6988.99
High	[R].LDPFADGGKTPDPK.[M]	1xBiotin [K9]	1	1	32	O75533	O75533 [133-146]	O75533 1xBiotin [K141]	Splicing factor 3B subunit 1 OS=Homo sapiens OX=9606 GN=SF3B1 PE=1 SV=3	1	1683.8	1.258	1.138	1.196	0.998	0.988172	0.997486	0.988737	0.993198	25.72	5.41	4.04	22.5	114.9	89.7	101.1	107.2	87	24.78	8.84	7.68	8.54	21.59	119.9	118.9	74.6	80.5	92.7	95.3	108.5	93.4	104.6	113.4	110.9	96.5	120.5	80.4	90	1.36676e+06
High	[K].VMSVVQTKPVQTSAVTGQASTGPVTQIIQTKGPLPAGTILK.[L]	1xBiotin [K]	1	1	12	P51610	P51610 [683-723]	P51610 1xBiotin [K]	Host cell factor 1 OS=Homo sapiens OX=9606 GN=HCFC1 PE=1 SV=2	1	4358.38	1.262	0.869	0.866	0.797	0.988172	0.997486	0.988737	0.955905	14.27	77.59	34.53	89.54	133.2	103.9	90.3	90	82.8	14.1	5.39	67.99	24.58	93.35	123	100.1	132.7	105.2	95.9	95.9	41.9	83.4	174.9	67.4	83.1	109.5	17.5	76.4	193	181832
High	[K].NASTVVVSDKYNLKPIPLK.[R]	1xBiotin [K]	1	1	27	Q96QC0	Q96QC0 [226-244]	Q96QC0 1xBiotin [K]	Serine/threonine-protein phosphatase 1 regulatory subunit 10 OS=Homo sapiens OX=9606 GN=PPP1R10 PE=1 SV=1	1	2312.27	1.266	1.159	0.801	0.771	0.988172	0.997486	0.982015	0.918815	27.28	29.43	28.16	35.86	115.6	103.1	119.4	82.5	79.4	25.41	27.52	12.69	12.22	13.12	161.3	103.9	109.3	97.4	127.4	72.9	130.2	101.2	112.9	72.1	78	91.3	92.9	75.1	74.1	361069
High	[-].MIKLFSLK.[Q]	1xAcetyl [N-Term]; 1xBiotin [K3]	1	1	16	P61081	P61081 [1-8]	P61081 1xAcetyl [N-Term]; 1xBiotin [K3]	NEDD8-conjugating enzyme Ubc12 OS=Homo sapiens OX=9606 GN=UBE2M PE=1 SV=1	1	1247.69	1.269	1.319	1.519	1.33	0.988172	0.997486	0.88676	0.843722	2.78	39.03	15.82	26.44	100.8	79.4	104.6	109.7	105.5	10.82	10.52	28.36	15.35	18.08	103	101.1	84.1	79.7	81.2	66.7	105.1	75.5	135.2	135.5	110.1	101.3	105.9	88.5	127.2	759035
High	[K].ISKFGFAIGSQTTK.[K]	1xBiotin [K3]	1	1	4	Q8WW12	Q8WW12 [68-81]	Q8WW12 1xBiotin [K70]	PEST proteolytic signal-containing nuclear protein OS=Homo sapiens OX=9606 GN=PCNP PE=1 SV=2	1	1710.89	1.274	1.819	0.908	0.445	0.988172	0.872952	0.994801	0.637109	115.74	116.87	100.63	109.62	90.1	140.5	116.5	90.3	62.5	92.18	84.87	105.61	113.61	15.64	231.2	50.7	54.1	181.5	20.6	84.3	69.9	46.9	330.1	18.7	54.2	238.1	35.2	37.5	47	27267.8
High	[K].YCRPESQEHPEADPGSAAPYLKTK.[F]	1xBiotin [K]; 1xCarbamidomethyl [C2]	1	1	5	P40763	P40763 [686-709]	P40763 1xBiotin [K]	Signal transducer and activator of transcription 3 OS=Homo sapiens OX=9606 GN=STAT3 PE=1 SV=2	1	2957.36	1.277	1.065	1.028	1.164	0.988172	0.998454	0.994801	0.972821	10.31	39.76	39.76	31.05	120.7	94.5	100.7	97.2	87	18.56	13.33	85.99	84.1	18.47	136.6	144.4	100.2	84.4	107	107.8	2.3	114	143	2.3	110	117.8	133.5	98.2	98.5	285394
High	[K].SPQVKPASTMGMGPLGKGAGPVPPGK.[V]	1xBiotin [K17]; 2xOxidation [M10; M12]	1	1	14	Q13428	Q13428 [503-528]	Q13428 1xBiotin [K519]	Treacle protein OS=Homo sapiens OX=9606 GN=TCOF1 PE=1 SV=3	1	2704.36	1.282	0.625	1.613	1.303	0.988172	0.877059	0.825822	0.863419	24.35	76.57	38.47	29.24	114.8	84.5	52.8	136.6	111.3	20.15	19.21	91.86	45.12	28.05	117	138.9	92.2	74.5	108.4	86.1	6.4	111.3	53.8	139.2	174.8	63.6	141.3	79	113.4	190880
High	[R].LNPDGKSIR.[N]	1xBiotin [K6]	1	1	12	P25685	P25685 [190-198]	P25685 1xBiotin [K195]	DnaJ homolog subfamily B member 1 OS=Homo sapiens OX=9606 GN=DNAJB1 PE=1 SV=4	1	1225.64	1.294	0.015	1.261	1.221	0.988172	4.48116e-12	0.982015	0.932195	31.52	73.91	46.78	32.71	135.1	104.4	1.4	131.6	127.5	16.02	34.81	167.69	20.97	15.48	134.9	124.3	97.9	96	64.1	131.8	1.3	1	105.2	113.7	165.4	121.1	117.3	95.5	130.6	1.1181e+06
High	[R].NDIEWGVLHQPPPPAGSEEGSAWKSK.[D]	1xBiotin [K]	1	1	6	Q9NPA3	Q9NPA3 [99-124]	Q9NPA3 1xBiotin [K]	Mid1-interacting protein 1 OS=Homo sapiens OX=9606 GN=MID1IP1 PE=1 SV=1	1	3042.44	1.301	0.941	0.092	0.206	0.988172	0.997486	8.58656e-05	0.000371932	59.77	72.5	124.96	124.32	188.3	144.8	137.8	8	21	34.67	47.41	73.2	141.23	129.76	159.5	239.2	121.4	184.6	122.6	66.5	22.5	116.7	173.8	6.8	92.2	6.1	156.5	17.7	13.7	58719.6
High	[R].VTPPEGYEVVTVFPK.[-]	1xBiotin [K15]	1	1	4	O00151	O00151 [315-329]	O00151 1xBiotin [K329]	PDZ and LIM domain protein 1 OS=Homo sapiens OX=9606 GN=PDLIM1 PE=1 SV=4	0	1887.96	1.317	1.885	1.572	1.026	0.988172	0.824026	0.927317	0.993636	60.24	91.41	60.5	18.14	125	94.9	68.6	118.9	92.6	28.1	57.89	94.04	29.92	8.05	118.2	122.8	70.2	97.2	23.4	89.7	44.2	64.9	247	83.5	152.7	112.4	99.7	87.5	86.5	12734.6
High	[K].GTPGKGATPAPPGK.[A]	1xBiotin [K5]	1	1	24	Q13428	Q13428 [309-322]	Q13428 1xBiotin [K313]	Treacle protein OS=Homo sapiens OX=9606 GN=TCOF1 PE=1 SV=3	1	1461.75	1.321	1.662	1.706	1.545	0.988172	0.958022	0.767052	0.576776	51.02	39.79	39.79	39.79	91.3	69.1	114.9	117.9	106.8	23.29	68.24	2.78	23.4	7.19	124.2	92.4	79.5	69.9	15.1	95.6	116.2	112.8	119.3	87.6	119.3	141.7	116.9	101.3	108.1	1.42627e+06
High	[K].AAGAGKVTK.[S]	1xBiotin [K6]	1	2	21	P68104	P68104 [445-453]	P68104 1xBiotin [K450]	Elongation factor 1-alpha 1 OS=Homo sapiens OX=9606 GN=EEF1A1 PE=1 SV=1	1	1028.56	1.322	1.241	1.31	1.166	0.988172	0.997486	0.970051	0.972491	42.58	23.1	23.1	27.37	109.7	83	103	108.7	95.6	18.55	74.46	7.63	1.79	11.78	114.3	115.2	81.5	102.5	10.1	86.5	120.2	104.3	107.3	116.5	113.3	112.7	96.6	99.6	119.5	391066
High	[R].KGAAPAPPGK.[T]	1xBiotin [K1]	1	1	15	Q13428	Q13428 [384-393]	Q13428 1xBiotin [K384]	Treacle protein OS=Homo sapiens OX=9606 GN=TCOF1 PE=1 SV=3	1	1119.6	1.332	1.395	1.268	1.215	0.988172	0.997486	0.982015	0.935848	52.56	20.08	20.08	20.08	107.2	80.5	112.3	102.1	97.8	23.99	74.47	1.54	3.26	7.75	114.4	117.9	73.8	99.4	9.6	85.9	120.6	117.1	119.8	108.9	103	109.1	116.1	104.4	100.1	192685
High	[K].IVKPGMK.[L]	1xBiotin [K3]; 1xOxidation [M6]	1	1	26	P12270	P12270 [388-394]	P12270 1xBiotin [K390]	Nucleoprotein TPR OS=Homo sapiens OX=9606 GN=TPR PE=1 SV=3	0	1014.55	1.336	1.501	1.806	1.809	0.988172	0.997486	0.709629	0.310198	52.9	139.67	61.03	41.23	78.8	73.7	110.6	133.1	103.7	22.66	47.93	84.68	34.98	18.44	89.3	113.1	71.8	84.7	29.4	83.6	142.5	125.5	2.6	150.9	151.6	75	153.2	109.2	117.6	302448
High	[K].IGLVEDLNKGAKPVVVLQK.[L]	1xBiotin [K]	1	1	12	Q6KC79	Q6KC79 [989-1007]	Q6KC79 1xBiotin [K]	Nipped-B-like protein OS=Homo sapiens OX=9606 GN=NIPBL PE=1 SV=2	1	2246.29	1.339	1.709	14.516	4.342	0.988172	0.941178	6.35827e-07	0.000686981	126.31	59.78	103.38	141.09	37.3	15.4	21.8	224.2	201.3	132.98	143.29	145.73	32.76	77.24	25.5	6.7	172.5	10.6	128.8	6.2	11.1	220.1	14.9	231.2	153.5	123.7	230.2	137.8	27.1	8162.44
High	[-].MIKLFSLK.[Q]	1xAcetyl [N-Term]; 1xBiotin [K3]; 1xOxidation [M1]	1	1	33	P61081	P61081 [1-8]	P61081 1xAcetyl [N-Term]; 1xBiotin [K3]	NEDD8-conjugating enzyme Ubc12 OS=Homo sapiens OX=9606 GN=UBE2M PE=1 SV=1	1	1263.68	1.339	1.735	1.961	1.818	0.988172	0.927499	0.584925	0.306484	37.25	19.74	46.45	41.03	83	57.5	96.4	148	115.1	26.25	30.9	31.57	30.36	20.55	80.7	108.4	64.5	55.9	85.1	48.2	147.6	93.8	84.1	166.9	143.9	88.3	133.1	87.6	111.9	278038
High	[K].SSTHNKPSEGKAANPK.[M]	1xBiotin [K11]	1	1	26	Q9NUQ6	Q9NUQ6 [391-406]	Q9NUQ6 1xBiotin [K401]	SPATS2-like protein OS=Homo sapiens OX=9606 GN=SPATS2L PE=1 SV=2	1	1878.91	1.343	1.446	1.837	1.273	0.988172	0.997486	0.690684	0.89788	47.51	56.63	60.8	50.93	109.4	88.4	98.7	99.9	103.7	19.52	68.62	24.49	31.68	21.2	123	112.7	83.1	91.6	13.6	91	132.5	101.6	81.4	98.7	168.3	102.9	106.8	76.1	116.7	99247.9
High	[K].GQPLCVLSAMKMETVVTSPMEGTVR.[K]	1xBiotin [K11]; 1xCarbamidomethyl [C5]; 2xOxidation [M]	1	1	463	P11498	P11498 [1134-1158]	P11498 1xBiotin [K1144]	Pyruvate carboxylase, mitochondrial OS=Homo sapiens OX=9606 GN=PC PE=1 SV=2	1	2979.41	1.349	1.173	1.057	1.091	0.988172	0.997486	0.991153	0.993198	59.3	31.9	54.37	34.47	128.7	88.6	87.3	93.7	101.6	45.91	26.01	28.89	72.44	23.57	120.6	145.3	51.6	107.8	83.1	63.7	126.4	76.5	81.9	222	87.8	55.6	113	69.6	95.2	6.43957e+06
High	[K].TQPIPVLKVESR.[L]	1xBiotin [K8]	1	1	6	Q5VWQ0	Q5VWQ0 [774-785]	Q5VWQ0 1xBiotin [K781]	Lysine-specific demethylase 9 OS=Homo sapiens OX=9606 GN=RSBN1 PE=1 SV=2	1	1592.88	1.37	1.122	1.044	1.197	0.988172	0.997486	0.988737	0.975967	35.9	31.23	26.14	51.66	112.1	88.9	99.8	92.8	106.4	19.87	57.76	13.66	2.14	26.52	150.9	114.3	104.4	110.1	26.5	90.7	95.4	101.8	123.3	94.7	91.3	94.8	108.6	70.8	122.2	56688.5
High	[R].LTKITKPGSIDSNNQLFAPGGR.[L]	1xBiotin [K3]	1	1	5	Q04637	Q04637 [1069-1090]	Q04637 1xBiotin [K1071]	Eukaryotic translation initiation factor 4 gamma 1 OS=Homo sapiens OX=9606 GN=EIF4G1 PE=1 SV=4	1	2540.33	1.376	1.058	1.03	1.208	0.988172	0.998454	0.988737	0.97132	23.35	66.32	83.33	27.84	106.7	77.6	90.7	114.8	110.2	9.19	25.33	79.34	75.11	13.93	115.4	135.9	117.4	85.4	123.5	78.5	8.9	130.7	99.8	127.3	11.7	126.3	94.9	121.3	122.9	49646.9
High	[K].SSPLKITLFLEEDK.[S]	1xBiotin [K5]	1	1	15	Q9NQW6	Q9NQW6 [517-530]	Q9NQW6 1xBiotin [K521]	Anillin OS=Homo sapiens OX=9606 GN=ANLN PE=1 SV=2	1	1845.97	1.386	1.351	1.185	0.97	0.988172	0.997486	0.982015	0.993198	22.05	40.18	23.93	40.7	114.8	75.9	117.2	103.9	88.2	7.35	19.64	30.68	13.01	29.72	122.3	116.3	105.6	76.8	105.9	76.2	143	75.1	118.6	117.4	90.3	105.2	89.3	55.2	102.7	31287.9
High	[K].SPQVKPASTMGMGPLGKGAGPVPPGK.[V]	1xBiotin [K17]	1	1	23	Q13428	Q13428 [503-528]	Q13428 1xBiotin [K519]	Treacle protein OS=Homo sapiens OX=9606 GN=TCOF1 PE=1 SV=3	1	2672.37	1.389	1.51	1.267	1.346	0.988172	0.997486	0.982015	0.819625	38.82	26.43	9.99	27.67	116.5	74.6	112.7	90	106.2	29.18	12.19	26.03	11.2	28.87	120.5	121.9	68.8	77.2	68.8	87.7	93.3	116.6	156.1	91.2	93.1	111.2	65.6	118.1	109.9	178596
High	[R].GPTGQKVVR.[F]	1xBiotin [K6]	1	1	1	Q9H425	Q9H425 [99-107]	Q9H425 1xBiotin [K104]	Uncharacterized protein C1orf198 OS=Homo sapiens OX=9606 GN=C1orf198 PE=1 SV=1	1	1167.63	1.391	1.106	1.176	1.008	0.988172	0.997486	0.982015	0.993198	56.19	14.86	21.51	58.87	123	88.4	97.4	102.1	89.1	25.66	61.08	6.73	12.53	74.5	136	139.4	84.5	97.8	22.7	107.6	107.7	119	104.9	113	126.5	98.3	130.4	98.5	13.8	58759
High	[K].AGDSLMVMIAMKMEHTIK.[S]	1xBiotin [K]; 4xOxidation [M6; M8; M11; M13]	1	1	8	Q96RQ3	Q96RQ3 [670-687]	Q96RQ3 1xBiotin [K]	Methylcrotonoyl-CoA carboxylase subunit alpha, mitochondrial OS=Homo sapiens OX=9606 GN=MCCC1 PE=1 SV=3	1	2296.05	1.407	1.65	3.57	1.933	0.98773	0.960949	0.0383232	0.228004	103.74	96.31	87.74	87.74	99.9	49.1	80.9	175.2	94.9	74.64	87.71	75.85	50.09	39.52	100.4	160.6	20.8	14.8	120.7	49.3	167.2	81.3	28.5	175.9	227.4	71.7	130.2	56	95.3	114978
High	[K].TIGGGDDSFNTFFSETGAGKHVPR.[A]	1xBiotin [K20]	2	5	2	Q71U36; P68363	Q71U36 [41-64]; P68363 [41-64]	Q71U36 1xBiotin [K60]; P68363 1xBiotin [K60]	Tubulin alpha-1A chain OS=Homo sapiens OX=9606 GN=TUBA1A PE=1 SV=1 Tubulin alpha-1B chain OS=Homo sapiens OX=9606 GN=TUBA1B PE=1 SV=1	1	2723.25	1.407	1.133	0.377	1.147	0.98773	0.997486	0.22762	0.989795	133.61	124.16	124.16	125.16	128.5	91.4	140.9	34.4	104.8	56.07	145.65	76.58	136.14	65.47	149.3	78.5	48.7	536.7	55.8	9.1	10.3	114.2	86.1	12.3	199.5	21	95.9	18.5	64.1	53300.2
High	[K].AIAEHVKGIHPISDSK.[I]	1xBiotin [K7]	1	1	1	Q9C0I3	Q9C0I3 [402-417]	Q9C0I3 1xBiotin [K408]	Serine-rich coiled-coil domain-containing protein 1 OS=Homo sapiens OX=9606 GN=CCSER1 PE=1 SV=2	1	1928.01	1.44	0.569	0.71	0.612	0.964017	0.76114	0.982015	0.909394	97.08	63.36	132.3	101.88	137.2	95.3	54.2	141.9	71.3	21.1	135.06	37.19	118.55	80.84	73.9	100.7	68.8	31	476.9	51.3	29.2	51	27	17.5	76.4	338.4	19	38.4	100.4	7542.38
High	[R].RPEPKPDKSR.[L]	1xBiotin [K8]	1	1	15	A1X283	A1X283 [577-586]	A1X283 1xBiotin [K584]	SH3 and PX domain-containing protein 2B OS=Homo sapiens OX=9606 GN=SH3PXD2B PE=1 SV=3	1	1435.75	1.449	1.706	1.388	1.257	0.963528	0.942345	0.941567	0.955905	62.22	62.22	62.22	62.22	106.5	73.5	125.5	102	92.4	16.72	78.89	19.48	10.8	15.06	101.8	130.6	96.6	70.3	13.4	121.1	152.1	119.9	104.2	113.3	92.4	97.5	112.2	86.4	88.3	32451.9
High	[R].NTFNFGSKNVSGISFTENMGSSQQK.[N]	1xBiotin [K8]	1	1	7	P49792	P49792 [1097-1121]	P49792 1xBiotin [K1104]	E3 SUMO-protein ligase RanBP2 OS=Homo sapiens OX=9606 GN=RANBP2 PE=1 SV=2	1	2935.33	1.455	0.718	0.969	0.916	0.963528	0.989167	0.994801	0.993198	137.87	77.04	77.04	136.87	73.7	50.7	36.4	49.1	290.2	130.28	148.86	49.41	21.74	84.92	26	346.7	42.9	14.2	421.1	29.5	42.1	21.2	17.4	39.8	27.1	28.6	13	169.1	261.3	6220.35
High	[M].AASSLEQKLSR.[L]	1xAcetyl [N-Term]; 1xBiotin [K8]	1	1	11	O14733	O14733 [2-12]	O14733 1xAcetyl [N-Term]; 1xBiotin [K9]	Dual specificity mitogen-activated protein kinase kinase 7 OS=Homo sapiens OX=9606 GN=MAP2K7 PE=1 SV=2	1	1457.74	1.466	0.467	0.706	1.469	0.963528	0.500297	0.988737	0.827159	80.78	132.13	81.63	121.36	107.6	115.9	19.2	81.8	175.5	52.02	59.22	121.68	71.74	81.85	213.8	111	79.7	33.2	119.5	145.9	142.4	15.5	19.8	15.1	84.4	115.7	8.8	181	214.3	48560.4
High	[R].LLVKNQDVSISNVQPK.[T]	1xBiotin [K4]	1	1	13	Q96EV2	Q96EV2 [874-889]	Q96EV2 1xBiotin [K877]	RNA-binding protein 33 OS=Homo sapiens OX=9606 GN=RBM33 PE=1 SV=3	1	2008.09	1.487	2.644	1.862	1.608	0.955924	0.408204	0.671696	0.589802	73.02	91.14	84.13	29.96	64	77.7	103.5	144.7	110	44.14	63.55	57.33	41.85	16.43	58.9	122.6	62.2	15.6	75.5	82.4	218	100.5	76.9	140.5	150	60.8	106.8	96.8	132.5	38966.6
High	[R].EESGKPGAHVTVKK.[L]	1xBiotin [K]	1	1	11	P22626	P22626 [100-113]	P22626 1xBiotin [K]	Heterogeneous nuclear ribonucleoproteins A2/B1 OS=Homo sapiens OX=9606 GN=HNRNPA2B1 PE=1 SV=2	1	1692.87	1.504	2.382	2.049	2.131	0.940738	0.522485	0.726022	0.503489	89.91	92.55	84.98	90.66	83	55.2	131.4	113	117.5	18.45	87.07	24.65	35.83	17.96	75.5	95.4	66.9	161.2	50.2	30.9	119.5	82.4	137	82	161.7	102.8	133.4	106.9	94.1	13665.9
High	[K].CQIFPSKPVSR.[E]	1xBiotin [K7]; 1xCarbamidomethyl [C1]	1	1	62	Q96SW2	Q96SW2 [205-215]	Q96SW2 1xBiotin [K211]	Protein cereblon OS=Homo sapiens OX=9606 GN=CRBN PE=1 SV=1	0	1544.77	1.511	1.674	1.797	1.642	0.940738	0.955991	0.711261	0.476866	11.88	19.24	11.66	10.81	98.7	65.3	109.3	119.5	107.2	24.6	4.74	17.47	11.57	16.36	98.7	106.6	64.9	64.7	65.3	70.5	94.2	109.4	133.2	100.7	126.6	119.6	136.7	107.2	101.7	6.85467e+06
High	[K].KHVNPVQALSEFK.[A]	1xBiotin [K1]	1	1	22	P35221	P35221 [889-901]	P35221 1xBiotin [K889]	Catenin alpha-1 OS=Homo sapiens OX=9606 GN=CTNNA1 PE=1 SV=1	1	1722.9	1.511	1.427	1.132	1.076	0.940738	0.997486	0.988737	0.993198	26.12	12.55	38.11	20.28	118.7	76.6	109.3	109	86.4	24.26	20.21	4.33	23.06	12.95	154.2	118.4	95.2	70.5	102.1	76.4	103.6	109.1	112.9	108.8	73	115.6	98.3	86.2	75.8	351104
High	[K].TSLCFKEQTLLPVNDALR.[T]	1xBiotin [K6]; 1xCarbamidomethyl [C4]	1	1	22	Q9Y217	Q9Y217 [566-583]	Q9Y217 1xBiotin [K571]	Myotubularin-related protein 6 OS=Homo sapiens OX=9606 GN=MTMR6 PE=1 SV=3	1	2331.18	1.53	0.478	3.139	5.369	0.932945		0.434406	0.0280997	114.46	29.88	77.91	90.14	66.4	43.4	20.8	136.3	233.1	131.49	11.77	41	61.42	72.89	343	12.5	54.8	43.1	35.8	34.9	17.1	31.7	15.7	200.6	52	112.5	192.4	44.5	309.4	52815.9
High	[R].SGGYSSGKQGR.[S]	1xBiotin [K8]	1	1	11	Q15084	Q15084 [143-153]	Q15084 1xBiotin [K150]	Protein disulfide-isomerase A6 OS=Homo sapiens OX=9606 GN=PDIA6 PE=1 SV=1	1	1309.6	1.543	1.034	1.852	1.04	0.923187	0.997486	0.797832	0.993198	47.12	93.01	104.21	88.93	134	86.8	65.4	160.8	53	16.77	74.77	65.19	55.98	60.97	137.6	148	105.9	89.2	15.1	130.7	34.4	135.2	67.1	47.6	184.7	165.1	49.1	136	54.4	19898.6
High	[K].EESDVPQWSSQFLQKSPLPTK.[R]	1xBiotin [K15]	1	1	11	Q96FZ2	Q96FZ2 [307-327]	Q96FZ2 1xBiotin [K321]	Abasic site processing protein HMCES OS=Homo sapiens OX=9606 GN=HMCES PE=1 SV=1	1	2657.29	1.545	1.127	1.261	0.986	0.923096	0.997486	0.970013	0.993198	33.64	27.4	73.51	26.37	126.5	81.9	92.3	103.3	96.2	13.33	23.72	10.63	75.54	20.93	159.4	129.5	125.8	109.2	68.3	83.8	94.4	81.3	100.4	158.1	17.8	105.7	67.3	100.5	98.4	56721.9
High	[K].SSYKSILPYPVSPK.[Q]	1xBiotin [K4]	1	1	22	Q8IWI9	Q8IWI9 [913-926]	Q8IWI9 1xBiotin [K916]	MAX gene-associated protein OS=Homo sapiens OX=9606 GN=MGA PE=1 SV=4	1	1791.93	1.554	1.149	1.248	0.914	0.917877	0.997486	0.982015	0.993198	33.64	27.91	33.64	14.54	133.9	78.7	100.7	107.9	78.9	43.26	12.5	20.91	85.55	7.19	167.8	149.8	64.6	87.1	108	88	81.3	124.1	112.7	1.4	120.7	134.8	91.7	79.6	88.3	424561
High	[K].SGPTVTKVVTVVTTK.[K]	1xBiotin [K7]	1	1	10	Q7L014	Q7L014 [257-271]	Q7L014 1xBiotin [K263]	Probable ATP-dependent RNA helicase DDX46 OS=Homo sapiens OX=9606 GN=DDX46 PE=1 SV=2	1	1742.97	1.563	1.665	1.66	1.05	0.908795	0.957874	0.799933	0.993198	48.75	43.46	6.56	25.49	92.3	79.4	113.8	131.8	82.7	22.82	73.3	18.28	2.72	71.1	137.7	100.2	90.4	88.1	86.1	9.4	101.3	146.6	123.5	143.5	143	136.6	89.7	11.6	92.5	115592
High	[R].KGAEPSGGAAR.[G]	1xBiotin [K1]	1	1	3	O00762	O00762 [18-28]	O00762 1xBiotin [K18]	Ubiquitin-conjugating enzyme E2 C OS=Homo sapiens OX=9606 GN=UBE2C PE=1 SV=1	1	1226.59	1.567	1.594	1.305	1.466	0.908795	0.98512	0.972849	0.909394	49.1	49.1	49.1	56.65	107.5	68.6	109.4	89.5	124.9	22.36	53.14	12.23	12.94	35.64	137.2	100.9	90.6	64.4	48.4	129.4	122.9	102.7	98.1	84	101.9	80.4	151.2	70.9	117.2	18965.4
High	[M].SLYPSLEDLKVDK.[V]	1xAcetyl [N-Term]; 1xBiotin [K]	1	1	5	O00560	O00560 [2-14]	O00560 1xAcetyl [N-Term]; 1xBiotin [K]	Syntenin-1 OS=Homo sapiens OX=9606 GN=SDCBP PE=1 SV=1	1	1774.89	1.569	0.673	1.307	0.773	0.908795		0.982015	0.9889	68.47	89.6	60.87	125.08	134.9	117.4	59.1	153.5	35.1	49.3	57.2	58.47	42.13	104.47	78.8	219.4	133.4	139.8	34.3	116.1	25	94.1	58.4	151.7	154.7	63.3	169.7	26.5	34.7	5602.38
High	[R].QQQYKFLPSELR.[D]	1xBiotin [K5]	1	1	16	Q9Y490	Q9Y490 [2527-2538]	Q9Y490 1xBiotin [K2531]	Talin-1 OS=Homo sapiens OX=9606 GN=TLN1 PE=1 SV=3	1	1762.89	1.603	0.985	2.075	1.37	0.885674	0.997486	0.669101	0.906692	40.8	68.6	25.92	39.4	99.4	73.8	72.7	153.1	101	18.71	53.68	78.33	59.94	18.15	110.5	137.6	95.3	82	24.4	85.8	19.6	80.8	150.4	189.2	170.2	41.8	112.2	82.5	117.6	25155.1
High	[K].VAPPAVLNDISKK.[L]	1xBiotin [K12]	1	1	1	Q9Y520	Q9Y520 [1996-2008]	Q9Y520 1xBiotin [K2007]	Protein PRRC2C OS=Homo sapiens OX=9606 GN=PRRC2C PE=1 SV=4	1	1577.87	1.611	1.376	1.419	1.819	0.879476	0.997486	0.932643	0.624394	34.81	114.23	97.44	78.7	120.2	82.3	30.8	116.8	149.8	16.56	75.75	112.76	48.92	41.31	164.4	123.9	125.8	102	9	86.1	32.2	12.3	143.5	122.2	41.9	124.6	156.7	182	73.5	38569.1
High	[R].VTGTNKGISPVPINLR.[V]	1xBiotin [K6]	1	2	21	P50570	P50570 [108-123]	P50570 1xBiotin [K113]	Dynamin-2 OS=Homo sapiens OX=9606 GN=DNM2 PE=1 SV=2	1	1892.04	1.628	1.675	1.523	1.307	0.874947	0.955991	0.88676	0.8603	50.24	47.79	37.52	40.75	104.3	72	120.5	109.6	93.6	25.6	41.08	25.11	16.1	18.71	97.9	95.9	147.3	67.6	37.2	90.5	149.6	91	113.1	124.5	102.9	90.8	85.7	87.8	118.2	775072
High	[M].AAANKGNKPR.[V]	1xAcetyl [N-Term]; 1xBiotin [K5]	1	1	3	Q9GZN8	Q9GZN8 [2-11]	Q9GZN8 1xAcetyl [N-Term]; 1xBiotin [K6]	UPF0687 protein C20orf27 OS=Homo sapiens OX=9606 GN=C20orf27 PE=1 SV=3	1	1294.67	1.629	1.9	1.421	1.575	0.874947	0.819184	0.941567	0.795578	60.41	60.41	60.41	60.41	108.3	66.4	126.3	94.4	104.6	20.92	69.91	12.14	54.8	14.93	128.3	111.3	83.6	115.3	20.3	68.3	129.8	147.9	116.1	118	31.6	97.1	107.6	96.1	128.7	26087.7
High	[M].SKSESPK.[E]	1xAcetyl [N-Term]; 1xBiotin [K2]	1	1	27	P09651	P09651 [2-8]	P09651 1xAcetyl [N-Term]; 1xBiotin [K3]	Heterogeneous nuclear ribonucleoprotein A1 OS=Homo sapiens OX=9606 GN=HNRNPA1 PE=1 SV=5	1	1030.49	1.693	2.2	2.402	2.58	0.847273	0.630596	0.29135	0.02939	102.9	102.9	102.9	102.9	85.7	50.6	111.4	121.6	130.6	24.97	108.35	9.07	5.04	5.52	115.3	73.5	80.5	47.5	8.1	155.3	104.6	96.7	115.7	114.2	115.8	105.4	122.6	115.6	129.2	430754
High	[R].KSPGVAAAVAEDGGLK.[K]	1xBiotin [K1]	1	1	4	Q9BTE7	Q9BTE7 [8-23]	Q9BTE7 1xBiotin [K8]	DCN1-like protein 5 OS=Homo sapiens OX=9606 GN=DCUN1D5 PE=1 SV=1	1	1695.87	1.73	2.536	3.001	3.3	0.820299	0.449532	0.107172	0.00415	83.48	78.71	78.71	102.81	74.8	43.2	109.6	129.7	142.7	44.88	83.84	16.91	18.21	50.69	67.5	133.4	62.9	39	83.1	9.9	125.9	92.1	98.9	117	101.7	145.3	218	76.6	128.7	49139.1
High	[K].SPGVAAAVAEDGGLKK.[C]	1xBiotin [K15]	1	1	5	Q9BTE7	Q9BTE7 [9-24]	Q9BTE7 1xBiotin [K23]	DCN1-like protein 5 OS=Homo sapiens OX=9606 GN=DCUN1D5 PE=1 SV=1	1	1695.87	1.73	2.536	3.001	3.3	0.820299	0.449532	0.107172	0.00415	83.48	78.71	78.71	93.7	74.8	43.2	109.6	129.7	142.7	44.88	76.81	16.91	18.21	50.69	67.3	133	62.7	38.9	82.9	14.2	125.5	91.8	98.6	116.7	101.4	144.9	217.4	76.3	128.4	49139.1
High	[K].ILEDVVGVPEKK.[V]	1xBiotin [K]	1	1	2	Q9ULW0	Q9ULW0 [466-477]	Q9ULW0 1xBiotin [K]	Targeting protein for Xklp2 OS=Homo sapiens OX=9606 GN=TPX2 PE=1 SV=2	1	1551.85	1.734	1.387	1.449	1.36	0.820299	0.997486	0.922777	0.906692	111.19	38.21	103.67	55.28	137.9	64.8	91.3	117.8	88.2	78.8	57.39	63.07	77.35	60.43	182.5	178.1	11.2	25.8	105.3	83.7	28.3	146	117.9	152.1	11.2	152.5	113.9	35.1	156.3	51688.6
High	[R].FLDDLGLKFK.[T]	1xBiotin [K8]	1	1	3	Q14126	Q14126 [825-834]	Q14126 1xBiotin [K832]	Desmoglein-2 OS=Homo sapiens OX=9606 GN=DSG2 PE=1 SV=2	1	1421.75	1.735	2.003	1.616	2.42	0.820299	0.756318	0.879805	0.33122	98.4	98.4	98.4	91.9	98.9	57	114.2	92.1	137.9	6.22	92.75	26.86	20.21	40.67	92.2	102.8	92.7	53.4	20.9	158.9	107.1	104.5	164	108.6	86.4	72.8	146.2	60.3	129.3	22827.8
High	[R].AYTPPPPLGPHPNLGKSPSPVQR.[I]	1xBiotin [K16]	1	1	12	P42694	P42694 [1161-1183]	P42694 1xBiotin [K1176]	Probable helicase with zinc finger domain OS=Homo sapiens OX=9606 GN=HELZ PE=1 SV=2	1	2633.37	1.736	1.141	1.148	1.283	0.820299	0.997486	0.988737	0.885373	25.4	30.65	30.65	30.65	123.8	71.3	96.6	98.7	109.6	7.77	27.57	29.34	30.7	38.91	124.5	145.2	138.4	54.2	96.2	79.7	108	61.6	109.7	110.3	60.5	110.4	123.4	55.3	122.6	145225
High	[R].QSTLYSFFPKSPALSDANK.[A]	1xBiotin [K10]	1	1	6	P52701	P52701 [4-22]	P52701 1xBiotin [K13]	DNA mismatch repair protein Msh6 OS=Homo sapiens OX=9606 GN=MSH6 PE=1 SV=2	1	2327.14	1.771	3.237	3.404	2.836	0.797772	0.238157	0.211855	0.223086	80.93	94.07	94.07	94.07	72.3	40.8	132.2	139	115.8	38.54	86.61	13.86	6.32	21.73	87.4	70.3	37.9	17	108.6	39.7	159	128.5	124.1	129.2	146.2	135.2	112.6	80	124.2	18117.3
High	[K].LSQPQSKSSFPLPGR.[K]	1xBiotin [K7]	1	1	12	Q9NYS0	Q9NYS0 [168-182]	Q9NYS0 1xBiotin [K174]	NF-kappa-B inhibitor-interacting Ras-like protein 1 OS=Homo sapiens OX=9606 GN=NKIRAS1 PE=1 SV=1	1	1854.95	1.791	0.291	0.647	0.915	0.786631	0.135534	0.95448	0.993198	111.63	96.69	103.05	109.86	254.5	86	25	55.7	78.7	53.6	125.04	70.59	55.87	108.79	57.7	206.5	178.7	404.1	32.2	60.4	17.6	15.5	50.5	68.4	39.1	21	261.4	55.3	31.7	9199.49
High	[M].AQQAADKYLYVDK.[N]	1xAcetyl [N-Term]; 1xBiotin [K7]	1	1	5	P35579	P35579 [2-14]	P35579 1xAcetyl [N-Term]; 1xBiotin [K8]	Myosin-9 OS=Homo sapiens OX=9606 GN=MYH9 PE=1 SV=4	1	1780.86	1.826	38.086	64.938	1.627		1.62051e-08	1.81429e-15	0.487633	21.91	33.43	7.86	108.99	8.3	5.1	149.7	328.7	8.3	16.18	20.66	26.3	3.8	154.87	8.7	6.3	7.4	3.2	4.7	4.5	120.4	133	193.8	292.1	308.4	286.8	1.9	7.3	121.4	10923.2
High	[K].KSHTPER.[F]	1xBiotin [K1]	1	2	13	O15344	O15344 [515-521]	O15344 1xBiotin [K515]	E3 ubiquitin-protein ligase Midline-1 OS=Homo sapiens OX=9606 GN=MID1 PE=1 SV=1	1	1080.53	1.832	2.002	2.74	1.869	0.771062	0.756318	0.300707	0.594178	67.91	57.13	57.13	57.13	97	52.9	106	145.1	98.9	35.09	82.77	13.89	18.83	20.53	138.8	95.2	68.7	52	6.2	84.5	109.1	83.2	104.1	128.5	183.4	142.4	82.9	97.1	123.8	45935.7
High	[K].SPFLPSMKMQK.[V]	1xBiotin [K]	1	1	13	Q8NFD5	Q8NFD5 [1559-1569]	Q8NFD5 1xBiotin [K]	AT-rich interactive domain-containing protein 1B OS=Homo sapiens OX=9606 GN=ARID1B PE=1 SV=2	1	1519.75	1.904	2.099	1.966	0.299	0.729541	0.690778	0.584352	0.00401881	22.27	24.13	33.02	145.75	135.9	71.4	149.8	140.3	2.7	8.28	79.31	15.13	15.81	161.52	135.7	141.2	120.1	71.3	83.9	5	174	149.6	128.4	108.9	148.8	140.1	2.7	1.5	88.9	161234
High	[K].VQTLSNQPLLKSPAPPLLHVAALGQK.[Q]	1xBiotin [K11]	1	1	21	Q8N163	Q8N163 [113-138]	Q8N163 1xBiotin [K123]	Cell cycle and apoptosis regulator protein 2 OS=Homo sapiens OX=9606 GN=CCAR2 PE=1 SV=2	1	2946.66	1.944	0.899	2.182	2.683	0.712529	0.997486	0.402965	0.0206233	57.79	88.6	42.01	61.67	102.3	49.1	109.7	107.2	131.7	51.58	83.86	53.51	12.1	22.35	91.5	176.3	66.6	44	34.3	148.6	109.4	98.2	30.8	91.7	114.6	95.9	167	113.5	117.9	418692
High	[M].SSDEKGISPAHK.[T]	1xAcetyl [N-Term]; 1xBiotin [K5]	1	1	1	Q9BZF3	Q9BZF3 [2-13]	Q9BZF3 1xAcetyl [N-Term]; 1xBiotin [K6]	Oxysterol-binding protein-related protein 6 OS=Homo sapiens OX=9606 GN=OSBPL6 PE=1 SV=1	1	1523.72	1.977	1.126	1.707	1.011	0.693203	0.997486	0.767052	0.993198	49.25	136.91	49.25	89.52	142.8	72.2	88.8	123.3	73	19.86	60.03	87.05	4.64	79.36	153.8	167.8	112.5	77.8	27.8	116.5	131.2	95.6	2.4	126.3	132.8	138.6	126.1	78.6	12	116344
High	[R].IMKAQALR.[D]	1xBiotin [K3]	2	3	1	P07900; P08238	P07900 [613-620]; P08238 [605-612]	P07900 1xBiotin [K615]; P08238 1xBiotin [K607]	Heat shock protein HSP 90-alpha OS=Homo sapiens OX=9606 GN=HSP90AA1 PE=1 SV=5 Heat shock protein HSP 90-beta OS=Homo sapiens OX=9606 GN=HSP90AB1 PE=1 SV=4	1	1156.63	1.977	1.612	1.453	0.848	0.693203	0.980044	0.927317	0.989795	140.12	140.12	142.17	138.81	170.3	11.3	84.5	216.3	17.7	73.8	145.65	95.74	81.92	139.9	165.2	183.7	18.7	9.4	171.8	11	15.2	205.8	82	10.2	249.6	209.9	4.6	145.7	17.1	88426.7
High	[R].AYFNEKMSILQK.[G]	1xBiotin [K6]	1	1	5	Q13206	Q13206 [550-561]	Q13206 1xBiotin [K555]	Probable ATP-dependent RNA helicase DDX10 OS=Homo sapiens OX=9606 GN=DDX10 PE=1 SV=2	1	1697.84	1.997	0.882	1.825	1.418	0.682539	0.997486	0.739966	0.882493	65.63	117.75	65.63	65.63	140.2	70.2	61.9	128.1	99.6	106.59	45.13	152.96	120.83	136.78	213.9	29	45.3	17.5	22.7	40.7	20	11.9	376.4	285.6	30.9	41.4	19.1	32.2	313.5	47805
High	[K].GKSLEIQKPAVAPR.[H]	1xBiotin [K2]	1	1	1	P48634	P48634 [28-41]	P48634 1xBiotin [K29]	Protein PRRC2A OS=Homo sapiens OX=9606 GN=PRRC2A PE=1 SV=3	1	1719.96	2.032	1.009	1.44	1.676	0.660082	0.997486	0.931855	0.727517	56.47	78.1	132.45	99.67	125.4	61.7	62.3	130.5	120.1	15.21	144.31	33.4	48.37	40.01	70.2	95.3	82.1	40.4	555.9	29.2	33	62.2	40.7	122.7	85.4	42.1	113.2	78.6	49	6066.28
High	[K].FASVFGTMPLKVVEHR.[A]	1xBiotin [K11]	1	1	1	Q93063	Q93063 [680-695]	Q93063 1xBiotin [K690]	Exostosin-2 OS=Homo sapiens OX=9606 GN=EXT2 PE=1 SV=1	1	2044.05	2.162	2.692	2.552	2.205	0.578597	0.393762	0.491313	0.471542	117.12	34.58	66.04	71.42	104.1	44.7	120.4	132	98.7	54.66	135.43	13.85	21.74	25.86	63.1	72.7	161.4	355.4	31.3	29.2	103.8	80.8	84.1	74.5	92.2	115.3	65.1	102.1	68.9	6014.87
High	[R].GQGEKSATPSR.[K]	1xBiotin [K5]	1	1	46	P46060	P46060 [402-412]	P46060 1xBiotin [K406]	Ran GTPase-activating protein 1 OS=Homo sapiens OX=9606 GN=RANGAP1 PE=1 SV=1	1	1343.64	2.164	2.068	2.197	1.892	0.578594	0.716475	0.394489	0.259689	80.16	80.16	80.16	80.16	116.1	53.6	110.9	117.8	101.5	10.77	94.06	8.84	6.75	17.77	119.8	120.7	99.1	55.3	6.5	120.5	116.5	98.8	114.5	121.6	122	108.1	104.7	79.1	112.8	987210
High	[R].GLPLVDDGGWNTVPISKGSRPIDTSR.[L]	1xBiotin [K17]	1	1	30	Q04637	Q04637 [1043-1068]	Q04637 1xBiotin [K1059]	Eukaryotic translation initiation factor 4 gamma 1 OS=Homo sapiens OX=9606 GN=EIF4G1 PE=1 SV=4	1	2963.5	2.165	1.319	1.62	1.377	0.578594	0.997486	0.820053	0.782843	50.26	27.18	25.26	34.46	114	79.6	94.3	119.8	92.3	41.25	28.29	15.38	14.2	20.91	106.5	198.7	98.9	74.4	81.6	45.7	107.7	88.2	80.2	132.3	100	111.9	112.4	75.2	86.3	287791
High	[R].DLIYPK.[V]	1xBiotin [K6]	1	1	2	Q96IZ2	Q96IZ2 [111-116]	Q96IZ2 1xBiotin [K116]	Androgen-dependent TFPI-regulating protein OS=Homo sapiens OX=9606 GN=ADTRP PE=1 SV=1	0	974.502	2.257	2.135	1.853	2.337	0.541518	0.668173	0.865467	0.594178	46.92	42.35	47.99	42.16	117.7	46.5	117.4	109.7	108.7	29.65	42.37	38.38	40.64	18.63	75.4	140.3	118.3	46.8	33.4	76.6	71.3	118	160.8	58.6	110.2	142	140.4	98.7	109.3	7544.99
High	[K].VKPGNFKVQTVSPR.[E]	1xBiotin [K7]	1	1	1	Q9HB21	Q9HB21 [351-364]	Q9HB21 1xBiotin [K357]	Pleckstrin homology domain-containing family A member 1 OS=Homo sapiens OX=9606 GN=PLEKHA1 PE=1 SV=2	1	1782.97	2.3	0.167	0.18	1.278	0.524399	0.0105212	0.00441012	0.89788	38.78	127.7	48.29	31.86	245.6	94.8	15.8	17	126.8	30.91	16.43	134.71	110.08	41.22	252.5	238.1	134.5	79.2	91.9	109.8	15.3	132	7.8	90	16.5	12.4	56.9	140.3	122.9	129461
High	[R].EDQCSYKWWQK.[Y]	1xBiotin [K7]; 1xCarbamidomethyl [C4]	1	1	42	Q96SW2	Q96SW2 [216-226]	Q96SW2 1xBiotin [K222]	Protein cereblon OS=Homo sapiens OX=9606 GN=CRBN PE=1 SV=1	1	1783.76	2.388	2.614	2.057	1.84	0.49549	0.420968	0.50343	0.293313	44.92	44.36	43.69	43.69	128.3	47.4	139.5	97.5	87.2	23.99	45.61	24.16	14.65	17.01	127.7	142	87	47.2	85.3	36.4	156.3	138.9	95.2	120	97	91.6	79.3	86.8	109.3	1.47457e+06
High	[R].SKVEETTEHLVTKSR.[L]	1xBiotin [K13]	1	1	10	P52732	P52732 [1033-1047]	P52732 1xBiotin [K1045]	Kinesin-like protein KIF11 OS=Homo sapiens OX=9606 GN=KIF11 PE=1 SV=2	2	1970	2.412	0.835	1.926	1.757	0.486496	0.997486	0.618236	0.352509	58.33	108.19	58.64	62.44	156.6	64.9	39.4	125	114.1	4.76	76.7	71.83	57.1	28.86	159.7	167.4	152.2	66.2	13	109.2	20.6	40.2	91.1	35	127.5	141.3	94.7	116.4	165.4	1.6762e+06
High	[K].SDKLVYVDLLR.[E]	1xBiotin [K3]	1	1	27	Q6W2J9	Q6W2J9 [800-810]	Q6W2J9 1xBiotin [K802]	BCL-6 corepressor OS=Homo sapiens OX=9606 GN=BCOR PE=1 SV=1	1	1546.83	2.458	3.798	3.213	3.328	0.456302	0.143335	0.0736207	0.00257266	41.66	28.96	28.96	47.97	91.9	34.9	132.5	112.1	128.6	13.95	93.55	8.27	6.27	15.38	89.5	88.5	69.1	33.6	28.1	139.4	137.1	116.2	127.6	108	117.5	104.1	123.9	93.6	123.9	213979
High	[R].KGPAPELQGVEVALAPEELELDPMAMTQK.[Y]	1xBiotin [K1]; 1xOxidation [M]	1	1	9	Q13435	Q13435 [815-843]	Q13435 1xBiotin [K815]	Splicing factor 3B subunit 2 OS=Homo sapiens OX=9606 GN=SF3B2 PE=1 SV=2	1	3333.64	2.489	1.84	0.562	1.022	0.444761			0.993198	49.52	30.68	39.44	58.74	144.5	87.2	161.9	40.3	66	27.96	27.42	37.49	40.26	99.53	127.1	198.8	125	46.3	76.6	79.9	67.5	147	142.3	26	35.5	57.1	47.3	58	265.5	8956.33
High	[R].LKGTVLPVATIQNASTAMLMAASVAR.[K]	1xBiotin [K2]	1	1	6	Q8N1G0	Q8N1G0 [396-421]	Q8N1G0 1xBiotin [K397]	Zinc finger protein 687 OS=Homo sapiens OX=9606 GN=ZNF687 PE=1 SV=1	1	2840.52	2.578	2.187	3.419	1.959	0.414051		0.37148		71.41	62.25	63.89	85.34	125.8	39.9	119.4	136.6	78.3	44.75	70.59	41.72	24.59	25.85	162.7	125.8	60.1	39.9	23.3	94.1	50.9	124.1	119.4	183.1	113.4	136.5	78.2	115.3	73.2	12544.3
High	[K].GTVMVGKPSSHSQYTSSGSVSSSGSK.[S]	1xBiotin [K7]; 1xOxidation [M4]	1	1	1	Q15648	Q15648 [1070-1095]	Q15648 1xBiotin [K1076]	Mediator of RNA polymerase II transcription subunit 1 OS=Homo sapiens OX=9606 GN=MED1 PE=1 SV=4	0	2771.26	2.803	10.102	2.324	0.256	0.342109	0.00107387	0.324811	0.200193	135.2	90.54	135.74	124.18	10.2	41.4	422.9	16.5	9	145.85	80.68	85.84	144.54	46.5	9.5	165	9.9	40.1	54.5	3.4	409.8	550.9	13.3	7.9	16	191.6	14	5.3	8.7	6404.12
High	[K].LVNPKYALVK.[A]	1xBiotin [K5]	1	1	14	A6ND36	A6ND36 [344-353]	A6ND36 1xBiotin [K348]	Protein FAM83G OS=Homo sapiens OX=9606 GN=FAM83G PE=1 SV=2	1	1370.79	2.956	5.924	5.113	2.505	0.294743	0.0216851	0.00289497	0.0384444	41.84	39.9	47.23	39.9	84.5	28.6	169.3	146.1	71.6	26.52	80.32	1.71	20.33	16.98	84.5	108.3	63.1	28.6	39.1	2.6	165.4	171	169.3	192.7	131.7	146.1	71.6	53	73	167207
High	[K].MSNADFAKLFLR.[K]	1xBiotin [K8]; 1xOxidation [M1]	1	1	11	Q15020	Q15020 [951-962]	Q15020 1xBiotin [K958]	Squamous cell carcinoma antigen recognized by T-cells 3 OS=Homo sapiens OX=9606 GN=SART3 PE=1 SV=1	1	1654.81	2.963	1.09	5.552	5.043	0.294199	0.997486	0.109144	0.0898924	61.11	94.65	46.75	61.64	121.6	41	44.7	171.8	120.9	57.44	39.16	118.45	26.92	41.84	111.7	29.5	119.9	38.1	37.7	16.9	205.7	15	41.1	211.5	157.9	123.7	192	88.2	111.1	15757
High	[K].EKMVGGIAQIIAAQEEMLR.[K]	1xBiotin [K2]	1	1	3	Q9Y490	Q9Y490 [2492-2510]	Q9Y490 1xBiotin [K2493]	Talin-1 OS=Homo sapiens OX=9606 GN=TLN1 PE=1 SV=3	1	2313.18	3.034	2.742	1.843	2.177	0.285496				43.27	25.73	55.16	49.3	148	48.8	133.7	63.4	106.2	34.59	31.16	26.12	52.93	50.25	193.5	149.8	93.2	49.4	31	59.7	85.5	144.8	135.4	64.2	140.4	57.1	107.5	143.2	45.3	12977.2
High	[R].KGTQPSTAR.[R]	1xBiotin [K1]	1	1	33	Q9NTJ3	Q9NTJ3 [4-12]	Q9NTJ3 1xBiotin [K4]	Structural maintenance of chromosomes protein 4 OS=Homo sapiens OX=9606 GN=SMC4 PE=1 SV=2	1	1171.59	3.121	3.055	3.47	2.849	0.269955	0.279267	0.0447402	0.0119206	98.79	98.79	98.79	98.79	115.6	37	113.2	128.6	105.5	29.53	104.91	13.35	8.68	10.08	123.8	113.9	67.5	36.5	6	109.4	109.7	111.5	138.2	109.4	128.5	126.6	118.1	104	97	195964
High	[K].INFVIDNNKHTGAVSAR.[N]	1xBiotin [K9]	1	1	13	O75534	O75534 [158-174]	O75534 1xBiotin [K166]	Cold shock domain-containing protein E1 OS=Homo sapiens OX=9606 GN=CSDE1 PE=1 SV=2	1	2082.05	3.272	16.442	18.759	15.146	0.231796	3.27083e-05	1.1271e-09	1.343e-15	145.22	39.76	70.97	93.97	128.7	6.9	113.4	136	115	86.02	121.04	16.88	26.9	31.94	3.4	164	124.7	50.1	5.9	6.7	109.9	101.8	139.3	111	131.7	185.3	165.3	89.6	111.3	4714.21
High	[R].KFHCANLTSWPR.[W]	1xBiotin [K1]; 1xCarbamidomethyl [C4]	1	1	32	Q96SW2	Q96SW2 [231-242]	Q96SW2 1xBiotin [K231]	Protein cereblon OS=Homo sapiens OX=9606 GN=CRBN PE=1 SV=1	1	1742.83	3.298	3.81	3.789	2.743	0.224922	0.142962	0.0268554	0.0170169	25.39	10.84	19.68	16.28	111.6	33.9	129.2	128.3	97	35.74	13.27	8.8	23.09	11.26	93.9	175.3	103.7	31.5	38	29.6	120	134	112.8	162.9	119.2	105.8	101.7	81.3	90.2	940341
High	[R].KSVSPSK.[T]	1xBiotin [K1]	1	1	4	Q8NCD3	Q8NCD3 [554-560]	Q8NCD3 1xBiotin [K554]	Holliday junction recognition protein OS=Homo sapiens OX=9606 GN=HJURP PE=1 SV=2	1	958.503	3.544	3.645	3.636	3.658	0.183874	0.163596	0.259567	0.131951	120.45	120.45	120.45	120.45	114.5	32.3	117.7	117.4	118.1	20.16	122.81	16.5	2.67	14.14	126	109.4	83.5	30.9	9.7	164.5	112.5	121.8	87.5	107.7	112.2	113.3	112.9	89.8	118.4	30763.1
High	[K].GAMLTNTGKYAIPTIDAEAYAIGK.[K]	1xBiotin [K9]	1	1	10	Q7Z6E9	Q7Z6E9 [209-232]	Q7Z6E9 1xBiotin [K217]	E3 ubiquitin-protein ligase RBBP6 OS=Homo sapiens OX=9606 GN=RBBP6 PE=1 SV=1	1	2695.35	3.975	3.256	1.287	0.987	0.121646	0.235079	0.961899	0.993198	28.68	112.69	112.71	100.64	114.4	28.6	171.1	126.9	59.1	14.33	83.91	39.59	58.57	73.1	138.8	124	103.9	31	26.1	108.9	185.5	85.1	197.7	137.6	33.6	140.2	64	107.5	16.1	44464
High	[K].TEVNSGFFYKSAEER.[E]	1xBiotin [K10]	1	1	12	P40227	P40227 [242-256]	P40227 1xBiotin [K251]	T-complex protein 1 subunit zeta OS=Homo sapiens OX=9606 GN=CCT6A PE=1 SV=3	1	1989.9	4.073	1.348	0.918	1.237	0.115375	0.997486	0.988737	0.955905	103.09	128.22	79.75	128.39	150.7	37	140	34	138.4	6.49	94.68	69.82	13.71	69.89	178.8	166	157.2	18.8	40.8	133.8	180.4	24.4	154.3	37.4	29.6	38.4	165.5	22.2	152.5	47350.7
High	[R].EANQAINPKLLQLVEDR.[G]	1xBiotin [K9]	1	1	37	P17844	P17844 [462-478]	P17844 1xBiotin [K470]	Probable ATP-dependent RNA helicase DDX5 OS=Homo sapiens OX=9606 GN=DDX5 PE=1 SV=1	1	2177.14	4.387	5.639	4.77	6.004	0.086124	0.0275029	0.00488913	7.7375e-07	58.35	58.35	58.35	92.15	96.3	21.9	123.8	104.7	153.3	23.98	118.34	25.21	12.09	26.93	91.9	119.6	74.3	15	20.9	134	146.5	87.4	118.1	112.5	99.9	88.2	155	90.2	146.3	236700
High	[K].QPVESTSAKSCSPSPVSPQVQPQAADTISDSVAVPASLLGMR.[R]	1xBiotin [K9]; 1xCarbamidomethyl [C11]	1	1	3	Q9NQW6	Q9NQW6 [86-127]	Q9NQW6 1xBiotin [K94]	Anillin OS=Homo sapiens OX=9606 GN=ANLN PE=1 SV=2	1	4506.19	4.53	1.296	0.938	1.394	0.0766292		0.988737		57.02	42.75	80.88	36.98	246.3	54.4	72.6	51	75.8	75.75	24.12	29.5	112.01	29.29	232.3	321.6	32.5	51.3	66.4	41	68.5	86	46.6	31.1	48.1	255.7	52.4	71.5	95.1	25712.7
High	[K].LTPLILKPFGNSISR.[Y]	1xBiotin [K7]	1	1	7	Q14739	Q14739 [117-131]	Q14739 1xBiotin [K123]	Delta(14)-sterol reductase LBR OS=Homo sapiens OX=9606 GN=LBR PE=1 SV=2	0	1882.06	4.599	2.625	3.8	1.894	0.071111	0.417275	0.292712	0.782843	81.98	96.62	76.01	118.78	129.9	28.2	79.5	161.1	101.2	33.41	83.58	56.31	48.2	66.29	122.1	194.4	106	81.8	26.6	17.1	140.3	44.9	74.8	194.7	151.5	65	95.2	30.8	154.9	14409.2
High	[K].KGATPGK.[A]	1xBiotin [K1]	1	1	26	P19338	P19338 [110-116]	P19338 1xBiotin [K110]	Nucleolin OS=Homo sapiens OX=9606 GN=NCL PE=1 SV=3	1	884.466	4.682	6.107	6.357	5.968	0.0658376	0.01868	0.000448869	8.38236e-07	121.62	121.62	121.62	121.62	97.1	20.7	126.6	131.8	123.7	28.22	124.99	6.53	8.77	12.56	119.1	66.4	94.5	20.2	6	112.3	129	113.3	123.3	128.3	113.8	135.5	96.4	121.4	120.5	195995
High	[K].MIAKNVLGLVPQALPK.[A]	1xBiotin [K4]	1	1	13	Q8N1G0	Q8N1G0 [436-451]	Q8N1G0 1xBiotin [K439]	Zinc finger protein 687 OS=Homo sapiens OX=9606 GN=ZNF687 PE=1 SV=1	1	1918.1	4.914	2.323	7.102	3.93	0.0548266	0.549998	0.0199898	0.126081	50.64	87.95	37.75	50.64	135	25	58.1	177.7	104.2	38.71	36.76	67.65	11.76	44.17	75	173.8	142.2	26.4	35.4	16.3	24.9	61.2	115.1	187.2	152.5	189.5	52	109.8	139	21141.3
High	[R].GVGKASALGLGDGEEEAPPSR.[S]	1xBiotin [K4]	1	1	8	Q8N1G0	Q8N1G0 [1163-1183]	Q8N1G0 1xBiotin [K1166]	Zinc finger protein 687 OS=Homo sapiens OX=9606 GN=ZNF687 PE=1 SV=1	1	2223.07	5.081	0.904	6.052	1.263	0.0477332		0.0379967	0.981055	94.25	48.56	94.25	62.77	183.5	36.1	29.7	218.5	32.2	73.66	32.82	30.5	77.82	102.88	190.3	245.2	26.9	45.9	37.5	22.9	22.3	41.4	30.8	34	226.7	345.9	167.8	28.9	33.4	36753.7
High	[K].VFIDQNLSPGKGVVSLVAVHPSTVNPLGK.[Q]	1xBiotin [K11]	1	1	14	Q14186	Q14186 [16-44]	Q14186 1xBiotin [K26]	Transcription factor Dp-1 OS=Homo sapiens OX=9606 GN=TFDP1 PE=1 SV=1	1	3198.73	5.348	1.077	6.742	0.93	0.037444	0.997486	0.00027262	0.993198	132.78	102.6	128.68	132.8	149	27.9	22.9	187.9	112.3	19.71	139.21	137.55	32.43	77.9	155.5	114.5	110.3	205	21.4	9.7	220.8	17.6	17.5	182.5	92.3	144.3	86.2	113.4	9	73342.4
High	[K].AFSLKTISTSDPAEVLVK.[N]	1xBiotin [K5]	1	1	16	Q86UE4	Q86UE4 [487-504]	Q86UE4 1xBiotin [K491]	Protein LYRIC OS=Homo sapiens OX=9606 GN=MTDH PE=1 SV=2	1	2132.13	5.918	8.035	7.874	7.392	0.0223083	0.00436792	0.0373659	0.00664528	73.4	32.83	67.24	12.01	119.2	14.6	142.9	115.6	107.7	58.17	25.39	20.93	64.4	20.41	132.6	126.2	31.9	22.4	14.3	15.4	114.6	151.3	175.9	34.6	122.4	176.5	157.2	114	110.6	29550.8
High	[K].SIPNGKGSSPLPTATTPKPLIPTEASIR.[V]	1xBiotin [K6]	1	1	4	Q9BUK6	Q9BUK6 [135-162]	Q9BUK6 1xBiotin [K140]	Protein misato homolog 1 OS=Homo sapiens OX=9606 GN=MSTO1 PE=1 SV=1	1	3056.64	6.681	3.404	1.704	1.572	0.0115584	0.205587	0.81465		127.15	104.92	104.92	100.86	310.3	21.7	73.8	36.9	57.3	72.93	87.09	121.93	145.29	49.15	47.3	332	208	14.5	49.7	10.3	327.4	49.4	31.4	290.5	24.8	10.4	16.2	49.8	38.4	8774.62
High	[K].GTVLIKTAEELMNFSK.[G]	1xBiotin [K6]; 1xOxidation [M12]	1	1	36	P50990	P50990 [255-270]	P50990 1xBiotin [K260]	T-complex protein 1 subunit theta OS=Homo sapiens OX=9606 GN=CCT8 PE=1 SV=4	1	2023.02	6.701	6.38	6.319	8.232	0.0115584	0.0148434	0.00046923	2.34115e-09	134.87	134.87	134.17	134.87	115.7	17.3	110.2	114.8	142.1	7.34	143.76	66.29	66.71	26.88	88.2	92.8	101.8	13.9	5.9	153.4	210.5	88.4	61.1	169.2	92.1	37.1	167.9	103.5	114.1	200081
High	[K].VQILPECVLPSTMSAVQLESLNKCQIFPSKPVSR.[E]	2xBiotin [K23; K30]; 2xCarbamidomethyl [C7; C24]; 1xOxidation [M13]	1	1	7	Q96SW2	Q96SW2 [182-215]	Q96SW2 2xBiotin [K204; K211]	Protein cereblon OS=Homo sapiens OX=9606 GN=CRBN PE=1 SV=1	1	4324.17	6.925	0.404	0.719	0.766	0.00940135	0.356012	0.988737	0.993198	140.19	95.55	37.94	123.14	408.3	30.3	16.4	21.8	23.2	87.31	74.24	73.75	23.85	119.92	14.5	427.5	618	31.7	23.6	89.2	36.1	17.2	6.9	29.5	22.8	18.4	130.3	9.9	24.3	4183.35
High	[K].KTPLALAGSPTPK.[N]	1xBiotin [K1]	1	1	1	O95785	O95785 [988-1000]	O95785 1xBiotin [K988]	Protein Wiz OS=Homo sapiens OX=9606 GN=WIZ PE=1 SV=2	1	1506.83	7.307	12.592	29.582	0.621	0.00719893	0.000226094	6.20393e-13	0.668288	91.47	117.05	24.14	140.34	74.3	10.2	131.6	280.2	3.8	70.89	45.8	76.92	11.97	160.94	11.3	89.4	76.4	11.1	10.5	4	139.8	135.4	10.7	328.5	258.9	288.2	129.3	2.5	3.9	10427.6
High	[K].SPELGKSSSVLLEHLR.[S]	1xBiotin [K6]	1	1	5	Q9UEG4	Q9UEG4 [745-760]	Q9UEG4 1xBiotin [K750]	Zinc finger protein 629 OS=Homo sapiens OX=9606 GN=ZNF629 PE=1 SV=2	1	1978.04	8.025	2.686	6.125	4.923	0.00435812	0.393762	0.0303752	0.0235028	82.69	72.8	119.69	120.37	118.9	14.8	24.2	193.1	148.9	7.79	70.91	107.73	63.28	63.61	126.6	145.4	128.4	8.5	16	36.2	22.7	26.1	144.9	208.5	42.7	221.6	178.1	33.5	160.8	30464.1
High	[R].FVQKCVLPLNEDSPLMYQPQK.[M]	1xBiotin [K4]; 1xCarbamidomethyl [C5]	1	1	18	Q9H582	Q9H582 [1202-1222]	Q9H582 1xBiotin [K1205]	Zinc finger protein 644 OS=Homo sapiens OX=9606 GN=ZNF644 PE=1 SV=2	1	2760.36	8.094	13.197	15.738	5.636	0.0042068	0.000174898	5.00616e-08	0.00508349	106.03	106.03	106.03	113.63	92.7	11.5	151.1	180.2	64.5	20.35	104.29	10.29	23.37	43.15	76	114.1	91.9	3.7	39.9	11.4	137	149.9	168	117	178.7	184.5	64	50.9	113.1	49029.3
High	[R].KNTQVVSDAAYKGVHPHIVEMDR.[R]	1xBiotin [K12]	1	1	5	O76041	O76041 [811-833]	O76041 1xBiotin [K822]	Nebulette OS=Homo sapiens OX=9606 GN=NEBL PE=1 SV=1	2	2820.39	8.36	1.73	1.007	2.771	0.00398428	0.927499			128.61	101.49	104.44	51.64	376	15.3	26.5	29.9	52.3	70.08	74.69	156.67	40.06	18.08	46.8	352.8	326.7	13.3	42.2	12.5	9.4	23	475	12.6	26	30.1	45.4	49.7	34.6	10180.6
High	[R].NASYLKTQVLSPDSLFTAK.[F]	1xBiotin [K6]	1	1	47	P55196	P55196 [1711-1729]	P55196 1xBiotin [K1716]	Afadin OS=Homo sapiens OX=9606 GN=AFDN PE=1 SV=3	1	2309.18	9.187	10.229	6.621	10.073	0.00224223	0.00101015	0.000310203	3.77976e-11	129.71	129.71	144.86	129.71	123.8	13.5	137.8	89.2	135.7	5.29	143.59	36.36	87.14	8.59	127	118.2	114.7	0.8	12.9	102.9	164.5	131.6	75.5	175.9	85.2	15.6	112.8	132.8	129.6	578954
High	[R].GSITHGTPADVLYKGTITR.[I]	1xBiotin [K14]	1	1	5	Q9Y618	Q9Y618 [1227-1245]	Q9Y618 1xBiotin [K1240]	Nuclear receptor corepressor 2 OS=Homo sapiens OX=9606 GN=NCOR2 PE=1 SV=3	1	2213.14	9.437	17.467	5.768	17.244	0.00197308	2.0671e-05	0.0438734	1.22462e-06	74.92	81.53	130.34	87.8	96.5	8	139.2	118.8	137.5	43.81	84.11	23.95	71.45	20.28	43.3	114	102.6	8.5	24.4	4.6	148	119.2	192	140.9	17	126.3	186.9	126	146.1	16489.7
High	[K].VQILPECVLPSTMSAVQLESLNKCQIFPSKPVSR.[E]	2xBiotin [K23; K30]; 2xCarbamidomethyl [C7; C24]	1	1	5	Q96SW2	Q96SW2 [182-215]	Q96SW2 2xBiotin [K204; K211]	Protein cereblon OS=Homo sapiens OX=9606 GN=CRBN PE=1 SV=1	1	4308.17	15.547	1.296	1.233	6.859	5.37949e-05			0.0057221	138.45	45.88	73.41	127.24	302	13.7	17.7	25.2	141.4	86.15	51.27	42.61	55.33	78.75	12.9	361.8	500.9	16.4	12.5	32.2	21.2	17.4	37.9	10.6	30.2	39.7	221	15.9	169.4	2681.58
High	[R].DKGKTVEVGR.[A]	1xBiotin [K4]	1	2	3	P15170	P15170 [135-144]	P15170 1xBiotin [K138]	Eukaryotic peptide chain release factor GTP-binding subunit ERF3A OS=Homo sapiens OX=9606 GN=GSPT1 PE=1 SV=1	2	1314.68	19.86	1.224	0.891	0.827	5.86527e-06				67.87	98.22	69.14	84.81	390.4	19.7	44.5	29.2	16.3	14.72	51.9	48.88	46.04	69.03	418	424.8	322.5	14.4	21	39.4	16.3	47.6	48.3	12.5	35.2	31.2	17.4	40.7	10.5	84346.9
High	[R].FGAQKGPIPSLFSGQHGPPPYGDSR.[G]	1xBiotin [K5]	1	1	19	Q9BTC0	Q9BTC0 [1800-1824]	Q9BTC0 1xBiotin [K1804]	Death-inducer obliterator 1 OS=Homo sapiens OX=9606 GN=DIDO1 PE=1 SV=5	1	2823.37	22.083	1.035	56.377	28.094	2.49355e-06		1.81429e-15	1.343e-15	139.64	79.28	71.91	84.76	96.4	3.9	4.1	221.8	173.7	93.02	61.38	68.36	5.63	49.57	105.4	184.4	3.2	4.3	2.3	8.3	4.5	9	2.1	251.1	242.4	224.6	65.6	202.8	189.9	97963.7
High	[K].LILTTLGKSGSPIVLALPHSQLPQAQK.[V]	1xBiotin [K8]	1	1	32	Q6MZP7	Q6MZP7 [140-166]	Q6MZP7 1xBiotin [K147]	Protein lin-54 homolog OS=Homo sapiens OX=9606 GN=LIN54 PE=1 SV=3	1	3036.73	64.661	63.414	20.42	46.822	1.55067e-11	3.97957e-11	3.06943e-10	1.343e-15	24.07	75.87	146.91	144.9	130.3	1.8	136.4	103.8	127.6	10.29	168.41	24	63.37	44.56	120.5	98.3	114.3	1.6	1.5	167.1	119.6	96.4	155.4	142.9	91	31	71.2	111.9	177.3	287670
High	[K].GKTVEVGR.[A]	1xBiotin [K2]	1	2	3	P15170	P15170 [137-144]	P15170 1xBiotin [K138]	Eukaryotic peptide chain release factor GTP-binding subunit ERF3A OS=Homo sapiens OX=9606 GN=GSPT1 PE=1 SV=1	1	1071.56	95.884	17.779	8.335	11.744	1.343e-14	1.81731e-05	0.00309434	3.08059e-05	30.98	29.88	123.47	25.16	368.6	3.4	59	28.6	40.4	23.25	15.64	40.67	88.04	25.77	407	376.5	254.9	4.2	3.1	3.5	55.6	60.3	111.1	29.3	4.4	58.2	56.4	34.2	41.2	584731
High	[K].SSGSAVGGKGIAPASPMLGNASNPNK.[A]	1xBiotin [K9]; 1xOxidation [M17]	1	1	1	P27448	P27448 [455-480]	P27448 1xBiotin [K463]	MAP/microtubule affinity-regulating kinase 3 OS=Homo sapiens OX=9606 GN=MARK3 PE=1 SV=5	1	2611.26
High	[K].ATQWNSAEEGLPTNSTSDSRPKSSSPIR.[L]	1xBiotin [K22]	1	1	1	Q9Y2I7	Q9Y2I7 [1690-1717]	Q9Y2I7 1xBiotin [K1711]	1-phosphatidylinositol 3-phosphate 5-kinase OS=Homo sapiens OX=9606 GN=PIKFYVE PE=1 SV=3	1	3229.52
High	[K].VLTSKTSAVEMTQAVLNTQLSSENVTK.[V]	1xBiotin [K5]	1	1	2	Q9HCM1	Q9HCM1 [524-550]	Q9HCM1 1xBiotin [K528]	Retroelement silencing factor 1 OS=Homo sapiens OX=9606 GN=RESF1 PE=1 SV=3	1	3105.58
High	[R].HGQKGTCGIQYR.[Q]	1xBiotin [K4]; 1xCarbamidomethyl [C7]	1	1	2	P30876	P30876 [939-950]	P30876 1xBiotin [K942]	DNA-directed RNA polymerase II subunit RPB2 OS=Homo sapiens OX=9606 GN=POLR2B PE=1 SV=1	1	1630.76
High	[K].HAVSEGTKAVTK.[Y]	1xBiotin [K8]	2	15	2	Q16778; P58876	Q16778 [110-121]; P58876 [110-121]	Q16778 1xBiotin [K117]; P58876 1xBiotin [K117]	Histone H2B type 2-E OS=Homo sapiens OX=9606 GN=H2BC21 PE=1 SV=3 Histone H2B type 1-D OS=Homo sapiens OX=9606 GN=H2BC5 PE=1 SV=2	1	1453.75
High	[K].VMTSGTGAPAKIITAVPK.[I]	1xBiotin [K]; 1xOxidation [M2]	1	1	5	P51610	P51610 [803-820]	P51610 1xBiotin [K]	Host cell factor 1 OS=Homo sapiens OX=9606 GN=HCFC1 PE=1 SV=2	1	1984.06
High	[K].GVVSLVAVHPSTVNPLGKQLLPK.[T]	1xBiotin [K18]	1	1	3	Q14186	Q14186 [27-49]	Q14186 1xBiotin [K44]	Transcription factor Dp-1 OS=Homo sapiens OX=9606 GN=TFDP1 PE=1 SV=1	1	2579.47
High	[K].AVVLPGGTATSPKMIAK.[N]	1xBiotin [K17]	1	1	1	Q8N1G0	Q8N1G0 [423-439]	Q8N1G0 1xBiotin [K439]	Zinc finger protein 687 OS=Homo sapiens OX=9606 GN=ZNF687 PE=1 SV=1	1	1867.02
High	[K].ASAAKSSLIHQGIR.[-]	1xBiotin [K5]	1	1	1	Q12834	Q12834 [486-499]	Q12834 1xBiotin [K490]	Cell division cycle protein 20 homolog OS=Homo sapiens OX=9606 GN=CDC20 PE=1 SV=2	1	1664.89
High	[R].VNVPVIGGHAGKTIIPLISQCTPK.[V]	1xBiotin [K12]; 1xCarbamidomethyl [C21]	1	1	1	P40926	P40926 [192-215]	P40926 1xBiotin [K203]	Malate dehydrogenase, mitochondrial OS=Homo sapiens OX=9606 GN=MDH2 PE=1 SV=3	1	2725.49
High	[K].VQFDGTNSAFKELK.[F]	1xBiotin [K11]	1	1	1	Q8WWK9	Q8WWK9 [607-620]	Q8WWK9 1xBiotin [K617]	Cytoskeleton-associated protein 2 OS=Homo sapiens OX=9606 GN=CKAP2 PE=1 SV=1	1	1809.88
High	[K].GSKFYGPAGPYGIFAGR.[D]	1xBiotin [K3]	1	1	3	O15173	O15173 [133-149]	O15173 1xBiotin [K135]	Membrane-associated progesterone receptor component 2 OS=Homo sapiens OX=9606 GN=PGRMC2 PE=1 SV=1	1	1970.96
High	[K].GSKFITSSASDFSDPVYK.[E]	1xBiotin [K3]	1	1	1	Q8IV48	Q8IV48 [50-67]	Q8IV48 1xBiotin [K52]	3'-5' exoribonuclease 1 OS=Homo sapiens OX=9606 GN=ERI1 PE=1 SV=3	1	2162.01
High	[K].AALLKNNTALQSVSLR.[S]	1xBiotin [K5]	1	1	1	Q92974	Q92974 [96-111]	Q92974 1xBiotin [K100]	Rho guanine nucleotide exchange factor 2 OS=Homo sapiens OX=9606 GN=ARHGEF2 PE=1 SV=4	1	1925.06
High	[K].GLSSTEQTNKSQSPLMTHPQILPATQDILK.[A]	1xBiotin [K10]	1	1	1	Q03112	Q03112 [514-543]	Q03112 1xBiotin [K523]	Histone-lysine N-methyltransferase MECOM OS=Homo sapiens OX=9606 GN=MECOM PE=1 SV=3	1	3489.77
High	[K].GLPFYAGLSPAGKLVAYK.[R]	1xBiotin [K18]	1	1	1	Q8IWI9	Q8IWI9 [1449-1466]	Q8IWI9 1xBiotin [K1466]	MAX gene-associated protein OS=Homo sapiens OX=9606 GN=MGA PE=1 SV=4	1	2078.11
High	[R].GLLKPGLNVVLEGPK.[K]	1xBiotin [K4]	1	1	1	Q99848	Q99848 [30-44]	Q99848 1xBiotin [K33]	Probable rRNA-processing protein EBP2 OS=Homo sapiens OX=9606 GN=EBNA1BP2 PE=1 SV=2	0	1760.01
High	[K].VQAVHNLKMFWQSTPQHSTGPMK.[I]	1xBiotin [K8]	1	1	1	Q96AY4	Q96AY4 [2354-2376]	Q96AY4 1xBiotin [K2361]	Tetratricopeptide repeat protein 28 OS=Homo sapiens OX=9606 GN=TTC28 PE=1 SV=4	1	2878.39
High	[K].VSPLTPKLFNSLLLGPTASNNK.[T]	1xBiotin [K7]	1	1	4	Q7LBC6	Q7LBC6 [1266-1287]	Q7LBC6 1xBiotin [K1272]	Lysine-specific demethylase 3B OS=Homo sapiens OX=9606 GN=KDM3B PE=1 SV=2	1	2537.38
High	[R].KGLAPCSPPSVAPTPVEPEDVAQGEELSSGSLSEQGTGQTPSSTCAACQQHVHLVQR.[Y]	1xBiotin [K1]; 3xCarbamidomethyl [C6; C45; C48]	1	1	1	Q8N3F8	Q8N3F8 [120-176]	Q8N3F8 1xBiotin [K120]	MICAL-like protein 1 OS=Homo sapiens OX=9606 GN=MICALL1 PE=1 SV=2	1	6179.88
High	[R].KGPLPAGPPPEDVPGPPK.[R]	1xBiotin [K1]	1	1	1	Q6PCT2	Q6PCT2 [196-213]	Q6PCT2 1xBiotin [K196]	F-box/LRR-repeat protein 19 OS=Homo sapiens OX=9606 GN=FBXL19 PE=1 SV=3	1	1976.03
High	[R].LCILKGIYPHEPK.[H]	1xBiotin [K5]; 1xCarbamidomethyl [C2]	1	1	3	O00541	O00541 [37-49]	O00541 1xBiotin [K41]	Pescadillo homolog OS=Homo sapiens OX=9606 GN=PES1 PE=1 SV=1	1	1793.94
High	[K].VGVGTCGIADKPMTQYQDTSKYNVR.[H]	1xBiotin [K21]; 1xCarbamidomethyl [C6]	1	1	2	O75940	O75940 [209-233]	O75940 1xBiotin [K229]	Survival of motor neuron-related-splicing factor 30 OS=Homo sapiens OX=9606 GN=SMNDC1 PE=1 SV=1	1	3014.42
High	[K].VGVGTCGIADKPMTQYQDTSKYNVR.[H]	1xBiotin [K21]; 1xCarbamidomethyl [C6]; 1xOxidation [M13]	1	1	2	O75940	O75940 [209-233]	O75940 1xBiotin [K229]	Survival of motor neuron-related-splicing factor 30 OS=Homo sapiens OX=9606 GN=SMNDC1 PE=1 SV=1	1	3030.41
High	[K].LAEEIPLKILAHNGLVGR.[L]	1xBiotin [K8]	1	1	3	Q9Y6M1	Q9Y6M1 [271-288]	Q9Y6M1 1xBiotin [K278]	Insulin-like growth factor 2 mRNA-binding protein 2 OS=Homo sapiens OX=9606 GN=IGF2BP2 PE=1 SV=2	1	2169.22
High	[K].LADPVTLKIETK.[V]	1xBiotin [K]	1	1	6	Q96T58	Q96T58 [2960-2971]	Q96T58 1xBiotin [K]	Msx2-interacting protein OS=Homo sapiens OX=9606 GN=SPEN PE=1 SV=1	1	1553.86
High	[R].KTVTAMDVVYALK.[R]	1xBiotin [K1]	1	1	1	P62805	P62805 [80-92]	P62805 1xBiotin [K80]	Histone H4 OS=Homo sapiens OX=9606 GN=H4C1 PE=1 SV=2	1	1664.88
High	[K].APFVSKSSMAPSQPEESDVFLR.[A]	1xBiotin [K6]	1	1	1	Q6ZSR9	Q6ZSR9 [146-167]	Q6ZSR9 1xBiotin [K151]	Uncharacterized protein FLJ45252 OS=Homo sapiens OX=9606 PE=2 SV=2	1	2635.25
High	[R].KGPAPELQGVEVALAPEELELDPMAMTQK.[Y]	1xBiotin [K1]	1	1	3	Q13435	Q13435 [815-843]	Q13435 1xBiotin [K815]	Splicing factor 3B subunit 2 OS=Homo sapiens OX=9606 GN=SF3B2 PE=1 SV=2	1	3317.65
High	[K].KSPLALLAQTCSQIGKPDPSPSSK.[L]	1xBiotin [K1]; 1xCarbamidomethyl [C11]	1	1	1	Q96F45	Q96F45 [110-133]	Q96F45 1xBiotin [K110]	Zinc finger protein 503 OS=Homo sapiens OX=9606 GN=ZNF503 PE=1 SV=1	1	2736.41
High	[R].KSLLGSTAIEAPSSTCVAR.[A]	1xBiotin [K1]; 1xCarbamidomethyl [C16]	1	1	3	Q8NCD3	Q8NCD3 [648-666]	Q8NCD3 1xBiotin [K648]	Holliday junction recognition protein OS=Homo sapiens OX=9606 GN=HJURP PE=1 SV=2	1	2174.09
High	[R].VLFRPSDTANSSNQDALSSNTSLKLR.[K]	1xBiotin [K24]	1	1	3	Q8N4V1	Q8N4V1 [99-124]	Q8N4V1 1xBiotin [K122]	Membrane magnesium transporter 1 OS=Homo sapiens OX=9606 GN=MMGT1 PE=1 SV=1	1	3047.52
High	[K].VLGKNMDAIIVDSEK.[T]	1xBiotin [K4]	1	1	8	Q14683	Q14683 [537-551]	Q14683 1xBiotin [K540]	Structural maintenance of chromosomes protein 1A OS=Homo sapiens OX=9606 GN=SMC1A PE=1 SV=2	1	1857.94
High	[R].KSLALDIVDEDVK.[L]	1xBiotin [K1]	1	1	5	P10244	P10244 [584-596]	P10244 1xBiotin [K584]	Myb-related protein B OS=Homo sapiens OX=9606 GN=MYBL2 PE=1 SV=1	1	1670.87
High	[R].AQEFGVKSAFPPSVR.[A]	1xBiotin [K7]	1	1	2	Q5VT52	Q5VT52 [880-894]	Q5VT52 1xBiotin [K886]	Regulation of nuclear pre-mRNA domain-containing protein 2 OS=Homo sapiens OX=9606 GN=RPRD2 PE=1 SV=1	1	1845.93
High	[R].KIEVSLQPEVPPSK.[Q]	1xBiotin [K1]	1	1	1	Q9H8H0	Q9H8H0 [386-399]	Q9H8H0 1xBiotin [K386]	Nucleolar protein 11 OS=Homo sapiens OX=9606 GN=NOL11 PE=1 SV=1	1	1776.96
High	[K].KKPTPIQLNPAPDGSAVNGTSSAETNLEALQK.[K]	1xBiotin [K2]	1	1	1	Q02750	Q02750 [4-35]	Q02750 1xBiotin [K5]	Dual specificity mitogen-activated protein kinase kinase 1 OS=Homo sapiens OX=9606 GN=MAP2K1 PE=1 SV=2	1	3502.78
High	[R].APLNVTNTAGTSLPSVDLLQKLR.[L]	1xBiotin [K21]	1	1	1	Q9NPI6	Q9NPI6 [377-399]	Q9NPI6 1xBiotin [K397]	mRNA-decapping enzyme 1A OS=Homo sapiens OX=9606 GN=DCP1A PE=1 SV=3	1	2634.43
High	[R].GLGFSIAGGKGSTPYR.[A]	1xBiotin [K10]	1	1	1	Q14160	Q14160 [871-886]	Q14160 1xBiotin [K880]	Protein scribble homolog OS=Homo sapiens OX=9606 GN=SCRIB PE=1 SV=4	1	1793.9
High	[R].GLDKEVSYNWDPK.[D]	1xBiotin [K4]	1	1	2	O14654	O14654 [840-852]	O14654 1xBiotin [K843]	Insulin receptor substrate 4 OS=Homo sapiens OX=9606 GN=IRS4 PE=1 SV=1	1	1776.83
High	[R].GICDYFPSPSKTSLPLSPVK.[T]	1xBiotin [K11]; 1xCarbamidomethyl [C3]	1	1	1	Q86XL3	Q86XL3 [252-271]	Q86XL3 1xBiotin [K262]	Ankyrin repeat and LEM domain-containing protein 2 OS=Homo sapiens OX=9606 GN=ANKLE2 PE=1 SV=4	1	2419.2
High	[R].YFVLKLETADAPAR.[L]	1xBiotin [K5]	1	1	9	O14654	O14654 [95-108]	O14654 1xBiotin [K99]	Insulin receptor substrate 4 OS=Homo sapiens OX=9606 GN=IRS4 PE=1 SV=1	1	1819.94
High	[K].ENPQQEGAKGAKPCAVSAGR.[S]	1xBiotin [K9]; 1xCarbamidomethyl [C14]	1	1	1	Q15697	Q15697 [219-238]	Q15697 1xBiotin [K227]	Zinc finger protein 174 OS=Homo sapiens OX=9606 GN=ZNF174 PE=1 SV=1	1	2281.08
High	[K].EMSLHEKASTPVLKSSTPTPR.[S]	2xBiotin [K7; K14]	1	1	1	Q04724	Q04724 [303-323]	Q04724 2xBiotin [K309; K316]	Transducin-like enhancer protein 1 OS=Homo sapiens OX=9606 GN=TLE1 PE=1 SV=2	2	2748.35
High	[K].YKWILGEEPVEK.[R]	1xBiotin [K2]	1	1	9	Q8TE76	Q8TE76 [564-575]	Q8TE76 1xBiotin [K565]	MORC family CW-type zinc finger protein 4 OS=Homo sapiens OX=9606 GN=MORC4 PE=1 SV=2	1	1716.87
High	[R].EMPGVWGAGGSLKVTILQSSDSR.[A]	1xBiotin [K13]	1	1	2	Q9ULV3	Q9ULV3 [537-559]	Q9ULV3 1xBiotin [K549]	Cip1-interacting zinc finger protein OS=Homo sapiens OX=9606 GN=CIZ1 PE=1 SV=2	1	2601.28
High	[K].ELHGTSIVPKLQAITASSANLR.[H]	1xBiotin [K10]	1	1	1	Q9Y2K7	Q9Y2K7 [809-830]	Q9Y2K7 1xBiotin [K818]	Lysine-specific demethylase 2A OS=Homo sapiens OX=9606 GN=KDM2A PE=1 SV=3	1	2532.36
High	[K].YIQKQISYNYSDLDQSNVTEETPEGEEHHPVADTENK.[E]	1xBiotin [K4]	1	1	1	Q8NC51	Q8NC51 [237-273]	Q8NC51 1xBiotin [K240]	Plasminogen activator inhibitor 1 RNA-binding protein OS=Homo sapiens OX=9606 GN=SERBP1 PE=1 SV=2	1	4534.03
High	[R].EPGKFDLVYHNENGAEVVEYAVTQESK.[I]	1xBiotin [K4]	1	1	1	P38432	P38432 [523-549]	P38432 1xBiotin [K526]	Coilin OS=Homo sapiens OX=9606 GN=COIL PE=1 SV=1	1	3278.53
High	[R].EKVISFIENTSTPVDR.[M]	1xBiotin [K2]	1	1	4	Q9NUY8	Q9NUY8 [503-518]	Q9NUY8 1xBiotin [K504]	TBC1 domain family member 23 OS=Homo sapiens OX=9606 GN=TBC1D23 PE=1 SV=3	1	2061.03
High	[R].EKIDFQHAHGLQELEFIR.[G]	1xBiotin [K2]	1	1	1	Q9Y4E5	Q9Y4E5 [105-122]	Q9Y4E5 1xBiotin [K106]	E3 SUMO-protein ligase ZNF451 OS=Homo sapiens OX=9606 GN=ZNF451 PE=1 SV=2	1	2436.21
High	[K].EGSVLDILKSPGFASPK.[I]	1xBiotin [K9]	1	1	4	P49790	P49790 [605-621]	P49790 1xBiotin [K613]	Nuclear pore complex protein Nup153 OS=Homo sapiens OX=9606 GN=NUP153 PE=1 SV=2	1	1971.03
High	[K].YQDQNFLPKDQNFLSR.[D]	1xBiotin [K9]	1	1	1	Q0P6D6	Q0P6D6 [467-482]; [497-512]	Q0P6D6 1xBiotin [K475]; 1xBiotin [K505]	Coiled-coil domain-containing protein 15 OS=Homo sapiens OX=9606 GN=CCDC15 PE=2 SV=2	1	2239.06
High	[R].DKWDQYKGVGVALDDPYENYR.[R]	1xBiotin [K]	1	1	3	Q8IWX8	Q8IWX8 [878-898]	Q8IWX8 1xBiotin [K]	Calcium homeostasis endoplasmic reticulum protein OS=Homo sapiens OX=9606 GN=CHERP PE=1 SV=3	2	2757.26
High	[K].EELLAVGKFTR.[T]	1xBiotin [K8]	1	1	3	P46013	P46013 [1036-1046]	P46013 1xBiotin [K1043]	Proliferation marker protein Ki-67 OS=Homo sapiens OX=9606 GN=MKI67 PE=1 SV=2	1	1488.79
High	[R].EELAAMKQILVK.[M]	1xBiotin [K7]	1	1	4	Q8WXW3	Q8WXW3 [683-694]	Q8WXW3 1xBiotin [K689]	Progesterone-induced-blocking factor 1 OS=Homo sapiens OX=9606 GN=PIBF1 PE=1 SV=2	1	1598.86
High	[K].DTLKTSNPLVLEEASASQAGSR.[K]	1xBiotin [K4]	1	1	1	Q9NUQ8	Q9NUQ8 [141-162]	Q9NUQ8 1xBiotin [K144]	ATP-binding cassette sub-family F member 3 OS=Homo sapiens OX=9606 GN=ABCF3 PE=1 SV=2	1	2500.23
High	[R].EKPIVFYQQALPDSELTQEALK.[V]	1xBiotin [K2]	1	1	5	Q8TCU4	Q8TCU4 [1716-1737]	Q8TCU4 1xBiotin [K1717]	Alstrom syndrome protein 1 OS=Homo sapiens OX=9606 GN=ALMS1 PE=1 SV=4	0	2773.41
High	[K].YAMEQSIKSVLVK.[Q]	1xBiotin [K8]	1	1	5	Q9UHX1	Q9UHX1 [73-85]	Q9UHX1 1xBiotin [K80]	Poly(U)-binding-splicing factor PUF60 OS=Homo sapiens OX=9606 GN=PUF60 PE=1 SV=1	1	1721.9
High	[K].EQIKWSLLR.[-]	1xBiotin [K4]	1	1	1	P61923	P61923 [169-177]	P61923 1xBiotin [K172]	Coatomer subunit zeta-1 OS=Homo sapiens OX=9606 GN=COPZ1 PE=1 SV=1	1	1398.76
High	[K].EVPTQFLDRDEEEEDADFLKVK.[R]	1xBiotin [K20]	1	1	2	Q13206	Q13206 [618-639]	Q13206 1xBiotin [K637]	Probable ATP-dependent RNA helicase DDX10 OS=Homo sapiens OX=9606 GN=DDX10 PE=1 SV=2	2	2878.35
High	[K].GFVVINQKGIDPFSLDSLAK.[H]	1xBiotin [K8]	1	1	2	Q92526	Q92526 [288-307]	Q92526 1xBiotin [K295]	T-complex protein 1 subunit zeta-2 OS=Homo sapiens OX=9606 GN=CCT6B PE=1 SV=5	1	2374.25
High	[K].GDVHDIGKNIVGVVLGCNNFR.[V]	1xBiotin [K8]; 1xCarbamidomethyl [C17]	1	1	3	Q99707	Q99707 [782-802]	Q99707 1xBiotin [K789]	Methionine synthase OS=Homo sapiens OX=9606 GN=MTR PE=1 SV=2	1	2509.24
High	[K].GAMLTNTGKYAIPTIDAEAYAIGK.[K]	1xBiotin [K9]; 1xOxidation [M3]	1	1	1	Q7Z6E9	Q7Z6E9 [209-232]	Q7Z6E9 1xBiotin [K217]	E3 ubiquitin-protein ligase RBBP6 OS=Homo sapiens OX=9606 GN=RBBP6 PE=1 SV=1	1	2711.34
High	[R].FVSAMPKAPIPFR.[K]	1xBiotin [K7]	1	1	2	Q14C86	Q14C86 [982-994]	Q14C86 1xBiotin [K988]	GTPase-activating protein and VPS9 domain-containing protein 1 OS=Homo sapiens OX=9606 GN=GAPVD1 PE=1 SV=2	1	1686.89
High	[R].FTHSEKFTFHLEPQAQATQVSDVPATSR.[R]	1xBiotin [K6]	1	1	6	O60826	O60826 [293-320]	O60826 1xBiotin [K298]	Coiled-coil domain-containing protein 22 OS=Homo sapiens OX=9606 GN=CCDC22 PE=1 SV=1	1	3385.63
High	[R].FSPNSSNPIIVSCGWDKLVK.[V]	1xBiotin [K]; 1xCarbamidomethyl [C13]	1	1	2	P63244	P63244 [156-175]	P63244 1xBiotin [K]	Receptor of activated protein C kinase 1 OS=Homo sapiens OX=9606 GN=RACK1 PE=1 SV=3	1	2474.22
High	[K].FSDFLLDPYKYMTLNPSTK.[R]	1xBiotin [K10]	1	1	1	Q9UIG0	Q9UIG0 [288-306]	Q9UIG0 1xBiotin [K297]	Tyrosine-protein kinase BAZ1B OS=Homo sapiens OX=9606 GN=BAZ1B PE=1 SV=2	1	2506.2
High	[RK].FQVDKVNFHMFDVGGQR.[D]	1xBiotin [K5]	1	3	4	Q5JWF2	Q5JWF2 [855-871]	Q5JWF2 1xBiotin [K859]	Guanine nucleotide-binding protein G(s) subunit alpha isoforms XLas OS=Homo sapiens OX=9606 GN=GNAS PE=1 SV=2	1	2250.06
High	[K].VYKEEWIPDWR.[R]	1xBiotin [K3]	1	1	1	O15318	O15318 [94-104]	O15318 1xBiotin [K96]	DNA-directed RNA polymerase III subunit RPC7 OS=Homo sapiens OX=9606 GN=POLR3G PE=1 SV=2	1	1746.83
High	[K].FINYVKNCFR.[M]	1xBiotin [K6]; 1xCarbamidomethyl [C8]	1	1	4	P06748	P06748 [268-277]	P06748 1xBiotin [K273]	Nucleophosmin OS=Homo sapiens OX=9606 GN=NPM1 PE=1 SV=2	1	1586.76
High	[R].WFQQKYDGIILPGK.[-]	1xBiotin [K5]	1	1	5	P62913	P62913 [165-178]	P62913 1xBiotin [K169]	60S ribosomal protein L11 OS=Homo sapiens OX=9606 GN=RPL11 PE=1 SV=2	1	1918.99
High	[K].WLEEQLKQYR.[V]	1xBiotin [K7]	1	1	2	Q08378	Q08378 [157-166]	Q08378 1xBiotin [K163]	Golgin subfamily A member 3 OS=Homo sapiens OX=9606 GN=GOLGA3 PE=1 SV=2	1	1618.8
High	[K].FLGGDMEHTHLVKGLDFALLQK.[V]	1xBiotin [K13]	1	1	1	Q13123	Q13123 [152-173]	Q13123 1xBiotin [K164]	Protein Red OS=Homo sapiens OX=9606 GN=IK PE=1 SV=3	1	2695.37
High	[R].DFSAPTLEDHFNKTILPK.[V]	1xBiotin [K13]	1	1	3	P55081	P55081 [359-376]	P55081 1xBiotin [K371]	Microfibrillar-associated protein 1 OS=Homo sapiens OX=9606 GN=MFAP1 PE=1 SV=2	1	2299.14
High	[K].DGKPGLRGDPGPAGPPGLMGPPGFK.[G]	1xBiotin [K3]; 1xOxidation [M19]	1	1	1	Q07092	Q07092 [1221-1245]	Q07092 1xBiotin [K1223]	Collagen alpha-1(XVI) chain OS=Homo sapiens OX=9606 GN=COL16A1 PE=1 SV=2	1	2614.29
High	[K].DGKSLLSGLATGESGWSQHR.[Q]	1xBiotin [K3]	1	1	1	A4D1P6	A4D1P6 [310-329]	A4D1P6 1xBiotin [K312]	WD repeat-containing protein 91 OS=Homo sapiens OX=9606 GN=WDR91 PE=1 SV=2	1	2312.11
High	[R].WTPYPSQKTLDLQSGLK.[D]	1xBiotin [K8]	1	1	1	Q9H2Y7	Q9H2Y7 [349-365]	Q9H2Y7 1xBiotin [K356]	Zinc finger protein 106 OS=Homo sapiens OX=9606 GN=ZNF106 PE=1 SV=1	1	2188.11
High	[R].VGLVLLLQDYSVKK.[S]	1xBiotin [K13]	1	1	5	Q6NSI4	Q6NSI4 [292-305]	Q6NSI4 1xBiotin [K304]	RPA-related protein RADX OS=Homo sapiens OX=9606 GN=RADX PE=1 SV=2	1	1801.03
High	[R].LEGEVTPNSLSTSYKTVSLPLSSPNIK.[L]	1xBiotin [K15]	1	1	1	Q8IWZ3	Q8IWZ3 [1648-1674]	Q8IWZ3 1xBiotin [K1662]	Ankyrin repeat and KH domain-containing protein 1 OS=Homo sapiens OX=9606 GN=ANKHD1 PE=1 SV=1	1	3087.59
High	[R].IESKSMSAPVIFDR.[S]	1xBiotin [K4]	1	1	3	O60749	O60749 [113-126]	O60749 1xBiotin [K116]	Sorting nexin-2 OS=Homo sapiens OX=9606 GN=SNX2 PE=1 SV=2	1	1805.89
High	[R].LGPGKPGLK.[F]	1xBiotin [K5]	1	1	1	Q16637	Q16637 [205-213]	Q16637 1xBiotin [K209]	Survival motor neuron protein OS=Homo sapiens OX=9606 GN=SMN1 PE=1 SV=1	0	1092.62
High	[K].TAGNSEFLGKTPGQNAQK.[W]	1xBiotin [K10]	1	1	1	P78344	P78344 [32-49]	P78344 1xBiotin [K41]	Eukaryotic translation initiation factor 4 gamma 2 OS=Homo sapiens OX=9606 GN=EIF4G2 PE=1 SV=1	1	2074
High	[K].NNPATPSTAMGSSVPYSTAKTPHPVLTPVAANQAK.[Q]	1xBiotin [K]; 1xOxidation [M10]	1	1	4	P35658	P35658 [1130-1164]	P35658 1xBiotin [K]	Nuclear pore complex protein Nup214 OS=Homo sapiens OX=9606 GN=NUP214 PE=1 SV=2	1	3747.85
High	[K].NLTKNPLLITEEDAFK.[I]	1xBiotin [K4]	1	1	1	Q9UH65	Q9UH65 [102-117]	Q9UH65 1xBiotin [K105]	Switch-associated protein 70 OS=Homo sapiens OX=9606 GN=SWAP70 PE=1 SV=1	1	2072.07
High	[K].NLPQKSTAPVK.[T]	1xBiotin [K5]	1	1	1	O75592	O75592 [2849-2859]	O75592 1xBiotin [K2853]	E3 ubiquitin-protein ligase MYCBP2 OS=Homo sapiens OX=9606 GN=MYCBP2 PE=1 SV=4	1	1408.76
High	[K].NLILKAISEAQESVTK.[T]	1xBiotin [K5]	1	1	1	Q6PJT7	Q6PJT7 [353-368]	Q6PJT7 1xBiotin [K357]	Zinc finger CCCH domain-containing protein 14 OS=Homo sapiens OX=9606 GN=ZC3H14 PE=1 SV=1	1	1970.06
High	[K].TEISVESKHQTLQGLAFPLQPEAQR.[A]	1xBiotin [K8]	1	1	1	Q6IBS0	Q6IBS0 [164-188]	Q6IBS0 1xBiotin [K171]	Twinfilin-2 OS=Homo sapiens OX=9606 GN=TWF2 PE=1 SV=2	1	3033.55
High	[K].NKALDWAIPQQR.[S]	1xBiotin [K2]	1	1	1	Q6W2J9	Q6W2J9 [529-540]	Q6W2J9 1xBiotin [K530]	BCL-6 corepressor OS=Homo sapiens OX=9606 GN=BCOR PE=1 SV=1	1	1665.85
High	[K].NQEPALWKQLIK.[G]	1xBiotin [K8]	1	1	1	Q9UNY4	Q9UNY4 [132-143]	Q9UNY4 1xBiotin [K139]	Transcription termination factor 2 OS=Homo sapiens OX=9606 GN=TTF2 PE=1 SV=2	1	1693.91
High	[K].NFSKNIFAILQSVK.[A]	1xBiotin [K4]	1	1	3	Q6P1J9	Q6P1J9 [244-257]	Q6P1J9 1xBiotin [K247]	Parafibromin OS=Homo sapiens OX=9606 GN=CDC73 PE=1 SV=1	1	1834.99
High	[K].TGEEINFGKLITKPSEGTTLR.[V]	1xBiotin [K9]	1	1	2	P49959	P49959 [408-428]	P49959 1xBiotin [K416]	Double-strand break repair protein MRE11 OS=Homo sapiens OX=9606 GN=MRE11 PE=1 SV=3	1	2517.3
High	[M].AHKQIYYSDK.[Y]	1xAcetyl [N-Term]; 1xBiotin [K3]	1	1	1	P33552	P33552 [2-11]	P33552 1xAcetyl [N-Term]; 1xBiotin [K4]	Cyclin-dependent kinases regulatory subunit 2 OS=Homo sapiens OX=9606 GN=CKS2 PE=1 SV=1	1	1520.72
High	[K].TGVCITALKTEIK.[N]	1xBiotin [K9]; 1xCarbamidomethyl [C4]	1	1	2	Q96QP1	Q96QP1 [486-498]	Q96QP1 1xBiotin [K494]	Alpha-protein kinase 1 OS=Homo sapiens OX=9606 GN=ALPK1 PE=1 SV=3	1	1659.88
High	[R].MSPSKSPFLPSMK.[M]	1xBiotin [K5]	1	1	5	Q8NFD5	Q8NFD5 [1554-1566]	Q8NFD5 1xBiotin [K1558]	AT-rich interactive domain-containing protein 1B OS=Homo sapiens OX=9606 GN=ARID1B PE=1 SV=2	1	1662.81
High	[K].MLVSLKMSYK.[A]	1xBiotin [K6]; 2xOxidation [M1; M7]	1	1	1	P23381	P23381 [42-51]	P23381 1xBiotin [K47]	Tryptophan--tRNA ligase, cytoplasmic OS=Homo sapiens OX=9606 GN=WARS1 PE=1 SV=2	1	1457.72
High	[-].MLNMWKVR.[E]	1xAcetyl [N-Term]; 1xBiotin [K6]; 1xOxidation [M1]	1	1	2	Q14677	Q14677 [1-8]	Q14677 1xAcetyl [N-Term]; 1xBiotin [K6]	Clathrin interactor 1 OS=Homo sapiens OX=9606 GN=CLINT1 PE=1 SV=1	1	1361.65
High	[K].AKGPVTIPYPLFQSHVEDLYVEGLPEGIPFR.[R]	1xBiotin [K2]	1	1	1	P78347	P78347 [379-409]	P78347 1xBiotin [K380]	General transcription factor II-I OS=Homo sapiens OX=9606 GN=GTF2I PE=1 SV=2	1	3694.9
High	[K].AGLLSKSSQIGTGDLK.[I]	1xBiotin [K6]	1	1	1	Q9Y4C1	Q9Y4C1 [366-381]	Q9Y4C1 1xBiotin [K371]	Lysine-specific demethylase 3A OS=Homo sapiens OX=9606 GN=KDM3A PE=1 SV=4	1	1800.95
High	[R].NTFNFGSKNVSGISFTENMGSSQQK.[N]	1xBiotin [K8]; 1xOxidation [M19]	1	1	1	P49792	P49792 [1097-1121]	P49792 1xBiotin [K1104]	E3 SUMO-protein ligase RanBP2 OS=Homo sapiens OX=9606 GN=RANBP2 PE=1 SV=2	1	2951.33
High	[K].NTKIEVLEEELR.[L]	1xBiotin [K3]	1	1	1	P15924	P15924 [1031-1042]	P15924 1xBiotin [K1033]	Desmoplakin OS=Homo sapiens OX=9606 GN=DSP PE=1 SV=3	1	1698.87
High	[K].QDFTNSKLLMMPSVNK.[S]	1xBiotin [K7]	1	1	1	Q92585	Q92585 [457-472]	Q92585 1xBiotin [K463]	Mastermind-like protein 1 OS=Homo sapiens OX=9606 GN=MAML1 PE=1 SV=3	1	2079.01
High	[K].SSDQPLTVPVSPKFSTR.[F]	1xBiotin [K13]	1	1	2	Q9ULW0	Q9ULW0 [728-744]	Q9ULW0 1xBiotin [K740]	Targeting protein for Xklp2 OS=Homo sapiens OX=9606 GN=TPX2 PE=1 SV=2	1	2072.05
High	[K].SSDIAKTFR.[K]	1xBiotin [K6]	1	1	2	P13797	P13797 [86-94]	P13797 1xBiotin [K91]	Plastin-3 OS=Homo sapiens OX=9606 GN=PLS3 PE=1 SV=4	1	1250.62
High	[R].SQPDKLQTLSPALK.[A]	1xBiotin [K5]	1	1	1	Q13415	Q13415 [278-291]	Q13415 1xBiotin [K282]	Origin recognition complex subunit 1 OS=Homo sapiens OX=9606 GN=ORC1 PE=1 SV=2	1	1751.94
High	[R].AASIFGGAKPVDTAAR.[E]	1xBiotin [K9]	1	1	3	P23588	P23588 [357-372]	P23588 1xBiotin [K365]	Eukaryotic translation initiation factor 4B OS=Homo sapiens OX=9606 GN=EIF4B PE=1 SV=2	0	1757.9
High	[K].SPPGFSAKGLGHPPSSPLLK.[K]	1xBiotin [K8]	1	1	1	O95785	O95785 [968-987]	O95785 1xBiotin [K975]	Protein Wiz OS=Homo sapiens OX=9606 GN=WIZ PE=1 SV=2	1	2200.16
High	[K].SSTPGLKSNTPTPR.[N]	1xBiotin [K7]	1	1	2	Q04726	Q04726 [310-323]	Q04726 1xBiotin [K316]	Transducin-like enhancer protein 3 OS=Homo sapiens OX=9606 GN=TLE3 PE=1 SV=2	1	1668.84
High	[R].SLYKLVGSPPWK.[E]	1xBiotin [K4]	1	1	1	Q86UA6	Q86UA6 [11-22]	Q86UA6 1xBiotin [K14]	RPA-interacting protein OS=Homo sapiens OX=9606 GN=RPAIN PE=1 SV=2	1	1600.86
High	[K].SIDDTSNFDEFPESDILKPTVATSNHPETDYKNK.[D]	1xBiotin [K32]	1	1	1	Q15208	Q15208 [403-436]	Q15208 1xBiotin [K434]	Serine/threonine-protein kinase 38 OS=Homo sapiens OX=9606 GN=STK38 PE=1 SV=1	1	4080.87
High	[K].AFLDNGPKTINQIR.[Q]	1xBiotin [K8]	1	1	3	P78344	P78344 [314-327]	P78344 1xBiotin [K321]	Eukaryotic translation initiation factor 4 gamma 2 OS=Homo sapiens OX=9606 GN=EIF4G2 PE=1 SV=1	1	1812.94
High	[K].SKSSLALCLDSDSEDELKR.[S]	1xBiotin [K2]; 1xCarbamidomethyl [C8]	1	1	1	Q86T82	Q86T82 [640-658]	Q86T82 1xBiotin [K641]	Ubiquitin carboxyl-terminal hydrolase 37 OS=Homo sapiens OX=9606 GN=USP37 PE=1 SV=2	2	2379.12
High	[R].SKGQESFK.[K]	1xBiotin [K2]	1	1	1	P06748	P06748 [222-229]	P06748 1xBiotin [K223]	Nucleophosmin OS=Homo sapiens OX=9606 GN=NPM1 PE=1 SV=2	1	1136.54
High	[K].SGILEAAGFPDPGKK.[A]	1xBiotin [K14]	1	1	2	P10070	P10070 [17-31]	P10070 1xBiotin [K30]	Zinc finger protein GLI2 OS=Homo sapiens OX=9606 GN=GLI2 PE=1 SV=4	1	1712.87
High	[R].QLGLKQPTPVQLGCIPAILEGR.[D]	1xBiotin [K5]; 1xCarbamidomethyl [C14]	1	1	2	Q9Y6V7	Q9Y6V7 [19-40]	Q9Y6V7 1xBiotin [K23]	Probable ATP-dependent RNA helicase DDX49 OS=Homo sapiens OX=9606 GN=DDX49 PE=1 SV=1	1	2614.42
High	[K].SYDVKNPSPLLMQNQNTR.[Q]	1xBiotin [K5]	1	1	2	O43303	O43303 [544-561]	O43303 1xBiotin [K548]	Centriolar coiled-coil protein of 110 kDa OS=Homo sapiens OX=9606 GN=CCP110 PE=1 SV=3	1	2331.12
High	[M].SYGEIEGKFLGPR.[E]	1xAcetyl [N-Term]; 1xBiotin [K8]	1	1	2	Q92802	Q92802 [2-14]	Q92802 1xAcetyl [N-Term]; 1xBiotin [K9]	NEDD4-binding protein 2-like 2 OS=Homo sapiens OX=9606 GN=N4BP2L2 PE=1 SV=1	1	1720.84
High	[K].QFVADVKNLYPSSSPYTR.[N]	1xBiotin [K7]	1	1	1	Q9Y2Z0	Q9Y2Z0 [268-285]	Q9Y2Z0 1xBiotin [K274]	Protein SGT1 homolog OS=Homo sapiens OX=9606 GN=SUGT1 PE=1 SV=3	1	2298.12
High	[K].QDTKYDLILDEQAEDSK.[S]	1xBiotin [K4]	1	1	4	Q8WUA2	Q8WUA2 [359-375]	Q8WUA2 1xBiotin [K362]	Peptidyl-prolyl cis-trans isomerase-like 4 OS=Homo sapiens OX=9606 GN=PPIL4 PE=1 SV=1	1	2237.03
High	[K].AKGVVLSGAESLLEHSR.[K]	1xBiotin [K2]	1	1	4	Q9BY89	Q9BY89 [1040-1056]	Q9BY89 1xBiotin [K1041]	Uncharacterized protein KIAA1671 OS=Homo sapiens OX=9606 GN=KIAA1671 PE=1 SV=2	1	1979.04
High	[R].SSLVFKPTLPEQK.[E]	1xBiotin [K6]	1	1	1	Q5T0W9	Q5T0W9 [542-554]	Q5T0W9 1xBiotin [K547]	Protein FAM83B OS=Homo sapiens OX=9606 GN=FAM83B PE=1 SV=1	0	1699.91
High	[-].MIGQKTLYSFFSPSPAR.[K]	1xAcetyl [N-Term]; 1xBiotin [K5]; 1xOxidation [M1]	1	1	1	P13051	P13051 [1-17]	P13051 1xAcetyl [N-Term]; 1xBiotin [K5]	Uracil-DNA glycosylase OS=Homo sapiens OX=9606 GN=UNG PE=1 SV=2	1	2214.07
High	[K].TLAGSCGKFAPFEIK.[E]	1xBiotin [K8]; 1xCarbamidomethyl [C6]	1	1	3	Q13111	Q13111 [460-474]	Q13111 1xBiotin [K467]	Chromatin assembly factor 1 subunit A OS=Homo sapiens OX=9606 GN=CHAF1A PE=1 SV=3	1	1851.91
High	[R].LLVGKSASVDAEK.[S]	1xBiotin [K5]	2	2	1	Q13620; Q13619	Q13620 [615-627]; Q13619 [461-473]	Q13620 1xBiotin [K619]; Q13619 1xBiotin [K465]	Cullin-4B OS=Homo sapiens OX=9606 GN=CUL4B PE=1 SV=4 Cullin-4A OS=Homo sapiens OX=9606 GN=CUL4A PE=1 SV=3	1	1542.82
High	[K].VAAHASLNPALFSMKMELAGSNTTASSPAR.[A]	1xBiotin [K15]; 1xOxidation [M]	1	1	8	Q9UIF9	Q9UIF9 [1158-1187]	Q9UIF9 1xBiotin [K1172]	Bromodomain adjacent to zinc finger domain protein 2A OS=Homo sapiens OX=9606 GN=BAZ2A PE=1 SV=4	1	3272.59
High	[R].IISVTPVKNIDPVK.[N]	1xBiotin [K8]	1	1	1	Q29RF7	Q29RF7 [1204-1217]	Q29RF7 1xBiotin [K1211]	Sister chromatid cohesion protein PDS5 homolog A OS=Homo sapiens OX=9606 GN=PDS5A PE=1 SV=1	1	1749
High	[K].VAEKLEALSVK.[E]	1xBiotin [K4]	1	1	2	P43487	P43487 [180-190]	P43487 1xBiotin [K183]	Ran-specific GTPase-activating protein OS=Homo sapiens OX=9606 GN=RANBP1 PE=1 SV=1	1	1412.78
High	[K].ALGIHQTGQKVTDDMYAEQTENPENPLR.[C]	1xBiotin [K10]	1	1	1	Q2TAL8	Q2TAL8 [673-700]	Q2TAL8 1xBiotin [K682]	Glutamine-rich protein 1 OS=Homo sapiens OX=9606 GN=QRICH1 PE=1 SV=1	1	3381.58
High	[K].VAPVIAPKITSVISR.[M]	1xBiotin [K8]	1	1	4	Q96T58	Q96T58 [2610-2624]	Q96T58 1xBiotin [K2617]	Msx2-interacting protein OS=Homo sapiens OX=9606 GN=SPEN PE=1 SV=1	1	1777.04
High	[K].VAQPKEVYR.[Q]	1xBiotin [K5]	1	1	1	O14979	O14979 [307-315]	O14979 1xBiotin [K311]	Heterogeneous nuclear ribonucleoprotein D-like OS=Homo sapiens OX=9606 GN=HNRNPDL PE=1 SV=3	1	1315.68
High	[K].ALFKSSGASVTTQPTEFK.[I]	1xBiotin [K4]	1	1	9	Q9BY77	Q9BY77 [401-418]	Q9BY77 1xBiotin [K404]	Polymerase delta-interacting protein 3 OS=Homo sapiens OX=9606 GN=POLDIP3 PE=1 SV=2	1	2125.06
High	[R].IILNLKVIDK.[G]	1xBiotin [K6]	1	1	1	O95503	O95503 [174-183]	O95503 1xBiotin [K179]	Chromobox protein homolog 6 OS=Homo sapiens OX=9606 GN=CBX6 PE=1 SV=1	1	1394.84
High	[R].ALSSSKQSSSSR.[D]	1xBiotin [K6]	1	1	1	P53999	P53999 [48-59]	P53999 1xBiotin [K53]	Activated RNA polymerase II transcriptional coactivator p15 OS=Homo sapiens OX=9606 GN=SUB1 PE=1 SV=3	1	1450.7
High	[R].LLAEMDIQTQEAPSSTSQELGTKGPHPAPLSK.[F]	1xBiotin [K32]	1	1	1	Q96SN8	Q96SN8 [1747-1778]	Q96SN8 1xBiotin [K1778]	CDK5 regulatory subunit-associated protein 2 OS=Homo sapiens OX=9606 GN=CDK5RAP2 PE=1 SV=5	1	3587.77
High	[K].VEETTEHLVTKSR.[L]	1xBiotin [K11]	1	1	1	P52732	P52732 [1035-1047]	P52732 1xBiotin [K1045]	Kinesin-like protein KIF11 OS=Homo sapiens OX=9606 GN=KIF11 PE=1 SV=2	1	1754.87
High	[R].VEKYTISQEAYDQR.[Q]	1xBiotin [K3]	1	1	9	Q99426	Q99426 [104-117]	Q99426 1xBiotin [K106]	Tubulin-folding cofactor B OS=Homo sapiens OX=9606 GN=TBCB PE=1 SV=2	1	1955.92
High	[K].LKSMDLSEYIIR.[G]	1xBiotin [K2]	1	1	3	Q9H0A0	Q9H0A0 [955-966]	Q9H0A0 1xBiotin [K956]	RNA cytidine acetyltransferase OS=Homo sapiens OX=9606 GN=NAT10 PE=1 SV=2	1	1693.87
High	[K].LKINLFEK.[E]	1xBiotin [K2]	1	1	1	Q9NYZ3	Q9NYZ3 [124-131]	Q9NYZ3 1xBiotin [K125]	G2 and S phase-expressed protein 1 OS=Homo sapiens OX=9606 GN=GTSE1 PE=1 SV=3	1	1230.69
High	[K].LGSSMNSIKTFWSPELK.[K]	1xBiotin [K9]	1	1	3	O15083	O15083 [175-191]	O15083 1xBiotin [K183]	ERC protein 2 OS=Homo sapiens OX=9606 GN=ERC2 PE=1 SV=3	1	2151.06
High	[R].LIFAGKQLEDGR.[T]	1xBiotin [K6]	1	4	1	P62987	P62987 [43-54]	P62987 1xBiotin [K48]	Ubiquitin-60S ribosomal protein L40 OS=Homo sapiens OX=9606 GN=UBA52 PE=1 SV=2	1	1572.82
High	[R].INLQQQPPPLQIKSVPLPTLK.[M]	1xBiotin [K13]	1	1	2	O94842	O94842 [482-502]	O94842 1xBiotin [K494]	TOX high mobility group box family member 4 OS=Homo sapiens OX=9606 GN=TOX4 PE=1 SV=1	1	2578.48
High	[R].TTLNHADHSSKIVQHR.[L]	1xBiotin [K11]	1	1	1	Q8NDI1	Q8NDI1 [794-809]	Q8NDI1 1xBiotin [K804]	EH domain-binding protein 1 OS=Homo sapiens OX=9606 GN=EHBP1 PE=1 SV=3	1	2070.03
High	[K].ALAPLLLAFVTKPNSALESCSFAR.[H]	1xBiotin [K12]; 1xCarbamidomethyl [C20]	1	1	1	P46060	P46060 [554-577]	P46060 1xBiotin [K565]	Ran GTPase-activating protein 1 OS=Homo sapiens OX=9606 GN=RANGAP1 PE=1 SV=1	0	2802.47
High	[R].MLAAKTVLAIR.[Y]	1xBiotin [K5]	1	1	5	Q9Y2X3	Q9Y2X3 [361-371]	Q9Y2X3 1xBiotin [K365]	Nucleolar protein 58 OS=Homo sapiens OX=9606 GN=NOP58 PE=1 SV=1	1	1412.81
High	[R].TLKMIQPSASGSLVGR.[E]	1xBiotin [K3]	1	1	3	O75496	O75496 [25-40]	O75496 1xBiotin [K27]	Geminin OS=Homo sapiens OX=9606 GN=GMNN PE=1 SV=1	1	1870.99
High	[-].MKVELCSFSGYK.[I]	1xBiotin [K2]; 1xCarbamidomethyl [C6]; 1xOxidation [M1]	1	1	1	P83731	P83731 [1-12]	P83731 1xBiotin [K2]	60S ribosomal protein L24 OS=Homo sapiens OX=9606 GN=RPL24 PE=1 SV=1	1	1690.76
High	[R].LVWALISEATK.[A]	1xBiotin [K11]	1	1	1	Q9NV64	Q9NV64 [133-143]	Q9NV64 1xBiotin [K143]	Transmembrane protein 39A OS=Homo sapiens OX=9606 GN=TMEM39A PE=2 SV=1	0	1456.79
High	[R].LVSLIGSKTQIPTQR.[Y]	1xBiotin [K8]	1	1	1	P25786	P25786 [108-122]	P25786 1xBiotin [K115]	Proteasome subunit alpha type-1 OS=Homo sapiens OX=9606 GN=PSMA1 PE=1 SV=1	1	1867.05
High	[K].LVIKNQQFHK.[E]	1xBiotin [K4]	1	1	1	Q15233	Q15233 [240-249]	Q15233 1xBiotin [K243]	Non-POU domain-containing octamer-binding protein OS=Homo sapiens OX=9606 GN=NONO PE=1 SV=4	1	1480.81
High	[K].LVLKNLNNSNLFSPVNR.[D]	1xBiotin [K4]	1	1	2	P52948	P52948 [600-616]	P52948 1xBiotin [K603]	Nuclear pore complex protein Nup98-Nup96 OS=Homo sapiens OX=9606 GN=NUP98 PE=1 SV=4	1	2168.16
High	[K].LVKSGNPLQPVSIENR.[N]	1xBiotin [K3]	1	1	4	Q5VWN6	Q5VWN6 [1545-1560]	Q5VWN6 1xBiotin [K1547]	Protein TASOR 2 OS=Homo sapiens OX=9606 GN=TASOR2 PE=1 SV=1	1	1977.06
High	[K].LTQDLFGTGGNTTGKGISATLHVTSNPVHAADSPAK.[A]	1xBiotin [K15]	1	1	1	Q6P4R8	Q6P4R8 [990-1025]	Q6P4R8 1xBiotin [K1004]	Nuclear factor related to kappa-B-binding protein OS=Homo sapiens OX=9606 GN=NFRKB PE=1 SV=2	1	3789.89
High	[K].ITLKETFLTSPEELYR.[V]	1xBiotin [K4]	1	1	1	O95433	O95433 [209-224]	O95433 1xBiotin [K212]	Activator of 90 kDa heat shock protein ATPase homolog 1 OS=Homo sapiens OX=9606 GN=AHSA1 PE=1 SV=1	1	2166.12
High	[K].ISKFDFLVATSQSK.[M]	1xBiotin [K3]	1	1	1	Q9UMZ2	Q9UMZ2 [1034-1047]	Q9UMZ2 1xBiotin [K1036]	Synergin gamma OS=Homo sapiens OX=9606 GN=SYNRG PE=1 SV=2	1	1796.93
High	[K].LQEIFKTFYLGK.[H]	1xBiotin [K6]	1	1	2	Q13620	Q13620 [704-715]	Q13620 1xBiotin [K709]	Cullin-4B OS=Homo sapiens OX=9606 GN=CUL4B PE=1 SV=4	1	1712.91
High	[R].TQSDGIQQAKVQILPECVLPSTMSAVQLESLNKCQIFPSKPVSR.[E]	2xBiotin [K10; K33]; 2xCarbamidomethyl [C17; C34]	1	1	1	Q96SW2	Q96SW2 [172-215]	Q96SW2 2xBiotin [K181; K204]	Protein cereblon OS=Homo sapiens OX=9606 GN=CRBN PE=1 SV=1	2	5364.69
High	[R].TQTPPLGQTPQLGLKTNPPLIQEKPAK.[T]	1xBiotin [K15]	1	1	1	P78344	P78344 [506-532]	P78344 1xBiotin [K520]	Eukaryotic translation initiation factor 4 gamma 2 OS=Homo sapiens OX=9606 GN=EIF4G2 PE=1 SV=1	1	3121.71
High	[R].TSFWKSVLAGPLR.[T]	1xBiotin [K5]	1	1	1	Q9UBZ4	Q9UBZ4 [453-465]	Q9UBZ4 1xBiotin [K457]	DNA-(apurinic or apyrimidinic site) lyase 2 OS=Homo sapiens OX=9606 GN=APEX2 PE=1 SV=1	1	1687.9
High	[K].IPTYNTPLKVTSIAR.[R]	1xBiotin [K9]	1	1	1	Q02241	Q02241 [733-747]	Q02241 1xBiotin [K741]	Kinesin-like protein KIF23 OS=Homo sapiens OX=9606 GN=KIF23 PE=1 SV=3	1	1900.04
High	[R].IPLLIGGATTSKTHTAVK.[I]	1xBiotin [K12]	1	1	1	Q99707	Q99707 [854-871]	Q99707 1xBiotin [K865]	Methionine synthase OS=Homo sapiens OX=9606 GN=MTR PE=1 SV=2	1	2034.14
High	[-].MIGQKTLYSFFSPSPAR.[K]	1xAcetyl [N-Term]; 1xBiotin [K5]	1	1	4	P13051	P13051 [1-17]	P13051 1xAcetyl [N-Term]; 1xBiotin [K5]	Uracil-DNA glycosylase OS=Homo sapiens OX=9606 GN=UNG PE=1 SV=2	1	2198.08
High	[K].DLQLLQGSKFLQNLVPHR.[S]	1xBiotin [K9]	1	1	1	Q9NVI1	Q9NVI1 [340-357]	Q9NVI1 1xBiotin [K348]	Fanconi anemia group I protein OS=Homo sapiens OX=9606 GN=FANCI PE=1 SV=4	1	2332.26
[truncated: 35 more columns]

## Sheet: Thalidomide
Annotated Sequence	Modifications	# PSMs	Master Protein Accessions	Positions in Master Proteins	Modifications in Master Proteins	Master Protein Descriptions	# Missed Cleavages	Theo. MH+ [Da]	Abundances: DMSO_1	Abundances: DMSO_2	Abundances: DMSO_3	Abundances: Tha_1	Abundances: Tha_2	Abundances: Tha_3	Ratio (Tha/DMSO)	Ratio (log 2)	p Value	− p Value (LOG10)	p Value Rank	q value	q value (-log10)
[R].RPEPKPDKSR.[L]	1xBiotin [K8]	15	A1X283	A1X283 [577-586]	A1X283 1xBiotin [K584]	SH3 and PX domain-containing protein 2B OS=Homo sapiens OX=9606 GN=SH3PXD2B PE=1 SV=3	1	1435.75	22403.3	4284.81	38605.7	35778.7	27537.8	28151.8	1.40087	0.486327	0.443064	0.353534	341	0.718517	0.143563
[R].LFQLKNDMGLECGHK.[V]	1xBiotin [K5]; 1xCarbamidomethyl [C12]	15	A1X283	A1X283 [587-601]	A1X283 1xBiotin [K591]	SH3 and PX domain-containing protein 2B OS=Homo sapiens OX=9606 GN=SH3PXD2B PE=1 SV=3	1	2015.95	59702.1	9248.82	53086.3	53753.7	63154	65542	1.49503	0.580177	0.28261	0.548813	250	0.625132	0.204028
[K].LVNPKYALVK.[A]	1xBiotin [K5]	14	A6ND36	A6ND36 [344-353]	A6ND36 1xBiotin [K348]	Protein FAM83G OS=Homo sapiens OX=9606 GN=FAM83G PE=1 SV=2	1	1370.79	56564.7	77390.7	5079.19	141710	104823	144446	2.8121	1.49165	0.0283303	1.54775	39	0.401709	0.396089
[R].VTILCDKFSGHPK.[G]	1xBiotin [K7]; 1xCarbamidomethyl [C5]	1	A6NDY0	A6NDY0 [176-188]	A6NDY0 1xBiotin [K182]	Embryonic polyadenylate-binding protein 2 OS=Homo sapiens OX=9606 GN=PABPN1L PE=2 SV=1	1	1727.86	55421.8	66135.7	2850.25	5907.68	8118.02	4247.17	0.146879	-2.7673	0.145197	0.838043	143	0.561495	0.250654
[R].VTPPEGYEVVTVFPK.[-]	1xBiotin [K15]	4	O00151	O00151 [315-329]	O00151 1xBiotin [K329]	PDZ and LIM domain protein 1 OS=Homo sapiens OX=9606 GN=PDLIM1 PE=1 SV=4	0	1887.96	10466.2	2525.61	9667.21	10740.2	9425.86	9320.37	1.30131	0.379961	0.425117	0.371492	329	0.714558	0.145963
[K].SNYKMMFVK.[S]	1xBiotin [K4]; 2xOxidation [M5; M6]	3	O00193	O00193 [171-179]	O00193 1xBiotin [K174]	Small acidic protein OS=Homo sapiens OX=9606 GN=SMAP PE=1 SV=1	1	1405.63	135246	135398	178547	204472	155759	144249	1.12308	0.167467	0.475259	0.32307	362	0.726017	0.139053
[K].FTEEIPLKILAHNNFVGR.[L]	1xBiotin [K8]	18	O00425	O00425 [273-290]	O00425 1xBiotin [K280]	Insulin-like growth factor 2 mRNA-binding protein 3 OS=Homo sapiens OX=9606 GN=IGF2BP3 PE=1 SV=2	1	2324.22	88506.5	126585	78123.8	47754	59469.4	111336	0.745388	-0.423937	0.36664	0.43576	295	0.687295	0.162857
[K].YLYQKIMFGK.[R]	1xBiotin [K5]	7	O00541	O00541 [546-555]	O00541 1xBiotin [K550]	Pescadillo homolog OS=Homo sapiens OX=9606 GN=PES1 PE=1 SV=1	1	1516.77	60423.5	58765.2	52639.6	27117.6	50987.1	54468.3	0.771543	-0.374181	0.216104	0.665337	205	0.582955	0.234365
[M].SLYPSLEDLKVDK.[V]	1xAcetyl [N-Term]; 1xBiotin [K]	5	O00560	O00560 [2-14]	O00560 1xAcetyl [N-Term]; 1xBiotin [K]	Syntenin-1 OS=Homo sapiens OX=9606 GN=SDCBP PE=1 SV=1	1	1774.89	9947.1	2442.17	8256.23	12071	1887.2	2466.52	0.795561	-0.329955	0.74333	0.128818	464	0.885908	0.0526113
[R].KGAEPSGGAAR.[G]	1xBiotin [K1]	3	O00762	O00762 [18-28]	O00762 1xBiotin [K18]	Ubiquitin-conjugating enzyme E2 C OS=Homo sapiens OX=9606 GN=UBE2C PE=1 SV=1	1	1226.59	8900.59	6686.12	17881.3	20900	9799.92	16194.9	1.40118	0.486647	0.394629	0.403811	309	0.706245	0.151044
[R].ELVDLKIIWNK.[T]	1xBiotin [K6]	12	O14562	O14562 [84-94]	O14562 1xBiotin [K89]	Ubiquitin domain-containing protein UBFD1 OS=Homo sapiens OX=9606 GN=UBFD1 PE=1 SV=2	1	1596.88	38587.5	34138.3	37552.3	21679.1	9617.74	24353.4	0.504635	-0.986687	0.018275	1.73814	25	0.404242	0.393358
[R].SSSEYTHHKSSR.[D]	1xBiotin [K9]	3	O14646	O14646 [1645-1656]	O14646 1xBiotin [K1653]	Chromodomain-helicase-DNA-binding protein 1 OS=Homo sapiens OX=9606 GN=CHD1 PE=1 SV=2	1	1631.72	7121.53	10059.5	7501.55	8919.62	4145.92	4988.22	0.731438	-0.451193	0.272132	0.565221	243	0.619295	0.208102
[R].IIAHSNQKSAAGYPDYYCK.[W]	1xBiotin [K8]; 1xCarbamidomethyl [C18]	8	O14646	O14646 [394-412]	O14646 1xBiotin [K401]	Chromodomain-helicase-DNA-binding protein 1 OS=Homo sapiens OX=9606 GN=CHD1 PE=1 SV=2	1	2412.11	122705	220580	190535	158714	9814.6	119803	0.540129	-0.888624	0.198557	0.702114	185	0.593526	0.226561
[R].SSPLGQNDNSEYVPMLPGKFLGR.[G]	1xBiotin [K19]	34	O14654	O14654 [817-839]	O14654 1xBiotin [K835]	Insulin receptor substrate 4 OS=Homo sapiens OX=9606 GN=IRS4 PE=1 SV=1	1	2732.32	308240	350986	266966	152940	179514	199235	0.574059	-0.800728	0.00900808	2.04537	16	0.311342	0.506762
[R].SSPLGQNDNSEYVPMLPGKFLGR.[G]	1xBiotin [K19]; 1xOxidation [M15]	32	O14654	O14654 [817-839]	O14654 1xBiotin [K835]	Insulin receptor substrate 4 OS=Homo sapiens OX=9606 GN=IRS4 PE=1 SV=1	1	2748.31	168477	249740	139848	146430	63633.7	116309	0.584829	-0.773914	0.131658	0.880552	132	0.551568	0.258401
[R].LSFITKGYK.[I]	1xBiotin [K6]	13	O14654	O14654 [892-900]	O14654 1xBiotin [K897]	Insulin receptor substrate 4 OS=Homo sapiens OX=9606 GN=IRS4 PE=1 SV=1	1	1282.69	125261	219514	155790	111272	88319.6	78590.8	0.555737	-0.847525	0.0653053	1.18505	71	0.508645	0.293585
[M].AASSLEQKLSR.[L]	1xAcetyl [N-Term]; 1xBiotin [K8]	11	O14733	O14733 [2-12]	O14733 1xAcetyl [N-Term]; 1xBiotin [K9]	Dual specificity mitogen-activated protein kinase kinase 7 OS=Homo sapiens OX=9606 GN=MAP2K7 PE=1 SV=2	1	1457.74	7540.67	27150.2	33135.1	2009.62	41108.9	48678.3	1.35342	0.436604	0.651544	0.186056	429	0.839869	0.0757884
[K].FLVEYKSAVEK.[K]	1xBiotin [K6]	11	O14929	O14929 [10-20]	O14929 1xBiotin [K15]	Histone acetyltransferase type B catalytic subunit OS=Homo sapiens OX=9606 GN=HAT1 PE=1 SV=1	1	1538.79	49539.5	76935.4	56169.7	60991	51398.4	49344.1	0.885509	-0.175421	0.481819	0.317116	366	0.727994	0.137872
[M].AGFGAMEKFLVEYK.[S]	1xAcetyl [N-Term]; 1xBiotin [K8]	15	O14929	O14929 [2-15]	O14929 1xAcetyl [N-Term]; 1xBiotin [K9]	Histone acetyltransferase type B catalytic subunit OS=Homo sapiens OX=9606 GN=HAT1 PE=1 SV=1	1	1857.89	88114.5	126401	49191.3	2118.91	5572.47	5635.79	0.0505378	-4.30649	0.0201316	1.69612	32	0.347899	0.458546
[K].AFSIGKMSTAK.[R]	1xBiotin [K]	8	O15042	O15042 [83-93]	O15042 1xBiotin [K]	U2 snRNP-associated SURP motif-containing protein OS=Homo sapiens OX=9606 GN=U2SURP PE=1 SV=2	1	1366.69	136697	148997	204607	151932	163416	145439	0.939803	-0.0895693	0.67158	0.172902	439	0.845977	0.0726413
[K].AFSIGKMSTAK.[R]	1xBiotin [K6]; 1xOxidation [M7]	1	O15042	O15042 [83-93]	O15042 1xBiotin [K88]	U2 snRNP-associated SURP motif-containing protein OS=Homo sapiens OX=9606 GN=U2SURP PE=1 SV=2	1	1382.68	2996.81	85848.3	9557.37	1741.01	58652.5	64184.9	1.26601	0.340287	0.805945	0.0936948	482	0.924663	0.0340167
[R].SCPFADVAPLQLKVR.[V]	1xBiotin [K13]; 1xCarbamidomethyl [C2]	9	O15304	O15304 [5-19]	O15304 1xBiotin [K17]	Apoptosis regulatory protein Siva OS=Homo sapiens OX=9606 GN=SIVA1 PE=1 SV=2	1	1926.99	66238.4	76955.5	72432.7	65616.6	210792	52742.7	1.52649	0.610215	0.497465	0.303237	375	0.733596	0.134543
[K].KSHTPER.[F]	1xBiotin [K1]	13	O15344	O15344 [515-521]	O15344 1xBiotin [K515]	E3 ubiquitin-protein ligase Midline-1 OS=Homo sapiens OX=9606 GN=MID1 PE=1 SV=1	1	1080.53	17195.5	2045.43	27976.9	27423.9	32136.5	40973.9	2.12916	1.09028	0.104884	0.979289	96	0.604178	0.218835
[R].LGKVADWTGATYQDK.[R]	1xBiotin [K3]	15	O15371	O15371 [39-53]	O15371 1xBiotin [K41]	Eukaryotic translation initiation factor 3 subunit D OS=Homo sapiens OX=9606 GN=EIF3D PE=1 SV=1	1	1878.91	92263.5	4911.05	67865.1	70057.4	70287.5	6868.42	0.891987	-0.164905	0.867843	0.0615589	501	0.957918	0.0186714
[K].TQETLSQAGQKTSAALSTVGSAISR.[K]	1xBiotin [K11]	14	O43399	O43399 [129-153]	O43399 1xBiotin [K139]	Tumor protein D54 OS=Homo sapiens OX=9606 GN=TPD52L2 PE=1 SV=2	1	2718.37	48678.1	45734.1	63364.2	37785.8	27185.5	46502.4	0.70653	-0.501178	0.119161	0.923865	112	0.588359	0.230358
[R].VLDPSKFLK.[I]	1xBiotin [K6]	1	O43432	O43432 [1046-1054]	O43432 1xBiotin [K1051]	Eukaryotic translation initiation factor 4 gamma 3 OS=Homo sapiens OX=9606 GN=EIF4G3 PE=1 SV=2	1	1272.7	54541.6	108449	66356.9	73809.7	67953	64023.6	0.897267	-0.15639	0.660878	0.179879	433	0.844031	0.0736418
[R].VITISKSEYSVHSSLASK.[V]	1xBiotin [K6]	1	O43683	O43683 [211-228]	O43683 1xBiotin [K216]	Mitotic checkpoint serine/threonine-protein kinase BUB1 OS=Homo sapiens OX=9606 GN=BUB1 PE=1 SV=1	1	2162.12	6300.65	61009.7	8424.66	51184.5	6255.89	43279.7	1.3299	0.411319	0.731456	0.135812	460	0.879337	0.0558447
[K].QKIAFTEWIEPPKR.[E]	1xBiotin [K2]	13	O60264	O60264 [723-736]	O60264 1xBiotin [K724]	SWI/SNF-related matrix-associated actin-dependent regulator of chromatin subfamily A member 5 OS=Homo sapiens OX=9606 GN=SMARCA5 PE=1 SV=1	2	1969.04	58168.9	61477	63483	32981	35238.9	55844.1	0.677468	-0.561775	0.0571429	1.24304	62	0.509677	0.292705
[K].NVLCSACSGQGGKSGAVQK.[C]	1xBiotin [K13]; 2xCarbamidomethyl [C4; C7]	1	O60884	O60884 [140-158]	O60884 1xBiotin [K152]	DnaJ homolog subfamily A member 2 OS=Homo sapiens OX=9606 GN=DNAJA2 PE=1 SV=1	1	2133.98	4666.6	80247	9430.49	3193.69	9105.17	7347.24	0.208239	-2.26369	0.366977	0.435361	296	0.685603	0.163927
[K].KQPSVLVTFPKEER.[K]	1xBiotin [K11]	1	O75179	O75179 [1651-1664]	O75179 1xBiotin [K1661]	Ankyrin repeat domain-containing protein 17 OS=Homo sapiens OX=9606 GN=ANKRD17 PE=1 SV=3	2	1884	47321.7	71622.1	76840.9	50667.5	53041.2	39758	0.732778	-0.448552	0.155253	0.808959	152	0.564836	0.248077
[K].IPSWQIPVKSPSPSSPAAVNHHSSSDISPVSNESTSSSPGK.[E]	1xBiotin [K9]	3	O75381	O75381 [238-278]	O75381 1xBiotin [K246]	Peroxisomal membrane protein PEX14 OS=Homo sapiens OX=9606 GN=PEX14 PE=1 SV=1	1	4396.12	125992	131446	178559	10654.1	86786.8	7665.09	0.24107	-2.05247	0.0231506	1.63544	34	0.376538	0.424191
[R].LDPFADGGKTPDPK.[M]	1xBiotin [K9]	32	O75533	O75533 [133-146]	O75533 1xBiotin [K141]	Splicing factor 3B subunit 1 OS=Homo sapiens OX=9606 GN=SF3B1 PE=1 SV=3	1	1683.8	917687	1.05695e+06	1.08653e+06	1.3731e+06	916207	1.02539e+06	1.08282	0.114796	0.596779	0.224187	413	0.799077	0.0974115
[K].INFVIDNNKHTGAVSAR.[N]	1xBiotin [K9]	13	O75534	O75534 [158-174]	O75534 1xBiotin [K166]	Cold shock domain-containing protein E1 OS=Homo sapiens OX=9606 GN=CSDE1 PE=1 SV=2	1	2082.05	70256.9	8290.53	9364.12	231714	125566	156020	5.83882	2.54568	0.0196171	1.70737	29	0.374077	0.427039
[R].LKNITLDDASAPR.[L]	1xBiotin [K2]	15	O75534	O75534 [757-769]	O75534 1xBiotin [K758]	Cold shock domain-containing protein E1 OS=Homo sapiens OX=9606 GN=CSDE1 PE=1 SV=2	1	1639.85	255455	238204	237299	316206	208459	236729	1.04164	0.0588559	0.772457	0.112126	472	0.905018	0.0433426
[R].TEGEHSKEVIKPYDWTYTTDYK.[G]	1xBiotin [K7]	7	O75663	O75663 [96-117]	O75663 1xBiotin [K102]	TIP41-like protein OS=Homo sapiens OX=9606 GN=TIPRL PE=1 SV=2	1	2916.34	55469.5	68851.8	9676.99	5310.35	1827.78	60732.9	0.506507	-0.981346	0.447109	0.349586	344	0.718754	0.14342
[K].KSPAKSPNPSTPR.[G]	1xBiotin [K]	36	O76021	O76021 [391-403]	O76021 1xBiotin [K]	Ribosomal L1 domain-containing protein 1 OS=Homo sapiens OX=9606 GN=RSL1D1 PE=1 SV=3	2	1592.82	137162	14620	150324	120149	159327	155664	1.44036	0.526429	0.379989	0.420229	302	0.695807	0.157511
[K].SPAKSPNPSTPR.[G]	1xBiotin [K4]	18	O76021	O76021 [392-403]	O76021 1xBiotin [K395]	Ribosomal L1 domain-containing protein 1 OS=Homo sapiens OX=9606 GN=RSL1D1 PE=1 SV=3	1	1464.73	135886	17366	109633	151361	149139	141793	1.68246	0.750573	0.172527	0.763142	167	0.571304	0.243133
[R].KNTQVVSDAAYKGVHPHIVEMDR.[R]	1xBiotin [K12]	5	O76041	O76041 [811-833]	O76041 1xBiotin [K822]	Nebulette OS=Homo sapiens OX=9606 GN=NEBL PE=1 SV=1	2	2820.39	2899.06	9189.62	2716	9889.05	10831.8	7526.51	1.908	0.932063	0.128516	0.891043	127	0.559601	0.252122
[K].NTQVVSDAAYKGVHPHIVEMDR.[R]	1xBiotin [K11]	21	O76041	O76041 [812-833]	O76041 1xBiotin [K822]	Nebulette OS=Homo sapiens OX=9606 GN=NEBL PE=1 SV=1	1	2692.3	324757	360656	379326	254156	185051	336741	0.728769	-0.456467	0.108176	0.965867	102	0.586486	0.231742
[K].NTQVVSDAAYKGVHPHIVEMDR.[R]	1xBiotin [K11]; 1xOxidation [M20]	2	O76041	O76041 [812-833]	O76041 1xBiotin [K822]	Nebulette OS=Homo sapiens OX=9606 GN=NEBL PE=1 SV=1	1	2708.29	229222	268095	51330.4	191129	62867	259124	0.935247	-0.0965809	0.899574	0.0459633	517	0.962213	0.0167287
[R].VGAGFPKGSCPFQTATELMETTR.[I]	1xBiotin [K7]; 1xCarbamidomethyl [C10]	17	O94762	O94762 [655-677]	O94762 1xBiotin [K661]	ATP-dependent DNA helicase Q5 OS=Homo sapiens OX=9606 GN=RECQL5 PE=1 SV=2	1	2711.26	20156.4	19396.5	23235.6	20114.8	17908.5	18684.9	0.903162	-0.146944	0.204898	0.688461	195	0.581071	0.235771
[R].QLPSQKTVVVEAGK.[K]	1xBiotin [K6]	10	O94842	O94842 [194-207]	O94842 1xBiotin [K199]	TOX high mobility group box family member 4 OS=Homo sapiens OX=9606 GN=TOX4 PE=1 SV=1	1	1709.93	222851	179839	201921	176344	195469	110856	0.798314	-0.324971	0.226549	0.644837	213	0.588177	0.230492
[R].DYSKKPTPDK.[C]	1xBiotin [K4]	1	O94903	O94903 [251-260]	O94903 1xBiotin [K254]	Pyridoxal phosphate homeostasis protein OS=Homo sapiens OX=9606 GN=PLPBP PE=1 SV=1	1	1404.68	24990.9	3252.2	20993.8	5424.85	7503.04	2961.62	0.322716	-1.63166	0.177867	0.749905	173	0.568557	0.245226
[K].LKMEIK.[K]	1xBiotin [K2]	1	O94953	O94953 [603-608]	O94953 1xBiotin [K604]	Lysine-specific demethylase 4B OS=Homo sapiens OX=9606 GN=KDM4B PE=1 SV=4	1	987.537	73358.1	56632.7	60831.5	74031.1	58538.7	67457.3	1.04824	0.0679659	0.672438	0.172348	440	0.845132	0.0730756
[R].GKAVGPASILK.[E]	1xBiotin [K2]	9	O95218	O95218 [136-146]	O95218 1xBiotin [K137]	Zinc finger Ran-binding domain-containing protein 2 OS=Homo sapiens OX=9606 GN=ZRANB2 PE=1 SV=2	1	1266.72	149259	116893	158830	161966	167831	152376	1.13458	0.182155	0.229737	0.638769	218	0.582773	0.234501
[K].TLAEKSR.[G]	1xBiotin [K5]	1	O95218	O95218 [55-61]	O95218 1xBiotin [K59]	Zinc finger Ran-binding domain-containing protein 2 OS=Homo sapiens OX=9606 GN=ZRANB2 PE=1 SV=2	1	1030.53	97792.3	11854.8	95431.7	112994	86269.7	77320.1	1.34867	0.431539	0.474449	0.32381	360	0.728807	0.137387
[K].HHLQKGCSPSR.[S]	1xBiotin [K5]; 1xCarbamidomethyl [C7]	15	O95613	O95613 [3082-3092]	O95613 1xBiotin [K3086]	Pericentrin OS=Homo sapiens OX=9606 GN=PCNT PE=1 SV=4	1	1532.72	23245.5	7103.68	28337.6	23374.4	28306.9	18006.1	1.18745	0.247861	0.630804	0.200105	422	0.826623	0.0826927
[-].MKSVIYHALSQK.[E]	1xAcetyl [N-Term]; 1xBiotin [K2]	13	O95707	O95707 [1-12]	O95707 1xAcetyl [N-Term]; 1xBiotin [K2]	Ribonuclease P protein subunit p29 OS=Homo sapiens OX=9606 GN=POP4 PE=1 SV=2	1	1672.85	10072.8	7573.78	12720.5	14631	2388.38	10286.2	0.899182	-0.153315	0.805492	0.0939386	481	0.926065	0.0333585
[K].KTPLALAGSPTPK.[N]	1xBiotin [K1]	1	O95785	O95785 [988-1000]	O95785 1xBiotin [K988]	Protein Wiz OS=Homo sapiens OX=9606 GN=WIZ PE=1 SV=2	1	1506.83	10252.1	9651.8	3725.55	119321	2314.86	3601.98	5.30008	2.40601	0.432467	0.364047	334	0.71603	0.145069
[K].YKFEVYEK.[N]	1xBiotin [K2]	2	P00374	P00374 [178-185]	P00374 1xBiotin [K179]	Dihydrofolate reductase OS=Homo sapiens OX=9606 GN=DHFR PE=1 SV=2	1	1331.63	73756.4	88887.8	2355.15	51701.6	5336.67	4700.08	0.374173	-1.41822	0.327576	0.484688	266	0.681013	0.166844
[R].IVAPGKGILAADESTGSIAK.[R]	1xBiotin [K6]	14	P04075	P04075 [23-42]	P04075 1xBiotin [K28]	Fructose-bisphosphate aldolase A OS=Homo sapiens OX=9606 GN=ALDOA PE=1 SV=2	1	2124.14	40930.7	50394.2	94489.1	6372.56	22992.3	29138.5	0.314849	-1.66727	0.0761941	1.11808	80	0.526691	0.278444
[K].KGEPHHELPPGSTKR.[A]	1xBiotin [K14]	4	P04637	P04637 [292-306]	P04637 1xBiotin [K305]	Cellular tumor antigen p53 OS=Homo sapiens OX=9606 GN=TP53 PE=1 SV=4	2	1895.95	35185.9	17949.7	30331.6	8786.97	4333.01	5494.18	0.223012	-2.16481	0.0151318	1.82011	23	0.363822	0.439112
[K].AVEHINKTIAPALVSK.[K]	1xBiotin [K7]	4	P06733	P06733 [65-80]	P06733 1xBiotin [K71]	Alpha-enolase OS=Homo sapiens OX=9606 GN=ENO1 PE=1 SV=2	1	1917.06	6634.5	46863.2	81830.9	62026.2	10213.2	40918.8	0.836174	-0.258125	0.793597	0.1004	477	0.92004	0.0361933
[K].LLSISGKR.[S]	1xBiotin [K7]	10	P06748	P06748 [135-142]	P06748 1xBiotin [K141]	Nucleophosmin OS=Homo sapiens OX=9606 GN=NPM1 PE=1 SV=2	1	1099.63	706628	304922	357146	163070	324635	302046	0.57701	-0.793332	0.228462	0.641186	217	0.58221	0.23492
[R].SAPGGGSKVPQK.[K]	1xBiotin [K8]	1	P06748	P06748 [143-154]	P06748 1xBiotin [K150]	Nucleophosmin OS=Homo sapiens OX=9606 GN=NPM1 PE=1 SV=2	1	1338.68	37429.8	9802.55	24644	27941.8	24264.1	4874.91	0.794153	-0.332512	0.669371	0.174333	438	0.845119	0.0730819
[K].AKMQASIEK.[G]	1xBiotin [K2]; 1xOxidation [M3]	4	P06748	P06748 [249-257]	P06748 1xBiotin [K250]	Nucleophosmin OS=Homo sapiens OX=9606 GN=NPM1 PE=1 SV=2	1	1247.61	51700.5	6975.31	63906.4	67557.7	50297.9	62765.7	1.47347	0.559218	0.344248	0.463129	279	0.682326	0.166008
[K].TFVNITPAEVGVLVGKDR.[S]	1xBiotin [K16]	18	P07737	P07737 [39-56]	P07737 1xBiotin [K54]	Profilin-1 OS=Homo sapiens OX=9606 GN=PFN1 PE=1 SV=2	1	2141.14	21110.2	39795.9	13458	12871.5	8312.97	14421.2	0.478802	-1.0625	0.183106	0.737297	177	0.572077	0.242546
[K].INEAVECLLSLKAQYK.[E]	1xBiotin [K]; 1xCarbamidomethyl [C7]	17	P07814	P07814 [850-865]	P07814 1xBiotin [K]	Bifunctional glutamate/proline--tRNA ligase OS=Homo sapiens OX=9606 GN=EPRS1 PE=1 SV=5	1	2105.08	47844.7	42581.2	23258.8	15287.4	1738.72	4071.53	0.18558	-2.42989	0.0226875	1.64421	33	0.380187	0.420002
[K].AQYKSLIGVEYKPVSATGAEDK.[D]	1xBiotin [K4]	17	P07814	P07814 [940-961]	P07814 1xBiotin [K943]	Bifunctional glutamate/proline--tRNA ligase OS=Homo sapiens OX=9606 GN=EPRS1 PE=1 SV=5	1	2580.3	285196	462109	407770	298300	317836	297831	0.791262	-0.337773	0.202182	0.694258	191	0.585374	0.232567
[K].AQYKSLIGVEYKPVSATGAEDKDK.[K]	1xBiotin [K4]	12	P07814	P07814 [940-963]	P07814 1xBiotin [K943]	Bifunctional glutamate/proline--tRNA ligase OS=Homo sapiens OX=9606 GN=EPRS1 PE=1 SV=5	2	2823.42	311183	331878	304680	207324	181125	2224.75	0.412216	-1.27853	0.0460083	1.33716	51	0.498874	0.302009
[R].IMKAQALR.[D]	1xBiotin [K3]	1	P07900; P08238	P07900 [613-620]; P08238 [605-612]	P07900 1xBiotin [K615]; P08238 1xBiotin [K607]	Heat shock protein HSP 90-alpha OS=Homo sapiens OX=9606 GN=HSP90AA1 PE=1 SV=5 Heat shock protein HSP 90-beta OS=Homo sapiens OX=9606 GN=HSP90AB1 PE=1 SV=4	1	1156.63	5049.11	91937.3	5861.71	2475.39	77969.8	9168.76	0.871323	-0.19872	0.91224	0.0398909	521	0.96827	0.0140035
[R].TLLIKTVETR.[D]	1xBiotin [K5]	31	P08670	P08670 [441-450]	P08670 1xBiotin [K445]	Vimentin OS=Homo sapiens OX=9606 GN=VIM PE=1 SV=4	1	1399.8	1.73952e+06	2.61158e+06	1.9896e+06	2.60613e+06	1.92804e+06	1.93123e+06	1.01967	0.028096	0.909553	0.0411722	520	0.967274	0.0144504
[M].SKSESPKEPEQLR.[K]	1xAcetyl [N-Term]; 1xBiotin [K2]	11	P09651	P09651 [2-14]	P09651 1xAcetyl [N-Term]; 1xBiotin [K3]	Heterogeneous nuclear ribonucleoprotein A1 OS=Homo sapiens OX=9606 GN=HNRNPA1 PE=1 SV=5	2	1782.87	4634.75	392624	563384	703942	5246.67	9756.21	0.7484	-0.418119	0.791437	0.101584	476	0.919464	0.0364654
[M].SKSESPK.[E]	1xAcetyl [N-Term]; 1xBiotin [K2]	27	P09651	P09651 [2-8]	P09651 1xAcetyl [N-Term]; 1xBiotin [K3]	Heterogeneous nuclear ribonucleoprotein A1 OS=Homo sapiens OX=9606 GN=HNRNPA1 PE=1 SV=5	1	1030.49	177503	30363.9	580121	457880	431945	482475	1.74152	0.800349	0.30313	0.518371	257	0.652261	0.185579
[K].ISKGANPVEIR.[R]	1xBiotin [K3]	2	P10809	P10809 [131-141]	P10809 1xBiotin [K133]	60 kDa heat shock protein, mitochondrial OS=Homo sapiens OX=9606 GN=HSPD1 PE=1 SV=2	1	1409.76	101919	121381	140526	77066	65785.6	63155.4	0.566224	-0.820554	0.0116166	1.93492	18	0.356886	0.44747
[K].GQPLCVLSAMKMETVVTSPMEGTVR.[K]	1xBiotin [K11]; 1xCarbamidomethyl [C5]	271	P11498	P11498 [1134-1158]	P11498 1xBiotin [K1144]	Pyruvate carboxylase, mitochondrial OS=Homo sapiens OX=9606 GN=PC PE=1 SV=2	1	2947.42	1.2302e+07	1.33871e+07	9.34734e+06	7.99428e+06	6.83306e+06	1.003e+07	0.70947	-0.495186	0.0903236	1.0442	89	0.561224	0.250864
[K].GQPLCVLSAMKMETVVTSPMEGTVR.[K]	1xBiotin [K11]; 1xCarbamidomethyl [C5]; 1xOxidation [M]	558	P11498	P11498 [1134-1158]	P11498 1xBiotin [K1144]	Pyruvate carboxylase, mitochondrial OS=Homo sapiens OX=9606 GN=PC PE=1 SV=2	1	2963.42	1.07931e+07	1.59835e+07	8.33559e+06	1.13349e+07	7.60556e+06	1.20011e+07	0.881219	-0.182427	0.62591	0.203488	420	0.824115	0.0840124
[K].GQPLCVLSAMKMETVVTSPMEGTVR.[K]	1xBiotin [K11]; 1xCarbamidomethyl [C5]; 2xOxidation [M]	463	P11498	P11498 [1134-1158]	P11498 1xBiotin [K1144]	Pyruvate carboxylase, mitochondrial OS=Homo sapiens OX=9606 GN=PC PE=1 SV=2	1	2979.41	5.75208e+06	4.43304e+06	3.40226e+06	6.02912e+06	3.71295e+06	5.08331e+06	1.09111	0.1258	0.688331	0.162202	445	0.855387	0.0678373
[K].GQPLCVLSAMKMETVVTSPMEGTVR.[K]	1xBiotin [K11]; 1xCarbamidomethyl [C5]; 3xOxidation [M10; M12; M20]	148	P11498	P11498 [1134-1158]	P11498 1xBiotin [K1144]	Pyruvate carboxylase, mitochondrial OS=Homo sapiens OX=9606 GN=PC PE=1 SV=2	1	2995.41	1.97787e+06	2.42318e+06	1.28257e+06	1.47969e+06	1.42732e+06	2.34948e+06	0.924848	-0.112712	0.765897	0.11583	469	0.903072	0.0442774
[R].TVPQYKYAAGVR.[N]	1xBiotin [K6]	9	P11940	P11940 [507-518]	P11940 1xBiotin [K512]	Polyadenylate-binding protein 1 OS=Homo sapiens OX=9606 GN=PABPC1 PE=1 SV=2	1	1578.81	211049	184552	181186	194499	172882	194979	0.974987	-0.0365449	0.707445	0.150307	451	0.867444	0.0617586
[K].IVKPGMK.[L]	1xBiotin [K3]; 1xOxidation [M6]	26	P12270	P12270 [388-394]	P12270 1xBiotin [K390]	Nucleoprotein TPR OS=Homo sapiens OX=9606 GN=TPR PE=1 SV=3	0	1014.55	286687	99676.9	283083	518746	369795	398200	1.9221	0.942683	0.0552576	1.25761	60	0.509291	0.293034
[K].FAAKGEGQLGPAER.[A]	1xBiotin [K4]	2	P13639	P13639 [236-249]	P13639 1xBiotin [K239]	Elongation factor 2 OS=Homo sapiens OX=9606 GN=EEF2 PE=1 SV=4	1	1656.82	353465	263325	374757	307927	282243	293574	0.891278	-0.166053	0.362003	0.441288	291	0.687931	0.162455
[R].DKGKTVEVGR.[A]	1xBiotin [K4]	3	P15170	P15170 [135-144]	P15170 1xBiotin [K138]	Eukaryotic peptide chain release factor GTP-binding subunit ERF3A OS=Homo sapiens OX=9606 GN=GSPT1 PE=1 SV=1	2	1314.68	2911.48	4247.01	7958.42	3513.07	8208.52	2128.18	0.916177	-0.126302	0.867767	0.061597	500	0.95975	0.0178418
[K].GKTVEVGR.[A]	1xBiotin [K2]	3	P15170	P15170 [137-144]	P15170 1xBiotin [K138]	Eukaryotic peptide chain release factor GTP-binding subunit ERF3A OS=Homo sapiens OX=9606 GN=GSPT1 PE=1 SV=1	1	1071.56	6098.34	4494.43	5044.26	81017.3	49186.8	59237.8	12.115	3.59872	0.00352627	2.45268	11	0.177275	0.751353
[K].ETVFTKSPYQEFTDHLVK.[T]	1xBiotin [K6]	4	P15880	P15880 [258-275]	P15880 1xBiotin [K263]	40S ribosomal protein S2 OS=Homo sapiens OX=9606 GN=RPS2 PE=1 SV=2	1	2395.16	10757.1	20283.7	3194.68	5793.72	17299.3	21382.1	1.2991	0.37751	0.642018	0.192453	424	0.837349	0.0770934
[R].EANQAINPKLLQLVEDR.[G]	1xBiotin [K9]	37	P17844	P17844 [462-478]	P17844 1xBiotin [K470]	Probable ATP-dependent RNA helicase DDX5 OS=Homo sapiens OX=9606 GN=DDX5 PE=1 SV=1	1	2177.14	38717.7	53955.8	345276	399168	232457	376942	2.30293	1.20347	0.166461	0.778686	164	0.5613	0.250805
[R].KQPMLDAATGKSVWGSLAVQNSPK.[G]	1xBiotin [K]; 1xOxidation [M4]	7	P18615	P18615 [332-355]	P18615 1xBiotin [K]	Negative elongation factor E OS=Homo sapiens OX=9606 GN=NELFE PE=1 SV=3	2	2755.39	7677.42	2024.27	39609.8	40267.2	6184.43	22251.9	1.39326	0.478461	0.694225	0.1585	446	0.860776	0.0651097
[K].KGATPGK.[A]	1xBiotin [K1]	26	P19338	P19338 [110-116]	P19338 1xBiotin [K110]	Nucleolin OS=Homo sapiens OX=9606 GN=NCL PE=1 SV=3	1	884.466	33223.9	9929.78	184905	158705	199876	198266	2.44168	1.28787	0.124337	0.905398	120	0.572989	0.241854
[K].GATPGKALVATPGK.[K]	1xBiotin [K6]	1	P19338	P19338 [111-124]	P19338 1xBiotin [K116]	Nucleolin OS=Homo sapiens OX=9606 GN=NCL PE=1 SV=3	1	1493.81	1943.8	97885.8	6957.75	5347.1	102117	2431.23	1.02911	0.0413939	0.982818	0.00752707	549	0.989978	0.00437428
[K].AAVTPGKK.[A]	1xBiotin [K8]	11	P19338	P19338 [81-88]	P19338 1xBiotin [K88]	Nucleolin OS=Homo sapiens OX=9606 GN=NCL PE=1 SV=3	1	997.55	88652.6	7166.81	112552	115773	89715.6	108096	1.50493	0.589697	0.3455	0.461552	280	0.682363	0.165985
[K].KTVTPAK.[A]	1xBiotin [K1]	30	P19338	P19338 [96-102]	P19338 1xBiotin [K96]	Nucleolin OS=Homo sapiens OX=9606 GN=NCL PE=1 SV=3	1	970.539	895168	84322	1.14157e+06	1.2883e+06	1.05614e+06	1.11984e+06	1.63327	0.707767	0.242525	0.615244	225	0.596072	0.224701
[R].EVLKVQTHLENPTR.[Y]	1xBiotin [K4]	1	P19532	P19532 [175-188]	P19532 1xBiotin [K178]	Transcription factor E3 OS=Homo sapiens OX=9606 GN=TFE3 PE=1 SV=4	1	1889.99	77119.7	42582.4	4241.72	5713.48	6314.88	7456.74	0.157209	-2.66924	0.173504	0.760691	168	0.571117	0.243275
[K].GKLDVQFSGLTKGDAVR.[D]	1xBiotin [K12]	37	P21333	P21333 [905-921]	P21333 1xBiotin [K916]	Filamin-A OS=Homo sapiens OX=9606 GN=FLNA PE=1 SV=4	2	2017.05	673567	825359	567084	547716	658119	654419	0.900409	-0.151347	0.456186	0.340858	349	0.722839	0.140959
[K].LDVQFSGLTKGDAVR.[D]	1xBiotin [K10]	42	P21333	P21333 [907-921]	P21333 1xBiotin [K916]	Filamin-A OS=Homo sapiens OX=9606 GN=FLNA PE=1 SV=4	1	1831.94	2.18699e+06	3.14765e+06	2.2254e+06	3.38292e+06	2.25223e+06	2.14126e+06	1.02862	0.0407106	0.893533	0.0488893	513	0.963204	0.0162816
[K].EVYELLDSPGKVLLQSK.[D]	1xBiotin [K]	10	P22234	P22234 [20-36]	P22234 1xBiotin [K]	Multifunctional protein ADE2 OS=Homo sapiens OX=9606 GN=PAICS PE=1 SV=3	1	2144.13	22990	6212.52	18293.4	8820.48	47818.9	9589.89	1.39442	0.479666	0.674562	0.170978	442	0.843966	0.073675
[R].EESGKPGAHVTVKK.[L]	1xBiotin [K]	11	P22626	P22626 [100-113]	P22626 1xBiotin [K]	Heterogeneous nuclear ribonucleoproteins A2/B1 OS=Homo sapiens OX=9606 GN=HNRNPA2B1 PE=1 SV=2	1	1692.87	29169.8	9083.44	5592.41	24149.8	19356.3	17040.9	1.38091	0.465622	0.506522	0.295401	381	0.735189	0.133601
[R].SIQADGLVWGSSKLVPVGYGIK.[K]	1xBiotin [K13]	3	P24534	P24534 [164-185]	P24534 1xBiotin [K176]	Elongation factor 1-beta OS=Homo sapiens OX=9606 GN=EEF1B2 PE=1 SV=3	1	2500.33	19512.6	35142.8	10592.3	1989.55	2704.57	1870.02	0.100603	-3.31325	0.0527374	1.27788	58	0.502824	0.298584
[R].LNPDGKSIR.[N]	1xBiotin [K6]	12	P25685	P25685 [190-198]	P25685 1xBiotin [K195]	DnaJ homolog subfamily B member 1 OS=Homo sapiens OX=9606 GN=DNAJB1 PE=1 SV=4	1	1225.64	795888	531108	1.09215e+06	971887	791629	1.08256e+06	1.17648	0.234473	0.479948	0.318805	365	0.727155	0.138373
[R].SKLILFPR.[K]	1xBiotin [K2]	3	P26373	P26373 [122-129]	P26373 1xBiotin [K123]	60S ribosomal protein L13 OS=Homo sapiens OX=9606 GN=RPL13 PE=1 SV=4	1	1199.7	27372.3	30652	28709.8	31333.2	22150.5	37328.4	1.04702	0.0662839	0.778372	0.108813	473	0.910021	0.0409487
[K].KFAETQPK.[K]	1xBiotin [K1]	2	P26641	P26641 [220-227]	P26641 1xBiotin [K220]	Elongation factor 1-gamma OS=Homo sapiens OX=9606 GN=EEF1G PE=1 SV=3	1	1174.59	53747.1	22318.8	55109.1	95465.7	70878.5	46735.6	1.62439	0.6999	0.197431	0.704584	184	0.593366	0.226677
[K].TFGKAAGPSLSHTSGGTQSK.[V]	1xBiotin [K4]	26	P27694	P27694 [164-183]	P27694 1xBiotin [K167]	Replication protein A 70 kDa DNA-binding subunit OS=Homo sapiens OX=9606 GN=RPA1 PE=1 SV=2	1	2145.04	1.74745e+06	3.26092e+06	2.1377e+06	2.4087e+06	2.30828e+06	2.50693e+06	1.01089	0.0156291	0.957474	0.0188731	536	0.987841	0.00531277
[K].IANKQFTAVK.[N]	1xBiotin [K4]	10	P27694	P27694 [264-273]	P27694 1xBiotin [K267]	Replication protein A 70 kDa DNA-binding subunit OS=Homo sapiens OX=9606 GN=RPA1 PE=1 SV=2	1	1345.73	510380	515007	532723	477825	388841	527348	0.894683	-0.160552	0.253916	0.59531	232	0.60524	0.218072
[R].KPESNAVTKTAGPIASAQK.[Q]	1xBiotin [K1]	1	P27816	P27816 [968-986]	P27816 1xBiotin [K968]	Microtubule-associated protein 4 OS=Homo sapiens OX=9606 GN=MAP4 PE=1 SV=3	1	2124.11	3883.16	108388	9300.69	192647	2981.89	5574.9	1.65502	0.726845	0.728899	0.137333	459	0.878172	0.0564204
[R].NPPKLVTPHDR.[M]	1xBiotin [K4]	3	P29353	P29353 [318-328]	P29353 1xBiotin [K321]	SHC-transforming protein 1 OS=Homo sapiens OX=9606 GN=SHC1 PE=1 SV=4	1	1499.78	71897	62557.5	8551.24	179020	112275	107496	2.78863	1.47956	0.0484766	1.31447	55	0.487411	0.312105
[R].TPVGKFLGDSANLSILSGGTPK.[R]	1xBiotin [K5]	6	P30307	P30307 [48-69]	P30307 1xBiotin [K52]	M-phase inducer phosphatase 3 OS=Homo sapiens OX=9606 GN=CDC25C PE=1 SV=2	1	2385.25	10799.5	10898.7	9264.69	9095.41	3062.47	7691.63	0.641074	-0.641437	0.122683	0.911217	116	0.584858	0.232949
[R].IVDPEIALKILHR.[Q]	1xBiotin [K9]	20	P33240	P33240 [181-193]	P33240 1xBiotin [K189]	Cleavage stimulation factor subunit 2 OS=Homo sapiens OX=9606 GN=CSTF2 PE=1 SV=1	1	1743	36523.5	56765.8	59400.6	61659.8	23974.8	74153.1	1.04648	0.0655515	0.894335	0.0484996	514	0.962193	0.0167376
[R].QSILILKEQIQK.[S]	1xBiotin [K7]	19	P33240	P33240 [561-572]	P33240 1xBiotin [K567]	Cleavage stimulation factor subunit 2 OS=Homo sapiens OX=9606 GN=CSTF2 PE=1 SV=1	1	1666.96	50577.8	87235.8	50625.6	88101.7	64018.7	50453.4	1.07501	0.10435	0.788669	0.103106	475	0.918176	0.037074
[K].HTTFEQPVFSVSKQSPPISTSK.[W]	1xBiotin [K13]	5	P33981	P33981 [422-443]	P33981 1xBiotin [K434]	Dual specificity protein kinase TTK OS=Homo sapiens OX=9606 GN=TTK PE=1 SV=2	1	2658.32	4263.54	52355.9	40856.9	29808.8	8958.72	10550	0.505944	-0.982951	0.371752	0.429747	299	0.687554	0.162693
[R].LFHPKLIIAGTSCYSR.[N]	1xBiotin [K5]; 1xCarbamidomethyl [C13]	2	P34896	P34896 [192-207]	P34896 1xBiotin [K196]	Serine hydroxymethyltransferase, cytosolic OS=Homo sapiens OX=9606 GN=SHMT1 PE=1 SV=1	1	2089.07	43194	65356.6	58234.2	47133.9	54955.5	7379.39	0.656348	-0.607468	0.301355	0.520922	255	0.653527	0.184737
[K].KHVNPVQALSEFK.[A]	1xBiotin [K1]	22	P35221	P35221 [889-901]	P35221 1xBiotin [K889]	Catenin alpha-1 OS=Homo sapiens OX=9606 GN=CTNNA1 PE=1 SV=1	1	1722.9	160489	232386	174073	223731	196231	172619	1.04521	0.0637982	0.763627	0.117119	467	0.904252	0.0437107
[K].DQPQGSHFWKSSFPGDVALNQPDMCVYR.[R]	1xBiotin [K10]; 1xCarbamidomethyl [C25]	2	P35453	P35453 [247-274]	P35453 1xBiotin [K256]	Homeobox protein Hox-D13 OS=Homo sapiens OX=9606 GN=HOXD13 PE=1 SV=3	1	3492.56	7271.68	29969.2	8098.85	10532.4	7150.34	2903.6	0.454046	-1.13909	0.347172	0.459456	283	0.678396	0.168517
[M].AQQAADKYLYVDK.[N]	1xAcetyl [N-Term]; 1xBiotin [K7]	5	P35579	P35579 [2-14]	P35579 1xAcetyl [N-Term]; 1xBiotin [K8]	Myosin-9 OS=Homo sapiens OX=9606 GN=MYH9 PE=1 SV=4	1	1780.86	3984.02	5983.05	5681.89	2448.59	9245.04	152915	10.5188	3.3949	0.368793	0.433218	298	0.684371	0.164709
[K].KLVWVPSDK.[S]	1xBiotin [K1]	2	P35579	P35579 [30-38]	P35579 1xBiotin [K30]	Myosin-9 OS=Homo sapiens OX=9606 GN=MYH9 PE=1 SV=4	1	1297.7	103247	103986	83216.9	103368	90169.7	88002.8	0.969323	-0.0449509	0.739351	0.131149	462	0.884981	0.053066
[K].YLYVDKNFINNPLAQADWAAK.[K]	1xBiotin [K6]	25	P35579	P35579 [9-29]	P35579 1xBiotin [K14]	Myosin-9 OS=Homo sapiens OX=9606 GN=MYH9 PE=1 SV=4	1	2680.32	19772.8	4701.98	9060.53	69394.7	87376.1	176907	9.95005	3.3147	0.0406511	1.39093	47	0.478299	0.3203
[K].KLVWIPSER.[H]	1xBiotin [K1]	8	P35580	P35580 [34-42]	P35580 1xBiotin [K34]	Myosin-10 OS=Homo sapiens OX=9606 GN=MYH10 PE=1 SV=3	1	1353.73	8900.66	9202.65	54483.4	53422.7	61151.6	64298.2	2.46426	1.30115	0.0840484	1.07547	83	0.559985	0.251823
[R].WLKGGVVLK.[E]	1xBiotin [K3]	2	P35613	P35613 [171-179]	P35613 1xBiotin [K173]	Basigin OS=Homo sapiens OX=9606 GN=BSG PE=1 SV=2	1	1225.71	49844	74162.4	18751.6	28406	20073.6	19039.5	0.472962	-1.0802	0.198886	0.701396	186	0.591312	0.228183
[K].NNPATPSTAMGSSVPYSTAKTPHPVLTPVAANQAK.[Q]	1xBiotin [K]	16	P35658	P35658 [1130-1164]	P35658 1xBiotin [K]	Nuclear pore complex protein Nup214 OS=Homo sapiens OX=9606 GN=NUP214 PE=1 SV=2	1	3731.85	155763	259658	9172.43	2462.93	173308	157183	0.784172	-0.350758	0.753475	0.122931	465	0.896068	0.0476592
[R].NFSDNQLQEGKNVIGLQMGTNR.[G]	1xBiotin [K11]	34	P37802	P37802 [161-182]	P37802 1xBiotin [K171]	Transgelin-2 OS=Homo sapiens OX=9606 GN=TAGLN2 PE=1 SV=3	1	2689.28	366087	467562	406533	343953	253895	260924	0.692456	-0.530206	0.0370057	1.43173	45	0.454759	0.342219
[R].NFSDNQLQEGKNVIGLQMGTNR.[G]	1xBiotin [K11]; 1xOxidation [M18]	20	P37802	P37802 [161-182]	P37802 1xBiotin [K171]	Transgelin-2 OS=Homo sapiens OX=9606 GN=TAGLN2 PE=1 SV=3	1	2705.28	118693	150079	149065	195095	100796	127091	1.01231	0.0176552	0.957046	0.0190672	535	0.989246	0.00469581
[K].EGVLYVGSKTK.[E]	1xBiotin [K9]	2	P37840	P37840 [35-45]	P37840 1xBiotin [K43]	Alpha-synuclein OS=Homo sapiens OX=9606 GN=SNCA PE=1 SV=1	1	1406.73	134421	121053	57476.2	82810	48429.6	159944	0.930446	-0.104006	0.866934	0.0620138	499	0.960751	0.0173893
[K].TEVNSGFFYKSAEER.[E]	1xBiotin [K10]	12	P40227	P40227 [242-256]	P40227 1xBiotin [K251]	T-complex protein 1 subunit zeta OS=Homo sapiens OX=9606 GN=CCT6A PE=1 SV=3	1	1989.9	4987.65	10793	35428.7	43837.4	5875.91	40371.7	1.75915	0.81488	0.44455	0.352079	342	0.718819	0.14338
[K].GFVVINQKGIDPFSLDALSK.[E]	1xBiotin [K8]	5	P40227	P40227 [288-307]	P40227 1xBiotin [K295]	T-complex protein 1 subunit zeta OS=Homo sapiens OX=9606 GN=CCT6A PE=1 SV=3	1	2374.25	24020.7	5666.32	6836.38	4625.35	6685.12	5581.92	0.462508	-1.11245	0.334066	0.476168	276	0.669342	0.174352
[K].YCRPESQEHPEADPGSAAPYLKTK.[F]	1xBiotin [K]; 1xCarbamidomethyl [C2]	5	P40763	P40763 [686-709]	P40763 1xBiotin [K]	Signal transducer and activator of transcription 3 OS=Homo sapiens OX=9606 GN=STAT3 PE=1 SV=2	1	2957.36	176274	223542	225131	279001	205168	205695	1.10388	0.142579	0.501127	0.300052	377	0.735075	0.133668
[R].VTGNFKHASPILPITEFSDIPR.[R]	1xBiotin [K6]	52	P42167	P42167 [298-319]	P42167 1xBiotin [K303]	Lamina-associated polypeptide 2, isoforms beta/gamma OS=Homo sapiens OX=9606 GN=TMPO PE=1 SV=2	1	2665.38	1.24606e+06	1.01254e+06	1.2029e+06	904208	728563	1.17459e+06	0.811022	-0.302188	0.215258	0.66704	204	0.583519	0.233945
[R].MEESFSSKYVPK.[Y]	1xBiotin [K8]	16	P42167	P42167 [382-393]	P42167 1xBiotin [K389]	Lamina-associated polypeptide 2, isoforms beta/gamma OS=Homo sapiens OX=9606 GN=TMPO PE=1 SV=2	1	1657.76	400951	345682	427685	404640	297945	288808	0.844229	-0.244293	0.241019	0.617949	224	0.595015	0.225472
[R].MEESFSSKYVPK.[Y]	1xBiotin [K8]; 1xOxidation [M1]	15	P42167	P42167 [382-393]	P42167 1xBiotin [K389]	Lamina-associated polypeptide 2, isoforms beta/gamma OS=Homo sapiens OX=9606 GN=TMPO PE=1 SV=2	1	1673.75	198434	203860	177309	285308	140878	220682	1.11605	0.158407	0.626081	0.203369	421	0.822383	0.0849261
[K].GTGYIKTELISVSEVHPSR.[L]	1xBiotin [K6]	33	P42224	P42224 [698-716]	P42224 1xBiotin [K703]	Signal transducer and activator of transcription 1-alpha/beta OS=Homo sapiens OX=9606 GN=STAT1 PE=1 SV=2	1	2299.18	196633	212617	170269	172039	135607	187275	0.85402	-0.227658	0.22521	0.647412	211	0.590243	0.228969
[K].STKTINPSK.[Y]	1xBiotin [K3]	4	P42338	P42338 [416-424]	P42338 1xBiotin [K418]	Phosphatidylinositol 4,5-bisphosphate 3-kinase catalytic subunit beta isoform OS=Homo sapiens OX=9606 GN=PIK3CB PE=1 SV=1	1	1201.62	102374	23704.5	134492	170223	138679	196696	1.94035	0.956319	0.0914919	1.03862	90	0.562167	0.250135
[R].AYTPPPPLGPHPNLGKSPSPVQR.[I]	1xBiotin [K16]	12	P42694	P42694 [1161-1183]	P42694 1xBiotin [K1176]	Probable helicase with zinc finger domain OS=Homo sapiens OX=9606 GN=HELZ PE=1 SV=2	1	2633.37	63248.9	112228	93002.5	143946	64521.8	142995	1.30908	0.388558	0.407648	0.389714	315	0.71565	0.1453
[R].VLNNFISNQKMDFK.[E]	1xBiotin [K10]; 1xOxidation [M11]	1	P46013	P46013 [736-749]	P46013 1xBiotin [K745]	Proliferation marker protein Ki-67 OS=Homo sapiens OX=9606 GN=MKI67 PE=1 SV=2	1	1939.94	4945.89	10678.5	8581.35	29583.7	7603.73	912490	39.2336	5.29402	0.359106	0.444777	289	0.687148	0.16295
[R].VLNNFISNQKMDFK.[E]	1xBiotin [K10]	12	P46013	P46013 [736-749]	P46013 1xBiotin [K745]	Proliferation marker protein Ki-67 OS=Homo sapiens OX=9606 GN=MKI67 PE=1 SV=2	1	1923.95	61024.6	83395.6	54924.8	66472.9	56264.8	70830.3	0.97102	-0.0424268	0.851887	0.069618	494	0.953631	0.0206198
[K].AKGLEVPFVPMTLPTK.[V]	1xBiotin [K2]	10	P46019	P46019 [706-721]	P46019 1xBiotin [K707]	Phosphorylase b kinase regulatory subunit alpha, liver isoform OS=Homo sapiens OX=9606 GN=PHKA2 PE=1 SV=1	1	1954.05	20627.5	22677.8	27354.6	6423.99	22453.7	30965	0.846912	-0.239717	0.654315	0.184213	431	0.839527	0.0759651
[R].GQGEKSATPSR.[K]	1xBiotin [K5]	46	P46060	P46060 [402-412]	P46060 1xBiotin [K406]	Ran GTPase-activating protein 1 OS=Homo sapiens OX=9606 GN=RANGAP1 PE=1 SV=1	1	1343.64	456203	53766.5	993150	863295	652381	929910	1.62701	0.70222	0.331699	0.479256	271	0.676862	0.1695
[K].LAETLAKTQVAGGQLSFK.[G]	1xBiotin [K7]	29	P46060	P46060 [9-26]	P46060 1xBiotin [K15]	Ran GTPase-activating protein 1 OS=Homo sapiens OX=9606 GN=RANGAP1 PE=1 SV=1	1	2088.12	68223.5	182594	166906	165402	177469	105998	1.07456	0.103748	0.817198	0.0876727	485	0.931774	0.0306893
[R].KGLFPFTHVK.[I]	1xBiotin [K1]	8	P46109	P46109 [283-292]	P46109 1xBiotin [K283]	Crk-like protein OS=Homo sapiens OX=9606 GN=CRKL PE=1 SV=1	1	1399.76	84825.9	92752	55810.9	4005.51	26608.8	7039.79	0.161336	-2.63186	0.00796012	2.09908	15	0.293463	0.532447
[K].AAHAAKTVK.[H]	1xBiotin [K]	9	P48426	P48426 [370-378]	P48426 1xBiotin [K]	Phosphatidylinositol 5-phosphate 4-kinase type-2 alpha OS=Homo sapiens OX=9606 GN=PIP4K2A PE=1 SV=2	1	1122.61	16417.7	8295.04	12002.6	11198.5	10090.4	16723	1.03531	0.0500679	0.896446	0.047476	515	0.962591	0.0165581
[K].GKSLEIQKPAVAPR.[H]	1xBiotin [K2]	1	P48634	P48634 [28-41]	P48634 1xBiotin [K29]	Protein PRRC2A OS=Homo sapiens OX=9606 GN=PRRC2A PE=1 SV=3	1	1719.96	3487.66	48014.7	2525.65	9774.32	6789.83	4232.82	0.384929	-1.37733	0.50363	0.297889	379	0.734848	0.133803
[K].AAQQAASSSGQGQQAQTPTGKQTDK.[T]	1xBiotin [K21]	4	P48729	P48729 [305-329]	P48729 1xBiotin [K325]	Casein kinase I isoform alpha OS=Homo sapiens OX=9606 GN=CSNK1A1 PE=1 SV=2	1	2700.26	7228.1	6496.29	10898.7	6860.42	10924.8	7777.45	1.03816	0.0540246	0.872815	0.0590777	502	0.961488	0.0170563
[K].TKSNMK.[G]	1xBiotin [K2]	2	P48729	P48729 [330-335]	P48729 1xBiotin [K331]	Casein kinase I isoform alpha OS=Homo sapiens OX=9606 GN=CSNK1A1 PE=1 SV=2	1	934.448	8706.54	8267.18	3433.58	8400.76	5525.39	3851.15	0.871124	-0.19905	0.704212	0.152297	449	0.867325	0.061818
[K].VTQQGLKMVVPGLDGAQIPR.[D]	1xBiotin [K7]; 1xOxidation [M8]	56	P49327	P49327 [1152-1171]	P49327 1xBiotin [K1158]	Fatty acid synthase OS=Homo sapiens OX=9606 GN=FASN PE=1 SV=3	1	2349.24	976238	1.31848e+06	874290	990922	851801	1.05345e+06	0.913905	-0.129884	0.569525	0.244488	400	0.787368	0.103822
[K].VTQQGLKMVVPGLDGAQIPR.[D]	1xBiotin [K7]	89	P49327	P49327 [1152-1171]	P49327 1xBiotin [K1158]	Fatty acid synthase OS=Homo sapiens OX=9606 GN=FASN PE=1 SV=3	1	2333.25	2.09617e+06	2.55658e+06	1.91397e+06	2.09928e+06	1.73393e+06	2.29325e+06	0.932956	-0.100119	0.591421	0.228103	409	0.799648	0.0971012
[K].ALNEALKLFK.[M]	1xBiotin [K7]	1	P49588	P49588 [870-879]	P49588 1xBiotin [K876]	Alanine--tRNA ligase, cytoplasmic OS=Homo sapiens OX=9606 GN=AARS1 PE=1 SV=2	1	1372.77	5728.37	9382.3	40634.1	14586.4	4470.56	8432.18	0.493125	-1.01997	0.457352	0.339749	350	0.722617	0.141092
[K].GKNCVAIAADR.[R]	1xBiotin [K2]; 1xCarbamidomethyl [C4]	1	P49720	P49720 [16-26]	P49720 1xBiotin [K17]	Proteasome subunit beta type-3 OS=Homo sapiens OX=9606 GN=PSMB3 PE=1 SV=2	1	1400.68	270313	315162	232885	190989	8269.54	215411	0.506707	-0.980775	0.12513	0.902637	121	0.571877	0.242698
[R].NTFNFGSKNVSGISFTENMGSSQQK.[N]	1xBiotin [K8]	7	P49792	P49792 [1097-1121]	P49792 1xBiotin [K1104]	E3 SUMO-protein ligase RanBP2 OS=Homo sapiens OX=9606 GN=RANBP2 PE=1 SV=2	1	2935.33	3396.67	100862	7070.69	3112.77	40510.8	62588.1	0.954031	-0.0678924	0.964781	0.0155712	540	0.988007	0.00523987
[R].SDDMFTFHGPGKSVFGTPTLETANK.[N]	1xBiotin [K12]	14	P49792	P49792 [1128-1152]	P49792 1xBiotin [K1139]	E3 SUMO-protein ligase RanBP2 OS=Homo sapiens OX=9606 GN=RANBP2 PE=1 SV=2	1	2910.34	267672	347220	106899	6812.91	125773	130593	0.364618	-1.45554	0.133779	0.873611	136	0.54397	0.264425
[R].SDDMFTFHGPGKSVFGTPTLETANK.[N]	1xBiotin [K12]; 1xOxidation [M4]	17	P49792	P49792 [1128-1152]	P49792 1xBiotin [K1139]	E3 SUMO-protein ligase RanBP2 OS=Homo sapiens OX=9606 GN=RANBP2 PE=1 SV=2	1	2926.34	222071	259330	157669	212217	163220	244854	0.970615	-0.0430286	0.877169	0.0569168	505	0.960543	0.0174831
[R].AAKLIQR.[A]	1xBiotin [K3]	1	P49792	P49792 [2163-2169]	P49792 1xBiotin [K2165]	E3 SUMO-protein ligase RanBP2 OS=Homo sapiens OX=9606 GN=RANBP2 PE=1 SV=2	1	1025.59	5125.21	28306.9	4217.92	5812.41	6502.39	6373.34	0.496365	-1.01053	0.467732	0.330003	356	0.726562	0.138727
[K].DFKTFLTNDQTK.[V]	1xBiotin [K3]	17	P49792	P49792 [2179-2190]	P49792 1xBiotin [K2181]	E3 SUMO-protein ligase RanBP2 OS=Homo sapiens OX=9606 GN=RANBP2 PE=1 SV=2	1	1683.8	124603	158236	120984	86890.5	86496.7	92284.6	0.657894	-0.604074	0.0185311	1.7321	26	0.394142	0.404348
[K].FVFGSESVKSIFSSEK.[S]	1xBiotin [K9]	14	P49792	P49792 [2514-2529]	P49792 1xBiotin [K2522]	E3 SUMO-protein ligase RanBP2 OS=Homo sapiens OX=9606 GN=RANBP2 PE=1 SV=2	1	2003.98	96182.7	29863.7	68948	43465.5	13289.2	63257.1	0.615463	-0.700255	0.358513	0.445495	288	0.688395	0.162162
[K].FKLQPPPLGR.[R]	1xBiotin [K2]	9	P50548	P50548 [377-386]	P50548 1xBiotin [K378]	ETS domain-containing transcription factor ERF OS=Homo sapiens OX=9606 GN=ERF PE=1 SV=2	1	1378.77	165333	201248	191386	161475	135904	130081	0.766102	-0.384391	0.0392305	1.40638	46	0.471618	0.326409
[R].VTGTNKGISPVPINLR.[V]	1xBiotin [K6]	21	P50570	P50570 [108-123]	P50570 1xBiotin [K113]	Dynamin-2 OS=Homo sapiens OX=9606 GN=DNM2 PE=1 SV=2	1	1892.04	534803	294253	716014	678701	695118	935982	1.49495	0.580096	0.159611	0.796938	158	0.558638	0.25287
[K].APAQKAPAPK.[A]	1xBiotin [K5]	3	P50914	P50914 [200-209]	P50914 1xBiotin [K204]	60S ribosomal protein L14 OS=Homo sapiens OX=9606 GN=RPL14 PE=1 SV=4	1	1204.65	27138.7	3825.82	34245.2	21798.9	24492.7	20163.3	1.01909	0.0272885	0.966446	0.0148222	541	0.987883	0.00529437
[K].IAVYSCPFDGMITETKGTVLIK.[T]	1xBiotin [K]; 1xCarbamidomethyl [C6]	62	P50990	P50990 [239-260]	P50990 1xBiotin [K]	T-complex protein 1 subunit theta OS=Homo sapiens OX=9606 GN=CCT8 PE=1 SV=4	1	2669.34	1.21472e+06	893771	757421	338248	314141	614962	0.442216	-1.17718	0.0328267	1.48377	42	0.432218	0.364297
[K].IAVYSCPFDGMITETKGTVLIK.[T]	1xBiotin [K16]; 1xCarbamidomethyl [C6]; 1xOxidation [M11]	42	P50990	P50990 [239-260]	P50990 1xBiotin [K254]	T-complex protein 1 subunit theta OS=Homo sapiens OX=9606 GN=CCT8 PE=1 SV=4	1	2685.33	570602	810184	532674	436450	245028	385205	0.557463	-0.843052	0.0533455	1.2729	59	0.500001	0.301029
[K].GTVLIKTAEELMNFSK.[G]	1xBiotin [K6]	54	P50990	P50990 [255-270]	P50990 1xBiotin [K260]	T-complex protein 1 subunit theta OS=Homo sapiens OX=9606 GN=CCT8 PE=1 SV=4	1	2007.03	1.14518e+06	1.20431e+06	992588	693988	414627	787118	0.567231	-0.817991	0.0198986	1.70118	31	0.354965	0.449814
[K].GTVLIKTAEELMNFSK.[G]	1xBiotin [K6]; 1xOxidation [M12]	36	P50990	P50990 [255-270]	P50990 1xBiotin [K260]	T-complex protein 1 subunit theta OS=Homo sapiens OX=9606 GN=CCT8 PE=1 SV=4	1	2023.02	31421	13323	347839	380751	234745	258655	2.22667	1.15489	0.244156	0.612332	226	0.597427	0.223715
[K].LLQKGIHPTIISESFQK.[A]	1xBiotin [K4]	15	P50991	P50991 [123-139]	P50991 1xBiotin [K126]	T-complex protein 1 subunit delta OS=Homo sapiens OX=9606 GN=CCT4 PE=1 SV=4	1	2165.18	167345	170767	135305	6999.94	128431	99353.4	0.495936	-1.01177	0.106457	0.972827	100	0.588706	0.230101
[K].SIFLKVK.[V]	1xBiotin [K5]	7	P51587	P51587 [1632-1638]	P51587 1xBiotin [K1636]	Breast cancer type 2 susceptibility protein OS=Homo sapiens OX=9606 GN=BRCA2 PE=1 SV=3	1	1060.62	89908.8	88882	87868.1	71358.1	97899.7	76770.9	0.922634	-0.116169	0.444683	0.351949	343	0.716938	0.144518
[K].ERPTFFEIFKTR.[C]	1xBiotin [K10]	9	P51587	P51587 [7-18]	P51587 1xBiotin [K16]	Breast cancer type 2 susceptibility protein OS=Homo sapiens OX=9606 GN=BRCA2 PE=1 SV=3	1	1796.92	47202.6	33522.3	5434.63	17392.7	29112.1	33762.1	0.931608	-0.102205	0.889106	0.0510466	512	0.960304	0.0175915
[K].TITLVKSPISVPGGSALISNLGK.[V]	1xBiotin [K6]	24	P51610	P51610 [660-682]	P51610 1xBiotin [K665]	Host cell factor 1 OS=Homo sapiens OX=9606 GN=HCFC1 PE=1 SV=2	1	2478.4	102158	93641.2	78345.3	51596	49825.7	94105.1	0.713225	-0.48757	0.178133	0.749256	174	0.566135	0.24708
[K].VMSVVQTKPVQTSAVTGQASTGPVTQIIQTKGPLPAGTILK.[L]	1xBiotin [K]	12	P51610	P51610 [683-723]	P51610 1xBiotin [K]	Host cell factor 1 OS=Homo sapiens OX=9606 GN=HCFC1 PE=1 SV=2	1	4358.38	155474	141800	141823	25930.9	113026	285372	0.966366	-0.0493586	0.951693	0.0215029	533	0.987404	0.005505
[K].VMTSGTGAPAKIITAVPK.[I]	1xBiotin [K11]	12	P51610	P51610 [803-820]	P51610 1xBiotin [K813]	Host cell factor 1 OS=Homo sapiens OX=9606 GN=HCFC1 PE=1 SV=2	1	1968.07	10120	71261.4	60554.1	54416.3	44630.2	52370.1	1.0668	0.0932879	0.87651	0.0572432	503	0.963638	0.0160861
[K].IATGHGQQGVTQVVLKGAPGQPGTILR.[T]	1xBiotin [K16]	11	P51610	P51610 [821-847]	P51610 1xBiotin [K836]	Host cell factor 1 OS=Homo sapiens OX=9606 GN=HCFC1 PE=1 SV=2	1	2909.58	120932	119884	154685	138867	118212	130763	0.980634	-0.0282127	0.85291	0.0690968	495	0.952847	0.0209768
[R].ALALLTWACLVALGYVLVFDAWTK.[A]	1xBiotin [K24]; 1xCarbamidomethyl [C9]	1	P51828	P51828 [95-118]	P51828 1xBiotin [K118]	Adenylate cyclase type 7 OS=Homo sapiens OX=9606 GN=ADCY7 PE=1 SV=1	0	2920.55	38521.9	42745.9	52878.5	48541.1	47169	30002.5	0.93713	-0.0936786	0.720809	0.14218	456	0.874139	0.0584193
[R].YIGIVKQAGLER.[M]	1xBiotin [K6]	16	P52597	P52597 [219-230]	P52597 1xBiotin [K224]	Heterogeneous nuclear ribonucleoprotein F OS=Homo sapiens OX=9606 GN=HNRNPF PE=1 SV=3	1	1572.86	95889.1	90669.9	65597.7	98583.2	76477.9	85359.6	1.03277	0.046524	0.820058	0.0861553	486	0.933112	0.0300664
[R].QSTLYSFFPKSPALSDANK.[A]	1xBiotin [K10]	6	P52701	P52701 [4-22]	P52701 1xBiotin [K13]	DNA mismatch repair protein Msh6 OS=Homo sapiens OX=9606 GN=MSH6 PE=1 SV=2	1	2327.14	3521.13	22522	8231.43	23344.7	16578.9	25758.3	1.91634	0.938356	0.173976	0.759511	169	0.569282	0.244673
[R].SKVEETTEHLVTKSR.[L]	1xBiotin [K13]	10	P52732	P52732 [1033-1047]	P52732 1xBiotin [K1045]	Kinesin-like protein KIF11 OS=Homo sapiens OX=9606 GN=KIF11 PE=1 SV=2	2	1970	694904	136583	1.14559e+06	993487	1.22099e+06	1.73519e+06	1.99774	0.998366	0.146065	0.835455	146	0.553245	0.257082
[M].SAAVTAGKLAR.[A]	1xAcetyl [N-Term]; 1xBiotin [K8]	12	P53350	P53350 [2-12]	P53350 1xAcetyl [N-Term]; 1xBiotin [K9]	Serine/threonine-protein kinase PLK1 OS=Homo sapiens OX=9606 GN=PLK1 PE=1 SV=1	1	1312.7	127612	132606	116671	117154	114850	107150	0.899877	-0.1522	0.0877833	1.05659	86	0.564467	0.248361
[R].GGSKSLLPDFLQTPK.[E]	1xBiotin [K4]	29	P54132	P54132 [102-116]	P54132 1xBiotin [K105]	Bloom syndrome protein OS=Homo sapiens OX=9606 GN=BLM PE=1 SV=1	1	1813.95	142217	111060	156494	144421	146795	172573	1.13182	0.17865	0.327657	0.48458	268	0.676099	0.16999
[R].NASYLKTQVLSPDSLFTAK.[F]	1xBiotin [K6]	47	P55196	P55196 [1711-1729]	P55196 1xBiotin [K1716]	Afadin OS=Homo sapiens OX=9606 GN=AFDN PE=1 SV=3	1	2309.18	3607.37	58665.8	468926	514287	605346	590965	3.22026	1.68718	0.0581956	1.23511	65	0.49511	0.305298
[K].EITALAPSTMKIK.[I]	1xBiotin [K]	16	P60709; P68133; P63261	P60709 [316-328]; P68133 [318-330]; P63261 [316-328]	P60709 1xBiotin [K]; P68133 1xBiotin [K]; P63261 1xBiotin [K]	Actin, cytoplasmic 1 OS=Homo sapiens OX=9606 GN=ACTB PE=1 SV=1 Actin, alpha skeletal muscle OS=Homo sapiens OX=9606 GN=ACTA1 PE=1 SV=1 Actin, cytoplasmic 2 OS=Homo sapiens OX=9606 GN=ACTG1 PE=1 SV=1	1	1628.88	5953.36	151980	147409	137516	110989	121108	1.21049	0.275586	0.681831	0.166324	444	0.849217	0.0709814
[-].MIKLFSLK.[Q]	1xAcetyl [N-Term]; 1xBiotin [K3]; 1xOxidation [M1]	33	P61081	P61081 [1-8]	P61081 1xAcetyl [N-Term]; 1xBiotin [K3]	NEDD8-conjugating enzyme Ubc12 OS=Homo sapiens OX=9606 GN=UBE2M PE=1 SV=1	1	1263.68	192578	293216	165955	458469	301663	385477	1.75774	0.813725	0.05078	1.29431	56	0.501452	0.29977
[-].MIKLFSLK.[Q]	1xAcetyl [N-Term]; 1xBiotin [K3]	16	P61081	P61081 [1-8]	P61081 1xAcetyl [N-Term]; 1xBiotin [K3]	NEDD8-conjugating enzyme Ubc12 OS=Homo sapiens OX=9606 GN=UBE2M PE=1 SV=1	1	1247.69	587016	598017	491150	780693	651923	937152	1.41379	0.499565	0.0605237	1.21807	67	0.499546	0.301424
[K].ANPFGGASHAKGIVLEK.[V]	1xBiotin [K11]	13	P62266	P62266 [38-54]	P62266 1xBiotin [K48]	40S ribosomal protein S23 OS=Homo sapiens OX=9606 GN=RPS23 PE=1 SV=3	1	1922	107355	111092	82045.6	110295	57902.3	122495	0.967388	-0.0478329	0.888207	0.0514859	511	0.96121	0.0171817
[R].YYKNIGLGFK.[T]	1xBiotin [K3]	8	P62280	P62280 [36-45]	P62280 1xBiotin [K38]	40S ribosomal protein S11 OS=Homo sapiens OX=9606 GN=RPS11 PE=1 SV=3	1	1428.73	6816.49	5482.08	53335.9	40421.8	29560.7	39862.5	1.67359	0.742945	0.412464	0.384614	320	0.71279	0.147039
[K].FNVWDTAGQEKFGGLR.[D]	1xBiotin [K11]	24	P62826	P62826 [61-76]	P62826 1xBiotin [K71]	GTP-binding nuclear protein Ran OS=Homo sapiens OX=9606 GN=RAN PE=1 SV=3	1	2050.98	154944	186613	169762	126907	72214.1	158565	0.699537	-0.515527	0.12893	0.889647	130	0.548447	0.260865
[R].GAPLAKVVFR.[D]	1xBiotin [K6]	13	P62917	P62917 [55-64]	P62917 1xBiotin [K60]	60S ribosomal protein L8 OS=Homo sapiens OX=9606 GN=RPL8 PE=1 SV=2	1	1283.73	14072.5	36367.6	85136.4	96674.9	70489	89269.7	1.89143	0.919479	0.14628	0.834814	147	0.550293	0.259406
[K].LKTNHIGHTGYLNTVTVSPDGSLCASGGK.[D]	1xBiotin [K2]; 1xCarbamidomethyl [C24]	3	P63244	P63244 [184-212]	P63244 1xBiotin [K185]	Receptor of activated protein C kinase 1 OS=Homo sapiens OX=9606 GN=RACK1 PE=1 SV=3	1	3210.57	145000	165219	141713	4410.25	56515.9	4689.68	0.145189	-2.78399	0.00238565	2.62239	8	0.164908	0.782758
[R].KDGNASGTTLLEALDCILPPTRPTDKPLR.[L]	1xBiotin [K1]; 1xCarbamidomethyl [C16]	12	P68104	P68104 [219-247]	P68104 1xBiotin [K219]	Elongation factor 1-alpha 1 OS=Homo sapiens OX=9606 GN=EEF1A1 PE=1 SV=1	1	3375.74	64904.2	138065	38742.8	8998.21	9886.14	52763.6	0.296419	-1.75429	0.16141	0.79207	160	0.557872	0.253465
[K].AAGAGKVTK.[S]	1xBiotin [K6]	21	P68104	P68104 [445-453]	P68104 1xBiotin [K450]	Elongation factor 1-alpha 1 OS=Homo sapiens OX=9606 GN=EEF1A1 PE=1 SV=1	1	1028.56	350544	34391.8	295915	330672	340921	408720	1.58671	0.66604	0.256168	0.591474	233	0.607988	0.216105
[K].ALGKSTVVPVPYEK.[M]	1xBiotin [K4]	15	P78347	P78347 [127-140]	P78347 1xBiotin [K130]	General transcription factor II-I OS=Homo sapiens OX=9606 GN=GTF2I PE=1 SV=2	1	1713.92	74614.3	85476.2	90139.4	75508.3	56114.1	64090.7	0.782133	-0.354514	0.0667494	1.17555	73	0.50565	0.29615
[K].DILPCLDGYLKTSALSDETK.[N]	1xBiotin [K11]; 1xCarbamidomethyl [C5]	8	P78527	P78527 [791-810]	P78527 1xBiotin [K801]	DNA-dependent protein kinase catalytic subunit OS=Homo sapiens OX=9606 GN=PRKDC PE=1 SV=3	1	2465.19	22069.3	19480.4	10910.6	2797.64	9204.5	14024.5	0.49612	-1.01124	0.133131	0.875722	134	0.549412	0.260102
[-].MKVELCSFSGYK.[I]	1xBiotin [K2]; 1xCarbamidomethyl [C6]	5	P83731	P83731 [1-12]	P83731 1xBiotin [K2]	60S ribosomal protein L24 OS=Homo sapiens OX=9606 GN=RPL24 PE=1 SV=1	1	1674.77	3179.65	10923.9	27129.2	8250.64	28869.4	20288.9	1.39231	0.477483	0.591193	0.228271	408	0.801299	0.0962056
[K].IVKPVKVSAPR.[V]	1xBiotin [K6]	1	P83731	P83731 [142-152]	P83731 1xBiotin [K147]	60S ribosomal protein L24 OS=Homo sapiens OX=9606 GN=RPL24 PE=1 SV=1	1	1419.85	10149.5	53534.1	8038.66	8694.11	7834.38	5070.01	0.301141	-1.73149	0.323945	0.489529	264	0.678567	0.168407
[K].VELCSFSGYKIYPGHGR.[R]	1xBiotin [K10]; 1xCarbamidomethyl [C4]	20	P83731	P83731 [3-19]	P83731 1xBiotin [K12]	60S ribosomal protein L24 OS=Homo sapiens OX=9606 GN=RPL24 PE=1 SV=1	1	2196.04	100961	186225	193665	80789.4	112248	126439	0.664398	-0.589881	0.17485	0.757335	171	0.56545	0.247606
[R].KTPSVSLTSVHPDLMK.[I]	1xBiotin [K1]	3	P86790	P86790 [396-411]	P86790 1xBiotin [K396]	Vacuolar fusion protein CCZ1 homolog B OS=Homo sapiens OX=9606 GN=CCZ1B PE=1 SV=1	1	1966.01	69601.9	50156	29046.1	31981.8	22759.5	44979.4	0.670149	-0.577447	0.288125	0.540419	252	0.632275	0.199094
[K].ETLHKTMVTR.[F]	1xBiotin [K5]	1	P98175	P98175 [916-925]	P98175 1xBiotin [K920]	RNA-binding protein 10 OS=Homo sapiens OX=9606 GN=RBM10 PE=1 SV=3	1	1441.73	6079.58	63951.6	452295	377763	397511	730989	2.88376	1.52795	0.144189	0.841068	140	0.569546	0.244471
[K].APDMSSSEEFPSFGAQVAPKTLPWGPK.[R]	1xBiotin [K20]	9	Q00341	Q00341 [1241-1267]	Q00341 1xBiotin [K1260]	Vigilin OS=Homo sapiens OX=9606 GN=HDLBP PE=1 SV=2	1	3087.46	55411.6	65643.5	37079.7	10307.4	33362.3	40083.1	0.529629	-0.916946	0.113887	0.943525	107	0.588595	0.230184
[K].EAAGKSSGPTSLFAVTVAPPGAR.[Q]	1xBiotin [K5]	99	Q00839	Q00839 [182-204]	Q00839 1xBiotin [K186]	Heterogeneous nuclear ribonucleoprotein U OS=Homo sapiens OX=9606 GN=HNRNPU PE=1 SV=6	1	2397.22	1.95817e+06	2.24885e+06	2.04359e+06	2.55745e+06	2.03176e+06	2.64964e+06	1.1581	0.211759	0.193322	0.713718	180	0.593929	0.226265
[K].NQQPVLPAGLQVPKTVVSSWNR.[K]	1xBiotin [K14]	3	Q01780	Q01780 [137-158]	Q01780 1xBiotin [K150]	Exosome component 10 OS=Homo sapiens OX=9606 GN=EXOSC10 PE=1 SV=2	1	2644.4	19472.6	9222.38	8384.25	10318.8	10280.9	7562.7	0.759519	-0.396841	0.464516	0.332999	353	0.727698	0.138049
[R].GLPLVDDGGWNTVPISKGSRPIDTSR.[L]	1xBiotin [K17]	30	Q04637	Q04637 [1043-1068]	Q04637 1xBiotin [K1059]	Eukaryotic translation initiation factor 4 gamma 1 OS=Homo sapiens OX=9606 GN=EIF4G1 PE=1 SV=4	1	2963.5	201133	220602	123425	303698	203245	233105	1.35749	0.440938	0.197255	0.704971	183	0.596078	0.224697
[R].LTKITKPGSIDSNNQLFAPGGR.[L]	1xBiotin [K3]	5	Q04637	Q04637 [1069-1090]	Q04637 1xBiotin [K1071]	Eukaryotic translation initiation factor 4 gamma 1 OS=Homo sapiens OX=9606 GN=EIF4G1 PE=1 SV=4	1	2540.33	36715.5	53138.8	33764.7	40802.9	52157.7	52873.2	1.1797	0.238425	0.360886	0.44263	290	0.688172	0.162303
[K].ITKPGSIDSNNQLFAPGGR.[L]	1xBiotin [K3]	15	Q04637	Q04637 [1072-1090]	Q04637 1xBiotin [K1074]	Eukaryotic translation initiation factor 4 gamma 1 OS=Homo sapiens OX=9606 GN=EIF4G1 PE=1 SV=4	0	2198.1	6493.88	9840.07	72252.6	36293	4740.12	25716.6	0.753498	-0.408325	0.770414	0.113276	471	0.904541	0.0435716
[K].ASTPVLKSSTPTPR.[S]	1xBiotin [K7]	13	Q04724	Q04724 [310-323]	Q04724 1xBiotin [K316]	Transducin-like enhancer protein 1 OS=Homo sapiens OX=9606 GN=TLE1 PE=1 SV=2	1	1667.88	2061.16	93365.5	98823.6	112743	82439.7	107113	1.55621	0.63804	0.333003	0.477552	273	0.674545	0.170989
[K].IKSASPCIADK.[I]	1xBiotin [K2]; 1xCarbamidomethyl [C7]	12	Q05209	Q05209 [464-474]	Q05209 1xBiotin [K465]	Tyrosine-protein phosphatase non-receptor type 12 OS=Homo sapiens OX=9606 GN=PTPN12 PE=1 SV=3	1	1415.7	488945	496506	582699	586048	587683	533871	1.08893	0.122908	0.253463	0.596086	231	0.606774	0.216973
[K].GGHGAASPSEKGAHPSGGADDVAK.[K]	1xBiotin [K]	6	Q07065	Q07065 [11-34]	Q07065 1xBiotin [K]	Cytoskeleton-associated protein 4 OS=Homo sapiens OX=9606 GN=CKAP4 PE=1 SV=2	1	2386.08	22441.4	5886.02	9678.85	4187.25	9578.28	4008.91	0.467672	-1.09643	0.274498	0.561461	245	0.61958	0.207902
[K].AETNDSYHIILK.[-]	1xBiotin [K12]	8	Q12800	Q12800 [491-502]	Q12800 1xBiotin [K502]	Alpha-globin transcription factor CP2 OS=Homo sapiens OX=9606 GN=TFCP2 PE=1 SV=2	0	1629.79	44394.6	72302	54852.1	54214.9	46847	47568.7	0.866404	-0.206887	0.418144	0.378674	324	0.713684	0.146494
[K].EAWPGKKPTPSLLI.[-]	1xBiotin [K6]	6	Q12972	Q12972 [338-351]	Q12972 1xBiotin [K343]	Nuclear inhibitor of protein phosphatase 1 OS=Homo sapiens OX=9606 GN=PPP1R8 PE=1 SV=2	1	1762.96	52732.7	54460.4	45975.5	29862.6	37537.9	45746.6	0.73871	-0.436919	0.0644503	1.19078	70	0.509157	0.293148
[K].FLGGDMEHTHLVKGLDFALLQK.[V]	1xBiotin [K13]; 1xOxidation [M6]	6	Q13123	Q13123 [152-173]	Q13123 1xBiotin [K164]	Protein Red OS=Homo sapiens OX=9606 GN=IK PE=1 SV=3	1	2711.37	96071.3	47555	2451.28	7242.93	8742.17	24384.1	0.276354	-1.85541	0.27053	0.567784	242	0.618195	0.208874
[R].AYFNEKMSILQK.[G]	1xBiotin [K6]	5	Q13206	Q13206 [550-561]	Q13206 1xBiotin [K555]	Probable ATP-dependent RNA helicase DDX10 OS=Homo sapiens OX=9606 GN=DDX10 PE=1 SV=2	1	1697.84	3913.76	5068.21	9093.31	4277.29	7186.68	70078.2	4.51126	2.17353	0.381282	0.418754	303	0.695871	0.157471
[R].INSGGKLPNFGFVVFDDSEPVQK.[V]	1xBiotin [K6]	22	Q13283	Q13283 [371-393]	Q13283 1xBiotin [K376]	Ras GTPase-activating protein-binding protein 1 OS=Homo sapiens OX=9606 GN=G3BP1 PE=1 SV=1	1	2720.34	118093	120568	98042.2	77460	79735.2	131624	0.857786	-0.221311	0.449721	0.347057	345	0.720857	0.142151
[K].LFDSTTLEHQKTFR.[T]	1xBiotin [K11]	28	Q13347	Q13347 [214-227]	Q13347 1xBiotin [K224]	Eukaryotic translation initiation factor 3 subunit I OS=Homo sapiens OX=9606 GN=EIF3I PE=1 SV=1	1	1948.96	699110	906890	880858	950518	654486	753258	0.94829	-0.0765995	0.713766	0.146444	452	0.873258	0.0588573
[R].IGKFEAR.[F]	1xBiotin [K3]	1	Q13347	Q13347 [262-268]	Q13347 1xBiotin [K264]	Eukaryotic translation initiation factor 3 subunit I OS=Homo sapiens OX=9606 GN=EIF3I PE=1 SV=1	1	1046.55	6086.65	45233.8	10122.4	4071.89	7695.27	7847.26	0.319231	-1.64733	0.326893	0.485595	265	0.682158	0.166115
[K].TPQKSVSFSLK.[N]	1xBiotin [K4]	1	Q13416	Q13416 [116-126]	Q13416 1xBiotin [K119]	Origin recognition complex subunit 2 OS=Homo sapiens OX=9606 GN=ORC2 PE=1 SV=2	1	1447.76	34423.4	54765.1	54148.6	1928.94	39699.2	9130.84	0.354123	-1.49768	0.0821549	1.08537	81	0.560884	0.251127
[K].GTPGKGATPAPPGK.[A]	1xBiotin [K5]	24	Q13428	Q13428 [309-322]	Q13428 1xBiotin [K313]	Treacle protein OS=Homo sapiens OX=9606 GN=TCOF1 PE=1 SV=3	1	1461.75	803455	173898	1.09818e+06	1.34279e+06	1.16362e+06	1.24169e+06	1.80585	0.85268	0.114899	0.939685	109	0.582926	0.234386
[R].KGAAPAPPGK.[T]	1xBiotin [K1]	15	Q13428	Q13428 [384-393]	Q13428 1xBiotin [K384]	Treacle protein OS=Homo sapiens OX=9606 GN=TCOF1 PE=1 SV=3	1	1119.6	167369	16239.5	144703	195564	175816	168603	1.64473	0.717852	0.213498	0.670606	202	0.584477	0.233233
[R].KGAAPAPPR.[K]	1xBiotin [K1]	16	Q13428	Q13428 [449-457]	Q13428 1xBiotin [K449]	Treacle protein OS=Homo sapiens OX=9606 GN=TCOF1 PE=1 SV=3	1	1090.58	103133	14967.1	139809	139421	140695	133871	1.60517	0.682726	0.233516	0.631683	221	0.584319	0.23335
[K].SPQVKPASTMGMGPLGKGAGPVPPGK.[V]	1xBiotin [K17]	23	Q13428	Q13428 [503-528]	Q13428 1xBiotin [K519]	Treacle protein OS=Homo sapiens OX=9606 GN=TCOF1 PE=1 SV=3	1	2672.37	114350	101919	130002	97150.3	174961	162765	1.25588	0.328703	0.311068	0.507145	261	0.659082	0.181061
[K].SPQVKPASTMGMGPLGKGAGPVPPGK.[V]	1xBiotin [K17]; 2xOxidation [M10; M12]	14	Q13428	Q13428 [503-528]	Q13428 1xBiotin [K519]	Treacle protein OS=Homo sapiens OX=9606 GN=TCOF1 PE=1 SV=3	1	2704.36	121604	176888	140446	230476	128883	185016	1.24021	0.310583	0.35415	0.450813	286	0.684772	0.164454
[K].SPQVKPASTMGMGPLGKGAGPVPPGK.[V]	1xBiotin [K17]; 1xOxidation [M10]	3	Q13428	Q13428 [503-528]	Q13428 1xBiotin [K519]	Treacle protein OS=Homo sapiens OX=9606 GN=TCOF1 PE=1 SV=3	1	2688.37	133453	97167.5	110226	125678	98536.9	138914	1.06538	0.0913623	0.665319	0.17697	435	0.845797	0.072734
[K].AASVPVKGSLGQGTAPVLPGK.[T]	1xBiotin [K7]	19	Q13428	Q13428 [726-746]	Q13428 1xBiotin [K732]	Treacle protein OS=Homo sapiens OX=9606 GN=TCOF1 PE=1 SV=3	1	2160.18	97421.3	91554	127059	82767.2	90428.6	43430.5	0.685451	-0.544874	0.143426	0.843373	139	0.570607	0.243663
[K].GTISAPGKVVTAAAQAK.[Q]	1xBiotin [K8]	6	Q13428	Q13428 [804-820]	Q13428 1xBiotin [K811]	Treacle protein OS=Homo sapiens OX=9606 GN=TCOF1 PE=1 SV=3	1	1795.97	75181.4	41813.8	57876.6	60234.4	4531.56	61742	0.723433	-0.467069	0.488317	0.311298	370	0.729837	0.136774
[R].KGAAPTPPGK.[T]	1xBiotin [K1]	16	Q13428	Q13428 [909-918]	Q13428 1xBiotin [K909]	Treacle protein OS=Homo sapiens OX=9606 GN=TCOF1 PE=1 SV=3	1	1149.61	111895	12503.2	130674	135660	114995	102750	1.38551	0.470416	0.435912	0.360601	336	0.717438	0.144215
[R].KGPAPELQGVEVALAPEELELDPMAMTQK.[Y]	1xBiotin [K1]; 1xOxidation [M]	9	Q13435	Q13435 [815-843]	Q13435 1xBiotin [K815]	Splicing factor 3B subunit 2 OS=Homo sapiens OX=9606 GN=SF3B2 PE=1 SV=2	1	3333.64	3262.23	5402.7	5630.96	3332.75	4089.55	18718.5	1.82856	0.870704	0.479112	0.319563	364	0.727882	0.137939
[R].KGPAPELQGVEVALAPEELELDPMAMTQK.[Y]	1xBiotin [K1]; 2xOxidation [M24; M26]	5	Q13435	Q13435 [815-843]	Q13435 1xBiotin [K815]	Splicing factor 3B subunit 2 OS=Homo sapiens OX=9606 GN=SF3B2 PE=1 SV=2	1	3349.64	12559.6	53261.5	8638.69	6940.91	2559.38	36691.9	0.620364	-0.688812	0.625437	0.203817	419	0.825457	0.0833054
[K].NYDIGAALDTIQYSKHPPPL.[-]	1xBiotin [K15]	2	Q13501	Q13501 [421-440]	Q13501 1xBiotin [K435]	Sequestosome-1 OS=Homo sapiens OX=9606 GN=SQSTM1 PE=1 SV=1	1	2439.2	1976.59	39241.7	4292.7	9616.08	5466.14	2440.75	0.385027	-1.37697	0.488152	0.311445	369	0.731567	0.135746
[R].KMEIYRPHK.[A]	1xBiotin [K1]	1	Q13547; Q92769	Q13547 [50-58]; Q92769 [51-59]	Q13547 1xBiotin [K50]; Q92769 1xBiotin [K51]	Histone deacetylase 1 OS=Homo sapiens OX=9606 GN=HDAC1 PE=1 SV=1 Histone deacetylase 2 OS=Homo sapiens OX=9606 GN=HDAC2 PE=1 SV=2	1	1427.73	47159.2	80364.2	2291.14	5100.15	29141.3	30106.7	0.495693	-1.01248	0.415618	0.381305	322	0.713779	0.146436
[R].HSKLLAEPAGGLVGER.[T]	1xBiotin [K3]	1	Q13572	Q13572 [338-353]	Q13572 1xBiotin [K340]	Inositol-tetrakisphosphate 1-kinase OS=Homo sapiens OX=9606 GN=ITPK1 PE=1 SV=2	1	1859.98	37518.7	34053.1	48749.2	57731.6	48959.9	43920.8	1.25175	0.323951	0.167485	0.776025	165	0.561328	0.250784
[R].AVGTQTLSGAGLLKMFNK.[A]	1xBiotin [K14]; 1xOxidation [M15]	13	Q13596	Q13596 [273-290]	Q13596 1xBiotin [K286]	Sorting nexin-1 OS=Homo sapiens OX=9606 GN=SNX1 PE=1 SV=3	1	2078.08	27219.8	29481.8	2769.43	64061.9	18800.3	23163.7	1.78282	0.834158	0.406924	0.390486	314	0.716653	0.144691
[R].AVGTQTLSGAGLLKMFNK.[A]	1xBiotin [K]	32	Q13596	Q13596 [273-290]	Q13596 1xBiotin [K]	Sorting nexin-1 OS=Homo sapiens OX=9606 GN=SNX1 PE=1 SV=3	1	2062.08	157061	143263	158442	101682	153403	234531	1.06724	0.093889	0.804892	0.0942626	480	0.927302	0.0327787
[R].KGSFSALVGR.[T]	1xBiotin [K1]	15	Q13619	Q13619 [8-17]	Q13619 1xBiotin [K8]	Cullin-4A OS=Homo sapiens OX=9606 GN=CUL4A PE=1 SV=3	1	1247.66	307388	424034	405884	351457	247138	241316	0.738508	-0.437314	0.123447	0.90852	118	0.578526	0.237677
[K].NKSILISSVASVHHANGLAK.[S]	1xBiotin [K2]	21	Q13620	Q13620 [159-178]	Q13620 1xBiotin [K160]	Cullin-4B OS=Homo sapiens OX=9606 GN=CUL4B PE=1 SV=4	1	2272.22	286395	391795	316630	313849	140536	231838	0.689797	-0.535757	0.156492	0.805508	154	0.561949	0.250303
[R].FLDDLGLKFK.[T]	1xBiotin [K8]	3	Q14126	Q14126 [825-834]	Q14126 1xBiotin [K832]	Desmoglein-2 OS=Homo sapiens OX=9606 GN=DSG2 PE=1 SV=2	1	1421.75	13227.1	5183.21	39330.2	36184.6	14920.6	32010.5	1.43947	0.525537	0.525875	0.279118	388	0.749507	0.125224
[R].GLQPLKLDYR.[A]	1xBiotin [K6]	9	Q14160	Q14160 [1260-1269]	Q14160 1xBiotin [K1265]	Protein scribble homolog OS=Homo sapiens OX=9606 GN=SCRIB PE=1 SV=4	1	1428.77	81602.5	140859	157303	73618.5	69293.6	53898	0.518242	-0.948302	0.0621563	1.20652	69	0.498151	0.302639
[K].VFIDQNLSPGKGVVSLVAVHPSTVNPLGK.[Q]	1xBiotin [K11]	14	Q14186	Q14186 [16-44]	Q14186 1xBiotin [K26]	Transcription factor Dp-1 OS=Homo sapiens OX=9606 GN=TFDP1 PE=1 SV=1	1	3198.73	96683.4	10093.6	4561.56	40667.9	53492.7	4241.81	0.883812	-0.178188	0.903152	0.0442394	518	0.964175	0.015844
[K].LKINFHGSK.[S]	1xBiotin [K2]	1	Q14207	Q14207 [560-568]	Q14207 1xBiotin [K561]	Protein NPAT OS=Homo sapiens OX=9606 GN=NPAT PE=1 SV=3	1	1269.68	7181.48	47516.1	1897.62	4624.84	6385.92	7319.92	0.323891	-1.62642	0.426618	0.369961	331	0.712748	0.147064
[R].GFGGKFGVQMDR.[V]	1xBiotin [K5]	9	Q14247	Q14247 [120-131]	Q14247 1xBiotin [K124]	Src substrate cortactin OS=Homo sapiens OX=9606 GN=CTTN PE=1 SV=2	1	1524.71	94435	96930.1	55926.3	59524.1	38936.7	38124.4	0.552325	-0.856411	0.0697473	1.15647	77	0.500912	0.300238
[R].GFGGKFGVQMDR.[V]	1xBiotin [K5]; 1xOxidation [M10]	7	Q14247	Q14247 [120-131]	Q14247 1xBiotin [K124]	Src substrate cortactin OS=Homo sapiens OX=9606 GN=CTTN PE=1 SV=2	1	1540.7	103175	90765.2	84315.8	119099	76884.1	86814.8	1.01633	0.0233626	0.918458	0.0369408	524	0.969288	0.013547
[K].DYSSGFGGKYGVQADR.[V]	1xBiotin [K9]	14	Q14247	Q14247 [153-168]	Q14247 1xBiotin [K161]	Src substrate cortactin OS=Homo sapiens OX=9606 GN=CTTN PE=1 SV=2	1	1932.85	98438.7	81822.1	80926.2	73738.2	2488.92	3697.67	0.306006	-1.70837	0.0672188	1.17251	74	0.502324	0.299016
[K].GFGGKFGVQTDR.[Q]	1xBiotin [K5]	13	Q14247	Q14247 [231-242]	Q14247 1xBiotin [K235]	Src substrate cortactin OS=Homo sapiens OX=9606 GN=CTTN PE=1 SV=2	1	1494.72	114342	110777	155718	156549	116109	145696	1.09851	0.135551	0.54265	0.26548	393	0.763576	0.117148
[K].TGFGGKFGVQSER.[Q]	1xBiotin [K6]	14	Q14247	Q14247 [267-279]	Q14247 1xBiotin [K272]	Src substrate cortactin OS=Homo sapiens OX=9606 GN=CTTN PE=1 SV=2	1	1595.76	82761.3	51997.6	87854.6	79908.2	52613.2	92002.9	1.00858	0.0123308	0.970449	0.0130272	547	0.981094	0.0082894
[K].DSFQKVILR.[RTSKG]	1xBiotin [K5]	4	Q14593	Q14593 [126-134]	Q14593 1xBiotin [K130]	Zinc finger protein 273 OS=Homo sapiens OX=9606 GN=ZNF273 PE=1 SV=3	1	1331.71	203133	201181	256314	215432	204350	292070	1.07754	0.107739	0.631834	0.199397	423	0.826014	0.0830124
[K].DGPKGIFLGDQWR.[D]	1xBiotin [K4]	28	Q14671	Q14671 [161-173]	Q14671 1xBiotin [K164]	Pumilio homolog 1 OS=Homo sapiens OX=9606 GN=PUM1 PE=1 SV=3	1	1714.84	105749	119494	78518.5	63921.5	59991	66361.8	0.626393	-0.674859	0.0360382	1.44324	43	0.463468	0.33398
[K].YWTESNGVESKSLTPALCR.[T]	1xBiotin [K11]; 1xCarbamidomethyl [C18]	20	Q14680	Q14680 [396-414]	Q14680 1xBiotin [K406]	Maternal embryonic leucine zipper kinase OS=Homo sapiens OX=9606 GN=MELK PE=1 SV=3	1	2424.13	52849.3	72373.4	7445.73	61550	58217.5	56299.4	1.32712	0.408298	0.495081	0.305324	374	0.732031	0.13547
[K].LTPLILKPFGNSISR.[Y]	1xBiotin [K7]	7	Q14739	Q14739 [117-131]	Q14739 1xBiotin [K123]	Delta(14)-sterol reductase LBR OS=Homo sapiens OX=9606 GN=LBR PE=1 SV=2	0	1882.06	9652.05	3132.88	2017.33	11231.8	3635.09	18281	2.23938	1.1631	0.276144	0.558864	246	0.620763	0.207074
[R].NQDETEDTELQGMNEYLSSFKVAQYVVR.[E]	1xBiotin [K21]	4	Q14839	Q14839 [1261-1288]	Q14839 1xBiotin [K1281]	Chromodomain-helicase-DNA-binding protein 4 OS=Homo sapiens OX=9606 GN=CHD4 PE=1 SV=2	1	3519.6	48215.4	9016.46	5369.86	4126.88	2931.54	2464.81	0.152124	-2.71668	0.266816	0.573788	240	0.614789	0.211274
[R].NQDETEDTELQGMNEYLSSFKVAQYVVR.[E]	1xBiotin [K21]; 1xOxidation [M13]	8	Q14839	Q14839 [1261-1288]	Q14839 1xBiotin [K1281]	Chromodomain-helicase-DNA-binding protein 4 OS=Homo sapiens OX=9606 GN=CHD4 PE=1 SV=2	1	3535.6	30050.3	47141.9	8280.5	10214.3	6153.27	38642.3	0.643596	-0.635774	0.54057	0.267148	392	0.76259	0.117709
[R].SPFGIVKASWLPK.[F]	1xBiotin [K7]	4	Q14966	Q14966 [383-395]	Q14966 1xBiotin [K389]	Zinc finger protein 638 OS=Homo sapiens OX=9606 GN=ZNF638 PE=1 SV=2	1	1655.9	18187.7	18550.2	18802.4	9491.99	6275.25	9759.97	0.459615	-1.1215	0.000910126	3.0409	2	0.25165	0.599203
[R].LPPKVESLESLYFTPIPAR.[S]	1xBiotin [K4]	12	Q14980	Q14980 [1763-1781]	Q14980 1xBiotin [K1766]	Nuclear mitotic apparatus protein 1 OS=Homo sapiens OX=9606 GN=NUMA1 PE=1 SV=2	1	2383.27	9932.28	31478.9	23246.9	19670.1	10419.1	28515	0.906369	-0.141829	0.817	0.0877777	484	0.933474	0.029898
[K].VNKIEIHYAK.[T]	1xBiotin [K3]	1	Q15003	Q15003 [628-637]	Q15003 1xBiotin [K630]	Condensin complex subunit 2 OS=Homo sapiens OX=9606 GN=NCAPH PE=1 SV=3	1	1440.77	9298.55	79927.1	7287.64	5170.17	3239.04	72170.8	0.83491	-0.260307	0.87967	0.05568	507	0.959483	0.0179629
[K].MSNADFAKLFLR.[K]	1xBiotin [K8]; 1xOxidation [M1]	11	Q15020	Q15020 [951-962]	Q15020 1xBiotin [K958]	Squamous cell carcinoma antigen recognized by T-cells 3 OS=Homo sapiens OX=9606 GN=SART3 PE=1 SV=1	1	1654.81	5370.64	5317.27	2388.09	27082.6	12432.8	15665.9	4.22005	2.07726	0.0368012	1.43414	44	0.462525	0.334865
[K].MSNADFAKLFLR.[K]	1xBiotin [K8]	14	Q15020	Q15020 [951-962]	Q15020 1xBiotin [K958]	Squamous cell carcinoma antigen recognized by T-cells 3 OS=Homo sapiens OX=9606 GN=SART3 PE=1 SV=1	1	1638.81	29082.7	10540.6	25576.8	22950.2	10865.3	27201.7	0.935846	-0.0956577	0.861612	0.0646882	498	0.95677	0.0191924
[R].LLFTMLEKSPLPIVR.[S]	1xBiotin [K8]	14	Q15021	Q15021 [1058-1072]	Q15021 1xBiotin [K1065]	Condensin complex subunit 1 OS=Homo sapiens OX=9606 GN=NCAPD2 PE=1 SV=3	1	1983.12	60851.8	5001.33	11467.6	12104.8	5226.27	26419.5	0.565832	-0.821555	0.582006	0.235072	403	0.798634	0.0976523
[K].QVSQQPKGIMGMFASK.[A]	1xBiotin [K7]	16	Q15054	Q15054 [184-199]	Q15054 1xBiotin [K190]	DNA polymerase delta subunit 3 OS=Homo sapiens OX=9606 GN=POLD3 PE=1 SV=2	1	1962.96	46579.5	40766.9	51285.5	63124.2	64002.3	42073.1	1.2205	0.287467	0.260808	0.583679	236	0.61113	0.213866
[R].DISNCWAPKVETAITK.[V]	1xBiotin [K9]; 1xCarbamidomethyl [C5]	3	Q15061	Q15061 [376-391]	Q15061 1xBiotin [K384]	WD repeat-containing protein 43 OS=Homo sapiens OX=9606 GN=WDR43 PE=1 SV=3	1	2059	29600.8	29328.5	2613.08	5767.1	3876.81	10160.5	0.321802	-1.63576	0.202717	0.69311	192	0.583866	0.233686
[R].SGGYSSGKQGR.[S]	1xBiotin [K8]	11	Q15084	Q15084 [143-153]	Q15084 1xBiotin [K150]	Protein disulfide-isomerase A6 OS=Homo sapiens OX=9606 GN=PDIA6 PE=1 SV=1	1	1309.6	12893.4	2182.92	18899.9	7105.85	19661.6	7868.1	1.01941	0.027728	0.97408	0.0114053	548	0.982968	0.0074607
[K].VEDLPLKLTIYSEADLR.[K]	1xBiotin [K7]	29	Q15154	Q15154 [1966-1982]	Q15154 1xBiotin [K1972]	Pericentriolar material 1 protein OS=Homo sapiens OX=9606 GN=PCM1 PE=1 SV=5	1	2201.15	89241.6	125922	62568.8	38673.7	14446.8	75364.2	0.46262	-1.1121	0.122942	0.9103	117	0.581084	0.235761
[K].VELFSKMR.[V]	1xBiotin [K6]	1	Q15154	Q15154 [394-401]	Q15154 1xBiotin [K399]	Pericentriolar material 1 protein OS=Homo sapiens OX=9606 GN=PCM1 PE=1 SV=5	1	1235.63	59551.3	56252.2	2494.75	6044.21	9203.48	7834.79	0.195121	-2.35756	0.161662	0.791392	161	0.555274	0.255493
[R].WSNAKMEIATK.[D]	1xBiotin [K5]	1	Q15181	Q15181 [53-63]	Q15181 1xBiotin [K57]	Inorganic pyrophosphatase OS=Homo sapiens OX=9606 GN=PPA1 PE=1 SV=2	1	1504.73	101007	53552.4	2024.74	10744.2	10913.2	4744.7	0.168612	-2.56822	0.204484	0.68934	193	0.585905	0.232172
[-].MQSNKTFNLEK.[Q]	1xAcetyl [N-Term]; 1xBiotin [K5]	27	Q15233	Q15233 [1-11]	Q15233 1xAcetyl [N-Term]; 1xBiotin [K5]	Non-POU domain-containing octamer-binding protein OS=Homo sapiens OX=9606 GN=NONO PE=1 SV=4	1	1607.76	175833	190572	167422	155987	134235	147627	0.820205	-0.285944	0.0260106	1.58485	36	0.399552	0.398427
[-].MQSNKTFNLEK.[Q]	1xAcetyl [N-Term]; 1xBiotin [K5]; 1xOxidation [M1]	15	Q15233	Q15233 [1-11]	Q15233 1xAcetyl [N-Term]; 1xBiotin [K5]	Non-POU domain-containing octamer-binding protein OS=Homo sapiens OX=9606 GN=NONO PE=1 SV=4	1	1623.75	93701.6	145059	112647	139696	78290.5	98324.7	0.900126	-0.151802	0.644573	0.190728	425	0.838703	0.0763916
[R].RQQEGFKGTFPDAR.[E]	1xBiotin [K7]	14	Q15233	Q15233 [365-378]	Q15233 1xBiotin [K371]	Non-POU domain-containing octamer-binding protein OS=Homo sapiens OX=9606 GN=NONO PE=1 SV=4	2	1862.9	352708	249421	283889	216563	227801	195022	0.721639	-0.47065	0.0612384	1.21298	68	0.498012	0.30276
[R].QQEGFKGTFPDAR.[E]	1xBiotin [K6]	80	Q15233	Q15233 [366-378]	Q15233 1xBiotin [K371]	Non-POU domain-containing octamer-binding protein OS=Homo sapiens OX=9606 GN=NONO PE=1 SV=4	1	1706.8	2.52212e+06	2.65005e+06	2.18416e+06	2.5564e+06	1.82832e+06	1.57345e+06	0.809938	-0.304117	0.225638	0.646588	212	0.588574	0.230199
[K].DHIMEIFSTYGKIK.[M]	1xBiotin [K]	4	Q15287	Q15287 [175-188]	Q15287 1xBiotin [K]	RNA-binding protein with serine-rich domain 1 OS=Homo sapiens OX=9606 GN=RNPS1 PE=1 SV=1	1	1907.94	15979	25426.8	7653.83	3644.19	4878.87	5156.99	0.278845	-1.84246	0.0840694	1.07536	84	0.553457	0.256916
[K].DFMFQPLDGLKTYQVTPMTPR.[S]	1xBiotin [K11]	13	Q15398	Q15398 [311-331]	Q15398 1xBiotin [K321]	Disks large-associated protein 5 OS=Homo sapiens OX=9606 GN=DLGAP5 PE=1 SV=2	1	2711.3	33082.8	63220.5	2931.64	7953.88	7363.79	2739.41	0.181963	-2.45828	0.196572	0.706479	182	0.597276	0.223825
[K].DFMFQPLDGLKTYQVTPMTPR.[S]	1xBiotin [K11]; 1xOxidation [M]	16	Q15398	Q15398 [311-331]	Q15398 1xBiotin [K321]	Disks large-associated protein 5 OS=Homo sapiens OX=9606 GN=DLGAP5 PE=1 SV=2	1	2727.3	43070	43731.4	4600.73	21256.4	3942.31	4563.53	0.325618	-1.61875	0.219409	0.658745	206	0.588996	0.229887
[K].DFMFQPLDGLKTYQVTPMTPR.[S]	1xBiotin [K11]; 2xOxidation [M3; M18]	13	Q15398	Q15398 [311-331]	Q15398 1xBiotin [K321]	Disks large-associated protein 5 OS=Homo sapiens OX=9606 GN=DLGAP5 PE=1 SV=2	1	2743.29	36735.5	66466.2	23849.9	5640.9	24696.5	50396.4	0.635441	-0.65417	0.441576	0.354994	338	0.72246	0.141186
[K].KTLFLSIPESR.[S]	1xBiotin [K1]	10	Q15398	Q15398 [678-688]	Q15398 1xBiotin [K678]	Disks large-associated protein 5 OS=Homo sapiens OX=9606 GN=DLGAP5 PE=1 SV=2	1	1516.82	57653.8	65360.9	55668.8	67619.6	51908.3	52158.1	0.960839	-0.0576338	0.716287	0.144913	454	0.872482	0.0592438
[M].THFNKGPSYGLSAEVK.[N]	1xAcetyl [N-Term]; 1xBiotin [K5]	16	Q15417	Q15417 [2-17]	Q15417 1xAcetyl [N-Term]; 1xBiotin [K6]	Calponin-3 OS=Homo sapiens OX=9606 GN=CNN3 PE=1 SV=1	1	2002.97	127187	45965.2	131058	156556	100291	97312.1	1.16419	0.219327	0.647911	0.188485	427	0.839098	0.0761875
[K].VASQKGMSVYGLGR.[Q]	1xBiotin [K5]	3	Q15417	Q15417 [252-265]	Q15417 1xBiotin [K256]	Calponin-3 OS=Homo sapiens OX=9606 GN=CNN3 PE=1 SV=1	1	1678.84	52203.7	41980.5	4410.39	2476.61	5615.91	5584.4	0.138719	-2.84977	0.123935	0.906807	119	0.575932	0.239629
[K].DIGLPEITPKLER.[L]	1xBiotin [K10]	5	Q15596	Q15596 [756-768]	Q15596 1xBiotin [K765]	Nuclear receptor coactivator 2 OS=Homo sapiens OX=9606 GN=NCOA2 PE=1 SV=2	1	1706.91	20409	21817.6	1735.46	5025.84	6301.14	21112.3	0.737892	-0.438518	0.666816	0.175994	437	0.84382	0.0737504
[K].GTVMVGKPSSHSQYTSSGSVSSSGSK.[S]	1xBiotin [K7]; 1xOxidation [M4]	1	Q15648	Q15648 [1070-1095]	Q15648 1xBiotin [K1076]	Mediator of RNA polymerase II transcription subunit 1 OS=Homo sapiens OX=9606 GN=MED1 PE=1 SV=4	0	2771.26	27063.8	36764.6	2284.64	9415.22	3602.96	5878.85	0.285829	-1.80678	0.204896	0.688466	194	0.58406	0.233543
[K].NVGSTGVAKIIISK.[H]	1xBiotin [K9]	1	Q15648	Q15648 [1383-1396]	Q15648 1xBiotin [K1391]	Mediator of RNA polymerase II transcription subunit 1 OS=Homo sapiens OX=9606 GN=MED1 PE=1 SV=4	1	1612.91	36063.3	32689.4	38242	34016.5	44630.5	45660.3	1.16181	0.216372	0.227963	0.642136	215	0.586342	0.231849
[R].SGKNSSPINCSR.[A]	1xBiotin [K3]; 1xCarbamidomethyl [C10]	2	Q15723	Q15723 [339-350]	Q15723 1xBiotin [K341]	ETS-related transcription factor Elf-2 OS=Homo sapiens OX=9606 GN=ELF2 PE=1 SV=2	1	1532.69	209041	37141.8	206238	220543	184204	187604	1.30929	0.388783	0.466418	0.331225	355	0.726561	0.138728
[R].GPPASSPAPAPKFSPVTPK.[F]	1xBiotin [K12]	18	Q15942	Q15942 [254-272]	Q15942 1xBiotin [K265]	Zyxin OS=Homo sapiens OX=9606 GN=ZYX PE=1 SV=1	1	2059.07	157175	56464.1	138807	98583.3	89760.6	108450	0.842097	-0.247941	0.58681	0.231503	407	0.797311	0.098372
[K].FSPVTPKFTPVASK.[F]	1xBiotin [K7]	11	Q15942	Q15942 [266-279]	Q15942 1xBiotin [K272]	Zyxin OS=Homo sapiens OX=9606 GN=ZYX PE=1 SV=1	1	1731.91	118002	94590.2	114220	3490.79	94563.5	111013	0.639718	-0.644493	0.315302	0.501273	262	0.665505	0.176849
[K].FTPVASKFSPGAPGGSGSQPNQK.[L]	1xBiotin [K7]	22	Q15942	Q15942 [273-295]	Q15942 1xBiotin [K279]	Zyxin OS=Homo sapiens OX=9606 GN=ZYX PE=1 SV=1	1	2472.2	137741	151533	144887	185762	171437	142917	1.15191	0.204031	0.171323	0.766184	166	0.570732	0.243567
[R].DYMDTLPPTVGDDVGKGAAPNVVYTYTGK.[R]	1xBiotin [K16]	5	Q16630	Q16630 [51-79]	Q16630 1xBiotin [K66]	Cleavage and polyadenylation specificity factor subunit 6 OS=Homo sapiens OX=9606 GN=CPSF6 PE=1 SV=2	1	3270.53	10765.7	2666.29	5206.51	81460.1	4742.43	2494.48	4.7588	2.2506	0.420931	0.375789	326	0.714034	0.146281
[R].DYMDTLPPTVGDDVGKGAAPNVVYTYTGK.[R]	1xBiotin [K16]; 1xOxidation [M3]	13	Q16630	Q16630 [51-79]	Q16630 1xBiotin [K66]	Cleavage and polyadenylation specificity factor subunit 6 OS=Homo sapiens OX=9606 GN=CPSF6 PE=1 SV=2	1	3286.53	90201	89026.7	4299.71	62560.7	23911.9	76549.4	0.88827	-0.170929	0.84373	0.0737966	490	0.952209	0.0212676
[K].AVTKAQK.[K]	1xBiotin [K4]	3	Q16778; P58876	Q16778 [18-24]; P58876 [18-24]	Q16778 1xBiotin [K21]; P58876 1xBiotin [K21]	Histone H2B type 2-E OS=Homo sapiens OX=9606 GN=H2BC21 PE=1 SV=3 Histone H2B type 1-D OS=Homo sapiens OX=9606 GN=H2BC5 PE=1 SV=2	1	971.534	11123	3114.11	27061.7	30632.2	25281.7	28870.9	2.05296	1.0377	0.11482	0.939982	108	0.587921	0.230681
[K].KGPNPLMR.[R]	1xBiotin [K1]	1	Q16875	Q16875 [451-458]	Q16875 1xBiotin [K451]	6-phosphofructo-2-kinase/fructose-2,6-bisphosphatase 3 OS=Homo sapiens OX=9606 GN=PFKFB3 PE=1 SV=1	1	1138.59	121223	155827	191737	169067	162738	244303	1.22893	0.297406	0.3416	0.466483	278	0.679513	0.167802
[M].GDYGFGVLVQSNTGNKSAFPVR.[F]	1xAcetyl [N-Term]; 1xBiotin [K16]	17	Q17RY0	Q17RY0 [2-23]	Q17RY0 1xAcetyl [N-Term]; 1xBiotin [K17]	Cytoplasmic polyadenylation element-binding protein 4 OS=Homo sapiens OX=9606 GN=CPEB4 PE=1 SV=1	1	2581.25	33357.4	74645	41150.5	47477.5	39056.9	57525.6	0.965854	-0.050123	0.907655	0.0420794	519	0.967115	0.0145217
[R].GAGLGFSTAPNKIFYIDR.[N]	1xBiotin [K12]	12	Q1ED39	Q1ED39 [431-448]	Q1ED39 1xBiotin [K442]	Lysine-rich nucleolar protein 1 OS=Homo sapiens OX=9606 GN=KNOP1 PE=1 SV=1	1	2153.08	8952.91	3833.62	9078.3	7715.77	4914.24	3688.14	0.746319	-0.422135	0.428144	0.36841	333	0.711001	0.14813
[K].DLKQQHPLILK.[V]	1xBiotin [K3]	4	Q2KHR3	Q2KHR3 [675-685]	Q2KHR3 1xBiotin [K677]	Glutamine and serine-rich protein 1 OS=Homo sapiens OX=9606 GN=QSER1 PE=1 SV=3	1	1558.88	442247	283431	335484	340264	253199	307861	0.849374	-0.235527	0.373278	0.427967	301	0.685791	0.163808
[R].TANPNHDMSGSKGK.[S]	1xBiotin [K]	6	Q32NC0	Q32NC0 [144-157]	Q32NC0 1xBiotin [K]	UPF0711 protein C18orf21 OS=Homo sapiens OX=9606 GN=C18orf21 PE=1 SV=1	1	1669.74	10446.7	3785.83	12678.7	6960.74	11296.7	8687.54	1.00125	0.00180806	0.997143	0.00124235	553	0.997143	0.00124235
[K].GLNSPVLIGKSK.[D]	1xBiotin [K]	17	Q4L235	Q4L235 [721-732]	Q4L235 1xBiotin [K]	Beta-alanine-activating enzyme OS=Homo sapiens OX=9606 GN=AASDH PE=1 SV=3	1	1438.81	242811	292386	303070	408613	283141	251137	1.12481	0.16968	0.535554	0.271197	390	0.759388	0.119536
[R].LNPGKMHQDEGLR.[D]	1xBiotin [K5]; 1xOxidation [M6]	1	Q4VCS5	Q4VCS5 [152-164]	Q4VCS5 1xBiotin [K156]	Angiomotin OS=Homo sapiens OX=9606 GN=AMOT PE=1 SV=1	1	1736.82	30159.5	32924.3	10745.8	58066.2	29808.5	48179.7	1.84282	0.881913	0.127907	0.893105	125	0.565861	0.24729
[K].NPTSSSEFYKAQGPLPNQHSLK.[G]	1xBiotin [K10]	14	Q4VCS5	Q4VCS5 [210-231]	Q4VCS5 1xBiotin [K219]	Angiomotin OS=Homo sapiens OX=9606 GN=AMOT PE=1 SV=1	1	2656.28	420047	491832	575599	519638	324620	316097	0.780082	-0.358303	0.245756	0.609497	227	0.598691	0.222797
[R].GPPPEYPFKGMPPQSVVCKPQEPGHFYSEHR.[L]	1xBiotin [K9]; 1xCarbamidomethyl [C18]	1	Q4VCS5	Q4VCS5 [237-267]	Q4VCS5 1xBiotin [K245]	Angiomotin OS=Homo sapiens OX=9606 GN=AMOT PE=1 SV=1	1	3805.77	6479.43	65630.8	2666.82	2362.9	9247.72	3521.62	0.202365	-2.30497	0.386904	0.412397	306	0.699208	0.155393
[R].IKTLHAQIIEK.[D]	1xBiotin [K2]	2	Q4VCS5	Q4VCS5 [748-758]	Q4VCS5 1xBiotin [K749]	Angiomotin OS=Homo sapiens OX=9606 GN=AMOT PE=1 SV=1	1	1519.87	49140.4	82035.4	115752	10254.3	10711.2	9164.42	0.122019	-3.03482	0.0198267	1.70275	30	0.365473	0.437145
[K].SWKGSLGILLGGDYR.[A]	1xBiotin [K3]	45	Q4VCS5	Q4VCS5 [819-833]	Q4VCS5 1xBiotin [K821]	Angiomotin OS=Homo sapiens OX=9606 GN=AMOT PE=1 SV=1	1	1847.95	1.40043e+06	1.23908e+06	485340	185910	288495	489783	0.308555	-1.6964	0.0716055	1.14505	79	0.501238	0.299956
[R].FGAGTLKSLHYD.[-]	1xBiotin [K7]	8	Q5HYI8	Q5HYI8 [225-236]	Q5HYI8 1xBiotin [K231]	Rab-like protein 3 OS=Homo sapiens OX=9606 GN=RABL3 PE=1 SV=1	1	1534.74	45758	31590.5	32766.8	1984.41	4373.25	5823.53	0.110622	-3.17629	0.00221261	2.6551	7	0.174796	0.757468
[M].ATDTSQGELVHPKALPLIVGAQLIHADK.[L]	1xAcetyl [N-Term]; 1xBiotin [K13]	4	Q5SSJ5	Q5SSJ5 [2-29]	Q5SSJ5 1xAcetyl [N-Term]; 1xBiotin [K14]	Heterochromatin protein 1-binding protein 3 OS=Homo sapiens OX=9606 GN=HP1BP3 PE=1 SV=1	1	3190.69	18762.6	3625.94	21716.7	6452.24	2764.01	4613.88	0.313571	-1.67314	0.151544	0.81946	149	0.562443	0.249922
[K].TAGKIR.[I]	1xBiotin [K4]	13	Q5SW79	Q5SW79 [1435-1440]	Q5SW79 1xBiotin [K1438]	Centrosomal protein of 170 kDa OS=Homo sapiens OX=9606 GN=CEP170 PE=1 SV=1	1	871.482	33992.8	5226.7	35346.7	38371.9	34598.3	39461.4	1.50781	0.592453	0.272673	0.564357	244	0.617985	0.209022
[R].KGSVLQSIEK.[I]	1xBiotin [K1]	5	Q5T3J3	Q5T3J3 [500-509]	Q5T3J3 1xBiotin [K500]	Ligand-dependent nuclear receptor-interacting factor 1 OS=Homo sapiens OX=9606 GN=LRIF1 PE=1 SV=1	1	1314.71	152080	107196	6655.85	117074	114561	102982	1.25828	0.331455	0.624268	0.204629	418	0.825885	0.0830803
[K].AAQKTLLVSTSAVDNNEAQK.[K]	1xBiotin [K4]	6	Q5T8P6	Q5T8P6 [706-725]	Q5T8P6 1xBiotin [K709]	RNA-binding protein 26 OS=Homo sapiens OX=9606 GN=RBM26 PE=1 SV=3	1	2314.17	83376.5	76733.8	74635.8	8940.56	64473.5	80658.3	0.656336	-0.607494	0.286344	0.543111	251	0.63087	0.20006
[K].SYLPPPEQPSSGSLKVEFFPHQEK.[D]	1xBiotin [K15]	84	Q5T8P6	Q5T8P6 [80-103]	Q5T8P6 1xBiotin [K94]	RNA-binding protein 26 OS=Homo sapiens OX=9606 GN=RBM26 PE=1 SV=3	1	2954.44	493506	559236	299786	313110	251205	415507	0.724438	-0.465067	0.245787	0.609441	228	0.596141	0.224651
[R].TKSHVPSLLDADVEGQSR.[D]	1xBiotin [K2]	10	Q5TCX8	Q5TCX8 [992-1009]	Q5TCX8 1xBiotin [K993]	Mitogen-activated protein kinase kinase kinase 21 OS=Homo sapiens OX=9606 GN=MAP3K21 PE=1 SV=3	1	2165.07	59094.9	77308.2	90757.5	59363.1	67061	46255.6	0.760166	-0.395614	0.174177	0.759008	170	0.566589	0.246732
[K].ELIKQVSPAASLR.[H]	1xBiotin [K4]	2	Q5VWN6	Q5VWN6 [1081-1093]	Q5VWN6 1xBiotin [K1084]	Protein TASOR 2 OS=Homo sapiens OX=9606 GN=TASOR2 PE=1 SV=1	1	1637.9	48383.8	45238.3	59972.6	84647.5	49027.1	10900.7	0.941278	-0.0873074	0.896782	0.0473129	516	0.961087	0.0172375
[K].TQPIPVLKVESR.[L]	1xBiotin [K8]	6	Q5VWQ0	Q5VWQ0 [774-785]	Q5VWQ0 1xBiotin [K781]	Lysine-specific demethylase 9 OS=Homo sapiens OX=9606 GN=RSBN1 PE=1 SV=2	1	1592.88	41385.3	9958.18	34089.8	40808.8	26590.2	45919.8	1.3264	0.407518	0.450178	0.346616	346	0.719504	0.142967
[R].SYTPMKGGISNVWFDR.[F]	1xBiotin [K6]	18	Q5VWZ2	Q5VWZ2 [65-80]	Q5VWZ2 1xBiotin [K70]	Lysophospholipase-like protein 1 OS=Homo sapiens OX=9606 GN=LYPLAL1 PE=1 SV=3	1	2083.97	95584.2	126514	69726.1	68150.7	71427.8	90929	0.789884	-0.340287	0.316962	0.498992	263	0.666465	0.176223
[R].SYTPMKGGISNVWFDR.[F]	1xBiotin [K6]; 1xOxidation [M5]	23	Q5VWZ2	Q5VWZ2 [65-80]	Q5VWZ2 1xBiotin [K70]	Lysophospholipase-like protein 1 OS=Homo sapiens OX=9606 GN=LYPLAL1 PE=1 SV=3	1	2099.97	80092.2	98324.1	68796.3	72524.1	35320.3	100159	0.841393	-0.249148	0.561359	0.250759	396	0.783918	0.10573
[R].IPQNPSPHTHQQQNAPVTVIQSKAPIPCEVVK.[A]	1xBiotin [K]; 1xCarbamidomethyl [C28]	11	Q68CP9	Q68CP9 [684-715]	Q68CP9 1xBiotin [K]	AT-rich interactive domain-containing protein 2 OS=Homo sapiens OX=9606 GN=ARID2 PE=1 SV=2	1	3768.93	162037	145735	135389	138999	128782	138676	0.917176	-0.124729	0.221216	0.655184	208	0.588135	0.230523
[K].EVLLKTNLSGR.[Q]	1xBiotin [K5]	4	Q6IN85	Q6IN85 [729-739]	Q6IN85 1xBiotin [K733]	Serine/threonine-protein phosphatase 4 regulatory subunit 3A OS=Homo sapiens OX=9606 GN=PPP4R3A PE=1 SV=1	1	1455.8	7178.66	44271.8	87207.3	49352.9	5501.79	2939.24	0.41681	-1.26254	0.383995	0.415675	305	0.696226	0.15725
[R].SGALKNFVIPK.[I]	1xBiotin [K5]	2	Q6KC79	Q6KC79 [950-960]	Q6KC79 1xBiotin [K954]	Nipped-B-like protein OS=Homo sapiens OX=9606 GN=NIPBL PE=1 SV=2	1	1399.78	61970.2	44308.7	58533.7	36939.5	62567.7	32310.9	0.799807	-0.322277	0.368159	0.433965	297	0.685494	0.163996
[K].IGLVEDLNKGAKPVVVLQK.[L]	1xBiotin [K]	12	Q6KC79	Q6KC79 [989-1007]	Q6KC79 1xBiotin [K]	Nipped-B-like protein OS=Homo sapiens OX=9606 GN=NIPBL PE=1 SV=2	1	2246.29	3379.46	41166.9	1991.1	73585.1	44051.1	8646.21	2.71357	1.44019	0.307325	0.512401	258	0.658725	0.181296
[K].LILTTLGKSGSPIVLALPHSQLPQAQK.[V]	1xBiotin [K8]	32	Q6MZP7	Q6MZP7 [140-166]	Q6MZP7 1xBiotin [K147]	Protein lin-54 homolog OS=Homo sapiens OX=9606 GN=LIN54 PE=1 SV=3	1	3036.73	3871.37	3631.15	398963	170018	267178	423356	2.11716	1.08213	0.37286	0.428455	300	0.687304	0.162851
[R].FLVKGAQGGLLR.[K]	1xBiotin [K4]	3	Q6NS38	Q6NS38 [4-15]	Q6NS38 1xBiotin [K7]	DNA oxidative demethylase ALKBH2 OS=Homo sapiens OX=9606 GN=ALKBH2 PE=1 SV=1	1	1484.84	9715.7	41629.4	23360.9	26730.9	23936.2	26465	1.03248	0.0461072	0.934799	0.029282	527	0.980918	0.00836744
[R].HQDDEPVNSQYFQTTSTNLSLSNKIR.[I]	1xBiotin [K24]	11	Q6NSI4	Q6NSI4 [601-626]	Q6NSI4 1xBiotin [K624]	RPA-related protein RADX OS=Homo sapiens OX=9606 GN=RADX PE=1 SV=2	1	3248.53	6626.57	8435.51	282915	290875	210881	224263	2.4365	1.28481	0.207808	0.682339	197	0.583338	0.23408
[R].ILQGPHANPVAVPQPGASVQTKGIKPGMPSIFNR.[R]	1xBiotin [K]	17	Q6NSI4	Q6NSI4 [627-660]	Q6NSI4 1xBiotin [K]	RPA-related protein RADX OS=Homo sapiens OX=9606 GN=RADX PE=1 SV=2	1	3732.98	353238	243687	253203	255210	128024	315307	0.821689	-0.283336	0.482794	0.316238	367	0.72748	0.138179
[R].ILQGPHANPVAVPQPGASVQTKGIKPGMPSIFNR.[R]	1xBiotin [K22]; 1xOxidation [M28]	5	Q6NSI4	Q6NSI4 [627-660]	Q6NSI4 1xBiotin [K648]	RPA-related protein RADX OS=Homo sapiens OX=9606 GN=RADX PE=1 SV=2	1	3748.98	2279.19	151358	4579.1	46476.2	4889.9	99388.1	0.952834	-0.0697033	0.966928	0.0146058	543	0.984735	0.0066805
[R].FLAAQKGAYPIIFTAWK.[L]	1xBiotin [K6]	24	Q6NXE6	Q6NXE6 [129-145]	Q6NXE6 1xBiotin [K134]	Armadillo repeat-containing protein 6 OS=Homo sapiens OX=9606 GN=ARMC6 PE=1 SV=2	1	2151.15	175593	135411	71466.4	6010.25	32990.5	66412.9	0.275612	-1.85929	0.0576239	1.2394	63	0.50581	0.296013
[K].FQKTSTGAVR.[M]	1xBiotin [K3]	2	Q6P158	Q6P158 [1235-1244]	Q6P158 1xBiotin [K1237]	Putative ATP-dependent RNA helicase DHX57 OS=Homo sapiens OX=9606 GN=DHX57 PE=1 SV=2	1	1320.67	104343	57299.2	100495	70905.3	9069.34	98395	0.680442	-0.555455	0.41055	0.386634	319	0.711705	0.1477
[R].TKQPIPAAYNR.[Y]	1xBiotin [K2]	12	Q6P1J9	Q6P1J9 [282-292]	Q6P1J9 1xBiotin [K283]	Parafibromin OS=Homo sapiens OX=9606 GN=CDC73 PE=1 SV=1	1	1484.77	245523	277237	236436	254216	219912	240447	0.941227	-0.0873853	0.402078	0.39569	313	0.71038	0.148509
[K].GKGPLPMEAIEK.[M]	1xBiotin [K2]; 1xOxidation [M7]	1	Q6P1N0	Q6P1N0 [64-75]	Q6P1N0 1xBiotin [K65]	Coiled-coil and C2 domain-containing protein 1A OS=Homo sapiens OX=9606 GN=CC2D1A PE=1 SV=1	1	1511.76	63583.6	114769	64455.7	104801	63581.2	66971.1	0.969297	-0.0449896	0.913417	0.0393311	522	0.967662	0.0142765
[K].GKGPLPMEAIEK.[M]	1xBiotin [K2]	15	Q6P1N0	Q6P1N0 [64-75]	Q6P1N0 1xBiotin [K65]	Coiled-coil and C2 domain-containing protein 1A OS=Homo sapiens OX=9606 GN=CC2D1A PE=1 SV=1	1	1495.76	210686	327594	371457	301693	331118	270408	0.992836	-0.0103721	0.968117	0.0140721	545	0.982328	0.00774349
[K].WSNKLQYHAGLASGLLNQQSLK.[R]	1xBiotin [K4]	7	Q6P2C8	Q6P2C8 [113-134]	Q6P2C8 1xBiotin [K116]	Mediator of RNA polymerase II transcription subunit 27 OS=Homo sapiens OX=9606 GN=MED27 PE=1 SV=1	1	2682.38	7380.04	29761.6	46002.3	5124.45	3374.75	10921.3	0.233577	-2.09803	0.136557	0.864686	138	0.547218	0.26184
[K].SVVTAPIIKGNLGANLSGLGR.[N]	1xBiotin [K9]	2	Q6P4R8	Q6P4R8 [1199-1219]	Q6P4R8 1xBiotin [K1207]	Nuclear factor related to kappa-B-binding protein OS=Homo sapiens OX=9606 GN=NFRKB PE=1 SV=2	1	2263.26	9923.46	11665.1	5872.17	4874.73	7739.26	9969.47	0.82239	-0.282105	0.512143	0.290609	385	0.735624	0.133344
[K].EPFGKLQLSSR.[D]	1xBiotin [K5]	5	Q6PCB5	Q6PCB5 [24-34]	Q6PCB5 1xBiotin [K28]	Lysine-specific demethylase RSBN1L OS=Homo sapiens OX=9606 GN=RSBN1L PE=1 SV=2	1	1487.77	4590.44	41129	26521	3814.5	4587.6	2919.39	0.15672	-2.67374	0.128679	0.890492	129	0.551625	0.258356
[K].KQAQPSCAPASRPPAK.[Q]	1xBiotin [K1]; 1xCarbamidomethyl [C7]	15	Q6W2J9	Q6W2J9 [1305-1320]	Q6W2J9 1xBiotin [K1305]	BCL-6 corepressor OS=Homo sapiens OX=9606 GN=BCOR PE=1 SV=1	1	1919.96	25015.2	2783.54	22580.1	30332.4	17898.9	20326.6	1.36085	0.444503	0.491067	0.30886	371	0.731967	0.135508
[K].SDKLVYVDLLR.[E]	1xBiotin [K3]	27	Q6W2J9	Q6W2J9 [800-810]	Q6W2J9 1xBiotin [K802]	BCL-6 corepressor OS=Homo sapiens OX=9606 GN=BCOR PE=1 SV=1	1	1546.83	80390.2	67254.9	333357	296406	223841	296260	1.69751	0.763422	0.281435	0.550622	249	0.625035	0.204096
[K].AALSSQQQQQLALLLQQFQTLKMR.[I]	1xBiotin [K22]; 1xOxidation [M23]	2	Q6Y7W6	Q6Y7W6 [646-669]	Q6Y7W6 1xBiotin [K667]	GRB10-interacting GYF protein 2 OS=Homo sapiens OX=9606 GN=GIGYF2 PE=1 SV=1	1	3014.59	6677.57	81777.7	5455.15	10626.3	4825.08	8333.27	0.253269	-1.98126	0.407747	0.389609	316	0.713557	0.146571
[K].AALSSQQQQQLALLLQQFQTLKMR.[I]	1xBiotin [K22]	2	Q6Y7W6	Q6Y7W6 [646-669]	Q6Y7W6 1xBiotin [K667]	GRB10-interacting GYF protein 2 OS=Homo sapiens OX=9606 GN=GIGYF2 PE=1 SV=1	1	2998.6	1763.5	54898.7	2327.04	7459.68	2147.59	5195.82	0.250946	-1.99455	0.45179	0.345063	347	0.719999	0.142668
[R].ISRPHPSTAESKAPTPK.[F]	1xBiotin [K]	64	Q71RC2	Q71RC2 [460-476]	Q71RC2 1xBiotin [K]	La-related protein 4 OS=Homo sapiens OX=9606 GN=LARP4 PE=1 SV=3	1	2030.05	994765	776491	733162	782026	622405	697825	0.839419	-0.252537	0.223555	0.650615	210	0.588696	0.230109
[K].TIGGGDDSFNTFFSETGAGKHVPR.[A]	1xBiotin [K20]	2	Q71U36; P68363	Q71U36 [41-64]; P68363 [41-64]	Q71U36 1xBiotin [K60]; P68363 1xBiotin [K60]	Tubulin alpha-1A chain OS=Homo sapiens OX=9606 GN=TUBA1A PE=1 SV=1 Tubulin alpha-1B chain OS=Homo sapiens OX=9606 GN=TUBA1B PE=1 SV=1	1	2723.25	191636	19930.7	3240.29	34255.8	6591.16	22869.7	0.296623	-1.7533	0.453643	0.343286	348	0.720875	0.14214
[K].SGPTVTKVVTVVTTK.[K]	1xBiotin [K7]	10	Q7L014	Q7L014 [257-271]	Q7L014 1xBiotin [K263]	Probable ATP-dependent RNA helicase DDX46 OS=Homo sapiens OX=9606 GN=DDX46 PE=1 SV=2	1	1742.97	73944.5	72316.5	7904.61	75288.3	9729.12	77660.9	1.05522	0.0775409	0.93173	0.0307099	526	0.979557	0.00897047
[K].INAKLNYVPLEK.[Q]	1xBiotin [K4]	19	Q7L014	Q7L014 [904-915]	Q7L014 1xBiotin [K907]	Probable ATP-dependent RNA helicase DDX46 OS=Homo sapiens OX=9606 GN=DDX46 PE=1 SV=2	1	1627.89	612543	672302	578335	605648	624685	743945	1.05963	0.083558	0.509942	0.292479	383	0.736288	0.132953
[K].SSPLPAKGR.[D]	1xBiotin [K7]	29	Q7L2J0	Q7L2J0 [216-224]	Q7L2J0 1xBiotin [K222]	7SK snRNA methylphosphate capping enzyme OS=Homo sapiens OX=9606 GN=MEPCE PE=1 SV=1	1	1138.6	2.26906e+06	1.10821e+06	2.50237e+06	2.84652e+06	2.61537e+06	2.6873e+06	1.386	0.470928	0.158103	0.80106	156	0.560454	0.25146
[K].ALQEQLKVTTIK.[Q]	1xBiotin [K7]	3	Q7L590	Q7L590 [128-139]	Q7L590 1xBiotin [K134]	Protein MCM10 homolog OS=Homo sapiens OX=9606 GN=MCM10 PE=1 SV=2	1	1597.9	6231.73	2146.18	100781	43806.2	3337.33	112997	1.46703	0.552903	0.727291	0.138292	457	0.88007	0.0554829
[R].WVSEKFIVEGLR.[D]	1xBiotin [K5]	4	Q7RTN6	Q7RTN6 [14-25]	Q7RTN6 1xBiotin [K18]	STE20-related kinase adapter protein alpha OS=Homo sapiens OX=9606 GN=STRADA PE=1 SV=1	1	1688.88	5786.05	4678.93	5719.98	13122.1	2858.54	6030.13	1.35995	0.443554	0.559565	0.25215	395	0.783391	0.106022
[K].AGIKTK.[N]	1xBiotin [K4]	12	Q7Z417	Q7Z417 [147-152]	Q7Z417 1xBiotin [K150]	Nuclear fragile X mental retardation-interacting protein 2 OS=Homo sapiens OX=9606 GN=NUFIP2 PE=1 SV=1	1	843.476	50866.2	5160.35	63247.3	57734.9	46972.4	60916.3	1.3886	0.473631	0.442853	0.353741	340	0.720287	0.142494
[R].VLGPKIEAVQK.[V]	1xBiotin [K5]	15	Q7Z4V5	Q7Z4V5 [550-560]	Q7Z4V5 1xBiotin [K554]	Hepatoma-derived growth factor-related protein 2 OS=Homo sapiens OX=9606 GN=HDGFL2 PE=1 SV=1	1	1407.8	195121	181458	232784	246949	220594	229590	1.14404	0.194134	0.1639	0.785421	163	0.556054	0.254883
[K].GAMLTNTGKYAIPTIDAEAYAIGK.[K]	1xBiotin [K9]	10	Q7Z6E9	Q7Z6E9 [209-232]	Q7Z6E9 1xBiotin [K217]	E3 ubiquitin-protein ligase RBBP6 OS=Homo sapiens OX=9606 GN=RBBP6 PE=1 SV=1	1	2695.35	9941	8373.85	34903.9	20515.9	34441.8	5157.49	1.12959	0.175796	0.858079	0.0664727	497	0.954764	0.020104
[R].IKGPNAVQLVK.[T]	1xBiotin [K2]	10	Q7Z6Z7	Q7Z6Z7 [1916-1926]	Q7Z6Z7 1xBiotin [K1917]	E3 ubiquitin-protein ligase HUWE1 OS=Homo sapiens OX=9606 GN=HUWE1 PE=1 SV=3	1	1392.8	308299	339043	269386	251809	201128	219539	0.733561	-0.447011	0.0312216	1.50554	40	0.431639	0.364879
[K].HLMEGQKIITLDTATEIEGLSTGCK.[V]	1xBiotin [K7]; 1xCarbamidomethyl [C24]	18	Q86T24	Q86T24 [408-432]	Q86T24 1xBiotin [K414]	Transcriptional regulator Kaiso OS=Homo sapiens OX=9606 GN=ZBTB33 PE=1 SV=2	1	2971.46	107431	85901.2	107658	86211.9	74762.4	87414.8	0.82524	-0.277114	0.101176	0.994922	94	0.595218	0.225324
[K].HLMEGQKIITLDTATEIEGLSTGCK.[V]	1xBiotin [K7]; 1xCarbamidomethyl [C24]; 1xOxidation [M3]	14	Q86T24	Q86T24 [408-432]	Q86T24 1xBiotin [K414]	Transcriptional regulator Kaiso OS=Homo sapiens OX=9606 GN=ZBTB33 PE=1 SV=2	1	2987.45	75089.4	103278	43633.5	38301.8	30736.4	63304.7	0.596136	-0.746286	0.206429	0.68523	196	0.582424	0.234761
[R].TCPVMSGGPKYEYR.[W]	1xBiotin [K10]; 1xCarbamidomethyl [C2]; 1xOxidation [M5]	2	Q86TA1	Q86TA1 [86-99]	Q86TA1 1xBiotin [K95]	MOB kinase activator 3B OS=Homo sapiens OX=9606 GN=MOB3B PE=1 SV=2	1	1886.82	3343.17	57029.2	6914.4	2893.67	3209.55	4832.57	0.162525	-2.62127	0.339657	0.468959	277	0.678089	0.168714
[R].TCPVMSGGPKYEYR.[W]	1xBiotin [K10]; 1xCarbamidomethyl [C2]	14	Q86TA1	Q86TA1 [86-99]	Q86TA1 1xBiotin [K95]	MOB kinase activator 3B OS=Homo sapiens OX=9606 GN=MOB3B PE=1 SV=2	1	1870.83	129576	100038	122609	141066	122780	119901	1.0895	0.123666	0.397732	0.400409	311	0.707222	0.150444
[K].VTKDGYADIVDVLNSPLEGPDQK.[S]	1xBiotin [K3]	28	Q86TX2	Q86TX2 [284-306]	Q86TX2 1xBiotin [K286]	Acyl-coenzyme A thioesterase 1 OS=Homo sapiens OX=9606 GN=ACOT1 PE=1 SV=1	1	2699.32	91650.5	84788.2	63030.3	49363.9	59679.6	94807.4	0.851262	-0.232325	0.50516	0.296571	380	0.735141	0.133629
[K].AFSLKTISTSDPAEVLVK.[N]	1xBiotin [K5]	16	Q86UE4	Q86UE4 [487-504]	Q86UE4 1xBiotin [K491]	Protein LYRIC OS=Homo sapiens OX=9606 GN=MTDH PE=1 SV=2	1	2132.13	4993.66	3178.07	3435.51	35024.5	25396.9	24645.8	7.3288	2.87358	0.00194672	2.7107	5	0.215307	0.666941
[K].KIMAILIK.[R]	1xBiotin [K1]	1	Q86UK0	Q86UK0 [1728-1735]	Q86UK0 1xBiotin [K1728]	ATP-binding cassette sub-family A member 12 OS=Homo sapiens OX=9606 GN=ABCA12 PE=1 SV=3	1	1155.7	20839.8	8934.85	28233.4	9457.35	20026.1	7564.27	0.638665	-0.64687	0.364088	0.438794	292	0.689523	0.161451
[K].NSSIQLKTSFL.[-]	1xBiotin [K7]	2	Q86XA9	Q86XA9 [2030-2040]	Q86XA9 1xBiotin [K2036]	HEAT repeat-containing protein 5A OS=Homo sapiens OX=9606 GN=HEATR5A PE=1 SV=2	1	1463.76	42448.6	47232.3	31027.7	36496.2	26190.9	34023.8	0.801192	-0.319779	0.234736	0.62942	222	0.584726	0.233048
[K].AAFQSQYKSHFVAASLSNQK.[A]	1xBiotin [K8]	28	Q86XP3	Q86XP3 [701-720]	Q86XP3 1xBiotin [K708]	ATP-dependent RNA helicase DDX42 OS=Homo sapiens OX=9606 GN=DDX42 PE=1 SV=1	1	2438.19	130769	171545	187495	148472	200678	172304	1.06461	0.0903211	0.665633	0.176765	436	0.844254	0.0735268
[K].AEPTAAPHPVLKQVIKPR.[R]	1xBiotin [K12]	3	Q86YP4	Q86YP4 [488-505]	Q86YP4 1xBiotin [K499]	Transcriptional repressor p66-alpha OS=Homo sapiens OX=9606 GN=GATAD2A PE=1 SV=1	1	2178.22	4635.38	124694	132256	167051	161747	201320	2.02656	1.01903	0.106741	0.971669	101	0.584433	0.233266
[R].GVLHTFSPSPKLQNSASATALVSR.[T]	1xBiotin [K11]	7	Q86YP4	Q86YP4 [540-563]	Q86YP4 1xBiotin [K550]	Transcriptional repressor p66-alpha OS=Homo sapiens OX=9606 GN=GATAD2A PE=1 SV=1	1	2694.4	52428	58377.6	7068.4	3958.26	1973	3724.42	0.0819153	-3.60972	0.0901427	1.04507	88	0.566465	0.246827
[K].TPLSTGGTLAFVSPSLAVHKSSSAVDR.[Q]	1xBiotin [K20]	17	Q86YP4	Q86YP4 [586-612]	Q86YP4 1xBiotin [K605]	Transcriptional repressor p66-alpha OS=Homo sapiens OX=9606 GN=GATAD2A PE=1 SV=1	1	2911.5	161262	147206	94798	135334	138924	139012	1.0248	0.0353485	0.877259	0.0568721	506	0.958744	0.0182975
[K].LSSSMNSIKTFWSPELK.[K]	1xBiotin [K9]	16	Q8IUD2	Q8IUD2 [179-195]	Q8IUD2 1xBiotin [K187]	ELKS/Rab6-interacting/CAST family member 1 OS=Homo sapiens OX=9606 GN=ERC1 PE=1 SV=1	1	2181.07	28639.5	44844.5	32665.2	14763.1	24294.9	32841.4	0.677342	-0.562044	0.185118	0.732552	178	0.575112	0.240247
[K].EKPDIFQLVSVK.[L]	1xBiotin [K2]	1	Q8IWA0	Q8IWA0 [122-133]	Q8IWA0 1xBiotin [K123]	WD repeat-containing protein 75 OS=Homo sapiens OX=9606 GN=WDR75 PE=1 SV=1	0	1628.87	16797.2	10975.2	20057.3	17619.7	2166.65	10894	0.641452	-0.640587	0.333565	0.47682	274	0.673216	0.171846
[K].MTHKLVFLEDGTSQVR.[K]	1xBiotin [K4]	15	Q8IWC1	Q8IWC1 [784-799]	Q8IWC1 1xBiotin [K787]	MAP7 domain-containing protein 3 OS=Homo sapiens OX=9606 GN=MAP7D3 PE=1 SV=2	1	2087.04	128667	170187	149362	119625	120003	132969	0.831287	-0.266581	0.119492	0.922663	113	0.584769	0.233016
[K].MTHKLVFLEDGTSQVR.[K]	1xBiotin [K4]; 1xOxidation [M1]	12	Q8IWC1	Q8IWC1 [784-799]	Q8IWC1 1xBiotin [K787]	MAP7 domain-containing protein 3 OS=Homo sapiens OX=9606 GN=MAP7D3 PE=1 SV=2	1	2103.04	116311	111400	89462.6	108495	3053.75	96560.9	0.656138	-0.60793	0.349484	0.456573	284	0.680509	0.167166
[K].SSYKSILPYPVSPK.[Q]	1xBiotin [K4]	22	Q8IWI9	Q8IWI9 [913-926]	Q8IWI9 1xBiotin [K916]	MAX gene-associated protein OS=Homo sapiens OX=9606 GN=MGA PE=1 SV=4	1	1791.93	220437	273217	222690	231968	201436	223339	0.916797	-0.125326	0.36544	0.437184	293	0.689721	0.161327
[K].GGVGKLVTLR.[N]	1xBiotin [K5]	13	Q8IX01	Q8IX01 [239-248]	Q8IX01 1xBiotin [K243]	SURP and G-patch domain-containing protein 2 OS=Homo sapiens OX=9606 GN=SUGP2 PE=1 SV=2	1	1225.71	118949	115807	107510	142337	94092.4	120012	1.04142	0.0585457	0.758495	0.120047	466	0.900103	0.0457078
[K].HLKTLR.[H]	1xBiotin [K3]	1	Q8IZE3	Q8IZE3 [56-61]	Q8IZE3 1xBiotin [K58]	Protein-associating with the carboxyl-terminal domain of ezrin OS=Homo sapiens OX=9606 GN=SCYL3 PE=1 SV=3	1	993.566	58001.5	37443.3	92158.8	7823.94	4589.32	75197.1	0.466998	-1.09851	0.299801	0.523167	254	0.652716	0.185276
[R].KPIDYTVLDDVGHGVK.[W]	1xBiotin [K1]	5	Q8IZP0	Q8IZP0 [139-154]	Q8IZP0 1xBiotin [K139]	Abl interactor 1 OS=Homo sapiens OX=9606 GN=ABI1 PE=1 SV=4	0	1982.01	41799.5	4701.42	10150	4960.43	7899.95	5272.82	0.320086	-1.64347	0.330552	0.48076	270	0.67702	0.169399
[K].KFVPDYYK.[MV]	1xBiotin [K1]	17	Q8IZX4	Q8IZX4 [1554-1561]	Q8IZX4 1xBiotin [K1554]	Transcription initiation factor TFIID subunit 1-like OS=Homo sapiens OX=9606 GN=TAF1L PE=1 SV=1	1	1285.63	684847	738412	722178	696210	626408	543919	0.870003	-0.200907	0.11783	0.928743	111	0.587029	0.231341
[R].IQPEEKPVEVSPAVTKGLYIAK.[Q]	1xBiotin [K]	12	Q8N0X7	Q8N0X7 [460-481]	Q8N0X7 1xBiotin [K]	Spartin OS=Homo sapiens OX=9606 GN=SPART PE=1 SV=1	1	2622.42	366192	436923	385473	368143	386724	429360	0.996331	-0.00530319	0.960833	0.0173519	538	0.987622	0.00540909
[K].VQTLSNQPLLKSPAPPLLHVAALGQK.[Q]	1xBiotin [K11]	21	Q8N163	Q8N163 [113-138]	Q8N163 1xBiotin [K123]	Cell cycle and apoptosis regulator protein 2 OS=Homo sapiens OX=9606 GN=CCAR2 PE=1 SV=2	1	2946.66	201024	156643	679591	763581	518987	539270	1.7564	0.812622	0.230029	0.638217	219	0.58085	0.235936
[R].GVGKASALGLGDGEEEAPPSR.[S]	1xBiotin [K4]	8	Q8N1G0	Q8N1G0 [1163-1183]	Q8N1G0 1xBiotin [K1166]	Zinc finger protein 687 OS=Homo sapiens OX=9606 GN=ZNF687 PE=1 SV=1	1	2223.07	8857.71	7233.98	4422.56	32402.2	5584.98	6449.86	2.16616	1.11514	0.420589	0.376142	325	0.715649	0.1453
[R].LKGTVLPVATIQNASTAMLMAASVAR.[K]	1xBiotin [K2]	6	Q8N1G0	Q8N1G0 [396-421]	Q8N1G0 1xBiotin [K397]	Zinc finger protein 687 OS=Homo sapiens OX=9606 GN=ZNF687 PE=1 SV=1	1	2840.52	3078.65	1795.81	7253.76	6030.72	8889.74	5646.32	1.69578	0.761948	0.22058	0.656434	207	0.589279	0.229679
[K].MIAKNVLGLVPQALPK.[A]	1xBiotin [K4]	13	Q8N1G0	Q8N1G0 [436-451]	Q8N1G0 1xBiotin [K439]	Zinc finger protein 687 OS=Homo sapiens OX=9606 GN=ZNF687 PE=1 SV=1	1	1918.1	7430.8	9968.86	4584.21	14651.1	30954.1	39177	3.85656	1.94731	0.0469072	1.32876	53	0.489428	0.310311
[K].MIAKNVLGLVPQALPK.[A]	1xBiotin [K4]; 1xOxidation [M1]	8	Q8N1G0	Q8N1G0 [436-451]	Q8N1G0 1xBiotin [K439]	Zinc finger protein 687 OS=Homo sapiens OX=9606 GN=ZNF687 PE=1 SV=1	1	1934.1	4299.36	87319.9	81223	23078.3	12087.3	144368	1.03872	0.0548012	0.966621	0.0147439	542	0.986238	0.00601808
[K].GKIEVLDSPASK.[K]	1xBiotin [K2]	1	Q8N5I9	Q8N5I9 [171-182]	Q8N5I9 1xBiotin [K172]	Uncharacterized protein C12orf45 OS=Homo sapiens OX=9606 GN=C12orf45 PE=1 SV=2	1	1469.77	38243	57565.5	33837	2194.38	1868.19	2326.39	0.0492802	-4.34285	0.00487384	2.31213	13	0.207326	0.683347
[R].KTEYISTEFNR.[Y]	1xBiotin [K1]	9	Q8N7H5	Q8N7H5 [133-143]	Q8N7H5 1xBiotin [K133]	RNA polymerase II-associated factor 1 homolog OS=Homo sapiens OX=9606 GN=PAF1 PE=1 SV=2	1	1613.76	89500	85751.2	56586.2	92629.1	59367.1	9445.84	0.696359	-0.522097	0.422968	0.373693	328	0.713113	0.146842
[R].YNLYTAEGKYIFK.[E]	1xBiotin [K9]	14	Q8N9N2	Q8N9N2 [323-335]	Q8N9N2 1xBiotin [K331]	Activating signal cointegrator 1 complex subunit 1 OS=Homo sapiens OX=9606 GN=ASCC1 PE=1 SV=1	1	1835.9	52310.7	53780.6	34627.9	36672.6	4154.5	42828.7	0.594487	-0.750283	0.23117	0.636069	220	0.581077	0.235766
[R].RPDQQLQGEGKIIDR.[R]	1xBiotin [K11]	23	Q8NC51	Q8NC51 [112-126]	Q8NC51 1xBiotin [K122]	Plasminogen activator inhibitor 1 RNA-binding protein OS=Homo sapiens OX=9606 GN=SERBP1 PE=1 SV=2	1	1979.01	561460	536594	750787	702979	503183	752906	1.05962	0.0835466	0.736793	0.132655	461	0.883832	0.0536303
[R].AKVEFNIR.[K]	1xBiotin [K2]	13	Q8NC51	Q8NC51 [302-309]	Q8NC51 1xBiotin [K303]	Plasminogen activator inhibitor 1 RNA-binding protein OS=Homo sapiens OX=9606 GN=SERBP1 PE=1 SV=2	1	1202.64	170246	156720	264225	252174	199535	113366	0.955825	-0.065181	0.876866	0.0570667	504	0.962117	0.0167722
[R].KSVSPSK.[T]	1xBiotin [K1]	4	Q8NCD3	Q8NCD3 [554-560]	Q8NCD3 1xBiotin [K554]	Holliday junction recognition protein OS=Homo sapiens OX=9606 GN=HJURP PE=1 SV=2	1	958.503	7531.15	2364.17	40146.6	27551.1	21927.5	28886.3	1.56598	0.647069	0.476044	0.322353	363	0.725212	0.139535
[R].EGMKNTSYVLK.[H]	1xBiotin [K4]; 1xOxidation [M3]	1	Q8ND82	Q8ND82 [164-174]	Q8ND82 1xBiotin [K167]	Zinc finger protein 280C OS=Homo sapiens OX=9606 GN=ZNF280C PE=1 SV=1	1	1511.72	290624	275859	228507	382064	263247	252681	1.12956	0.175766	0.492611	0.307496	372	0.732295	0.135314
[R].EGMKNTSYVLK.[H]	1xBiotin [K4]	14	Q8ND82	Q8ND82 [164-174]	Q8ND82 1xBiotin [K167]	Zinc finger protein 280C OS=Homo sapiens OX=9606 GN=ZNF280C PE=1 SV=1	1	1495.73	619490	493927	653327	665176	537527	554487	0.994592	-0.00782343	0.962028	0.0168123	539	0.987016	0.00567597
[R].VELRDMVVALLEVWK.[D]	1xBiotin [K15]	1	Q8NFA0	Q8NFA0 [287-301]	Q8NFA0 1xBiotin [K301]	Ubiquitin carboxyl-terminal hydrolase 32 OS=Homo sapiens OX=9606 GN=USP32 PE=1 SV=1	1	2026.09	5204.15	9727.48	9315.34	5239.31	21216.7	7479.21	1.39956	0.484977	0.568146	0.24554	399	0.78743	0.103788
[K].SPFLPSMKMQK.[V]	1xBiotin [K]	13	Q8NFD5	Q8NFD5 [1559-1569]	Q8NFD5 1xBiotin [K]	AT-rich interactive domain-containing protein 1B OS=Homo sapiens OX=9606 GN=ARID1B PE=1 SV=2	1	1519.75	84688.2	99661.1	5986.79	3188.08	1790.68	105612	0.58103	-0.783316	0.586551	0.231694	406	0.798923	0.0974952
[K].QALAVGNKIVLHTEQK.[Q]	1xBiotin [K8]	6	Q8NG31	Q8NG31 [1241-1256]	Q8NG31 1xBiotin [K1248]	Kinetochore scaffold 1 OS=Homo sapiens OX=9606 GN=KNL1 PE=1 SV=3	1	1975.08	8374.47	2189.08	88647.3	104489	5786.97	99857	2.11804	1.08273	0.433778	0.362733	335	0.716057	0.145053
[K].GLWMPLGKEVK.[V]	1xBiotin [K8]	1	Q8TA86	Q8TA86 [91-101]	Q8TA86 1xBiotin [K98]	Retinitis pigmentosa 9 protein OS=Homo sapiens OX=9606 GN=RP9 PE=1 SV=2	1	1483.78	38272.8	26689.7	10953.8	8153.66	1895.24	5604.88	0.206198	-2.2779	0.0687196	1.16292	76	0.500025	0.301008
[R].ELPHFTEAGLKILR.[V]	1xBiotin [K11]	19	Q8TCU4	Q8TCU4 [1819-1832]	Q8TCU4 1xBiotin [K1829]	Alstrom syndrome protein 1 OS=Homo sapiens OX=9606 GN=ALMS1 PE=1 SV=4	1	1850	115261	161492	98468.3	88350	69655.4	68143.8	0.602709	-0.730467	0.0672706	1.17217	75	0.496009	0.304511
[R].NQDATDDTELQNMNEYLSSFKVAQYVVR.[E]	1xBiotin [K21]; 1xOxidation [M13]	3	Q8TDI0	Q8TDI0 [1269-1296]	Q8TDI0 1xBiotin [K1289]	Chromodomain-helicase-DNA-binding protein 5 OS=Homo sapiens OX=9606 GN=CHD5 PE=1 SV=1	1	3520.6	8704.11	52186	15367.1	8332.93	9123.85	4904.96	0.293241	-1.76984	0.256507	0.590901	234	0.606189	0.217392
[K].VTINNKVILLK.[K]	1xBiotin [K6]	7	Q8TEQ6	Q8TEQ6 [818-828]	Q8TEQ6 1xBiotin [K823]	Gem-associated protein 5 OS=Homo sapiens OX=9606 GN=GEMIN5 PE=1 SV=3	1	1480.89	209471	210466	191209	189927	157763	214098	0.919237	-0.121491	0.399798	0.39816	312	0.708616	0.149589
[K].SRPGSVVPTTLFQGIKTVNPTFR.[G]	1xBiotin [K16]	27	Q8TEY7	Q8TEY7 [243-265]	Q8TEY7 1xBiotin [K258]	Ubiquitin carboxyl-terminal hydrolase 33 OS=Homo sapiens OX=9606 GN=USP33 PE=1 SV=2	1	2728.46	396400	223272	293852	215751	237356	322876	0.84944	-0.235415	0.487158	0.31233	368	0.732061	0.135453
[K].ISKGADPK.[S]	1xBiotin [K3]	12	Q8WU90	Q8WU90 [94-101]	Q8WU90 1xBiotin [K96]	Zinc finger CCCH domain-containing protein 15 OS=Homo sapiens OX=9606 GN=ZC3H15 PE=1 SV=1	1	1041.54	159739	18665.1	178456	171254	153376	145660	1.31786	0.398195	0.499636	0.301347	376	0.734836	0.133809
[K].ISKFGFAIGSQTTK.[K]	1xBiotin [K3]	4	Q8WW12	Q8WW12 [68-81]	Q8WW12 1xBiotin [K70]	PEST proteolytic signal-containing nuclear protein OS=Homo sapiens OX=9606 GN=PCNP PE=1 SV=2	1	1710.89	21407.9	2430.01	9943.35	4150.56	4426.18	5540.76	0.417909	-1.25874	0.301832	0.520235	256	0.652004	0.18575
[K].FGFAIGSQTTKK.[A]	1xBiotin [K]	27	Q8WW12	Q8WW12 [71-82]	Q8WW12 1xBiotin [K]	PEST proteolytic signal-containing nuclear protein OS=Homo sapiens OX=9606 GN=PCNP PE=1 SV=2	1	1510.77	619623	626601	607679	622065	482555	573169	0.905004	-0.144005	0.227694	0.642648	214	0.588388	0.230336
[R].EGKYIPLPQR.[V]	1xBiotin [K3]	16	Q8WWM7	Q8WWM7 [346-355]	Q8WWM7 1xBiotin [K348]	Ataxin-2-like protein OS=Homo sapiens OX=9606 GN=ATXN2L PE=1 SV=2	1	1426.75	420201	482992	505835	513200	342006	347461	0.853544	-0.228463	0.327619	0.484631	267	0.678551	0.168418
[K].WQEPPPVKQVKPLPAPLDGQR.[K]	1xBiotin [K8]	3	Q8WWY3	Q8WWY3 [331-351]	Q8WWY3 1xBiotin [K338]	U4/U6 small nuclear ribonucleoprotein Prp31 OS=Homo sapiens OX=9606 GN=PRPF31 PE=1 SV=2	1	2606.39	7702.43	36098.5	2708.82	26674.9	7448.5	19389.2	1.15057	0.202345	0.85298	0.069061	496	0.951004	0.0218175
[K].VAEANQKYFSSMAEFLK.[V]	1xBiotin [K7]	5	Q8WWY3	Q8WWY3 [472-488]	Q8WWY3 1xBiotin [K478]	U4/U6 small nuclear ribonucleoprotein Prp31 OS=Homo sapiens OX=9606 GN=PRPF31 PE=1 SV=2	1	2189.04	29461.3	8720.67	10130.2	7792.63	2890.7	6142.97	0.348283	-1.52167	0.199942	0.699097	188	0.588126	0.23053
[K].WCPTTNKPVKSPTPTVNPR.[K]	1xBiotin [K10]; 1xCarbamidomethyl [C2]	1	Q8WY36	Q8WY36 [149-167]	Q8WY36 1xBiotin [K158]	HMG box transcription factor BBX OS=Homo sapiens OX=9606 GN=BBX PE=1 SV=1	1	2406.21	3988.21	192174	224952	159343	153203	150596	1.0998	0.137241	0.848792	0.0711987	491	0.955971	0.0195551
[K].GALYKTLVSEGMLTSLR.[A]	1xBiotin [K5]	6	Q8WY36	Q8WY36 [617-633]	Q8WY36 1xBiotin [K621]	HMG box transcription factor BBX OS=Homo sapiens OX=9606 GN=BBX PE=1 SV=1	1	2065.08	17856.7	18993.1	10882.8	10990	5691.95	4203.82	0.437559	-1.19245	0.0519196	1.28467	57	0.503711	0.297818
[R].ISFVEEDVHPKWIPGAADDSK.[L]	1xBiotin [K11]	24	Q8WYP5	Q8WYP5 [1231-1251]	Q8WYP5 1xBiotin [K1241]	Protein ELYS OS=Homo sapiens OX=9606 GN=AHCTF1 PE=1 SV=3	1	2566.23	300290	309439	263466	248419	228821	272328	0.85842	-0.220245	0.094202	1.02594	92	0.566236	0.247003
[R].TKNISAISYINQR.[N]	1xBiotin [K2]	46	Q92541	Q92541 [554-566]	Q92541 1xBiotin [K555]	RNA polymerase-associated protein RTF1 homolog OS=Homo sapiens OX=9606 GN=RTF1 PE=1 SV=4	1	1733.9	2.09368e+06	2.69877e+06	2.46245e+06	2.49857e+06	2.26314e+06	2.34682e+06	0.979825	-0.0294047	0.809093	0.0920014	483	0.926353	0.0332234
[K].AYSFKEQIIELELK.[E]	1xBiotin [K5]	32	Q92616	Q92616 [798-811]	Q92616 1xBiotin [K802]	eIF-2-alpha kinase activator GCN1 OS=Homo sapiens OX=9606 GN=GCN1 PE=1 SV=6	1	1937.01	333040	377468	188493	185736	136840	241776	0.627756	-0.671725	0.159293	0.797802	157	0.561078	0.250977
[K].AYSFKEQIIELELKEEIK.[K]	1xBiotin [K5]	6	Q92616	Q92616 [798-815]	Q92616 1xBiotin [K802]	eIF-2-alpha kinase activator GCN1 OS=Homo sapiens OX=9606 GN=GCN1 PE=1 SV=6	2	2436.27	6633.88	39774.6	8865.86	3621.6	1914.86	5959.84	0.207986	-2.26544	0.246481	0.608217	229	0.595214	0.225327
[K].VLEEANQAINPKLMQLVDHR.[G]	1xBiotin [K12]	5	Q92841	Q92841 [536-555]	Q92841 1xBiotin [K547]	Probable ATP-dependent RNA helicase DDX17 OS=Homo sapiens OX=9606 GN=DDX17 PE=1 SV=2	1	2544.31	10642.6	57373.5	3068.66	8231.55	8541.79	8245.48	0.351958	-1.50653	0.416991	0.379873	323	0.71392	0.146351
[K].LGKITFIR.[N]	1xBiotin [K3]	19	Q92890	Q92890 [265-272]	Q92890 1xBiotin [K267]	Ubiquitin recognition factor in ER-associated degradation protein 1 OS=Homo sapiens OX=9606 GN=UFD1 PE=1 SV=3	1	1173.68	227832	315764	322577	347075	306255	419257	1.2383	0.308367	0.200756	0.697332	189	0.587397	0.231068
[M].AASGSGMAQKTWELANNMQEAQSIDEIYK.[Y]	1xAcetyl [N-Term]; 1xBiotin [K10]	8	Q92905	Q92905 [2-30]	Q92905 1xAcetyl [N-Term]; 1xBiotin [K11]	COP9 signalosome complex subunit 5 OS=Homo sapiens OX=9606 GN=COPS5 PE=1 SV=4	1	3439.56	67811	81182.4	16655.2	4741.56	8708.83	34308.7	0.288316	-1.79428	0.144912	0.838896	142	0.56434	0.248459
[M].AASGSGMAQKTWELANNMQEAQSIDEIYK.[Y]	1xAcetyl [N-Term]; 1xBiotin [K10]; 1xOxidation [M]	7	Q92905	Q92905 [2-30]	Q92905 1xAcetyl [N-Term]; 1xBiotin [K11]	COP9 signalosome complex subunit 5 OS=Homo sapiens OX=9606 GN=COPS5 PE=1 SV=4	1	3455.56	2125.68	34241.1	9538.33	6798.07	7625.59	11295.2	0.560261	-0.83583	0.530314	0.275467	389	0.753891	0.122691
[R].YTYLEKAIK.[I]	1xBiotin [K6]	7	Q93009	Q93009 [1091-1099]	Q93009 1xBiotin [K1096]	Ubiquitin carboxyl-terminal hydrolase 7 OS=Homo sapiens OX=9606 GN=USP7 PE=1 SV=2	1	1354.71	115347	128367	90053.2	129900	99298.1	124511	1.05975	0.0837205	0.674134	0.171254	441	0.845342	0.0729674
[K].FASVFGTMPLKVVEHR.[A]	1xBiotin [K11]	1	Q93063	Q93063 [680-695]	Q93063 1xBiotin [K690]	Exostosin-2 OS=Homo sapiens OX=9606 GN=EXT2 PE=1 SV=1	1	2044.05	33858.4	2978.09	2782.5	6204.53	9730.44	6567.13	0.567963	-0.816132	0.612012	0.21324	415	0.815525	0.0885628
[R].VEENFLKLTHVQR.[Q]	1xBiotin [K7]	2	Q96A33	Q96A33 [413-425]	Q96A33 1xBiotin [K419]	Coiled-coil domain-containing protein 47 OS=Homo sapiens OX=9606 GN=CCDC47 PE=1 SV=1	1	1838.96	2835.51	66211.6	69555.4	56191.6	4221.12	7050.98	0.486743	-1.03877	0.437011	0.359508	337	0.717112	0.144413
[R].SSSSPLVVVSVKSPNQSLR.[L]	1xBiotin [K12]	5	Q96B01	Q96B01 [315-333]	Q96B01 1xBiotin [K326]	RAD51-associated protein 1 OS=Homo sapiens OX=9606 GN=RAD51AP1 PE=1 SV=1	1	2197.16	10711.9	34575.6	10786.9	10086.9	19249.6	5719.4	0.625168	-0.677684	0.474561	0.323708	361	0.726959	0.13849
[M].AAGFKTVEPLEYYR.[R]	1xAcetyl [N-Term]; 1xBiotin [K5]	15	Q96B26	Q96B26 [2-15]	Q96B26 1xAcetyl [N-Term]; 1xBiotin [K6]	Exosome complex component RRP43 OS=Homo sapiens OX=9606 GN=EXOSC8 PE=1 SV=1	1	1911.93	23094.6	22747.3	19953.5	23882.4	18964.7	24256.3	1.01988	0.0283969	0.835996	0.0777959	489	0.94541	0.0243796
[K].EQQKGVQPLTFG.[-]	1xBiotin [K4]	5	Q96BR5	Q96BR5 [220-231]	Q96BR5 1xBiotin [K223]	Cytochrome c oxidase assembly factor 7 OS=Homo sapiens OX=9606 GN=COA7 PE=1 SV=2	1	1557.77	2058.37	9156.98	190473	131184	180999	3641.35	1.56591	0.646999	0.663724	0.178013	434	0.845712	0.0727774
[M].SNPFLKQVFNK.[D]	1xAcetyl [N-Term]; 1xBiotin [K6]	7	Q96BX8	Q96BX8 [2-12]	Q96BX8 1xAcetyl [N-Term]; 1xBiotin [K7]	MOB kinase activator 3A OS=Homo sapiens OX=9606 GN=MOB3A PE=1 SV=1	1	1589.81	15535.1	20927.5	11828.8	21844.8	14535.4	24430.8	1.25925	0.332567	0.352438	0.452918	285	0.683853	0.165037
[R].VNLIYGTISDGCTEQSCPVMSGGPKYEYR.[W]	1xBiotin [K25]; 2xCarbamidomethyl [C12; C17]	8	Q96BX8	Q96BX8 [72-100]	Q96BX8 1xBiotin [K96]	MOB kinase activator 3A OS=Homo sapiens OX=9606 GN=MOB3A PE=1 SV=1	1	3507.57	40283.3	36032.9	10344.5	9986.85	4796.59	27155.7	0.483946	-1.04708	0.265919	0.575251	239	0.615285	0.210924
[R].KLPEGESAPLELPAPPALPPKIFYIK.[Q]	1xBiotin [K]	8	Q96C00	Q96C00 [261-286]	Q96C00 1xBiotin [K]	Zinc finger and BTB domain-containing protein 9 OS=Homo sapiens OX=9606 GN=ZBTB9 PE=1 SV=1	2	3041.68	41761.3	31445	10958.6	4938.77	10777.1	7582.72	0.276821	-1.85298	0.0923061	1.03477	91	0.560937	0.251086
[K].SFFEAKVQAINVSSR.[F]	1xBiotin [K6]	11	Q96C19	Q96C19 [192-206]	Q96C19 1xBiotin [K197]	EF-hand domain-containing protein D2 OS=Homo sapiens OX=9606 GN=EFHD2 PE=1 SV=1	1	1908.96	6182.7	23651.1	10598.5	2645.28	2730.48	3235.69	0.212984	-2.23118	0.113319	0.945697	106	0.591183	0.228278
[K].TAASAPANVSKGTTPLAPPPKPVR.[R]	1xBiotin [K11]	84	Q96D71	Q96D71 [681-704]	Q96D71 1xBiotin [K691]	RalBP1-associated Eps domain-containing protein 1 OS=Homo sapiens OX=9606 GN=REPS1 PE=1 SV=3	1	2554.38	2.79927e+06	3.63544e+06	4.33166e+06	4.08689e+06	4.12415e+06	3.77679e+06	1.11345	0.155037	0.422812	0.373853	327	0.715031	0.145675
[R].VTENLASLTPKGLSPAMSPALQR.[L]	1xBiotin [K11]	41	Q96DF8	Q96DF8 [378-400]	Q96DF8 1xBiotin [K388]	Splicing factor ESS-2 homolog OS=Homo sapiens OX=9606 GN=ESS2 PE=1 SV=1	1	2607.36	256483	294484	262342	257108	189260	264036	0.873472	-0.195166	0.267006	0.573479	241	0.612674	0.212771
[K].YSWVLKTK.[T]	1xBiotin [K6]	8	Q96DT6	Q96DT6 [25-32]	Q96DT6 1xBiotin [K30]	Cysteine protease ATG4C OS=Homo sapiens OX=9606 GN=ATG4C PE=1 SV=1	1	1250.66	60033.5	77247.9	58730	61102.8	58551.3	63924.3	0.93657	-0.0945416	0.538311	0.268967	391	0.761345	0.118419
[K].MKIAWR.[Y]	1xBiotin [K2]	2	Q96EB1	Q96EB1 [158-163]	Q96EB1 1xBiotin [K159]	Elongator complex protein 4 OS=Homo sapiens OX=9606 GN=ELP4 PE=1 SV=2	1	1030.53	178773	174328	174783	193297	144567	192663	1.00501	0.00720731	0.959227	0.0180786	537	0.987807	0.0053278
[R].YQLLPKMEIGPVSSSR.[F]	1xBiotin [K6]; 1xOxidation [M7]	15	Q96EB1	Q96EB1 [164-179]	Q96EB1 1xBiotin [K169]	Elongator complex protein 4 OS=Homo sapiens OX=9606 GN=ELP4 PE=1 SV=2	1	2047.04	5171.21	35176	35659.7	59898.6	25709.5	39771.6	1.64958	0.722102	0.309323	0.509588	259	0.660446	0.180162
[R].YQLLPKMEIGPVSSSR.[F]	1xBiotin [K6]	22	Q96EB1	Q96EB1 [164-179]	Q96EB1 1xBiotin [K169]	Elongator complex protein 4 OS=Homo sapiens OX=9606 GN=ELP4 PE=1 SV=2	1	2031.04	144364	158592	114141	149812	118978	170538	1.0533	0.0749174	0.728532	0.137551	458	0.879647	0.0556916
[R].LLVKNQDVSISNVQPK.[T]	1xBiotin [K4]	13	Q96EV2	Q96EV2 [874-889]	Q96EV2 1xBiotin [K877]	RNA-binding protein 33 OS=Homo sapiens OX=9606 GN=RBM33 PE=1 SV=3	1	2008.09	10314.6	49955.1	54553.2	70706.5	64083.5	87705.9	1.93773	0.954369	0.0843089	1.07413	85	0.548504	0.26082
[K].TPQKEESDVPQWSSQFLQKSPLPTK.[R]	1xBiotin [K19]	17	Q96FZ2	Q96FZ2 [303-327]	Q96FZ2 1xBiotin [K321]	Abasic site processing protein HMCES OS=Homo sapiens OX=9606 GN=HMCES PE=1 SV=1	2	3111.55	73217.2	59955.7	57687.9	56671.5	50670.1	49774.8	0.823199	-0.280686	0.101305	0.994368	95	0.589704	0.229366
[K].EESDVPQWSSQFLQKSPLPTK.[R]	1xBiotin [K15]	11	Q96FZ2	Q96FZ2 [307-327]	Q96FZ2 1xBiotin [K321]	Abasic site processing protein HMCES OS=Homo sapiens OX=9606 GN=HMCES PE=1 SV=1	1	2657.29	38868.6	24305.1	29820.3	23964.1	35762.9	35032.2	1.01898	0.0271282	0.92287	0.0348596	525	0.972089	0.0122938
[R].GKFAQDVSQDDLIR.[A]	1xBiotin [K2]	16	Q96H20	Q96H20 [133-146]	Q96H20 1xBiotin [K134]	Vacuolar-sorting protein SNF8 OS=Homo sapiens OX=9606 GN=SNF8 PE=1 SV=1	1	1817.89	101144	91976.2	95098.2	98615.8	79354	85350.6	0.913616	-0.130341	0.257797	0.588722	235	0.606646	0.217065
[R].AEHIPAGKR.[T]	1xBiotin [K8]	1	Q96HC4	Q96HC4 [408-416]	Q96HC4 1xBiotin [K415]	PDZ and LIM domain protein 5 OS=Homo sapiens OX=9606 GN=PDLIM5 PE=1 SV=5	1	1204.63	121938	37490.7	126339	165573	89645.1	109962	1.27789	0.353764	0.511231	0.291383	384	0.736226	0.132989
[R].DLIYPK.[V]	1xBiotin [K6]	2	Q96IZ2	Q96IZ2 [111-116]	Q96IZ2 1xBiotin [K116]	Androgen-dependent TFPI-regulating protein OS=Homo sapiens OX=9606 GN=ADTRP PE=1 SV=1	0	974.502	4679.08	3342.48	7670.33	14046.1	9882.27	10936.2	2.22182	1.15174	0.0233107	1.63244	35	0.368309	0.433788
[R].SAVFLSFKSPIPCLPLR.[W]	1xBiotin [K8]; 1xCarbamidomethyl [C13]	7	Q96JM7	Q96JM7 [670-686]	Q96JM7 1xBiotin [K677]	Lethal(3)malignant brain tumor-like protein 3 OS=Homo sapiens OX=9606 GN=L3MBTL3 PE=1 SV=2	1	2158.16	8994.34	24687.1	9592.13	6895.17	5662.52	19616.7	0.743511	-0.427574	0.615343	0.210883	416	0.817992	0.0872508
[R].GLSHSPWAVKK.[I]	1xBiotin [K]	2	Q96KB5	Q96KB5 [55-65]	Q96KB5 1xBiotin [K]	Lymphokine-activated killer T-cell-originated protein kinase OS=Homo sapiens OX=9606 GN=PBK PE=1 SV=3	1	1435.75	311140	69982.6	250393	222314	293061	375768	1.41112	0.496838	0.36575	0.436816	294	0.687958	0.162438
[R].SLVPQVSQATGVQLPGKTITPAHFQLLR.[Q]	1xBiotin [K17]	17	Q96L91	Q96L91 [2728-2755]	Q96L91 1xBiotin [K2744]	E1A-binding protein p400 OS=Homo sapiens OX=9606 GN=EP400 PE=1 SV=4	1	3212.76	218519	5922.59	165896	108350	110779	174511	1.00846	0.0121521	0.987771	0.00534365	551	0.991357	0.00377011
[K].LKQQAVQQQK.[A]	1xBiotin [K2]	2	Q96L91	Q96L91 [2969-2978]	Q96L91 1xBiotin [K2970]	E1A-binding protein p400 OS=Homo sapiens OX=9606 GN=EP400 PE=1 SV=4	1	1424.77	17832.6	8423.23	24915.9	21177.5	25260.8	30072.4	1.49518	0.580315	0.194448	0.711197	181	0.594086	0.226151
[K].VAYAAQPALKTQFLTTPISQAQK.[L]	1xBiotin [K10]	30	Q96L91	Q96L91 [3009-3031]	Q96L91 1xBiotin [K3018]	E1A-binding protein p400 OS=Homo sapiens OX=9606 GN=EP400 PE=1 SV=4	1	2701.44	137755	297039	206518	238109	191226	214103	1.00331	0.00477315	0.988947	0.00482691	552	0.990739	0.00404085
[R].EMHKTLK.[L]	1xBiotin [K4]; 1xOxidation [M2]	46	Q96L93	Q96L93 [1226-1232]	Q96L93 1xBiotin [K1229]	Kinesin-like protein KIF16B OS=Homo sapiens OX=9606 GN=KIF16B PE=1 SV=2	1	1128.55	1.18507e+06	149587	1.23306e+06	838343	1.23391e+06	1.0402e+06	1.21215	0.277567	0.650523	0.186737	428	0.840512	0.0754561
[R].EMHKTLK.[L]	1xBiotin [K4]	9	Q96L93	Q96L93 [1226-1232]	Q96L93 1xBiotin [K1229]	Kinesin-like protein KIF16B OS=Homo sapiens OX=9606 GN=KIF16B PE=1 SV=2	1	1112.56	9.19855e+06	1.75919e+06	8.55676e+06	4.79173e+06	6.29257e+06	7.27511e+06	0.940808	-0.0880272	0.884471	0.0533166	508	0.962819	0.0164552
[K].LGKTIVITK.[T]	1xBiotin [K3]	8	Q96NC0	Q96NC0 [62-70]	Q96NC0 1xBiotin [K64]	Zinc finger matrin-type protein 2 OS=Homo sapiens OX=9606 GN=ZMAT2 PE=1 SV=1	1	1198.72	294439	187430	210056	212957	162452	170537	0.789026	-0.341854	0.249314	0.603253	230	0.599438	0.222256
[K].NASTVVVSDKYNLKPIPLK.[R]	1xBiotin [K]	27	Q96QC0	Q96QC0 [226-244]	Q96QC0 1xBiotin [K]	Serine/threonine-protein phosphatase 1 regulatory subunit 10 OS=Homo sapiens OX=9606 GN=PPP1R10 PE=1 SV=1	1	2312.27	218029	285237	163178	207930	168012	165869	0.812988	-0.298695	0.334042	0.476199	275	0.671728	0.172807
[K].NASTVVVSDKYNLKPIPLKR.[Q]	1xBiotin [K]	7	Q96QC0	Q96QC0 [226-245]	Q96QC0 1xBiotin [K]	Serine/threonine-protein phosphatase 1 regulatory subunit 10 OS=Homo sapiens OX=9606 GN=PPP1R10 PE=1 SV=1	2	2468.37	129806	94590.5	72179.2	145034	117055	125935	1.30835	0.38775	0.17828	0.748897	175	0.563366	0.249209
[K].AGDSLMVMIAMKMEHTIK.[S]	1xBiotin [K]	32	Q96RQ3	Q96RQ3 [670-687]	Q96RQ3 1xBiotin [K]	Methylcrotonoyl-CoA carboxylase subunit alpha, mitochondrial OS=Homo sapiens OX=9606 GN=MCCC1 PE=1 SV=3	1	2232.07	245070	448550	200016	4625.75	50691.2	124314	0.201012	-2.31465	0.047218	1.32589	54	0.483548	0.315561
[K].AGDSLMVMIAMKMEHTIK.[S]	1xBiotin [K12]; 3xOxidation [M]	44	Q96RQ3	Q96RQ3 [670-687]	Q96RQ3 1xBiotin [K681]	Methylcrotonoyl-CoA carboxylase subunit alpha, mitochondrial OS=Homo sapiens OX=9606 GN=MCCC1 PE=1 SV=3	1	2280.06	79664.5	159134	46797	202396	66790.9	154225	1.48256	0.568088	0.425576	0.371023	330	0.713163	0.146811
[K].AGDSLMVMIAMKMEHTIK.[S]	1xBiotin [K]; 4xOxidation [M6; M8; M11; M13]	8	Q96RQ3	Q96RQ3 [670-687]	Q96RQ3 1xBiotin [K]	Methylcrotonoyl-CoA carboxylase subunit alpha, mitochondrial OS=Homo sapiens OX=9606 GN=MCCC1 PE=1 SV=3	1	2296.05	16949.9	138288	56446.8	149111	64198.7	109139	1.52325	0.607157	0.442254	0.354329	339	0.721434	0.141803
[K].AGDSLMVMIAMKMEHTIK.[S]	1xBiotin [K]; 1xOxidation [M]	128	Q96RQ3	Q96RQ3 [670-687]	Q96RQ3 1xBiotin [K]	Methylcrotonoyl-CoA carboxylase subunit alpha, mitochondrial OS=Homo sapiens OX=9606 GN=MCCC1 PE=1 SV=3	1	2248.07	925630	1.31155e+06	985088	966722	685520	1.159e+06	0.872442	-0.196868	0.494487	0.305845	373	0.733113	0.134829
[K].AGDSLMVMIAMKMEHTIK.[S]	1xBiotin [K]; 2xOxidation [M]	227	Q96RQ3	Q96RQ3 [670-687]	Q96RQ3 1xBiotin [K]	Methylcrotonoyl-CoA carboxylase subunit alpha, mitochondrial OS=Homo sapiens OX=9606 GN=MCCC1 PE=1 SV=3	1	2264.06	1.02464e+06	1.67617e+06	748486	1.19092e+06	653263	1.39329e+06	0.93859	-0.0914336	0.851093	0.0700231	493	0.954674	0.0201449
[K].GYKYNPMYSEPVDQEYLPEELR.[G]	1xBiotin [K3]	15	Q96S55	Q96S55 [634-655]	Q96S55 1xBiotin [K636]	ATPase WRNIP1 OS=Homo sapiens OX=9606 GN=WRNIP1 PE=1 SV=2	1	2946.33	117291	84524.4	7478.14	4228.52	2106.36	10348.5	0.0797128	-3.64904	0.120595	0.918672	114	0.584989	0.232852
[K].GYKYNPMYSEPVDQEYLPEELR.[G]	1xBiotin [K3]; 1xOxidation [M7]	6	Q96S55	Q96S55 [634-655]	Q96S55 1xBiotin [K636]	ATPase WRNIP1 OS=Homo sapiens OX=9606 GN=WRNIP1 PE=1 SV=2	1	2962.33	60741	97251.6	3142.7	4867.97	5876.1	10104.8	0.129388	-2.95023	0.163559	0.786326	162	0.558321	0.253116
[R].NLIQKDR.[T]	1xBiotin [K5]	14	Q96SW2	Q96SW2 [112-118]	Q96SW2 1xBiotin [K116]	Protein cereblon OS=Homo sapiens OX=9606 GN=CRBN PE=1 SV=1	1	1112.59	643215	577419	716402	421338	265463	339968	0.530072	-0.915739	0.007328	2.13501	14	0.289456	0.538418
[R].EEQDFGIEIVKVK.[A]	1xBiotin [K]	30	Q96SW2	Q96SW2 [146-158]	Q96SW2 1xBiotin [K]	Protein cereblon OS=Homo sapiens OX=9606 GN=CRBN PE=1 SV=1	1	1759.89	123358	149285	104149	65363.2	49451	62984	0.471874	-1.08353	0.00901721	2.04493	17	0.293325	0.532651
[K].VKAIGR.[Q]	1xBiotin [K2]	8	Q96SW2	Q96SW2 [157-162]	Q96SW2 1xBiotin [K158]	Protein cereblon OS=Homo sapiens OX=9606 GN=CRBN PE=1 SV=1	1	869.503	615021	103557	627304	310278	3141.27	454971	0.570919	-0.808641	0.427114	0.369456	332	0.711428	0.147869
[R].FKVLELR.[T]	1xBiotin [K2]	27	Q96SW2	Q96SW2 [165-171]	Q96SW2 1xBiotin [K166]	Protein cereblon OS=Homo sapiens OX=9606 GN=CRBN PE=1 SV=1	1	1130.64	1.93201e+06	2.22e+06	1.90593e+06	1.24156e+06	889594	1.08049e+06	0.530154	-0.915515	0.00268379	2.57125	9	0.164904	0.782768
[R].TQSDGIQQAKVQILPECVLPSTMSAVQLESLNK.[C]	1xBiotin [K10]; 1xCarbamidomethyl [C17]	2	Q96SW2	Q96SW2 [172-204]	Q96SW2 1xBiotin [K181]	Protein cereblon OS=Homo sapiens OX=9606 GN=CRBN PE=1 SV=1	1	3838.94	49645.9	49302.5	24259.9	8110.35	6747.34	33157.7	0.389709	-1.35953	0.105293	0.977599	98	0.594156	0.226099
[K].VQILPECVLPSTMSAVQLESLNKCQIFPSKPVSR.[E]	2xBiotin [K23; K30]; 2xCarbamidomethyl [C7; C24]	5	Q96SW2	Q96SW2 [182-215]	Q96SW2 2xBiotin [K204; K211]	Protein cereblon OS=Homo sapiens OX=9606 GN=CRBN PE=1 SV=1	1	4308.17	3414.42	2607.46	6716.18	46065.2	3319.81	35327	6.65031	2.73342	0.136433	0.865081	137	0.550711	0.259076
[K].VQILPECVLPSTMSAVQLESLNKCQIFPSKPVSR.[E]	1xBiotin [K23]; 2xCarbamidomethyl [C7; C24]	38	Q96SW2	Q96SW2 [182-215]	Q96SW2 1xBiotin [K204]	Protein cereblon OS=Homo sapiens OX=9606 GN=CRBN PE=1 SV=1	1	4082.09	1.15261e+06	973253	428306	111882	496964	546826	0.452464	-1.14412	0.144512	0.840096	141	0.566774	0.24659
[K].VQILPECVLPSTMSAVQLESLNKCQIFPSKPVSR.[E]	1xBiotin [K]; 2xCarbamidomethyl [C7; C24]; 1xOxidation [M13]	33	Q96SW2	Q96SW2 [182-215]	Q96SW2 1xBiotin [K]	Protein cereblon OS=Homo sapiens OX=9606 GN=CRBN PE=1 SV=1	1	4098.09	293851	513813	183084	90077.5	163661	362959	0.622457	-0.683954	0.381294	0.41874	304	0.693604	0.158888
[K].VQILPECVLPSTMSAVQLESLNKCQIFPSKPVSR.[E]	2xBiotin [K23; K30]; 2xCarbamidomethyl [C7; C24]; 1xOxidation [M13]	7	Q96SW2	Q96SW2 [182-215]	Q96SW2 2xBiotin [K204; K211]	Protein cereblon OS=Homo sapiens OX=9606 GN=CRBN PE=1 SV=1	1	4324.17	9132.03	6795.29	25686.1	37506.6	2845.04	6998.91	1.13787	0.186332	0.885272	0.0529232	510	0.959913	0.0177682
[K].CQIFPSKPVSR.[E]	1xBiotin [K7]; 1xCarbamidomethyl [C1]	62	Q96SW2	Q96SW2 [205-215]	Q96SW2 1xBiotin [K211]	Protein cereblon OS=Homo sapiens OX=9606 GN=CRBN PE=1 SV=1	0	1544.77	4.49097e+06	4.53536e+06	4.89205e+06	9.4942e+06	7.44547e+06	7.05977e+06	1.7243	0.786009	0.0118131	1.92764	20	0.326633	0.48594
[R].EDQCSYKWWQK.[Y]	1xBiotin [K7]; 1xCarbamidomethyl [C4]	42	Q96SW2	Q96SW2 [216-226]	Q96SW2 1xBiotin [K222]	Protein cereblon OS=Homo sapiens OX=9606 GN=CRBN PE=1 SV=1	1	1783.76	544637	984888	420662	915793	1.00205e+06	1.26213e+06	1.6306	0.705401	0.110192	0.957852	104	0.585923	0.23216
[R].KFHCANLTSWPR.[W]	1xBiotin [K1]; 1xCarbamidomethyl [C4]	32	Q96SW2	Q96SW2 [231-242]	Q96SW2 1xBiotin [K231]	Protein cereblon OS=Homo sapiens OX=9606 GN=CRBN PE=1 SV=1	1	1742.83	314904	379961	296522	1.01813e+06	813370	902681	2.75793	1.46359	0.000838785	3.07635	1	0.463848	0.333624
[R].IQLLKIGSAIQR.[L]	1xBiotin [K5]	4	Q96SW2	Q96SW2 [296-307]	Q96SW2 1xBiotin [K300]	Protein cereblon OS=Homo sapiens OX=9606 GN=CRBN PE=1 SV=1	1	1565.92	30998.3	37372.8	44205	28346.3	4377.68	25387.4	0.516196	-0.954008	0.098251	1.00766	93	0.584224	0.233421
[K].KDMSPQK.[F]	1xBiotin [K1]	2	Q96SW2	Q96SW2 [407-413]	Q96SW2 1xBiotin [K407]	Protein cereblon OS=Homo sapiens OX=9606 GN=CRBN PE=1 SV=1	1	1059.5	197363	20031.5	197006	151247	111409	115270	0.911983	-0.132921	0.850287	0.0704346	492	0.955708	0.0196746
[K].KPNIINFDTSLPTSHTYLGADMEEFHGR.[T]	1xBiotin [K1]	14	Q96SW2	Q96SW2 [43-70]	Q96SW2 1xBiotin [K43]	Protein cereblon OS=Homo sapiens OX=9606 GN=CRBN PE=1 SV=1	0	3416.6	580193	467495	188375	2467.43	81573.6	167263	0.20331	-2.29825	0.0594695	1.22571	66	0.498282	0.302524
[K].KPNIINFDTSLPTSHTYLGADMEEFHGR.[T]	1xBiotin [K1]; 1xOxidation [M22]	19	Q96SW2	Q96SW2 [43-70]	Q96SW2 1xBiotin [K43]	Protein cereblon OS=Homo sapiens OX=9606 GN=CRBN PE=1 SV=1	0	3432.6	949865	953704	396607	346694	168439	410636	0.402477	-1.31302	0.0824706	1.0837	82	0.556174	0.254789
[K].EGKVIDHTPVEK.[L]	1xBiotin [K3]	2	Q96T58	Q96T58 [887-898]	Q96T58 1xBiotin [K889]	Msx2-interacting protein OS=Homo sapiens OX=9606 GN=SPEN PE=1 SV=1	1	1577.8	7493.63	101037	4730.08	1951.82	88435.9	3047.8	0.824963	-0.277599	0.88448	0.0533119	509	0.960938	0.0173045
[K].TSSAFVGKTPEASPEPK.[D]	1xBiotin [K8]	3	Q99460	Q99460 [303-319]	Q99460 1xBiotin [K310]	26S proteasome non-ATPase regulatory subunit 1 OS=Homo sapiens OX=9606 GN=PSMD1 PE=1 SV=2	1	1958.95	104756	100638	73581.1	51151.8	8761.42	2190.6	0.222615	-2.16738	0.0164922	1.78272	24	0.380008	0.420208
[R].SLPPPPPAKGSIPISR.[L]	1xBiotin [K9]	1	Q99640	Q99640 [50-65]	Q99640 1xBiotin [K58]	Membrane-associated tyrosine- and threonine-specific cdc2-inhibitory kinase OS=Homo sapiens OX=9606 GN=PKMYT1 PE=1 SV=1	1	1840.01	76258.2	68039.9	48968.1	8395.17	3376.08	5795.9	0.0908961	-3.45964	0.00204383	2.68956	6	0.188373	0.724982
[K].AENKGISPVVSEHR.[K]	1xBiotin [K4]	31	Q99700	Q99700 [778-791]	Q99700 1xBiotin [K781]	Ataxin-2 OS=Homo sapiens OX=9606 GN=ATXN2 PE=1 SV=2	1	1748.87	1.84755e+06	4.06429e+06	2.54492e+06	2.47994e+06	2.35335e+06	2.5678e+06	0.875167	-0.192369	0.620815	0.207038	417	0.823287	0.0844489
[K].SKLNLAQFLNEDLS.[-]	1xBiotin [K2]	6	Q9BPX3	Q9BPX3 [1002-1015]	Q9BPX3 1xBiotin [K1003]	Condensin complex subunit 3 OS=Homo sapiens OX=9606 GN=NCAPG PE=1 SV=1	1	1817.91	34914	17192.7	16159.9	22081.2	6333.09	22758.8	0.749606	-0.415796	0.521255	0.28295	387	0.744842	0.127936
[K].TKDGHEVR.[TS]	1xBiotin [K2]	8	Q9BQ15	Q9BQ15 [32-39]	Q9BQ15 1xBiotin [K33]	SOSS complex subunit B1 OS=Homo sapiens OX=9606 GN=NABP2 PE=1 SV=1	1	1167.56	10563.2	8997.83	7823.11	6997.6	9014.71	8596.6	0.898654	-0.154162	0.408922	0.38836	317	0.713355	0.146694
[K].YLEAIKIFSGPLK.[G]	1xBiotin [K6]	10	Q9BQ52	Q9BQ52 [147-159]	Q9BQ52 1xBiotin [K152]	Zinc phosphodiesterase ELAC protein 2 OS=Homo sapiens OX=9606 GN=ELAC2 PE=1 SV=2	1	1704.94	29978.7	32525.4	19261.1	10201.6	4847.48	12912.8	0.341978	-1.54802	0.0189028	1.72347	28	0.373331	0.427906
[R].YKTIAPLVASGAVQLI.[-]	1xBiotin [K2]	18	Q9BRT9	Q9BRT9 [208-223]	Q9BRT9 1xBiotin [K209]	DNA replication complex GINS protein SLD5 OS=Homo sapiens OX=9606 GN=GINS4 PE=1 SV=1	1	1870.05	162437	163916	137510	118238	93452.1	123484	0.72257	-0.46879	0.0272688	1.56433	37	0.407558	0.389811
[R].FGAQKGPIPSLFSGQHGPPPYGDSR.[G]	1xBiotin [K5]	19	Q9BTC0	Q9BTC0 [1800-1824]	Q9BTC0 1xBiotin [K1804]	Death-inducer obliterator 1 OS=Homo sapiens OX=9606 GN=DIDO1 PE=1 SV=5	1	2823.37	3997.49	2172.4	7762.62	61030.6	188556	176505	30.5825	4.93464	0.0278615	1.555	38	0.405458	0.392054
[K].KPPSGFKGTIPK.[R]	1xBiotin [K1]	1	Q9BTC0	Q9BTC0 [585-596]	Q9BTC0 1xBiotin [K585]	Death-inducer obliterator 1 OS=Homo sapiens OX=9606 GN=DIDO1 PE=1 SV=5	1	1482.81	5673.32	48410.6	41721.6	49800.5	35917.6	30751.6	1.21569	0.281773	0.658236	0.181618	432	0.842603	0.074377
[R].KSPGVAAAVAEDGGLK.[K]	1xBiotin [K1]	4	Q9BTE7	Q9BTE7 [8-23]	Q9BTE7 1xBiotin [K8]	DCN1-like protein 5 OS=Homo sapiens OX=9606 GN=DCUN1D5 PE=1 SV=1	1	1695.87	28396.3	60530.7	7183.41	158706	55736.8	93716.8	3.20631	1.68091	0.104887	0.979276	97	0.597967	0.223323
[K].SPGVAAAVAEDGGLKK.[C]	1xBiotin [K15]	5	Q9BTE7	Q9BTE7 [9-24]	Q9BTE7 1xBiotin [K23]	DCN1-like protein 5 OS=Homo sapiens OX=9606 GN=DCUN1D5 PE=1 SV=1	1	1695.87	28396.3	60530.7	10348.4	158706	55736.8	93716.8	3.10409	1.63417	0.105868	0.975236	99	0.591363	0.228146
[R].DLTWYAKGR.[A]	1xBiotin [K7]	2	Q9BU76	Q9BU76 [47-55]	Q9BU76 1xBiotin [K53]	Multiple myeloma tumor-associated protein 2 OS=Homo sapiens OX=9606 GN=MMTAG2 PE=1 SV=1	1	1335.65	62511	6938.34	1833.72	2460.75	3717.45	11017.2	0.241227	-2.05153	0.409987	0.387229	318	0.712966	0.146931
[K].DMYLVPKLSLIGK.[G]	1xBiotin [K7]	4	Q9BUI4	Q9BUI4 [186-198]	Q9BUI4 1xBiotin [K192]	DNA-directed RNA polymerase III subunit RPC3 OS=Homo sapiens OX=9606 GN=POLR3C PE=1 SV=1	1	1702.93	15640.4	9888.47	12654.9	2869.57	4119.97	10346.6	0.454019	-1.13918	0.0711371	1.1479	78	0.504344	0.297274
[K].SIPNGKGSSPLPTATTPKPLIPTEASIR.[V]	1xBiotin [K6]	4	Q9BUK6	Q9BUK6 [135-162]	Q9BUK6 1xBiotin [K140]	Protein misato homolog 1 OS=Homo sapiens OX=9606 GN=MSTO1 PE=1 SV=1	1	3056.64	2696.76	9225.83	1910.3	3003.32	9245.25	7124.05	1.40048	0.485916	0.565951	0.247221	397	0.78834	0.103287
[M].SSDEKGISPAHK.[T]	1xAcetyl [N-Term]; 1xBiotin [K5]	1	Q9BZF3	Q9BZF3 [2-13]	Q9BZF3 1xAcetyl [N-Term]; 1xBiotin [K6]	Oxysterol-binding protein-related protein 6 OS=Homo sapiens OX=9606 GN=OSBPL6 PE=1 SV=1	1	1523.72	58845.7	21056	88121.3	95401.2	59484.5	9063.38	0.975754	-0.0354106	0.967867	0.0141842	544	0.98388	0.00705795
[R].VLPSNYNFEIPKTIWR.[I]	1xBiotin [K12]	4	Q9BZG8	Q9BZG8 [53-68]	Q9BZG8 1xBiotin [K64]	2-(3-amino-3-carboxypropyl)histidine synthase subunit 1 OS=Homo sapiens OX=9606 GN=DPH1 PE=1 SV=2	1	2203.14	37593.8	40448.4	22282.4	10600.9	5336.53	10264.6	0.261173	-1.93692	0.0137623	1.86131	22	0.345934	0.461007
[K].NFLFPPQKLEK.[K]	1xBiotin [K]	10	Q9C0B7	Q9C0B7 [1078-1088]	Q9C0B7 1xBiotin [K]	Transport and Golgi organization protein 6 homolog OS=Homo sapiens OX=9606 GN=TANGO6 PE=1 SV=2	1	1586.84	36523.8	37793.8	32285.8	32566.3	19806.6	32941.4	0.800296	-0.321394	0.199896	0.699197	187	0.591135	0.228313
[R].KLLTPAEEVLTEEER.[T]	1xBiotin [K1]	7	Q9C0B7	Q9C0B7 [238-252]	Q9C0B7 1xBiotin [K238]	Transport and Golgi organization protein 6 homolog OS=Homo sapiens OX=9606 GN=TANGO6 PE=1 SV=2	1	1983.01	5010.2	35735.2	37924.5	6086	22269.6	5711.89	0.433043	-1.20742	0.281207	0.550974	248	0.627047	0.2027
[K].AIAEHVKGIHPISDSK.[I]	1xBiotin [K7]	1	Q9C0I3	Q9C0I3 [402-417]	Q9C0I3 1xBiotin [K408]	Serine-rich coiled-coil domain-containing protein 1 OS=Homo sapiens OX=9606 GN=CCSER1 PE=1 SV=2	1	1928.01	3164.63	48654.3	5236.88	1936.58	3920.65	10245.2	0.282222	-1.8251	0.415398	0.381535	321	0.715624	0.145315
[M].AAANKGNKPR.[V]	1xAcetyl [N-Term]; 1xBiotin [K5]	3	Q9GZN8	Q9GZN8 [2-11]	Q9GZN8 1xAcetyl [N-Term]; 1xBiotin [K6]	UPF0687 protein C20orf27 OS=Homo sapiens OX=9606 GN=C20orf27 PE=1 SV=3	1	1294.67	23450.7	4124	13895.8	21885	19547.7	26183.9	1.63047	0.705291	0.214194	0.669192	203	0.583495	0.233963
[R].AAAGMVWKPKSCEPIR.[R]	1xBiotin [K10]; 1xCarbamidomethyl [C12]	5	Q9H147	Q9H147 [181-196]	Q9H147 1xBiotin [K190]	Deoxynucleotidyltransferase terminal-interacting protein 1 OS=Homo sapiens OX=9606 GN=DNTTIP1 PE=1 SV=2	1	2027	2900.3	66494.6	71809.5	56320.4	68659.4	93475.7	1.54709	0.629555	0.355794	0.448801	287	0.685554	0.163958
[R].ISKFYPIPSLHSTGS.[-]	1xBiotin [K3]	27	Q9H2G2	Q9H2G2 [1221-1235]	Q9H2G2 1xBiotin [K1223]	STE20-like serine/threonine-protein kinase OS=Homo sapiens OX=9606 GN=SLK PE=1 SV=1	1	1859.94	183160	244131	171622	163661	147007	147553	0.765087	-0.386305	0.112732	0.947954	105	0.59372	0.226419
[K].AGEKSLNGAVPLGSNAR.[E]	1xBiotin [K4]	4	Q9H2P0	Q9H2P0 [200-216]	Q9H2P0 1xBiotin [K203]	Activity-dependent neuroprotector homeobox protein OS=Homo sapiens OX=9606 GN=ADNP PE=1 SV=1	1	1866.95	67829.1	57645.6	6752.24	92731.9	8712.66	97540.9	1.50488	0.589646	0.55381	0.256639	394	0.777302	0.10941
[K].YAKQHVPEQHPK.[D]	1xBiotin [K3]	5	Q9H3U1	Q9H3U1 [615-626]	Q9H3U1 1xBiotin [K617]	Protein unc-45 homolog A OS=Homo sapiens OX=9606 GN=UNC45A PE=1 SV=1	1	1687.84	35075.3	17211	42639.9	46631.1	45272.5	39164.2	1.38073	0.465436	0.201067	0.696659	190	0.585211	0.232688
[R].GPTGQKVVR.[F]	1xBiotin [K6]	1	Q9H425	Q9H425 [99-107]	Q9H425 1xBiotin [K104]	Uncharacterized protein C1orf198 OS=Homo sapiens OX=9606 GN=C1orf198 PE=1 SV=1	1	1167.63	42237.6	9806.5	46470.2	56342	42560	5957.74	1.06441	0.0900566	0.91662	0.0378105	523	0.969199	0.0135871
[M].SVFGKLFGAGGGK.[A]	1xAcetyl [N-Term]; 1xBiotin [K5]	10	Q9H444	Q9H444 [2-14]	Q9H444 1xAcetyl [N-Term]; 1xBiotin [K6]	Charged multivesicular body protein 4b OS=Homo sapiens OX=9606 GN=CHMP4B PE=1 SV=1	1	1492.76	43076.5	6660.74	38111	36467.8	2222.73	34005.7	0.827521	-0.273132	0.766103	0.115713	470	0.901394	0.0450853
[R].KSIDPALSMLIK.[S]	1xBiotin [K1]	14	Q9H501	Q9H501 [822-833]	Q9H501 1xBiotin [K822]	ESF1 homolog OS=Homo sapiens OX=9606 GN=ESF1 PE=1 SV=1	1	1541.84	2790.79	27499.3	24027.2	6204.64	10065.4	21868.3	0.702138	-0.510173	0.583177	0.2342	405	0.796288	0.0989297
[R].FVQKCVLPLNEDSPLMYQPQK.[M]	1xBiotin [K4]; 1xCarbamidomethyl [C5]	18	Q9H582	Q9H582 [1202-1222]	Q9H582 1xBiotin [K1205]	Zinc finger protein 644 OS=Homo sapiens OX=9606 GN=ZNF644 PE=1 SV=2	1	2760.36	2356.64	25724.8	7328.06	41303.8	32822.8	72961.4	4.15391	2.05447	0.0579241	1.23714	64	0.5005	0.300596
[R].FVQKCVLPLNEDSPLMYQPQK.[M]	1xBiotin [K4]; 1xCarbamidomethyl [C5]; 1xOxidation [M16]	6	Q9H582	Q9H582 [1202-1222]	Q9H582 1xBiotin [K1205]	Zinc finger protein 644 OS=Homo sapiens OX=9606 GN=ZNF644 PE=1 SV=2	1	2776.35	9062.64	7522.49	9533.42	64591.4	2907.6	47752.2	4.41262	2.14163	0.182013	0.739897	176	0.571894	0.242685
[K].FGQGFGKTNIYTQK.[Q]	1xBiotin [K7]	52	Q9H5V9	Q9H5V9 [122-135]	Q9H5V9 1xBiotin [K128]	UPF0428 protein CXorf56 OS=Homo sapiens OX=9606 GN=CXorf56 PE=1 SV=1	1	1814.89	5.07208e+06	4.23456e+06	4.82215e+06	4.78602e+06	4.44393e+06	4.84624e+06	0.996277	-0.00538073	0.952749	0.0210215	534	0.986648	0.00583767
[R].VLMKSPSPALHPPQK.[Y]	1xBiotin [K4]	88	Q9H6S0	Q9H6S0 [1217-1231]	Q9H6S0 1xBiotin [K1220]	3'-5' RNA helicase YTHDC2 OS=Homo sapiens OX=9606 GN=YTHDC2 PE=1 SV=2	1	1855.99	1.96501e+06	2.20955e+06	2.10935e+06	2.14361e+06	2.13648e+06	2.21879e+06	1.03421	0.0485283	0.397466	0.4007	310	0.709029	0.149336
[R].VLMKSPSPALHPPQK.[Y]	1xBiotin [K4]; 1xOxidation [M3]	39	Q9H6S0	Q9H6S0 [1217-1231]	Q9H6S0 1xBiotin [K1220]	3'-5' RNA helicase YTHDC2 OS=Homo sapiens OX=9606 GN=YTHDC2 PE=1 SV=2	1	1871.99	1.31867e+06	1.3866e+06	1.28317e+06	1.90524e+06	1.07992e+06	1.29699e+06	1.07364	0.102513	0.714087	0.146249	453	0.871722	0.059622
[R].YPLLLPKGVVLK.[L]	1xBiotin [K]	4	Q9H869	Q9H869 [426-437]	Q9H869 1xBiotin [K]	YY1-associated protein 1 OS=Homo sapiens OX=9606 GN=YY1AP1 PE=1 SV=2	1	1565.95	2542.14	8005.88	54040.2	53965.9	42044	42955.2	2.15155	1.10538	0.213498	0.670607	201	0.587385	0.231077
[R].GREEAIMKMVK.[L]	1xBiotin [K8]; 1xOxidation [M7]	2	Q9H8U3	Q9H8U3 [200-210]	Q9H8U3 1xBiotin [K207]	AN1-type zinc finger protein 3 OS=Homo sapiens OX=9606 GN=ZFAND3 PE=1 SV=1	2	1533.76	10088.5	59298.5	9021.55	114187	3185.29	9169.9	1.61388	0.690532	0.706622	0.150813	450	0.86836	0.0613003
[R].GREEAIMKMVK.[L]	1xBiotin [K8]	14	Q9H8U3	Q9H8U3 [200-210]	Q9H8U3 1xBiotin [K207]	AN1-type zinc finger protein 3 OS=Homo sapiens OX=9606 GN=ZFAND3 PE=1 SV=1	2	1517.76	180816	163668	199331	164717	203478	193653	1.03316	0.0470604	0.718558	0.143538	455	0.873324	0.0588245
[truncated: 89 more rows]

## Sheet: Lenalidomide
Annotated Sequence	Modifications	# PSMs	Master Protein Accessions	Positions in Master Proteins	Modifications in Master Proteins	Master Protein Descriptions	# Missed Cleavages	Theo. MH+ [Da]	Abundances: DMSO_1	Abundances: DMSO_2	Abundances: DMSO_3	Abundances: Len_1	Abundances: Len_2	Abundances: Len_3	Ratio (Len/DMSO)	Ratio (log 2)	p Value	− p Value (LOG10)	p Value Rank	q value	q value (-log10)
[truncated: 553 more rows]

[truncated: 2 more sheets: Pomalidomide, 5-Hydroxythalidomide]
