# Supplementary material for: A proximity biotinylation-based approach to identify protein-E3 ligase interactions induced by PROTACs and molecular glues
Source: Nat Commun. 2022 Jan 10;13:183. doi: 10.1038/s41467-021-27818-z (PMC8748630; doi:10.1038/s41467-021-27818-z)
Supplement: Supplementary file 10 — Supplementary Dataset 7 [file 41467_2021_27818_MOESM10_ESM.xlsx]

## Sheet: PeputideGroups
Annotated Sequence	Modifications	# Proteins	# PSMs	Master Protein Accessions	Positions in Master Proteins	Modifications in Master Proteins	Master Protein Descriptions	# Missed Cleavages	Theo. MH+ [Da]	Abundance Ratio: (5-HT) / (DMSO)	Abundance Ratio: (Len) / (DMSO)	Abundance Ratio: (Pom) / (DMSO)	Abundance Ratio: (Tha) / (DMSO)	Abundances (Grouped): 5-HT	Abundances (Grouped): DMSO	Abundances (Grouped): Len	Abundances (Grouped): Pom	Abundances (Grouped): Tha	Abundances (Scaled): F81: Sample, 5-HT	Abundances (Scaled): F82: Sample, 5-HT	Abundances (Scaled): F83: Sample, 5-HT	Abundances (Scaled): F69: Sample, DMSO	Abundances (Scaled): F70: Sample, DMSO	Abundances (Scaled): F71: Sample, DMSO	Abundances (Scaled): F75: Sample, Len	Abundances (Scaled): F76: Sample, Len	Abundances (Scaled): F77: Sample, Len	Abundances (Scaled): F78: Sample, Pom	Abundances (Scaled): F79: Sample, Pom	Abundances (Scaled): F80: Sample, Pom	Abundances (Scaled): F72: Sample, Tha	Abundances (Scaled): F73: Sample, Tha	Abundances (Scaled): F74: Sample, Tha	Abundances (Normalized): F81: Sample, 5-HT	Abundances (Normalized): F82: Sample, 5-HT	Abundances (Normalized): F83: Sample, 5-HT	Abundances (Normalized): F69: Sample, DMSO	Abundances (Normalized): F70: Sample, DMSO	Abundances (Normalized): F71: Sample, DMSO	Abundances (Normalized): F75: Sample, Len	Abundances (Normalized): F76: Sample, Len	Abundances (Normalized): F77: Sample, Len	Abundances (Normalized): F78: Sample, Pom	Abundances (Normalized): F79: Sample, Pom	Abundances (Normalized): F80: Sample, Pom	Abundances (Normalized): F72: Sample, Tha	Abundances (Normalized): F73: Sample, Tha	Abundances (Normalized): F74: Sample, Tha	Quan Info
[M].AQQAADKYLYVDK.[N]	1xAcetyl [N-Term]; 1xBiotin [K7]	1	15	P35579	P35579 [2-14]	P35579 1xAcetyl [N-Term]; 1xBiotin [K8]	Myosin-9 OS=Homo sapiens OX=9606 GN=MYH9 PE=1 SV=4	1	1780.86	1.141	5.643	53.673	25.475	5.2	4.6	129.6	244.6	116.1	1.8	5.9	5.2	4.6	28.8	1.5	7	130.2	162.7	322.4	232.6	245.8	111.9	116.7	123	4723.25	15527.3	13764.5	12060.6	75956	3826.12	18430.6	342870	428597	849126	612539	647321	294668	307241	323925
[K].YLYVDKNFINNPLAQADWAAK.[K]	1xBiotin [K6]	1	35	P35579	P35579 [9-29]	P35579 1xBiotin [K14]	Myosin-9 OS=Homo sapiens OX=9606 GN=MYH9 PE=1 SV=4	1	2680.32	4.988	36.556	48.756	23.371	16.1	3.2	189.3	215.1	76.2	16.9	16.5	43.3	32.4	2.8	3.4	210	198.5	103.8	138.4	225.6	272.7	79.9	66.3	89.5	102892	100723	264122	197756	17325.6	20628.9	1.28161e+06	1.21155e+06	633347	844730	1.37662e+06	1.66404e+06	487905	404916	546534
[K].TPLSTGGTLAFVSPSLAVHKSSSAVDR.[Q]	1xBiotin [K20]	1	4	Q86YP4	Q86YP4 [586-612]	Q86YP4 1xBiotin [K605]	Transcriptional repressor p66-alpha OS=Homo sapiens OX=9606 GN=GATAD2A PE=1 SV=1	1	2911.5	2.111	2.467	42.506	4.846	10.6	5	166.3	212.8	105.3	162.7	5.7	8.1	136.5	3.8	1.8	130.1	127.3	4.6	162.9	238.3	146.7	282.1	80.6	9	314306	10932.2	15628.4	263827	7404.23	3574.38	251394	245936	8818.15	314720	460451	283500	545046	155660	17322.9
[K].DKSTTPGGTGIKPFLER.[F]	1xBiotin [K2]	1	2	Q9NQW6	Q9NQW6 [360-376]	Q9NQW6 1xBiotin [K361]	Anillin OS=Homo sapiens OX=9606 GN=ANLN PE=1 SV=2	1	2030.04	1.939	41.733	32.388	41.576	15.6	4.2	173.2	134.4	172.6	5	13	131.3	138.3	3.4	2.6	143.5	130.2	179.8	130.8	111.4	98.6	143	159.7	109.3	7217.23	18665.7	189062	199247	4952.95	3722.53	206700	187570	258914	188362	160414	142042	205924	230023	157436
[K].VKAIGR.[Q]	1xBiotin [K2]	1	6	Q96SW2	Q96SW2 [157-162]	Q96SW2 1xBiotin [K158]	Protein cereblon OS=Homo sapiens OX=9606 GN=CRBN PE=1 SV=1	1	869.503	3.131	43.586	32.289	2.367	6.8	6.2	269.5	210.3	7.3	6.4	6.1	202.1	6.7	1.9	5.9	256.7	213.1	272.1	215.2	200.3	2.6	99.3	7	4.6	17532.9	16596.6	550020	18137.2	5301.1	16022.7	698369	579950	740397	585636	544967	7058.67	270100	18999.3	12546.6
[K].KLVNPKYALVK.[A]	1xBiotin [K6]	1	7	A6ND36	A6ND36 [343-353]	A6ND36 1xBiotin [K348]	Protein FAM83G OS=Homo sapiens OX=9606 GN=FAM83G PE=1 SV=2	2	1498.88	0.998	19.693	21.204	0.748	11.7	11.7	244.1	224.2	8.2	11	5.1	123.5	8	11	12.2	229.3	229.5	158	210.7	259.2	183.7	7.7	45	6	14119.3	6497.19	158591	10300.3	14141.4	15700.1	294502	294759	202846	270522	332914	235852	9951.81	57851.7	7707.59
[R].HTLDGAACLLNSNKYFPSR.[V]	1xBiotin [K14]; 1xCarbamidomethyl [C8]	1	11	Q9Y3A3	Q9Y3A3 [127-145]	Q9Y3A3 1xBiotin [K140]	MOB-like protein phocein OS=Homo sapiens OX=9606 GN=MOB4 PE=1 SV=1	1	2390.14	1.237	2.484	17.68	2.933	116	7.1	130.3	126.3	120.3	173.5	2.4	131.4	8.1	3.8	140.3	163.1	147.5	9.3	143	137.8	151.8	140.7	136.2	11	193801	2715.08	146824	9037.15	4192.83	156720	182279	164821	10416.2	159780	153935	169599	157233	152224	12298.2
[K].HNMDIGTWDNKGPVAK.[A]	1xBiotin [K11]	1	2	Q9Y5A9	Q9Y5A9 [271-286]	Q9Y5A9 1xBiotin [K281]	YTH domain-containing family protein 2 OS=Homo sapiens OX=9606 GN=YTHDF2 PE=1 SV=2	1	2008.94	7.409	10.4	17.169	17.595	89.8	8.9	92.4	152.5	156.3	85.4	24.7	107.4	146.6	3.3	8.4	87.8	128	78.1	145	158.1	110.4	148.6	169.2	98.7	67434.2	19513.5	84828.1	115773	2633.9	6668.89	69357.6	101090	61646.5	114496	124848	87188.7	117338	133590	77959.5
[K].SIPNGKGSSPLPTATTPKPLIPTEASIR.[V]	1xBiotin [K6]	1	8	Q9BUK6	Q9BUK6 [135-162]	Q9BUK6 1xBiotin [K140]	Protein misato homolog 1 OS=Homo sapiens OX=9606 GN=MSTO1 PE=1 SV=1	1	3056.64	3.063	3.818	15.977	0.831	54.6	17.8	68.1	344.6	14.8	52.4	65.6	48.2	17.1	15.2	36	188.1	65.3	30.8	335.2	242.8	330.4	49.2	14.2	9.3	12087	15139.3	11130.4	3945.62	3506.51	8307.11	43392.9	15065.5	7110.18	77331.2	56023.6	76232.4	11354.4	3278.79	2145.91
[R].SPFLQKQLTQPETHFGR.[E]	1xBiotin [K6]	1	3	Q9UJU6	Q9UJU6 [283-299]	Q9UJU6 1xBiotin [K288]	Drebrin-like protein OS=Homo sapiens OX=9606 GN=DBNL PE=1 SV=1	1	2240.13	1.47	1.4	14.769	1.813	21.6	14.7	53.2	216.9	193.7	20.1	46.8	20.8	116.5	14.2	8.8	163	51.3	5.3	209.3	209	235.1	186.9	196.9	16	8397.99	19547.1	8701.56	48658.2	5921.1	3680.96	68107.2	21434.1	2233.3	87450.4	87309.6	98200.5	78072	82277.4	6673.84
[R].FTHSEKFTFHLEPQAQATQVSDVPATSR.[R]	1xBiotin [K6]	1	12	O60826	O60826 [293-320]	O60826 1xBiotin [K298]	Coiled-coil domain-containing protein 22 OS=Homo sapiens OX=9606 GN=CCDC22 PE=1 SV=1	1	3385.63	0.886	1.669	14.661	1.061	15.3	10.9	159	160.3	154.4	4.6	15.3	155.7	175.6	6.3	10.9	163	158.9	10.5	160.2	132.4	161.3	186.3	154.3	4.7	5689.52	18832.6	191220	215710	7731.45	13422.6	200210	195221	12904.9	196790	162666	198177	228870	189580	5748.01
[QK].SAVGFEYQGKTEK.[H]	1xBiotin [K10]	1	2	Q14247	Q14247 [135-147]; [209-221]	Q14247 1xBiotin [K144]; 1xBiotin [K218]	Src substrate cortactin OS=Homo sapiens OX=9606 GN=CTTN PE=1 SV=2	1	1669.79	0.898	2.057	14.454	2.641	21.3	23.7	49.9	342.6	62.6	6.4	54.2	20	22.3	27.4	14.4	46.9	29.7	54.4	16.2	322	502	306.2	58.8	19	2327.61	19747.2	7279.96	8110.85	9966.12	5258.81	17076.9	10819.5	19808.7	5896.19	117236	182746	111485	21418.6	6929.49
[R].LLAEMDIQTQEAPSSTSQELGTKGPHPAPLSK.[F]	1xBiotin [K]	1	21	Q96SN8	Q96SN8 [1747-1778]	Q96SN8 1xBiotin [K]	CDK5 regulatory subunit-associated protein 2 OS=Homo sapiens OX=9606 GN=CDK5RAP2 PE=1 SV=5	1	3587.77	4.849	7.185	13.539	1.01	110.8	10.6	133.3	144.1	101.1	6.9	111.6	104.9	10.1	240	1.4	126.2	197.4	10.2	136.5	103	207.2	147.4	95.7	1.4	13149.8	212349	199500	19175.9	456561	2711.7	240157	375477	19483.1	259615	195992	394129	280473	182083	2737.54
[R].FVQKCVLPLNEDSPLMYQPQK.[M]	1xBiotin [K4]; 1xCarbamidomethyl [C5]	1	10	Q9H582	Q9H582 [1202-1222]	Q9H582 1xBiotin [K1205]	Zinc finger protein 644 OS=Homo sapiens OX=9606 GN=ZNF644 PE=1 SV=2	1	2760.36	0.724	6.454	12.764	1.147	16	22.1	142.9	282.5	36.4	13.9	115	8.5	14.8	19.2	67.7	123.8	184.6	114.8	244.8	255.6	214.8	31.6	77.7	13.3	10240.1	84842.4	6237.5	10886.2	14144.6	49962.2	91288.3	136149	84657.2	180547	188531	158419	23278.4	57326.5	9801.33
[R].IEQKGLQHR.[L]	1xBiotin [K4]	1	2	O75147	O75147 [672-680]	O75147 1xBiotin [K675]	Obscurin-like protein 1 OS=Homo sapiens OX=9606 GN=OBSL1 PE=1 SV=4	1	1334.7	1.757	5.437	12.064	1.08	36.8	23.3	126.7	281.1	32	235.4	33.4	18	10.2	21.2	29.9	115.2	10.7	186.8	290.7	255.5	220.7	29.1	32.3	10.8	112497	15978.1	8605.74	4897.78	10121.8	14285.5	55036.9	5114.13	89283.1	138942	122109	105490	13915	15433.2	5148.85
[R].AGAISASGPELQGAGHSKLQVTMPGIK.[V]	1xBiotin [K18]; 1xOxidation [M23]	1	4	Q09666	Q09666 [226-252]	Q09666 1xBiotin [K243]	Neuroblast differentiation-associated protein AHNAK OS=Homo sapiens OX=9606 GN=AHNAK PE=1 SV=2	1	2847.45	15.196	1.946	10.852	2.257	174.9	11.5	11.2	124.9	177.5	146.3	247.7	104.6	97.1	3.9	9.6	9.3	9.4	189	88.5	121.2	104.5	1.1	148.5	219.2	306982	519786	219461	203761	8229.05	20201.4	19453.2	19636.1	396535	185745	254289	219218	2392.16	311585	459813
[R].HGKNCTAGAVYTYHEK.[K]	1xBiotin [K3]; 1xCarbamidomethyl [C5]	1	1	Q9Y314	Q9Y314 [4-19]	Q9Y314 1xBiotin [K6]	Nitric oxide synthase-interacting protein OS=Homo sapiens OX=9606 GN=NOSIP PE=1 SV=1	1	2061.93	1.92	5.696	9.814	0.893	33.5	32.4	184.7	237.4	12	20.4	28.9	162	28	28.9	10.6	189.7	159.5	19.1	283.6	205	184.5	9.5	160	10.3	14679.1	20849.9	116710	20172.2	20817.5	7645.56	136629	114895	13736	204293	147681	132918	6830.61	115249	7439.02
[R].ILQGPHANPVAVPQPGASVQTKGIKPGMPSIFNR.[R]	1xBiotin [K]	1	14	Q6NSI4	Q6NSI4 [627-660]	Q6NSI4 1xBiotin [K]	RPA-related protein RADX OS=Homo sapiens OX=9606 GN=RADX PE=1 SV=2	1	3732.98	0.754	8.964	9.425	9.786	12.6	16.7	149.7	157.5	163.5	9.8	5	73.3	228.6	2	12.9	115.9	160.5	107.9	138.3	121.9	115	185.9	126.6	96.4	12886.9	6664.61	96872.4	301921	2695.84	17086.6	153162	211973	142537	182734	161044	151857	245551	167214	127303
[K].LKLLHLEKPNEPVPAVSEGGQK.[S]	1xBiotin [K2]	1	11	Q9BY84	Q9BY84 [311-332]	Q9BY84 1xBiotin [K312]	Dual specificity protein phosphatase 16 OS=Homo sapiens OX=9606 GN=DUSP16 PE=1 SV=1	1	2609.41	1.049	2.275	8.809	1.321	15.2	14.5	32.9	392.8	44.7	7.7	5.1	17.4	272.4	2.2	7.4	8.8	386	16.7	368.7	19.1	199.9	163.1	22.7	2.9	7373.73	4849.37	16628.6	260390	2074.66	7031.07	8396.53	368926	15995	352415	18275.9	191076	155922	21736.7	2741.48
[R].GLGKGFVPSPTSQPGGHESLVDR.[W]	1xBiotin [K4]	1	12	P26640	P26640 [963-985]	P26640 1xBiotin [K966]	Valine--tRNA ligase OS=Homo sapiens OX=9606 GN=VARS1 PE=1 SV=4	1	2548.26	0.905	1.411	8.271	8.467	17.6	19.5	137.3	160.9	164.7	18.3	15.2	17.9	119.9	19.7	14.1	139.4	19.8	169.3	141.5	174.9	163.3	174.2	167.1	145.6	12344.6	10246.6	12084.2	81098.3	13349.8	9523.78	94239.9	13398.4	114462	95693.8	118261	110414	117811	113036	98435.3
[K].QLAALKQQLVASHLEK.[L]	1xBiotin [K6]	1	2	Q13561	Q13561 [141-156]	Q13561 1xBiotin [K146]	Dynactin subunit 2 OS=Homo sapiens OX=9606 GN=DCTN2 PE=1 SV=4	1	2003.11	1.018	1.871	8.017	1.674	36	29.9	67.4	316.7	50	34.4	28.2	44.1	28.6	28.2	43.4	81.1	45.2	64.4	347.6	84.9	302.8	282.8	47.8	36.4	8265.86	6764.9	10589.7	6852.52	6764.61	10405.2	19464.3	10856.8	15460.7	83419.5	20362.2	72674.2	67867.9	11473.3	8737.58
[K].MLGEALSKNPGYIK.[L]	1xBiotin [K8]; 1xOxidation [M1]	1	2	Q99623	Q99623 [237-250]	Q99623 1xBiotin [K244]	Prohibitin-2 OS=Homo sapiens OX=9606 GN=PHB2 PE=1 SV=2	1	1762.89	9.46	5.808	7.383	10.399	130.5	13.8	80.1	103.3	172.3	188.5	136.3	143.3	13.7	15.1	21.5	29.3	88	154.1	14.4	158.6	113.5	189.2	11.1	223.4	133266	96366.5	101284	9691.81	10706.9	15189.8	20742.8	62185.3	108927	10193.2	112141	80227.4	133789	7836.63	157955
[K].TKEVYELLDSPGKVLLQSK.[D]	1xBiotin [K13]	1	12	P22234	P22234 [18-36]	P22234 1xBiotin [K30]	Multifunctional protein ADE2 OS=Homo sapiens OX=9606 GN=PAICS PE=1 SV=3	2	2373.27	3.87	6.823	6.987	2.508	86.9	18.1	123.8	126.7	144.5	88.6	23.1	112	176.6	18.5	6	151.8	126.2	77.1	129.2	120.4	157.2	151	147.3	14.9	76382.9	19881.9	96577.4	152243	15942.7	5137.6	130853	108770	66468.1	111391	103776	135494	130115	126969	12884.3
[R].IHIGENPYKNADGLIAHAAPKPPQLR.[S]	1xBiotin [K9]	1	6	Q9UEG4	Q9UEG4 [590-615]	Q9UEG4 1xBiotin [K598]	Zinc finger protein 629 OS=Homo sapiens OX=9606 GN=ZNF629 PE=1 SV=2	1	3046.6	0.929	3.525	6.86	1.191	26.9	32.8	182.5	224.9	32.9	26.1	23.7	73	78.5	18.4	31.8	177.1	276.8	24.6	145	218.2	252	93.5	29.5	31.9	15468.2	14020.8	43237.3	46523.8	10893.1	18850.3	104946	164007	14599.5	85920.7	129313	149354	55406.7	17458	18914.3
[K].FLKSGDAAIVDMVPGKPMCVESFSDYPPLGR.[F]	1xBiotin [K3]; 1xCarbamidomethyl [C19]	2	11	P68104	P68104 [393-423]	P68104 1xBiotin [K395]	Elongation factor 1-alpha 1 OS=Homo sapiens OX=9606 GN=EEF1A1 PE=1 SV=1	1	3609.72	1.43	26.853	6.179	16.265	13.8	9.7	259.6	59.7	157.2	13.1	17.2	7.6	4.7	14.3	9.2	477.8	246.1	8.1	2	56.6	234.1	149.1	160.5	99.6	16172	21261.3	9338.35	5820.69	17628.9	11308.9	589658	303679	10000.4	2510.38	69873.3	288881	183934	198070	122845
[K].AALSSQQQQQLALLLQQFQTLKMR.[I]	1xBiotin [K22]; 1xOxidation [M23]	1	4	Q6Y7W6	Q6Y7W6 [646-669]	Q6Y7W6 1xBiotin [K667]	GRB10-interacting GYF protein 2 OS=Homo sapiens OX=9606 GN=GIGYF2 PE=1 SV=1	1	3014.59	5.136	6.45	6.133	4.08	101.4	19.7	127.4	170.9	80.6	77.7	14.6	120	15.1	13.9	21.7	611.3	97.6	17.9	130.9	132.9	72.8	61.7	92.7	19.2	11921.6	2243.27	18416.1	2321.07	2127.3	3324.64	93805.2	14970.1	2747.98	20086.4	20391.3	11164.1	9470.4	14229.7	2943.36
[R].IISVTPVKNIDPVK.[N]	1xBiotin [K8]	1	13	Q29RF7	Q29RF7 [1204-1217]	Q29RF7 1xBiotin [K1211]	Sister chromatid cohesion protein PDS5 homolog A OS=Homo sapiens OX=9606 GN=PDS5A PE=1 SV=1	1	1749	5.942	0.634	6.065	5.509	153.4	25.8	22.1	156.5	142.2	143.7	143.9	99.1	13.6	24.2	139	85.7	20.7	8.6	161	146.7	116.4	127.2	137	133.2	101765	101864	70163.4	9629.55	17126.6	98415.4	60683.2	14668.7	6103.77	113995	103874	82397	90094.5	96973.2	94346.6
[K].IQQLAISGLKVNR.[L]	1xBiotin [K10]	2	12	P53677	P53677 [379-391]	P53677 1xBiotin [K388]	AP-3 complex subunit mu-2 OS=Homo sapiens OX=9606 GN=AP3M2 PE=1 SV=1	1	1665.95	6.88	2.422	5.87	0.949	194	23.4	132.6	138	12	208.9	198.1	18.1	23.9	2.6	211.6	135.5	165	6.4	151.7	15.4	141	12.3	8.7	200.8	179283	170017	15525.6	20486.3	2256.58	181562	116250	141623	5465.43	130161	13245.4	120984	10535.5	7505.93	172296
[K].HAAENPGKYNILGTNTIMDK.[M]	1xBiotin [K8]	1	3	Q00839	Q00839 [517-536]	Q00839 1xBiotin [K524]	Heterogeneous nuclear ribonucleoprotein U OS=Homo sapiens OX=9606 GN=HNRNPU PE=1 SV=6	1	2413.16	1.221	1.475	5.842	0.656	59.9	49	72.4	286.5	32.2	56.5	66.6	52.7	12.1	214.3	46.3	60.4	134.2	68.3	270.4	271.6	118.6	21	30.4	76.8	13643.4	16078.4	12720.1	2923.41	51739.3	11175	14574.6	32403.9	16487.7	65289.6	65574.7	28647	5065.89	7330.28	18544.2
[K].VIYSKYTDLVPK.[E]	1xBiotin [K5]	1	13	Q13573	Q13573 [111-122]	Q13573 1xBiotin [K115]	SNW domain-containing protein 1 OS=Homo sapiens OX=9606 GN=SNW1 PE=1 SV=1	1	1651.88	1.671	1.805	5.459	5.992	94.7	23	109.7	125.8	146.7	152.1	31.7	89.6	20.3	21.8	91	103.8	23.2	164.3	111.9	153.2	119	138.7	121.8	157.5	65776	13722.5	38745.8	8788.71	9426.79	39355.6	44880.6	10041.8	71030.2	48374.1	66257	51458.9	59998.5	52666	68121.5
[K].VQILPECVLPSTMSAVQLESLNKCQIFPSKPVSR.[E]	2xBiotin [K23; K30]; 2xCarbamidomethyl [C7; C24]; 1xOxidation [M13]	1	7	Q96SW2	Q96SW2 [182-215]	Q96SW2 2xBiotin [K204; K211]	Protein cereblon OS=Homo sapiens OX=9606 GN=CRBN PE=1 SV=1	1	4324.17	25.962	3.585	5.412	0.785	355.7	18.8	36.3	79.9	9.3	212.1	338.4	204.4	11.2	3.6	13	21.6	13	151.8	113.5	47.7	19.6	2.8	5.5	341.7	157522	251256	151804	8328.1	2683.86	9677.7	16056.8	9622.73	112715	84273.1	35392.3	14524	2105.91	4115.71	253733
[K].SGFWDNLVLKQNIQSK.[K]	1xBiotin [K10]	1	3	Q86YL5	Q86YL5 [86-101]	Q86YL5 1xBiotin [K95]	Testis development-related protein OS=Homo sapiens OX=9606 GN=TDRP PE=1 SV=2	1	2103.07	0.935	2.236	4.8	1.908	98.8	24.9	141.2	119.4	115.8	15.5	151.9	100.5	200.5	25.3	16.6	37.1	143.5	154.4	82.8	140.2	121.4	117.7	31.7	160.9	2073.27	20293.1	13419.1	26781.4	3377.65	2217.75	4958.75	19168.1	20627.6	11064.7	18731.2	16212	15721.3	4231.83	21486.3
[R].TVIEMFKSITHSTVGSK.[G]	1xBiotin [K7]	1	3	Q9H9B1	Q9H9B1 [311-327]	Q9H9B1 1xBiotin [K317]	Histone-lysine N-methyltransferase EHMT1 OS=Homo sapiens OX=9606 GN=EHMT1 PE=1 SV=4	1	2091.06	0.91	5.878	4.75	1.472	34.5	37.9	222.6	175	30	36	34.8	9.8	9.2	38.2	56.4	271.3	224.6	112	126.9	176.6	268.1	83.1	22.6	30.3	9011.3	8711.16	2451.04	2313.05	9568.48	14130.1	67918.8	56242.9	28050.3	31782.5	44211.4	67120.6	20794.8	5664.79	7574.7
[-].MKLQAVMETLLQR.[Q]	1xBiotin [K2]	1	8	Q99856	Q99856 [1-13]	Q99856 1xBiotin [K2]	AT-rich interactive domain-containing protein 3A OS=Homo sapiens OX=9606 GN=ARID3A PE=1 SV=2	1	1786.94	1.798	4.584	4.63	0.998	21.9	11.7	377	62.3	27.1	24.3	12.4	16.7	243.5	6.9	8.9	286.8	365.6	31.5	31.8	47.4	242.5	20.6	154.4	6.9	13728.2	6987.15	9437.45	137755	3886.46	5052.27	162259	206842	17816.6	17993.5	26798.1	137167	11676.7	87329.2	3877.72
[K].EVVGIAHKFFGAENSVNLK.[D]	1xBiotin [K8]	1	9	O14832	O14832 [303-321]	O14832 1xBiotin [K310]	Phytanoyl-CoA dioxygenase, peroxisomal OS=Homo sapiens OX=9606 GN=PHYH PE=1 SV=1	1	2285.17	1.095	3.846	4.576	1.433	45.8	41.8	160.9	191.5	60	61.4	44.2	31.6	207.7	40.3	7.8	192.4	155.2	31.2	91.8	184.6	199.2	57.8	173.8	20.9	20722.5	14899	10665.7	70064	13611.1	2622.8	64909.9	52352.9	10537.1	30972.4	62279.1	67182.3	19501.1	58644.5	7052.36
[R].EPKPEYGDFQPVSSDPKSPWPACGPR.[N]	1xBiotin [K17]; 1xCarbamidomethyl [C23]	1	5	Q9HCH0	Q9HCH0 [1045-1070]	Q9HCH0 1xBiotin [K1061]	Nck-associated protein 5-like OS=Homo sapiens OX=9606 GN=NCKAP5L PE=1 SV=3	1	3154.44	4.019	3.327	4.545	4.221	127.6	26.5	88.3	120.6	137	98.2	93.8	76.7	26.9	19.1	19.5	64.9	527.7	37.9	97.9	87.2	88.6	100.6	47.3	113.7	18782.8	17940.9	14667.3	5149.61	3649.12	3728.91	12406.7	100926	7248.53	18734.1	16670.4	16949.2	19248.7	9055.34	21738.3
[R].MLAKSAMPIEVMMNETAQQNMENHPVIR.[T]	1xBiotin [K4]	1	7	Q05048	Q05048 [140-167]	Q05048 1xBiotin [K143]	Cleavage stimulation factor subunit 1 OS=Homo sapiens OX=9606 GN=CSTF1 PE=1 SV=1	1	3439.61	0.881	7.575	4.481	8.873	23.9	27.2	205.8	50.6	192.4	19.3	18.7	8.4	8.2	25.3	21.3	382.6	161	35.8	36.6	39.6	265.2	150.5	224.3	103.3	10352.5	10017.4	4511.44	4371.96	13529.5	11372.5	204728	86145.6	19154.1	19589.7	21196	141919	80527.1	120046	55283.7
[K].IVYPTEKVNCLDK.[F]	1xBiotin [K7]; 1xCarbamidomethyl [C10]	1	2	Q14847	Q14847 [11-23]	Q14847 1xBiotin [K17]	LIM and SH3 domain protein 1 OS=Homo sapiens OX=9606 GN=LASP1 PE=1 SV=2	1	1804.9	0.856	0.855	4.479	0.399	56.7	66.2	54	296.6	26.5	26.5	60	76.7	73.9	70.1	41.1	37.1	57.2	63.2	287.8	322.9	314	31.3	10	28	7447.73	16873.7	21577.2	20778.1	19712.6	11564.2	10435.3	16085	17765.5	80933.2	90799	88292.6	8801.8	2818.33	7874.08
[K].GVVSLVAVHPSTVNPLGKQLLPK.[T]	1xBiotin [K23]	1	1	Q14186	Q14186 [27-49]	Q14186 1xBiotin [K49]	Transcription factor Dp-1 OS=Homo sapiens OX=9606 GN=TFDP1 PE=1 SV=1	1	2579.47	1.77	4.152	4.376	1.313	70.2	39.6	164.6	173.5	52	59.3	44.5	69	16.6	33.5	143.4	179.4	123.5	139.1	146.6	130.2	190.3	137.6	43.1	44	15170.9	11374.5	17646.9	4256.68	8568.87	36683.3	45890.7	31583.1	35578.8	37500	33295.8	48691.5	35202.1	11026.3	11247.8
[R].IGAFGYMECSAKTK.[D]	1xBiotin [K]; 1xCarbamidomethyl [C9]	1	6	P61586	P61586 [151-164]	P61586 1xBiotin [K]	Transforming protein RhoA OS=Homo sapiens OX=9606 GN=RHOA PE=1 SV=1	1	1788.81	4.079	1.297	4.352	1.619	185.6	30.8	39.9	221.5	22.2	37.5	189.6	257.2	11.9	31.5	63.1	40.8	62.1	29.9	226.2	274.4	41.4	19.2	192.7	22.6	12056.3	61009.4	82768.4	3819.92	10123.1	20289.5	13129.7	19986.5	9614.66	72790.9	88296.6	13333.9	6185.87	62014.1	7280.81
[R].VETGVLKPGMVVTFAPVNVTTEVK.[S]	1xBiotin [K7]; 1xOxidation [M10]	2	6	P68104	P68104 [267-290]	P68104 1xBiotin [K273]	Elongation factor 1-alpha 1 OS=Homo sapiens OX=9606 GN=EEF1A1 PE=1 SV=1	0	2757.46	10.112	2.611	4.342	1.174	372.4	14	36.5	60.7	16.4	613.7	303.6	48.9	11.4	4.8	179.2	29.8	48.3	29.4	104.6	24.5	49.5	13.4	7.8	31.1	267598	132400	21326.5	4973.11	2109.03	78134.4	12985	21046.2	12802.1	45591.7	10692.9	21592	5839.06	3421.44	13559.7
[K].VSTIPGPAGQKTVLPTALPSSFSHR.[E]	1xBiotin [K11]	1	5	Q8TCU4	Q8TCU4 [2121-2145]	Q8TCU4 1xBiotin [K2131]	Alstrom syndrome protein 1 OS=Homo sapiens OX=9606 GN=ALMS1 PE=1 SV=4	1	2774.47	0.484	2.92	4.342	0.571	25.9	53.4	158.4	231.8	30.5	31.4	16.6	26.5	54.6	206.5	14.4	205.2	162	42	237.2	281	95	73.2	23.2	31.2	15979.9	8426.68	13445.5	27760	104923	7313.4	104287	82338.3	21352.7	120525	142787	48279.4	37174	11802.8	15860.8
[R].DDNMFQIGKMR.[Y]	1xBiotin [K9]	1	3	P53999	P53999 [60-70]	P53999 1xBiotin [K68]	Activated RNA polymerase II transcriptional coactivator p15 OS=Homo sapiens OX=9606 GN=SUB1 PE=1 SV=3	1	1580.7	1.193	0.891	4.333	1.185	69.3	58.1	51.8	251.9	68.8	41.4	112.2	20.6	28.7	34.7	77.6	22.9	31	152	385.7	47.9	150.5	319.5	41.1	34	5844.52	15820.7	2902.12	4049.13	4899.39	10949	3234.51	4366.01	21436.2	54388.1	6749.44	21228.6	45061	5801.44	4797.14
[R].TLKMIQPSASGSLVGR.[E]	1xBiotin [K3]	1	7	O75496	O75496 [25-40]	O75496 1xBiotin [K27]	Geminin OS=Homo sapiens OX=9606 GN=GMNN PE=1 SV=1	1	1870.99	1.105	2.984	4.332	0.98	47.5	43	90.6	276.7	42.1	40.6	78.1	15.4	22.2	36.7	61.3	210.6	66.4	77.4	265.6	236.2	59.3	13.5	280.6	36	10676.7	20553.1	4056.72	5855.7	9659.26	16142.8	55431.7	17471.6	20369.8	69928.2	62189.4	15622.5	3565.72	73878.6	9464.42
[R].FVQKCVLPLNEDSPLMYQPQK.[M]	1xBiotin [K4]; 1xCarbamidomethyl [C5]; 1xOxidation [M16]	1	5	Q9H582	Q9H582 [1202-1222]	Q9H582 1xBiotin [K1205]	Zinc finger protein 644 OS=Homo sapiens OX=9606 GN=ZNF644 PE=1 SV=2	1	2776.35	0.558	1.811	4.201	0.872	46.4	32.6	105.7	272.6	42.6	49.6	18	50.1	34.9	89.8	33.1	112.9	162.5	29.2	291.2	377.1	119.9	57.4	28.8	45.5	10349.5	3747.59	10455.8	7276.93	18731	6898.02	23562.9	33917.4	6102.67	60775	78685.5	25026	11988.2	6013.18	9489.02
[K].AKTYIQTELPFK.[A]	1xBiotin [K2]	1	11	O95785	O95785 [1371-1382]	O95785 1xBiotin [K1372]	Protein Wiz OS=Homo sapiens OX=9606 GN=WIZ PE=1 SV=2	1	1664.87	2.172	2.628	4.084	1.582	91.7	42.2	111	172.5	82.5	82.1	110.4	94.3	23	58.7	43.4	110.4	125.7	114.1	177.3	198.9	162.4	92.9	84.8	21.5	67962.3	91373	78022.7	19005.7	48587.4	35926.7	91388.2	104043	94424.5	146729	164586	134387	76841.4	70176	17751.5
[K].TYIQTELPFKAK.[T]	1xBiotin [K10]	1	1	O95785	O95785 [1373-1384]	O95785 1xBiotin [K1382]	Protein Wiz OS=Homo sapiens OX=9606 GN=WIZ PE=1 SV=2	1	1664.87	2.172	2.628	4.084	1.582	91.7	42.2	111	172.5	82.5	82.4	110.8	94.6	26.1	58.9	43.6	110.8	126.2	114.5	177.9	199.6	163	93.2	85.1	13.4	67962.3	91373	78022.7	21512.9	48587.4	35926.7	91388.2	104043	94424.5	146729	164586	134387	76841.4	70176	11045.5
[K].AASLPGKNGNPTFAAVTAGYDK.[S]	1xBiotin [K7]	1	11	Q92545	Q92545 [1647-1668]	Q92545 1xBiotin [K1653]	Transmembrane protein 131 OS=Homo sapiens OX=9606 GN=TMEM131 PE=1 SV=3	1	2376.17	0.6	0.411	4.001	3.155	32.7	54.5	22.4	218.2	172.1	15.7	26.2	114.5	124	43.7	30.1	5.1	18	117.2	174.1	215.9	174.7	177.1	126	137.7	7776.78	12956.5	56626.2	61323.5	21591.8	14904.8	2544.37	8880.1	57957.7	86118.8	106809	86388.3	87594.8	62324.8	68114.1
[K].SNYKMMFVK.[S]	1xBiotin [K4]; 1xOxidation [M6]	1	1	O00193	O00193 [171-179]	O00193 1xBiotin [K174]	Small acidic protein OS=Homo sapiens OX=9606 GN=SMAP PE=1 SV=1	1	1389.64	3.019	2.65	3.931	1.88	121	40.1	106.2	157.5	75.3	128.9	144.4	104.5	63.4	42.7	15.2	122.6	85.3	113.1	176	167.8	102	80.2	58.3	95.5	120731	135253	97911.9	59422.5	39985.5	14212.5	114893	79951.4	105971	164870	157197	95532	75172.2	54658.6	89481.4
[R].KPFNFLPMQINTNKSK.[D]	1xBiotin [K]	1	13	Q15154	Q15154 [139-154]	Q15154 1xBiotin [K]	Pericentriolar material 1 protein OS=Homo sapiens OX=9606 GN=PCM1 PE=1 SV=5	1	2133.1	0.728	1.023	3.916	16.289	23.9	11.7	13	200.3	251.1	18.7	4.1	23.7	301.8	9.1	5.6	247	5.8	10.2	156.4	22.1	190.6	196.1	216.8	92	16347.1	3601.49	20763.2	264393	7988.34	4949.02	216398	5061.41	8914.49	137022	19381.5	166935	171793	189941	80612.8
[K].SDFGKFVLSSGK.[F]	1xBiotin [K5]	1	6	P27797	P27797 [44-55]	P27797 1xBiotin [K48]	Calreticulin OS=Homo sapiens OX=9606 GN=CALR PE=1 SV=1	1	1497.74	0.827	0.995	3.895	1.378	45.3	54.8	54.6	221.5	123.8	40.8	169.4	20.7	49.3	89	49	134.6	49.1	24	190.7	207.2	199.3	122.6	111.4	42.9	17783.4	73833.1	9013.84	21500.4	38796.7	21340.4	58660.9	21399.7	10479.5	83124.7	90333.9	86861.3	53456.1	48552.2	18707.8
[K].AGNKSLNIIENSSAPICENKPK.[I]	1xBiotin [K4]; 1xCarbamidomethyl [C17]	1	2	Q8NG31	Q8NG31 [1496-1517]	Q8NG31 1xBiotin [K1499]	Kinetochore scaffold 1 OS=Homo sapiens OX=9606 GN=KNL1 PE=1 SV=3	1	2610.3	1.014	12.486	3.882	1.228	28	27.6	382	30.6	31.8	28.1	28.5	14.6	36.2	27.7	5.8	383.9	452.3	57.4	30.7	22.5	307.8	32	44.5	28.2	10220	10354.6	5294.71	13166.7	10081.2	2102.34	139531	164405	20865.9	11166	8161.29	111875	11618.7	16163.2	10233.5
[M].SNPFLKQVFNK.[D]	1xAcetyl [N-Term]; 1xBiotin [K6]	1	1	Q96BX8	Q96BX8 [2-12]	Q96BX8 1xAcetyl [N-Term]; 1xBiotin [K7]	MOB kinase activator 3A OS=Homo sapiens OX=9606 GN=MOB3A PE=1 SV=1	1	1589.81	2.955	0.83	3.823	1.277	115.8	39.2	63.5	169.7	111.7	79.5	247	102.6	34.7	19.4	127.2	105.6	56.3	14.6	150.3	74.2	204.1	162.4	23.3	98.9	15476.9	48094.3	19969.9	6759.12	3777.92	24763.2	20556.3	10954.3	2851.59	29263.4	14442.2	39741.8	31615.6	4532.74	19264.8
[R].RPVDSYDIPKTEEASSGFLPGDR.[N]	1xBiotin [K10]	1	2	Q8WWI1	Q8WWI1 [1396-1418]	Q8WWI1 1xBiotin [K1405]	LIM domain only protein 7 OS=Homo sapiens OX=9606 GN=LMO7 PE=1 SV=3	1	2762.31	5.634	1.48	3.821	1.39	211.4	37.5	55.5	143.4	52.2	331	170.9	174.1	20.7	60.3	30.9	4.3	45.7	154.4	140.6	118.1	112.2	43	36.8	57	755254	389939	397226	47289.6	137551	70510.5	9804.02	104371	352283	320766	269407	255907	98034.6	83931.2	129939
[R].ELQELVQYPVEHPDKFLK.[F]	1xBiotin [K18]	1	8	P55072	P55072 [488-505]	P55072 1xBiotin [K505]	Transitional endoplasmic reticulum ATPase OS=Homo sapiens OX=9606 GN=VCP PE=1 SV=4	1	2438.24	6.529	4.295	3.8	1.306	160.1	20	154.9	110.4	54.6	327	11.4	190.3	17.4	23.8	50.1	184	9.3	215.1	190.3	131.2	17.4	65.4	64.8	2.5	383940	13440.5	223444	20403.9	27920.1	58804.4	216089	10881.7	252577	223446	154114	20409	76819.4	76141.8	2912.36
[K].GTISAPGKVVTAAAQAK.[Q]	1xBiotin [K8]	1	2	Q13428	Q13428 [804-820]	Q13428 1xBiotin [K811]	Treacle protein OS=Homo sapiens OX=9606 GN=TCOF1 PE=1 SV=3	1	1795.97	3.401	4.236	3.796	1.784	101.7	29.9	126.7	113.5	128.2	100.6	149.5	99.1	29.6	18.6	84	102.6	125.4	169.1	89.6	130.1	112.3	12.8	126.8	149.9	69667.7	103517	68602.8	20484.5	12906.3	58148.4	70992.5	86778.7	117032	62022.2	90087.5	77762.8	8846.48	87802.9	103753
[R].SIGASPNPFSVHTATAVPSGKIASPVSR.[K]	1xBiotin [K21]	1	5	P09884	P09884 [186-213]	P09884 1xBiotin [K206]	DNA polymerase alpha catalytic subunit OS=Homo sapiens OX=9606 GN=POLA1 PE=1 SV=2	1	2961.53	0.783	1.077	3.779	0.875	52.2	66.7	71.8	252	57.3	51.3	90.5	28.4	50.4	65.6	73	228.4	13	70.6	340.1	55.5	247.7	44.1	56.3	85.2	11954.8	21066.3	6621.81	11723.6	15262.8	16995.4	53175.3	3034.73	16431.4	79180.9	12926.8	57673.6	10259.8	13118.7	19835.1
[K].DSSSWYQKLDTK.[D]	1xBiotin [K8]	1	13	Q01968	Q01968 [128-139]	Q01968 1xBiotin [K135]	Inositol polyphosphate 5-phosphatase OCRL OS=Homo sapiens OX=9606 GN=OCRL PE=1 SV=3	1	1683.77	1.64	0.738	3.751	0.805	144.6	38.4	22.6	144.1	150.2	164.5	138.5	27.2	16.6	36.8	184.5	21.7	136.2	17.1	198.2	138	116.1	148.6	12.1	143.8	63948.5	53826.6	10574.7	6447.48	14301.8	71711.8	8430.26	52948.5	6643.75	77013.6	53652.6	45132.3	57736.5	4710.67	55896.5
[R].LKGTVLPVATIQNASTAMLMAASVAR.[K]	1xBiotin [K2]	1	7	Q8N1G0	Q8N1G0 [396-421]	Q8N1G0 1xBiotin [K397]	Zinc finger protein 687 OS=Homo sapiens OX=9606 GN=ZNF687 PE=1 SV=1	1	2840.52	0.632	3.249	3.688	1.513	24.4	38.7	188.5	189.8	58.5	12.4	23.2	157.6	23	72.5	36.7	179.1	199.4	74.6	56	180.3	267.3	144.6	17.8	55.6	3039.3	5665.93	38482.4	5608.73	17700.8	8971.79	43724.6	48683.3	18225.3	13665.2	44032.1	65277.9	35300.4	4341.03	13573.9
[K].ELNKSINPDEAVAYGAAVQAAILSGDK.[S]	1xBiotin [K4]	1	14	P11142	P11142 [358-384]	P11142 1xBiotin [K361]	Heat shock cognate 71 kDa protein OS=Homo sapiens OX=9606 GN=HSPA8 PE=1 SV=1	1	2970.49	5.463	1.298	3.648	0.686	252.5	32.3	54.4	138.8	22.1	114.3	176.7	195.7	20.9	148.3	22.6	27	192.5	38.1	76.3	200	97.2	15.5	12.9	162.1	92421.5	142940	158271	16917.2	119917	18264.7	21798.3	155647	30781.4	61720	161737	78593.5	12526.4	10461.6	131119
[K].SIVDDKFFK.[L]	1xBiotin [K6]	1	10	O00566	O00566 [198-206]	O00566 1xBiotin [K203]	U3 small nucleolar ribonucleoprotein protein MPP10 OS=Homo sapiens OX=9606 GN=MPHOSPH10 PE=1 SV=2	1	1324.66	0.682	0.196	3.629	1.421	33.9	49.8	9.7	180.7	225.9	29	32.4	42.7	47.5	175.1	38.2	9.2	59.3	7.5	233.1	154.2	172.3	215.3	230	54.2	9550.47	10644.2	14033.1	15614.5	57591.1	12550.6	3038.44	19498.8	2461.21	76693.1	50731.6	56669.5	70837	75672.3	17834.8
[K].LTLSALVDGKSINAGGHK.[V]	1xBiotin [K]	1	4	P45880	P45880 [268-285]	P45880 1xBiotin [K]	Voltage-dependent anion-selective channel protein 2 OS=Homo sapiens OX=9606 GN=VDAC2 PE=1 SV=2	1	2007.07	1.088	3.53	3.585	3.023	43.9	40.3	142.4	151.5	121.9	53.9	47.8	25.9	48.7	44	43.7	212.2	142.7	155.2	48.2	165.1	174.6	183.9	132.9	21.3	18187.9	16132.9	8755.68	16430.6	14832.5	14739.7	71588.9	48158.7	52358.5	16276.7	55697.8	58903.9	62043.4	44840	7175.73
[R].LHPELSGPGVAAKVLAASVR.[R]	1xBiotin [K13]	1	1	Q6DD87	Q6DD87 [199-218]	Q6DD87 1xBiotin [K211]	Zinc finger protein 787 OS=Homo sapiens OX=9606 GN=ZNF787 PE=1 SV=4	1	2198.21	1.449	2.119	3.574	1.455	75.5	52.1	110.4	186.2	75.8	40.2	74.4	100.8	51.3	117.4	15.2	101.6	108.7	123.5	183.4	134.5	212.7	90.9	74.7	70.8	7293.82	13496	18287.6	9313.11	21308.3	2750.04	18443.5	19737.5	22421.9	33280.7	24410.5	38603	16502.7	13551.6	12842.3
[K].DLLLKCLTFNPAK.[R]	1xBiotin [K5]; 1xCarbamidomethyl [C6]	1	9	Q00534	Q00534 [275-287]	Q00534 1xBiotin [K279]	Cyclin-dependent kinase 6 OS=Homo sapiens OX=9606 GN=CDK6 PE=1 SV=1	1	1758.93	0.727	4.481	3.437	4.983	21.1	37.7	168.7	39.6	232.9	23.2	37.8	23.4	52	6.3	41.7	215	119.2	186.7	43.9	34.8	178.9	20	259.4	257.8	8693.28	14191.8	8774.29	19532.4	2382.76	15640.7	80690.2	44726.9	70083.8	16459.2	13051.4	67140.8	7521.21	97338.3	96738.9
[R].SLVPQVSQATGVQLPGKTITPAHFQLLR.[Q]	1xBiotin [K17]	1	4	Q96L91	Q96L91 [2728-2755]	Q96L91 1xBiotin [K2744]	E1A-binding protein p400 OS=Homo sapiens OX=9606 GN=EP400 PE=1 SV=4	1	3212.76	1.853	1.17	3.425	2.763	114.8	62	60.4	91.6	171.2	81	125.5	83	44.8	16.7	80.5	43.7	30.7	94.2	57.4	66.2	387.8	123.8	148.6	116.1	11290.1	17499.5	11577.6	6249.02	2335.3	11231.5	6088.52	4283.79	13142.3	7998.97	9234.93	54083.2	17267.6	20724	16187.6
[R].AASIFGGAKPVDTAAR.[E]	1xBiotin [K9]	1	3	P23588	P23588 [357-372]	P23588 1xBiotin [K365]	Eukaryotic translation initiation factor 4B OS=Homo sapiens OX=9606 GN=EIF4B PE=1 SV=2	0	1757.9	0.364	1.927	3.407	1.177	18.6	51	153.7	216.6	60.1	56.3	16.2	15.3	20.5	317.5	44.5	134.1	39.5	196.7	189	242.9	69.8	55.7	49.7	52.4	17376	4996.91	4723.6	6320.73	97969.9	13737.7	41392.5	12182.8	60706.4	58331.8	74951.5	21536.4	17181	15323.2	16169.6
[K].INNKVVQLHEYSEELEK.[L]	1xBiotin [K4]	1	2	Q14683	Q14683 [107-123]	Q14683 1xBiotin [K110]	Structural maintenance of chromosomes protein 1A OS=Homo sapiens OX=9606 GN=SMC1A PE=1 SV=2	1	2298.14	0.809	1.997	3.328	2.599	31.4	52.5	104.8	174.8	136.5	12.7	31.4	134.6	166.3	12	52.4	119.3	52.7	104.7	67.1	198.9	174.6	193.5	136.3	43.6	4057.4	10060.7	43153.7	53321.5	3839.79	16816.7	38247.9	16893.1	33580.1	21513.8	63788.4	55974	62041	43704.3	13975.9
[R].LKVLHAQILEK.[D]	1xBiotin [K2]	1	4	Q9Y2J4	Q9Y2J4 [629-639]	Q9Y2J4 1xBiotin [K630]	Angiomotin-like protein 2 OS=Homo sapiens OX=9606 GN=AMOTL2 PE=1 SV=3	1	1517.89	0.636	3.627	3.293	1.836	23.8	37.4	135.6	123.1	180.2	26.5	34.5	7.5	239.6	41.8	6.6	195.8	151.4	34	152.3	137.5	46.5	212.6	201.3	12.1	12363.6	16061.8	3479.11	111617	19451.6	3078.13	91191.3	70544.7	15853.1	70934.7	64051.5	21666.4	99023.1	93779.1	5652.02
[R].VPLAPITDPQQLQLSPLKGLSLVDK.[E]	1xBiotin [K]	1	20	P31350	P31350 [6-30]	P31350 1xBiotin [K]	Ribonucleoside-diphosphate reductase subunit M2 OS=Homo sapiens OX=9606 GN=RRM2 PE=1 SV=1	1	2896.62	2.433	1.709	3.265	1.896	113.2	46.5	100.2	151.9	88.2	163.8	97.2	96.6	24.4	40	175.4	41.7	86	123.2	92.6	156.3	130.5	72	75.8	124.5	104302	61920.8	61513.4	15528.6	25447.9	111713	26544.1	54779.4	78449.6	58997.7	99563.7	83080.2	45882.8	48248.3	79311.3
[K].LQEVFKAFYLGK.[H]	1xBiotin [K6]	1	12	Q13619	Q13619 [550-561]	Q13619 1xBiotin [K555]	Cullin-4A OS=Homo sapiens OX=9606 GN=CUL4A PE=1 SV=3	1	1668.88	0.641	0.247	3.25	0.566	57.4	89.6	19.1	291.2	42.7	10.2	36.9	145.9	132.1	46.2	57.6	213.8	12.3	11.4	184.3	209.5	187.2	27.4	198.8	26.2	3226.23	11673.3	46115.3	41758.4	14605.8	18206.6	67568.1	3888.29	3608.59	58260.6	66204.3	59172	8673.87	62828.1	8266.43
[R].VLSCQSSLKMHYR.[T]	1xBiotin [K9]; 1xCarbamidomethyl [C4]	1	6	Q9UJQ4	Q9UJQ4 [574-586]	Q9UJQ4 1xBiotin [K582]	Sal-like protein 4 OS=Homo sapiens OX=9606 GN=SALL4 PE=1 SV=1	1	1834.88	6.768	2.829	3.237	1.346	223.9	33.1	93.6	107.1	42.4	214.6	204.1	202	30.2	41	27.9	33.1	137.8	85.3	97.6	69.5	218.8	37.5	38.7	61.9	395714	376311	372474	55605.3	75594.2	51426.9	60982.9	253979	157301	179976	128201	403286	69221.9	71284.3	114030
[R].STTFEKSLLMGK.[E]	1xBiotin [K6]	1	4	Q13098	Q13098 [433-444]	Q13098 1xBiotin [K438]	COP9 signalosome complex subunit 1 OS=Homo sapiens OX=9606 GN=GPS1 PE=1 SV=4	1	1567.79	2.906	3.698	3.227	2.442	109.5	37.7	139.3	121.6	92	96.8	109	109.6	57.2	37.5	29.3	135.8	138.7	146.4	141.1	121	107.1	99	91.6	79.9	277213	312175	313985	163672	107407	83882.2	388942	397161	419215	404015	346634	306819	283378	262320	228714
[R].AVGTQTLSGAGLLKMFNK.[A]	1xBiotin [K]; 1xOxidation [M15]	1	15	Q13596	Q13596 [273-290]	Q13596 1xBiotin [K]	Sorting nexin-1 OS=Homo sapiens OX=9606 GN=SNX1 PE=1 SV=3	1	2078.08	5.005	0.852	3.199	2.946	194.9	38.9	26.9	124.6	114.7	250	138.8	174.2	34.8	7.4	68	6.3	24	149.3	182.4	111.4	103	110.5	37.1	102.5	325790	180832	227076	45369	9708.64	88620.9	8274.07	31335.7	194621	237731	145148	134249	143996	48389.1	133638
[K].GLWMPLGKEVK.[V]	1xBiotin [K]; 1xOxidation [M4]	1	7	Q8TA86	Q8TA86 [91-101]	Q8TA86 1xBiotin [K]	Retinitis pigmentosa 9 protein OS=Homo sapiens OX=9606 GN=RP9 PE=1 SV=2	1	1499.77	4.948	3.262	3.176	3.295	145.9	28.8	110.9	119.8	94.7	120.1	137.1	151.4	24.3	27	92.9	79.2	104.2	150.9	112.6	122	77.1	82.4	89.1	129.6	88940.6	101525	112085	17975.8	20011.6	68797.8	58636	77168.4	111699	83355.3	90286.9	57090.9	60969.8	65938.7	95945.5
[K].NMVKSADGVIVSGVK.[D]	1xBiotin [K4]	1	4	Q9UNH7	Q9UNH7 [190-204]	Q9UNH7 1xBiotin [K193]	Sorting nexin-6 OS=Homo sapiens OX=9606 GN=SNX6 PE=1 SV=1	1	1729.9	1.067	3.43	3.17	0.271	96.4	78.2	156.7	149.6	19.1	52.6	64.7	22.2	42.7	24.3	60.7	408.8	83.4	85.5	81.7	460.1	77	10.4	16.5	9.4	13178.3	16217.3	5553.47	10694.7	6088.87	15200.2	102433	20885.4	21433	20462.6	115284	19301.3	2607.58	4126.74	2353.62
[K].AAFQYGIKMSEGR.[K]	1xBiotin [K8]	1	2	Q13123	Q13123 [502-514]	Q13123 1xBiotin [K509]	Protein Red OS=Homo sapiens OX=9606 GN=IK PE=1 SV=3	1	1683.8	0.807	3.8	3.104	0.408	44.5	55.1	209.3	171	20.1	50.1	11.6	63.3	19.6	78.5	61.9	152.9	235.2	241.3	48.2	279.2	192.1	22.6	11.4	32.1	12718	2937.5	16094.7	4981.37	19942.4	15728.5	38847.6	59764.5	61300.4	12253.3	70934.5	48813.9	5743.13	2885.48	8146.14
[K].LDKAQIHDLVLVGGSTR.[I]	1xBiotin [K3]	1	2	P0DMV8	P0DMV8 [326-342]	P0DMV8 1xBiotin [K328]	Heat shock 70 kDa protein 1A OS=Homo sapiens OX=9606 GN=HSPA1A PE=1 SV=1	1	2048.1	0.404	2.118	3.076	1.094	19.3	65.2	143.5	200.7	71.3	16.2	82.2	14.5	36	127.1	54.9	120.8	211.2	76.3	212.2	169	131.8	26.9	160.8	60.1	2695.97	13638.6	2412.26	5977.69	21098.5	9119.77	20059.2	35050	12660.4	35214.3	28055.3	21879.2	4459.69	26685.9	9974.18
[R].LGCPGFTLPEVKPNPVEGGASKSLFFPDEAINK.[H]	1xBiotin [K22]; 1xCarbamidomethyl [C3]	1	2	P48506	P48506 [150-182]	P48506 1xBiotin [K171]	Glutamate--cysteine ligase catalytic subunit OS=Homo sapiens OX=9606 GN=GCLC PE=1 SV=2	1	3741.87	1.865	5.778	3.059	1.966	56.2	30.1	247.6	106.9	59.2	57.7	48.1	28	25.8	11.3	81	468.2	212.1	63.3	91.5	22.2	247.9	50.7	66.8	25.4	13632.8	11369.5	6605.79	6095.4	2663.01	19143.7	110618	50114.4	14956.4	21630.4	5244.21	58569.2	11983.3	15789.7	6002.83
[K].SYGENIVELSSSDSSLLLKDNVK.[G]	2xBiotin [K19; K23]	1	2	Q9BXT5	Q9BXT5 [1421-1443]	Q9BXT5 2xBiotin [K1439; K1443]	Testis-expressed protein 15 OS=Homo sapiens OX=9606 GN=TEX15 PE=1 SV=2	1	2949.42	11.133	1.96	3.039	4.563	265.1	23.8	46.4	81.8	82.8	205.2	195.4	189.9	7.3	17.5	53.6	34.2	14.2	270.9	60.3	70.5	22.1	53.5	61	244.4	242530	230905	224434	8584.79	20741.1	63310	40428.4	16822.6	320245	71238.5	83327.9	26085.7	63267.9	72132.9	288904
[K].SLCIPFKPLCELQPGAK.[C]	1xBiotin [K7]; 2xCarbamidomethyl [C3; C10]	1	4	P07814	P07814 [1478-1494]	P07814 1xBiotin [K1484]	Bifunctional glutamate/proline--tRNA ligase OS=Homo sapiens OX=9606 GN=EPRS1 PE=1 SV=5	0	2184.1	1.244	4.973	3.028	4.044	39.4	15.5	163.7	62.1	219.1	15	45.1	36.8	14.5	12	89.6	396.1	59.8	152.6	57.9	62.9	36.4	48.6	268.6	204.2	4887.16	14722.5	12010.3	4732.92	3928.77	29261.9	129421	19538.1	49855	18920.2	20543.5	11896.5	15888.5	87744.7	66717.2
[K].KTQETLSQAGQKTSAALSTVGSAISR.[K]	1xBiotin [K]	1	6	O43399	O43399 [128-153]	O43399 1xBiotin [K]	Tumor protein D54 OS=Homo sapiens OX=9606 GN=TPD52L2 PE=1 SV=2	2	2846.47	1	2.55	3.011	1.453	70.2	33.2	121.7	110.8	164.1	26.4	92.4	59.3	336	26.4	28.1	67.3	118.4	102.8	93.5	79.4	142.5	150.8	38.3	138.5	3514.79	12312.6	7901.83	44795	3516.22	3742.44	8966.6	15785.7	13699.9	12472.3	10589	19001.7	20108.6	5110.29	18468.7
[-].MKSVIYHALSQK.[E]	1xAcetyl [N-Term]; 1xBiotin [K2]	1	5	O95707	O95707 [1-12]	O95707 1xAcetyl [N-Term]; 1xBiotin [K2]	Ribonuclease P protein subunit p29 OS=Homo sapiens OX=9606 GN=POP4 PE=1 SV=2	1	1672.85	1.35	2.494	2.921	2.126	68.3	50.6	126.1	147.7	107.5	26.9	170	71.7	53.1	39.5	55.6	180.8	95.8	132.3	155	162.6	52.9	112.8	165.3	25.7	3168	20051.2	8450.3	6259.05	4659.6	6555.87	21319.1	11299.9	15608.1	18283	19179.1	6235.82	13304.8	19494	3028.9
[K].ATQWNSAEEGLPTNSTSDSRPKSSSPIR.[L]	1xBiotin [K22]	1	9	Q9Y2I7	Q9Y2I7 [1690-1717]	Q9Y2I7 1xBiotin [K1711]	1-phosphatidylinositol 3-phosphate 5-kinase OS=Homo sapiens OX=9606 GN=PIKFYVE PE=1 SV=3	1	3229.52	0.098	0.323	2.912	1.566	8.2	83.3	6.3	242.6	159.6	9	1.2	9.1	92.2	4.5	131	162.4	1.4	7	268.5	153.6	272.4	176.7	205.2	5.8	19514.7	2603.08	19679.2	198946	9641.22	282621	350438	3117.78	15147.8	579407	331372	587727	381297	442712	12425.3
[R].GAGLGFSTAPNKIFYIDR.[N]	1xBiotin [K12]	1	15	Q1ED39	Q1ED39 [431-448]	Q1ED39 1xBiotin [K442]	Lysine-rich nucleolar protein 1 OS=Homo sapiens OX=9606 GN=KNOP1 PE=1 SV=1	1	2153.08	0.547	2.14	2.868	2.097	49	32.3	76	248.7	93.9	15.8	51.1	52.2	33	33.8	95.4	70.6	177.9	79.4	43.7	259.8	273.7	98.1	200.1	15.6	3388.03	10996.7	11220.7	7095.2	7260.7	20521.2	15183.6	38268.6	17078.9	9392.71	55868.8	58856.8	21096.1	43037.3	3348.41
[K].FTEEIPLKILAHNNFVGR.[L]	1xBiotin [K8]	1	37	O00425	O00425 [273-290]	O00425 1xBiotin [K280]	Insulin-like growth factor 2 mRNA-binding protein 3 OS=Homo sapiens OX=9606 GN=IGF2BP3 PE=1 SV=2	1	2324.22	1.451	4.777	2.804	4.62	82.6	31	147.9	95.5	143.1	78.6	1.7	133.7	29.5	15.4	92.2	208.3	140.8	99.9	43.2	90.9	159.5	146.3	123.8	136.2	541244	11740.5	920713	203012	106159	634692	1.4347e+06	969717	687661	297715	625879	1.09819e+06	1.00776e+06	852545	937887
[-].MKLQAVMETLLQR.[Q]	1xBiotin [K2]; 1xOxidation [M1]	1	6	Q99856	Q99856 [1-13]	Q99856 1xBiotin [K2]	AT-rich interactive domain-containing protein 3A OS=Homo sapiens OX=9606 GN=ARID3A PE=1 SV=2	1	1802.93	2.044	6.144	2.797	1.637	71.5	35	215	97.9	80.6	47.1	76.2	103.6	37.3	64.5	12.1	229.2	261.8	169.1	131.3	61.4	104.3	10.5	85.9	105.6	11810.2	19113.3	25980.8	9350.96	16173.3	3031.52	57456	65621.1	42377.3	32905.6	15401.1	26153.8	2624.11	21536.8	26473.4
[R].GLPLVDDGGWNTVPISKGSRPIDTSR.[L]	1xBiotin [K17]	1	31	Q04637	Q04637 [1043-1068]	Q04637 1xBiotin [K1059]	Eukaryotic translation initiation factor 4 gamma 1 OS=Homo sapiens OX=9606 GN=EIF4G1 PE=1 SV=4	1	2963.5	0.942	1.433	2.792	1.09	60.2	63.8	91.5	178.3	106.2	82.1	55.1	57.5	124.5	44.7	61	153.5	87.4	67.9	170.3	144.8	177.2	101.5	135.7	37	517524	347181	362020	784163	281809	384169	967080	550650	427573	1.07275e+06	912277	1.11683e+06	639324	854846	233322
[K].IVNLGSSKTDLFYER.[K]	1xBiotin [K8]	1	3	Q7RTV0	Q7RTV0 [88-102]	Q7RTV0 1xBiotin [K95]	PHD finger-like domain-containing protein 5A OS=Homo sapiens OX=9606 GN=PHF5A PE=1 SV=1	1	1967.99	4.493	2.213	2.781	3.218	168.4	37.5	82.9	90.5	120.6	150.1	201.1	173.1	11.3	38.5	51.6	5.1	85.3	137.8	36.3	143.6	93.1	110.6	124	138.6	62159.7	83265.3	71687.2	4665.07	15955.2	21380.6	2099.05	35305.3	57070.7	15019.8	59470.1	38536.2	45816.1	51350.4	57379.5
[K].AKGLEVPFVPMTLPTK.[V]	1xBiotin [K2]	1	11	P46019	P46019 [706-721]	P46019 1xBiotin [K707]	Phosphorylase b kinase regulatory subunit alpha, liver isoform OS=Homo sapiens OX=9606 GN=PHKA2 PE=1 SV=1	1	1954.05	0.315	1.152	2.767	4.597	12.9	41	144.2	113.4	188.4	11.7	23.4	10.5	5.4	225.6	37.1	229.4	130.3	6.2	16.6	102.5	167.7	170.3	217.9	145.5	4714.49	9441.89	4225.76	2166.68	90986.7	14945	92541.8	52566.6	2495.05	6710.48	41346.1	67638.6	68696.3	87888.2	58696.8
[R].KFHCANLTSWPR.[W]	1xBiotin [K1]; 1xCarbamidomethyl [C4]	1	32	Q96SW2	Q96SW2 [231-242]	Q96SW2 1xBiotin [K231]	Protein cereblon OS=Homo sapiens OX=9606 GN=CRBN PE=1 SV=1	1	1742.83	1.809	2.359	2.761	1.905	130.4	46.1	108.7	127.2	87.7	145.7	30.2	141.9	80.5	28.1	50.1	121.5	118.2	106.4	141.1	138.3	117.3	111.4	95.4	73.9	1.72738e+06	358010	1.68223e+06	954711	333613	594065	1.44032e+06	1.40161e+06	1.26097e+06	1.67241e+06	1.64024e+06	1.39026e+06	1.32132e+06	1.1316e+06	876020
[K].AGDSLMVMIAMKMEHTIK.[S]	1xBiotin [K]; 4xOxidation [M6; M8; M11; M13]	1	7	Q96RQ3	Q96RQ3 [670-687]	Q96RQ3 1xBiotin [K]	Methylcrotonoyl-CoA carboxylase subunit alpha, mitochondrial OS=Homo sapiens OX=9606 GN=MCCC1 PE=1 SV=3	1	2296.05	13.794	1.518	2.711	9.874	316.7	23	34.9	62.2	63.3	243.7	220	239.8	18.1	4.8	17.4	26.4	7.3	303.7	53.5	47.1	7.1	47.8	47.9	215.3	512272	462353	504013	38016.4	10172.5	36537.8	55471.2	15407.6	638489	112476	99043.6	14997.4	100443	100780	452625
[K].LKSMDLSEYIIR.[G]	1xBiotin [K2]	1	6	Q9H0A0	Q9H0A0 [955-966]	Q9H0A0 1xBiotin [K956]	RNA cytidine acetyltransferase OS=Homo sapiens OX=9606 GN=NAT10 PE=1 SV=2	1	1693.87	0.163	0.899	2.666	1.277	11.8	72.5	48.5	193.4	173.8	15.2	10.7	8.2	207.4	65.6	34.2	186.4	43.9	30.8	184.2	175	167.1	157.3	170.4	43.7	4922.34	3460.25	2655.49	67195.6	21264.5	11079.2	60394.3	14223.7	9984.47	59678.2	56698.1	54135.9	50953.4	55203.9	14150.1
[K].TKSNMK.[G]	1xBiotin [K2]	1	1	P48729	P48729 [330-335]	P48729 1xBiotin [K331]	Casein kinase I isoform alpha OS=Homo sapiens OX=9606 GN=CSNK1A1 PE=1 SV=2	1	934.448	1.36	5.237	2.654	0.786	55	45.4	237.9	120.6	41.1	55.6	87.7	52.5	34.7	45.9	64.5	240.6	248.9	186.6	121.9	134.1	111.2	41.6	47.1	27.3	17019.1	26863.8	16092.9	10617.6	14066.8	19753.7	73674.6	76218.2	57138.5	37334.9	41078.7	34047.8	12728.8	14417.3	8350.07
[R].NYKVMAAENIPENPLK.[Y]	1xBiotin [K3]	1	6	P42224	P42224 [650-665]	P42224 1xBiotin [K652]	Signal transducer and activator of transcription 1-alpha/beta OS=Homo sapiens OX=9606 GN=STAT1 PE=1 SV=2	1	2057.02	0.576	1.641	2.642	2.984	36.5	47.3	137.1	137.8	141.2	32.4	7.1	116.4	34.5	201.9	41.9	121.5	144	56.7	135.4	91.3	122.1	125.2	113.5	156	11879.4	2609.37	42727.7	12681.7	74134.3	15400.9	44624	52887.6	20805.5	49727	33504.6	44839.8	45959.7	41679.7	57283.8
[K].VELCSFSGYKIYPGHGR.[R]	1xBiotin [K10]; 1xCarbamidomethyl [C4]	1	8	P83731	P83731 [3-19]	P83731 1xBiotin [K12]	60S ribosomal protein L24 OS=Homo sapiens OX=9606 GN=RPL24 PE=1 SV=1	1	2196.04	0.822	2.732	2.634	1.517	11.3	13.7	147.5	220.5	107.1	12.4	20.9	9.2	114.6	15	8.5	306.3	161.9	23.1	22.3	242	269.3	117.5	164.2	12.8	8366.51	14150.4	6257.83	77561.9	10179.9	5723.34	207229	109524	15633.6	15073.4	163737	182251	79505.8	111100	8679.67
[K].GKALEVAEYLTPVLK.[E]	1xBiotin [K2]	1	12	Q9NT62	Q9NT62 [10-24]	Q9NT62 1xBiotin [K11]	Ubiquitin-like-conjugating enzyme ATG3 OS=Homo sapiens OX=9606 GN=ATG3 PE=1 SV=1	1	1857.02	1.213	2.27	2.632	0.598	78.6	64.8	147.1	170.6	38.8	34.9	75.2	106.4	259.4	11.2	62	140.8	183.8	29.5	138.4	163.5	163.3	81.4	13.2	37.1	6771.22	14606.1	20651.9	50348.9	2166.52	12039.8	27326.8	35681.2	5725.38	26857.4	31741.5	31693.6	15799.2	2564.92	7204.74
[K].MSNADFAKLFLR.[K]	1xBiotin [K8]	1	2	Q15020	Q15020 [951-962]	Q15020 1xBiotin [K958]	Squamous cell carcinoma antigen recognized by T-cells 3 OS=Homo sapiens OX=9606 GN=SART3 PE=1 SV=1	1	1638.81	2.174	1.013	2.618	0.709	115.1	91.8	92.9	123.6	76.5	205.2	95.9	95.6	76.4	94.4	36.7	67.7	94.6	77.4	311.3	102.9	96	66.9	15.3	63.7	27952.9	13060.8	13030.3	10411.3	12855.5	4998.83	9227.38	12885.7	10543.4	42407.1	14024.5	13084.5	9119.26	2085.24	8680.16
[R].GREEAIMKMVK.[L]	1xBiotin [K8]; 1xOxidation [M]	1	7	Q9H8U3	Q9H8U3 [200-210]	Q9H8U3 1xBiotin [K207]	AN1-type zinc finger protein 3 OS=Homo sapiens OX=9606 GN=ZFAND3 PE=1 SV=1	2	1533.76	2.048	1.242	2.604	1.631	107.6	52.5	65.2	167.1	107.6	94	108.9	98.6	48.1	44	104.9	56.7	59.8	117	177.3	153.1	114.7	71.8	152.7	98.6	336681	390012	353012	172384	157681	375812	202977	214095	419032	635071	548323	410658	257104	546762	353053
[R].ANTFVAELKGLDPAR.[V]	1xBiotin [K9]	1	2	P40926	P40926 [177-191]	P40926 1xBiotin [K185]	Malate dehydrogenase, mitochondrial OS=Homo sapiens OX=9606 GN=MDH2 PE=1 SV=3	1	1827.94	1.487	1.844	2.6	0.37	129	56.6	136.1	147.3	31	24.5	122.5	214.5	53.8	49.8	144.3	91.9	129.3	156.2	144.2	139.9	130.5	29.5	15.7	53.3	8329.73	41713.7	73024.7	18320.5	16960.4	49122.7	31269.3	44020.3	53190.6	49076.3	47641.2	44439.1	10037.3	5337.36	18155.3
[K].QPGVDSLSPVASLPKQIFQPSVQQQPTKPVK.[V]	1xBiotin [K15]	1	10	Q9UBW7	Q9UBW7 [298-328]	Q9UBW7 1xBiotin [K312]	Zinc finger MYM-type protein 2 OS=Homo sapiens OX=9606 GN=ZMYM2 PE=1 SV=1	1	3554.9	1.067	0.887	2.559	1.044	81.4	76.3	67.6	195.1	79.6	79.3	82.2	60.3	45.6	141.2	74.3	81.2	40.4	65.9	190.1	188.1	245.2	51	77.5	77.9	81840.8	84861.7	62254.5	47037.3	145797	76707	83881.8	41755.2	68013.7	196261	194231	253196	52626.8	80063.4	80450
[K].FKSEALLSTLTSDASK.[E]	1xBiotin [K2]	1	3	Q9NXR8	Q9NXR8 [166-181]	Q9NXR8 1xBiotin [K167]	Inhibitor of growth protein 3 OS=Homo sapiens OX=9606 GN=ING3 PE=1 SV=2	1	1923.97	1.886	5.004	2.55	1.531	115.9	35.7	199.9	98.4	50.2	103.2	38.7	104.7	116.4	20.5	31.8	205.2	102.7	177.9	87.6	199.2	52.3	178.3	36.9	44.7	17402.3	6525.58	17668.7	19642.8	3460.08	5355.99	34610	17316	30017.7	14773.8	33605.6	8821.52	30072	6216.49	7540.9
[K].YAMEQSIKSVLVK.[Q]	1xBiotin [K8]	1	2	Q9UHX1	Q9UHX1 [73-85]	Q9UHX1 1xBiotin [K80]	Poly(U)-binding-splicing factor PUF60 OS=Homo sapiens OX=9606 GN=PUF60 PE=1 SV=1	1	1721.9	1.217	2.426	2.5	2.74	61.6	50.6	122.7	126.5	138.6	21.8	56.5	128.1	46.4	7.3	123.3	157.1	112.6	53.1	185.3	109.5	116	127.2	199.5	56.3	8331.68	21583	48968.5	17734.5	2777.42	47111.5	60049.8	43021.9	20291.7	70805.4	41857.3	44329.9	48589.3	76224.1	21526.4
[R].LPPKVESLESLYFTPIPAR.[S]	1xBiotin [K4]	1	5	Q14980	Q14980 [1763-1781]	Q14980 1xBiotin [K1766]	Nuclear mitotic apparatus protein 1 OS=Homo sapiens OX=9606 GN=NUMA1 PE=1 SV=2	1	2383.27	1.91	1.813	2.498	1.624	111.9	41.3	74.8	166.1	105.9	105.3	47.9	94.2	204.8	34.7	25.1	275.4	54.8	63	62.7	155.9	139.8	89.2	40.7	106.4	14497.6	6593.85	12961	28190.6	4781.89	3453.11	37906.6	7544.18	8671.82	8625.02	21460.4	19246.2	12270.8	5607.69	14641.1
[R].GYDSAGVGFDGGNDKDWEANACKIQLIK.[K]	1xBiotin [K23]; 1xCarbamidomethyl [C22]	1	7	Q06210	Q06210 [34-61]	Q06210 1xBiotin [K56]	Glutamine--fructose-6-phosphate aminotransferase [isomerizing] 1 OS=Homo sapiens OX=9606 GN=GFPT1 PE=1 SV=3	2	3254.49	0.784	1.677	2.457	0.436	85.5	88.7	148.8	148.3	28.7	11.8	84.4	62.7	107.6	44	65.1	39.5	303.7	109.1	108.8	335.2	108.2	19.2	21.1	79.6	2252.2	16050.2	11927.1	20475.7	8375.3	12383.3	7504.92	57767.5	20762.3	20702.5	63756.3	20580.6	3655.59	4006.63	15137.6
[R].KTLWNQELYIQQDNSER.[K]	1xBiotin [K1]	1	4	Q92917	Q92917 [315-331]	Q92917 1xBiotin [K315]	G-patch domain and KOW motifs-containing protein OS=Homo sapiens OX=9606 GN=GPKOW PE=1 SV=2	1	2391.14	0.276	1.733	2.432	0.312	24.8	67.3	125.7	246.6	35.6	20.2	41	12.4	55	44.9	183.4	102.7	317.8	47	109.2	279.4	201.4	14	29.1	42.6	3529.31	7150.44	2164.51	9591.75	7829.29	31997.2	17913.7	55447.3	8193.21	19043.3	48745.2	35137.3	2445.37	5071.58	7433.66
[M].AASQVLGEKINILSGETVK.[A]	1xAcetyl [N-Term]; 1xBiotin [K9]	1	5	Q9Y5Z9	Q9Y5Z9 [2-20]	Q9Y5Z9 1xAcetyl [N-Term]; 1xBiotin [K10]	UbiA prenyltransferase domain-containing protein 1 OS=Homo sapiens OX=9606 GN=UBIAD1 PE=1 SV=1	1	2225.18	3.186	2.71	2.428	1.086	136.9	43	116.4	104.3	99.5	131.1	257.9	98.9	16.7	145.5	41.1	111.5	46.9	147.2	77.2	103.9	99.9	18.2	95.2	108.8	20393.1	40137.4	15383.2	2602.08	22639.4	6401.35	17346	7302.75	22903.2	12004.9	16166.1	15545.6	2825.72	14820.3	16933.3
[K].VFLAQKMMIGR.[C]	1xBiotin [K6]	2	1	P14618	P14618 [306-316]	P14618 1xBiotin [K311]	Pyruvate kinase PKM OS=Homo sapiens OX=9606 GN=PKM PE=1 SV=4	1	1519.79	0.337	0.549	2.424	0.633	22.1	130.5	36.4	228.3	82.6	17.1	95.6	20.4	122.9	120.2	50.8	138.2	27.9	33.5	210.2	157.5	298.1	76.1	105.9	25.6	10924.6	61064.2	13004.9	78497	76734.5	32438.4	88244.5	17799.3	21413.9	134208	100564	190311	48555.3	67615.9	16322
[K].LPFLPTPMGKGVVPDNHPYCVGAAR.[S]	1xBiotin [K10]; 1xCarbamidomethyl [C20]	1	5	Q9UJ83	Q9UJ83 [242-266]	Q9UJ83 1xBiotin [K251]	2-hydroxyacyl-CoA lyase 1 OS=Homo sapiens OX=9606 GN=HACL1 PE=1 SV=2	1	2919.45	0.923	0.98	2.388	0.505	79.6	86.3	84.5	206	43.6	10.1	75	77	367.3	81.3	9.1	23.4	137.8	79.6	194	74.1	255.1	41	33	42.2	2421.85	17967.1	18444.4	87959.7	19460.9	2184.7	5600.69	33002.8	19072.4	46469	17744.7	61101	9827.99	7893.84	10112.6
[R].NQDETEDTELQGMNEYLSSFKVAQYVVR.[E]	1xBiotin [K21]	1	10	Q14839	Q14839 [1261-1288]	Q14839 1xBiotin [K1281]	Chromodomain-helicase-DNA-binding protein 4 OS=Homo sapiens OX=9606 GN=CHD4 PE=1 SV=2	1	3519.6	2.315	4.055	2.379	1.529	46.5	20.1	354.9	47.8	30.7	23.1	39.8	131.4	292.5	17.2	7.4	303.7	362.1	30.2	38	40.9	130	18.4	39	26.3	10897.7	18823.5	62139.2	138277	8129.66	3518.49	143575	171184	14268.9	17985.7	19344.4	61433.6	8680.27	18417.4	12429.5
[K].EVLLKTNLSGR.[Q]	1xBiotin [K5]	1	2	Q6IN85	Q6IN85 [729-739]	Q6IN85 1xBiotin [K733]	Serine/threonine-protein phosphatase 4 regulatory subunit 3A OS=Homo sapiens OX=9606 GN=PPP4R3A PE=1 SV=1	1	1455.8	1.187	1.162	2.35	1.984	115.1	55.5	88.8	130.4	110.1	119.8	25.2	151.2	57.8	27.7	127.4	92.4	133.4	32.2	135.7	114	139.6	84.8	144.1	114.6	63590.6	13351	80270.5	30653.7	14718.2	67642.5	49027.9	70796.1	17105.5	72035.7	60514.8	74111.8	45026	76502.3	60817.6
[K].DYNVTANSKLVIITAGAR.[Q]	1xBiotin [K9]	1	4	P00338	P00338 [82-99]	P00338 1xBiotin [K90]	L-lactate dehydrogenase A chain OS=Homo sapiens OX=9606 GN=LDHA PE=1 SV=2	1	2132.12	1.48	1.389	2.349	1.563	123.6	69.7	81.5	116.4	108.9	131.4	144.3	13.9	74.1	10.9	97.5	86.6	135.4	26.6	123.8	91.4	229.1	136.2	115.8	82.8	26501.4	29099.1	2793.36	14939	2200.53	19659.3	17468.7	27301.1	5357.08	24958	18432.8	46187	27469.1	23353.8	16696.1
[R].EATSSTSNFSSLSSKFILPNVSTPVSDAFK.[T]	1xBiotin [K15]	1	3	Q9P2D1	Q9P2D1 [2450-2479]	Q9P2D1 1xBiotin [K2464]	Chromodomain-helicase-DNA-binding protein 7 OS=Homo sapiens OX=9606 GN=CHD7 PE=1 SV=3	1	3374.65	2.313	2.452	2.348	1.282	113.2	67.3	126.8	106.4	86.3	31.4	414.7	90.8	54	13.6	64.5	101.8	158.2	89.7	36.9	151.5	85.4	69.2	59.7	78.7	6806.7	89968.6	19704.1	11713.8	2942.34	13993	22072.8	34313.4	19463.9	8000.6	32855.2	18527.2	15020.7	12946.3	17067.5
[K].LVNPKYALVK.[A]	1xBiotin [K5]	1	47	A6ND36	A6ND36 [344-353]	A6ND36 1xBiotin [K348]	Protein FAM83G OS=Homo sapiens OX=9606 GN=FAM83G PE=1 SV=2	1	1370.79	1.447	3.777	2.338	1.136	74.6	51.6	194.7	120.5	58.6	76.8	79.5	73.9	34.4	61.8	53.1	200.4	165.3	204.7	130.7	112.8	124.1	60.3	60.3	62	4.38058e+06	4.53841e+06	4.21703e+06	1.96448e+06	3.52724e+06	3.02772e+06	1.14365e+07	9430617	1.16795e+07	7.45614e+06	6.43826e+06	7.07853e+06	3.43925e+06	3.43904e+06	3.53518e+06
[R].KSLLGSTAIEAPSSTCVAR.[A]	1xBiotin [K1]; 1xCarbamidomethyl [C16]	1	13	Q8NCD3	Q8NCD3 [648-666]	Q8NCD3 1xBiotin [K648]	Holliday junction recognition protein OS=Homo sapiens OX=9606 GN=HJURP PE=1 SV=2	1	2174.09	0.81	0.382	2.328	2.282	53	65.4	15.9	183.4	182.4	61.3	43.3	19.4	23.3	53.5	225.1	8.9	195.1	13	149.9	236.4	54.2	214.3	149.1	53.1	19885.8	14059.1	6295.28	7558.51	17350.5	73071.6	2888.47	63331.3	4226.29	48661.4	76728.2	17593.8	69536.7	48399	17248.3
[K].MGPCWWESGTGDSHKVLPR.[D]	1xBiotin [K15]; 1xCarbamidomethyl [C4]	1	2	Q9BY89	Q9BY89 [1451-1469]	Q9BY89 1xBiotin [K1465]	Uncharacterized protein KIAA1671 OS=Homo sapiens OX=9606 GN=KIAA1671 PE=1 SV=2	1	2426.08	0.704	0.595	2.327	1.111	61.4	87.1	51.9	202.8	96.9	24.7	69.1	26.3	780.5	17.4	37.3	19.4	99	22.2	83.7	98.5	86.8	41.5	20	73.7	4661.78	13043.7	4955.89	147257	3275.62	7039.4	3668.74	18673.8	4190.8	15794.4	18580.3	16378.5	7823.24	3769.34	13900.4
[R].AGGFQGSGTPEPGSETLKLQQLVENIDK.[A]	1xBiotin [K18]	1	5	Q9UJQ4	Q9UJQ4 [533-560]	Q9UJQ4 1xBiotin [K550]	Sal-like protein 4 OS=Homo sapiens OX=9606 GN=SALL4 PE=1 SV=1	1	3126.54	1.94	0.729	2.297	0.793	108.4	85.3	44.3	194.3	67.6	115.3	42.4	214.7	110.6	90.7	14.4	47.2	80.7	15.6	85.7	206.7	254.2	71.9	83.6	66.3	21489.9	7909.39	40007.4	20620.3	16904.7	2675.55	8789.23	15031.3	2906.87	15976.4	38518.2	47373.3	13403.6	15584.7	12361.1
[R].QTGKTSIAIDTIINQK.[R]	1xBiotin [K4]	1	7	P25705	P25705 [215-230]	P25705 1xBiotin [K218]	ATP synthase subunit alpha, mitochondrial OS=Homo sapiens OX=9606 GN=ATP5F1A PE=1 SV=1	1	1957.04	2.206	4.194	2.295	2.693	89	40.4	169.3	92.6	108.7	38.3	62.6	29.7	17.4	16.5	22.8	30.4	940.9	72.9	58.5	39.9	28.1	77.8	46.8	17.4	10620	17351.9	8228.94	4814.96	4560.46	6307.36	8434.21	260663	20193.4	16198.5	11051.9	7782.68	21550.5	12965.3	4822.4
[K].MIAKNVLGLVPQALPK.[A]	1xBiotin [K4]	1	4	Q8N1G0	Q8N1G0 [436-451]	Q8N1G0 1xBiotin [K439]	Zinc finger protein 687 OS=Homo sapiens OX=9606 GN=ZNF687 PE=1 SV=1	1	1918.1	1.243	1.319	2.29	1.858	99.2	79.8	105.2	123.1	92.7	53.2	30.9	73.5	42.8	69.1	23.6	336.1	9.4	56.4	66	54	415	49.7	176.6	43.8	15323.6	8897.79	21168.3	12323.4	19920.5	6796.04	96847.4	2713.93	16254.9	19014.9	15564.8	119608	14322.2	50892.8	12630
[K].ATISNDGATILKLLDVVHPAAK.[T]	1xBiotin [K12]	1	2	Q99832	Q99832 [56-77]	Q99832 1xBiotin [K67]	T-complex protein 1 subunit eta OS=Homo sapiens OX=9606 GN=CCT7 PE=1 SV=2	1	2473.35	2.134	4.006	2.283	1.355	110.5	35.6	142.6	164.6	46.7	134.2	55.6	101.6	26	32.7	110.2	204.7	111.9	131.1	59.5	153.4	151.4	149.3	35.4	42.9	18031.5	7468.22	13649.7	3500	4398.39	14805.4	27499.1	15040	17621	7990.79	20606.9	20343.4	20054.3	4762	5769.22
[K].ASLHNVKSSLPLFNTK.[S]	1xBiotin [K7]	1	1	A8K979	A8K979 [319-334]	A8K979 1xBiotin [K325]	ERI1 exoribonuclease 2 OS=Homo sapiens OX=9606 GN=ERI2 PE=2 SV=2	1	1982.05	0.993	1.488	2.27	2.402	46.9	66.5	75.9	151	159.8	49.5	46.6	85.3	70.2	15.1	85.9	22.4	80	169.8	173.9	159.3	53.8	169.2	168.6	150.5	10944.3	10293.7	18866.3	15512.6	3329.85	18997.5	4955.04	17698.4	37554.3	38441.4	35217.1	11899.9	37417.4	37268.3	33266.2
[R].LALLGKSGLSCQVGSATSHPVSCQEPIDEDQR.[I]	1xBiotin [K6]; 2xCarbamidomethyl [C11; C23]	1	14	Q8TEP8	Q8TEP8 [1167-1198]	Q8TEP8 1xBiotin [K1172]	Centrosomal protein of 192 kDa OS=Homo sapiens OX=9606 GN=CEP192 PE=1 SV=3	1	3665.74	0.939	2.827	2.268	7.974	13.4	14.3	40.3	32.3	399.7	23.1	4.3	8.2	3.8	358.6	8.7	12.5	278.3	24.7	19.8	196.9	13	244.6	272.7	30.6	15722.8	2948.51	5560.66	2610.87	243631	5924.71	8523.71	189078	16750.6	13440.1	133745	8817.77	166164	185252	20819.2
[-].MIGQKTLYSFFSPSPAR.[K]	1xAcetyl [N-Term]; 1xBiotin [K5]; 1xOxidation [M1]	1	10	P13051	P13051 [1-17]	P13051 1xAcetyl [N-Term]; 1xBiotin [K5]	Uracil-DNA glycosylase OS=Homo sapiens OX=9606 GN=UNG PE=1 SV=2	1	2214.07	3.984	1.395	2.267	1.436	198.1	45.5	63.4	121.6	71.4	248.7	195.2	130.4	40.1	44.8	62.4	62.5	45.8	141.5	141.5	65.8	119.8	73.5	57.6	70.3	101853	79915.1	53380.9	16426.7	18337	25568.2	25582	18746.8	57946.3	57956.7	26960.2	49068.3	30086.4	23590.6	28794.1
[K].VQILPECVLPSTMSAVQLESLNKCQIFPSKPVSR.[E]	1xBiotin [K]; 2xCarbamidomethyl [C7; C24]; 1xOxidation [M13]	1	54	Q96SW2	Q96SW2 [182-215]	Q96SW2 1xBiotin [K]	Protein cereblon OS=Homo sapiens OX=9606 GN=CRBN PE=1 SV=1	1	4098.09	3.78	6.42	2.254	6.523	127.3	33.7	168.1	50.7	120.2	126.5	26.1	136.5	0.2	40.2	33.5	167	99.9	258	12.3	50.3	90.6	77.5	119.4	262.1	2.50692e+06	517776	2.70614e+06	3855.65	796574	663222	3.31001e+06	1.97968e+06	5.11391e+06	244313	997449	1.79536e+06	1.53723e+06	2.36749e+06	5.19635e+06
[K].ETQKSIYYITGESK.[E]	1xBiotin [K4]	1	15	P08238	P08238 [478-491]	P08238 1xBiotin [K481]	Heat shock protein HSP 90-beta OS=Homo sapiens OX=9606 GN=HSP90AB1 PE=1 SV=4	1	1872.9	0.792	0.882	2.248	0.468	42.4	35.7	28.5	361.7	31.7	9.1	28.2	193.6	23.8	244.5	19.4	18.9	327.3	17.1	240.6	43.6	270.6	33.2	21.1	9.1	3593.99	11150.2	76541.5	9392.99	96673.8	7660.09	7484.94	129398	6758.24	95138.1	17222.8	106983	13132.3	8343.24	3588.59
[K].VDIDAPDVDVHGPDWHLKMPK.[MIV]	1xBiotin [K21]; 1xOxidation [M19]	1	3	Q09666	Q09666 [731-751]; [2225-2245]; [2748-2768]; [4042-4062]; [4298-4318]	Q09666 1xBiotin [K751]; 1xBiotin [K2245]; 1xBiotin [K2768]; 1xBiotin [K4062]; 1xBiotin [K4318]	Neuroblast differentiation-associated protein AHNAK OS=Homo sapiens OX=9606 GN=AHNAK PE=1 SV=2	1	2626.24	1.322	1.538	2.234	1.981	82	62	94.7	138.5	122.8	26.1	42.4	68.9	32.1	9.6	178.4	48.9	14.7	418.9	130.3	40.1	71.6	44.8	63.5	309.8	7863.25	12788.5	20802.3	9675.48	2887.65	53826.2	14768	4440.6	126411	39329	12102.9	21614.6	13517.1	19166.2	93485.7
[R].KVTFFEPGSGDENGTSNKEDEFR.[M]	1xBiotin [K1]	1	5	O95793	O95793 [382-404]	O95793 1xBiotin [K382]	Double-stranded RNA-binding protein Staufen homolog 1 OS=Homo sapiens OX=9606 GN=STAU1 PE=1 SV=2	2	2816.25	4.438	0.993	2.233	3.325	140	43.5	49.3	138.1	129.1	56.9	85.1	544.3	79.3	26.4	12.8	29.9	12.7	34.7	83.9	28.6	86.7	263.5	78.5	76.7	13137	19652.8	125698	18301.7	6105.38	2960.11	6912.36	2940.18	8017.54	19381.1	6610.51	20016.1	60845.3	18118	17707.9
[K].LPEGESAPLELPAPPALPPKIFYIK.[Q]	1xBiotin [K25]	1	1	Q96C00	Q96C00 [262-286]	Q96C00 1xBiotin [K286]	Zinc finger and BTB domain-containing protein 9 OS=Homo sapiens OX=9606 GN=ZBTB9 PE=1 SV=1	1	2913.58	1.022	3.321	2.218	1.502	56.3	55.1	182.9	165	40.8	17.2	57.1	136	81.9	20.6	55.9	202.6	185.6	150.5	17.6	167.4	181.7	30.9	153.6	41.4	2195.48	7289.08	17362.8	10458.1	2626.83	7135.18	25867	23698.9	19217.4	2242.3	21377.9	23199.4	3944.43	19611.2	5284.55
[K].HIPAYKLETLMETHER.[G]	1xBiotin [K6]	1	2	P04035	P04035 [475-490]	P04035 1xBiotin [K480]	3-hydroxy-3-methylglutaryl-coenzyme A reductase OS=Homo sapiens OX=9606 GN=HMGCR PE=1 SV=1	1	2194.08	0.417	1.294	2.201	1.51	21.3	40.1	245.5	96.3	96.7	83.7	9.7	15.7	262.3	29.5	23.2	180.6	318.5	30.1	51.1	70.8	231.3	71.1	87.3	35.1	19698.4	2279.14	3692.36	61691	6928.31	5461.4	42473.5	74919.3	7069.36	12023	16664.1	54408.4	16734.7	20546	8246.23
[R].KYTLPPGVDPTQVSSSLSPEGTLTVEAPMPK.[L]	1xBiotin [K1]	1	3	P04792	P04792 [141-171]	P04792 1xBiotin [K141]	Heat shock protein beta-1 OS=Homo sapiens OX=9606 GN=HSPB1 PE=1 SV=2	1	3452.73	2.566	2.141	2.185	1.132	142.2	55.4	118.6	121.1	62.7	100.4	58	103.1	20.9	462.9	39.1	137.4	82	83.8	127.3	49.1	85.5	72.2	44.3	33.9	18046.1	10421	18531.2	3747.95	83164	7031.83	24684.7	14730.2	15053.2	22878.2	8814.74	15365.6	12973.5	7958.41	6083.17
[K].QPILKTVMIPGPQLKPEEEYEEAQGEAQKPQLA.[-]	1xBiotin [K5]	1	9	Q9BRJ2	Q9BRJ2 [274-306]	Q9BRJ2 1xBiotin [K278]	39S ribosomal protein L45, mitochondrial OS=Homo sapiens OX=9606 GN=MRPL45 PE=1 SV=2	1	3915.99	1.165	1.393	2.185	1.575	75.4	64.7	116.7	141.3	101.9	118.7	89.7	76.2	11.8	109.7	77	7.8	152.7	138.9	184.2	56.6	168.2	180.5	121.3	6.8	78757.7	59517.4	50530.9	7799.23	72744.2	51069.1	5146.43	101326	92133.8	122210	37536.8	111563	119757	80446.4	4488.27
[K].NMVKTVQTIVHR.[L]	1xBiotin [K4]	1	3	Q96RT1	Q96RT1 [493-504]	Q96RT1 1xBiotin [K496]	Erbin OS=Homo sapiens OX=9606 GN=ERBIN PE=1 SV=2	1	1651.88	1.305	2.054	2.132	1.944	95	56.8	116.7	121.1	110.4	112.4	99.1	4.9	99.8	3.7	59.3	121.7	119.8	182.2	94.5	126.4	153.6	85.6	121.8	115.2	169134	149057	7343.15	150047	5626.35	89165	183111	180145	274068	142175	190056	230972	128728	183231	173302
[K].VAEANQKYFSSMAEFLK.[V]	1xBiotin [K7]	1	19	Q8WWY3	Q8WWY3 [472-488]	Q8WWY3 1xBiotin [K478]	U4/U6 small nuclear ribonucleoprotein Prp31 OS=Homo sapiens OX=9606 GN=PRPF31 PE=1 SV=2	1	2189.04	0.583	2.207	2.13	1.508	32.9	68.3	150.6	145.4	102.9	15.8	98.7	33.3	69	4.6	169.2	152.2	177.2	20.8	98.4	146.9	200.6	107.9	101.3	104	12063.2	75507.2	25439.2	52767.1	3536.59	129420	116435	135534	15912.8	75219	112382	153426	82508.4	77461.9	79547.5
[R].IVDGKVVSETNDTKVLR.[H]	2xBiotin [K5; K14]	1	11	P05783	P05783 [413-429]	P05783 2xBiotin [K417; K426]	Keratin, type I cytoskeletal 18 OS=Homo sapiens OX=9606 GN=KRT18 PE=1 SV=2	2	2325.19	0.833	0.674	2.101	0.509	81.4	97.7	65.9	205.3	49.7	93.6	109.9	46	71.1	112.5	114.3	75.8	66.6	76.1	251	236.3	58.3	57.2	95.7	35.5	16672.4	19560.4	8187.02	12658.3	20023.2	20350.8	13499.1	11862.8	13554.3	44698.9	42078.5	10377.3	10184.4	17040.6	6323.98
[K].KNHEEEVK.[G]	1xBiotin [K1]	1	2	P05783	P05783 [215-222]	P05783 1xBiotin [K215]	Keratin, type I cytoskeletal 18 OS=Homo sapiens OX=9606 GN=KRT18 PE=1 SV=2	1	1238.58	1.865	2.019	2.089	2.573	95.7	51.3	104.6	107.2	141.3	50.5	174.1	94.3	39.1	67.5	50.6	103.1	69.9	136.2	161.6	105.7	42.4	165.3	100.5	139.3	6235.4	21488.2	11646.1	4821.74	8326.93	6244.18	12726.8	8627.27	16808.1	19948.9	13043.8	5233.62	20403.2	12404.6	17199.8
[R].KDGNASGTTLLEALDCILPPTRPTDKPLR.[L]	1xBiotin [K1]; 1xCarbamidomethyl [C16]	2	7	P68104	P68104 [219-247]	P68104 1xBiotin [K219]	Elongation factor 1-alpha 1 OS=Homo sapiens OX=9606 GN=EEF1A1 PE=1 SV=1	1	3375.74	2.118	5.044	2.086	1.498	24.4	11.5	410.4	24.1	29.5	12.5	17.3	176.2	254.7	8.2	3.7	343.6	290.6	18.9	15.1	17	180.5	135.3	5.6	20.9	8753.7	12164.1	123868	178988	5741.87	2628.53	241490	204222	13258.2	10624.5	11978.2	126842	95067	3937.86	14692.3
[R].THPDAFAVQKGPFIVAAR.[E]	1xBiotin [K10]	1	10	Q9BY89	Q9BY89 [901-918]	Q9BY89 1xBiotin [K910]	Uncharacterized protein KIAA1671 OS=Homo sapiens OX=9606 GN=KIAA1671 PE=1 SV=2	1	2151.12	0.717	1.178	2.081	0.936	62.1	79.8	96.3	166	95.8	86	10.3	64.1	119.8	77.9	82.4	141.1	99.5	9.3	208.3	171.5	166.1	112.1	99	52.6	61870.7	7380	46148.4	86262.4	56078.9	59321.1	101590	71629.2	6667.59	149905	123474	119525	80698.7	71272	37839.5
[R].LEQYTSAIEGTKSAKPTKPAASDLPVPAEGVR.[N]	1xBiotin [K]	1	4	Q05682	Q05682 [679-710]	Q05682 1xBiotin [K]	Caldesmon OS=Homo sapiens OX=9606 GN=CALD1 PE=1 SV=3	1	3537.83	1.604	0.705	2.072	1.213	132.3	82.5	56.8	128.4	100	45.2	46.8	39.1	20.2	28.2	38.7	49.6	14.2	19.4	41.8	43.9	610.5	34.2	453.6	14.8	19511.9	20180.6	16867.9	8698.59	12164	16696.3	21413.2	6135.82	8383.74	18026.2	18934.8	263531	14749.5	195808	6382.74
[R].SPVVELSKVPLVQR.[G]	1xBiotin [K8]	1	4	P25098	P25098 [670-683]	P25098 1xBiotin [K677]	Beta-adrenergic receptor kinase 1 OS=Homo sapiens OX=9606 GN=GRK2 PE=1 SV=2	1	1777	2.035	0.979	2.067	3.458	93.3	45.8	29.6	94.7	236.6	110.4	56.7	114.5	54.3	23.2	88.9	87	35	23.8	112.2	56.6	116.9	280.1	307.5	32.9	19552.8	10046.7	20276.3	9610.21	4111.32	15741.7	15403.9	6197.73	4205.71	19860.1	10019.2	20688.8	49593.1	54433.2	5824.55
[K].EQEVNELLQK.[F]	1xBiotin [K10]	1	1	Q9P0K7	Q9P0K7 [846-855]	Q9P0K7 1xBiotin [K855]	Ankycorbin OS=Homo sapiens OX=9606 GN=RAI14 PE=1 SV=2	0	1455.71	1.735	1.403	2.019	8.021	173.3	15.8	128.3	39.1	143.5	227.7	19.4	174.9	14.5	16	131.2	129.5	11.2	184	39.5	73.3	29.4	144.9	116.6	187.8	92256	7869.62	70879.6	5890.61	6464.16	53161	52468.2	4537.97	74558.5	15999.6	29716.4	11891.8	58709.7	47245.8	76105
[K].EDSWTLFKPPPVFPVDNSSAK.[I]	1xBiotin [K8]	1	4	Q7Z417	Q7Z417 [331-351]	Q7Z417 1xBiotin [K338]	Nuclear fragile X mental retardation-interacting protein 2 OS=Homo sapiens OX=9606 GN=NUFIP2 PE=1 SV=1	0	2587.25	1.185	0.944	2.006	1.094	82	69.2	154.3	138.9	55.5	64.2	82.5	93.2	69.7	31.2	178.5	162.7	155.3	29.5	65.5	140.4	139.8	36.5	195.2	55.8	14315	18399.4	20768.1	15532	6963.82	39792.6	36281	34610.5	6576.06	14596.7	31289.6	31162.6	8133.56	43525.6	12450.5
[K].YGPDAFFNFPGKSAAAIALPPIAK.[W]	1xBiotin [K12]	1	5	P50851	P50851 [201-224]	P50851 1xBiotin [K212]	Lipopolysaccharide-responsive and beige-like anchor protein OS=Homo sapiens OX=9606 GN=LRBA PE=1 SV=4	1	2689.38	0.747	2.461	2	0.911	72.3	96.8	150.7	142.1	38.1	20	67.7	122	90.6	31.8	94.4	141.1	232.3	107.1	133.1	63.7	210.1	29	121.4	35.7	3061.48	10371.5	18682	13884.8	4874.76	14462.4	21615.1	35589.8	16411.1	20384	9751.31	32178	4438.82	18591.5	5466.08
[R].KLPEGESAPLELPAPPALPPKIFYIK.[Q]	1xBiotin [K]	1	19	Q96C00	Q96C00 [261-286]	Q96C00 1xBiotin [K]	Zinc finger and BTB domain-containing protein 9 OS=Homo sapiens OX=9606 GN=ZBTB9 PE=1 SV=1	2	3041.68	0.643	2.792	1.992	1.454	68.1	59.7	166.6	118.8	86.8	72.4	2.8	102.6	159.6	11.9	63.4	177.1	194.6	74.8	55.1	126.3	160.5	115.3	91.3	92.2	60015.7	2355.3	85044.1	132249	9870.4	52563.9	146743	161264	61974.9	45700.9	104690	132967	95517.2	75683.8	76424.9
[K].LQEIFKTFYLGK.[H]	1xBiotin [K6]	1	15	Q13620	Q13620 [704-715]	Q13620 1xBiotin [K709]	Cullin-4B OS=Homo sapiens OX=9606 GN=CUL4B PE=1 SV=4	1	1712.91	1.901	2.255	1.986	1.995	93.7	56.1	126.6	111.5	112	147.1	100.5	98.8	77.4	3.6	60.2	143.2	135.7	108.9	116.5	136.1	119.6	120.1	120.2	12.1	127912	87350.9	85916.1	67282.8	3089.93	52342.1	124479	118014	94716.9	101261	118335	103970	104419	104509	10528.3
[K].HAVSEGTKAVTK.[Y]	1xBiotin [K8]	16	1	Q5QNW6	Q5QNW6 [110-121]	Q5QNW6 1xBiotin [K117]	Histone H2B type 2-F OS=Homo sapiens OX=9606 GN=H2BC18 PE=1 SV=3	1	1453.75	0.339	1.3	1.97	1.361	28.4	83.7	108.9	165	114	11.8	137.9	29.1	85.7	42.4	98.3	28.7	111.4	136.4	169.6	168.8	124.3	106.6	116.6	132.6	5035.12	59063.2	12447.5	36699.4	18165.7	42123.9	12294.4	47715.4	58450.1	72653.2	72315.2	53273.1	45667	49956.4	56793.8
[K].HQWDLDTCKGLLPR.[Y]	1xBiotin [K9]; 1xCarbamidomethyl [C8]	1	7	Q7Z6M1	Q7Z6M1 [73-86]	Q7Z6M1 1xBiotin [K81]	Rab9 effector protein with kelch motifs OS=Homo sapiens OX=9606 GN=RABEPK PE=1 SV=1	1	1964.95	0.686	1.204	1.966	0.85	88.6	41.6	116.2	111.2	142.4	129.2	12.4	94.3	245.3	18.1	44.3	123.6	21.8	157.7	118.3	35.6	141.9	15.4	151.5	190.7	52677.8	5058.9	38435.3	99969.7	7369.85	18056.6	50374.5	8873.64	64293.6	48215.8	14491.1	57843.2	6263.81	61750.1	77707.4
[R].INFDKYHPGYFGK.[V]	1xBiotin [K5]	1	7	P46776	P46776 [43-55]	P46776 1xBiotin [K47]	60S ribosomal protein L27a OS=Homo sapiens OX=9606 GN=RPL27A PE=1 SV=2	1	1811.86	1.6	1.061	1.964	0.837	166.1	35.4	104.9	153	40.6	172.6	41.8	210.7	140.6	26.1	36.8	109	149.1	25.9	276.2	159	32.4	21.9	42.2	55.4	61042.3	14790.3	74499.6	49710.7	9245.43	13003	38532.9	52727.2	9171.98	97653.9	56219.3	11472	7742.81	14933.2	19598
[R].VVDALGNAIDGKGPIGSK.[T]	1xBiotin [K12]	1	2	P25705	P25705 [150-167]	P25705 1xBiotin [K161]	ATP synthase subunit alpha, mitochondrial OS=Homo sapiens OX=9606 GN=ATP5F1A PE=1 SV=1	1	1937.02	8.676	2.726	1.962	1.595	275	24.4	71	47.9	81.7	88.9	280.7	196.5	92.9	17.4	10.3	23.1	50.8	253.3	267.9	18.5	34.2	90.8	58.4	16.4	20840.7	65780	46047.9	21770	4086.47	2402.09	5410.24	11895.9	59348	62774.6	4330.36	8017.46	21270.5	13686	3832.13
[K].TAESQTPTPSATSFFSGKSPVTTLLECMHK.[L]	1xBiotin [K18]; 1xCarbamidomethyl [C27]	1	7	P55265	P55265 [596-625]	P55265 1xBiotin [K613]	Double-stranded RNA-specific adenosine deaminase OS=Homo sapiens OX=9606 GN=ADAR PE=1 SV=4	1	3466.63	2.126	12.326	1.953	3.896	40.4	18.3	304.7	35.8	100.7	25.3	43.7	66.3	19.8	31.2	18.2	329.5	384.1	52	38.7	29	177.5	121.4	54.3	108.9	9452.95	16365.5	24803.5	7419.4	11665.1	6794.88	123357	143784	19484.3	14493.3	10862.5	66463.7	45444.8	20339.7	40777.2
[M].AGSSTGGGGVGETKVIYHLDEEETPYLVK.[I]	1xAcetyl [N-Term]; 1xBiotin [K14]	1	8	O14641	O14641 [2-30]	O14641 1xAcetyl [N-Term]; 1xBiotin [K15]	Segment polarity protein dishevelled homolog DVL-2 OS=Homo sapiens OX=9606 GN=DVL2 PE=1 SV=1	1	3261.56	1.254	1.049	1.937	0.591	166.9	67.4	70.8	155	39.8	190.5	235.7	9	77	188	13.2	40.5	164.4	80.7	176.9	179.2	25.5	45.5	46.9	27.2	83626.9	103489	3951.08	33789.7	82536	5783.09	17786.7	72177.9	35450.7	77663.8	78686.2	11202	19961.4	20601.5	11944.5
[K].ALGKSTVVPVPYEK.[M]	1xBiotin [K4]	1	14	P78347	P78347 [127-140]	P78347 1xBiotin [K130]	General transcription factor II-I OS=Homo sapiens OX=9606 GN=GTF2I PE=1 SV=2	1	1713.92	2.701	1.466	1.936	1.014	208.7	77.3	61.3	95.4	57.3	132.5	234	206.4	90.5	76.4	3.7	132.7	32.9	60.7	175.3	60.9	94.4	56.7	91.8	51.1	296380	523545	461775	202517	170969	8283.92	296975	73557	135698	392066	136303	211215	126877	205359	114209
[K].NLTKNPLLITEEDAFK.[I]	1xBiotin [K4]	1	3	Q9UH65	Q9UH65 [102-117]	Q9UH65 1xBiotin [K105]	Switch-associated protein 70 OS=Homo sapiens OX=9606 GN=SWAP70 PE=1 SV=1	1	2072.07	1.154	1.045	1.914	1.039	109.2	64.5	109.1	148.2	69	116.9	127	78.6	69	68.1	118.1	116.8	28.2	123.4	158.7	226	16.7	122.7	73.9	55.9	17036.4	18511.3	11454.9	10056.9	9924.14	17210.5	17023.5	4110.15	17982.1	23131.8	32937.7	2439.2	17885.2	10769.8	8144.04
[R].LGQEATVGKATGFLK.[N]	1xBiotin [K9]	1	3	P53396	P53396 [89-103]	P53396 1xBiotin [K97]	ATP-citrate synthase OS=Homo sapiens OX=9606 GN=ACLY PE=1 SV=3	1	1745.93	0.889	3.075	1.913	1.636	52.1	95.5	119.6	76.6	156.2	62.7	26	20.5	70.5	47.6	16.2	446.3	59.6	49.7	38.2	30.9	432.6	87.6	33.9	77.8	14178.1	5875.93	4646.72	15943.5	10759	3654.15	100922	13479.3	11237	8628.93	6990.03	97823.4	19803	7666.5	17599.1
[R].INVYYNEATGGKYVPR.[A]	1xBiotin [K12]	1	13	P68371	P68371 [47-62]	P68371 1xBiotin [K58]	Tubulin beta-4B chain OS=Homo sapiens OX=9606 GN=TUBB4B PE=1 SV=1	1	2070.01	21.988	1.609	1.891	2.231	240.1	10.9	17.6	207.1	24.4	175.5	250.1	205	4.4	228.2	9.3	15	178.1	11.9	8.2	177.5	176.8	12.2	27.1	20.8	106730	152057	124613	2648.92	138747	5667.37	9116.96	108280	7254.7	5008.96	107924	107474	7398.85	16447.7	12642.1
[K].LLVPGKIQHILCTGNLCTK.[E]	1xBiotin [K6]; 2xCarbamidomethyl [C12; C17]	1	8	Q9UBQ0	Q9UBQ0 [25-43]	Q9UBQ0 1xBiotin [K30]	Vacuolar protein sorting-associated protein 29 OS=Homo sapiens OX=9606 GN=VPS29 PE=1 SV=1	1	2391.27	1.245	2.533	1.887	0.85	97.4	78.2	180.2	77.9	66.5	71.1	30.6	51.1	17.1	41	163	412.9	94.5	81.2	32.2	40.9	353.3	57.4	18.8	34.9	14741.6	6339.8	10593.2	3543.43	8506.28	33800.5	85611.1	19602	16843.5	6685.16	8472.12	73255.6	11903.5	3902.71	7230.62
[R].LKSTCIYGGAPK.[G]	1xBiotin [K2]; 1xCarbamidomethyl [C5]	2	1	Q92841; P17844	Q92841 [273-284]; P17844 [196-207]	Q92841 1xBiotin [K274]; P17844 1xBiotin [K197]	Probable ATP-dependent RNA helicase DDX17 OS=Homo sapiens OX=9606 GN=DDX17 PE=1 SV=2 Probable ATP-dependent RNA helicase DDX5 OS=Homo sapiens OX=9606 GN=DDX5 PE=1 SV=1	1	1520.76	1.931	0.462	1.885	0.098	195	101	22	173.2	8.9	258.4	230.4	28.7	25.7	120	119.3	26	102.4	11.9	226.1	204.6	118	11.8	10.5	6.3	193566	172557	21457.8	19231.2	89853.4	89342.8	19464.2	76692.1	8882.21	169351	153262	88396.7	8800.6	7838.08	4730.98	Shared
[K].LLPGAVATIVKPLSAIPQPTITK.[Q]	1xBiotin [K11]	1	7	P41235	P41235 [448-470]	P41235 1xBiotin [K458]	Hepatocyte nuclear factor 4-alpha OS=Homo sapiens OX=9606 GN=HNF4A PE=1 SV=3	0	2554.5	0.767	1.103	1.885	1.253	58.9	76.8	123.1	144.8	96.3	60.1	53.5	86.3	54	78.3	121.9	134.5	125.5	32.1	147.6	154.7	102.5	186.6	98.1	64.3	20659.3	18409.2	29695.9	18580.7	26942.7	41930.9	46260.2	43168.2	11032.5	50779.7	53225.9	35277.8	64209.3	33758.9	22106
[K].VGVGTCGIADKPMTQYQDTSKYNVR.[H]	1xBiotin [K21]; 1xCarbamidomethyl [C6]	1	6	O75940	O75940 [209-233]	O75940 1xBiotin [K229]	Survival of motor neuron-related-splicing factor 30 OS=Homo sapiens OX=9606 GN=SMNDC1 PE=1 SV=1	1	3014.42	1.048	2.692	1.884	0.435	33.7	32.1	158.9	255.3	19.9	28.2	33.6	37.6	222.8	32	13.5	158.5	208.2	36.4	25.5	380.7	254.6	19.9	42.7	5.9	14200.1	16935.9	18981.9	112348	16163.4	6829.23	79915	104981	18381.8	12863.1	191977	128384	10028	21537.8	2974.11
[R].RPKPLVDPACITSIQPGAPKTIVR.[G]	1xBiotin [K20]; 1xCarbamidomethyl [C10]	1	8	O96013	O96013 [49-72]	O96013 1xBiotin [K68]	Serine/threonine-protein kinase PAK 4 OS=Homo sapiens OX=9606 GN=PAK4 PE=1 SV=1	1	2840.56	2.334	1.612	1.863	1.441	150.9	51.4	89.2	133.2	75.2	198.3	159	93.6	89.7	40.1	54.2	94	64.6	106.3	140.3	157	74.7	91	57.8	79.2	229890	184316	108516	104045	46488.5	62836.2	108969	74944.9	123253	162704	182054	86594	105517	66967.3	91875.3
[K].VSPLTPKLFNSLLLGPTASNNK.[T]	1xBiotin [K7]	1	6	Q7LBC6	Q7LBC6 [1266-1287]	Q7LBC6 1xBiotin [K1272]	Lysine-specific demethylase 3B OS=Homo sapiens OX=9606 GN=KDM3B PE=1 SV=2	1	2537.38	1.475	0.943	1.835	0.761	105.8	102.8	96.9	125	69.6	105.8	174.6	60.7	102.8	38.4	118.4	97	52.4	105.1	125.1	76.5	217.3	69.6	127	29.2	18405.6	30361.5	10562	17886.9	6682.06	20590.1	16861.8	9107.11	18278.4	21749.8	13306.7	37791.1	12111	22094.3	5086.39
[K].FLLKTFTHIK.[S]	1xBiotin [K4]	1	6	Q9Y2H2	Q9Y2H2 [129-138]	Q9Y2H2 1xBiotin [K132]	Phosphatidylinositide phosphatase SAC2 OS=Homo sapiens OX=9606 GN=INPP5F PE=1 SV=3	1	1473.83	1.637	1.451	1.83	1.48	97.9	72.2	104.8	132.1	92.9	104.6	17.9	162.7	77.2	6.5	99.4	121.5	83.9	112	110.1	141.3	155.6	147.1	99.3	60.9	57092.3	9741.2	88746.9	42121.3	3546	54221.6	66296.4	45776	61128	60090.5	77065	84864.9	80240.3	54183.5	33243.8
[-].MIKLFSLK.[Q]	1xAcetyl [N-Term]; 1xBiotin [K3]	1	1	P61081	P61081 [1-8]	P61081 1xAcetyl [N-Term]; 1xBiotin [K3]	NEDD8-conjugating enzyme Ubc12 OS=Homo sapiens OX=9606 GN=UBE2M PE=1 SV=1	1	1247.69	0.708	0.705	1.827	0.905	81.4	84	72.9	153.5	108.1	9.2	29.6	43	30.6	60.8	30.6	21.5	40.9	26.5	37.9	1001.5	55.8	55	17.7	39.3	2293.24	7423.12	10779.4	7657.01	15229	7658.24	5398.83	10236.5	6644.69	9494.46	250925	13988.7	13789.4	4434.42	9856.43
[K].SGLTGYIKGIFGFR.[S]	1xBiotin [K8]	1	7	Q9UHB9	Q9UHB9 [613-626]	Q9UHB9 1xBiotin [K620]	Signal recognition particle subunit SRP68 OS=Homo sapiens OX=9606 GN=SRP68 PE=1 SV=2	1	1741.91	1.066	4.3	1.82	0.98	104.2	48.7	210.8	88.6	47.7	95	24.2	84.4	381.5	39.4	22.7	170.7	199.1	97.6	69.2	84.4	71.8	38.7	26	95.3	21079.3	5371.63	18715	84628.1	8748.34	5037.28	37864.1	44156.3	21660.3	15350.4	18719.9	15925.1	8574.74	5775.86	21140
[R].KEVIEQTKAPK.[A]	1xBiotin [K8]	1	4	Q13772	Q13772 [465-475]	Q13772 1xBiotin [K472]	Nuclear receptor coactivator 4 OS=Homo sapiens OX=9606 GN=NCOA4 PE=1 SV=1	2	1496.81	2.421	1.283	1.817	0.858	167.8	69.3	88.9	114.6	59.5	5.3	190.9	416.6	78.8	4.9	99.3	119.1	101.2	10.1	15.3	180.4	130.3	69.3	67.7	10.9	6033.44	216767	473013	89526.1	5565.69	112728	135260	114882	11434.8	17325.2	204797	148012	78727.3	76824.1	12394.2
[R].DLKPENIVLQDVGGKIIHK.[I]	1xBiotin [K19]	1	5	O15111	O15111 [144-162]	O15111 1xBiotin [K162]	Inhibitor of nuclear factor kappa-B kinase subunit alpha OS=Homo sapiens OX=9606 GN=CHUK PE=1 SV=2	1	2342.29	0.691	4.486	1.811	2.918	51.8	40.5	181.6	73.3	152.8	12.2	50.2	117	196.6	17.6	39.2	176.1	176.2	91.9	38.1	71.1	144.7	169.7	51.3	148.1	2792.44	11536	26860.7	45126.9	4038.54	9010.97	40423.5	40452.1	21097	8741.47	16317.6	33216.3	38967.8	11784.6	34013.1
[K].EAWPGKKPTPSLLI.[-]	1xBiotin [K]	1	7	Q12972	Q12972 [338-351]	Q12972 1xBiotin [K]	Nuclear inhibitor of protein phosphatase 1 OS=Homo sapiens OX=9606 GN=PPP1R8 PE=1 SV=2	1	1762.96	0.742	1.219	1.81	0.911	82.5	80.9	99.8	146.5	90.3	8.7	94	90.7	79.4	126.6	89	154.4	109.7	4.7	161.1	166.3	147.8	99.4	115.3	53	4445.6	48144.7	46469.1	40652.1	64847.7	45595.5	79077.9	56220.5	2416.76	82510.3	85219.5	75727.4	50896.6	59063.9	27151.1
[K].FSDFLLDPYKYMTLNPSTK.[R]	1xBiotin [K10]	1	10	Q9UIG0	Q9UIG0 [288-306]	Q9UIG0 1xBiotin [K297]	Tyrosine-protein kinase BAZ1B OS=Homo sapiens OX=9606 GN=BAZ1B PE=1 SV=2	1	2506.2	0.534	1.98	1.804	0.772	73.5	56.3	211.2	101.6	57.3	78.6	16.9	73.6	147.1	52.1	56.4	211.5	291.3	48.9	101.7	97.1	131.2	113.5	57.3	22.8	14990.1	3217.97	14042.3	28072.9	9945.55	10762.1	40353.8	55577.4	9322.83	19414	18523.3	25043.1	21665.8	10942	4346.26
[R].VPATKTVHLQSR.[A]	1xBiotin [K5]	1	1	Q9NZ43	Q9NZ43 [103-114]	Q9NZ43 1xBiotin [K107]	Vesicle transport protein USE1 OS=Homo sapiens OX=9606 GN=USE1 PE=1 SV=2	1	1562.85	1.568	1.693	1.793	0.722	19.2	103.6	175.4	172	29.7	14.4	269.4	17.1	92	118.5	9.2	64.3	155.7	193.6	212.5	152.7	70.6	26.4	85.6	18.2	6384.21	119668	7577.6	40849.9	52639.8	4072.02	28553.3	69142.5	85991.6	94363	67814.1	31335.9	11711.3	38001.5	8095.49
[K].AEGTPNQGKK.[TA]	1xBiotin [K]	1	5	Q9P2E9	Q9P2E9 [222-231]; [242-251]; [252-261]	Q9P2E9 1xBiotin [K]; 1xBiotin [K]; 1xBiotin [K]	Ribosome-binding protein 1 OS=Homo sapiens OX=9606 GN=RRBP1 PE=1 SV=5	1	1255.61	1.711	1.025	1.782	1.016	128.4	75	79.6	149.7	67.3	108	290	53.3	47.8	126.5	63.2	67	49	110.6	139.8	126	85.1	48.6	56.6	128.6	42797.1	114886	21102.8	18917.9	50107.9	25015.6	26540.5	19398.8	43799.6	55374.3	49888.7	33707.6	19265.5	22420.6	50921.2
[R].ALDEGDIALLKTYGQSTYSR.[Q]	1xBiotin [K11]	1	25	P35998	P35998 [24-43]	P35998 1xBiotin [K34]	26S proteasome regulatory subunit 7 OS=Homo sapiens OX=9606 GN=PSMC2 PE=1 SV=3	1	2427.19	1.5	1.156	1.781	0.461	81.1	54.1	62.5	277.4	25	76	47.5	82.6	195.8	10.4	50.7	58.6	32.5	213.2	18	260.1	348.7	23.4	65.5	17	19488.1	12173.7	21169.1	50183.1	2670.98	12995.5	15020.9	8332.51	54638.9	4623.87	66656.7	89381	5996.33	16794.3	4347.46
[K].DNPFKLHLIEEK.[V]	1xBiotin [K5]	1	3	Q9BW92	Q9BW92 [211-222]	Q9BW92 1xBiotin [K215]	Threonine--tRNA ligase, mitochondrial OS=Homo sapiens OX=9606 GN=TARS2 PE=1 SV=1	1	1708.87	2.88	0.487	1.78	12.368	47.2	16.4	176.6	57.3	202.6	28.9	34.5	99.6	12	8.8	430.7	130.1	4.3	129.2	135.1	42	15.6	167.2	113.7	148.2	14119.4	16851.2	48650.5	5850.26	4291.32	210289	63526.7	2089.36	63072.6	65973.3	20483.6	7640.51	81642.7	55510.2	72357.5
[K].NQQPVLPAGLQVPKTVVSSWNR.[K]	1xBiotin [K14]	1	5	Q01780	Q01780 [137-158]	Q01780 1xBiotin [K150]	Exosome component 10 OS=Homo sapiens OX=9606 GN=EXOSC10 PE=1 SV=2	1	2644.4	0.559	1.648	1.777	0.883	47	84.2	144.9	149.6	74.3	17.2	41.7	136.8	107.2	63.5	74.6	176.8	77.9	128.4	98.6	132.6	230.9	39.8	65.9	108.3	2705.38	6562.1	21538	16880.1	9996.97	11741.4	27826.5	12270.1	20214.4	15514	20867	36342.6	6258.48	10367.4	17043.3
[K].AGDSLMVMIAMKMEHTIK.[S]	1xBiotin [K]; 3xOxidation [M]	1	66	Q96RQ3	Q96RQ3 [670-687]	Q96RQ3 1xBiotin [K]	Methylcrotonoyl-CoA carboxylase subunit alpha, mitochondrial OS=Homo sapiens OX=9606 GN=MCCC1 PE=1 SV=3	1	2280.06	8.331	2.1	1.776	4.079	276.1	33.1	48.4	58.9	83.6	289.7	132.9	196.2	12.7	23.5	41.5	34.4	26.7	247.2	68.7	41.8	35	51.9	59.4	238.3	2.11064e+06	968038	1.4292e+06	92781.1	171554	302636	250412	194827	1.80118e+06	500797	304675	255181	378410	432687	1.73603e+06
[R].SSNMTATTKFVSTTSQNTQLVRPPIR.[S]	1xBiotin [K9]	1	10	Q8WWK9	Q8WWK9 [233-258]	Q8WWK9 1xBiotin [K241]	Cytoskeleton-associated protein 2 OS=Homo sapiens OX=9606 GN=CKAP2 PE=1 SV=1	1	3091.57	0.996	2.371	1.77	1.87	62.2	62.4	148.1	110.5	116.8	37.5	99	12.7	76.5	37.6	13.6	89.2	425.7	31.7	66.6	10	381.8	70.4	47.5	100.2	8076.38	21333.3	2738.69	16488.2	8109.63	2930.21	19228.2	91731.4	6836.91	14354.1	2154.16	82276.4	15165.5	10225.6	21582.3
[R].ILVKSLSLDPGQSLEPHPEGPQR.[L]	1xBiotin [K4]	1	11	P98174	P98174 [110-132]	P98174 1xBiotin [K113]	FYVE, RhoGEF and PH domain-containing protein 1 OS=Homo sapiens OX=9606 GN=FGD1 PE=1 SV=2	1	2723.42	1.506	1.846	1.763	12.132	22.6	17.2	113	138.5	208.7	20.1	15.2	214.6	10.1	124.6	15.3	100.7	18.6	155.2	125.5	17.7	123.4	154.2	218.7	186.1	16817.3	12670.6	179351	8413.89	104138	12821.5	84210.5	15528.8	129747	104878	14833.5	103177	128898	182798	155544
[K].EVVNKLIPDSIGK.[D]	1xBiotin [K5]	1	2	P61247	P61247 [183-195]	P61247 1xBiotin [K187]	40S ribosomal protein S3a OS=Homo sapiens OX=9606 GN=RPS3A PE=1 SV=2	1	1637.89	1.612	1.553	1.762	1.987	97.8	64	98.1	112.8	127.2	65.8	159.1	101.9	98.7	14.3	66.7	102.2	29.2	153.3	132.2	45.6	117.6	124.7	156.1	132.6	18166.5	43945	28158	27260.6	3937.1	18429.9	28232.4	8069.43	42337	36517.4	12580.9	32480.8	34433.9	43119	36625.1
[K].RFEHSAKLR.[R]	1xBiotin [K7]	1	10	Q9UPT9	Q9UPT9 [411-419]	Q9UPT9 1xBiotin [K417]	Ubiquitin carboxyl-terminal hydrolase 22 OS=Homo sapiens OX=9606 GN=USP22 PE=1 SV=2	2	1369.72	0.872	1.293	1.762	1.217	81.3	80.4	101.6	141.6	95	88.4	16.9	86.7	85.7	29.2	101.4	106.6	108.3	131	151	171.9	113.6	123.3	101.3	84.7	305657	58578.4	299932	296419	100996	350584	368713	374572	453281	522225	594678	392900	426571	350379	292909
[R].EGMKNTSYVLK.[H]	1xBiotin [K4]	1	13	Q8ND82	Q8ND82 [164-174]	Q8ND82 1xBiotin [K167]	Zinc finger protein 280C OS=Homo sapiens OX=9606 GN=ZNF280C PE=1 SV=1	1	1495.73	0.935	1.197	1.755	0.917	76.8	89.5	107.1	144.6	82	73.6	94	76.7	89.4	91.9	78.7	123.6	107	68.9	138.3	144.5	161.3	82	102.8	67.3	661583	844769	689487	803595	825712	707558	1.1109e+06	961811	619618	1.24273e+06	1.29872e+06	1.44924e+06	736534	923607	605237
[K].GLLETTVQKVAR.[V]	1xBiotin [K9]	1	8	O43290	O43290 [649-660]	O43290 1xBiotin [K657]	U4/U6.U5 tri-snRNP-associated protein 1 OS=Homo sapiens OX=9606 GN=SART1 PE=1 SV=1	1	1540.85	1.729	1.758	1.732	2.607	82.1	47.5	65.4	82.2	222.8	101.2	55.2	83.3	90.9	48.2	13.4	66.4	23.6	296.1	109.4	39.5	83.5	237.1	226.3	25.8	19408.9	10581.6	15978.6	17433.4	9241.31	2577.44	12724.5	4529.88	56770.2	20976.9	7567.78	16005.9	45457.3	43375.9	4938.31
[R].TIIVPPLKTQLGDCTVATQASGLLSNK.[T]	1xBiotin [K8]; 1xCarbamidomethyl [C14]	1	1	Q86Z02	Q86Z02 [984-1010]	Q86Z02 1xBiotin [K991]	Homeodomain-interacting protein kinase 1 OS=Homo sapiens OX=9606 GN=HIPK1 PE=1 SV=1	1	3051.62	1.541	0.857	1.723	2.071	111.7	85.8	73.5	113.6	115.4	63.9	46.4	113	49	73.3	29	428.6	16	42	60.3	65	126.4	60.1	66	260.9	10420.6	7575.31	18438.8	8004.53	11966.7	4739.03	69943.9	2613.5	6859.69	9848.02	10603.3	20623.1	9815.32	10771.5	42573
[K].SASDTNLQKGISFMDYLSDK.[H]	1xBiotin [K9]	1	14	A0JNW5	A0JNW5 [951-970]	A0JNW5 1xBiotin [K959]	UHRF1-binding protein 1-like OS=Homo sapiens OX=9606 GN=UHRF1BP1L PE=1 SV=2	1	2446.13	0.68	0.401	1.715	1.203	37.3	54.2	45	185.2	178.3	44.9	14.3	31.3	421.6	21.1	45.4	8.1	169.3	37.7	36.1	176.4	155.1	163.9	149.4	25.3	20590.8	6577.8	14348.2	193498	9670.41	20821.2	3728.33	77683.4	17303	16584.1	80946.6	71194.1	75234.6	68553.2	11631.3
[K].FLGGDMEHTHLVKGLDFALLQK.[V]	1xBiotin [K13]	1	4	Q13123	Q13123 [152-173]	Q13123 1xBiotin [K164]	Protein Red OS=Homo sapiens OX=9606 GN=IK PE=1 SV=3	1	2695.37	1.471	5.16	1.712	2.75	19.4	13.2	400.4	30.9	36.2	33.9	20.6	17.3	240.1	9.9	14	427.1	452.7	51.2	17	33	60.3	49	35.3	38.6	12089.2	7370.68	6185.71	85721.1	3540.5	5010.84	152499	161647	18267.7	6061.57	11769.9	21534.7	17484.7	12615.4	13779
[K].KTSTPSPQPSK.[R]	1xBiotin [K1]	1	2	Q8IY18	Q8IY18 [7-17]	Q8IY18 1xBiotin [K7]	Structural maintenance of chromosomes protein 5 OS=Homo sapiens OX=9606 GN=SMC5 PE=1 SV=2	1	1383.69	1.413	1.03	1.711	0.94	99.3	83.7	111.5	135.7	69.9	85.4	153.2	79	108.4	50.3	72	99.9	95.9	51.8	185.4	116.7	107.2	60.1	187.5	47.2	17876.1	32080	16550.9	22697.8	10527.9	15069.3	20910.8	20075.1	10842.9	38827.6	24435.2	22440.6	12588.2	39255.9	9891.94
[K].LMSTVDPKLNHVAAGLVSPSLK.[S]	1xBiotin [K8]	1	7	Q05519	Q05519 [190-211]	Q05519 1xBiotin [K197]	Serine/arginine-rich splicing factor 11 OS=Homo sapiens OX=9606 GN=SRSF11 PE=1 SV=1	1	2503.34	0.896	0.927	1.709	0.77	86.1	96.1	88.5	164.3	65	87.3	125.9	12.1	97.4	124.8	71.2	69.7	115.7	89.7	166.5	218.2	103.9	65.9	96.8	54.8	15038.9	21702.7	2086.73	16793.1	21512.4	12262.9	12011.5	19944.6	15459.8	28699.2	37599.5	17901.4	11362.8	16675.4	9437.7
[K].LLQDFFNGKELNK.[S]	1xBiotin [K9]	3	7	P17066; P11142	P17066 [351-363]; P11142 [349-361]	P17066 1xBiotin [K359]; P11142 1xBiotin [K357]	Heat shock 70 kDa protein 6 OS=Homo sapiens OX=9606 GN=HSPA6 PE=1 SV=2 Heat shock cognate 71 kDa protein OS=Homo sapiens OX=9606 GN=HSPA8 PE=1 SV=1	1	1791.91	1.203	1.478	1.698	1.452	92.2	76.6	102.2	117.7	111.3	140.4	47.8	93.3	81.8	77.6	43.6	121	103.4	94.5	119.2	115.6	138.9	42.3	112.6	167.9	62340.2	21237.3	41439.5	36343.4	34441.8	19358.3	53722.7	45938.5	41987.5	52928.6	51356	61703.4	18777.7	50024	74553.8	Shared
[K].SGPTVTKVVTVVTTK.[K]	1xBiotin [K7]	1	12	Q7L014	Q7L014 [257-271]	Q7L014 1xBiotin [K263]	Probable ATP-dependent RNA helicase DDX46 OS=Homo sapiens OX=9606 GN=DDX46 PE=1 SV=2	1	1742.97	1.268	1.787	1.694	1.666	77.2	60.9	108.9	130.1	123	3.9	107.7	82.4	65	82.4	62.7	101.1	116.3	147.2	138.9	139.6	95.5	131.3	89.1	137.2	7649.25	210418	161053	126975	160944	122465	197520	227206	287641	271339	272703	186582	256554	174102	268081
[R].APKMSLPDVDLDLK.[G]	1xBiotin [K3]	1	1	Q09666	Q09666 [1064-1077]	Q09666 1xBiotin [K1066]	Neuroblast differentiation-associated protein AHNAK OS=Homo sapiens OX=9606 GN=AHNAK PE=1 SV=2	1	1767.9	1.598	1.319	1.692	3.193	35.1	69.4	91.5	93.2	210.7	126.8	39.1	19.1	10.9	77.3	79.3	101.9	102.3	78	103.8	78	134.2	253.3	234.7	61.2	26518.7	8186.85	3999.56	2278.38	16160.9	16592.6	21323.6	21391.5	16317.9	21719.4	16309.4	28072.9	52979.8	49081.9	12810.5
[K].AAFQSQYKSHFVAASLSNQK.[A]	1xBiotin [K8]	1	26	Q86XP3	Q86XP3 [701-720]	Q86XP3 1xBiotin [K708]	ATP-dependent RNA helicase DDX42 OS=Homo sapiens OX=9606 GN=DDX42 PE=1 SV=1	1	2438.19	0.93	1.212	1.691	1.063	84.2	74.4	90.1	147.6	103.7	92.4	85.6	67.4	72.8	75.6	99.3	89.2	113.3	91.6	123.1	150	151.8	105.6	105.4	77	350339	324615	255842	276179	286688	376837	338222	429951	347397	467014	568968	575773	400484	399846	292189
[R].ENAGVDPTLAIPMIQKGCTPSGEGADSEPR.[A]	1xBiotin [K16]; 1xCarbamidomethyl [C18]	1	4	Q92917	Q92917 [120-149]	Q92917 1xBiotin [K135]	G-patch domain and KOW motifs-containing protein OS=Homo sapiens OX=9606 GN=GPKOW PE=1 SV=2	1	3323.53	0.311	2.654	1.689	0.895	27	95.7	253.9	37.8	85.7	22.6	8.3	53.1	11.3	170.8	80.3	296.5	213.2	74.1	344.5	19	31.7	71.9	80.8	21.7	5910.23	2172.76	13862.4	2941.91	44568.4	20958.5	77371.4	55625.5	19326.3	89897.3	4968.96	8272.92	18766.2	21092	5674.81
[R].GREEAIMKMVK.[L]	1xBiotin [K8]	1	34	Q9H8U3	Q9H8U3 [200-210]	Q9H8U3 1xBiotin [K207]	AN1-type zinc finger protein 3 OS=Homo sapiens OX=9606 GN=ZFAND3 PE=1 SV=1	2	1517.76	0.892	1.142	1.687	1.012	74.2	82	106	138.3	99.4	79.2	60	84.8	108.2	67.3	87.6	123.6	113.2	56.3	155.2	147.7	146.4	109.5	106.1	55	993428	752113	1.06328e+06	1.35693e+06	843423	1.09817e+06	1.55028e+06	1.41903e+06	706419	1.94697e+06	1.85213e+06	1.83586e+06	1.37284e+06	1.33092e+06	689874
[K].IGLVEDLNKGAKPVVVLQK.[L]	1xBiotin [K]	1	20	Q6KC79	Q6KC79 [989-1007]	Q6KC79 1xBiotin [K]	Nipped-B-like protein OS=Homo sapiens OX=9606 GN=NIPBL PE=1 SV=2	1	2246.29	0.09	0.906	1.672	1.629	8.1	90.3	81.8	167	152.8	79.8	9.6	5.5	119	107.1	106.3	97	109.4	12.6	9.5	198.1	198.9	193.9	181.2	72.2	107813	13021.9	7442.88	160789	144704	143706	131032	147857	17054.6	12812.4	267680	268776	262000	244848	97564.7
[R].VPLAPITDPQQLQLSPLKGLSLVDKENTPPALSGTR.[V]	1xBiotin [K18]	1	18	P31350	P31350 [6-41]	P31350 1xBiotin [K23]	Ribonucleoside-diphosphate reductase subunit M2 OS=Homo sapiens OX=9606 GN=RRM2 PE=1 SV=1	2	4020.18	0.949	6.066	1.661	3.612	105.5	32	193.9	53.1	115.5	105.7	5.7	121.3	134.1	6	32	194.3	214.6	108.9	53.2	128.3	20.7	146.2	115.7	113.4	107183	5763.9	123004	136030	6071.67	32484.6	197057	217582	110419	53954	130067	20952.8	148240	117335	115037
[R].SKVEETTEHLVTKSR.[L]	1xBiotin [K13]	1	21	P52732	P52732 [1033-1047]	P52732 1xBiotin [K1045]	Kinesin-like protein KIF11 OS=Homo sapiens OX=9606 GN=KIF11 PE=1 SV=2	2	1970	1.831	1.024	1.661	1.104	136.4	74.5	68.1	138.7	82.3	132.8	226	59.7	100.2	72.5	50	66.3	51.1	123	166.3	135	67.4	80.1	65.3	104.4	6.15956e+06	1.04827e+07	2.77058e+06	4.64662e+06	3.36438e+06	2.31738e+06	3.07484e+06	2.37189e+06	5.70794e+06	7.71597e+06	6.26335e+06	3.12526e+06	3.71544e+06	3.02795e+06	4.84395e+06
[K].AASVPVKGSLGQGTAPVLPGK.[T]	1xBiotin [K7]	1	7	Q13428	Q13428 [726-746]	Q13428 1xBiotin [K732]	Treacle protein OS=Homo sapiens OX=9606 GN=TCOF1 PE=1 SV=3	1	2160.18	1.68	1.062	1.655	0.779	74.2	116.9	24.1	193.6	91.1	52.9	313.1	40	186.4	15.1	83.3	17.2	221.2	16	216.4	138	32.3	32.5	64.9	70.6	13751	81395.6	10395.2	48462.4	3915.62	21663.9	4461.24	57511.1	4159.46	56261.2	35861.6	8404.73	8454.64	16883.7	18356.8
[K].GKPLVVVINEKLMNNHQLELAK.[Q]	1xBiotin [K]	1	14	Q9NP73	Q9NP73 [93-114]	Q9NP73 1xBiotin [K]	Putative bifunctional UDP-N-acetylglucosamine transferase and deubiquitinase ALG13 OS=Homo sapiens OX=9606 GN=ALG13 PE=1 SV=2	1	2713.49	1.895	3.801	1.651	14.872	17.7	9.4	318.2	15.5	139.2	8	14.5	54.4	208.5	7.6	2	259.7	262.3	7.6	5.3	12.6	248.7	217.5	113.6	77.5	10425.5	18822.8	70735.2	271105	9931.98	2599.38	337665	340982	9880.31	6936.1	16402.2	323289	282712	147706	100801
[K].DITGKLKDPANFQYPAESVLAYK.[E]	1xBiotin [K5]	1	24	P15559	P15559 [55-77]	P15559 1xBiotin [K59]	NAD(P)H dehydrogenase [quinone] 1 OS=Homo sapiens OX=9606 GN=NQO1 PE=1 SV=1	2	2794.41	0.867	1.31	1.641	0.95	70.9	81.8	107.1	134.2	106	77.7	47.6	72.5	160.1	52	83.6	151	109.5	83.6	96.7	137.2	146.9	108.4	123.8	49.4	184107	112831	171640	379098	123060	197969	357589	259252	197864	228931	324878	347895	256664	293261	116943
[K].AGEKSLNGAVPLGSNAR.[E]	1xBiotin [K4]	1	13	Q9H2P0	Q9H2P0 [200-216]	Q9H2P0 1xBiotin [K203]	Activity-dependent neuroprotector homeobox protein OS=Homo sapiens OX=9606 GN=ADNP PE=1 SV=1	1	1866.95	1.703	1.49	1.632	1.073	116.1	82.8	101.6	118.6	80.9	107.8	153.3	109.3	63.3	80	77.9	94.3	95.7	128.8	111.7	130.6	110.2	68	76.2	92.9	345746	491416	350543	202984	256478	249837	302410	306737	413039	357996	418589	353221	217869	244231	297742
[K].VDIDAPDVDVHGPDWHLKMPK.[MIV]	1xBiotin [K]	1	12	Q09666	Q09666 [731-751]; [2225-2245]; [2748-2768]; [4042-4062]; [4298-4318]	Q09666 1xBiotin [K]; 1xBiotin [K]; 1xBiotin [K]; 1xBiotin [K]; 1xBiotin [K]	Neuroblast differentiation-associated protein AHNAK OS=Homo sapiens OX=9606 GN=AHNAK PE=1 SV=2	1	2610.25	0.105	2.536	1.629	1.862	7.3	70.1	177.8	114.2	130.5	1.8	7	31.9	156.1	30	67	143.1	201	170	82.3	109.2	114.3	124.8	148.5	113.1	5359.15	20585.4	93633.8	458746	88220.8	196861	420532	590531	499331	241696	320702	335887	366563	436241	332165
[R].QATKDAGVIAGLNVLR.[I]	1xBiotin [K4]	2	3	P0DMV8	P0DMV8 [156-171]	P0DMV8 1xBiotin [K159]	Heat shock 70 kDa protein 1A OS=Homo sapiens OX=9606 GN=HSPA1A PE=1 SV=1	1	1852.01	1.573	1.529	1.626	0.982	80.1	50.9	77.8	82.8	208.5	235	50.1	48.2	11.4	207	31.9	29.7	48.7	215	195.6	51.8	33.5	8.3	130.5	203.3	87880.9	18741	18006.2	4256.25	77383.3	11914.9	11114	18220.5	80381.8	73127.9	19373.4	12532.2	3103.01	48801.7	76017.1
[R].KPSLPGQWVDLPPPLAGSLK.[E]	1xBiotin [K1]	1	1	Q9ULI4	Q9ULI4 [1724-1743]	Q9ULI4 1xBiotin [K1724]	Kinesin-like protein KIF26A OS=Homo sapiens OX=9606 GN=KIF26A PE=1 SV=3	0	2326.26	1.499	5.648	1.625	1.29	55.1	36.8	250	59.7	98.4	120.2	33.8	53.8	27.1	35.9	78.4	244.1	443	62.3	67.4	58.3	53.8	96	24.6	101.2	21525.3	6060.37	9635.19	4859.36	6425.94	14048.9	43709.3	79341.4	11157.1	12068.6	10444.5	9630.06	17199.1	4399.56	18118.8
[K].MIAKNVLGLVPQALPK.[A]	1xBiotin [K4]; 1xOxidation [M1]	1	2	Q8N1G0	Q8N1G0 [436-451]	Q8N1G0 1xBiotin [K439]	Zinc finger protein 687 OS=Homo sapiens OX=9606 GN=ZNF687 PE=1 SV=1	1	1934.1	1.857	1.003	1.598	1.296	140.3	75.6	75.8	120.8	87.5	157.7	141.3	111.4	76.1	98.8	49.3	76.3	51.5	89.4	121.6	123.7	119.9	67.1	88	128	43264.7	38747.9	30547.7	20868.7	27094.3	13521.5	20934.7	14118.3	24529.9	33343.1	33929.6	32897.6	18403.4	24148.6	35108.5
[R].TGNKGLR.[L]	1xBiotin [K4]	1	1	Q14807	Q14807 [284-290]	Q14807 1xBiotin [K287]	Kinesin-like protein KIF22 OS=Homo sapiens OX=9606 GN=KIF22 PE=1 SV=5	1	971.509	1.794	1.789	1.596	1.415	129.6	73.9	88.7	117	90.8	140.1	136.2	126.6	8.1	77.6	78.1	85.1	93.3	139.7	99.6	123	124.7	62.1	95.4	110.5	172969	168242	156365	9996.53	95862.7	96440.3	105042	115159	172531	123041	151853	153940	76678.2	117804	136465
[K].DSFQKVILR.[RTSKG]	1xBiotin [K5]	7	13	Q14593	Q14593 [126-134]	Q14593 1xBiotin [K130]	Zinc finger protein 273 OS=Homo sapiens OX=9606 GN=ZNF273 PE=1 SV=3	1	1331.71	1.207	1.095	1.595	1.173	103.6	85.8	92.4	127	91.2	104.7	104	105.4	55.5	90.4	86.8	93.4	88.7	99	144.1	116.5	128.5	106	84.7	92.2	495699	491964	498962	262854	427597	410736	442203	419888	468314	682061	551369	607953	501703	400724	436340
[K].EKMVGGIAQIIAAQEEMLR.[K]	1xBiotin [K2]; 1xOxidation [M]	1	10	Q9Y490	Q9Y490 [2492-2510]	Q9Y490 1xBiotin [K2493]	Talin-1 OS=Homo sapiens OX=9606 GN=TLN1 PE=1 SV=3	1	2329.17	1.442	5.453	1.591	1.799	48.1	45.9	250.4	73	82.6	38.7	37.8	315	61	26.2	36.9	201.4	358.4	31	43.8	60.5	58.8	66.4	60.9	103.2	12887.1	12586.1	104890	20316.4	8725.98	12298.7	67061.9	119368	10336.1	14582.8	20150.3	19565.9	22119.4	20266.2	34374.6
[R].SGKPAELLKMFGIDR.[D]	1xBiotin [K9]; 1xOxidation [M10]	1	1	P29401	P29401 [595-609]	P29401 1xBiotin [K603]	Transketolase OS=Homo sapiens OX=9606 GN=TKT PE=1 SV=3	1	1903.98	0.683	0.955	1.59	3.862	33	66.1	44.4	105.1	251.3	100	25.1	29.5	36.8	68.4	59.2	39.7	80.6	35.1	264	26.6	94.1	224.9	151.5	264.4	20945.8	5264.97	6181.74	7703.74	14330	12384.4	8318.02	16871.6	7357.91	55265.5	5576.81	19697.2	47086.4	31717	55348.1
[K].GKLDVQFSGLTKGDAVR.[D]	1xBiotin [K12]	1	32	P21333	P21333 [905-921]	P21333 1xBiotin [K916]	Filamin-A OS=Homo sapiens OX=9606 GN=FLNA PE=1 SV=4	2	2017.05	1.144	1.278	1.589	0.957	96.5	78.8	100.7	125.1	98.9	97.2	59.8	124.4	108.7	79.3	77	107	99.8	101.4	125.9	126.4	122.8	104.1	99.6	66.8	1.41745e+06	872494	1.81351e+06	1.58585e+06	1.15625e+06	1.12248e+06	1.56028e+06	1.45529e+06	1.4782e+06	1.83674e+06	1.84275e+06	1.79066e+06	1.51768e+06	1.45199e+06	973666
[K].LQKTVSYPDVSLEEQEK.[M]	1xBiotin [K3]	1	11	P12757	P12757 [447-463]	P12757 1xBiotin [K449]	Ski-like protein OS=Homo sapiens OX=9606 GN=SKIL PE=1 SV=2	1	2219.09	0.784	0.39	1.586	0.693	50	63.8	24.9	317.1	44.2	52.5	61.6	33.8	354.1	9.9	67	26.1	34.3	24.9	332.9	358.4	15.8	55.4	26.7	46.4	11177	13103.3	7187.37	75315.3	2116.23	14251	5553.85	7299.99	5301.89	70821.6	76242.3	3355.36	11791.8	5682.78	9873.2
[R].GVLHTFSPSPKLQNSASATALVSR.[T]	1xBiotin [K11]	1	15	Q86YP4	Q86YP4 [540-563]	Q86YP4 1xBiotin [K550]	Transcriptional repressor p66-alpha OS=Homo sapiens OX=9606 GN=GATAD2A PE=1 SV=1	1	2694.4	1.208	1.365	1.583	1.499	84.9	78.5	104.4	121.3	110.9	91.4	51	103.7	84.5	9.1	85.9	112.4	117.3	96.2	136	130.7	116.3	119.4	128.8	117.4	188142	104983	213590	174046	18675.9	176845	231469	241443	198041	279962	269032	239365	245861	265142	241736
[K].LATELYHQKSVLIMGR.[G]	1xBiotin [K9]	1	7	Q06210	Q06210 [548-563]	Q06210 1xBiotin [K556]	Glutamine--fructose-6-phosphate aminotransferase [isomerizing] 1 OS=Homo sapiens OX=9606 GN=GFPT1 PE=1 SV=3	1	2085.1	0.84	1.85	1.581	8.483	33.6	38.9	71.9	61.5	294.1	7.4	23.8	34.2	27.6	23.6	40.7	51.1	39.2	156.2	258.8	21.4	43.6	200.6	208.7	363.1	2830.71	9139.59	13100.3	10583.9	9069.52	15600.6	19583.6	15038	59929	99275.6	8210.2	16737	76937	80051	139255
[R].HLKIVYR.[R]	1xBiotin [K3]	1	3	P61927	P61927 [66-72]	P61927 1xBiotin [K68]	60S ribosomal protein L37 OS=Homo sapiens OX=9606 GN=RPL37 PE=1 SV=2	1	1154.65	0.03	1.27	1.581	0.721	3.8	124.5	125.9	156	89.8	128	1.4	3.6	119.2	73.4	122.5	104.4	155.7	120.5	145.7	193.7	149.4	86	1.6	95	607779	6567.36	17049.7	565697	348525	581628	495530	738949	572096	691593	919712	709069	408135	7586.61	450986
[K].AGDSLMVMIAMKMEHTIK.[S]	1xBiotin [K]; 2xOxidation [M]	1	151	Q96RQ3	Q96RQ3 [670-687]	Q96RQ3 1xBiotin [K]	Methylcrotonoyl-CoA carboxylase subunit alpha, mitochondrial OS=Homo sapiens OX=9606 GN=MCCC1 PE=1 SV=3	1	2264.06	3.759	2.88	1.58	2.366	190.3	50.6	91.3	80	87.8	194.3	53.8	203.4	67.6	12.7	51.7	86.6	93.3	194.7	66.5	81.7	84.9	89.6	59.4	159.9	3.50914e+06	972091	3.67334e+06	1.22075e+06	229725	933626	1.5636e+06	1.68474e+06	3.51603e+06	1.20142e+06	1.47557e+06	1.53271e+06	1.61866e+06	1.07283e+06	2.88804e+06
[R].ASAQIISSSKSQILAPGEK.[I]	1xBiotin [K10]	1	4	Q70EK8	Q70EK8 [527-545]	Q70EK8 1xBiotin [K536]	Inactive ubiquitin carboxyl-terminal hydrolase 53 OS=Homo sapiens OX=9606 GN=USP53 PE=1 SV=2	1	2141.13	0.866	2.116	1.574	2.141	54.4	62.8	132.9	98.9	151.1	28.4	45.1	80.2	52.1	66.6	36.7	234.8	110.3	38.7	24.2	361.3	82	135.5	78.6	125.4	3854.28	6124.6	10884.6	7071.76	9044.07	4979.55	31871.9	14967.3	5255.05	3282.23	49038.9	11133.8	18391.9	10662.7	17017.3
[R].RQQEQQVPILEKFCFTPHTEEGCLSER.[A]	1xBiotin [K12]; 2xCarbamidomethyl [C14; C23]	1	11	P49327	P49327 [1105-1131]	P49327 1xBiotin [K1116]	Fatty acid synthase OS=Homo sapiens OX=9606 GN=FASN PE=1 SV=3	2	3572.67	0.279	2.676	1.571	1.117	14.3	85.1	227.7	61.9	111	5.6	15.1	35.9	128.9	14.1	90.1	241.2	300.9	74.4	22.1	65.6	237.7	143.9	117.6	6.7	4502.67	12263.7	29116.4	104404	11403.6	73019.1	195418	243800	60298.8	17915.4	53130	192575	116614	95305	5411.52
[K].GQPLCVLSAMKMETVVTSPMEGTVR.[K]	1xBiotin [K11]; 1xCarbamidomethyl [C5]; 2xOxidation [M]	1	791	P11498	P11498 [1134-1158]	P11498 1xBiotin [K1144]	Pyruvate carboxylase, mitochondrial OS=Homo sapiens OX=9606 GN=PC PE=1 SV=2	1	2979.41	3.995	0.964	1.569	2.049	203.4	55.5	40.4	87.1	113.7	158.5	230.7	193.7	39.7	52.8	55.5	38.4	38.2	128.6	103.8	82.9	51	108.2	56.3	161.4	5.73859e+07	8.35191e+07	7.00984e+07	1.43631e+07	1.91221e+07	2.01063e+07	1.39136e+07	1.38403e+07	4.65648e+07	3.75777e+07	3.00083e+07	1.84619e+07	3.91749e+07	2.03787e+07	5.84371e+07
[K].NLQTKNPNYIR.[C]	1xBiotin [K5]	1	31	O43795	O43795 [584-594]	O43795 1xBiotin [K588]	Unconventional myosin-Ib OS=Homo sapiens OX=9606 GN=MYO1B PE=1 SV=3	1	1586.81	1.172	1.028	1.554	1.049	96.5	84.6	86.9	135.1	96.9	92.6	126.9	95.2	75.5	108.3	83.4	93.6	78.6	85.7	137	117.3	133.2	98.1	95.5	79.2	2.5444e+06	3.48683e+06	2.61436e+06	2.07364e+06	2.97534e+06	2.29013e+06	2.57197e+06	2.15792e+06	2.35374e+06	3.7635e+06	3.22239e+06	3.65779e+06	2.69488e+06	2.62422e+06	2.17561e+06
[R].YTYLEKAIK.[I]	1xBiotin [K6]	1	10	Q93009	Q93009 [1091-1099]	Q93009 1xBiotin [K1096]	Ubiquitin carboxyl-terminal hydrolase 7 OS=Homo sapiens OX=9606 GN=USP7 PE=1 SV=2	1	1354.71	1.403	1.103	1.553	1.232	104.9	82.4	92.2	124.5	96.1	103.6	122.1	106.4	69.1	83.6	87	93.5	75.3	96	126.4	137.9	107.3	87.1	97.5	107.2	245484	289308	252176	163650	198025	206231	221594	178383	227517	299431	326726	254213	206499	230969	254070
[K].ELHGTSIVPKLQAITASSANLR.[H]	1xBiotin [K10]	1	16	Q9Y2K7	Q9Y2K7 [809-830]	Q9Y2K7 1xBiotin [K818]	Lysine-specific demethylase 2A OS=Homo sapiens OX=9606 GN=KDM2A PE=1 SV=3	1	2532.36	0.707	2.045	1.553	2.194	66.4	62.2	127.1	108	136.4	68.1	25.1	75.5	129.8	35.5	63.8	130.4	147.8	128.4	55.2	110.8	131.9	153.6	140	104	58875.1	21716	65274.8	112207	30694.2	55140.8	112739	127720	110933	47673	95766.7	113976	132770	121001	89926.3
[K].VQAVHNLKMFWQSTPQHSTGPMK.[I]	1xBiotin [K8]	1	2	Q96AY4	Q96AY4 [2354-2376]	Q96AY4 1xBiotin [K2361]	Tetratricopeptide repeat protein 28 OS=Homo sapiens OX=9606 GN=TTC28 PE=1 SV=4	1	2878.39	1.908	1.36	1.55	0.911	116.9	61.3	124.8	126.1	70.9	34.8	38.9	30.4	510.1	18.3	12.9	37.2	620.2	17.5	43.8	37.6	20	45.4	21.1	11.7	15275	17084.5	13354.2	223768	8007.79	5646.44	16318	272037	7676.87	19215.4	16482.6	8754.06	19934.5	9267.13	5146.7
[K].GKPLVVVINEKLMNNHQLELAK.[Q]	1xBiotin [K]; 1xOxidation [M13]	1	8	Q9NP73	Q9NP73 [93-114]	Q9NP73 1xBiotin [K]	Putative bifunctional UDP-N-acetylglucosamine transferase and deubiquitinase ALG13 OS=Homo sapiens OX=9606 GN=ALG13 PE=1 SV=2	1	2729.48	2.317	5.067	1.547	3.697	181.9	17.6	200.8	34.8	65	243.1	14.7	207.4	105	20	8	40.5	228.9	264.9	39.6	12.4	45.5	149.8	46	74.1	146586	8886.08	125024	63278.8	12085.5	4822.86	24437.8	138032	159695	23897.7	7458.72	27429.9	90295.4	27763.8	44683.4
[R].VTFHNKGAYPLSIEPIGVR.[F]	1xBiotin [K6]	1	10	P00450	P00450 [463-481]	P00450 1xBiotin [K468]	Ceruloplasmin OS=Homo sapiens OX=9606 GN=CP PE=1 SV=1	1	2324.22	1.313	1.933	1.544	1.594	99.8	65.9	127.4	101.8	105.1	103.1	2.6	149.4	21.5	68.1	113.7	132.9	117.1	131.6	126	105.2	94.4	108.6	122.5	103.3	102487	2545.9	148529	21413.1	67729.8	113107	132114	116408	130909	125290	104584	93898.6	107990	121843	102734
[K].QVSQQPKGIMGMFASK.[A]	1xBiotin [K7]	1	3	Q15054	Q15054 [184-199]	Q15054 1xBiotin [K190]	DNA polymerase delta subunit 3 OS=Homo sapiens OX=9606 GN=POLD3 PE=1 SV=2	1	1962.96	0.43	1.902	1.542	1.185	32.1	95.5	129.8	147.4	95.2	8	108.7	32.6	99.1	18.6	97.3	276.6	132.3	35.4	123	150.1	151.4	117.4	97	52.5	2619.22	35629.9	10698.1	32474.7	6091.5	31882.1	90636.8	43335.8	11586.8	40311.1	49177.9	49621.6	38472.4	31774.9	17193.3
[K].HIVKTVDFTQDSNYLLTGGQDK.[L]	1xBiotin [K4]	1	2	Q9Y3F4	Q9Y3F4 [101-122]	Q9Y3F4 1xBiotin [K104]	Serine-threonine kinase receptor-associated protein OS=Homo sapiens OX=9606 GN=STRAP PE=1 SV=1	1	2705.32	1.398	0.779	1.538	1.288	117	83.7	65.2	128.7	105.3	100.4	29.2	164.7	53.6	75.8	71.8	95.7	30.5	55.9	156.7	27.7	110.4	90.3	368.3	69	13127.5	3818.27	21537.2	7008.9	9919.14	9390.89	12521.8	3984.87	7313.12	20492.4	3629.37	14439.1	11817.2	48180.4	9025.41
[K].TKDGHEVR.[TS]	1xBiotin [K2]	2	7	Q9BQ15	Q9BQ15 [32-39]	Q9BQ15 1xBiotin [K33]	SOSS complex subunit B1 OS=Homo sapiens OX=9606 GN=NABP2 PE=1 SV=1	1	1167.56	1.254	1.15	1.535	0.881	104.7	87	95.5	133.5	79.3	141.1	105.1	84.9	67.7	87.3	107.7	95.9	123.9	79.2	134	139.6	107.8	79.7	94.9	51	43389.7	32326.6	26119.1	20828.7	26850.8	33126.5	29503	38108.1	24364.6	41218.6	42944.4	33151.8	24502.4	29170.3	15684
[K].EQLAQAMFDHIPVGVGSKGVIPMNAK.[D]	1xBiotin [K18]	1	5	Q9Y3I0	Q9Y3I0 [141-166]	Q9Y3I0 1xBiotin [K158]	RNA-splicing ligase RtcB homolog OS=Homo sapiens OX=9606 GN=RTCB PE=1 SV=1	1	2963.49	0.963	0.604	1.534	0.188	82.9	86.1	95	189.5	46.5	42.4	43.6	43.7	408.1	45.3	33.3	16.1	246.6	50	99.7	51.1	349.7	39.5	6.3	24.5	16722	17214.9	17229.2	160995	17871.6	13132.1	6368.76	97302.7	19731.5	39348	20148.4	137961	15588.8	2466.57	9666.52
[K].SMCVKNSTGVEIK.[R]	1xBiotin [K5]; 1xCarbamidomethyl [C3]	1	2	Q9UKZ1	Q9UKZ1 [315-327]	Q9UKZ1 1xBiotin [K319]	CCR4-NOT transcription complex subunit 11 OS=Homo sapiens OX=9606 GN=CNOT11 PE=1 SV=1	1	1678.8	1.547	3.286	1.534	0.617	114.3	73.9	152.8	113.3	45.6	71.9	78.8	104.2	80.2	50.9	27.3	345.9	105.4	89.8	78.1	16.3	319.5	87.3	12.7	31.4	14654.8	16066.4	21243.5	16352	10382.7	5572.42	70508.4	21477.1	18311.9	15923.8	3331.93	65132.9	17796.1	2597.95	6406.96
[K].TIKIMEVPVIK.[I]	1xBiotin [K3]; 1xOxidation [M5]	1	10	Q9H8V3	Q9H8V3 [71-81]	Q9H8V3 1xBiotin [K73]	Protein ECT2 OS=Homo sapiens OX=9606 GN=ECT2 PE=1 SV=4	1	1512.85	7.03	2.091	1.532	3.284	210.9	30	66.8	93.8	98.5	204.8	188.8	159.8	26.9	87.2	19.8	59.8	4.7	182.4	133.7	84	4.8	88.2	76.1	179	145581	134245	113607	19094.8	62011.6	14092.6	42505.6	3336	129643	95032.3	59714.5	3399.48	62697.8	54123.5	127258
[K].NNPATPSTAMGSSVPYSTAKTPHPVLTPVAANQAK.[Q]	1xBiotin [K]; 1xOxidation [M10]	1	20	P35658	P35658 [1130-1164]	P35658 1xBiotin [K]	Nuclear pore complex protein Nup214 OS=Homo sapiens OX=9606 GN=NUP214 PE=1 SV=2	1	3747.85	2.316	1.468	1.532	1.419	161.9	61.3	90	97.8	89	147.2	98.8	152.7	42.7	101.7	55.7	81.8	55.2	200.7	129	88.9	65.3	80.9	55.1	144.2	1.47205e+06	987683	1.52673e+06	426506	1.01662e+06	557236	818151	552403	2.00713e+06	1.29038e+06	888741	653240	809102	550911	1.44218e+06
[R].KGLIEVK.[T]	1xBiotin [K1]	1	4	Q9BWD1	Q9BWD1 [211-217]	Q9BWD1 1xBiotin [K211]	Acetyl-CoA acetyltransferase, cytosolic OS=Homo sapiens OX=9606 GN=ACAT2 PE=1 SV=2	1	1012.59	0.683	1.114	1.528	1.159	20.2	105.9	114.4	161.8	97.7	7.4	17.2	156.4	90.2	10.9	133.3	148.6	89.6	97.4	175.3	137.8	130	83.3	68.1	154.5	8532.19	19752.2	179243	103392	12494.6	152808	170280	102690	111660	200898	157932	149056	95424.5	78013.6	177092
[R].KQPMLDAATGKSVWGSLAVQNSPK.[G]	1xBiotin [K]; 1xOxidation [M4]	1	14	P18615	P18615 [332-355]	P18615 1xBiotin [K]	Negative elongation factor E OS=Homo sapiens OX=9606 GN=NELFE PE=1 SV=3	2	2755.39	18.847	14.542	1.525	3.297	201.2	10.7	155.2	16.3	116.6	189.2	204.9	139.6	41.1	6.6	10	121.4	146	172.3	193.3	15.3	8.4	135.6	109.6	6.6	98127.9	106252	72404.2	21331.3	3416.89	5206.6	62950.3	75715.3	89344.1	100233	7940.82	4350.93	70338.3	56860.1	3447.54
[K].KYTATK.[V]	1xBiotin [K1]	1	2	O15551	O15551 [190-195]	O15551 1xBiotin [K190]	Claudin-3 OS=Homo sapiens OX=9606 GN=CLDN3 PE=1 SV=1	1	937.481	1.411	1.151	1.525	2.119	155.6	110.3	54.9	76.3	102.9	122.5	130.9	108.9	23.5	86.8	100.6	27.1	43.2	229.1	60	163.8	35.9	81	73.4	213.2	29088.1	31097.1	25877.8	5592.4	20617.8	23903.4	6436.47	10260.3	54417.8	14257.7	38902.9	8529.15	19228.6	17441.3	50653.5
[K].DGQKLPPGK.[D]	1xBiotin [K4]	1	2	Q8WZ42	Q8WZ42 [4607-4615]	Q8WZ42 1xBiotin [K4610]	Titin OS=Homo sapiens OX=9606 GN=TTN PE=1 SV=4	1	1165.6	3.212	2.037	1.524	0.994	181.7	56.6	115.4	90.1	56.2	132.7	236.7	137.2	107.5	42.7	40	36.1	87.1	218.9	74.1	68.1	60.9	37.2	42.5	178.4	23637.1	42147.5	24423.2	19140.2	7604.67	7120.28	6423.63	15513.4	38979.2	13195.5	12119.4	10852.6	6624.45	7562.24	31759.7
[R].VTGNFKHASPILPITEFSDIPR.[R]	1xBiotin [K6]	1	50	P42167	P42167 [298-319]	P42167 1xBiotin [K303]	Lamina-associated polypeptide 2, isoforms beta/gamma OS=Homo sapiens OX=9606 GN=TMPO PE=1 SV=2	1	2665.38	0.983	1.731	1.519	1.394	90.2	72.6	125.7	110.3	101.2	91.6	28.2	103	104.9	35.5	73.7	155.2	127.7	111.4	101	112	132.2	120.7	102.8	100	1.84822e+06	569714	2.0799e+06	2.11665e+06	717116	1.48855e+06	3.13231e+06	2.57726e+06	2.24889e+06	2.03921e+06	2.26132e+06	2.66838e+06	2.43609e+06	2.07518e+06	2.01777e+06
[K].SYVITGSWNPKSPHFQVVNEETPK.[D]	1xBiotin [K11]	1	11	Q9Y3P9	Q9Y3P9 [378-401]	Q9Y3P9 1xBiotin [K388]	Rab GTPase-activating protein 1 OS=Homo sapiens OX=9606 GN=RABGAP1 PE=1 SV=3	1	2970.45	1.559	1.072	1.519	0.714	172.9	51.6	55.3	183.4	36.8	187	18.7	158	47.1	30.4	120	230.4	5.5	50.5	43.2	167.6	182.2	212.5	13.2	33.7	80040.3	8011.91	67642.1	20180.1	13015.7	51346.1	98633.4	2341.5	21629.9	18477.6	71734.9	77979.5	90957.9	5633.04	14414.9
[K].FGFAIGSQTTKK.[A]	1xBiotin [K]	1	26	Q8WW12	Q8WW12 [71-82]	Q8WW12 1xBiotin [K]	PEST proteolytic signal-containing nuclear protein OS=Homo sapiens OX=9606 GN=PCNP PE=1 SV=2	1	1510.77	1.498	1.288	1.514	1.268	109.8	72.5	96.4	129.3	92	101.5	133.4	108.8	67.7	93.4	71.8	96.7	95.5	87.2	134.5	128.1	102.5	91.1	99.5	88.3	1.24468e+06	1.63629e+06	1.33432e+06	830736	1.14599e+06	881300	1.18681e+06	1.17185e+06	1.06986e+06	1.6499e+06	1.57119e+06	1.25813e+06	1.11753e+06	1.22107e+06	1.08353e+06
[R].SVKGLVAVITGGASGLGLATAER.[L]	1xBiotin [K3]	1	2	Q99714	Q99714 [7-29]	Q99714 1xBiotin [K9]	3-hydroxyacyl-CoA dehydrogenase type-2 OS=Homo sapiens OX=9606 GN=HSD17B10 PE=1 SV=3	1	2353.29	1.12	1.462	1.508	0.344	102.3	91.4	133.6	141.3	31.5	103	122.8	45.5	92	107.1	89.5	134.5	201.7	124.1	31.5	142.3	161.6	93.2	19.4	31.7	13391.9	15963.9	5919.99	11958.2	13923.9	11635.9	17485.7	26210.7	16132.7	4092.14	18490.4	21001.6	12106.8	2520.86	4118.5
[K].AGDSLMVMIAMKMEHTIK.[S]	1xBiotin [K]; 1xOxidation [M]	1	141	Q96RQ3	Q96RQ3 [670-687]	Q96RQ3 1xBiotin [K]	Methylcrotonoyl-CoA carboxylase subunit alpha, mitochondrial OS=Homo sapiens OX=9606 GN=MCCC1 PE=1 SV=3	1	2248.07	0.988	3.358	1.505	2.029	105.4	50	167.9	75.2	101.5	108.9	15.3	151.6	159.2	15.5	51.6	178.2	173.4	90.2	46.6	77.7	133.9	104.8	72.2	120.8	2.25632e+06	318119	3.14274e+06	3.30006e+06	322039	1.0706e+06	3.69444e+06	3.59496e+06	1.86919e+06	964942	1.61106e+06	2.77533e+06	2.17259e+06	1.49702e+06	2.50326e+06
[R].KPLTVLNKGLENPLPERPR.[E]	1xBiotin [K]	1	2	P53350	P53350 [338-356]	P53350 1xBiotin [K]	Serine/threonine-protein kinase PLK1 OS=Homo sapiens OX=9606 GN=PLK1 PE=1 SV=1	1	2397.34	0.734	1.533	1.504	1.709	17.1	89	136.5	116.9	140.5	10	18.6	73.7	96.8	9.4	100.5	148.7	47.4	148.4	127	151.1	109.5	152.8	134.4	171.7	10980.3	20339	80653.5	105893	10273.7	109937	162713	51835.3	162336	139007	165357	119816	167180	147062	187889
[M].TTTTTFKGVDPNSR.[N]	1xAcetyl [N-Term]; 1xBiotin [K7]	1	14	Q9UK76	Q9UK76 [2-15]	Q9UK76 1xAcetyl [N-Term]; 1xBiotin [K8]	Jupiter microtubule associated homolog 1 OS=Homo sapiens OX=9606 GN=JPT1 PE=1 SV=3	1	1792.85	0.985	1.138	1.504	1.129	82.4	83.6	98.5	133.9	101.6	66.4	134.3	76.6	77.8	106.7	75	81.1	121.3	91.6	139.3	124.5	112.8	113.2	94.5	84.7	113446	229571	130964	132892	182290	128193	138539	207356	156524	238057	212791	192787	193488	161522	144779
[K].VVLSKLPIGDVATQYFADR.[D]	1xBiotin [K5]	1	11	Q99832	Q99832 [288-306]	Q99832 1xBiotin [K292]	T-complex protein 1 subunit eta OS=Homo sapiens OX=9606 GN=CCT7 PE=1 SV=2	1	2318.22	0.396	0.995	1.499	0.484	43.2	109.2	131	163.7	52.9	77.7	32.9	41.5	275.2	47	104.8	132.7	125.7	46.7	88	157.1	164.2	50.7	129.5	26.3	30684.3	12981.5	16387.1	108697	18549.6	41388.3	52417.3	49654.6	18449.8	34762.1	62036.5	64858.7	20041.9	51158.7	10398.4
[R].VETGVLKPGMVVTFAPVNVTTEVK.[S]	1xBiotin [K7]	2	29	P68104	P68104 [267-290]	P68104 1xBiotin [K273]	Elongation factor 1-alpha 1 OS=Homo sapiens OX=9606 GN=EEF1A1 PE=1 SV=1	0	2741.46	1.2	2.149	1.494	2.886	63.9	53.2	114.4	114.8	153.7	57.9	47.8	114.4	3.5	205.9	48.3	168.4	102.8	103.7	5.2	104.1	132.5	117.4	139.3	148.6	201706	166259	398030	12231.9	716716	168021	586164	357869	361034	18272.9	362400	461359	408797	484985	517302
[R].AVGTQTLSGAGLLKMFNK.[A]	1xBiotin [K14]	1	28	Q13596	Q13596 [273-290]	Q13596 1xBiotin [K286]	Sorting nexin-1 OS=Homo sapiens OX=9606 GN=SNX1 PE=1 SV=3	1	2062.08	1.427	1.549	1.489	1.46	63.4	96.1	102.1	108.9	129.4	66.4	29.9	147.9	1.9	103.6	100.6	160.5	106.9	77.1	46.3	114.1	154.3	135.5	151.3	103.5	336969	151888	750324	9843	525862	510473	814461	542614	391113	234847	578700	782973	687662	767849	524922
[K].KLDPNLLKTIEAGIGK.[N]	1xBiotin [K]	1	23	Q13017	Q13017 [1053-1068]	Q13017 1xBiotin [K]	Rho GTPase-activating protein 5 OS=Homo sapiens OX=9606 GN=ARHGAP5 PE=1 SV=2	2	1936.09	0.612	2.468	1.485	2.045	84	59.4	146.7	88.3	121.5	87.6	6.7	102.6	167.7	12.9	62	168.7	153	94.9	45	92.1	140.6	132.8	126.7	106.7	116380	8921.28	136282	222769	17108.3	82318.7	224106	203156	126013	59754.6	122272	186777	176364	168319	141652
[K].GLVQALQTKVTQQGLK.[M]	1xBiotin [K9]	1	14	P49327	P49327 [1143-1158]	P49327 1xBiotin [K1151]	Fatty acid synthase OS=Homo sapiens OX=9606 GN=FASN PE=1 SV=3	1	1938.08	1.426	1.389	1.484	1.682	102.2	71.6	99.5	106.3	120.5	103.2	41.2	132.6	72.4	47.5	87.1	100.5	98.4	120.6	122	107.4	98.3	109	121.7	138.1	138207	55126.5	177538	96909.9	63562.9	116621	134589	131782	161461	163347	143770	131662	145956	162969	184967
[K].VDINTPDVDVHGPDWHLKMPK.[V]	1xBiotin [K18]	1	5	Q09666	Q09666 [4762-4782]	Q09666 1xBiotin [K4779]	Neuroblast differentiation-associated protein AHNAK OS=Homo sapiens OX=9606 GN=AHNAK PE=1 SV=2	1	2639.27	0.771	2.263	1.48	0.908	52.7	68.3	154.6	150.5	74	45.3	145.2	23.4	94.2	58.7	58.1	35.5	413.7	132.9	139.4	54.7	129.4	20.4	85.5	63.6	6781.28	21751.8	3507.8	14108	8795.72	8697.82	5318.14	61959.8	19901.4	20879.7	8186.19	19375	3051.41	12808.6	9525.91
[R].MLNFNVPHIKNSTGEPVWK.[V]	1xBiotin [K10]	1	4	Q8WVM8	Q8WVM8 [26-44]	Q8WVM8 1xBiotin [K35]	Sec1 family domain-containing protein 1 OS=Homo sapiens OX=9606 GN=SCFD1 PE=1 SV=4	1	2437.22	0.89	2.098	1.473	0.477	69.5	32.1	215.6	75.4	107.4	20	49.1	68.5	438.1	22.7	22.4	152.3	179.1	47.1	53.3	33	193.8	134.1	10.7	75.9	4931.24	12129.3	16910.4	108151	5602.62	5538.7	37604.1	44225.9	11622.4	13147.2	8155.88	47841.4	33100.3	2640.78	18726.4
[K].LTGKDVNFEFPEFQL.[-]	1xBiotin [K4]	1	5	P62081	P62081 [180-194]	P62081 1xBiotin [K183]	40S ribosomal protein S7 OS=Homo sapiens OX=9606 GN=RPS7 PE=1 SV=1	1	2009.97	1.353	0.743	1.463	1.329	100	73.9	119.6	108.2	98.3	61.2	106.2	106.3	202.4	78.5	37.4	127	136.2	27.8	55	137.7	114.9	116.3	88.6	104.4	20081.5	34833.9	34869.5	66377.9	25748.6	12266.9	41643	44647.7	9110.93	18039	45146.1	37669.1	38133.1	29062.1	34216.5
[K].AGLLSKSSQIGTGDLK.[I]	1xBiotin [K6]	1	5	Q9Y4C1	Q9Y4C1 [366-381]	Q9Y4C1 1xBiotin [K371]	Lysine-specific demethylase 3A OS=Homo sapiens OX=9606 GN=KDM3A PE=1 SV=4	1	1800.95	1.35	1.679	1.457	1.424	97.7	72.4	121.5	105.4	103	58.5	42.7	262	226.3	43.3	24.4	72.7	219.5	53.5	52.1	190.8	63.1	41.9	61.6	87.6	14204.4	10376.9	63665.8	54995.8	10519.7	5919.98	17660.4	53350.4	13002.4	12669.9	46359.1	15325.8	10181.2	14980.7	21294.2
[R].GFGGKFGVQMDR.[V]	1xBiotin [K5]; 1xOxidation [M10]	1	10	Q14247	Q14247 [120-131]	Q14247 1xBiotin [K124]	Src substrate cortactin OS=Homo sapiens OX=9606 GN=CTTN PE=1 SV=2	1	1540.7	2.014	0.865	1.453	1.157	152.5	76.6	66.3	116.1	88.6	159.4	140.1	146.2	69.5	73.5	77.7	59.2	63.6	126	111.3	112.9	65.1	77.5	85	133	467797	411009	429091	204070	215540	227938	173801	186488	369884	326688	331157	191062	227401	249471	390281
[K].VFIDQNLSPGKGVVSLVAVHPSTVNPLGK.[Q]	1xBiotin [K11]	1	15	Q14186	Q14186 [16-44]	Q14186 1xBiotin [K26]	Transcription factor Dp-1 OS=Homo sapiens OX=9606 GN=TFDP1 PE=1 SV=1	1	3198.73	0.452	1.542	1.451	1.476	8.4	84.7	159.2	122.8	125	4.7	8.9	105.5	148.5	10.3	90.1	169.4	173.2	15.9	100.9	130.7	166.9	98.8	143.1	133	5015.57	9594.72	113350	159604	11087.1	96813.8	182057	186138	17095.1	108419	140436	179337	106172	153773	142900
[K].VSKASGVSK.[A]	1xBiotin [K3]	1	3	Q9UNF1	Q9UNF1 [57-65]	Q9UNF1 1xBiotin [K59]	Melanoma-associated antigen D2 OS=Homo sapiens OX=9606 GN=MAGED2 PE=1 SV=2	1	1088.58	1.258	1.278	1.442	1.371	99.1	78.8	100.7	113.5	108	96.3	101.6	88.7	76.5	20.4	138.2	104.8	95.9	97.8	110.3	146	93.1	104.9	128.3	97	62523.1	65974.1	57630.1	49702.3	13249	89730.8	68059.1	62302.8	63523.1	71650	94843.6	60453.1	68130.8	83322.9	63010.2
[K].VAAHASLNPALFSMKMELAGSNTTASSPAR.[A]	1xBiotin [K15]; 2xOxidation [M14; M16]	1	2	Q9UIF9	Q9UIF9 [1158-1187]	Q9UIF9 1xBiotin [K1172]	Bromodomain adjacent to zinc finger domain protein 2A OS=Homo sapiens OX=9606 GN=BAZ2A PE=1 SV=4	1	3288.58	1.091	1.854	1.441	0.772	103.4	69.6	127.5	100.4	99.1	96.5	67.7	35.2	126.7	45.6	32.3	83.5	59.8	577	92	65.7	51.2	64.9	24.9	77	15673.8	10992.4	5714.82	20571.5	7404.9	5238.08	13560	9708.99	93687.1	14934.3	10673.8	8321.57	10533.4	4043.55	12511.2
[R].VGKVEHGSVALPAIMR.[S]	1xBiotin [K3]	1	7	Q9Y490	Q9Y490 [439-454]	Q9Y490 1xBiotin [K441]	Talin-1 OS=Homo sapiens OX=9606 GN=TLN1 PE=1 SV=3	1	1890.01	0.923	1.362	1.437	1.382	71.3	82.8	112.7	118.9	114.3	124.8	8.3	86.4	135.2	100.3	6.9	137.8	136.7	30.5	149.6	22.4	144.2	138.7	157.7	120.6	71591.5	4747.57	49561.3	77556.5	57555.5	3936.18	79013.3	78395.5	17514.7	85821.2	12824.5	82712.1	79525.1	90427.3	69150.6
[K].QKIAFTEWIEPPKR.[E]	1xBiotin [K2]	1	10	O60264	O60264 [723-736]	O60264 1xBiotin [K724]	SWI/SNF-related matrix-associated actin-dependent regulator of chromatin subfamily A member 5 OS=Homo sapiens OX=9606 GN=SMARCA5 PE=1 SV=1	2	1969.04	1.192	1.685	1.435	1.249	12.9	91.5	149.9	131.4	114.3	12.1	13.2	137.6	93.9	10.1	108.2	182.2	124.6	153.8	119.9	144.6	134.8	139.9	117.3	7.9	8669.18	9481.56	98742.1	67397.8	7274.32	77637.6	130784	89416.5	110391	86076.2	103751	96729.5	100383	84201.5	5659.08
[-].MIGQKTLYSFFSPSPAR.[K]	1xAcetyl [N-Term]; 1xBiotin [K5]	1	22	P13051	P13051 [1-17]	P13051 1xAcetyl [N-Term]; 1xBiotin [K5]	Uracil-DNA glycosylase OS=Homo sapiens OX=9606 GN=UNG PE=1 SV=2	1	2198.08	0.808	0.769	1.434	0.921	71.1	86.6	116.7	124.1	101.5	48	129.3	77.2	174.5	59.4	93.9	134.2	126.6	21.5	89.3	136.3	134.7	110.2	110.2	54.7	35486.2	95673.9	57104	129076	43943.6	69501.9	99265.4	93670	15869.4	66092.4	100826	99662.5	81559.3	81499.3	40487.4
[K].QPVESTSAKSCSPSPVSPQVQPQAADTISDSVAVPASLLGMR.[R]	1xBiotin [K9]; 1xCarbamidomethyl [C11]	1	21	Q9NQW6	Q9NQW6 [86-127]	Q9NQW6 1xBiotin [K94]	Anillin OS=Homo sapiens OX=9606 GN=ANLN PE=1 SV=2	1	4506.19	0.847	0.985	1.43	1.221	59.3	95	93.6	135.9	116.1	57.6	133.1	54.6	92.3	126.3	64.4	132.5	90.9	20.6	94.1	132.1	137.7	112.8	196.5	54.4	170170	393000	161065	272590	372882	190155	391168	268418	60785.5	277861	389907	406350	332959	579922	160721
[R].SAVFLSFKSPIPCLPLR.[W]	1xBiotin [K8]; 1xCarbamidomethyl [C13]	1	7	Q96JM7	Q96JM7 [670-686]	Q96JM7 1xBiotin [K677]	Lethal(3)malignant brain tumor-like protein 3 OS=Homo sapiens OX=9606 GN=L3MBTL3 PE=1 SV=2	1	2158.16	1.125	1.513	1.428	1.329	114.6	77.8	93	111.2	103.5	114.7	10	135.9	120.9	12.1	77.9	93	182.8	87.2	72.1	160	111.2	103.5	120.4	98.3	48232.9	4202.87	57176.9	50838.5	5096.31	32753.3	39131.4	76907.9	36688.8	30327.6	67283.3	46781.8	43540.7	50629	41330
[R].VNSLRPKGLGLGANLTEAQALTPTGPSR.[M]	1xBiotin [K7]	1	16	Q92917	Q92917 [195-222]	Q92917 1xBiotin [K201]	G-patch domain and KOW motifs-containing protein OS=Homo sapiens OX=9606 GN=GPKOW PE=1 SV=2	1	3044.63	1.069	1.611	1.428	1.34	85.1	69.3	127.2	120.6	97.8	109.4	6.5	90.2	66.4	73.5	102.3	134.9	107	137.9	127.9	145.4	94.8	111.2	89	103.7	178914	10701	147549	108606	120273	167418	220637	174982	225638	209271	237835	155046	181843	145539	169667
[R].FEHSAKLR.[R]	1xBiotin [K6]	1	10	Q9UPT9	Q9UPT9 [412-419]	Q9UPT9 1xBiotin [K417]	Ubiquitin carboxyl-terminal hydrolase 22 OS=Homo sapiens OX=9606 GN=USP22 PE=1 SV=2	1	1213.61	2.308	1.203	1.427	1.172	174.8	68.3	82.2	95.2	79.5	195.9	2.6	180.9	84.9	60.7	70.7	85	66.4	167.3	146.1	86.6	98.6	82.3	71.2	100.8	793619	10506.6	732668	343863	245938	286410	344502	269008	677576	591873	350869	399300	333245	288334	408491
[K].IVKPGMK.[L]	1xBiotin [K3]; 1xOxidation [M6]	1	7	P12270	P12270 [388-394]	P12270 1xBiotin [K390]	Nucleoprotein TPR OS=Homo sapiens OX=9606 GN=TPR PE=1 SV=3	0	1014.55	2.516	0.846	1.424	1.49	180.9	71.9	60.8	100.9	85.5	148.8	199.6	174.5	50.9	79.5	69.3	58.6	71.8	1.8	97.3	113.3	85.3	75.8	82.5	191	426900	572863	500630	145976	228216	198959	168281	205887	5163.86	279298	325080	244655	217518	236598	548106
[K].NSKYHGVSLLNPPETLNL.[-]	1xBiotin [K3]	1	4	P20248	P20248 [415-432]	P20248 1xBiotin [K417]	Cyclin-A2 OS=Homo sapiens OX=9606 GN=CCNA2 PE=1 SV=2	1	2222.13	1.246	1.782	1.41	0.6	114.3	79.2	141.2	111.6	53.7	146.8	10.6	119.8	117.8	83	67.7	217.3	148	64.5	117.1	111.4	130.7	68.5	40.6	56.3	44149.3	3200.81	36049.2	35424	24981.2	20367.2	65358.5	44526.6	19404.9	35213.1	33506.6	39304.3	20610.1	12215.1	16937.1
[K].RPDGPHQKEK.[F]	1xBiotin [K8]	1	5	Q8IX21	Q8IX21 [364-373]	Q8IX21 1xBiotin [K371]	SMC5-SMC6 complex localization factor protein 2 OS=Homo sapiens OX=9606 GN=SLF2 PE=1 SV=2	1	1417.7	1.142	1.412	1.408	1.88	100.2	66.2	93.5	115.6	124.5	124.1	25.7	106.5	70.4	37.2	108.7	99.4	65.9	130.9	152.1	122.9	52.3	129.9	132.3	141.6	56868.4	11792.1	48793.1	32252.3	17025.6	49775.7	45534.3	30187.4	59962.5	69690.9	56302.9	23974.7	59509.4	60624.7	64875.6
[R].GVKLLDISELDMVGAGR.[E]	1xBiotin [K3]	1	2	Q9H3P2	Q9H3P2 [253-269]	Q9H3P2 1xBiotin [K255]	Negative elongation factor A OS=Homo sapiens OX=9606 GN=NELFA PE=1 SV=3	1	1999.04	0.601	0.972	1.408	0.696	78.4	130.5	64.8	135.7	90.7	34	100.9	58.8	25.6	98	180.5	24.9	269.2	48.6	101.9	76.7	254.2	60.2	98.5	68.1	7135.73	21139	12331.5	5359.93	20530.5	37836.8	5209.55	56414.1	10190.4	21356	16066.5	53271.5	12627.5	20634.2	14280.9
[K].RPPLKEFFVDDSEEIVEVPQPDPNQPKPEGR.[Q]	1xBiotin [K5]	1	18	Q9P265	Q9P265 [289-319]	Q9P265 1xBiotin [K293]	Disco-interacting protein 2 homolog B OS=Homo sapiens OX=9606 GN=DIP2B PE=1 SV=3	1	3814.87	0.623	2.77	1.406	2.177	92.7	48.9	183.3	68.7	106.4	88	7.9	111.8	240.3	12.6	46.4	216	174.1	35	42	65.3	164	101.1	90.9	104.6	135471	12096.7	172103	369745	19428.3	71443.7	332448	267906	53816	64585.2	100472	252379	155528	139835	160915
[K].KTAGPQQK.[N]	1xBiotin [K1]	1	6	Q15014	Q15014 [42-49]	Q15014 1xBiotin [K42]	Mortality factor 4-like protein 2 OS=Homo sapiens OX=9606 GN=MORF4L2 PE=1 SV=1	1	1083.56	1.63	1.463	1.405	1.071	122.4	78.1	114.8	109.7	75	106.5	119.9	151.2	56.9	92.8	76.5	112.5	83.3	131.7	107.5	142.6	71.4	61	73.4	113	19258	21680.3	27353.4	10295.6	16782	13831.6	20338.2	15059.6	23820.1	19435.8	25788.1	12911.8	11025.5	13278.7	20431.8
[R].GNLKQVR.[I]	1xBiotin [K4]	1	9	Q8WXF1	Q8WXF1 [5-11]	Q8WXF1 1xBiotin [K8]	Paraspeckle component 1 OS=Homo sapiens OX=9606 GN=PSPC1 PE=1 SV=1	1	1040.57	1.731	0.754	1.403	1.26	143.9	83.1	57.8	116.6	98.6	138.8	201.5	99.8	67.1	81.1	80.2	50.6	55.8	85.7	153.8	112.5	85.1	90.7	102.2	95.1	493507	716376	354740	238516	288481	285091	179784	198237	304741	546765	399879	302473	322264	363360	338221
[R].KVICIPKSITPSR.[I]	1xBiotin [K7]; 1xCarbamidomethyl [C4]	1	5	P14550	P14550 [257-269]	P14550 1xBiotin [K263]	Aldo-keto reductase family 1 member A1 OS=Homo sapiens OX=9606 GN=AKR1A1 PE=1 SV=3	2	1724.95	0.397	0.923	1.401	1.288	15	98.6	121.5	138.1	126.9	15.1	13.2	73.2	184.7	99.6	21.6	170.5	122.7	13.6	139.5	155.9	77.9	160.2	128.3	123.8	10607.9	9245.36	51301	129377	69778.1	15164.4	119457	85995.6	9552.18	97740.9	109257	54559.7	112260	89871.2	86724.8
[K].KFVPDYYK.[MV]	1xBiotin [K1]	2	25	Q8IZX4	Q8IZX4 [1554-1561]	Q8IZX4 1xBiotin [K1554]	Transcription initiation factor TFIID subunit 1-like OS=Homo sapiens OX=9606 GN=TAF1L PE=1 SV=1	1	1285.63	1.433	1.242	1.393	1.017	118.1	82.4	100.8	114.8	83.8	101.2	117.1	116.4	69.9	97.1	81.2	97.4	99.3	120.5	113.1	127.1	108.7	89.3	82.6	79	3.07766e+06	3.56119e+06	3.53851e+06	2.12432e+06	2.95132e+06	2.46862e+06	2.96267e+06	3.01813e+06	3.66423e+06	3.43868e+06	3.86529e+06	3.30454e+06	2.71525e+06	2.51096e+06	2.40173e+06
[R].MEESFSSKYVPK.[Y]	1xBiotin [K8]	1	20	P42167	P42167 [382-393]	P42167 1xBiotin [K389]	Lamina-associated polypeptide 2, isoforms beta/gamma OS=Homo sapiens OX=9606 GN=TMPO PE=1 SV=2	1	1657.76	0.993	0.946	1.393	0.928	97.8	86.7	101	128.2	86.3	97.7	116.5	77.5	86.6	117.4	85.7	100.9	111.1	67	133.1	119.4	128.1	108.9	86.1	64	1.05346e+06	1.25607e+06	835237	933173	1.26552e+06	924074	1.08732e+06	1197671	722557	1.43513e+06	1.28708e+06	1.38074e+06	1.17384e+06	928720	690411
[K].AEPTAAPHPVLKQVIKPR.[R]	1xBiotin [K12]	1	6	Q86YP4	Q86YP4 [488-505]	Q86YP4 1xBiotin [K499]	Transcriptional repressor p66-alpha OS=Homo sapiens OX=9606 GN=GATAD2A PE=1 SV=1	1	2178.22	1.099	1.371	1.392	1.336	90.5	80.9	108.5	111.9	108.1	92.9	3.6	111.8	83	61.2	101.8	105.1	111.3	139.6	114.7	113.1	141.7	110.9	114	95.2	535100	20505.2	644462	478329	352749	586670	605477	641185	804101	661071	651814	816531	639125	656957	548779
[K].ELKTVTFSK.[L]	1xBiotin [K3]	1	14	Q13011	Q13011 [319-327]	Q13011 1xBiotin [K321]	Delta(3,5)-Delta(2,4)-dienoyl-CoA isomerase, mitochondrial OS=Homo sapiens OX=9606 GN=ECH1 PE=1 SV=2	1	1278.68	1.409	1.052	1.386	1.158	108.3	84.5	103.4	114.9	89	142	105.4	98.3	66.9	82.3	100.8	106.1	64.5	100.7	142.7	111.8	92.8	82.4	86.7	116.7	494023	366766	342180	232875	286287	350608	369006	224312	350225	496394	389127	322843	286674	301525	406118
[K].IATGHGQQGVTQVVLKGAPGQPGTILR.[T]	1xBiotin [K16]	1	11	P51610	P51610 [821-847]	P51610 1xBiotin [K836]	Host cell factor 1 OS=Homo sapiens OX=9606 GN=HCFC1 PE=1 SV=2	1	2909.58	0.692	1.117	1.384	1.172	93.2	87.1	97	120.6	102.1	112.7	100.5	4.8	10.9	93.9	162.8	104.6	70.7	182	130	137	88.2	79.3	110	112.6	206415	184066	8868.04	19952.1	172017	298314	191643	129536	333365	238155	250981	161621	145187	201540	206261
[K].TDNSSLSSPLNPKLWCHVHLK.[K]	1xBiotin [K13]; 1xCarbamidomethyl [C16]	1	5	Q9UIG0	Q9UIG0 [323-343]	Q9UIG0 1xBiotin [K335]	Tyrosine-protein kinase BAZ1B OS=Homo sapiens OX=9606 GN=BAZ1B PE=1 SV=2	1	2659.31	1.738	5.015	1.378	1.748	64.2	36.9	283.4	50.9	64.6	61.1	58.7	62.7	66.5	29.6	35.2	333.5	269.7	14.9	48.5	8.4	227.4	40.5	181.9	61.5	19040.5	18284.1	19516.4	20709.6	9215.77	10953.5	103861	84010.5	4629.7	15094.6	2613.75	70836.1	12602.7	56664.6	19143.9
[K].LILTTLGKSGSPIVLALPHSQLPQAQK.[V]	1xBiotin [K8]	1	14	Q6MZP7	Q6MZP7 [140-166]	Q6MZP7 1xBiotin [K147]	Protein lin-54 homolog OS=Homo sapiens OX=9606 GN=LIN54 PE=1 SV=3	1	3036.73	0.765	1.707	1.373	1.217	63.1	82.5	140.8	113.2	100.4	65.8	2.5	137.3	160.8	7.8	85.9	170	146.7	71.7	118	95.4	159.5	107.9	104.6	66.2	144532	5485.94	301728	353459	17110	188932	373583	322492	157549	259398	209733	350713	237148	229922	145502
[K].NADPILISLKHGYIPGK.[N]	1xBiotin [K]	1	15	Q9ULV4	Q9ULV4 [382-398]	Q9ULV4 1xBiotin [K]	Coronin-1C OS=Homo sapiens OX=9606 GN=CORO1C PE=1 SV=1	1	2062.12	1.208	1.534	1.373	1.572	90.3	74.8	114.7	102.7	117.6	89.3	16.9	122.9	11.6	73.9	141	157.7	113.3	98.4	81.9	101.5	146.2	108.7	120.4	116.2	100075	19003.9	137776	13005.4	82864.7	158110	176876	127088	110349	91854.7	113757	163978	121867	135005	130293
[K].TEWLDGKHVVFGK.[V]	1xBiotin [K7]	1	10	P62937	P62937 [119-131]	P62937 1xBiotin [K125]	Peptidyl-prolyl cis-trans isomerase A OS=Homo sapiens OX=9606 GN=PPIA PE=1 SV=2	1	1741.87	1.026	1.286	1.368	0.761	106.4	90.9	114.9	124.4	63.4	118.3	15.7	121.2	118.1	24.2	101.1	151.9	84.1	127.8	138.3	129	138.6	18.4	142.6	70.5	74728.8	9897.94	76530.8	74619.4	15296	63874	95977	53151.9	80700.3	87384	81512.4	87541.7	11640.7	90074.9	44557.6
[R].TKNISAISYINQR.[N]	1xBiotin [K2]	1	45	Q92541	Q92541 [554-566]	Q92541 1xBiotin [K555]	RNA polymerase-associated protein RTF1 homolog OS=Homo sapiens OX=9606 GN=RTF1 PE=1 SV=4	1	1733.9	1.34	1.227	1.365	1.065	117.1	82.2	100.9	112.2	87.6	115.6	99.6	123.9	81.2	97.9	74.3	99.6	94.3	114.6	117.8	110.8	109.7	86.5	86.4	87.9	4.20797e+06	3.62501e+06	4.51048e+06	2.95594e+06	3.56601e+06	2.70555e+06	3.62563e+06	3.43218e+06	4.17054e+06	4.28922e+06	4.03431e+06	3.99391e+06	3.14901e+06	3.14403e+06	3.20083e+06
[K].MPTLVGESPPSQAVGKGLLPMGR.[G]	1xBiotin [K16]	1	3	O75417	O75417 [2260-2282]	O75417 1xBiotin [K2275]	DNA polymerase theta OS=Homo sapiens OX=9606 GN=POLQ PE=1 SV=2	1	2548.31	0.973	3.088	1.364	1.18	65	67.5	213.2	74.6	79.7	33.3	107.5	68.3	34.2	70.9	87.9	271.3	224	103.8	78.3	119.9	62.6	31.3	123	83.7	3744.74	12109.5	7693.83	3848.4	7989.24	9895.19	30554	25221.7	11694.7	8820.9	13500.2	7045.48	3526.77	13845.9	9429.18
[K].ALFKEIFSCIK.[K]	1xBiotin [K4]; 1xCarbamidomethyl [C9]	1	4	Q01850	Q01850 [424-434]	Q01850 1xBiotin [K427]	Cerebellar degeneration-related protein 2 OS=Homo sapiens OX=9606 GN=CDR2 PE=1 SV=2	1	1581.82	1.433	0.536	1.363	1.68	123.1	81	43.5	110.4	142	89.9	234.1	47.9	163.4	59.2	52	12.2	223.2	31.7	80.2	84.3	80.7	150.1	103.7	87.4	21683	56474.1	11564.1	39421.6	14275.8	12553.4	2932.24	53842.3	7656.86	19360.5	20349.1	19458.3	36207.1	25020.2	21090.5
[K].GTPGKGATPAPPGK.[A]	1xBiotin [K5]	1	8	Q13428	Q13428 [309-322]	Q13428 1xBiotin [K313]	Treacle protein OS=Homo sapiens OX=9606 GN=TCOF1 PE=1 SV=3	1	1461.75	0.565	1.402	1.362	1.64	1.1	94.8	132.8	115.9	155.4	1.1	0.5	120.2	128.3	0.8	95.6	134	119.8	152.8	174.7	116.9	1.9	128.6	168	156.8	9767.65	4123.54	1.04605e+06	1.11666e+06	7294.11	831975	1.16619e+06	1.0428e+06	1.3301e+06	1.521e+06	1.01732e+06	16578.8	1.11944e+06	1.46246e+06	1.36454e+06
[K].IQKLLQDFFNGK.[E]	1xBiotin [K3]	2	1	P11142	P11142 [346-357]	P11142 1xBiotin [K348]	Heat shock cognate 71 kDa protein OS=Homo sapiens OX=9606 GN=HSPA8 PE=1 SV=1	1	1676.88	1.066	1.682	1.358	1.649	77	72.2	133.9	98	119	23.2	49	249.5	57.8	29.8	45.9	97.3	37.8	85.2	149.8	39.4	62.4	46.5	75.8	450.6	3152.96	6645.94	33853.3	7847.98	4038.23	6232.19	13198	5133.78	11560.5	20316.7	5341.86	8461.35	6306.6	10277.3	61130.2
[K].WKSTFSPISDIGLAK.[S]	1xBiotin [K2]	1	5	Q8TEK3	Q8TEK3 [1241-1255]	Q8TEK3 1xBiotin [K1242]	Histone-lysine N-methyltransferase, H3 lysine-79 specific OS=Homo sapiens OX=9606 GN=DOT1L PE=1 SV=3	1	1875.97	0.905	0.755	1.355	0.978	72.7	80.3	62.9	205.6	78.5	79	79.2	46.8	210.9	15.2	87.3	11.5	149.7	68.4	13	223.7	285.6	85.4	91.6	52.8	18625	18660.7	11030.7	49695.6	3582.36	20578.8	2704.9	35288	16122.8	3053.2	52711.4	67322.5	20136.2	21577.6	12433.2
[R].VTQGKGLMPDGTSR.[F]	1xBiotin [K5]; 1xOxidation [M8]	1	2	P11766	P11766 [116-129]	P11766 1xBiotin [K120]	Alcohol dehydrogenase class-3 OS=Homo sapiens OX=9606 GN=ADH5 PE=1 SV=4	1	1688.81	2.076	1.24	1.353	1.164	152	73.2	90.8	99.6	84.4	133.4	139.6	166	58.1	80.2	67.3	52.8	83.4	178.9	91.5	102.4	78.6	67.6	77.5	122.5	253196	265040	314983	110258	152254	127694	100289	158363	339645	173620	194393	149156	128336	147169	232595
[R].NVGFESDTGGAFKGFK.[G]	1xBiotin [K13]	1	13	Q9UKX7	Q9UKX7 [47-62]	Q9UKX7 1xBiotin [K59]	Nuclear pore complex protein Nup50 OS=Homo sapiens OX=9606 GN=NUP50 PE=1 SV=2	1	1886.87	1.114	1.125	1.352	0.191	119	106.8	109.4	144.5	20.4	10.5	168	113.5	91.8	111.3	101.9	104.3	103.3	160.4	161.7	137.7	104.1	12.1	100	19.4	6218.06	99844.7	67466.9	54552.3	66181	60544.4	61986.4	61388.2	95359.5	96131.3	81881.3	61902.5	7201.33	59457.5	11536.3
[R].KSSTPEEVKK.[R]	1xBiotin [K1]	1	1	P23528	P23528 [22-31]	P23528 1xBiotin [K22]	Cofilin-1 OS=Homo sapiens OX=9606 GN=CFL1 PE=1 SV=3	2	1358.7	0.742	0.832	1.352	1.143	73.2	98.6	82	133.4	112.8	76	106.1	73.3	102.5	26.9	185.3	85.3	84.7	94.4	142.6	138.6	79.6	117.2	133.1	54.4	29603.9	41306.9	28517.1	39903.7	10467.8	72121.5	33190.3	32974.1	36744.1	55524.1	53949	31000.6	45610.6	51807.5	21187.4
[R].GPTGQKVVR.[F]	1xBiotin [K6]	1	1	Q9H425	Q9H425 [99-107]	Q9H425 1xBiotin [K104]	Uncharacterized protein C1orf198 OS=Homo sapiens OX=9606 GN=C1orf198 PE=1 SV=1	1	1167.63	1.665	1.174	1.351	1.407	126.2	75.8	89	102.4	106.6	110.3	118.2	147.4	71	4.6	167.2	81.6	83.3	160.1	108.5	95.9	71.1	99.8	103.3	77.7	122831	131658	164239	79065.5	5178.02	186295	90928.2	92802.8	178370	120824	106790	79163.7	111220	115102	86590.9
[K].VVVQVLAEEPEAVLKGAKPK.[L]	1xBiotin [K]	1	10	P49327	P49327 [1852-1871]	P49327 1xBiotin [K]	Fatty acid synthase OS=Homo sapiens OX=9606 GN=FASN PE=1 SV=3	1	2330.32	0.022	0.954	1.35	1.011	2.6	115.7	110.3	154.4	117	2.1	89.9	2.8	119.8	126.7	126.2	137.4	120.4	5.9	171.1	162.5	168.5	135.9	127.6	3.4	6701.91	286510	8940.43	381943	403997	402322	438254	383782	18720.3	545490	518039	537181	433384	406883	10889.5
[K].TITLVKSPISVPGGSALISNLGK.[V]	1xBiotin [K6]	1	18	P51610	P51610 [660-682]	P51610 1xBiotin [K665]	Host cell factor 1 OS=Homo sapiens OX=9606 GN=HCFC1 PE=1 SV=2	1	2478.4	1.015	1.07	1.346	1.037	99.5	110.8	101.5	111.6	76.6	134.5	115.6	13.8	132.6	12.2	128.8	13	155.4	118	128	178.5	129.7	137.4	89	13.6	129607	111422	13250.7	127743	11744.9	124095	12566.7	149743	113720	123322	172000	124955	132434	85806.2	13109.5
[R].KGSVLQSIEK.[I]	1xBiotin [K1]	1	1	Q5T3J3	Q5T3J3 [500-509]	Q5T3J3 1xBiotin [K500]	Ligand-dependent nuclear receptor-interacting factor 1 OS=Homo sapiens OX=9606 GN=LRIF1 PE=1 SV=1	1	1314.71	0.756	1.231	1.344	0.404	16.9	137.3	142.3	184.6	18.9	12.6	12.8	144.1	104.1	190.5	5.4	6.6	107.9	241.4	216.5	127.5	139.9	174.2	2.2	14.3	19233.6	19559.2	219503	158518	290165	8169.07	10059.5	164263	367564	329751	194202	213064	265294	3301.83	21767.5
[K].SNQNGKDSKPSSTPR.[S]	1xBiotin [K6]	1	10	P06748	P06748 [207-221]	P06748 1xBiotin [K212]	Nucleophosmin OS=Homo sapiens OX=9606 GN=NPM1 PE=1 SV=2	1	1828.86	1.309	0.61	1.341	0.887	127.2	97.1	59.3	130.2	86.2	131.7	120.9	150	66.5	100.6	116.5	57.4	70.9	61.4	153.8	134.9	91	89.3	94.5	60.6	17786.7	16319.8	20245.7	8976.54	13589.2	15732.4	7751.02	9566.72	8294.7	20769.1	18217.3	12282.9	12054.6	12754.3	8181.1
[R].KTEYISTEFNR.[Y]	1xBiotin [K1]	1	15	Q8N7H5	Q8N7H5 [133-143]	Q8N7H5 1xBiotin [K133]	RNA polymerase II-associated factor 1 homolog OS=Homo sapiens OX=9606 GN=PAF1 PE=1 SV=2	1	1613.76	1.273	1	1.34	1.08	110.3	88.3	87.7	118.4	95.4	108.2	134	102.8	72.6	86.7	105.3	77.2	86	105.3	119.1	116.2	103.1	93.6	92.9	97	336527	416569	319607	225876	269469	327316	240114	267510	327430	370342	361158	320536	291056	288707	301555
[M].SHKQIYYSDKYDDEEFEYR.[H]	1xAcetyl [N-Term]; 1xBiotin [K3]	1	12	P61024	P61024 [2-20]	P61024 1xAcetyl [N-Term]; 1xBiotin [K4]	Cyclin-dependent kinases regulatory subunit 1 OS=Homo sapiens OX=9606 GN=CKS1B PE=1 SV=1	2	2783.19	1.183	1.192	1.339	2.003	24	17.8	34	388.6	35.6	19.9	15.8	23.1	13.3	14.8	279.4	29.8	28.2	15.9	322.8	374	12.3	294.1	29.6	27	11707	9254.26	13571.1	7821.94	8675.2	164088	17524.1	16577.4	9324.66	189600	219648	7219.7	172735	17378.2	15836
[K].SRPGSVVPTTLFQGIKTVNPTFR.[G]	1xBiotin [K16]	1	28	Q8TEY7	Q8TEY7 [243-265]	Q8TEY7 1xBiotin [K258]	Ubiquitin carboxyl-terminal hydrolase 33 OS=Homo sapiens OX=9606 GN=USP33 PE=1 SV=2	1	2728.46	0.683	1.802	1.337	1.607	91.6	71.1	128.1	95	114.2	97	14.2	100.7	147.5	26.2	75.3	135.7	152.5	99.8	72.6	100.7	118.9	135.7	102.2	121	1.02233e+06	149686	1.06118e+06	1.55418e+06	276542	793276	1.42969e+06	1.6066e+06	1.052e+06	765208	1.06067e+06	1.2527e+06	1.43037e+06	1.07745e+06	1.27515e+06
[K].NTPWKSFLVIVDGSPK.[N]	1xBiotin [K5]	1	3	Q9H116	Q9H116 [600-615]	Q9H116 1xBiotin [K604]	GDNF-inducible zinc finger protein 1 OS=Homo sapiens OX=9606 GN=GZF1 PE=1 SV=1	1	2014.05	1.277	2.027	1.336	0.916	97.8	76.6	155.3	102.4	67.9	116.3	73.3	110	30.6	101.1	86.2	184.1	174.7	110	115.1	48.7	131.4	28	114.3	76.3	19745.1	12441.2	18680.1	5199.07	17176.1	14631.7	31264.3	29661	18679.7	19554.7	8267.63	22316.8	4761.08	19406.4	12959.7
[K].TIEFGKTNFVQPMPGEGLRPSLPTQAHTTQPTPFK.[F]	1xBiotin [K6]; 1xOxidation [M13]	1	12	P49792	P49792 [998-1032]	P49792 1xBiotin [K1003]	E3 SUMO-protein ligase RanBP2 OS=Homo sapiens OX=9606 GN=RANBP2 PE=1 SV=2	1	4095.05	1.665	2.369	1.332	2.389	124.6	64.9	108.4	86.5	115.6	139.6	3.8	117.3	61.1	18.2	83.9	97	102	198.6	81.3	98.4	81.4	108.4	108.8	200.3	496014	13349.1	416842	217204	64599.2	297930	344477	362457	705673	288906	349801	289220	385087	386479	711616
[R].MEESFSSKYVPK.[Y]	1xBiotin [K8]; 1xOxidation [M1]	1	13	P42167	P42167 [382-393]	P42167 1xBiotin [K389]	Lamina-associated polypeptide 2, isoforms beta/gamma OS=Homo sapiens OX=9606 GN=TMPO PE=1 SV=2	1	1673.75	2.699	1.063	1.33	1.408	186.5	69.1	64.4	91.9	88.1	202.8	164.8	140.5	46.7	61.1	83.3	56.9	49.6	177.2	93.9	81.2	70.5	77.8	65.7	128	977785	794567	677442	225119	294394	401785	274346	239353	854396	452534	391450	339946	375366	317020	617278
[K].GLNSPVLIGKSK.[D]	1xBiotin [K]	1	12	Q4L235	Q4L235 [721-732]	Q4L235 1xBiotin [K]	Beta-alanine-activating enzyme OS=Homo sapiens OX=9606 GN=AASDH PE=1 SV=3	1	1438.81	1.331	1.059	1.326	1.115	116.4	82.6	89.7	119.2	92.1	130.3	119.7	94.5	71.9	97.9	84.9	76.2	92.2	93.9	129.8	122.6	89.7	107.4	94.4	94.7	443488	407418	321718	244946	333214	289063	259296	313934	319543	441944	417311	305544	365586	321305	322446
[K].FVFGSESVKSIFSSEK.[S]	1xBiotin [K9]	1	6	P49792	P49792 [2514-2529]	P49792 1xBiotin [K2522]	E3 SUMO-protein ligase RanBP2 OS=Homo sapiens OX=9606 GN=RANBP2 PE=1 SV=2	1	2003.98	0.644	6.88	1.326	5.517	24	32.3	222.4	42.9	178.4	17.6	18.8	5.2	29.2	23.7	13.8	555.9	44.1	162.9	14.1	31.4	123.8	21.6	130.6	307.6	11410.2	12207.6	3348.91	18955.4	15378.1	8941.62	361100	28628.1	105802	9184.57	20393.9	80406.7	14017.4	84834.6	199792
[K].GLDFALLQKVR.[A]	1xBiotin [K9]	1	2	Q13123	Q13123 [165-175]	Q13123 1xBiotin [K173]	Protein Red OS=Homo sapiens OX=9606 GN=IK PE=1 SV=3	1	1485.82	0.933	1.266	1.326	1.381	75.7	81.1	109.4	107.5	126.4	67.4	71	86.8	122	71.1	76.1	90.1	132.2	102.7	100.9	97.2	143.8	98.2	118.7	121.7	12682	13369.8	16339.1	22965.3	13385.3	14328	16950.4	24869.7	19328.2	18993.7	18289.2	27055.5	18481.9	22336.8	22905.2
[K].LGKITFIR.[N]	1xBiotin [K3]	1	29	Q92890	Q92890 [265-272]	Q92890 1xBiotin [K267]	Ubiquitin recognition factor in ER-associated degradation protein 1 OS=Homo sapiens OX=9606 GN=UFD1 PE=1 SV=3	1	1173.68	1.016	0.852	1.325	0.992	98	96.4	82.2	127.8	95.7	99.7	112.9	81.4	97.5	98.1	99.9	97.7	83.6	69.7	130	135.4	115.9	97.3	105	75.8	1.71922e+06	1.94688e+06	1.40479e+06	1.6824e+06	1.69206e+06	1.72318e+06	1.68611e+06	1.44186e+06	1.20313e+06	2.24263e+06	2.33605e+06	1.99871e+06	1.67893e+06	1.81044e+06	1.30815e+06
[K].INAKLNYVPLEK.[Q]	1xBiotin [K4]	1	30	Q7L014	Q7L014 [904-915]	Q7L014 1xBiotin [K907]	Probable ATP-dependent RNA helicase DDX46 OS=Homo sapiens OX=9606 GN=DDX46 PE=1 SV=2	1	1627.89	1.102	1.235	1.324	1.254	100.2	76.9	109.5	114.4	99	100.1	103.8	83.9	76.1	99.5	76.7	94	111.5	109.3	125.3	114.2	100.8	98.8	95.5	110.5	1.13405e+06	1.17601e+06	950641	862775	1.12741e+06	869719	1.06519e+06	1.26356e+06	1.23889e+06	1.42037e+06	1.29469e+06	1.14236e+06	1.12021e+06	1.08212e+06	1.25253e+06
[R].VLMKSPSPALHPPQK.[Y]	1xBiotin [K4]; 1xOxidation [M3]	1	43	Q9H6S0	Q9H6S0 [1217-1231]	Q9H6S0 1xBiotin [K1220]	3'-5' RNA helicase YTHDC2 OS=Homo sapiens OX=9606 GN=YTHDC2 PE=1 SV=2	1	1871.99	2.17	1.149	1.322	1.443	165.6	76.3	65.4	100.9	91.8	157.7	144.4	142.2	49.3	66.5	87.2	57.1	56.6	189.2	109.4	88	66.5	80	71.1	134.9	3.81124e+06	3.49011e+06	3.43523e+06	1.19024e+06	1.60799e+06	2.10627e+06	1.37891e+06	1.36775e+06	4.5723e+06	2.64284e+06	2.12635e+06	1.60598e+06	1.93431e+06	1.71793e+06	3.26001e+06
[K].SSVMDGAIASGVSKFATLSLHDR.[K]	1xBiotin [K14]	1	7	Q8TBZ3	Q8TBZ3 [447-469]	Q8TBZ3 1xBiotin [K460]	WD repeat-containing protein 20 OS=Homo sapiens OX=9606 GN=WDR20 PE=1 SV=2	1	2575.26	0.576	1.838	1.32	0.362	76.3	57.9	263.9	81.3	20.6	25.4	73.5	70.2	187.7	44.2	53.2	242.7	344.9	41.6	58.3	74.7	179.9	68	18.9	16.5	5574.2	16122.6	15384.9	41149.2	9684.21	11671.4	53210.3	75614.2	9118.55	12787.9	16385.6	39433.1	14914.7	4144.79	3626.33
[M].THFNKGPSYGLSAEVK.[N]	1xAcetyl [N-Term]; 1xBiotin [K5]	1	18	Q15417	Q15417 [2-17]	Q15417 1xAcetyl [N-Term]; 1xBiotin [K6]	Calponin-3 OS=Homo sapiens OX=9606 GN=CNN3 PE=1 SV=1	1	2002.97	1.284	0.799	1.319	1.199	110.1	90.3	72.2	119.1	108.3	98.3	171.3	110	8.1	90.3	133.4	65	72.1	90	118.7	119.1	120	122.7	108.2	72.9	252367	439874	282438	20898.1	231768	342543	166808	185268	231140	304780	305761	308163	315158	277901	187229
[M].ARPDDEEGAAVAPGHPLAKGYLPLPR.[G]	1xBiotin [K19]	1	4	Q9Y5Y0	Q9Y5Y0 [2-27]	Q9Y5Y0 1xBiotin [K20]	Feline leukemia virus subgroup C receptor-related protein 1 OS=Homo sapiens OX=9606 GN=FLVCR1 PE=1 SV=1	1	2923.49	0.233	0.359	1.317	1	22.2	140.7	45.8	150.6	140.7	21.5	8.9	153.7	136.7	38.2	166.8	140	13.7	44.5	146.3	219.8	51.8	30.1	136.7	191.2	9026.22	3727.59	64388.9	57301.3	16015.6	69906.4	58653.4	5744.33	18640.4	61320.4	92100.3	21711.4	12600.9	57273	80138.4
[R].LLEQKVELAQLQEEWNEHNAK.[I]	1xBiotin [K5]	1	4	Q9H307	Q9H307 [208-228]	Q9H307 1xBiotin [K212]	Pinin OS=Homo sapiens OX=9606 GN=PNN PE=1 SV=5	1	2775.38	0.756	2.676	1.316	0.822	62.7	58.1	230	82.3	67	82	17.5	74.5	68.9	108.6	59.4	290.5	273	18	97.7	142.8	59.9	89.2	79.5	38.5	16385.5	3490.7	14871.3	13767.8	21684.6	11862.9	58019.1	54538.9	3599.09	19514.4	28530.2	11966.6	17815.8	15883.6	7681.52
[R].KFLDGIYVSEK.[G]	1xBiotin [K1]	1	5	P32969	P32969 [174-184]	P32969 1xBiotin [K174]	60S ribosomal protein L9 OS=Homo sapiens OX=9606 GN=RPL9 PE=1 SV=1	1	1524.78	1.129	1.164	1.313	1.107	100	88.6	103.1	110.2	98.1	98.2	97	98.8	81.7	90.8	87	83.4	101.3	127.6	119.3	108.2	107.5	114.1	88.7	96.3	163127	161209	164178	135772	150912	144474	138488	168207	212007	198187	179660	178611	189463	147382	159991
[K].DYSSGFGGKYGVQADR.[V]	1xBiotin [K9]	1	17	Q14247	Q14247 [153-168]	Q14247 1xBiotin [K161]	Src substrate cortactin OS=Homo sapiens OX=9606 GN=CTTN PE=1 SV=2	1	1932.85	0.884	0.873	1.312	0.856	111	90.4	91.5	126.5	80.6	77.9	114.1	111.1	90.5	131.8	88.1	91.6	76.9	92.8	135.9	126.6	115.6	91.1	80.6	75.4	246107	360556	351085	285978	416557	278450	289526	243065	293430	429529	400163	365409	288073	254864	238271
[K].VIPELNGKLTGMAFR.[V]	1xBiotin [K8]	1	15	P04406	P04406 [220-234]	P04406 1xBiotin [K227]	Glyceraldehyde-3-phosphate dehydrogenase OS=Homo sapiens OX=9606 GN=GAPDH PE=1 SV=3	1	1871.99	0.505	0.952	1.303	1.229	67.1	82.8	114.2	111.5	124.4	64.5	39.6	84.4	172	79.7	78.6	118.9	109.9	74.8	102.3	107.2	117.6	134.3	119.7	96.6	73864.3	45371.7	96531.1	196881	91151.6	89889.6	136011	125750	85549.5	117121	122714	134540	153677	136963	110516
[K].LQEYNVGGKVIHLVER.[A]	1xBiotin [K9]	1	6	P46379	P46379 [72-87]	P46379 1xBiotin [K80]	Large proline-rich protein BAG6 OS=Homo sapiens OX=9606 GN=BAG6 PE=1 SV=2	1	2080.1	0.304	5.995	1.301	8.998	7.4	24.3	218.7	31.3	218.4	6.2	12.3	5.9	170.6	5.6	20.4	183.7	250.9	33.8	26.3	13.4	222	207.2	158.2	183.5	3856.69	7686.15	3684.07	106201	3504.52	12693.6	114357	156132	21009.9	16344.1	8371.35	138155	128943	98449.5	114222
[K].GFGGKYGVQK.[D]	1xBiotin [K5]	1	1	Q14247	Q14247 [305-314]	Q14247 1xBiotin [K309]	Src substrate cortactin OS=Homo sapiens OX=9606 GN=CTTN PE=1 SV=2	1	1266.63	0.695	0.945	1.299	0.929	72.7	104.6	95.1	130.4	97.2	75.8	128.9	2.8	97.7	123.4	109	92.6	99	116.6	160.3	135.4	135.9	115.5	101.2	5.9	141467	240676	5167.22	182367	230296	203494	172780	184898	217705	299214	252791	253668	215637	188993	10975
[R].KTLFAYK.[Q]	1xBiotin [K1]	1	4	Q8WWK9	Q8WWK9 [38-44]	Q8WWK9 1xBiotin [K38]	Cytoskeleton-associated protein 2 OS=Homo sapiens OX=9606 GN=CKAP2 PE=1 SV=1	1	1096.59	0.189	1.109	1.298	0.221	12.6	146.1	129.6	189.8	21.9	12.9	10.2	35.9	150.3	24.3	189.6	133.3	125.4	210.3	44.6	196.3	195.2	5.4	22.5	143.8	6130.49	4847.16	17038.3	71344.6	11515.4	89971.2	63286.7	59530.9	99807.8	21164.7	93170.5	92637.7	2550.52	10693.9	68266.9
[K].INFVIDNNKHTGAVSAR.[N]	1xBiotin [K9]	1	2	O75534	O75534 [158-174]	O75534 1xBiotin [K166]	Cold shock domain-containing protein E1 OS=Homo sapiens OX=9606 GN=CSDE1 PE=1 SV=2	1	2082.05	1.054	0.814	1.298	0.866	125.1	118.7	10.2	154.1	92	128.9	4.7	190.9	134.7	5.3	122.3	109.6	10.5	9.9	158.8	170.8	148.3	93.9	116.7	94.8	219341	8014.12	324784	229175	8972.6	208164	186585	17885.3	16806.5	270236	290664	252434	159784	198530	161276
[K].HLQETKLQLVK.[E]	1xBiotin [K6]	1	3	P52732	P52732 [467-477]	P52732 1xBiotin [K472]	Kinesin-like protein KIF11 OS=Homo sapiens OX=9606 GN=KIF11 PE=1 SV=2	1	1562.87	1.156	0.931	1.298	0.898	112.7	97.5	90.7	115.7	83.4	165.1	3.9	127.6	110.3	9.5	116	94.9	104.5	102.7	150.6	130.9	93.3	94.4	92.4	104.1	241748	5644.75	186841	161573	13848.1	169886	138927	153070	150431	220538	191748	136668	138325	135271	152475
[R].KVLIIGGGDGGVLR.[E]	1xBiotin [K1]	1	5	P19623	P19623 [96-109]	P19623 1xBiotin [K96]	Spermidine synthase OS=Homo sapiens OX=9606 GN=SRM PE=1 SV=1	1	1579.9	1.833	1.669	1.297	1.318	139.1	75.9	86.6	98.4	100	130.8	144.6	124.2	5.3	105.8	71.3	68.5	81.3	176.6	89.1	117.2	92.5	83.4	94	115.4	98210.2	108620	93314.7	4009.08	79452.5	53568.6	51459.7	61097.4	132615	66912.3	88060.4	69455.3	62628.1	70599.8	86679.2
[R].QPCASQSSLKDINWDSSQWQPLIQDR.[C]	1xBiotin [K10]; 1xCarbamidomethyl [C3]	1	1	Q92900	Q92900 [211-236]	Q92900 1xBiotin [K220]	Regulator of nonsense transcripts 1 OS=Homo sapiens OX=9606 GN=UPF1 PE=1 SV=2	1	3313.54	1.21	2.001	1.296	0.905	96.9	70	164.3	90.7	78	80.9	104.2	94.6	104.8	68.3	66.8	209.7	160.4	88.6	74.4	88.6	168.1	19.7	76.2	94.8	14710.2	18953.4	17203.4	19055.4	12424.6	12156.5	38136.4	29168.4	16108.6	13525.3	16108.4	30571	3574.68	13853.8	17237.7
[K].EIQESLKTK.[I]	1xBiotin [K7]	1	6	Q9BZD4	Q9BZD4 [235-243]	Q9BZD4 1xBiotin [K241]	Kinetochore protein Nuf2 OS=Homo sapiens OX=9606 GN=NUF2 PE=1 SV=2	1	1301.68	1.427	1.273	1.294	1.282	97	99.6	95.7	123.3	84.4	104.8	154.1	79.9	107.5	2	108	83.8	103.3	137.4	133.1	112.6	139.6	91.2	138.4	4.3	479127	704423	365079	491507	9084.52	493545	383274	472351	628208	608586	514948	638447	416920	632679	19575.5
[K].SPAKSPNPSTPR.[G]	1xBiotin [K4]	1	21	O76021	O76021 [392-403]	O76021 1xBiotin [K395]	Ribosomal L1 domain-containing protein 1 OS=Homo sapiens OX=9606 GN=RSL1D1 PE=1 SV=3	1	1464.73	1.306	1.157	1.294	0.998	116.4	89.1	99.6	89.7	105.2	117.5	131.1	84.1	61.2	111.5	89.9	74.1	100.5	128.9	155.9	79.2	90.5	58.1	111.2	106.1	498212	556085	356447	259676	472732	381337	314159	426381	546823	661171	335911	383778	246489	471772	450056
[K].GSPSVAASSPPAIPKVR.[I]	1xBiotin [K15]	1	5	Q92610	Q92610 [360-376]	Q92610 1xBiotin [K374]	Zinc finger protein 592 OS=Homo sapiens OX=9606 GN=ZNF592 PE=1 SV=2	1	1846.98	1.816	1.634	1.291	1.093	140.5	88.7	79.6	98.1	93	166.3	125.1	142.5	90	91.6	9.1	80.8	78	149.7	181	11.8	99.5	80.1	100.1	94.3	218566	164424	187292	118204	120370	11990.5	106131	102478	196686	237847	15483	130769	105236	131590	123969
[R].GPIFELKSVAAGCPVLLGK.[D]	1xBiotin [K7]; 1xCarbamidomethyl [C13]	1	16	Q9NQS1	Q9NQS1 [239-257]	Q9NQS1 1xBiotin [K245]	Cell death regulator Aven OS=Homo sapiens OX=9606 GN=AVEN PE=1 SV=1	1	2182.18	0.935	1.718	1.29	1.646	70.9	75.9	130.3	97.9	124.9	73.9	32.2	96.3	122	33.2	79.1	135.8	164.8	104.5	57	102	113.1	124.5	130.2	131.3	37813.9	16454.9	49256.7	62419.9	16980.5	40447	69477.4	84286.5	53464.9	29183.3	52181.1	57876.6	63699.9	66591.6	67177.1
[R].SQNVMAAASIANIVKSSLGPVGLDK.[M]	1xBiotin [K15]	1	9	P17987	P17987 [19-43]	P17987 1xBiotin [K33]	T-complex protein 1 subunit alpha OS=Homo sapiens OX=9606 GN=TCP1 PE=1 SV=1	1	2696.41	0.804	1.292	1.29	0.514	62.5	77.7	162.4	139.6	57.8	55.6	62.6	108.7	244.9	36.4	77.9	162.8	163.3	47.1	47	140	157.5	125.9	12.3	58	16835.4	18954.1	32906.6	74132	11029.8	23565.5	49289	49426.9	14252.1	14224.6	42374.3	47660.9	38109.1	3738.04	17545.5
[R].QQQYKFLPSELR.[D]	1xBiotin [K5]	1	28	Q9Y490	Q9Y490 [2527-2538]	Q9Y490 1xBiotin [K2531]	Talin-1 OS=Homo sapiens OX=9606 GN=TLN1 PE=1 SV=3	1	1762.89	1.305	0.749	1.289	1.123	118.6	90.9	71.3	117.1	102	120.8	124.8	132.9	95.6	109.8	74.2	75	23.4	82.2	123.3	126.1	110.3	107.4	83.7	110.4	280812	290144	308909	222334	255244	172495	174452	54343.2	191110	286540	293195	256517	249570	194495	256713
[R].AVGKSLAMEMVLTGDR.[I]	1xBiotin [K4]	1	2	P30084	P30084 [182-197]	P30084 1xBiotin [K185]	Enoyl-CoA hydratase, mitochondrial OS=Homo sapiens OX=9606 GN=ECHS1 PE=1 SV=4	1	1903.94	1.559	1.6	1.289	1.549	88	88.2	133.1	111.6	79.1	87.5	141.2	87.1	14.1	87.8	90.6	145	121.6	132.4	116.8	93.6	111	78.7	140.4	52.3	13085.2	21120.4	13022.3	2113.66	13128	13551.2	21687.6	18183	19796.3	17463.5	13993.4	16602.5	11773.3	20992	7825.17
[K].HKGSPFPEVAESVQQELESYR.[A]	1xBiotin [K2]	1	17	Q8WVM8	Q8WVM8 [329-349]	Q8WVM8 1xBiotin [K330]	Sec1 family domain-containing protein 1 OS=Homo sapiens OX=9606 GN=SCFD1 PE=1 SV=4	1	2643.25	0.366	2.199	1.287	1.046	10.7	88.4	194.5	113.9	92.5	10	8.7	82.6	225.6	14.1	82.6	181.6	234	98.2	27.8	106.3	139.4	127.5	75.1	86.4	7851.44	6790.7	64717.6	176803	11028.1	64743.2	142350	183401	76981.4	21796.3	83343.8	109292	99966	58847	67704.9
[K].NVGKVLLVPGPEKEN.[-]	1xBiotin [K4]	1	10	Q99536	Q99536 [379-393]	Q99536 1xBiotin [K382]	Synaptic vesicle membrane protein VAT-1 homolog OS=Homo sapiens OX=9606 GN=VAT1 PE=1 SV=2	2	1818.98	0.502	0.314	1.287	0.347	75.7	150.8	47.3	173.9	52.3	68	227.8	14.3	202	135.4	33.3	161.1	9.3	42.5	260	57.7	156.2	47	19.5	66.1	21123.5	70794.9	4431.49	62775.7	42070	10361.6	50057	2879.17	13203.9	80773.4	17915.7	48533.8	14601.1	6044.1	20523.6
[K].MTHKLVFLEDGTSQVR.[K]	1xBiotin [K4]	1	11	Q8IWC1	Q8IWC1 [784-799]	Q8IWC1 1xBiotin [K787]	MAP7 domain-containing protein 3 OS=Homo sapiens OX=9606 GN=MAP7D3 PE=1 SV=2	1	2087.04	0.836	1.231	1.286	1.484	56.4	89.7	110.4	110.5	133.1	64.2	5.5	100.9	102	1.1	120.7	129.5	125.6	2.6	122.9	125.7	155.2	177.9	151.4	114.7	180074	15461.5	283289	286355	3013.34	338782	363562	352549	7247.27	344958	352822	435762	499416	425025	321986
[K].YIPGTKMIFVGIK.[K]	1xBiotin [K6]	1	13	P99999	P99999 [75-87]	P99999 1xBiotin [K80]	Cytochrome c OS=Homo sapiens OX=9606 GN=CYCS PE=1 SV=2	1	1692.92	0.806	0.892	1.285	0.904	81.2	93.4	100.6	120	104.7	84.2	84.6	73.2	141.1	90.9	96.8	125.8	104.3	12.5	119.8	141	124.4	108.6	110.5	82.2	64232.5	64544.9	55892.8	107712	69386.5	73875.6	96031.2	79584.3	9541.68	91445.2	107629	94953.5	82842.9	84318.4	62754.7
[R].KQSEPFFK.[A]	1xBiotin [K1]	1	9	P11413	P11413 [82-89]	P11413 1xBiotin [K82]	Glucose-6-phosphate 1-dehydrogenase OS=Homo sapiens OX=9606 GN=G6PD PE=1 SV=4	1	1236.61	0.992	1.19	1.285	1.017	90.4	91.2	108.5	117.2	92.7	4.9	155.1	99.7	100.5	89.5	103.8	119.6	100.2	137.5	129.2	139.5	2.2	102.2	91.1	124.9	7310.34	232557	149498	150746	134262	155609	179418	150220	206226	193699	209218	3334.07	153294	136601	187355
[R].ANSMGLFLQKTNIIR.[D]	1xBiotin [K10]	1	37	P37268	P37268 [204-218]	P37268 1xBiotin [K213]	Squalene synthase OS=Homo sapiens OX=9606 GN=FDFT1 PE=1 SV=1	1	1932.02	1	1.511	1.284	1.169	85.1	93.5	102.1	110.1	109.2	89.7	55.7	106.5	34.5	98.6	106.5	161	107.7	81.2	77.6	116.1	136.8	115.2	121.4	91.4	674034	418577	799730	259467	740495	800035	1.20892e+06	808978	609521	582554	872269	1.02749e+06	865387	911640	686199
[R].LIFAGKQLEDGR.[T]	1xBiotin [K6]	4	11	P62987	P62987 [43-54]	P62987 1xBiotin [K48]	Ubiquitin-60S ribosomal protein L40 OS=Homo sapiens OX=9606 GN=UBA52 PE=1 SV=2	1	1572.82	0.998	0.576	1.284	0.136	137.1	107.9	97.7	142.7	14.6	130.6	127.9	97.3	100.6	97.5	176.3	101.5	91.1	3.9	133	125.2	155.7	13.6	135.8	10	147073	144034	109640	113300	109823	198599	114381	102573	4402.19	149839	140998	175437	15373	152925	11228.3
[K].SSPLPAKGR.[D]	1xBiotin [K7]	1	28	Q7L2J0	Q7L2J0 [216-224]	Q7L2J0 1xBiotin [K222]	7SK snRNA methylphosphate capping enzyme OS=Homo sapiens OX=9606 GN=MEPCE PE=1 SV=1	1	1138.6	1.248	1.449	1.283	1.079	103.4	82.8	118.1	106.3	89.4	102.1	106.9	87.9	67	104.7	81.8	104.6	116.5	151.8	105.8	104.9	91.2	88.3	87	99.5	3.75047e+06	3.92695e+06	3.23067e+06	2.46151e+06	3.84817e+06	3.00427e+06	3.84179e+06	4.28122e+06	5.57524e+06	3.88605e+06	3.85438e+06	3.3497e+06	3.24252e+06	3.19552e+06	3.65685e+06
[K].GTVLIKTAEELMNFSK.[G]	1xBiotin [K6]; 1xOxidation [M12]	1	45	P50990	P50990 [255-270]	P50990 1xBiotin [K260]	T-complex protein 1 subunit theta OS=Homo sapiens OX=9606 GN=CCT8 PE=1 SV=4	1	2023.02	2.247	1.083	1.282	1.536	146.3	67	70.2	113.5	102.9	191.5	119.5	125.9	52.5	57.7	85.2	56.8	60.4	152.6	101	97.6	67.3	88.5	72.7	170.9	820973	512330	539715	224912	247260	365390	243534	258943	654344	433195	418630	288400	379675	311805	732976
[K].IKGILPVK.[M]	1xBiotin [K2]	1	30	Q9ULD2	Q9ULD2 [637-644]	Q9ULD2 1xBiotin [K638]	Microtubule-associated tumor suppressor 1 OS=Homo sapiens OX=9606 GN=MTUS1 PE=1 SV=2	1	1093.68	1.01	0.978	1.281	0.991	95.1	94.2	92.1	125.3	93.3	96.5	108.3	84.2	85.4	105.3	95.6	84.8	97.7	93.4	127.2	134.8	109.4	94.7	97.6	85.1	1.65927e+07	1.86124e+07	1.44813e+07	1.46764e+07	1.81063e+07	1.64291e+07	1.45849e+07	16798256	1.60627e+07	2.1865e+07	2.31806e+07	1.88049e+07	1.62778e+07	1.67709e+07	1.46353e+07
[R].ETFEDSNLIPKEILWRPK.[E]	1xBiotin [K11]	1	12	P08243	P08243 [450-467]	P08243 1xBiotin [K460]	Asparagine synthetase [glutamine-hydrolyzing] OS=Homo sapiens OX=9606 GN=ASNS PE=1 SV=4	1	2441.25	0.75	2.335	1.28	0.743	74.8	73	170.5	93.4	88.2	76.6	3.7	109.6	146.1	21.3	74.8	174.6	160.6	212.6	95.7	87.1	134.4	90.4	108.5	4.1	52748.5	2513.85	75495	100618	14663.2	51482	120222	110625	146376	65875.6	59963.3	92553.1	62219.9	74729.6	2842.57
[K].ANPFGGASHAKGIVLEK.[V]	1xBiotin [K11]	1	31	P62266	P62266 [38-54]	P62266 1xBiotin [K48]	40S ribosomal protein S23 OS=Homo sapiens OX=9606 GN=RPS23 PE=1 SV=3	1	1922	0.886	1.042	1.278	1.037	84.8	95.7	98.2	122.2	99.2	78	84.2	89.2	95	96.5	89.4	97.5	93.2	120.7	121.4	138.4	113.6	103.8	98.5	80.5	489159	527908	559437	595841	605388	560898	611513	584660	756763	761266	867648	712139	650803	617857	504848
[K].CQIFPSKPVSR.[E]	1xBiotin [K7]; 1xCarbamidomethyl [C1]	1	61	Q96SW2	Q96SW2 [205-215]	Q96SW2 1xBiotin [K211]	Protein cereblon OS=Homo sapiens OX=9606 GN=CRBN PE=1 SV=1	0	1544.77	1.563	1.183	1.277	1.092	128	81.9	96.9	103.9	89.4	123.9	136.1	129.1	66.3	94.1	82.6	82	97.8	101.1	120.2	104.8	96.1	90.2	79.2	96.5	2.43867e+07	2.6791e+07	2.54172e+07	1.30594e+07	1.85241e+07	1.62634e+07	1.61349e+07	1.92458e+07	1.98979e+07	2.36552e+07	2.06361e+07	1.8907e+07	1.77613e+07	1.55853e+07	1.89998e+07
[K].MTHKLVFLEDGTSQVR.[K]	1xBiotin [K4]; 1xOxidation [M1]	1	5	Q8IWC1	Q8IWC1 [784-799]	Q8IWC1 1xBiotin [K787]	MAP7 domain-containing protein 3 OS=Homo sapiens OX=9606 GN=MAP7D3 PE=1 SV=2	1	2103.04	1.837	0.866	1.277	1.223	151.5	82.4	81.3	83.9	100.9	222.2	11.9	184.6	100.5	21.1	114.9	99.1	99.6	4.5	146.7	102.3	94	5.3	122.9	170.6	208772	11175.5	173421	94383.2	19795	107969	93082.6	93541.5	4186.4	137861	96074	88291.9	4959.51	115477	160323
[K].GMKVELSTVNVR.[T]	1xBiotin [K3]	1	14	Q92665	Q92665 [105-116]	Q92665 1xBiotin [K107]	28S ribosomal protein S31, mitochondrial OS=Homo sapiens OX=9606 GN=MRPS31 PE=1 SV=3	1	1558.81	1.146	0.762	1.272	0.967	101	103.9	79.2	115.3	100.5	111.4	135.5	97.9	114.6	9.4	118.2	87.3	117.9	5.8	127.2	150.4	111.1	111.1	110.9	91.3	124882	151864	109715	128439	10555.9	132499	97863	132111	6475.55	142528	168546	124477	124510	124243	102297
[K].LGPNDQYKFYSVNVDYSK.[L]	1xBiotin [K8]	1	5	O00483	O00483 [56-73]	O00483 1xBiotin [K63]	Cytochrome c oxidase subunit NDUFA4 OS=Homo sapiens OX=9606 GN=NDUFA4 PE=1 SV=1	1	2363.1	0.52	0.821	1.269	0.641	77.6	117.3	70.1	148.9	86	20.3	65	63.6	124.9	55.8	96.2	45.8	309.5	57.5	69.1	122	302.2	70.5	80	17.6	2802.97	8951.81	8769.82	17211.6	7692.84	13252.9	6313.66	42645.6	7918.57	9522.91	16817	41641.3	9717.23	11027.7	2423.07
[K].GTGYIKTELISVSEVHPSR.[L]	1xBiotin [K6]	1	41	P42224	P42224 [698-716]	P42224 1xBiotin [K703]	Signal transducer and activator of transcription 1-alpha/beta OS=Homo sapiens OX=9606 GN=STAT1 PE=1 SV=2	1	2299.18	0.985	1.453	1.267	1.254	102.3	80	116.2	101.3	100.3	117.2	23.4	110	118.9	27.7	86	132.8	124.9	120.1	79	108.9	133.2	107.8	98.7	111.4	1.20796e+06	241105	1.13339e+06	1.22583e+06	285893	885989	1.369e+06	1.28693e+06	1.23787e+06	814014	1.12235e+06	1.3733e+06	1.11103e+06	1.01701e+06	1.1487e+06
[K].IKSASPCIADK.[I]	1xBiotin [K2]; 1xCarbamidomethyl [C7]	1	13	Q05209	Q05209 [464-474]	Q05209 1xBiotin [K465]	Tyrosine-protein phosphatase non-receptor type 12 OS=Homo sapiens OX=9606 GN=PTPN12 PE=1 SV=3	1	1415.7	0.764	0.848	1.265	0.87	75.9	108.4	92	129.5	94.2	72.4	108.1	75.4	109.3	107.6	94.8	91.4	92.2	80.4	128.6	138.3	122.3	93.6	109.5	76.2	682051	1.0189e+06	710467	1.03007e+06	1.01415e+06	893129	861167	868473	757261	1.21184e+06	1.30334e+06	1.15261e+06	881876	1.03208e+06	717649
[R].GIFPVLCKDPVQEAWAEDVDLR.[V]	1xBiotin [K8]; 1xCarbamidomethyl [C7]	1	1	P14618	P14618 [468-489]	P14618 1xBiotin [K475]	Pyruvate kinase PKM OS=Homo sapiens OX=9606 GN=PKM PE=1 SV=4	1	2783.35	1.601	1.507	1.265	1.012	125.7	78.2	117.9	98.9	79.2	127	70.3	154.8	133.7	43.9	79	119.1	175.4	68.5	125.1	100	56.5	54.7	111.9	80	17471.9	9662.06	21293.3	18384.5	6035.51	10871	16386.5	24128.1	9424.05	17200	13750.2	7776.87	7519.69	15385.3	11006.5
[K].AEMNILEINEKLHPQLAEK.[K]	1xBiotin [K11]	2	2	Q3BBV0	Q3BBV0 [284-302]; [555-573]	Q3BBV0 1xBiotin [K294]; 1xBiotin [K565]	Neuroblastoma breakpoint family member 1 OS=Homo sapiens OX=9606 GN=NBPF1 PE=1 SV=2	1	2446.25	0.451	1.134	1.263	1.07	45.9	101.7	115.3	128.4	108.8	28	48.8	52.7	193.7	12.8	108.2	122.7	128.7	73	147.8	116.7	136.6	180.6	115.8	34	11270.9	19637.7	21184.7	77882.5	5147.46	43513	49334.4	51740.1	29376.1	59422	46930.8	54936.7	72616.2	46562.7	13656.1
[R].ELVAHHPKLLLPPGYFPAGR.[Y]	1xBiotin [K8]	1	21	Q3KP66	Q3KP66 [502-521]	Q3KP66 1xBiotin [K509]	Innate immunity activator protein OS=Homo sapiens OX=9606 GN=INAVA PE=1 SV=2	1	2438.32	0.975	2.152	1.262	1.552	70.2	72	155	90.9	111.8	70.1	32.8	96.4	129.2	5	71.9	154.6	167.9	149.7	90.7	75.2	125.9	131.1	88.1	111.5	177152	82922.7	243734	326614	12734.9	181697	390953	424641	378608	229308	190132	318350	331402	222650	281974
[K].TEVNSGFFYKSAEER.[E]	1xBiotin [K10]	1	15	P40227	P40227 [242-256]	P40227 1xBiotin [K251]	T-complex protein 1 subunit zeta OS=Homo sapiens OX=9606 GN=CCT6A PE=1 SV=3	1	1989.9	1.4	0.909	1.257	1	132.1	86.8	78.9	115.4	86.8	102.9	144.1	137.8	90.5	102.9	89.3	82.2	79.2	114	120.3	129.5	105.4	4.3	90.5	107.1	88560.4	124096	118620	77925.1	88640.3	76878.1	70804	68194.1	98153.1	103555	111459	90776.1	3743.79	77926.3	92175.7
[K].LAPKGPSPTPEDVSMKEENLCQAFSDALLCK.[I]	1xBiotin [K4]; 2xCarbamidomethyl [C21; C30]	1	27	O95067	O95067 [86-116]	O95067 1xBiotin [K89]	G2/mitotic-specific cyclin-B2 OS=Homo sapiens OX=9606 GN=CCNB2 PE=1 SV=1	2	3658.73	0.652	1.651	1.255	1.216	55	84.2	152.6	105.8	102.4	58.1	15.9	123.5	124.2	51.3	89.1	205.1	161.4	37.3	48.2	111.8	168.5	124.3	108.3	73	240053	65617.8	510141	513264	211760	367959	847327	666723	153882	199266	461897	696091	513550	447279	301663
[R].QLPSQKTVVVEAGKK.[Q]	1xBiotin [K6]	1	1	O94842	O94842 [194-208]	O94842 1xBiotin [K199]	TOX high mobility group box family member 4 OS=Homo sapiens OX=9606 GN=TOX4 PE=1 SV=1	2	1838.02	1.063	0.681	1.255	1.092	90.9	103.2	82.2	129.6	94	83.1	162.5	74.3	94.4	128.7	69.9	75.2	46.9	87.7	147.6	104.7	118.5	79.9	140.5	86	118211	231083	105664	134203	183005	99432.4	106872	66686.8	124619	209829	148897	168432	113616	199810	122257
[R].VTPPEGYEVVTVFPK.[-]	1xBiotin [K15]	1	17	O00151	O00151 [315-329]	O00151 1xBiotin [K329]	PDZ and LIM domain protein 1 OS=Homo sapiens OX=9606 GN=PDLIM1 PE=1 SV=4	0	1887.96	1.376	0.984	1.255	1.198	118.3	86	84.7	107.9	103.1	115.4	128	111.4	43	138.7	83.9	82.4	82.5	86.7	105.3	113.7	101.3	107.4	99.7	100.5	108041	119846	104323	40235.2	129866	78519.4	77152.1	77280.6	81206.4	98538.9	106422	94856.7	100577	93380.2	94082.3
[R].NKNPAPPIDAVEQILPTLVR.[L]	1xBiotin [K2]	1	10	P52292	P52292 [239-258]	P52292 1xBiotin [K240]	Importin subunit alpha-1 OS=Homo sapiens OX=9606 GN=KPNA2 PE=1 SV=1	1	2411.31	1.633	1.32	1.254	0.831	119.1	72.9	96.3	161.5	50.2	79.8	106.9	103.9	206.3	31.7	63.6	108.3	84	81.5	39.7	195.1	140.9	171.5	43.8	42.7	10968.7	14684.9	14276.6	28347.4	4353.44	8740.75	14885.5	11540.2	11204.1	5460.28	26807	19360.8	23567.4	6021.31	5873.06
[R].VMEHDGQSLVKSTIFISPSSVK.[K]	1xBiotin [K11]	1	5	P28290	P28290 [787-808]	P28290 1xBiotin [K797]	Protein ITPRID2 OS=Homo sapiens OX=9606 GN=ITPRID2 PE=1 SV=3	1	2615.32	1.333	1.806	1.253	1.265	76.9	88.4	159.5	63.4	111.8	79.8	21.1	172.7	5	91.7	129.6	109.6	165.6	182	162.4	65.8	27.8	116.1	22.3	148.3	61502.4	16281.8	133142	3870.26	70706.2	99904.2	84445.3	127670	140286	125194	50749.6	21436.3	89469.2	17184.8	114338
[R].GVKATQASK.[S]	1xBiotin [K3]	1	7	Q9BPX3	Q9BPX3 [935-943]	Q9BPX3 1xBiotin [K937]	Condensin complex subunit 3 OS=Homo sapiens OX=9606 GN=NCAPG PE=1 SV=1	1	1115.59	0.357	0.309	1.248	0.571	51.2	143.5	44.3	179.1	81.9	58	35.8	75.3	162.6	41.2	217.3	50.2	128.3	10.6	203	208	62.1	137	92.8	17.7	12934.1	7984.27	16790.9	36266.5	9185.75	48463	11198.9	28606.8	2370.92	45267.1	46375	13849.9	30547.9	20698.4	3957.95
[K].LVLKNLNNSNLFSPVNR.[D]	1xBiotin [K4]	1	13	P52948	P52948 [600-616]	P52948 1xBiotin [K603]	Nuclear pore complex protein Nup98-Nup96 OS=Homo sapiens OX=9606 GN=NUP98 PE=1 SV=4	1	2168.16	1.769	3.829	1.241	3.581	113	63.9	139.3	66.4	117.5	95.9	64.3	69.3	55.4	39.2	18.8	499.8	85.4	71.9	40.7	23.3	92	67.2	204.9	72	19483.9	13053.7	14068.5	11249.2	7953.12	3813.41	101527	17344.7	14603.1	8267.41	4730.56	18694.6	13657.3	41623	14632.3
[K].TANPKEVVVSSVASR.[E]	1xBiotin [K5]	1	2	Q86UW6	Q86UW6 [16-30]	Q86UW6 1xBiotin [K20]	NEDD4-binding protein 2 OS=Homo sapiens OX=9606 GN=N4BP2 PE=1 SV=2	1	1769.92	0.688	1.435	1.239	0.444	71.5	104	149.3	128.9	46.2	38.1	72.3	116.3	105.2	200.4	23.9	176.8	151	65.3	179.3	130.3	100.4	46.8	23.1	70.9	7129.73	13530.2	21750	19679.6	37497.4	4474.99	33075.1	28245.4	12226.2	33540.1	24376.1	18777	8747.29	4330.09	13256.2
[K].SPQVKPASTMGMGPLGKGAGPVPPGK.[V]	1xBiotin [K]	1	12	Q13428	Q13428 [503-528]	Q13428 1xBiotin [K]	Treacle protein OS=Homo sapiens OX=9606 GN=TCOF1 PE=1 SV=3	1	2672.37	0.047	0.979	1.235	1.062	5.9	123.9	121.3	117.3	131.6	7.7	4.1	6.4	134.7	149.8	99.2	131.8	169.7	43.6	124.5	127.5	184.9	143	163.8	9.3	14339.6	7597.66	11896.9	250628	278772	184589	245313	315904	81114.7	231768	237251	344204	266072	304892	17335.3
[K].EMSLHEKASTPVLKSSTPTPR.[S]	2xBiotin [K7; K14]	1	10	Q04724	Q04724 [303-323]	Q04724 2xBiotin [K309; K316]	Transducin-like enhancer protein 1 OS=Homo sapiens OX=9606 GN=TLE1 PE=1 SV=2	2	2748.35	0.416	0.809	1.234	0.383	111.6	109.8	88.9	135.5	54.2	62.4	38.6	8	19.3	541	37.9	16.5	305	30.7	46.8	42.3	269.4	18.7	56	7.4	21491.9	13274.7	2765.02	6649.73	186257	13059.8	5680.84	105011	10570.7	16119.5	14567.7	92745.8	6446.95	19264.1	2550.04
[R].SGKPAELLKMFGIDR.[D]	1xBiotin [K9]	1	9	P29401	P29401 [595-609]	P29401 1xBiotin [K603]	Transketolase OS=Homo sapiens OX=9606 GN=TKT PE=1 SV=3	1	1887.98	1.021	2.567	1.232	1.004	76.4	74.8	192.1	64.7	91.9	104	62.5	63.2	161.9	36.7	61.8	170.8	158.7	111.5	53.5	52.1	199.6	162.5	25.1	76	60168.6	36150.6	36524.2	93642.7	21251	35764.7	98773.4	91798.1	64503.5	30922.4	30143.4	115410	93991.3	14508.3	43929.2
[R].GKEDALVTKNLVPGESVYGEK.[R]	1xBiotin [K9]	1	16	P22087	P22087 [101-121]	P22087 1xBiotin [K109]	rRNA 2'-O-methyltransferase fibrillarin OS=Homo sapiens OX=9606 GN=FBL PE=1 SV=2	2	2459.25	0.996	0.979	1.231	0.823	99.7	100.3	98.2	123.5	78.3	103.9	148.2	7.1	1.5	148.8	104.6	99	102.3	121.9	128.8	154.1	105.5	122.4	81.6	70.5	162460	231749	11101.3	2280.03	232682	163551	154827	160062	190686	201411	241097	165085	191406	127671	110303
[K].FMPNNQLNYKSTQLSHLVYR.[-]	1xBiotin [K10]; 1xOxidation [M2]	1	15	Q9UM82	Q9UM82 [501-520]	Q9UM82 1xBiotin [K510]	Spermatogenesis-associated protein 2 OS=Homo sapiens OX=9606 GN=SPATA2 PE=1 SV=2	1	2695.31	1.633	1.362	1.228	1.403	136.8	75.4	102.8	92.6	92.4	169.6	43.7	137.9	103.9	33.5	76.1	103.6	68.8	139.2	117.6	92.2	93.4	93.1	81.8	145.7	404397	104094	328780	247670	79773.9	181298	247015	163959	331894	280266	219782	222657	221985	194886	347367
[K].VKSIDLPIQSSLCR.[Q]	1xBiotin [K2]; 1xCarbamidomethyl [C13]	1	11	O95757	O95757 [577-590]	O95757 1xBiotin [K578]	Heat shock 70 kDa protein 4L OS=Homo sapiens OX=9606 GN=HSPA4L PE=1 SV=3	1	1841.96	1.272	0.99	1.226	1.297	128.8	79.8	79.1	97.9	114.4	165.9	120.4	86.6	162	74.7	68.1	86.3	67.7	73.9	91.6	113.4	83.9	88.3	110.3	107	377007	273751	196888	368159	169719	154789	196075	153977	168040	208109	257862	190632	200687	250664	243183
[K].VDYLSSLGKTQTAVVQR.[D]	1xBiotin [K9]	1	15	Q14254	Q14254 [161-177]	Q14254 1xBiotin [K169]	Flotillin-2 OS=Homo sapiens OX=9606 GN=FLOT2 PE=1 SV=2	1	2091.09	0.133	0.122	1.225	0.107	25.6	193.3	23.6	236.8	20.6	21.7	46.6	16.8	163.5	163	167	8.3	129	20	363.6	200.3	137.6	8.4	37	17.4	8887.62	19086.4	6864.87	66990	66802.3	68433.5	3384.36	52853	8183.53	149026	82084.8	56412.6	3444.85	15153.8	7144.95
[K].AAATSAKK.[V]	1xBiotin [K]	1	11	P19338	P19338 [56-63]	P19338 1xBiotin [K]	Nucleolin OS=Homo sapiens OX=9606 GN=NCL PE=1 SV=3	1	973.514	1.354	1.443	1.222	1.274	90.4	81.1	117	99.9	111.6	83.9	173.5	85	61.9	111.6	76.2	93.9	110	131.7	75.7	112	94	78.9	105	106.5	31185.2	64493.8	31615.2	23025.3	41492.7	28343.7	34908.3	40908.1	48972.5	28136.6	41631	34928	29341.5	39039.6	39573.9
[R].SPFGIVKASWLPK.[F]	1xBiotin [K7]	1	11	Q14966	Q14966 [383-395]	Q14966 1xBiotin [K389]	Zinc finger protein 638 OS=Homo sapiens OX=9606 GN=ZNF638 PE=1 SV=2	1	1655.9	0.763	0.932	1.221	0.916	81.4	106.6	88.6	130.1	93.4	97.2	22.1	89.3	139.5	24	117	57.4	97.3	130	154.8	142.8	112.8	127.8	102.5	85.4	51396.1	11687.5	47215.4	73747.5	12687.8	61862.4	30323.4	51415.1	68697.4	81827.5	75504.9	59625.2	67549.9	54188.4	45152.9
[R].SKTGSLQLICK.[S]	1xBiotin [K2]; 1xCarbamidomethyl [C10]	1	1	Q96JP5	Q96JP5 [173-183]	Q96JP5 1xBiotin [K174]	E3 ubiquitin-protein ligase ZFP91 OS=Homo sapiens OX=9606 GN=ZFP91 PE=1 SV=1	1	1460.76	0.321	0.283	1.219	0.278	52	162.2	44.1	197.7	44	39.2	46.8	47.3	105.8	225.6	146.1	127.7	39.7	29.9	275.2	9	178	39.7	160.6	29.4	17851.1	21325.6	21536.4	48140.5	102686	66512.3	58149	18064.7	13618	125267	4092.98	81049.7	18053.1	73122.9	13370.3
[R].RQQEGFKGTFPDAR.[E]	1xBiotin [K7]	1	28	Q15233	Q15233 [365-378]	Q15233 1xBiotin [K371]	Non-POU domain-containing octamer-binding protein OS=Homo sapiens OX=9606 GN=NONO PE=1 SV=4	2	1862.9	0.687	0.895	1.218	0.939	79.9	101.5	91.7	123.6	103.3	54.9	80.8	88.4	128.6	87	102.6	115.1	92.7	77.6	138	120.7	125	104.5	120.8	63.3	1.12872e+06	1.66006e+06	1.81555e+06	2.64334e+06	1.78687e+06	2.10825e+06	2.3658e+06	1.90478e+06	1.5952e+06	2.83469e+06	2.4795e+06	2.56874e+06	2.14639e+06	2.48217e+06	1.30163e+06
[K].SVVTAPIIKGNLGANLSGLGR.[N]	1xBiotin [K9]	1	15	Q6P4R8	Q6P4R8 [1199-1219]	Q6P4R8 1xBiotin [K1207]	Nuclear factor related to kappa-B-binding protein OS=Homo sapiens OX=9606 GN=NFRKB PE=1 SV=2	1	2263.26	0.469	0.251	1.218	0.647	53.6	159.3	40	194	53	42	26.9	119.5	124.7	57.3	141.1	107.2	31.3	13.2	48.4	151.8	305.2	41.5	252.9	37.1	14874	9530.83	42377.7	44206.9	20320	50014.4	37998.4	11111	4671.99	17162.7	53827.7	108199	14718.7	89676.4	13143.8
[R].ISSIGKFISGTPR.[R]	1xBiotin [K6]	1	14	Q9Y4B6	Q9Y4B6 [696-708]	Q9Y4B6 1xBiotin [K701]	DDB1- and CUL4-associated factor 1 OS=Homo sapiens OX=9606 GN=DCAF1 PE=1 SV=3	1	1588.85	1.104	1.047	1.218	0.711	108.7	98.4	103.1	119.8	69.9	9.1	124.9	119.7	108.4	111.1	103.9	113.5	67.2	131.6	155.3	132	119.9	104.3	77	21.9	6662.74	91527.9	87704.4	79416.7	81347.7	76128.7	83168.3	49229.3	96407.6	113759	96696.9	87848.9	76415.1	56429.3	16047.8
[K].FMPNNQLNYKSTQLSHLVYR.[-]	1xBiotin [K10]	1	15	Q9UM82	Q9UM82 [501-520]	Q9UM82 1xBiotin [K510]	Spermatogenesis-associated protein 2 OS=Homo sapiens OX=9606 GN=SPATA2 PE=1 SV=2	1	2679.32	0.811	1.459	1.215	1.246	82.6	84.8	123.8	103.1	105.7	86.5	10.9	127.7	157.4	14.7	88.9	142.1	129.8	87.3	83.9	108	123.3	122.7	110.8	106	595808	75293.4	879219	1.08384e+06	101102	612240	978730	893544	601145	577458	743954	849308	845057	763137	730097
[R].VNVPVIGGHAGKTIIPLISQCTPK.[V]	1xBiotin [K12]; 1xCarbamidomethyl [C21]	1	30	P40926	P40926 [192-215]	P40926 1xBiotin [K203]	Malate dehydrogenase, mitochondrial OS=Homo sapiens OX=9606 GN=MDH2 PE=1 SV=3	1	2725.49	0.731	0.972	1.21	1.067	82.8	98.2	95.4	118.8	104.8	92.6	39.5	82.7	126.6	74.8	98	112.7	95.2	77.8	112.1	118.6	145	130.8	104.6	89	682400	291365	609609	933073	551610	722639	830733	702136	573456	826302	874613	1.06864e+06	963993	771395	656426
[K].FTPQYKGVVSVR.[F]	1xBiotin [K6]	1	1	Q9UHH9	Q9UHH9 [62-73]	Q9UHH9 1xBiotin [K67]	Inositol hexakisphosphate kinase 2 OS=Homo sapiens OX=9606 GN=IP6K2 PE=1 SV=2	1	1606.84	1.376	0.856	1.21	0.191	145.6	105.8	90.5	129.5	28.6	129.5	232.5	112.3	87.3	152.4	94.1	78.6	80.5	121.7	125.4	115.3	105.6	25.5	10.3	29.1	95892.7	172169	83168.3	64608.1	112827	69674	58158.7	59618.4	90088.8	92812.5	85343.7	78171.5	18857.7	7614.45	21544.7
[K].HLMEGQKIITLDTATEIEGLSTGCK.[V]	1xBiotin [K7]; 1xCarbamidomethyl [C24]; 1xOxidation [M3]	1	13	Q86T24	Q86T24 [408-432]	Q86T24 1xBiotin [K414]	Transcriptional regulator Kaiso OS=Homo sapiens OX=9606 GN=ZBTB33 PE=1 SV=2	1	2987.45	1.659	1.628	1.209	1.574	100.8	91.2	100.3	110.2	97.5	171.4	60.7	100	14.2	90.5	103.3	34	99.5	168.2	89	122.3	109.4	96.8	78.1	162.7	102866	36427.6	60034.7	8493.46	54313.1	62022	20392.2	59729.6	100972	53431.5	73381	65671.3	58093.9	46894.3	97636.8
[K].SLALQKTNFK.[E]	1xBiotin [K6]	1	28	Q8WWL7	Q8WWL7 [349-358]	Q8WWL7 1xBiotin [K354]	G2/mitotic-specific cyclin-B3 OS=Homo sapiens OX=9606 GN=CCNB3 PE=1 SV=2	1	1375.74	1.282	1.22	1.209	1.149	111.3	86.8	97.2	104.9	99.8	104.1	106.5	97.5	63	113.1	81.2	90.9	86.5	138	136.2	98.1	97	91.6	103	93.3	5.16963e+06	5.28563e+06	4.84032e+06	3.1258e+06	5.61585e+06	4.03143e+06	4.5125e+06	4295325	6.85273e+06	6.76055e+06	4.87294e+06	4.8183e+06	4.54828e+06	5.11348e+06	4.63391e+06
[R].AGTFKMVFTPK.[D]	1xBiotin [K5]	1	12	P48735	P48735 [189-199]	P48735 1xBiotin [K193]	Isocitrate dehydrogenase [NADP], mitochondrial OS=Homo sapiens OX=9606 GN=IDH2 PE=1 SV=2	1	1452.74	0.781	0.727	1.208	0.938	80.5	108.3	78.8	130.9	101.6	122.6	83.6	80.3	6.6	157	112.5	92.6	81.8	74	150.1	136	109.3	108.9	105.5	79.2	114947	78384.4	75234.6	6177.94	147208	105483	86770.1	76695.3	69396.5	140714	127453	102489	102124	98899.2	74235.9
[R].KLLDFCKSK.[D]	1xBiotin [K]; 1xCarbamidomethyl [C6]	2	13	P52895; Q04828	P52895 [201-209]; Q04828 [201-209]	P52895 1xBiotin [K]; Q04828 1xBiotin [K]	Aldo-keto reductase family 1 member C2 OS=Homo sapiens OX=9606 GN=AKR1C2 PE=1 SV=3 Aldo-keto reductase family 1 member C1 OS=Homo sapiens OX=9606 GN=AKR1C1 PE=1 SV=1	2	1364.71	0.518	0.876	1.208	0.944	58.6	105.6	92.5	127.6	115.7	63.4	1.5	71.9	138.9	76.8	114.3	118.4	92.7	100.1	138	158	124.8	125.2	131.1	44.8	296572	6994.6	336279	649677	359224	534467	553839	433470	468305	645542	738698	583532	585565	613099	209664	Shared
[K].LTDKTVIGCSGFHGDCLTLTK.[I]	1xBiotin [K4]; 2xCarbamidomethyl [C9; C16]	1	18	P20618	P20618 [74-94]	P20618 1xBiotin [K77]	Proteasome subunit beta type-1 OS=Homo sapiens OX=9606 GN=PSMB1 PE=1 SV=2	1	2549.22	0.654	2.032	1.206	0.952	10.7	8.6	138.9	184.8	157	12.9	4.4	14.9	6.8	257.6	10.3	167.3	169.5	13.7	226.4	8.1	222.6	190	189.1	6.4	17629.4	6044.88	20395.3	9248.56	352782	14118.2	229171	232126	18794.6	310036	11157	304957	260201	259049	8804.05
[K].MKVLEFLAK.[VM]	1xBiotin [K2]	4	10	O15479	O15479 [286-294]	O15479 1xBiotin [K287]	Melanoma-associated antigen B2 OS=Homo sapiens OX=9606 GN=MAGEB2 PE=1 SV=3	1	1304.71	0.343	2.841	1.206	1.35	32.1	90.9	106.7	121.3	149	29.5	5.6	36.3	105.8	83.5	28.7	456.2	98.1	81.6	127.6	26.7	111.6	137	142.8	29	17634.6	3322.32	21656	63160.8	49891.3	17142.4	272448	58573.3	48698.6	76188	15966.2	66626.4	81828	85244.2	17344.5
[K].TFVNITPAEVGVLVGKDR.[S]	1xBiotin [K16]	1	23	P07737	P07737 [39-56]	P07737 1xBiotin [K54]	Profilin-1 OS=Homo sapiens OX=9606 GN=PFN1 PE=1 SV=2	1	2141.14	1.418	1.161	1.206	1.252	134.2	94.6	109.9	114.1	47.1	144.1	61.1	160.4	118.8	10.1	101.6	57	126.7	117.9	115.8	122.5	124.4	148.8	40.1	50.6	88701.7	37621.1	98760.9	73169.5	6234.65	62538.8	35123.8	78001.6	72616.4	71299.2	75427.4	76606.9	91630.4	24699.7	31152
[K].TQPTSLPKQPAPTTIGGLNK.[K]	1xBiotin [K8]	1	2	P27816	P27816 [719-738]	P27816 1xBiotin [K726]	Microtubule-associated protein 4 OS=Homo sapiens OX=9606 GN=MAP4 PE=1 SV=3	1	2275.21	0.972	1.043	1.203	0.379	111.1	121.5	86.9	144.6	35.9	114.9	44.8	164.5	125.6	169.3	24	89.8	176.5	30.9	34.5	149.5	203.7	125.9	9.1	37.1	55403.9	21594.1	79336.8	60606.9	81650.3	11575.6	43328.6	85149.3	14912.9	16623.2	72132.4	98257.4	60715.6	4385.14	17908.9
[K].RIPYAPSGEIPKFSLQDPPNK.[K]	1xBiotin [K12]	1	14	O60701	O60701 [470-490]	O60701 1xBiotin [K481]	UDP-glucose 6-dehydrogenase OS=Homo sapiens OX=9606 GN=UGDH PE=1 SV=1	2	2580.33	1.011	1.091	1.203	1.127	91.7	90.6	98.9	115.3	103.5	100.7	4.8	115	106.2	90.7	99.6	118.2	108.7	94.4	127.6	109.1	126.7	113.7	119.7	65	124939	5982.55	142646	131780	112478	123546	146579	134802	117075	158258	135321	157135	141105	148467	80678.9
[K].EFDGKSLVSVTK.[E]	1xBiotin [K5]	3	1	P08238	P08238 [527-538]	P08238 1xBiotin [K531]	Heat shock protein HSP 90-beta OS=Homo sapiens OX=9606 GN=HSP90AB1 PE=1 SV=4	1	1535.78	2.96	0.858	1.2	7.453	80.3	42.5	26.8	33.4	317	70.9	248.7	38.8	13.1	39.3	37.6	23.7	33.7	16.6	29.5	15.8	243.1	341.8	67.3	280	18647.6	65408.2	10215.7	3451.52	10346.6	9881.43	6224.17	8872.37	4358.94	7757.11	4143.35	63927.8	89901.4	17712.3	73644.7
[K].VKNLFASFPTEESSINYTFK.[T]	1xBiotin [K2]	1	5	P49792	P49792 [2593-2612]	P49792 1xBiotin [K2594]	E3 SUMO-protein ligase RanBP2 OS=Homo sapiens OX=9606 GN=RANBP2 PE=1 SV=2	1	2548.24	1.748	1.683	1.2	0.369	133.2	85.1	143.3	102.1	36.2	101.8	62	211.4	34.7	65	121	109.4	398	54	103.9	78	75.6	12.7	44.7	27.7	17291	10535.2	35922.1	5901.5	11049.8	20555	18594.8	67617.8	9179.87	17648.6	13255.5	12846.6	2151.82	7590.84	4701.15
[K].VEAKFINYVK.[N]	1xBiotin [K4]	1	4	P06748	P06748 [264-273]	P06748 1xBiotin [K267]	Nucleophosmin OS=Homo sapiens OX=9606 GN=NPM1 PE=1 SV=2	1	1436.76	0.527	0.553	1.197	0.859	61.1	116	84.4	138.8	99.6	93.7	66.1	5.5	93.6	170.6	125.6	94.4	91.4	5.1	158.3	122.7	150.3	130.1	107.8	84.9	177348	125129	10353.2	177048	322942	237638	178648	172986	9719.04	299571	232142	284370	246151	204073	160646
[K].FGQGFGKTNIYTQK.[Q]	1xBiotin [K7]	1	33	Q9H5V9	Q9H5V9 [122-135]	Q9H5V9 1xBiotin [K128]	UPF0428 protein CXorf56 OS=Homo sapiens OX=9606 GN=CXorf56 PE=1 SV=1	1	1814.89	1.294	0.947	1.196	0.967	118.1	94.1	89.1	107.7	91	125.4	117.7	120	81.2	96.9	95.6	74.8	90.6	104.3	134.2	109.4	97.2	96	92.4	64.3	2.96008e+06	2.77792e+06	2.8338e+06	1.91768e+06	2.28807e+06	2.25714e+06	1.76668e+06	2.13822e+06	2.46223e+06	3.16785e+06	2.58393e+06	2.29439e+06	2.26677e+06	2.18214e+06	1.51883e+06
[R].EKILTTNTWSSELSK.[L]	1xBiotin [K2]	1	5	O60701	O60701 [206-220]	O60701 1xBiotin [K207]	UDP-glucose 6-dehydrogenase OS=Homo sapiens OX=9606 GN=UGDH PE=1 SV=1	1	1962.98	0.884	1.697	1.194	0.438	87.1	83.1	141.1	99.3	89.4	64.9	82.7	44.9	241.3	50.8	61.9	95.9	105.1	121.6	317.9	73.9	48.5	105.8	18.2	66.6	11579.9	14754.3	8011.91	43068.9	9058.29	11050.4	17120.9	18755.6	21709.9	56734.3	13194.3	8655.1	18882.8	3252.36	11878
[R].GLSHSPWAVKK.[I]	1xBiotin [K11]	1	8	Q96KB5	Q96KB5 [55-65]	Q96KB5 1xBiotin [K65]	Lymphokine-activated killer T-cell-originated protein kinase OS=Homo sapiens OX=9606 GN=PBK PE=1 SV=3	1	1435.75	0.479	0.597	1.19	0.9	57.7	120.4	70.2	143.3	108.4	59.5	1.1	91.2	101.3	124.2	143.7	85.8	72.4	69.3	134.3	148.3	147.8	111.8	147	62.3	157149	2952.22	240903	267489	327974	379556	226482	191076	183123	354661	391743	390322	295156	388057	164432
[K].AAHAAKTVK.[H]	1xBiotin [K]	3	12	P48426	P48426 [370-378]	P48426 1xBiotin [K]	Phosphatidylinositol 5-phosphate 4-kinase type-2 alpha OS=Homo sapiens OX=9606 GN=PIP4K2A PE=1 SV=2	1	1122.61	1.277	0.978	1.19	0.793	130.3	98.3	89.9	103.7	77.9	129.4	152.6	91.3	71.5	97.6	122.3	80	89.3	119.6	146.1	103	85	56.9	78	77.3	57328.5	67644	40454.9	31669.9	43241.8	54209.4	35468.6	39580.2	52991.9	64764.3	45628.6	37673.9	25203.9	34574.1	34271.6
[K].EAAGKSSGPTSLFAVTVAPPGAR.[Q]	1xBiotin [K5]	1	89	Q00839	Q00839 [182-204]	Q00839 1xBiotin [K186]	Heterogeneous nuclear ribonucleoprotein U OS=Homo sapiens OX=9606 GN=HNRNPU PE=1 SV=6	1	2397.22	1.005	1.012	1.189	1.1	94.7	94.2	95.3	112.1	103.7	92.3	123.9	85.2	74.5	129.5	91.8	92.9	89.2	106.1	116.8	109.2	93.3	89.6	101	104.8	3.06711e+06	4.11754e+06	2.8299e+06	2.47523e+06	4.3025e+06	3.05098e+06	3.08666e+06	2.9658e+06	3.52559e+06	3.88051e+06	3.62858e+06	3.10001e+06	2.97737e+06	3.35641e+06	3.48209e+06
[K].IFEGLGPKVELPLYNQPSDTK.[V]	1xBiotin [K8]	1	1	O75376	O75376 [253-273]	O75376 1xBiotin [K260]	Nuclear receptor corepressor 1 OS=Homo sapiens OX=9606 GN=NCOR1 PE=1 SV=2	1	2571.32	0.619	0.838	1.189	1.178	65	99.8	99	118.6	117.5	55.4	19.1	92.4	30.9	217.8	84.9	181.8	25.9	84.3	86.1	101	159.4	100.1	170.1	90.8	11662	4025.91	19447.2	6504.88	45860.9	17887	38284.6	5448.88	17760.2	18122	21272.6	33575.6	21074	35822.1	19118.9
[K].TAASAPANVSKGTTPLAPPPKPVR.[R]	1xBiotin [K11]	1	81	Q96D71	Q96D71 [681-704]	Q96D71 1xBiotin [K691]	RalBP1-associated Eps domain-containing protein 1 OS=Homo sapiens OX=9606 GN=REPS1 PE=1 SV=3	1	2554.38	1.236	0.978	1.188	1.114	112.5	90.5	88.6	107.6	100.8	116	107.8	91.3	73.9	127.3	86.7	84.9	79.7	102.2	130.9	103	101.8	102.2	96.6	95.7	6.40732e+06	5.94993e+06	5.04217e+06	4.08097e+06	7.02743e+06	4.78901e+06	4.68497e+06	4399990	5.64131e+06	7.22583e+06	5.68947e+06	5.61983e+06	5.64373e+06	5.33403e+06	5.2824e+06
[R].QDAPHLVKGAMAATYSALNR.[N]	1xBiotin [K8]	1	13	P51812	P51812 [693-712]	P51812 1xBiotin [K700]	Ribosomal protein S6 kinase alpha-3 OS=Homo sapiens OX=9606 GN=RPS6KA3 PE=1 SV=1	1	2340.16	0.854	1.355	1.185	1.37	82	85.1	115.4	100.9	116.6	89	17.1	98.1	139.7	20	92.3	142.8	125.1	76.3	85.7	109.4	161.7	142	126.5	74.2	84209.9	16180.1	92854.3	132242	18935.2	87379.7	135118	118412	72164.7	81089.6	103532	153029	134413	119726	70184
[K].DMSPQKFWGLTR.[S]	1xBiotin [K6]	1	13	Q96SW2	Q96SW2 [408-419]	Q96SW2 1xBiotin [K413]	Protein cereblon OS=Homo sapiens OX=9606 GN=CRBN PE=1 SV=1	1	1691.8	0.546	0.828	1.182	0.707	62.5	114.5	94.8	132.7	95.4	59.3	93	25.7	147.1	108.7	101.2	139.9	90.1	42.9	119.6	126.1	198.4	90.6	104.1	53.3	44959.1	70485.2	19505.1	111445	82379.1	76641.3	105987	68234.3	32498.8	90578.7	95510.1	150297	68675.4	78836.6	40398.5
[R].LEGEVTPNSLSTSYKTVSLPLSSPNIK.[L]	1xBiotin [K15]	1	2	Q8IWZ3	Q8IWZ3 [1648-1674]	Q8IWZ3 1xBiotin [K1662]	Ankyrin repeat and KH domain-containing protein 1 OS=Homo sapiens OX=9606 GN=ANKHD1 PE=1 SV=1	1	3087.59	1.49	8.039	1.178	1.385	45	39.2	315.3	46.2	54.3	12.7	36.6	382.8	34.5	8.6	31.9	28.7	256.6	278.1	37.6	8.8	47	5.1	286.7	44.2	5825.06	16739.8	174908	15781.7	3910.53	14584.6	13091	117239	127055	17173.6	4043.07	21472.8	2332.92	130996	20206.6
[K].LDSGFAKTSVAASLYHTPSDSK.[E]	1xBiotin [K7]	1	1	Q7Z333	Q7Z333 [2495-2516]	Q7Z333 1xBiotin [K2501]	Probable helicase senataxin OS=Homo sapiens OX=9606 GN=SETX PE=1 SV=4	1	2508.21	1.117	0.936	1.177	1.239	88.7	96.4	82.2	113.4	119.4	65.7	92.5	48	82.8	41	71.4	95.6	60.9	38.4	523.6	36.1	84.1	80.2	91.3	88.5	14976.3	21064	10927.4	18853.9	9333.16	16276.9	21784.5	13882.2	8738.75	119279	8226.6	19164.4	18267.4	20790.5	20167.3
[R].VKTNVPVK.[L]	1xBiotin [K2]	1	15	Q9UKM9	Q9UKM9 [158-165]	Q9UKM9 1xBiotin [K159]	RNA-binding protein Raly OS=Homo sapiens OX=9606 GN=RALY PE=1 SV=1	1	1110.63	1.186	0.987	1.175	0.977	108.8	91.7	94.5	109.2	95.8	108.3	133.1	103.4	80.7	115.6	91.3	60.8	94.1	114.1	119.8	108.7	94.8	78.8	95.4	101.2	1.11623e+06	1.37151e+06	1.06488e+06	831508	1.1909e+06	940931	626142	969313	1.17567e+06	1.23386e+06	1.11967e+06	976903	812068	982584	1.04316e+06
[R].EHALLAYTLGVKQLIVGVNK.[M]	1xBiotin [K12]	3	6	P68104	P68104 [135-154]	P68104 1xBiotin [K146]	Elongation factor 1-alpha 1 OS=Homo sapiens OX=9606 GN=EEF1A1 PE=1 SV=1	1	2392.34	0.644	3.334	1.174	0.673	20.7	32.1	388	37.7	21.6	14.8	36.6	18.3	476.2	28.4	13	367.8	343.7	43.5	17.6	33.4	46.8	10	30.8	19.1	5229.97	12992.3	6488.45	168843	10069.9	4625.34	130416	121855	15419.9	6248.33	11826.5	16599	3550.34	10903.6	6780.03
[R].RPCFSSLVVDETYVPPAFSDDKFIFHK.[D]	1xBiotin [K]; 1xCarbamidomethyl [C3]	1	6	P02771	P02771 [509-535]	P02771 1xBiotin [K]	Alpha-fetoprotein OS=Homo sapiens OX=9606 GN=AFP PE=1 SV=1	1	3427.65	0.797	3.475	1.174	1.036	68.1	85.5	192.8	82.9	70.7	53	62.6	72.5	20.3	100.8	78.6	350.4	177.3	94.4	76.2	66.9	118.3	104.5	65	59.1	85971.8	101651	117777	32991.4	163693	127586	568874	287831	153180	123739	108677	192094	169609	105575	96010.4
[K].KGPNPLMR.[R]	1xBiotin [K1]; 1xOxidation [M7]	1	9	Q16875	Q16875 [451-458]	Q16875 1xBiotin [K451]	6-phosphofructo-2-kinase/fructose-2,6-bisphosphatase 3 OS=Homo sapiens OX=9606 GN=PFKFB3 PE=1 SV=1	1	1154.58	3.2	1.072	1.172	1.408	207	64.7	69.4	74.6	84.3	174.9	173.7	164.6	50.2	54.3	84.2	58.2	47	174.1	58.8	101.9	62.6	70.7	70.8	154.2	2.43407e+06	2.41757e+06	2.29092e+06	698665	755542	1.1725e+06	810291	653967	2.42367e+06	819053	1.41843e+06	871600	983613	984923	2.14586e+06
[K].GKGFSVVADTPELQR.[I]	1xBiotin [K2]	1	17	Q14847	Q14847 [95-109]	Q14847 1xBiotin [K96]	LIM and SH3 domain protein 1 OS=Homo sapiens OX=9606 GN=LASP1 PE=1 SV=2	1	1829.92	1.038	0.902	1.172	0.926	100.6	99.6	89.8	117.8	92.2	91.4	102.2	123.5	80.7	118.9	101.2	76.5	91.2	97.5	119.6	120.7	94.6	93.3	94.9	93.7	144421	161492	195042	127467	187872	159860	120892	144146	154082	188997	190678	149378	147356	149997	148010
[K].FAGAKAISSDMFFGR.[E]	1xBiotin [K5]	1	11	Q8N6H7	Q8N6H7 [425-439]	Q8N6H7 1xBiotin [K429]	ADP-ribosylation factor GTPase-activating protein 2 OS=Homo sapiens OX=9606 GN=ARFGAP2 PE=1 SV=1	1	1830.87	1.102	1.064	1.172	1.206	87.6	96	97.6	106.4	112.4	94.7	70.5	114.6	103.9	22.7	104	105.5	110.7	83	91.2	121.9	115.1	121.6	125.5	115.2	52834.5	39322.6	63917.7	57943.5	12645.5	58027.1	58859.3	61728.6	46314.9	50866.6	67987.9	64184.2	67835.6	69990.7	64274.8
[R].IPKTIEIK.[S]	1xBiotin [K3]	1	9	Q9UHD8	Q9UHD8 [336-343]	Q9UHD8 1xBiotin [K338]	Septin-9 OS=Homo sapiens OX=9606 GN=SEPTIN9 PE=1 SV=2	1	1167.68	1.188	1.036	1.17	0.895	116	97.6	84.8	114.2	87.4	115.8	116	95.8	68.8	114.4	97.5	77.4	84.7	118.6	130.7	114	106.5	87.2	73.5	99.3	351913	352516	291121	209021	347863	296291	235313	257406	360541	397227	346539	323679	265174	223522	301941
[K].DLQLLQGSKFLQNLVPHR.[S]	1xBiotin [K9]	1	3	Q9NVI1	Q9NVI1 [340-357]	Q9NVI1 1xBiotin [K348]	Fanconi anemia group I protein OS=Homo sapiens OX=9606 GN=FANCI PE=1 SV=4	1	2332.26	0.457	1.838	1.169	0.996	32.4	85	213.9	99.4	69.3	32	27.9	71.5	156.6	33.7	84	211.2	262.4	61.9	49.1	98.2	144.1	156	68.4	43	6926.9	6032.68	15485.8	33919	7293.75	18193.9	45749.1	56840.4	13407.9	10640.9	21267.9	31207.9	33797.5	14823.1	9312.81
[K].TFGKAAGPSLSHTSGGTQSK.[V]	1xBiotin [K4]	1	26	P27694	P27694 [164-183]	P27694 1xBiotin [K167]	Replication protein A 70 kDa DNA-binding subunit OS=Homo sapiens OX=9606 GN=RPA1 PE=1 SV=2	1	2145.04	1.073	1.047	1.168	1.081	98.2	91.5	98.7	109.1	102.4	97.1	123.7	89	90.5	99.5	89	104.2	89.8	97.5	107.9	116.2	100.1	107.5	101.3	86.6	2.39698e+06	3.05207e+06	2.19549e+06	2.23378e+06	2.45584e+06	2.19767e+06	2.57044e+06	2.21658e+06	2.40719e+06	2.66271e+06	2.86825e+06	2.47128e+06	2.65386e+06	2.4998e+06	2.13803e+06
[K].GQEVSPKVYFMK.[Q]	1xBiotin [K7]	1	30	P09936	P09936 [72-83]	P09936 1xBiotin [K78]	Ubiquitin carboxyl-terminal hydrolase isozyme L1 OS=Homo sapiens OX=9606 GN=UCHL1 PE=1 SV=2	1	1638.8	0.755	0.889	1.167	0.756	76.4	106.5	95.1	124.3	97.8	73.4	118.8	73.3	97	129.2	102.2	114.8	91.3	79.2	118.6	119.3	125.3	93.9	97.6	66.3	1.06649e+06	1.72641e+06	1.06542e+06	1.41031e+06	1.87778e+06	1.48579e+06	1.66939e+06	1.32685e+06	1.15093e+06	1.72384e+06	1.73415e+06	1.82104e+06	1.36488e+06	1.41912e+06	964551
[K].NPSSFEGKGPLSYVK.[E]	1xBiotin [K8]	1	10	O75845	O75845 [256-270]	O75845 1xBiotin [K263]	Lathosterol oxidase OS=Homo sapiens OX=9606 GN=SC5D PE=1 SV=2	1	1835.9	0.798	0.242	1.167	1.138	110.1	109.7	23.7	128	128.4	41.6	117.6	117.7	97.8	117.2	147.5	58.5	25.3	23.7	131.1	136.7	137.6	137.1	167.9	42.7	18047.2	51024.3	51055.4	42416	50830.1	64011.8	25389.5	10963.9	10283.6	56891.5	59324.1	59690.9	59504.4	72854.6	18540.3
[R].IAAHPNVQKVVLVSSASDIPVQSHR.[T]	1xBiotin [K9]	1	17	P46939	P46939 [2197-2221]	P46939 1xBiotin [K2205]	Utrophin OS=Homo sapiens OX=9606 GN=UTRN PE=1 SV=2	1	2878.54	1.18	1.051	1.166	1.388	103.5	81.5	88.5	113.5	113.1	105.6	58.1	119.1	81.9	83.2	100.9	90.3	66.8	106.1	117.6	115.8	93.1	97.7	148.3	115.4	154076	84704.2	173716	119502	121300	147158	131696	97467.3	154682	171564	168973	135806	142540	216345	168323
[R].LLKASIPFSVVGSNQLIEAK.[G]	1xBiotin [K3]	1	20	Q15019	Q15019 [230-249]	Q15019 1xBiotin [K232]	Septin-2 OS=Homo sapiens OX=9606 GN=SEPTIN2 PE=1 SV=1	1	2340.3	0.498	0.852	1.165	1.015	45.5	128.5	90.3	105.4	130.4	51.7	45.6	92.1	9.3	185.2	146	157.8	102.6	20.8	17	119.7	215.8	148.2	168.6	19.5	48024.1	42298.4	85547.9	8620.07	171920	135585	146543	95277	19345.7	15790	111177	200321	137564	156521	18151
[K].TVKMVIPALIQSDSGDSIEVSR.[N]	1xBiotin [K3]	1	3	Q9H583	Q9H583 [1349-1370]	Q9H583 1xBiotin [K1351]	HEAT repeat-containing protein 1 OS=Homo sapiens OX=9606 GN=HEATR1 PE=1 SV=3	1	2571.32	0.349	0.835	1.164	0.517	78.3	113.2	113.7	136.2	58.6	28.9	60.7	62	87.7	227.7	82.8	190.1	62	88.2	96.3	105.6	166.7	45.4	177.8	18.2	5813.21	12230.4	12493.3	17674.4	45860.9	16673.1	38284.6	12495	17760.2	19403.3	21272.6	33575.6	9144.24	35822.1	3662.75
[K].VFLAQKMMIGR.[C]	1xBiotin [K6]; 1xOxidation [M]	2	30	P14618	P14618 [306-316]	P14618 1xBiotin [K311]	Pyruvate kinase PKM OS=Homo sapiens OX=9606 GN=PKM PE=1 SV=4	1	1535.79	1.862	0.995	1.163	1.262	152.7	82	78.4	108.3	78.5	176.2	137.5	143.9	77.3	51.2	95.7	73.9	50.9	140.7	102	110.5	59.5	74	64.6	142.2	1.64992e+06	1.28782e+06	1.34698e+06	723336	479121	896171	691667	476649	1.31788e+06	955345	1.03488e+06	557076	692452	604597	1.33136e+06
[K].LLSISGKR.[S]	1xBiotin [K7]	1	13	P06748	P06748 [135-142]	P06748 1xBiotin [K141]	Nucleophosmin OS=Homo sapiens OX=9606 GN=NPM1 PE=1 SV=2	1	1099.63	1.171	0.902	1.16	1.181	115.9	89.5	86.4	104.2	103.9	115.9	125.6	91.4	80.1	107.2	89.5	96.7	61.6	86.4	93	122.5	104.2	103.9	95.2	126.7	799084	866287	630637	552673	739493	617501	666709	424643	596022	641150	844514	718703	716493	656678	873452
[M].AAVVAATALKGR.[G]	1xAcetyl [N-Term]; 1xBiotin [K10]	1	1	Q8N490	Q8N490 [2-13]	Q8N490 1xAcetyl [N-Term]; 1xBiotin [K11]	Probable hydrolase PNKD OS=Homo sapiens OX=9606 GN=PNKD PE=1 SV=2	1	1395.78	1.27	0.679	1.16	1.263	113.1	94.9	64.4	110.1	117.4	117.8	108.6	142.1	81.1	111.9	98.9	18	96.9	67.1	114.7	134.8	24.7	122.3	102.4	158.8	37564.6	34644.1	45317.9	25857.6	35679.4	31527.5	5749.62	30902.6	21394.1	36570.7	42985.5	7881.2	38989	32654.6	50636.4
[R].KVGWIFTDLVSEDTR.[K]	1xBiotin [K1]	1	1	Q8TAT6	Q8TAT6 [307-321]	Q8TAT6 1xBiotin [K307]	Nuclear protein localization protein 4 homolog OS=Homo sapiens OX=9606 GN=NPLOC4 PE=1 SV=3	1	1991.99	0.449	1.551	1.157	0.369	47.2	105.2	163.2	121.8	62.6	49.5	86.2	18	282.3	24.6	110.3	171	182.3	111.4	41.7	127.6	154.5	9.1	65.9	65.6	11829.1	20609.5	4301.76	67486.8	5882.48	26353.2	40866	43571.7	26633.4	9969.4	30498.7	36938.4	2170	15748.4	15671.5
[R].LCSGVLGTVVHGKVLQHYQESDKGEELGPGNVQK.[E]	1xBiotin [K13]; 1xCarbamidomethyl [C2]	1	3	Q9Y6C9	Q9Y6C9 [78-111]	Q9Y6C9 1xBiotin [K90]	Mitochondrial carrier homolog 2 OS=Homo sapiens OX=9606 GN=MTCH2 PE=1 SV=1	2	3888.94	1.686	2.368	1.155	1.56	42.8	25.4	338.7	42.8	50.3	34.2	30.9	40.5	407.2	14.6	20.3	270.4	347.5	34.7	36.1	34.2	16.9	40.2	149.5	22.8	16931.2	15327.6	20089.9	201863	7252.87	10041.5	134049	172238	17176.4	17904.4	16939	8380.03	19916.4	74108.7	11312.3
[K].ASHGYGGKFGVEQDR.[M]	1xBiotin [K8]	1	3	Q14247	Q14247 [80-94]	Q14247 1xBiotin [K87]	Src substrate cortactin OS=Homo sapiens OX=9606 GN=CTTN PE=1 SV=2	1	1833.83	0.621	0.763	1.153	1.214	11.8	118.9	90.7	134.4	144.3	10.6	108.7	10.6	107	17.1	156	109.4	79.7	81.6	120.9	180	119.5	162.7	129.9	106.2	12476.5	127989	12501.4	125997	20080	183723	128838	93836.3	96103.9	142400	211866	140690	191575	152943	125004
[K].ATSTSDMLLKLAR.[T]	1xBiotin [K10]	1	2	Q9NW64	Q9NW64 [140-152]	Q9NW64 1xBiotin [K149]	Pre-mRNA-splicing factor RBM22 OS=Homo sapiens OX=9606 GN=RBM22 PE=1 SV=1	1	1632.84	0.95	0.876	1.152	0.608	110.8	123.9	108.5	120.9	36	113.1	130.6	114	24	127.5	137.5	111.6	99.2	112.9	158.3	124.5	103	37	23.3	83.5	56624.7	65369.2	57085.4	11993.3	63829.9	68821.6	55894.1	49664.5	56531.8	79258.7	62315.4	51554.1	18539.8	11674.7	41817.5
[K].GAMLTNTGKYAIPTIDAEAYAIGK.[K]	1xBiotin [K9]	1	6	Q7Z6E9	Q7Z6E9 [209-232]	Q7Z6E9 1xBiotin [K217]	E3 ubiquitin-protein ligase RBBP6 OS=Homo sapiens OX=9606 GN=RBBP6 PE=1 SV=1	1	2695.35	0.57	1.144	1.151	0.185	70.4	123.4	141.3	142	22.9	72	15.3	113.1	126.3	103.7	129.3	144.5	201	55.8	97.5	159.9	145.3	108.8	4.2	23.4	56794.8	12063.8	89210.5	99587.6	81768.4	101968	113973	158487	43992.8	76859.8	126114	114594	85840.4	3301.48	18458.2
[K].YCRPESQEHPEADPGSAAPYLKTK.[F]	1xBiotin [K]; 1xCarbamidomethyl [C2]	1	26	P40763	P40763 [686-709]	P40763 1xBiotin [K]	Signal transducer and activator of transcription 3 OS=Homo sapiens OX=9606 GN=STAT3 PE=1 SV=2	1	2957.36	1.023	0.92	1.148	1.007	95	95.7	88.1	117	104.2	125.9	93.4	93.1	94	91.1	106.9	84.3	97.9	86.5	117.3	115	104.5	102.4	107.7	80.1	2.18831e+06	1.62294e+06	1.6182e+06	1.63366e+06	1.58231e+06	1.85801e+06	1.46421e+06	1.70112e+06	1.50369e+06	2.03791e+06	1.9988e+06	1.81571e+06	1.77914e+06	1.87094e+06	1.39223e+06
[R].VLEKLGVTVR.[-]	1xBiotin [K4]	1	2	P61160	P61160 [385-394]	P61160 1xBiotin [K388]	Actin-related protein 2 OS=Homo sapiens OX=9606 GN=ACTR2 PE=1 SV=1	1	1339.78	0.981	0.739	1.145	0.751	97.4	99.3	77.8	113.7	111.8	140.2	102.1	95.1	70.3	104.1	156.9	81.5	26.9	115.9	109.1	119.1	140.4	117.2	117.8	3.3	96250.6	70073.4	65279.2	48265.9	71447.1	107741	55967.8	18476.4	79598.5	74927.6	81798	96396	80456.3	80898.6	2274.77
[K].IKAPGFAHLAGLDK.[M]	1xBiotin [K2]	1	13	O75306	O75306 [424-437]	O75306 1xBiotin [K425]	NADH dehydrogenase [ubiquinone] iron-sulfur protein 2, mitochondrial OS=Homo sapiens OX=9606 GN=NDUFS2 PE=1 SV=2	1	1663.9	0.476	0.881	1.145	1.014	12.4	121	105.4	138.5	122.7	5	12.3	119.6	140	10.4	119.6	123.3	104.3	101.8	150.6	137	128.1	130.1	96.7	121.3	2983.25	7379.98	71869.4	84111	6266.53	71908.9	74101.6	62656.6	61184.8	90511.4	82322.6	76958.9	78217.1	58115	72919.3
[K].VIKTVTIPTQPYQDIVTALK.[C]	1xBiotin [K3]	1	5	Q7Z5K2	Q7Z5K2 [605-624]	Q7Z5K2 1xBiotin [K607]	Wings apart-like protein homolog OS=Homo sapiens OX=9606 GN=WAPL PE=1 SV=1	1	2454.37	0.493	1.83	1.144	1.18	45.3	83.1	125.5	158.3	87.8	17.3	42	65.1	38.1	132	77	69.7	258.4	116.3	146.7	26.9	151	232.9	44.9	81.4	2248.41	5445.94	8445.22	4942.15	17123.2	9987.62	9046.2	33524.1	15092.3	19034.5	3494.03	19593.4	30219.3	5830.45	10561.4
[K].VAAHASLNPALFSMKMELAGSNTTASSPAR.[A]	1xBiotin [K15]	1	13	Q9UIF9	Q9UIF9 [1158-1187]	Q9UIF9 1xBiotin [K1172]	Bromodomain adjacent to zinc finger domain protein 2A OS=Homo sapiens OX=9606 GN=BAZ2A PE=1 SV=4	1	3256.59	0.651	1.418	1.143	0.903	53.7	74.1	156.6	114.4	101.1	64.2	6.3	88.1	135.2	88.7	79.5	191.7	187.4	47.3	90.9	136.9	137.9	122.1	121	2.8	82644	8116.01	113334	174014	114153	102282	246739	241179	60870.4	116932	176197	177518	157207	155727	3595.69
[R].FLAAQKGAYPIIFTAWK.[L]	1xBiotin [K6]	1	52	Q6NXE6	Q6NXE6 [129-145]	Q6NXE6 1xBiotin [K134]	Armadillo repeat-containing protein 6 OS=Homo sapiens OX=9606 GN=ARMC6 PE=1 SV=2	1	2151.15	0.46	1.901	1.143	1.171	80.2	80.5	153	92	94.3	82.8	12.9	99	215	32.2	83	157.8	184.5	83.7	60.6	94.9	107.4	101.2	87.9	97.2	401812	62479.7	480378	1.04353e+06	156408	403071	766056	895623	406368	294274	460630	521218	491360	426675	472054
[R].GGSKSLLPDFLQTPK.[E]	1xBiotin [K4]	1	32	P54132	P54132 [102-116]	P54132 1xBiotin [K105]	Bloom syndrome protein OS=Homo sapiens OX=9606 GN=BLM PE=1 SV=1	1	1813.95	1.002	1.019	1.143	1.07	101.3	93.4	98.8	106.7	99.9	103	100.1	88.3	92.3	105.4	88.1	97.7	107.4	89.6	115.4	105.4	104.4	106.1	98.7	98.2	850774	826918	728765	761967	870081	727503	806559	886489	739897	952909	870572	861721	876157	815201	811155
[R].AQSKILFVR.[S]	1xBiotin [K4]	1	15	Q9HCS7	Q9HCS7 [791-799]	Q9HCS7 1xBiotin [K794]	Pre-mRNA-splicing factor SYF1 OS=Homo sapiens OX=9606 GN=XAB2 PE=1 SV=2	1	1287.72	1.026	0.923	1.142	0.968	102.6	97.3	89.8	116	94.2	89.3	113.7	101.4	87	113.4	96.2	88.8	86.4	93.8	114.7	129.5	92.3	109.3	91.2	93.1	205767	261912	233764	200462	261270	221624	204537	199072	216086	264304	298434	212581	251952	210130	214633
[R].VLGPKIEAVQK.[V]	1xBiotin [K5]	1	3	Q7Z4V5	Q7Z4V5 [550-560]	Q7Z4V5 1xBiotin [K554]	Hepatoma-derived growth factor-related protein 2 OS=Homo sapiens OX=9606 GN=HDGFL2 PE=1 SV=1	1	1407.8	1.204	1.162	1.142	1.062	105.6	87.8	111.3	102.1	93.2	125.3	106.6	94.1	103.1	88.6	82.2	112.3	76.3	119.8	103.1	110.3	93.9	94.1	99.7	90.6	240188	204506	180429	197687	169907	157683	215442	146308	229652	197611	211466	180071	180475	191220	173756
[K].VAKGQPLCVLSAMKMETVVTSPMEGTVR.[K]	1xBiotin [K]; 1xCarbamidomethyl [C8]	1	6	P11498	P11498 [1131-1158]	P11498 1xBiotin [K]	Pyruvate carboxylase, mitochondrial OS=Homo sapiens OX=9606 GN=PC PE=1 SV=2	2	3245.62	0.752	0.649	1.14	0.667	109.8	112.9	73.3	128.7	75.4	13.7	125.6	142.1	189	18.2	129.2	135.1	9.7	83.8	147.2	10.3	254.9	8.6	146.4	86.2	14468.9	133072	150579	200261	19272.3	136895	143204	10267.5	88843.2	156039	10916	270108	9137.69	155119	91374.5
[M].AHKQIYYSDK.[Y]	1xAcetyl [N-Term]; 1xBiotin [K3]	1	9	P33552	P33552 [2-11]	P33552 1xAcetyl [N-Term]; 1xBiotin [K4]	Cyclin-dependent kinases regulatory subunit 2 OS=Homo sapiens OX=9606 GN=CKS2 PE=1 SV=1	1	1520.72	1.147	0.772	1.138	0.809	119.3	104	80.3	114.6	81.8	129.5	175.7	6.3	112.9	117.4	82.5	87.1	56.3	107.2	133.6	101.4	124.4	88.8	82	94.9	298094	404580	14561.7	259927	270335	189912	200551	129695	246795	307734	233412	286483	204414	188803	218621
[R].ISRPHPSTAESKAPTPK.[F]	1xBiotin [K]	1	82	Q71RC2	Q71RC2 [460-476]	Q71RC2 1xBiotin [K]	La-related protein 4 OS=Homo sapiens OX=9606 GN=LARP4 PE=1 SV=3	1	2030.05	0.812	0.913	1.137	0.869	89.2	109.8	100.2	106.8	93.9	75	86.3	88.2	85.4	106.2	126.8	87.4	103.2	96.9	158.5	97.2	103.3	84.5	110.3	90.8	4.50102e+06	5.17508e+06	5.29284e+06	5.12471e+06	6.37133e+06	7.60773e+06	5.24489e+06	6.18922e+06	5.81425e+06	9.50745e+06	5.82898e+06	6.19507e+06	5.06637e+06	6.61383e+06	5.44786e+06
[M].SVFGKLFGAGGGK.[A]	1xAcetyl [N-Term]; 1xBiotin [K5]	1	16	Q9H444	Q9H444 [2-14]	Q9H444 1xAcetyl [N-Term]; 1xBiotin [K6]	Charged multivesicular body protein 4b OS=Homo sapiens OX=9606 GN=CHMP4B PE=1 SV=1	1	1492.76	0.772	0.804	1.137	1.099	77.9	102.6	90	116.7	112.8	66.2	97	79.4	85.7	125.4	104.5	28.9	91.7	100.8	118.9	132.3	108.7	131.3	114.9	114.4	44167.8	64710.5	52968	57181.2	83670.4	69755.3	19266	61172.8	67274.2	79323.2	88315.9	72545.9	87636.5	76664.8	76356.9
[K].AGKNQGDPK.[K]	1xBiotin [K3]	1	8	P19338	P19338 [7-15]	P19338 1xBiotin [K9]	Nucleolin OS=Homo sapiens OX=9606 GN=NCL PE=1 SV=3	1	1140.55	1.083	1.155	1.135	0.845	90.2	101.4	112.8	114.7	81	81.1	165.6	89	74.9	100	105.1	86.7	111.3	121.4	119.3	113.2	86.4	77.2	88.8	79.9	19671.9	40145.3	21578.2	18172.5	24256.4	25482.3	21033.9	26990.5	29440.1	28923.1	27459.4	20957.3	18715.2	21532.9	19376.7
[K].TPQKEESDVPQWSSQFLQKSPLPTK.[R]	1xBiotin [K19]	1	25	Q96FZ2	Q96FZ2 [303-327]	Q96FZ2 1xBiotin [K321]	Abasic site processing protein HMCES OS=Homo sapiens OX=9606 GN=HMCES PE=1 SV=1	2	3111.55	1.078	0.928	1.135	1.023	102.4	94.9	86	113.3	103.4	103.6	98.9	103.5	104.5	91.1	96	107.4	87	84.5	114.6	103.4	117	106.9	104.6	77.1	259645	247709	259370	261837	228188	240506	269087	217898	211747	287183	258963	293163	267874	262042	193216
[K].IAVYSCPFDGMITETKGTVLIK.[T]	1xBiotin [K]; 1xCarbamidomethyl [C6]; 1xOxidation [M11]	1	36	P50990	P50990 [239-260]	P50990 1xBiotin [K]	T-complex protein 1 subunit theta OS=Homo sapiens OX=9606 GN=CCT8 PE=1 SV=4	1	2685.33	2.1	0.945	1.134	1.272	158.7	85.1	63.4	96.6	96.2	169.2	147.1	141.9	61.5	80.5	78.9	58.8	58.1	136.4	106	89.6	66.3	89.2	78.2	138.4	921372	801334	773036	334809	438721	429989	320252	316424	742709	577548	487814	361314	485655	425735	753812
[R].EEQDFGIEIVKVK.[A]	1xBiotin [K11]	1	38	Q96SW2	Q96SW2 [146-158]	Q96SW2 1xBiotin [K156]	Protein cereblon OS=Homo sapiens OX=9606 GN=CRBN PE=1 SV=1	1	1759.89	1.502	1.181	1.134	1	137.1	81.4	96.1	96.8	88.6	102.8	146.1	135.5	68.4	110.3	80.4	88.3	95	127.1	125.1	95.7	76.7	68.5	87.6	92.5	274411	390144	361809	182660	294452	214715	235729	253652	339269	334024	255428	204634	182748	233830	246835
[K].FETSKYYVTIIDAPGHR.[D]	1xBiotin [K5]	2	16	P68104	P68104 [80-96]	P68104 1xBiotin [K84]	Elongation factor 1-alpha 1 OS=Homo sapiens OX=9606 GN=EEF1A1 PE=1 SV=1	1	2223.09	1.076	1.327	1.134	1.212	110.3	83.4	110.6	94.6	101.1	117.3	6.4	124.8	88.7	64.1	116	134.3	113.4	117.6	100.6	93.4	104.6	96.5	114.9	107.5	316076	17179.5	336152	238908	172845	312442	361948	305630	316983	270991	251621	281760	259987	309508	289625
[K].SKAITPK.[R]	1xBiotin [K2]	1	8	Q9NQW6	Q9NQW6 [902-908]	Q9NQW6 1xBiotin [K903]	Anillin OS=Homo sapiens OX=9606 GN=ANLN PE=1 SV=2	1	970.539	1.112	0.956	1.133	0.917	96.5	107.4	101.5	111.7	83	88.4	124.4	100.5	66	111.8	111.9	106.9	72.3	105.8	126.7	110	116.3	70.1	86.4	102.6	144489	203399	164308	107978	182858	182925	174802	118252	172945	207248	179811	190205	114639	141349	167819
[R].QDLTTLDVTKLTPLSHEVISR.[Q]	1xBiotin [K10]	2	12	P41091	P41091 [18-38]	P41091 1xBiotin [K27]	Eukaryotic translation initiation factor 2 subunit 3 OS=Homo sapiens OX=9606 GN=EIF2S3 PE=1 SV=3	1	2592.37	0.253	1.304	1.133	1.747	27.5	109	154.3	24.8	184.4	33.7	20.4	29.1	115.1	15.4	136.7	178.2	163	19.6	26.1	23.6	154.9	150.8	194.8	238.7	15255.5	9227.68	13165.5	52078.8	6959.08	61852.5	80646.9	73747.4	8866.01	11832.9	10673.9	70076.8	68243.9	88138.6	108043
[R].IMKAQALR.[D]	1xBiotin [K3]; 1xOxidation [M2]	3	1	P07900; P08238	P07900 [613-620]; P08238 [605-612]	P07900 1xBiotin [K615]; P08238 1xBiotin [K607]	Heat shock protein HSP 90-alpha OS=Homo sapiens OX=9606 GN=HSP90AA1 PE=1 SV=5 Heat shock protein HSP 90-beta OS=Homo sapiens OX=9606 GN=HSP90AB1 PE=1 SV=4	1	1172.63	0.315	0.371	1.133	0.696	33.1	143.7	60.3	162.8	100	1.7	3.4	513.8	190.9	5.4	14.8	7.9	2	6.2	4.1	227.3	16.8	2.7	10.3	492.6	2166.29	4353.06	654613	243270	6881.67	18885	10071.7	2556.29	7929.48	5223.72	289610	21393.9	3451.02	13142.6	627538	Shared
[R].TLAEPPAKGLLQPVK.[L]	1xBiotin [K8]	1	5	Q9H6R4	Q9H6R4 [40-54]	Q9H6R4 1xBiotin [K47]	Nucleolar protein 6 OS=Homo sapiens OX=9606 GN=NOL6 PE=1 SV=2	1	1788.01	0.779	0.836	1.132	1.022	84	110.1	80.3	107.1	118.6	149.1	79.9	65.8	84.5	104.7	116.8	70.6	76.4	117.6	132.2	101.9	98.4	70	119.3	112.8	83547.8	44746.8	36883.4	47318.4	58671.8	65408.1	39570.8	42787.7	65864.8	74047.7	57090.8	55105.7	39219.1	66815	63197.8
[R].TKQPIPAAYNR.[Y]	1xBiotin [K2]	1	12	Q6P1J9	Q6P1J9 [282-292]	Q6P1J9 1xBiotin [K283]	Parafibromin OS=Homo sapiens OX=9606 GN=CDC73 PE=1 SV=1	1	1484.77	1.164	1.048	1.132	0.971	109.5	94	98.7	106.5	91.3	109.5	122.7	106.2	92.8	99.5	94.1	67.3	98.7	104.3	117.3	106.5	93.8	89.4	106.6	91.3	557886	624887	540704	472800	506907	479103	342526	502916	531033	597354	542342	477791	455150	543163	465146
[R].LSAAKMVYYLDPSSQK.[R]	1xBiotin [K5]	1	33	Q9BXJ9	Q9BXJ9 [766-781]	Q9BXJ9 1xBiotin [K770]	N-alpha-acetyltransferase 15, NatA auxiliary subunit OS=Homo sapiens OX=9606 GN=NAA15 PE=1 SV=1	1	2027	0.877	0.75	1.131	0.685	86.1	98.2	100.6	111.1	103.9	86.5	113.4	78.5	183.1	87.2	98.7	137.4	101.1	32.1	111.6	107.5	130.5	104.4	125.5	2.6	137323	180093	124622	290638	138350	156620	218114	160459	50877.8	177189	170687	207170	165743	199216	4063.83
[R].WKNNCPFSADENYRPLAK.[T]	1xBiotin [K2]; 1xCarbamidomethyl [C5]	1	4	Q15154	Q15154 [953-970]	Q15154 1xBiotin [K954]	Pericentriolar material 1 protein OS=Homo sapiens OX=9606 GN=PCM1 PE=1 SV=5	1	2436.12	0.445	1.107	1.131	0.451	89.2	85	138.1	149.4	38.3	27.7	10	35.4	587.4	26.4	22.4	24.8	44.4	42.9	25.3	46.4	264.4	325.1	11.9	5.5	11155.5	4021.4	14279.4	236602	10640.1	9029.35	9996.28	17871.3	17281.8	10209.1	18687.5	106487	130953	4797.74	2204.4
[K].KLVWIPSER.[H]	1xBiotin [K1]	1	18	P35580	P35580 [34-42]	P35580 1xBiotin [K34]	Myosin-10 OS=Homo sapiens OX=9606 GN=MYH10 PE=1 SV=3	1	1353.73	0.838	1.003	1.13	0.96	85.2	101.7	100.6	114.9	97.6	87.6	86.4	78.3	98.5	103.1	103	103.7	98.9	102	125.6	116.5	96.7	107	93.8	99	349954	345307	312861	393817	411936	411818	414253	395078	407613	502042	465408	386319	427617	374970	395502
[R].FLPNKSR.[Q]	1xBiotin [K5]	1	1	Q8WWI1	Q8WWI1 [313-319]	Q8WWI1 1xBiotin [K317]	LIM domain only protein 7 OS=Homo sapiens OX=9606 GN=LMO7 PE=1 SV=3	1	1087.57	0.987	0.872	1.128	1.064	95.4	94.8	92.7	107	110.1	94.2	103	86.5	87.7	118	93.7	91.6	76.5	100.5	126.8	103.6	105.7	93.3	108.8	109.9	391390	427962	359467	364272	490127	389265	380334	317784	417600	526807	430375	439078	387581	452072	456633
[R].VGAGFPKGSCPFQTATELMETTR.[I]	1xBiotin [K7]; 1xCarbamidomethyl [C10]	1	14	O94762	O94762 [655-677]	O94762 1xBiotin [K661]	ATP-dependent DNA helicase Q5 OS=Homo sapiens OX=9606 GN=RECQL5 PE=1 SV=2	1	2711.26	0.762	0.776	1.127	0.258	113.3	161.4	48.5	135.1	41.7	124.2	84.4	98.3	140.1	53.9	163	42.1	154.5	41.8	183.7	117.2	114.6	138.6	36.2	7.5	41239.6	28015.8	32632.1	46503.5	17902.2	54130.5	13976.5	51291.4	13885.2	61000.3	38912	38068.4	46005	12012.2	2488.2
[R].VEENFLKLTHVQR.[Q]	1xBiotin [K7]	1	26	Q96A33	Q96A33 [413-425]	Q96A33 1xBiotin [K419]	Coiled-coil domain-containing protein 47 OS=Homo sapiens OX=9606 GN=CCDC47 PE=1 SV=1	1	1838.96	1.002	0.941	1.121	0.87	102.1	101.8	95.8	114.2	86.1	120.5	50.7	103.7	103.4	105.4	96.8	97.4	91.1	115.8	128.8	95.6	116	84.2	87.5	103.2	667417	280795	574379	573034	583606	536504	539385	504445	641689	713777	529311	642518	466517	484510	571528
[K].VDVSAPDVEAHGPEWNLKMPK.[M]	1xBiotin [K]	1	4	Q09666	Q09666 [610-630]	Q09666 1xBiotin [K]	Neuroblast differentiation-associated protein AHNAK OS=Homo sapiens OX=9606 GN=AHNAK PE=1 SV=2	1	2545.22	0.827	1.02	1.121	0.225	107.4	129.9	109.6	123.7	29.3	13.9	113.9	30.5	13	322.3	36.9	31.1	444.9	13.2	401.3	35.1	14.5	8.3	6.1	14.9	8166.06	66917.1	17922.7	7612.59	189351	21672.9	18285.3	261371	7767.91	235785	20635.3	8530.05	4887.06	3596.06	8777.81
[R].IVDPEIALKILHR.[Q]	1xBiotin [K9]	1	13	P33240	P33240 [181-193]	P33240 1xBiotin [K189]	Cleavage stimulation factor subunit 2 OS=Homo sapiens OX=9606 GN=CSTF2 PE=1 SV=1	1	1743	0.886	1.258	1.12	1.408	73.8	90.8	105.8	101.7	127.9	95.4	27.5	82	100.9	14.8	107.7	135.4	117.6	109.3	113	76.5	117.9	142.1	117.2	142.5	73635.2	21205.9	63289.3	77890.4	11425.5	83109.7	104542	90771.2	84398.3	87241.9	59065.3	90994.6	109704	90479.9	109989
[K].TGFGGKFGVQSER.[Q]	1xBiotin [K6]	1	15	Q14247	Q14247 [267-279]	Q14247 1xBiotin [K272]	Src substrate cortactin OS=Homo sapiens OX=9606 GN=CTTN PE=1 SV=2	1	1595.76	1.131	0.861	1.118	1.13	105.9	93.6	80.6	114	105.8	120.8	104.1	99.2	91.6	103.9	92	61.3	79.2	100.7	116.2	112	98.5	122.6	104	93.9	346311	298362	284355	262437	297878	263699	175687	227100	288742	332982	321143	282341	351281	298052	269109
[K].QPVESTSAKSCSPSPVSPQVQPQAADTISDSVAVPASLLGMR.[R]	1xBiotin [K9]; 1xCarbamidomethyl [C11]; 1xOxidation [M41]	1	5	Q9NQW6	Q9NQW6 [86-127]	Q9NQW6 1xBiotin [K94]	Anillin OS=Homo sapiens OX=9606 GN=ANLN PE=1 SV=2	1	4522.19	4.867	5.065	1.116	2.524	120.8	71.4	89.8	37.8	180.2	40.2	60.3	284.9	37.7	35.7	8.3	44.8	41.8	374.2	77.8	9.2	18.9	6.6	90	369.4	13477.1	20227.5	95515.2	12647.4	11954.5	2768.86	15034.5	14025	125464	26098.9	3088.89	6334.58	2225.35	30178.2	123857
[R].AKSQNPLR.[S]	1xBiotin [K2]	1	2	Q9NY93	Q9NY93 [524-531]	Q9NY93 1xBiotin [K525]	Probable ATP-dependent RNA helicase DDX56 OS=Homo sapiens OX=9606 GN=DDX56 PE=1 SV=1	1	1139.6	1.238	0.962	1.115	0.982	112.2	94.6	86.1	106.5	100.6	129.8	110.7	106.4	79.5	104.8	93.3	76.5	85	136	105.1	107.2	88.7	74.8	99.3	102.9	584098	498365	478856	358056	471829	420014	344327	382509	612103	473109	482606	399357	336567	447091	463266
[K].LITKDLVQEK.[Y]	1xBiotin [K4]	1	13	O15479	O15479 [247-256]	O15479 1xBiotin [K250]	Melanoma-associated antigen B2 OS=Homo sapiens OX=9606 GN=MAGEB2 PE=1 SV=3	1	1412.78	0.95	0.882	1.114	1.031	107	97.6	86.1	108.7	100.6	110.8	112.8	72.3	87	118.7	101.1	79.2	89.1	91.3	113	112.6	106.5	106.3	104.2	95.2	506208	515566	330250	397470	542529	461963	361747	407326	417016	516474	514580	486475	485576	476190	434999
[K].DILPCLDGYLKTSALSDETK.[N]	1xBiotin [K11]; 1xCarbamidomethyl [C5]	1	18	P78527	P78527 [791-810]	P78527 1xBiotin [K801]	DNA-dependent protein kinase catalytic subunit OS=Homo sapiens OX=9606 GN=PRKDC PE=1 SV=3	1	2465.19	1.298	1.892	1.111	1.001	91.2	82.5	156.1	91.7	78.5	149.9	70.5	102	115.5	26.3	92.2	218.5	174.4	43.9	23.8	140	102.4	87.7	37.3	115.6	71435	33579.7	48587.1	55019	12510.4	43931.2	104110	83117.2	20918.8	11319	66722.3	48808.1	41792.5	17765.1	55072.5
[K].VYTPSISKPLAK.[G]	1xBiotin [K8]	1	1	Q5VV42	Q5VV42 [497-508]	Q5VV42 1xBiotin [K504]	Threonylcarbamoyladenosine tRNA methylthiotransferase OS=Homo sapiens OX=9606 GN=CDKAL1 PE=1 SV=1	0	1529.84	1.486	0.92	1.111	1.12	125.4	84.4	81.9	113.9	94.5	136.4	161.3	136.1	26.9	126.1	91.8	89.1	15.6	116	140.1	22	123.9	97.2	102.8	114.5	97884.8	115753	97637.3	19306.6	90511.4	65869.3	63931.4	11227.9	83242.2	100551	15767.8	88909.2	69723.6	73787	82137.3
[K].DHAKTSDPGR.[S]	1xBiotin [K4]	1	1	Q96JI7	Q96JI7 [402-411]	Q96JI7 1xBiotin [K405]	Spatacsin OS=Homo sapiens OX=9606 GN=SPG11 PE=1 SV=3	1	1309.6	0.355	0.642	1.109	0.758	51.9	155.7	99.9	107.8	84.7	59.9	51.3	55.6	67.6	168.9	166.7	121.6	106.9	25.5	187.3	82.6	115.4	71.7	90.7	128.1	11235.1	9618.72	10422.7	12681.2	31665.3	31248.3	22798.8	20048	4788.33	35113.8	15479.8	21625.5	13447	16997.5	24017.6
[R].SDWEVKEEMDFPQLMKMR.[Y]	1xBiotin [K16]	1	3	O15371	O15371 [166-183]	O15371 1xBiotin [K181]	Eukaryotic translation initiation factor 3 subunit D OS=Homo sapiens OX=9606 GN=EIF3D PE=1 SV=1	2	2525.13	0.83	1.491	1.108	0.805	91.5	104.9	120.3	123	60.3	93.6	33.3	95.3	74	107.4	114.9	205.6	110.3	123.1	125.9	127.2	63.6	104.4	61.7	59.6	15945.3	5675.64	16229.1	12602.7	18287.2	19559.3	35015.7	18789.9	20964.7	21440.7	21670.2	10834.4	17776.8	10513.2	10148
[K].GMKVEVLNSDAVLPSR.[V]	1xBiotin [K3]	1	16	Q969R5	Q969R5 [213-228]	Q969R5 1xBiotin [K215]	Lethal(3)malignant brain tumor-like protein 2 OS=Homo sapiens OX=9606 GN=L3MBTL2 PE=1 SV=1	1	1940.99	0.91	0.941	1.107	0.82	93.9	103.1	97	110.3	95.7	88.8	103	95.9	75.8	122.2	105.4	103.6	99.1	87.2	135.3	111.9	112.7	97.8	98.9	62.2	261856	303713	282757	223599	360292	310678	305557	292256	256968	398933	329834	332240	288354	291709	183384
[K].VHLVGIDIFTGKK.[Y]	1xBiotin [K12]	3	9	P63241	P63241 [56-68]	P63241 1xBiotin [K67]	Eukaryotic translation initiation factor 5A-1 OS=Homo sapiens OX=9606 GN=EIF5A PE=1 SV=2	1	1652.92	0.786	1.331	1.106	1.15	76.3	105.7	96	100.6	121.5	115.2	24.1	75.5	146.6	3.5	104.5	195.1	94.9	7.2	99.5	96.6	162.2	159.4	120.1	95.6	99283.3	20770.6	65027.9	126339	3049.45	90056	168136	81823.1	6171.71	85729	83281.4	139767	137330	103542	82406.9
[K].ALASLMTYKCAVVDVPFGGAK.[A]	1xBiotin [K9]; 1xCarbamidomethyl [C10]	2	11	P00367	P00367 [163-183]	P00367 1xBiotin [K171]	Glutamate dehydrogenase 1, mitochondrial OS=Homo sapiens OX=9606 GN=GLUD1 PE=1 SV=2	1	2424.21	0.646	1.106	1.105	0.979	43.7	107.6	119	119	110.7	112.9	33.5	41.9	103.2	51.9	146.6	75.9	123.9	114.2	114.1	263.4	18.4	106.2	143.5	50.5	19953.9	5927.72	7409.86	18253.8	9175.3	25928.2	13415.5	21899.8	20183.4	20176.7	46579.6	3247.62	18770.4	25378.7	8921.62
[K].FSPVTPKFTPVASK.[F]	1xBiotin [K7]	1	1	Q15942	Q15942 [266-279]	Q15942 1xBiotin [K272]	Zyxin OS=Homo sapiens OX=9606 GN=ZYX PE=1 SV=1	1	1731.91	1.443	0.977	1.105	1.014	127.7	90.9	88.8	100.5	92.2	117.7	144.6	124.2	81.6	92.3	88.4	77.5	86.3	139.3	97.7	106.5	72.8	79.7	89.6	101.7	293310	360324	309504	203297	230128	220336	193242	215210	347194	243535	265537	181409	198616	223442	253524
[R].YQLLPKMEIGPVSSSR.[F]	1xBiotin [K6]; 1xOxidation [M7]	1	16	Q96EB1	Q96EB1 [164-179]	Q96EB1 1xBiotin [K169]	Elongator complex protein 4 OS=Homo sapiens OX=9606 GN=ELP4 PE=1 SV=2	1	2047.04	2.019	0.821	1.105	0.963	169	100.1	50	86.5	94.4	223.8	110.5	155	54.7	98.1	91.8	44.9	45.8	156.1	110.9	79.3	60.5	86.5	52.7	129.4	218690	107962	151455	53462	95901.6	89730.5	43895.2	44792.3	152511	108328	77495.7	59077.6	84569	51478.5	126432
[R].IMKAQALR.[D]	1xBiotin [K3]	3	11	P07900; P08238	P07900 [613-620]; P08238 [605-612]	P07900 1xBiotin [K615]; P08238 1xBiotin [K607]	Heat shock protein HSP 90-alpha OS=Homo sapiens OX=9606 GN=HSP90AA1 PE=1 SV=5 Heat shock protein HSP 90-beta OS=Homo sapiens OX=9606 GN=HSP90AB1 PE=1 SV=4	1	1156.63	0.79	1.005	1.105	0.939	80.7	102.2	108.2	112.9	96	118.3	0.5	83.6	104.3	114.4	105.9	115.1	95.7	112	107	128.6	117	110.1	88.1	99.4	1.01304e+06	4437.55	715814	893205	979933	906349	985314	819087	959097	915954	1.1011e+06	1.00145e+06	943105	754266	851248	Shared
[K].VEPITKHIGLVYSGMGPDYR.[V]	1xBiotin [K6]	1	9	P25787	P25787 [65-84]	P25787 1xBiotin [K70]	Proteasome subunit alpha type-2 OS=Homo sapiens OX=9606 GN=PSMA2 PE=1 SV=2	1	2458.23	0.335	1.317	1.104	1.236	53.1	81.3	201.7	63.4	100.5	11.3	59.7	46.8	71.7	33.8	208.1	274.1	177.8	39.2	40.8	229.7	55.9	88.6	96.4	66	2473.93	13049.1	10228.5	15652.4	7377.5	45456.1	59868.2	38824.5	8562.12	8915.25	50166.7	12204.9	19342.7	21058.5	14416.3
[R].RSDDMFTFHGPGKSVFGTPTLETANK.[N]	1xBiotin [K13]; 1xOxidation [M5]	1	23	P49792	P49792 [1127-1152]	P49792 1xBiotin [K1139]	E3 SUMO-protein ligase RanBP2 OS=Homo sapiens OX=9606 GN=RANBP2 PE=1 SV=2	2	3082.44	1.484	1.882	1.103	1.129	143.4	95.5	88.4	85.5	87.4	154.1	5.5	160.3	102.6	4.5	108	82	95	203.3	119.1	91.9	75.9	121.9	93.9	82	608441	21737.4	632722	405117	17758.7	426278	323858	374982	802425	469985	362731	299785	481216	370856	323608
[R].GFGGKFGVQMDR.[V]	1xBiotin [K5]	1	14	Q14247	Q14247 [120-131]	Q14247 1xBiotin [K124]	Src substrate cortactin OS=Homo sapiens OX=9606 GN=CTTN PE=1 SV=2	1	1524.71	0.679	0.87	1.103	0.881	74.8	110.1	96.7	121.4	97	75.6	67.9	97.8	122.6	110.2	111.3	106.7	97.8	64	124.1	122.6	122.8	98.1	117.9	60.6	193360	173721	250169	313453	281762	284715	272749	250124	163532	317244	313563	313902	250878	301596	154920
[R].TGKGER.[N]	1xBiotin [K3]	1	6	P0DMV8	P0DMV8 [188-193]	P0DMV8 1xBiotin [K190]	Heat shock 70 kDa protein 1A OS=Homo sapiens OX=9606 GN=HSPA1A PE=1 SV=1	1	873.425	1.361	0.884	1.1	0.985	117	97.4	82.7	107.1	95.9	105.1	208.8	94.2	69.2	129.2	87.5	74.3	70.7	114.3	104.2	96.3	87	76.5	86.2	96.5	53772.1	106797	48183.5	35399.3	66103.5	44769.7	38009.8	36150.8	58460.5	53272.2	49244	44488.1	39121.2	44088.9	49352
[R].ALADDDFLTVTGKTVR.[L]	1xBiotin [K13]	1	10	P33991	P33991 [846-861]	P33991 1xBiotin [K858]	DNA replication licensing factor MCM4 OS=Homo sapiens OX=9606 GN=MCM4 PE=1 SV=5	1	1947.98	1.565	0.931	1.1	0.912	147.1	95.3	73.6	97	86.9	171.4	135.1	106.4	106.2	68	87.5	63.3	67.6	130.4	128	89.1	74.8	79.8	57	135.7	403222	317823	250268	249903	159947	205924	148928	159023	306836	301103	209650	175898	187771	134106	319249
[R].TQKIIWMPQELDAFQPYPIEIVPGK.[V]	1xBiotin [K3]	1	6	Q9Y6J8	Q9Y6J8 [143-167]	Q9Y6J8 1xBiotin [K145]	Serine/threonine/tyrosine-interacting-like protein 1 OS=Homo sapiens OX=9606 GN=STYXL1 PE=1 SV=1	1	3167.63	0.444	1.623	1.099	0.285	54.8	68.1	264.2	75.9	36.9	19.2	41.5	70.8	456.1	51.6	43.3	232.8	200.1	70.2	57.5	47.5	106.7	12.3	62.3	28	5841.07	12619.6	21524.5	138569	15682.5	13146.2	70716.8	60803.2	21333	17472.1	14443.4	32432.4	3746.52	18919.9	8493.67
[K].GPSSVEDIKAK.[M]	1xBiotin [K11]	1	15	P06748	P06748 [240-250]	P06748 1xBiotin [K250]	Nucleophosmin OS=Homo sapiens OX=9606 GN=NPM1 PE=1 SV=2	1	1356.68	1.056	0.935	1.099	0.973	105.2	99.6	93.2	107	95	103.4	103.3	106.5	85.2	104.9	98	91.6	72.7	124.2	128.2	105.2	93.6	93.4	102.1	87.8	599753	599101	617956	494094	608353	568211	531542	421700	720365	743527	610296	542824	542085	592045	509511
[K].VAAHASLNPALFSMKMELAGSNTTASSPAR.[A]	1xBiotin [K15]; 1xOxidation [M16]	1	8	Q9UIF9	Q9UIF9 [1158-1187]	Q9UIF9 1xBiotin [K1172]	Bromodomain adjacent to zinc finger domain protein 2A OS=Homo sapiens OX=9606 GN=BAZ2A PE=1 SV=4	1	3272.59	1.423	5.59	1.097	1.499	36.7	85.4	198.9	93.7	85.3	233.9	27	16.2	70.6	62.9	11.4	117.8	146.4	394.4	137.1	11.1	69	62.8	105.8	33.8	80283.2	9268.15	5550.65	24220.6	21584.4	3901.8	40435.7	50255.3	135391	47051.4	3800.47	23676.8	21550.2	36313.8	11612.7
[R].KNPGVGNGDDEAAELMQQVNVLK.[L]	1xBiotin [K1]	1	3	Q15691	Q15691 [182-204]	Q15691 1xBiotin [K182]	Microtubule-associated protein RP/EB family member 1 OS=Homo sapiens OX=9606 GN=MAPRE1 PE=1 SV=3	1	2652.28	0.227	0.207	1.096	0.794	41.5	182.7	37.8	200.3	37.7	49.7	24.1	39.5	25.9	277.5	173.8	36	48.5	25.3	190.5	46.5	281	220.2	35.8	25.9	17089.5	8279.64	13569.4	8888.74	95392.8	59747.4	12364.6	16675.1	8687.25	65496.6	15981.8	96600.2	75706.4	12319.1	8894.39
[K].SGKWEGLVYAPPGK.[E]	1xBiotin [K3]	1	5	Q9Y2W1	Q9Y2W1 [468-481]	Q9Y2W1 1xBiotin [K470]	Thyroid hormone receptor-associated protein 3 OS=Homo sapiens OX=9606 GN=THRAP3 PE=1 SV=2	1	1714.86	0.422	1.329	1.095	1.113	34.9	121.6	161.6	46.7	135.3	65.9	35	38.1	19.7	156	132.7	176.4	181.2	52.3	170.8	48.5	51	147.7	173	51.6	21508	11418	12438.5	6427.04	50959.4	43353.2	57621.7	59191	17085	55797.8	15844.7	16658.3	48253.4	56485.4	16853.8
[K].LKVNFLPEIITLSK.[E]	1xBiotin [K2]	1	14	Q14204	Q14204 [735-748]	Q14204 1xBiotin [K736]	Cytoplasmic dynein 1 heavy chain 1 OS=Homo sapiens OX=9606 GN=DYNC1H1 PE=1 SV=5	1	1841.06	0.689	1.151	1.095	1.114	81.4	96	110.5	105.1	107	94.2	21.4	97.9	111.1	38.3	142.1	127.9	143.1	80.5	76.5	121.6	125.4	148.6	123.8	47.5	33219.8	7533.63	34518.7	39174.9	13513	50107.3	45101.4	50446.1	28392.7	26988.4	42882.8	44230.8	52396.6	43659.5	16740.3
[K].QTPKVLVVQSFDMFK.[D]	1xBiotin [K4]	1	5	Q14865	Q14865 [644-658]	Q14865 1xBiotin [K647]	AT-rich interactive domain-containing protein 5B OS=Homo sapiens OX=9606 GN=ARID5B PE=1 SV=3	1	1993.03	0.487	1.113	1.094	1	50.4	103.5	129.2	113.3	103.5	114.4	26.6	44.5	158.8	71.5	91.4	114	176.8	49.5	100	83.2	147	91.4	149	82	18251.2	4235.59	7097.13	25332.6	11402.4	14572.9	18186.9	28191.2	7888.57	15949.9	13275.9	23448.4	14571.8	23757.4	13070.8
[R].SCLTKVELAK.[S]	1xBiotin [K5]; 1xCarbamidomethyl [C2]	1	4	Q9HCH0	Q9HCH0 [770-779]	Q9HCH0 1xBiotin [K774]	Nck-associated protein 5-like OS=Homo sapiens OX=9606 GN=NCKAP5L PE=1 SV=3	1	1374.71	0.074	0.9	1.094	0.973	9.1	112.7	115.5	153	109.7	8.8	12.5	3.1	104.8	169.6	108.9	111.6	152.6	9.1	162.6	114.7	147.7	197.3	105.9	90.7	14470.4	20628.4	5111.05	172614	279225	179233	183718	251228	15007.6	267703	188894	243210	324920	174364	149309
[R].LGKVADWTGATYQDK.[R]	1xBiotin [K3]	1	14	O15371	O15371 [39-53]	O15371 1xBiotin [K41]	Eukaryotic translation initiation factor 3 subunit D OS=Homo sapiens OX=9606 GN=EIF3D PE=1 SV=1	1	1878.91	1.105	0.909	1.094	1.303	117.2	106.1	58.7	98.5	119.4	142.5	139.6	106.7	6	126.3	136.8	124.4	70	13.9	117.4	149.6	15.6	142.2	30.9	178.3	95703.5	93763.7	71622.6	3998.72	84844.9	91902.4	83533.3	46978	9330.28	78808.5	100496	10444.1	95487.4	20723	119712
[K].SILAEYKIHNADVTLR.[S]	1xBiotin [K7]	1	30	Q9Y295	Q9Y295 [207-222]	Q9Y295 1xBiotin [K213]	Developmentally-regulated GTP-binding protein 1 OS=Homo sapiens OX=9606 GN=DRG1 PE=1 SV=1	1	2069.08	1.054	0.986	1.093	1.092	101.1	95.6	94.3	104.5	104.4	115.7	23.2	111.8	122.5	22	105.7	116.1	102.8	104.3	115.6	115.9	98.3	116.3	114.3	115.5	948918	189948	916944	1.00432e+06	180192	867080	952056	842971	855354	947975	950009	805639	953987	937046	947140
[M].SALEKSMHLGR.[L]	1xAcetyl [N-Term]; 1xBiotin [K5]	1	13	Q9Y570	Q9Y570 [2-12]	Q9Y570 1xAcetyl [N-Term]; 1xBiotin [K6]	Protein phosphatase methylesterase 1 OS=Homo sapiens OX=9606 GN=PPME1 PE=1 SV=3	1	1496.73	1.061	0.877	1.091	1.197	102	96.1	81	104.9	115.9	85	97.1	102.9	91.5	149.5	74.1	131.1	68.1	77	99.8	90	110.3	110.3	124.8	88.6	169122	193236	204804	182096	297478	147402	260876	135576	153323	198730	179128	219505	219579	248347	176372
[K].YPLKEIVVIHQDPEALK.[D]	1xBiotin [K4]	1	2	P41252	P41252 [845-861]	P41252 1xBiotin [K848]	Isoleucine--tRNA ligase, cytoplasmic OS=Homo sapiens OX=9606 GN=IARS1 PE=1 SV=2	1	2218.19	0.808	1.07	1.091	1.053	80.4	99.6	106.6	108.6	104.8	86.5	18.8	108.8	15.3	107.1	166.9	114.7	106.6	146.7	86.9	116.9	146.4	112.8	142.6	23	46039.2	9989.98	57870	8147.45	57013.3	88808.9	61011.8	56739	78040.1	46251.3	62193.4	77930.7	60028.8	75879	12256.2
[R].MPAFPGMDPAVLKAQLHK.[R]	1xBiotin [K13]	1	5	Q9BY89	Q9BY89 [1721-1738]	Q9BY89 1xBiotin [K1733]	Uncharacterized protein KIAA1671 OS=Homo sapiens OX=9606 GN=KIAA1671 PE=1 SV=2	1	2177.11	0.436	1.044	1.09	0.862	25.4	129.9	116.7	126.6	101.3	28.8	70.5	28	161.7	22	146.9	132	168.8	44.4	68.4	143.2	176.4	114.6	139.4	55	7585.84	18592.8	7392.54	42649.1	5788.86	38722	34796.4	44521.8	11699.9	18039.6	37759.5	46504.7	30216.3	36758.9	14490.4
[K].STKTINPSK.[Y]	1xBiotin [K3]	1	12	P42338	P42338 [416-424]	P42338 1xBiotin [K418]	Phosphatidylinositol 4,5-bisphosphate 3-kinase catalytic subunit beta isoform OS=Homo sapiens OX=9606 GN=PIK3CB PE=1 SV=1	1	1201.62	1.287	0.984	1.088	1.001	123.3	95.9	80.6	104.3	95.9	124.8	134.8	93.6	63.9	112.3	97	81.5	76.5	110.5	117.4	105.6	92.5	86.5	97.1	105.9	2.4547e+06	2.65159e+06	1.83985e+06	1.25702e+06	2.20844e+06	1.90795e+06	1.60338e+06	1.50364e+06	2.1724e+06	2.30818e+06	2.07646e+06	1.81966e+06	1.70081e+06	1.90912e+06	2.08172e+06
[K].STTTGHLIYKCGGIDK.[R]	1xBiotin [K10]; 1xCarbamidomethyl [C11]	3	8	P68104	P68104 [21-36]	P68104 1xBiotin [K30]	Elongation factor 1-alpha 1 OS=Homo sapiens OX=9606 GN=EEF1A1 PE=1 SV=1	1	1976.96	0.621	0.79	1.087	0.886	73.4	119.4	94.3	127.4	85.6	57.8	78.9	91.3	128.2	128.7	93.2	101.3	138.8	4.3	109.5	136.8	139.9	91.9	114.1	85.2	167927	228889	265139	372261	373660	270621	293979	403057	12346	317741	397134	406025	266915	331122	247422
[K].FGLSVGHHLGKSIPTDNQIK.[A]	1xBiotin [K11]	1	32	P15559	P15559 [252-271]	P15559 1xBiotin [K262]	NAD(P)H dehydrogenase [quinone] 1 OS=Homo sapiens OX=9606 GN=NQO1 PE=1 SV=1	1	2374.23	0.553	1.071	1.086	1.002	83.1	100.2	107.3	108.9	100.5	96.6	0.3	87.2	174.6	31	105.1	124.1	112.6	98.2	127.6	108.9	114.2	120.6	105.4	93.6	3.16676e+06	11395.3	2.86074e+06	5.72593e+06	1.01609e+06	3.4482e+06	4.07009e+06	3.69135e+06	3.2199e+06	4.18588e+06	3.56994e+06	3.74577e+06	3.95403e+06	3.45663e+06	3.06914e+06
[K].NSELKLIYVTPEK.[I]	1xBiotin [K5]	1	13	P46063	P46063 [181-193]	P46063 1xBiotin [K185]	ATP-dependent DNA helicase Q1 OS=Homo sapiens OX=9606 GN=RECQL PE=1 SV=3	1	1759.93	1.18	1.161	1.086	0.9	118.1	100.1	97.8	93.9	90.1	93.2	131.2	122.2	32.6	116.4	103.6	135.1	89.3	101.1	126.4	92.6	97.1	93.2	103.1	63	55896.8	78674.5	73241.8	19541	69777.6	62083.4	80997	53509.2	60612.3	75757.5	55509.8	58185.3	55856.5	61778.4	37767.4
[K].KNPQAVLDVLKFYDSNTVK.[Q]	1xBiotin [K11]	1	7	Q13177	Q13177 [118-136]	Q13177 1xBiotin [K128]	Serine/threonine-protein kinase PAK 2 OS=Homo sapiens OX=9606 GN=PAK2 PE=1 SV=3	2	2405.25	0.527	1.23	1.086	1.317	50.2	95.4	117.3	103.6	133.4	58.9	27.3	79.3	162.4	26.4	111.9	156.7	137.6	37.6	70.7	122.1	121.5	156.5	213.8	17.2	27618.6	12814.4	37153.3	76098.4	12380.4	52450.3	73443	64497.4	17610.5	33148.6	57241.6	56939.6	73346.4	100204	8045.32
[R].ISAVEPKTALPFNR.[F]	1xBiotin [K7]	1	5	Q8WWI1	Q8WWI1 [299-312]	Q8WWI1 1xBiotin [K305]	LIM domain only protein 7 OS=Homo sapiens OX=9606 GN=LMO7 PE=1 SV=3	1	1768.94	0.749	0.177	1.083	0.819	98.7	131.8	18.8	142.7	108	6.1	147.2	107.3	106.3	167.1	143.3	18.8	67.7	20.4	155.2	126.7	163	117.4	145.6	7.9	5963.16	144658	105400	104431	164207	140809	18518.3	66526.3	20041.3	152440	124463	160126	115381	143062	7764.21
[K].EIAEAYLGKTVTNAVVTVPAYFNDSQR.[Q]	1xBiotin [K9]	1	22	P11142	P11142 [129-155]	P11142 1xBiotin [K137]	Heat shock cognate 71 kDa protein OS=Homo sapiens OX=9606 GN=HSPA8 PE=1 SV=1	1	3182.58	0.852	1.199	1.083	0.951	83.1	97.6	117	109.5	92.8	81.6	87	92.9	106	102.1	98.7	122.4	158.5	72.4	61.1	114.8	114.6	87	103.8	97	114073	121633	129975	148241	142744	138038	171189	221684	101216	85507.3	160481	160234	121646	145174	135694
[R].LALTLRPCAPILGAKVQSYEK.[E]	1xBiotin [K15]; 1xCarbamidomethyl [C8]	1	1	P28340	P28340 [353-373]	P28340 1xBiotin [K367]	DNA polymerase delta catalytic subunit OS=Homo sapiens OX=9606 GN=POLD1 PE=1 SV=2	1	2554.39	2.572	1.639	1.081	1.253	163.4	63.5	104.2	89.2	79.6	95.1	149	159.2	57.9	27	140.9	26.3	300.6	95	81.3	29.2	137.3	72.6	45.5	83.1	12863.6	20144.8	21521.6	7833.22	3656.93	19051	3552.11	40646.1	12841.1	10999.8	3953.91	18563.9	9817.58	6149.99	11236.2
[K].FKTQIALEPEQILR.[Y]	1xBiotin [K2]	1	3	Q16342	Q16342 [244-257]	Q16342 1xBiotin [K245]	Programmed cell death protein 2 OS=Homo sapiens OX=9606 GN=PDCD2 PE=1 SV=2	1	1912.04	0.611	0.468	1.081	0.354	75.1	142.4	66.6	162.9	52.9	70.8	79.8	138.4	177.6	151.4	116	133.2	32.3	70.8	31.5	173.2	192	62.9	14	56.2	19117.3	21539.3	37335.4	47927.3	40843.1	31294.7	35953.2	8707.98	19106.8	8491.49	46729.7	51800.4	16982	3782.53	15171.9
[R].VAPPGLTQIPQIQKTEISFRPNDPK.[S]	1xBiotin [K14]	1	3	P05026	P05026 [72-96]	P05026 1xBiotin [K85]	Sodium/potassium-transporting ATPase subunit beta-1 OS=Homo sapiens OX=9606 GN=ATP1B1 PE=1 SV=1	1	3000.6	0.898	1.108	1.08	1.097	79.2	101.4	98.5	109.6	111.3	81.5	117.2	77	130.6	18.5	104.4	101.4	92.9	144.7	104.4	117.4	112.8	115.3	114.5	67.3	80497.2	115762	75990	128973	18222.4	103101	100121	91689.6	142906	103090	115950	111369	113841	113074	66437.6
[K].KNVSINTVTYEWAPPVQNQALAR.[Q]	1xBiotin [K1]	1	25	Q9UGI8	Q9UGI8 [102-124]	Q9UGI8 1xBiotin [K102]	Testin OS=Homo sapiens OX=9606 GN=TES PE=1 SV=1	1	2825.44	1.099	0.932	1.08	0.915	106.2	95.8	90.3	106.9	100.9	102.7	139.2	95.6	87	128.7	92.6	87.3	90.5	81.1	120.4	103.4	94	100.2	97.6	79.6	274470	371891	255471	232544	343812	247555	233397	241808	216792	321642	276229	251068	267859	260746	212677
[K].MKIEEYIK.[K]	1xBiotin [K2]	1	1	P53804	P53804 [1617-1624]	P53804 1xBiotin [K1618]	E3 ubiquitin-protein ligase TTC3 OS=Homo sapiens OX=9606 GN=TTC3 PE=1 SV=2	1	1279.64	0.379	0.556	1.078	0.346	49.9	131.6	131	141.9	45.5	48.2	29.6	53.7	127	257.1	53.9	126.5	143	28.6	136.9	150.2	126.2	10.2	165	44	16814.9	10313.2	18747.1	44321.2	89723.7	18811.3	44130.8	49893.2	9994.11	47787.4	52399.1	44041.8	3566.23	57576.4	15337.8
[R].AKGASGVEPGR.[C]	1xBiotin [K2]	1	1	Q96EZ8	Q96EZ8 [73-83]	Q96EZ8 1xBiotin [K74]	Microspherule protein 1 OS=Homo sapiens OX=9606 GN=MCRS1 PE=1 SV=1	1	1254.63	1.335	0.856	1.078	1.003	132.1	99	73.3	99.7	95.9	132.7	143.1	99.1	80.9	100.7	99.4	73.6	69.2	121.8	110.3	87.2	100.1	81.1	96.4	104.3	252079	271861	188225	153641	191329	188799	139729	131471	231298	209585	165601	190164	154040	183000	198123
[R].AAKLIQR.[A]	1xBiotin [K3]	7	10	P49792	P49792 [2163-2169]	P49792 1xBiotin [K2165]	E3 SUMO-protein ligase RanBP2 OS=Homo sapiens OX=9606 GN=RANBP2 PE=1 SV=2	1	1025.59	1.216	1.097	1.078	1.056	120.7	92.8	90.9	100	95.6	113.8	121.5	90.6	74.5	120.6	87.5	85.7	81.7	141.7	94.3	102.8	81.7	90.1	86.2	127.4	1.14721e+06	1.22534e+06	913644	751341	1.21597e+06	882371	863817	823854	1.42856e+06	950829	1.03624e+06	823683	908993	869226	1.28453e+06
[K].LSQPQSKSSFPLPGR.[K]	1xBiotin [K7]	1	25	Q9NYS0	Q9NYS0 [168-182]	Q9NYS0 1xBiotin [K174]	NF-kappa-B inhibitor-interacting Ras-like protein 1 OS=Homo sapiens OX=9606 GN=NKIRAS1 PE=1 SV=1	1	1854.95	0.879	0.806	1.078	0.852	95.2	106.7	86	115	97	92.9	118.7	82.5	104.2	136.3	93.9	79.1	84	91.5	125.3	112.3	105.5	99.1	94.7	80	800080	1.02197e+06	710634	896842	1.17342e+06	808153	681009	722782	787450	1.07879e+06	966406	908469	853424	814850	688913
[K].VDKSAVGFEYQGK.[T]	1xBiotin [K3]	1	6	Q14247	Q14247 [206-218]	Q14247 1xBiotin [K208]	Src substrate cortactin OS=Homo sapiens OX=9606 GN=CTTN PE=1 SV=2	1	1653.79	1.098	0.777	1.076	0.945	112.1	102.1	79.3	109.9	96.5	109.5	151.5	102	96.2	99.7	102.3	67.4	85.4	77.4	125.4	107.3	102.4	101.2	94.2	78	195013	269987	181771	171423	177577	182300	120141	152100	137982	223375	191094	182481	180333	167827	138949
[K].YKFEVYEK.[N]	1xBiotin [K2]	1	14	P00374	P00374 [178-185]	P00374 1xBiotin [K179]	Dihydrofolate reductase OS=Homo sapiens OX=9606 GN=DHFR PE=1 SV=2	1	1331.63	0.904	0.854	1.075	0.907	102.1	106.2	86.7	113.4	91.7	101.5	101.7	82.9	91.7	120.7	105.6	79.3	103.1	86.2	129.8	112.7	100.7	109.8	91.2	83.2	355819	356564	290734	321535	423175	370133	277806	361283	302265	454908	395146	352918	384740	319599	291527
[K].GMKVEVLNSDAVLPSR.[V]	1xBiotin [K3]; 1xOxidation [M2]	1	8	Q969R5	Q969R5 [213-228]	Q969R5 1xBiotin [K215]	Lethal(3)malignant brain tumor-like protein 2 OS=Homo sapiens OX=9606 GN=L3MBTL2 PE=1 SV=1	1	1956.99	6.982	0.685	1.074	0.516	281.1	34.7	34.6	131.6	17.9	238.8	257.1	198.5	29.5	126.9	28.4	86.9	29.4	10.5	136.3	111.8	15.6	15.2	5.9	209	115471	124297	96000.7	14268.9	61360.3	13749.8	42037.3	14198.6	5072.14	65921.2	54059.2	7547.16	7364.61	2855.77	101062
[R].ISCKEELLLGR.[T]	1xBiotin [K4]; 1xCarbamidomethyl [C3]	1	1	P62324	P62324 [147-157]	P62324 1xBiotin [K150]	Protein BTG1 OS=Homo sapiens OX=9606 GN=BTG1 PE=1 SV=1	1	1543.8	1.597	1.401	1.073	1.123	134.4	84.1	96.7	90.3	94.5	132.6	162.4	121.6	35.8	112.5	83	95.3	64.7	157.5	108	89.1	73.5	61.4	93.2	109.4	68018.8	83345.4	62392	18358	57707.3	42584.5	48916.2	33177.3	80841.8	55431.7	45699.5	37713.8	31522.6	47820.5	56159.7
[K].TGEEINFGKLITKPSEGTTLR.[V]	1xBiotin [K9]	1	6	P49959	P49959 [408-428]	P49959 1xBiotin [K416]	Double-strand break repair protein MRE11 OS=Homo sapiens OX=9606 GN=MRE11 PE=1 SV=3	1	2517.3	1.75	1.391	1.073	3.873	154.6	88.3	122.9	43.2	91.1	47.1	86.3	82.8	69.2	11.1	47.3	49.8	72.8	65.8	375.3	23.1	11.9	42.8	466	48.8	11672.1	21393.5	20525.6	17150	2741.32	11726.5	12346.1	18044.4	16312.1	93036.3	5732.83	2941.38	10617.6	115518	12090.5
[M].SLKLQASNVTNK.[N]	1xAcetyl [N-Term]; 1xBiotin [K3]	1	15	Q9UKM9	Q9UKM9 [2-13]	Q9UKM9 1xAcetyl [N-Term]; 1xBiotin [K4]	RNA-binding protein Raly OS=Homo sapiens OX=9606 GN=RALY PE=1 SV=1	1	1570.83	1.031	0.796	1.072	0.88	106.2	107.5	77.5	114.3	94.5	97.1	126.1	103.6	94.2	107.1	104.8	75.6	74.9	103.4	126.3	111.5	101	92.2	93.7	88.6	316209	410716	337419	306834	348719	341387	246121	244113	336821	411306	363148	329074	300359	305070	288725
[K].EQKMALPMPTK.[R]	1xBiotin [K3]; 1xOxidation [M4]	1	6	Q9P265	Q9P265 [116-126]	Q9P265 1xBiotin [K118]	Disco-interacting protein 2 homolog B OS=Homo sapiens OX=9606 GN=DIP2B PE=1 SV=3	1	1515.74	1.227	0.908	1.072	1.112	105.3	98.2	82.6	105.2	108.7	90.3	134.7	94.8	72.7	88.4	109.8	66	74.4	177.6	89.2	101.7	94.7	97.9	85.7	122.1	260870	389185	273866	209912	255318	317158	190669	214813	513022	257591	293822	273673	282747	247634	352585
[K].ITPLKTCFK.[K]	1xBiotin [K5]; 1xCarbamidomethyl [C7]	1	7	Q7Z3E1	Q7Z3E1 [33-41]	Q7Z3E1 1xBiotin [K37]	Protein mono-ADP-ribosyltransferase TIPARP OS=Homo sapiens OX=9606 GN=TIPARP PE=1 SV=1	1	1333.7	0.922	0.75	1.072	0.795	99.7	108.1	83.5	115.9	92.9	100.5	75.3	123.7	108.9	123.5	109.1	84.2	81.7	85.1	116.9	133.5	79.6	97.8	86.6	93.7	252981	189545	311343	274033	310760	274441	211893	205521	214156	294161	335856	200281	246224	217920	235721
[K].GQPLCVLSAMKMETVVTSPMEGTVR.[K]	1xBiotin [K11]; 1xCarbamidomethyl [C5]; 1xOxidation [M]	1	999	P11498	P11498 [1134-1158]	P11498 1xBiotin [K1144]	Pyruvate carboxylase, mitochondrial OS=Homo sapiens OX=9606 GN=PC PE=1 SV=2	1	2963.42	1.58	1.089	1.072	0.956	135.8	85.9	93.6	102.6	82.1	129.7	157.2	127.4	81.8	82.1	97.8	89.4	81.2	108.5	102.2	98.1	87.6	78.5	71.1	107.6	1.02177e+08	1.23764e+08	1.00302e+08	6.439e+07	6.46647e+07	7.70109e+07	7.04124e+07	6.39758e+07	8.54513e+07	8.05001e+07	7.72301e+07	6.89939e+07	6.17878e+07	5.59565e+07	8.47079e+07
[R].NPKFILAPAK.[Q]	1xBiotin [K3]	1	14	P13674	P13674 [318-327]	P13674 1xBiotin [K320]	Prolyl 4-hydroxylase subunit alpha-1 OS=Homo sapiens OX=9606 GN=P4HA1 PE=1 SV=2	1	1324.74	0.935	0.951	1.071	0.872	103.7	115.7	79.4	112.4	88.8	92.8	102.8	112.6	75.4	114.8	120.4	74.1	78.8	114.5	111.5	129	109.3	88	71.2	105	144349	159941	175169	117337	178577	187381	115278	122544	178182	173477	200751	170073	136988	110808	163314
[K].IPQLYKAVLPVTCHR.[D]	1xBiotin [K6]; 1xCarbamidomethyl [C13]	1	12	Q96N67	Q96N67 [2113-2127]	Q96N67 1xBiotin [K2118]	Dedicator of cytokinesis protein 7 OS=Homo sapiens OX=9606 GN=DOCK7 PE=1 SV=4	1	2021.08	0.756	0.834	1.071	0.952	70.6	119	87	110.1	113.3	103.7	23.9	76.5	2.9	128.9	137.1	114.3	94.2	73.6	119.3	116	146.8	116.4	122.7	124	90358.6	20793.9	66642.7	2533.58	112350	119474	99585.3	82071.2	64156.2	103959	101068	127982	101483	106908	108083
[K].APAQKAPAPK.[A]	1xBiotin [K5]	1	1	P50914	P50914 [200-209]	P50914 1xBiotin [K204]	60S ribosomal protein L14 OS=Homo sapiens OX=9606 GN=RPL14 PE=1 SV=4	1	1204.65	0.809	0.822	1.071	0.975	84.1	104	92.7	117.7	101.4	85.6	146.7	15.5	95	121.6	105.9	78.1	94.4	97.1	119.8	130.2	99.3	105.7	101.8	103.2	91117.3	156086	16474.8	101020	129378	112681	83037.1	100380	103356	127486	138540	105666	112438	108350	109833
[K].EITALAPSTMKIK.[I]	1xBiotin [K]; 1xOxidation [M10]	6	19	P60709; P68133; P63261	P60709 [316-328]; P68133 [318-330]; P63261 [316-328]	P60709 1xBiotin [K]; P68133 1xBiotin [K]; P63261 1xBiotin [K]	Actin, cytoplasmic 1 OS=Homo sapiens OX=9606 GN=ACTB PE=1 SV=1 Actin, alpha skeletal muscle OS=Homo sapiens OX=9606 GN=ACTA1 PE=1 SV=1 Actin, cytoplasmic 2 OS=Homo sapiens OX=9606 GN=ACTG1 PE=1 SV=1	1	1644.87	2.114	0.775	1.07	1.295	176.3	76.8	59.5	91.3	96	157.6	164.3	135.3	64	68.7	95.7	47.3	53.2	163.8	101.9	81.6	68.5	85.8	82.9	129.5	1.38147e+06	1.44048e+06	1.18679e+06	561342	602134	839280	415032	466558	1.43603e+06	893479	715648	600735	751905	726672	1.13515e+06	Shared
[K].NQVPKLQPQITMIPPSAQPPR.[T]	1xBiotin [K5]	1	12	P78344	P78344 [485-505]	P78344 1xBiotin [K489]	Eukaryotic translation initiation factor 4 gamma 2 OS=Homo sapiens OX=9606 GN=EIF4G2 PE=1 SV=1	1	2566.36	1.076	0.992	1.07	0.946	105.8	98.4	97.5	105.2	93.1	95.2	116.6	102.6	4.1	185.4	95.4	135.3	94.6	82.7	119.8	102.1	85.3	114.6	90.3	76	104064	127391	112158	4530.17	202687	104277	147834	103410	90399.9	130976	111578	93252.4	125276	98651.9	83014.9
[K].AFSIGKMSTAK.[R]	1xBiotin [K]	1	14	O15042	O15042 [83-93]	O15042 1xBiotin [K]	U2 snRNP-associated SURP motif-containing protein OS=Homo sapiens OX=9606 GN=U2SURP PE=1 SV=2	1	1366.69	0.839	0.919	1.07	0.94	84.5	105.7	98.3	120.9	90.7	84.8	102	76.2	90.9	115.1	106.1	98.6	105.8	81.6	123.1	91.4	121.3	126.6	91	85.4	301537	362791	271014	323173	409308	377048	350664	375989	289935	437771	324975	431243	450214	323539	303743
[K].ASTPVLKSSTPTPR.[S]	1xBiotin [K7]	1	13	Q04724	Q04724 [310-323]	Q04724 1xBiotin [K316]	Transducin-like enhancer protein 1 OS=Homo sapiens OX=9606 GN=TLE1 PE=1 SV=2	1	1667.88	0.981	0.957	1.069	1.147	93.5	97.2	93.8	104	111.5	91.9	110.1	91.1	95.6	88.2	112.2	84.5	92.1	103.7	103.1	95.3	102.2	115.3	109.6	105.2	246072	294738	243957	255931	236243	300482	226188	246778	277659	276060	255251	273596	308720	293572	281791
[M].AAGFKTVEPLEYYR.[R]	1xAcetyl [N-Term]; 1xBiotin [K5]	1	6	Q96B26	Q96B26 [2-15]	Q96B26 1xAcetyl [N-Term]; 1xBiotin [K6]	Exosome complex component RRP43 OS=Homo sapiens OX=9606 GN=EXOSC8 PE=1 SV=1	1	1911.93	0.268	1.492	1.067	0.882	28.5	106.2	158.5	113.3	93.6	20.2	27.2	75.2	3.2	353.3	101.3	164.4	57	151.2	127.8	82.7	108.1	89.3	120.1	18.8	13570	18262.8	50605.3	2144.68	237639	68153.3	110568	38364.8	101712	85938.1	55651.7	72719.9	60089.7	80805.2	12634.2
[R].YNLYTAEGKYIFK.[E]	1xBiotin [K9]	1	15	Q8N9N2	Q8N9N2 [323-335]	Q8N9N2 1xBiotin [K331]	Activating signal cointegrator 1 complex subunit 1 OS=Homo sapiens OX=9606 GN=ASCC1 PE=1 SV=1	1	1835.9	1.147	0.924	1.066	1.119	106.1	97.6	90.2	104.1	101.9	122.5	99.5	104.7	104.8	86.7	96.3	89	86.1	91	104.7	94.1	102.7	120.4	97.1	100.5	109809	89153.8	93801.7	93899.5	77741	86303.3	79763	77155.5	81559.6	93831.6	84313.3	92032.7	107857	87015	90046.3
[R].VLMKSPSPALHPPQK.[Y]	1xBiotin [K4]	1	89	Q9H6S0	Q9H6S0 [1217-1231]	Q9H6S0 1xBiotin [K1220]	3'-5' RNA helicase YTHDC2 OS=Homo sapiens OX=9606 GN=YTHDC2 PE=1 SV=2	1	1855.99	0.832	0.93	1.066	0.922	86.5	105.5	98.2	112.5	97.3	88.4	102.2	83.8	100.8	109.5	107.7	100.2	105.3	92.2	100.1	119	114.9	99.3	101.9	74.6	4.01058e+06	4.64103e+06	3.80585e+06	4.57583e+06	4.97149e+06	4.89088e+06	4.54997e+06	4.77763e+06	4.18369e+06	4.54464e+06	5.40029e+06	5.21355e+06	4.50814e+06	4.62769e+06	3.38813e+06
[K].TGLKEFLK.[T]	1xBiotin [K4]	1	1	P04114	P04114 [3156-3163]	P04114 1xBiotin [K3159]	Apolipoprotein B-100 OS=Homo sapiens OX=9606 GN=APOB PE=1 SV=2	1	1161.63	1.672	1.64	1.065	1.609	135.5	82.9	88.3	86.4	106.9	89.6	130.7	156	19.5	80	93.3	84.5	85.2	152.9	78.1	99.3	83.3	103.1	94.2	150.1	80064.1	116781	139367	17466.7	71475	83332.3	75534.3	76135	136654	69822	88735.5	74446.5	92163.6	84187.3	134074
[R].VTGTNKGISPVPINLR.[V]	1xBiotin [K6]	2	58	P50570	P50570 [108-123]	P50570 1xBiotin [K113]	Dynamin-2 OS=Homo sapiens OX=9606 GN=DNM2 PE=1 SV=2	1	1892.04	1.438	0.896	1.064	0.91	146.7	91.4	81.9	99.9	80.1	142.3	157.5	113.1	78.6	112.6	88.6	68.8	79.4	118	102.7	96.9	83.7	77.6	77.7	102.5	6.29694e+06	6.96587e+06	5.00134e+06	3.47858e+06	4.98282e+06	3.92134e+06	3.04172e+06	3.51258e+06	5.22005e+06	4.54258e+06	4.28671e+06	3.70149e+06	3.4352e+06	3.43832e+06	4.53385e+06
[K].GLWMPLGKEVK.[V]	1xBiotin [K]	1	9	Q8TA86	Q8TA86 [91-101]	Q8TA86 1xBiotin [K]	Retinitis pigmentosa 9 protein OS=Homo sapiens OX=9606 GN=RP9 PE=1 SV=2	1	1483.78	0.552	1.026	1.063	0.91	60.6	109.9	112.8	116.8	100	61.4	12.8	74.1	104.2	111.3	125	138.9	114.2	87.3	115.9	130.6	118.3	118.5	101.3	86.2	80416.3	16821.6	96995.6	136462	145803	163785	181938	149646	114306	151795	171076	155011	155192	132656	112873
[R].VGFQYEGTYKWVNPHK.[L]	1xBiotin [K10]	1	26	P11413	P11413 [499-514]	P11413 1xBiotin [K508]	Glucose-6-phosphate 1-dehydrogenase OS=Homo sapiens OX=9606 GN=G6PD PE=1 SV=4	1	2179.04	0.786	1.168	1.063	1.06	77.5	98.5	115	104.7	104.4	80.1	3.8	114.7	101.9	78.7	123.5	126.2	105	119	120.6	93.4	108.3	127	108	89.8	357357	17068.4	511285	454438	351134	550546	562769	468110	530679	537589	416538	482871	566279	481534	400537
[M].GFLKLIEIENFK.[S]	1xBiotin [K4]	1	8	Q14683	Q14683 [2-13]	Q14683 1xBiotin [K5]	Structural maintenance of chromosomes protein 1A OS=Homo sapiens OX=9606 GN=SMC1A PE=1 SV=2	1	1676.91	0.45	0.899	1.062	0.635	31.4	46.7	206.9	89.5	125.6	20.6	33.6	37	247.9	45.7	50	221.5	222.7	28.6	48.6	95.8	145	157.4	134.5	11.2	8509.59	13881.1	15300.4	102459	18901.2	20649.2	91560.9	92066.2	11806.7	20070.2	39596.5	59954.8	65077	55612	4624.07
[K].IFSSLPLKMVEPQKPSLPNQQGIGSR.[E]	1xBiotin [K]; 1xOxidation [M9]	1	11	Q9HCM1	Q9HCM1 [912-937]	Q9HCM1 1xBiotin [K]	Retroelement silencing factor 1 OS=Homo sapiens OX=9606 GN=RESF1 PE=1 SV=3	1	3093.62	1.502	1.182	1.06	0.805	137.3	91.4	108	96.9	66.3	54.6	15.6	266.9	175.7	36.4	18.3	8.2	43	385.2	38.5	98.1	20.3	14.8	26.4	298	21401	6107.63	104555	68825.7	14244.5	7181.15	3193.65	16833	150876	15092.4	38438.3	7965.62	5782.39	10337.8	116746
[K].LKELFPVLCQPDNPSVR.[T]	1xBiotin [K2]; 1xCarbamidomethyl [C9]	1	24	Q14562	Q14562 [115-131]	Q14562 1xBiotin [K116]	ATP-dependent RNA helicase DHX8 OS=Homo sapiens OX=9606 GN=DHX8 PE=1 SV=1	1	2238.14	0.773	0.82	1.059	1.076	78.6	116.8	55.1	123.7	125.7	79.9	72.8	101.4	131.3	54.3	118.7	142.2	56	44.5	125.7	131.3	120.1	150.5	127.8	43.4	77136.1	70283.1	97928.8	126758	52465.8	114646	137332	54093.9	42996.5	121403	126749	115994	145377	123379	41928.9
[R].YIGIVKQAGLER.[M]	1xBiotin [K6]	1	14	P52597	P52597 [219-230]	P52597 1xBiotin [K224]	Heterogeneous nuclear ribonucleoprotein F OS=Homo sapiens OX=9606 GN=HNRNPF PE=1 SV=3	1	1572.86	1.382	1.097	1.059	1.117	124.4	90	94.2	91	100.5	90.6	117.5	152.3	85	110.2	70.6	89	77.4	144.4	74.7	122.3	86	95.6	89.4	94.9	105842	137292	177915	99290.9	128703	82481.6	103989	90463.6	168694	87319.6	142907	100416	111714	104464	110888
[R].KGCNPLAQTGR.[S]	1xBiotin [K1]; 1xCarbamidomethyl [C3]	1	12	Q8IUC4	Q8IUC4 [23-33]	Q8IUC4 1xBiotin [K23]	Rhophilin-2 OS=Homo sapiens OX=9606 GN=RHPN2 PE=1 SV=1	1	1427.69	1.092	0.85	1.057	0.938	107.9	102	86.7	107.8	95.6	119.7	102.2	106.1	107.3	93.6	100.3	85.2	77.7	106.7	106	116.6	97.8	94	96.7	90.1	1.49028e+06	1.27196e+06	1.3211e+06	1.33495e+06	1.16449e+06	1.24831e+06	1.06068e+06	966671	1.32832e+06	1.31991e+06	1.45153e+06	1.21675e+06	1.17047e+06	1.20373e+06	1.12136e+06
[K].EQQKGVQPLTFG.[-]	1xBiotin [K4]	1	28	Q96BR5	Q96BR5 [220-231]	Q96BR5 1xBiotin [K223]	Cytochrome c oxidase assembly factor 7 OS=Homo sapiens OX=9606 GN=COA7 PE=1 SV=2	1	1557.77	1.026	0.844	1.057	0.835	107.7	105	88.6	111	87.7	95	132	104	91.2	133.9	101.4	85.6	83.1	100.4	116	107.1	97.4	85.9	84.7	82.2	2.24369e+06	3.11853e+06	2.4575e+06	2.15547e+06	3.16399e+06	2.39492e+06	2.02229e+06	1.96421e+06	2.37248e+06	2.74143e+06	2.53135e+06	2.3013e+06	2.02881e+06	2.00024e+06	1.94303e+06
[K].AIVLQKTIDYIQFLHK.[E]	1xBiotin [K6]	1	1	Q9UH92	Q9UH92 [174-189]	Q9UH92 1xBiotin [K179]	Max-like protein X OS=Homo sapiens OX=9606 GN=MLX PE=1 SV=2	1	2156.19	0.827	0.662	1.057	1.774	72	87.1	57.7	99.4	183.9	145	77.9	41.8	94.3	69.8	113.8	62.5	103.7	19.5	120.2	37.9	107.7	199.1	201.9	104.9	21322.8	11465.1	6153.75	13870.4	10265.7	16732.3	9188.38	15259	2872.42	17681.6	5570.15	15835.2	29285.9	29690.1	15435.9
[R].KGAAPAPPR.[K]	1xBiotin [K1]	1	9	Q13428	Q13428 [449-457]	Q13428 1xBiotin [K449]	Treacle protein OS=Homo sapiens OX=9606 GN=TCOF1 PE=1 SV=3	1	1090.58	1.103	1.357	1.056	1.099	90.5	98.8	115.3	103.1	92.3	90.5	122.6	79.3	71.9	98.8	99.6	97.5	115.4	135.1	105.1	103.2	96.7	82.6	109.4	92.4	108214	146528	94725.8	85872.3	118126	118997	116486	137899	161436	125663	123285	115576	98695.3	130809	110428
[-].MQSNKTFNLEK.[Q]	1xAcetyl [N-Term]; 1xBiotin [K5]; 1xOxidation [M1]	1	15	Q15233	Q15233 [1-11]	Q15233 1xAcetyl [N-Term]; 1xBiotin [K5]	Non-POU domain-containing octamer-binding protein OS=Homo sapiens OX=9606 GN=NONO PE=1 SV=4	1	1623.75	1.929	0.695	1.056	1.01	165.6	87.6	60.9	100.8	85	151.6	178.2	150.7	75.2	80.2	92.4	55.8	43.4	123.9	93.5	92.3	79.4	76	77.8	129.5	317989	373639	316028	157782	168303	193727	116965	91090.3	259798	196035	193618	166609	159435	163250	271641
[K].HNMDIGTWDNKGPVPK.[A]	1xBiotin [K]; 1xOxidation [M3]	1	3	Q9BYJ9	Q9BYJ9 [267-282]	Q9BYJ9 1xBiotin [K]	YTH domain-containing family protein 1 OS=Homo sapiens OX=9606 GN=YTHDF1 PE=1 SV=1	1	2050.95	1.406	0.889	1.055	1.215	113.2	101.5	90.3	71.7	123.3	128.4	179	97.9	8.3	127.4	115.2	1.3	102.4	138.8	137.1	8.7	81.3	9.7	139.9	224.6	229927	320657	175419	14835.1	228116	206285	2276.74	183424	248532	245510	15657.9	145620	17363.9	250612	402162
[K].ITMQPAKIITIPATQLAQCQLQTK.[S]	1xBiotin [K7]; 1xCarbamidomethyl [C19]; 1xOxidation [M3]	1	1	Q15723	Q15723 [452-475]	Q15723 1xBiotin [K458]	ETS-related transcription factor Elf-2 OS=Homo sapiens OX=9606 GN=ELF2 PE=1 SV=2	1	2938.56	3.054	1.574	1.055	0.998	231.9	36.8	58	38.8	134.5	50.7	237.9	261.7	16.6	37.8	175.9	31.6	59.5	137.3	28.5	98.4	39.9	16.6	138	169.6	13286.9	62380	68609.4	4350.37	9906.39	46107.2	8289.11	15590.1	36005.7	7474.93	25798.2	10448.8	4343.77	36184.2	44466.8
[K].TWTVVDAKTLK.[K]	1xBiotin [K8]	1	2	P13010	P13010 [275-285]	P13010 1xBiotin [K282]	X-ray repair cross-complementing protein 5 OS=Homo sapiens OX=9606 GN=XRCC5 PE=1 SV=3	1	1487.79	0.947	0.485	1.053	0.605	99.3	99	84.5	114.9	102.4	167.3	94.3	79.9	84.4	197.2	94.1	95.7	80.3	38.1	109.2	115.3	88.9	97.3	38.6	119.3	90042.7	50792.8	43031	45443	106166	50647.2	51528.8	43222.1	20518.2	58795	62049.4	47872.9	52393.3	20801.3	64213.2
[R].IPKVQK.[L]	1xBiotin [K3]	2	7	P17066; P0DMV8	P17066 [345-350]; P0DMV8 [343-348]	P17066 1xBiotin [K347]; P0DMV8 1xBiotin [K345]	Heat shock 70 kDa protein 6 OS=Homo sapiens OX=9606 GN=HSPA6 PE=1 SV=2 Heat shock 70 kDa protein 1A OS=Homo sapiens OX=9606 GN=HSPA1A PE=1 SV=1	1	938.549	0.928	0.7	1.053	0.97	104	113.4	77.3	109.9	95.4	104.3	106.2	94.2	92.1	113.8	114.5	77.5	64.5	105.4	110.3	120.5	99.3	89.4	95.6	112.4	383149	390201	345949	338408	417878	420504	284608	236849	386969	405001	442704	364666	328374	351271	412844	Shared
[R].AMKTVFGVEPDLTR.[E]	1xBiotin [K3]	1	12	Q96KP4	Q96KP4 [400-413]	Q96KP4 1xBiotin [K402]	Cytosolic non-specific dipeptidase OS=Homo sapiens OX=9606 GN=CNDP2 PE=1 SV=2	1	1789.9	0.041	0.886	1.052	0.968	5.6	138.6	122.8	119	114	3.5	5.3	87.7	97.7	139.4	129.9	175.3	115.1	9.3	182.2	111.6	102.8	98.3	106.8	135	3628.1	5452	90355.9	100599	143639	133824	180613	118578	9621.91	187728	114939	105851	101214	110068	139067
[R].AQTLKVQTFPFLGR.[V]	1xBiotin [K5]	1	12	P28340	P28340 [410-423]	P28340 1xBiotin [K414]	DNA polymerase delta catalytic subunit OS=Homo sapiens OX=9606 GN=POLD1 PE=1 SV=2	1	1831.99	0.418	0.952	1.052	1.21	28.5	105.5	76.2	162.2	127.7	22.7	24.9	141.8	92.3	54.3	160.3	51.7	66.6	154.2	168.6	47.3	141.9	94.8	111.7	166.8	5213.28	5713.21	32547.5	21189.7	12462.9	36799	11867.5	15291.6	35399.2	38705.3	10855.9	32567.2	21747.9	25641.1	38281.9
[R].KVDWLTEKMHAR.[D]	1xBiotin [K8]	2	4	P60842	P60842 [284-295]	P60842 1xBiotin [K291]	Eukaryotic initiation factor 4A-I OS=Homo sapiens OX=9606 GN=EIF4A1 PE=1 SV=1	2	1739.87	0.871	1.25	1.05	1.384	37.1	42.6	209.5	43.5	167.4	13.7	38.4	33.1	225.4	38	14.6	187.1	281.7	15.2	27.1	38.8	236.8	149.5	180.4	20.2	5984.11	16845.7	14517.3	98809.5	16672.7	6397.76	81992.6	123469	6675.14	11874.9	17012.2	103788	65537	79071.5	8851.85
[R].VSLDVNHFAPDELTVKTK.[D]	1xBiotin [K]	1	15	P04792	P04792 [97-114]	P04792 1xBiotin [K]	Heat shock protein beta-1 OS=Homo sapiens OX=9606 GN=HSPB1 PE=1 SV=2	1	2239.14	0.889	0.878	1.05	1.109	94.6	106.5	93.4	94.8	110.7	113.2	61.8	101.9	90.2	114.6	115.9	113	19.1	100.6	124.5	102	94.8	129.2	119.2	100.1	123627	67492.8	111282	98552.9	125194	126556	123473	20850.8	109873	135976	111413	103508	141082	130154	109298
[R].KSSTPEEVK.[K]	1xBiotin [K1]	1	10	P23528	P23528 [22-30]	P23528 1xBiotin [K22]	Cofilin-1 OS=Homo sapiens OX=9606 GN=CFL1 PE=1 SV=3	1	1230.6	1.227	0.949	1.049	1.234	112.8	77.2	83.5	129.6	96.8	109.6	131.5	87.4	74.9	125.2	71.3	81.1	64.6	118.9	125.8	131.4	69	87.9	94	127.3	185392	222549	147936	126819	211936	120601	137203	109385	201197	212944	222374	116818	148835	159076	215388
[K].VQTLSNQPLLKSPAPPLLHVAALGQK.[Q]	1xBiotin [K11]	1	26	Q8N163	Q8N163 [113-138]	Q8N163 1xBiotin [K123]	Cell cycle and apoptosis regulator protein 2 OS=Homo sapiens OX=9606 GN=CCAR2 PE=1 SV=2	1	2946.66	0.862	1.328	1.049	1.432	63.4	104.3	108.6	107.2	116.6	62.3	91.5	61.8	58.6	106.1	102.5	142.8	106.7	77.8	97.8	111.3	105.4	114.6	151.9	109	276885	406746	274677	260549	471708	455595	634904	474421	346001	434677	494717	468663	509498	675281	484647
[R].FKLEWLGNCSGLNDETYGYK.[E]	1xBiotin [K2]; 1xCarbamidomethyl [C9]	1	5	P05026	P05026 [151-170]	P05026 1xBiotin [K152]	Sodium/potassium-transporting ATPase subunit beta-1 OS=Homo sapiens OX=9606 GN=ATP1B1 PE=1 SV=1	1	2620.18	3.094	2.434	1.049	2.541	133.9	43.3	129.7	83.1	110	128.1	104.4	135.4	33.1	41.4	95.1	124.1	231.6	70.2	99.8	79.5	28.2	134.2	105.2	89.8	17635.4	14363.1	18635.7	4558.11	5699.34	13094.6	17074.3	31876.8	9655.27	13730.5	10936.2	3879.58	18467	14483.9	12359.2
[R].KGLFPFTHVK.[I]	1xBiotin [K1]	1	9	P46109	P46109 [283-292]	P46109 1xBiotin [K283]	Crk-like protein OS=Homo sapiens OX=9606 GN=CRKL PE=1 SV=1	1	1399.76	0.362	1.052	1.048	1.077	35.9	122.9	108.3	104.2	128.7	36.7	16.1	98.1	132.3	44.4	125.7	110.7	77.4	139.1	138.7	105.1	106.5	95.1	131.6	142.4	77555.7	33964.3	207299	279518	93924.8	265664	234026	163645	294033	293066	222050	225139	201070	278016	300905
[K].ATGQKAAPAPK.[A]	1xBiotin [K5]	1	1	P50914	P50914 [183-193]	P50914 1xBiotin [K187]	60S ribosomal protein L14 OS=Homo sapiens OX=9606 GN=RPL14 PE=1 SV=4	1	1265.67	0.835	0.325	1.048	0.716	113.9	109.6	35.6	133.5	107.4	137.4	57.7	123.7	88.8	119	164.5	23.5	99.3	38.6	145	172.5	69.2	116.7	117.8	26.2	40939.7	17191.6	36861.8	26469.9	35464.7	49017.3	7009.12	29588.2	11512.5	43199.5	51390.9	20618	34771.4	35098.3	7809.26
[K].NCGQKSLAYLTAATHGLDEEAESLK.[E]	1xBiotin [K5]; 1xCarbamidomethyl [C2]	1	1	P53621	P53621 [751-775]	P53621 1xBiotin [K755]	Coatomer subunit alpha OS=Homo sapiens OX=9606 GN=COPA PE=1 SV=2	1	2932.38	0.994	6.319	1.048	0.905	49.2	49.5	312.7	44.9	43.7	324.4	12	46.8	48.4	47.1	30.7	34	353.3	297.5	108	42.7	32.2	37.4	41.6	43.8	144809	5369.29	20879.8	21606.8	21014.7	13715.1	15175	157678	132790	48223.5	19051.5	14377.8	16689.7	18574.3	19554.7
[K].FLKSGDAAIVDMVPGKPMCVESFSDYPPLGR.[F]	1xBiotin [K3]; 1xCarbamidomethyl [C19]; 1xOxidation [M]	2	34	P68104	P68104 [393-423]	P68104 1xBiotin [K395]	Elongation factor 1-alpha 1 OS=Homo sapiens OX=9606 GN=EEF1A1 PE=1 SV=1	1	3625.72	1.504	1.238	1.048	1.092	127.9	85	105.2	89.1	92.8	138.5	20.5	139.1	136.4	6.2	92.1	114	135	92.5	83.8	120.5	96.5	100.5	93.2	131.2	295351	43803.6	296492	290893	13163.3	196330	242961	287912	197181	178597	256827	205684	214333	198772	279801
[R].NLAFIDWATPCKTK.[D]	1xBiotin [K14]; 1xCarbamidomethyl [C11]	1	4	Q8NC26	Q8NC26 [41-54]	Q8NC26 1xBiotin [K54]	Zinc finger protein 114 OS=Homo sapiens OX=9606 GN=ZNF114 PE=1 SV=1	1	1890.92	1.213	0.937	1.046	0.882	103.9	104.2	97.6	108.9	85.4	106	137.9	96.8	106.3	113.7	74.4	99.6	93.9	105.1	111.2	112.7	78.9	100.3	87.2	75.9	37197.8	48394.2	33984.6	37310.3	39903.4	26115.9	34961.9	32969	36873.3	39021.9	39566.6	27682.4	35205.8	30595.6	26620.8
[R].LIEPGSKNPHLITNWGPAAFTEAELEER.[E]	1xBiotin [K7]	1	4	Q9UH65	Q9UH65 [547-574]	Q9UH65 1xBiotin [K553]	Switch-associated protein 70 OS=Homo sapiens OX=9606 GN=SWAP70 PE=1 SV=1	1	3345.66	1.142	1.038	1.046	0.96	65.4	57.3	241.2	59.9	76.2	64.1	85.6	50	266.7	39.5	56.2	236.4	276.7	28.9	76.6	58.7	46.6	74.7	37.9	101.4	13389.9	17867.2	10445.2	55685.3	8239.57	11726.7	49346.8	57779.4	6037.8	15999.5	12262.6	9737.62	15586.4	7906.93	21164.8
[K].GQEVSPKVYFMK.[Q]	1xBiotin [K7]; 1xOxidation [M11]	1	26	P09936	P09936 [72-83]	P09936 1xBiotin [K78]	Ubiquitin carboxyl-terminal hydrolase isozyme L1 OS=Homo sapiens OX=9606 GN=UCHL1 PE=1 SV=2	1	1654.8	1.527	0.694	1.046	0.999	155.9	93.7	65	91.8	93.6	147.7	151.1	114.7	80.9	88.8	98.9	61.6	54.2	137.1	87	103.5	86	88.7	78.3	121.4	668996	684531	519659	366351	402401	448152	279077	245664	620785	393862	468620	389487	401914	354596	549679
[K].GTVLIKTAEELMNFSK.[G]	1xBiotin [K6]	1	48	P50990	P50990 [255-270]	P50990 1xBiotin [K260]	T-complex protein 1 subunit theta OS=Homo sapiens OX=9606 GN=CCT8 PE=1 SV=4	1	2007.03	0.716	1.074	1.046	1.033	69.1	96.5	141.2	101.6	91.6	69.7	34.4	105.6	144.4	56.8	97.4	155.1	142.5	57.3	59.4	102.4	149.8	149.2	92.4	83.8	843335	415967	1.27739e+06	1.74696e+06	687013	1.17803e+06	1.87651e+06	1.72363e+06	693636	718285	1.23936e+06	1.81192e+06	1.80482e+06	1.11745e+06	1.01343e+06
[K].GFGGKFGVQTDR.[Q]	1xBiotin [K5]	1	15	Q14247	Q14247 [231-242]	Q14247 1xBiotin [K235]	Src substrate cortactin OS=Homo sapiens OX=9606 GN=CTTN PE=1 SV=2	1	1494.72	1.065	0.796	1.044	0.958	108.9	102.2	81.4	106.7	100.8	122.2	105.7	93.1	99.2	112.4	94.8	63.5	79	123.8	128.7	103.6	85.7	99.8	97.8	90.7	494387	427722	376595	401459	454819	383319	256968	319469	500658	520518	419033	346856	403709	395660	367102
[K].ELIGKHAIPNLVK.[N]	1xBiotin [K5]	1	1	O60716	O60716 [745-757]	O60716 1xBiotin [K749]	Catenin delta-1 OS=Homo sapiens OX=9606 GN=CTNND1 PE=1 SV=1	1	1657.95	0.137	0.847	1.043	1.154	16.3	118.5	100.4	128.2	136.7	15.3	25.3	16.4	129	115.8	119.2	101	121.5	85	134.5	106.5	129	160.6	137.5	103.5	11562.9	19054.3	12333.3	97235.2	87293	89871	76129.5	91588.8	64083.2	101394	80303	97270.8	121093	103676	78047.1
[R].LLVGKSASVDAEK.[S]	1xBiotin [K5]	2	1	Q13620; Q13619	Q13620 [615-627]; Q13619 [461-473]	Q13620 1xBiotin [K619]; Q13619 1xBiotin [K465]	Cullin-4B OS=Homo sapiens OX=9606 GN=CUL4B PE=1 SV=4 Cullin-4A OS=Homo sapiens OX=9606 GN=CUL4A PE=1 SV=3	1	1542.82	1.456	0.965	1.042	1.184	126.4	84.2	81.3	100.4	107.7	159.1	138	128.7	88.4	116.2	92	80.9	113.9	88.8	121.2	5.2	109.6	117.6	2.8	137.6	537459	466148	434562	298549	392567	310695	273278	384706	299887	409166	17646.7	370254	397153	9288.35	464643	Shared
[K].AGAHLQGGAKR.[V]	1xBiotin [K10]	1	2	P04406	P04406 [108-118]	P04406 1xBiotin [K117]	Glyceraldehyde-3-phosphate dehydrogenase OS=Homo sapiens OX=9606 GN=GAPDH PE=1 SV=3	1	1291.67	0.788	0.793	1.042	1.058	95.1	98.5	78.1	114.7	113.6	103.9	18.7	97.8	101.2	96.6	131.8	80.3	62.1	116.8	130.5	117.9	100.6	102.2	116.8	122.6	107993	19438.1	101601	105180	100359	136979	83373.1	64488	121386	135587	122484	104541	106196	121378	127378
[R].DELLASMMAGVKCR.[L]	1xBiotin [K12]; 1xCarbamidomethyl [C13]	1	8	Q9Y4R8	Q9Y4R8 [381-394]	Q9Y4R8 1xBiotin [K392]	Telomere length regulation protein TEL2 homolog OS=Homo sapiens OX=9606 GN=TELO2 PE=1 SV=2	1	1806.84	1.22	0.827	1.041	0.337	135.3	110.9	101	115.4	37.4	177.3	99.6	139.1	166.3	40.6	114.1	103.8	33.6	125	102	118.6	173.1	49.3	19.2	38.5	30079	16886.9	23601	28199.9	6886.27	19344.7	17608.1	5694.82	21207.7	17305.7	20117.8	29353.6	8354.08	3257.76	6524.48
[R].NTFNFGSKNVSGISFTENMGSSQQK.[N]	1xBiotin [K8]; 1xOxidation [M19]	1	10	P49792	P49792 [1097-1121]	P49792 1xBiotin [K1104]	E3 SUMO-protein ligase RanBP2 OS=Homo sapiens OX=9606 GN=RANBP2 PE=1 SV=2	1	2951.33	1.454	0.082	1.04	1.284	141.1	126.4	6.4	94	132	131.7	185.8	122.3	53.6	117.9	127.7	65.4	4.4	6	132.9	87.7	68	123.2	109.3	164	430309	606787	399581	175101	385225	417287	213606	14339	19646.6	434043	286585	222052	402562	357017	535691
[R].VLNNFISNQKMDFK.[E]	1xBiotin [K10]	1	19	P46013	P46013 [736-749]	P46013 1xBiotin [K745]	Proliferation marker protein Ki-67 OS=Homo sapiens OX=9606 GN=MKI67 PE=1 SV=2	1	1923.95	0.473	1.072	1.04	1.017	49.3	110.6	113	114.6	112.5	61.6	42.8	50.9	117.3	90.5	114.3	116.8	128.4	96.9	118.4	113.7	122	127	116.3	83.2	224219	155819	185448	427120	329444	416347	425260	467666	353081	431214	414088	444258	462525	423527	303051
[K].VVSETNDTKVLR.[H]	1xBiotin [K9]	1	31	P05783	P05783 [418-429]	P05783 1xBiotin [K426]	Keratin, type I cytoskeletal 18 OS=Homo sapiens OX=9606 GN=KRT18 PE=1 SV=2	1	1586.82	1.142	0.865	1.04	1.035	113.1	99	85.2	100.4	102.3	107.9	132.5	98.5	94.5	103.3	87.5	75.7	81.3	114.3	118	91	95.8	90.6	111.5	97.6	6.80746e+06	8.36308e+06	6.2186e+06	5.96131e+06	6.52134e+06	5.52211e+06	4.77688e+06	5.12995e+06	7.21323e+06	7.44399e+06	5.74266e+06	6.0438e+06	5.71447e+06	7.03669e+06	6.16045e+06
[K].LSPDAIPGKWTSQDSLLGMEFSGR.[D]	1xBiotin [K9]	1	3	P49327	P49327 [1583-1606]	P49327 1xBiotin [K1591]	Fatty acid synthase OS=Homo sapiens OX=9606 GN=FASN PE=1 SV=3	1	2818.35	0.385	1.762	1.039	1.117	29.7	77.2	212.7	84.2	96.1	28.3	32.4	79.4	133.8	84.1	76.1	231.6	235.7	38.8	19.3	139.1	91.6	85.1	104.6	120.2	4247.05	4868.63	11935.1	20116.1	12641.3	11443.5	34816.7	35437.5	5828.07	2901.59	20910.2	13777.2	12786.4	15729.2	18066.2
[R].IPQNPSPHTHQQQNAPVTVIQSKAPIPCEVVK.[A]	1xBiotin [K23]; 1xCarbamidomethyl [C28]	1	13	Q68CP9	Q68CP9 [684-715]	Q68CP9 1xBiotin [K706]	AT-rich interactive domain-containing protein 2 OS=Homo sapiens OX=9606 GN=ARID2 PE=1 SV=2	1	3768.93	1.082	0.913	1.039	0.842	122.4	113.1	92.7	76.7	95.2	159.5	128.7	7.7	77.6	127.4	118.9	97.4	70.9	118.6	134.4	80.6	80.7	96.9	100.1	100.5	451214	363841	21672.9	219432	360417	336201	275526	200405	335536	380090	228076	228198	274092	283034	284334
[R].KTPSVSLTSVHPDLMK.[I]	1xBiotin [K1]	1	4	P86790	P86790 [396-411]	P86790 1xBiotin [K396]	Vacuolar fusion protein CCZ1 homolog B OS=Homo sapiens OX=9606 GN=CCZ1B PE=1 SV=1	1	1966.01	0.287	1.037	1.037	0.901	29.8	118.3	122.7	122.7	106.6	21.7	30.3	92.6	75.5	120.5	145	149.1	125	123.6	93.6	126.9	125	147.8	14.8	108.5	14658.7	20490.9	62548.1	50989.5	81404.3	97987.8	100736	84424.1	83468.1	63263.7	85748.9	84445.9	99839.1	9995.28	73328.2
[K].QYSGKFF.[-]	1xBiotin [K5]	1	7	P61978	P61978 [457-463]	P61978 1xBiotin [K461]	Heterogeneous nuclear ribonucleoprotein K OS=Homo sapiens OX=9606 GN=HNRNPK PE=1 SV=1	1	1102.5	1.287	0.911	1.037	0.933	103.6	102.4	93.3	105	95.6	100.4	150.9	84	57.3	117.3	99.2	90.4	82.3	104.4	121.6	99.9	101.8	90.2	92.6	107.7	1.6692e+06	2.50861e+06	1.39694e+06	953040	1.94964e+06	1.65006e+06	1.50331e+06	1.3682e+06	1.73543e+06	2.02186e+06	1.66139e+06	1.69214e+06	1.4995e+06	1.5397e+06	1.78979e+06
[R].HFSKSESSHK.[G]	1xBiotin [K4]	1	5	Q8IVM0	Q8IVM0 [291-300]	Q8IVM0 1xBiotin [K294]	Coiled-coil domain-containing protein 50 OS=Homo sapiens OX=9606 GN=CCDC50 PE=1 SV=1	1	1399.64	0.615	0.901	1.037	0.98	73.9	112.1	101	116.2	96.7	43.6	67.5	96.7	87.9	102.4	157.1	92.3	82.7	99.1	106.2	122.5	94.3	173.3	88.3	86.1	9234.95	14303.2	20481.2	18620.2	21694.2	33282	19554.1	17521.2	20992.4	22497.5	25963.6	19986.7	36706.7	18716.5	18250.3
[-].MIKLFSLK.[Q]	1xAcetyl [N-Term]; 1xBiotin [K3]; 1xOxidation [M1]	1	2	P61081	P61081 [1-8]	P61081 1xAcetyl [N-Term]; 1xBiotin [K3]	NEDD8-conjugating enzyme Ubc12 OS=Homo sapiens OX=9606 GN=UBE2M PE=1 SV=1	1	1263.68	3.113	1.531	1.037	0.884	209.4	67.3	94.2	69.7	59.5	226	89.9	220.3	70.8	15.1	115.9	77.8	99.1	177.3	109.8	73.4	44.4	21.5	96.2	62.6	38382.5	15265.5	37428.2	12022.9	2560.83	19680.2	13221.6	16835.1	30122.4	18652.4	12467.2	7535.63	3659.7	16339.6	10630.5
[R].IHSLPQKLLGCSPALK.[R]	1xBiotin [K7]; 1xCarbamidomethyl [C11]	1	1	P30304	P30304 [105-120]	P30304 1xBiotin [K111]	M-phase inducer phosphatase 1 OS=Homo sapiens OX=9606 GN=CDC25A PE=1 SV=2	1	1988.08	1.276	0.978	1.037	1.267	112.5	88.2	96.1	91.4	111.7	112.7	112.3	105.7	81.5	104.5	88	79.7	95.9	101.1	91.3	90.5	106	111.5	79.4	139.7	53282.6	53084.9	49982.3	38527.5	49395.5	41603	37690.7	45351.1	47785.4	43132.4	42790.7	50100	52721.5	37537.4	66020.9
[KR].VVLQLK.[-G]	1xBiotin [K6]	2	1	Q9NX08	Q9NX08 [178-183]	Q9NX08 1xBiotin [K183]	COMM domain-containing protein 8 OS=Homo sapiens OX=9606 GN=COMMD8 PE=1 SV=1	0	925.554	0.93	0.791	1.037	0.89	101	108.6	81.1	112.6	96.7	99.9	126	95.3	48.4	138.1	107.4	80.2	62.6	109.3	120.5	111.3	109.9	90.7	95.6	104.8	493605	622763	470855	238940	682477	530695	396469	309397	540078	595463	550175	543227	447981	472344	518043
[K].KHVNPVQALSEFK.[A]	1xBiotin [K1]	1	53	P35221	P35221 [889-901]	P35221 1xBiotin [K889]	Catenin alpha-1 OS=Homo sapiens OX=9606 GN=CTNNA1 PE=1 SV=1	1	1722.9	1.033	0.98	1.037	1.086	103.2	99.8	95.3	103.1	98.5	138.2	58.8	104.6	101.6	90.4	101.2	96.6	101.1	88.5	104.5	107.8	93.7	99.9	114.9	98.1	1.47671e+06	628667	1.11785e+06	1.08592e+06	965769	1.08167e+06	1.03273e+06	1.0809e+06	946130	1.11693e+06	1.15192e+06	1.00115e+06	1.06751e+06	1.22812e+06	1.04876e+06
[R].EDQCSYKWWQK.[Y]	1xBiotin [K7]; 1xCarbamidomethyl [C4]	1	37	Q96SW2	Q96SW2 [216-226]	Q96SW2 1xBiotin [K222]	Protein cereblon OS=Homo sapiens OX=9606 GN=CRBN PE=1 SV=1	1	1783.76	0.999	1.016	1.036	0.868	100	104.5	106.2	98.6	90.7	100.5	89	110.7	110.8	105.1	86.5	109.3	106.7	98.1	99	128.5	89.7	96.2	91.1	78.6	1.7823e+06	1.57883e+06	1.96356e+06	1.96572e+06	1.86327e+06	1.53474e+06	1.93817e+06	1.89297e+06	1.74061e+06	1.75652e+06	2.27858e+06	1.59064e+06	1.70591e+06	1.61656e+06	1.39475e+06
[K].TVDGPSGKLWR.[D]	1xBiotin [K8]	1	9	P04406	P04406 [187-197]	P04406 1xBiotin [K194]	Glyceraldehyde-3-phosphate dehydrogenase OS=Homo sapiens OX=9606 GN=GAPDH PE=1 SV=3	1	1441.73	1.374	0.933	1.036	0.987	117.7	85.6	100.9	88.7	107.1	18	172.9	119.1	86.7	117.9	84	102.1	78.3	105	133.5	85.3	89.8	108.4	82.9	116.1	21047	201961	139069	101201	137671	98054.8	119217	91497.1	122610	155957	99623.3	104886	126627	96813.8	135548
[K].TSGHVDKFADFMVK.[D]	1xBiotin [K7]	1	29	P41250	P41250 [191-204]	P41250 1xBiotin [K197]	Glycine--tRNA ligase OS=Homo sapiens OX=9606 GN=GARS1 PE=1 SV=3	1	1807.85	0.667	0.883	1.036	0.977	84.8	106.6	94.1	110.4	104.1	89.3	29	92.5	138.7	69.9	112.2	114.1	99	93	127.3	109.6	116.3	119.8	109.6	79.6	730027	236729	756362	1.13435e+06	571782	917307	932565	809768	760524	1.04077e+06	896052	950626	979852	896343	650588
[K].DLAENCVSNTPIDSTGKFNLISLTSK.[K]	1xBiotin [K17]; 1xCarbamidomethyl [C6]	1	13	O60292	O60292 [827-852]	O60292 1xBiotin [K843]	Signal-induced proliferation-associated 1-like protein 3 OS=Homo sapiens OX=9606 GN=SIPA1L3 PE=1 SV=3	1	3050.48	1.024	0.783	1.036	0.869	137.2	134	8.8	126.9	93	152	164.4	124.3	148.5	4.9	163.4	9.8	128	7.2	13	169.3	140.6	142.1	103.1	29.5	96051.8	103864	78577.5	93818.1	3088.51	103277	6176.69	80865.5	4536.55	8191.62	107000	88872	89797.3	65128.5	18630.6
[K].FNVWDTAGQEKFGGLR.[D]	1xBiotin [K11]	1	16	P62826	P62826 [61-76]	P62826 1xBiotin [K71]	GTP-binding nuclear protein Ran OS=Homo sapiens OX=9606 GN=RAN PE=1 SV=3	1	2050.98	1.175	1.305	1.036	1.242	106	86	112.2	89	106.7	118.7	7.3	124.2	122	6.2	96.3	125.7	139.6	118.5	81.5	99.8	116.3	125.7	119.6	98.6	254885	15678	266603	261776	13339.3	206735	269884	299633	254330	174985	214131	249709	269855	256689	211573
[R].APVPLFTMKGPKPTSSLPGTSACK.[K]	1xBiotin [K]; 1xCarbamidomethyl [C23]	1	10	Q86Y91	Q86Y91 [760-783]	Q86Y91 1xBiotin [K]	Kinesin-like protein KIF18B OS=Homo sapiens OX=9606 GN=KIF18B PE=1 SV=4	1	2698.38	0.125	0.687	1.036	1.108	15.7	130.3	76.9	132.7	144.4	20	6.7	21.3	19.9	170.6	166.9	98.5	117.2	18.7	169.9	176.7	114.4	193.2	184.9	20.9	15278.5	5132.25	16247.4	15175.5	130026	127158	75079.3	89317.3	14250.5	129509	134667	87173.2	147240	140912	15925.4
[R].GPPASSPAPAPKFSPVTPK.[F]	1xBiotin [K12]	1	34	Q15942	Q15942 [254-272]	Q15942 1xBiotin [K265]	Zyxin OS=Homo sapiens OX=9606 GN=ZYX PE=1 SV=1	1	2059.07	0.783	0.89	1.034	0.722	82.7	105.7	108.4	109.3	94	79.2	142.2	37.7	101.1	136.7	98.1	86.4	103.7	121.6	104.2	127.5	104.5	96.4	89.9	70.8	223045	400829	106233	284827	385074	276509	243335	292121	342575	293697	359279	294584	271681	253340	199581
[M].TDSKYFTTTK.[K]	1xAcetyl [N-Term]; 1xBiotin [K4]	1	14	Q10567	Q10567 [2-11]	Q10567 1xAcetyl [N-Term]; 1xBiotin [K5]	AP-1 complex subunit beta-1 OS=Homo sapiens OX=9606 GN=AP1B1 PE=1 SV=2	1	1459.68	1.306	0.875	1.034	0.859	135.6	102	81	104.9	76.5	139.8	144.8	86.7	83.4	110.9	105.3	73	83.6	107.7	114.6	108.2	92.1	75.8	78.9	95.2	208715	216173	129361	124444	165532	157117	108911	124712	160740	171096	161553	137450	113120	117762	142118
[K].FGTINIVHPKLGSYTK.[I]	1xBiotin [K]	1	50	Q9Y617	Q9Y617 [118-133]	Q9Y617 1xBiotin [K]	Phosphoserine aminotransferase OS=Homo sapiens OX=9606 GN=PSAT1 PE=1 SV=2	1	2001.06	0.812	0.823	1.034	0.951	88.6	108.9	89.6	109.3	103.6	91.2	49	98.7	121.6	92.3	112.2	96.7	92.3	84.5	125.6	108.6	112.6	106.7	109.4	98.5	1.45556e+06	780982	1.57509e+06	1.93917e+06	1.47296e+06	1.78968e+06	1.54302e+06	1.47267e+06	1.34768e+06	2.00425e+06	1.73331e+06	1.79616e+06	1.70231e+06	1.74523e+06	1.57173e+06
[K].LVSKSVFPEQANNNEWAR.[Y]	1xBiotin [K4]	1	34	O43242	O43242 [270-287]	O43242 1xBiotin [K273]	26S proteasome non-ATPase regulatory subunit 3 OS=Homo sapiens OX=9606 GN=PSMD3 PE=1 SV=2	1	2315.12	1.223	0.764	1.033	1.096	131.2	107.3	62.9	80.9	117.6	133.3	128.8	108.2	67.9	117.5	105.3	51.8	61.8	137.5	121.4	79.5	74.4	115.4	76.5	120.4	802463	775430	651454	408465	707145	633888	312013	371922	827829	730805	478243	448068	694738	460685	724736
[K].VTKDGYADIVDVLNSPLEGPDQK.[S]	1xBiotin [K3]	2	34	Q86TX2	Q86TX2 [284-306]	Q86TX2 1xBiotin [K286]	Acyl-coenzyme A thioesterase 1 OS=Homo sapiens OX=9606 GN=ACOT1 PE=1 SV=1	1	2699.32	1.471	0.964	1.033	0.825	136.5	96.6	92.3	95	79.7	132.2	150.4	129.5	96.8	93.5	88	84.9	89.3	99.7	91	105.6	91.9	62.4	107.6	77.2	345551	393143	338405	253051	244366	230128	221925	233546	260530	237756	276114	240328	163121	281271	201670
[K].KHQVSVEGTNQTDVK.[A]	1xBiotin [K1]	1	7	Q14676	Q14676 [540-554]	Q14676 1xBiotin [K540]	Mediator of DNA damage checkpoint protein 1 OS=Homo sapiens OX=9606 GN=MDC1 PE=1 SV=3	1	1895.93	0.175	0.925	1.033	0.789	28.4	162.3	122.9	158.1	28.3	25.7	30.8	30.2	15.1	172.5	181.5	167.9	130.6	29.7	166.4	187.4	168.1	20.9	143.2	30.1	17238.4	20688	20264.1	10158.5	115832	121859	112720	87696.8	19921.6	111724	125833	112876	14028.8	96143.4	20217.9
[K].STLSQTVPSKGELSR.[E]	1xBiotin [K10]	1	11	Q9NQW6	Q9NQW6 [336-350]	Q9NQW6 1xBiotin [K345]	Anillin OS=Homo sapiens OX=9606 GN=ANLN PE=1 SV=2	1	1815.93	0.158	0.803	1.033	1.127	19.1	121.4	97.4	125.3	136.8	18.3	16.1	21.9	116.3	126.4	102.8	93.3	161.9	8.6	311	14.8	120	125.7	131	131.9	17842.4	15623.5	21335	113165	123012	100103	90848.1	157597	8361.03	302706	14383.4	116848	122330	127512	128357
[R].GELDLTGAKQNTGVWLVK.[V]	1xBiotin [K9]	1	17	P13984	P13984 [5-22]	P13984 1xBiotin [K13]	General transcription factor IIF subunit 2 OS=Homo sapiens OX=9606 GN=GTF2F2 PE=1 SV=2	1	2155.12	0.279	0.737	1.032	0.202	54.8	196.1	34.3	202.4	12.5	56.3	134.7	7.1	40.3	243.4	201.6	184	35.3	29.7	240.3	45.8	208.2	11.1	12.8	49.3	19105.9	45689	2409.89	13676.4	82519.3	68368.4	62402	11957.2	10085.5	81469.2	15540.7	70583.7	3775.02	4343.9	16705.9
[K].FTKVNFTEIQK.[L]	1xBiotin [K3]	1	1	P02771	P02771 [247-257]	P02771 1xBiotin [K249]	Alpha-fetoprotein OS=Homo sapiens OX=9606 GN=AFP PE=1 SV=1	1	1580.81	0.161	0.254	1.032	0.156	31.5	195.3	41.2	201.6	30.4	32.7	42.5	33.5	208	17.3	351.5	169.9	4.4	43.9	36.2	245.8	214.7	45.2	22	32.4	15524.7	20150.4	15898.6	98681.6	8191.15	166723	80613	2083.03	20818.5	17149.8	116608	101862	21427.5	10438.2	15385.1
[K].QADVNLVNAKLLVK.[E]	1xBiotin [K10]	1	16	O43175	O43175 [385-398]	O43175 1xBiotin [K394]	D-3-phosphoglycerate dehydrogenase OS=Homo sapiens OX=9606 GN=PHGDH PE=1 SV=4	1	1750.99	1.39	0.501	1.031	0.702	148.5	106.8	53.5	110.7	80.5	156.3	181	90.8	130	102.2	112.5	94.5	56.3	36.4	134	58.5	116.5	55	84.7	91.3	221342	256349	128523	184048	144660	159240	133820	79724	51516.2	189785	82806.8	165008	77868	119916	129290
[R].IIAHSNQKSAAGYPDYYCK.[W]	1xBiotin [K8]; 1xCarbamidomethyl [C18]	1	17	O14646	O14646 [394-412]	O14646 1xBiotin [K401]	Chromodomain-helicase-DNA-binding protein 1 OS=Homo sapiens OX=9606 GN=CHD1 PE=1 SV=2	1	2412.11	0.549	0.986	1.03	0.868	60.7	110.7	109.2	114	105.4	54.6	73.6	59.6	108.7	140.6	91.7	107.2	115.3	105.5	112	108.1	126.3	103.5	113.8	79.6	309354	416784	337571	615356	796175	519548	606898	653149	597645	634080	612027	715236	586092	644708	450769
[R].ALDLKTLYLTENQEVSTGVK.[W]	1xBiotin [K5]	1	18	Q9UPU7	Q9UPU7 [617-636]	Q9UPU7 1xBiotin [K621]	TBC1 domain family member 2B OS=Homo sapiens OX=9606 GN=TBC1D2B PE=1 SV=2	1	2448.27	0.53	0.758	1.03	1.007	28.3	140	54	136.8	140.9	165.1	12.5	27.6	136.5	23.6	167.5	32.5	127	52.7	105.2	172.6	133.4	137.4	166.9	39.5	67123.2	5087.84	11225.4	55479.8	9607.91	68107.3	13193.5	51618.6	21406	42764.9	70163.3	54242.3	55844.9	67861.1	16067.7
[R].AEEGPNASSGFMKTAVLGPTLK.[N]	1xBiotin [K13]	1	10	Q6AHZ1	Q6AHZ1 [404-425]	Q6AHZ1 1xBiotin [K416]	Zinc finger protein 518A OS=Homo sapiens OX=9606 GN=ZNF518A PE=1 SV=2	1	2431.2	0.397	0.971	1.028	0.446	25.3	135	131.1	148.3	60.3	29.6	25.8	72.7	57.7	183.3	157.9	187	153.4	14.5	173.6	40.7	188.5	70.5	76.3	68.5	7533.17	6574.22	18510.4	14691.7	46680.6	40213.1	47619.8	39057.3	3681.01	44188.2	10361.6	47998.1	17948.7	19427.2	17429
[R].GVPDAKIR.[I]	1xBiotin [K6]	2	14	P27635	P27635 [25-32]	P27635 1xBiotin [K30]	60S ribosomal protein L10 OS=Homo sapiens OX=9606 GN=RPL10 PE=1 SV=4	1	1081.58	1.193	0.981	1.028	1.112	112.3	94.1	92.3	96.7	104.7	103.3	111.4	109.2	82.7	113.7	91.5	77.9	89.7	118.5	112.4	94.1	89.2	94.2	101.8	110.4	1.10092e+06	1.18674e+06	1.16317e+06	880604	1.21129e+06	974847	829386	955964	1.26292e+06	1.19707e+06	1.00199e+06	950419	1.00392e+06	1.08446e+06	1.17669e+06
[K].AVEHINKTIAPALVSK.[K]	1xBiotin [K7]	1	58	P06733	P06733 [65-80]	P06733 1xBiotin [K71]	Alpha-enolase OS=Homo sapiens OX=9606 GN=ENO1 PE=1 SV=2	1	1917.06	0.804	0.742	1.027	0.844	89.9	111.8	82.9	114.8	100.6	89.9	107.4	79.5	105.5	123.1	111.8	82.9	87.8	81.6	112.3	120.1	114.8	103.9	100.5	79	3.91347e+06	4.67519e+06	3.46213e+06	4.59318e+06	5.35911e+06	4.86526e+06	3.60793e+06	3.82309e+06	3.55123e+06	4.89072e+06	5.22851e+06	4.99595e+06	4.52123e+06	4.37606e+06	3.44051e+06
[R].LGVQKGVLHDR.[R]	1xBiotin [K5]	1	1	Q9C0D5	Q9C0D5 [254-264]	Q9C0D5 1xBiotin [K258]	Protein TANC1 OS=Homo sapiens OX=9606 GN=TANC1 PE=1 SV=3	1	1447.78	1.127	1.086	1.027	1.213	83.3	107.8	69.1	110.7	129.1	136	16.8	89.3	120.7	8.9	115.6	62.8	74.1	131	122.6	118.7	97	138.4	146.4	121.7	144162	17799.8	94706.7	127946	9400.78	122601	66616.5	78532	138903	129963	125878	102798	146740	155241	129039
[R].SGPFVDQLKQCFSR.[Q]	1xBiotin [K9]; 1xCarbamidomethyl [C11]	1	1	Q9BY89	Q9BY89 [1506-1519]	Q9BY89 1xBiotin [K1514]	Uncharacterized protein KIAA1671 OS=Homo sapiens OX=9606 GN=KIAA1671 PE=1 SV=2	1	1894.89	0.688	1.12	1.027	1.298	63.9	92.8	127.5	95.3	120.5	81.9	49.3	62.5	154.2	57.3	90.8	129.3	124.7	64.2	93.2	78.6	127.2	117.9	152.7	116.3	26284.5	15832.2	20059.8	49510.9	18395	29152.9	41502.7	40034	20600.9	29932.2	25245.4	40844.1	37849.6	49041.8	37326.4
[R].IPYKDTFWK.[G]	1xBiotin [K4]	1	1	Q13418	Q13418 [162-170]	Q13418 1xBiotin [K165]	Integrin-linked protein kinase OS=Homo sapiens OX=9606 GN=ILK PE=1 SV=2	1	1423.71	0.376	0.763	1.027	2.527	33	87.8	67	90.2	222	20.4	64.2	30.7	77.4	81.6	89.2	62.3	33.1	75.4	250.6	83.8	42.9	206.3	23.7	358.5	4458.2	14030.7	6713.42	16906.6	17841.1	19495.3	13613.4	7224.71	16480.4	54784.9	18314.2	9382.02	45087.2	5173.13	78353.2
[K].KSIIPLPHPVRPEDIE.[-]	1xBiotin [K1]	1	32	P61599	P61599 [163-178]	P61599 1xBiotin [K163]	N-alpha-acetyltransferase 20 OS=Homo sapiens OX=9606 GN=NAA20 PE=1 SV=1	1	2066.11	0.865	0.677	1.026	0.891	96.4	111.4	76.5	114.2	101.5	125.8	62.1	95.6	110.5	102.3	134.6	69.2	75.9	89.2	142.7	113.3	78.6	91.2	100.7	108.2	530771	262154	403468	466177	431561	567897	292106	320419	376231	602181	478223	331612	384703	424808	456367
[R].SVSSNVASVSPIPAGSKK.[I]	1xBiotin [K]	1	13	Q9Y6G9	Q9Y6G9 [412-429]	Q9Y6G9 1xBiotin [K]	Cytoplasmic dynein 1 light intermediate chain 1 OS=Homo sapiens OX=9606 GN=DYNC1LI1 PE=1 SV=3	1	1941.01	1.047	1.111	1.026	1.23	101.1	104.4	83.5	97.5	113.6	116.3	127.2	8.4	1.9	120	121.4	96	78.9	134.9	112.1	124.5	50.7	130.7	127.9	149.4	295514	323237	21399.8	4716.31	305068	308636	244004	200507	342857	284971	316528	128763	332175	325022	379679
[K].FLGGDMEHTHLVKGLDFALLQK.[V]	1xBiotin [K13]; 1xOxidation [M6]	1	1	Q13123	Q13123 [152-173]	Q13123 1xBiotin [K164]	Protein Red OS=Homo sapiens OX=9606 GN=IK PE=1 SV=3	1	2711.37	2.834	2.353	1.025	1.869	147.9	52.2	78	124.3	97.6	104.5	62.8	133.7	21.2	141.5	36.9	49.8	396.5	55.1	21.7	87.8	143	68.9	48.1	128.3	15880.2	9542.79	20316	3217.75	21502.6	5604.34	7569.82	60240.8	8378.15	3299.62	13343.9	21730.5	10473.9	7312.14	19501.6
[K].MQGVGEKFSTWEPTK.[R]	1xBiotin [K7]	1	14	Q9UPT9	Q9UPT9 [138-152]	Q9UPT9 1xBiotin [K144]	Ubiquitin carboxyl-terminal hydrolase 22 OS=Homo sapiens OX=9606 GN=USP22 PE=1 SV=2	1	1950.91	0.753	0.776	1.025	0.896	91.3	138.1	13.8	134.2	122.7	91.4	75.3	113.1	7.9	138.1	150.1	13.8	125.6	6.1	153.9	126.9	134.2	134.5	122.7	106.6	82433.8	67936.1	102002	7113.96	124581	135413	12415.9	113276	5522.02	138839	114463	121068	121305	110699	96162.6
[K].NQVALNPQNTVFDAKR.[L]	1xBiotin [K15]	1	19	P0DMV8	P0DMV8 [57-72]	P0DMV8 1xBiotin [K71]	Heat shock 70 kDa protein 1A OS=Homo sapiens OX=9606 GN=HSPA1A PE=1 SV=1	1	2041.03	1.078	0.543	1.025	0.756	118.1	117.9	57.1	117.8	89.1	149.2	116.7	105.2	97.6	128.9	116.5	75.6	53	56.4	116.4	132.6	100	88.7	88.1	75.2	495293	387452	349215	323832	427705	386570	250945	175946	187318	386263	439984	331929	294349	292332	249516
[K].KESFGGQGTKGK.[D]	1xBiotin [K]	1	3	A4D1P6	A4D1P6 [291-302]	A4D1P6 1xBiotin [K]	WD repeat-containing protein 91 OS=Homo sapiens OX=9606 GN=WDR91 PE=1 SV=2	2	1449.72	0.518	1.093	1.024	0.307	46.1	84.4	164.5	179.1	25.9	56.6	39.8	46.6	76.7	85.4	201.4	83.9	178.4	166.5	184.5	181.3	78.6	26.2	80.5	13.7	13617.5	9560.58	11207.3	18449.6	20535.4	48426.2	20162.5	42888.4	40025.4	44347.9	43583.8	18887.2	6295.97	19362.4	3298.76
[K].MLGPPLEVLKTLASK.[R]	1xBiotin [K10]	1	6	Q96GX5	Q96GX5 [635-649]	Q96GX5 1xBiotin [K644]	Serine/threonine-protein kinase greatwall OS=Homo sapiens OX=9606 GN=MASTL PE=1 SV=1	1	1823.02	1.12	1.028	1.024	0.908	117.7	105.1	74.1	107.6	95.4	119.7	125.7	102.4	68.2	135.1	106.8	75.3	73.8	138.9	71.6	113.8	109.4	124.6	97	37.7	18604.6	19547.2	15920.1	10606.4	21013.4	16612.4	11709.9	11468.9	21603.3	11134.8	17696.8	17003.2	19374.3	15079.2	5861.66
[K].GKNCVAIAADR.[R]	1xBiotin [K2]; 1xCarbamidomethyl [C4]	1	19	P49720	P49720 [16-26]	P49720 1xBiotin [K17]	Proteasome subunit beta type-3 OS=Homo sapiens OX=9606 GN=PSMB3 PE=1 SV=2	1	1400.68	0.935	0.881	1.024	0.883	104.1	104.8	91.4	107.2	92.5	100.9	114.4	87.4	101.5	122.4	94.1	88.6	82.9	108.7	114.2	103.9	98.8	89.7	106.7	85.7	3.38227e+06	3.83514e+06	2.92878e+06	3.40303e+06	4.10339e+06	3.15452e+06	2.96904e+06	2.77766e+06	3.64433e+06	3.82853e+06	3.48308e+06	3.31035e+06	3.00603e+06	3.57514e+06	2.87078e+06
[K].QQGVLALRPYLQKQPQPSPAEGR.[A]	1xBiotin [K13]	1	14	P56192	P56192 [192-214]	P56192 1xBiotin [K204]	Methionine--tRNA ligase, cytoplasmic OS=Homo sapiens OX=9606 GN=MARS1 PE=1 SV=2	1	2787.47	0.711	0.736	1.023	0.896	81.4	114.5	84.3	117.2	102.6	94.7	64.2	81.4	114.6	123	109.8	88.9	84.3	82.5	140.1	117.2	85.4	96.2	102.7	115.1	151022	102405	129883	182733	196108	175078	141866	134456	131616	223376	186965	136144	153387	163770	183604
[K].ANVGAGKKPK.[E]	1xBiotin [K]	1	28	P62847	P62847 [123-132]	P62847 1xBiotin [K]	40S ribosomal protein S24 OS=Homo sapiens OX=9606 GN=RPS24 PE=1 SV=1	1	1195.66	0.857	0.821	1.023	0.923	93.8	109.4	89.9	111.9	95	88.3	116.8	91.1	76.6	137	106.4	87.4	80	100.9	122.3	108.8	85.2	80.4	92.4	126.5	245623	325135	253661	213231	381430	296009	243125	222524	280782	340394	302801	237227	223880	257078	351982
[K].VFLAQKMMIGR.[C]	1xBiotin [K6]; 2xOxidation [M7; M8]	2	18	P14618	P14618 [306-316]	P14618 1xBiotin [K311]	Pyruvate kinase PKM OS=Homo sapiens OX=9606 GN=PKM PE=1 SV=4	1	1551.78	3.358	0.762	1.022	1.362	229.9	68.5	40	70	91.7	206.5	153.8	189.8	56.5	41.2	73.8	33	31.4	205.3	77.8	57.8	41.3	75.7	56.1	199.9	1.17594e+06	875904	1.08105e+06	321896	234591	420020	187954	178807	1.16931e+06	443265	328982	235310	431063	319598	1.13848e+06
[K].AQYKSLIGVEYKPVSATGAEDKDK.[K]	1xBiotin [K4]	1	13	P07814	P07814 [940-963]	P07814 1xBiotin [K943]	Bifunctional glutamate/proline--tRNA ligase OS=Homo sapiens OX=9606 GN=EPRS1 PE=1 SV=5	2	2823.42	0.019	0.731	1.021	1.091	1.6	156	114.1	109	119.3	0.8	24.6	1.8	170.3	177.1	42.9	128.4	124.5	34.3	180.9	113.2	118.9	130.2	193.2	58.8	2942.33	91123	6616.03	630438	655776	158961	475464	460976	127153	669568	419038	440365	482075	715253	217644
[K].LTTKCSLPQLK.[S]	1xBiotin [K4]; 1xCarbamidomethyl [C5]	1	2	Q15058	Q15058 [287-297]	Q15058 1xBiotin [K290]	Kinesin-like protein KIF14 OS=Homo sapiens OX=9606 GN=KIF14 PE=1 SV=1	1	1514.81	0.927	1.177	1.019	0.885	96	103.9	122.3	91.8	86	107.3	101.9	79.4	115.7	110.4	72.9	74.6	129.9	138.6	94.7	117.9	97.5	91.3	65.7	102.4	150180	142704	111113	161934	154525	102092	104379	181828	194085	132652	165044	136453	127831	91932.9	143320
[M].AAAAELSLLEKSLGLSK.[G]	1xAcetyl [N-Term]; 1xBiotin [K11]	1	4	O43324	O43324 [2-18]	O43324 1xAcetyl [N-Term]; 1xBiotin [K12]	Eukaryotic translation elongation factor 1 epsilon-1 OS=Homo sapiens OX=9606 GN=EEF1E1 PE=1 SV=1	1	1969.07	0.843	2.261	1.019	1.157	55.7	83.2	187.9	76.9	96.3	135.6	43.1	40.4	110.1	47.9	64.5	298.6	145.5	108.4	48.9	152	59.6	63.5	107.1	74.6	15245.6	4846.17	4542.61	12378.6	5389.16	7246.51	33564	16356.2	12184.5	5492.07	17082.9	6694.1	7142.53	12040.1	8383.51
[K].GLKTYLISGQR.[A]	1xBiotin [K3]	1	2	O60503	O60503 [565-575]	O60503 1xBiotin [K567]	Adenylate cyclase type 9 OS=Homo sapiens OX=9606 GN=ADCY9 PE=1 SV=4	1	1461.79	0.997	0.417	1.019	0.83	96.3	127.1	41.5	129.5	105.5	170.3	100.9	100.4	133.2	9.2	170.9	71.2	43.5	33.2	135.7	149.2	118.2	140	110.6	13.6	82253.3	48716.5	48496.2	64323.5	4434.57	82537.3	34382.7	21002.2	16050.7	65537.6	72034.9	57078.7	67599.3	53404.7	6582.81
[K].DNPKIVHAFDMEDLGDK.[A]	1xBiotin [K4]	1	2	Q9NZ45	Q9NZ45 [52-68]	Q9NZ45 1xBiotin [K55]	CDGSH iron-sulfur domain-containing protein 1 OS=Homo sapiens OX=9606 GN=CISD1 PE=1 SV=1	1	2169.99	1.291	0.752	1.019	5.394	79.7	45.2	34	48.3	292.8	91.6	32.8	95.8	74.2	42.9	52	39.1	18.3	82.4	30.4	75.5	55.6	400	336.6	73	18943.9	6776.24	19810	15338.9	8866.08	10752.6	8085.4	3795.19	17048.2	6293.81	15627	11492.2	82735.9	69625.4	15102.8
[R].LKGIVPLAK.[V]	1xBiotin [K2]	1	14	P30101	P30101 [74-82]	P30101 1xBiotin [K75]	Protein disulfide-isomerase A3 OS=Homo sapiens OX=9606 GN=PDIA3 PE=1 SV=4	1	1164.72	0.95	0.69	1.018	0.98	115.4	104	71.8	105.9	102.9	123	118.3	85.2	89.7	138.7	106.7	77.7	73.6	70	108.5	116.2	93.4	105.6	105.4	87.9	431721	415273	298947	314697	486688	374259	272595	258339	245720	380890	407786	327853	370610	370007	308395
[K].IVPKISYASK.[V]	1xBiotin [K4]	1	1	Q7Z417	Q7Z417 [352-361]	Q7Z417 1xBiotin [K355]	Nuclear fragile X mental retardation-interacting protein 2 OS=Homo sapiens OX=9606 GN=NUFIP2 PE=1 SV=1	1	1331.74	0.034	0.699	1.018	0.865	4.3	135	107	137.4	116.4	5.2	7.1	1.8	212.9	8	161.5	148.9	127.9	3.6	193.1	164.3	134.6	139.3	184.1	7.8	7919.66	10971	2748.26	326683	12289.9	247770	228499	196346	5581.34	296375	252145	206505	213698	282485	11936.7
[R].VHLSQMKIITPLDEHLR.[S]	1xBiotin [K7]	1	2	Q5HYK7	Q5HYK7 [464-480]	Q5HYK7 1xBiotin [K470]	SH3 domain-containing protein 19 OS=Homo sapiens OX=9606 GN=SH3D19 PE=1 SV=2	1	2256.2	0.622	1.371	1.016	0.956	68.4	112	131.2	113.8	74.6	60.4	59.8	62.3	60.2	98.8	100.2	339.5	115.8	82.6	40.4	118.6	100.4	65.8	137.7	57.6	10392.9	10291.9	10727.8	10367.9	17011.8	17248.1	58449.2	19936	14215.5	6961.56	20413.8	17290.8	11330.7	23706.6	9913.29
[-].MKTILSNQTVDIPENVDITLK.[G]	1xBiotin [K2]; 1xOxidation [M1]	1	20	P32969	P32969 [1-21]	P32969 1xBiotin [K2]	60S ribosomal protein L9 OS=Homo sapiens OX=9606 GN=RPL9 PE=1 SV=1	1	2614.35	0.383	0.918	1.016	0.932	45.5	118.9	109.1	120.8	105.6	13	44.3	141.3	97.5	115.5	137.1	42.1	106	135.7	117.4	124.9	103.1	127.7	91.8	102.6	16385.4	55932.8	178506	123161	146007	173177	53214.5	133967	171414	148373	157787	130336	161420	116004	129694
[K].FAAKGEGQLGPAER.[A]	1xBiotin [K4]	1	2	P13639	P13639 [236-249]	P13639 1xBiotin [K239]	Elongation factor 2 OS=Homo sapiens OX=9606 GN=EEF2 PE=1 SV=4	1	1656.82	1.063	0.799	1.015	0.84	118.3	111.3	74.5	102.4	93.5	96.5	123.5	119.5	85	112.4	118.7	67.9	75.3	97.1	102	120.5	103.4	94.4	95.1	88.7	743210	950880	920062	654476	865861	914288	523174	579850	747532	785368	928047	796336	727150	731943	682710
[R].AGAISASGPELQGAGHSKLQVTMPGIK.[V]	1xBiotin [K18]	1	18	Q09666	Q09666 [226-252]	Q09666 1xBiotin [K243]	Neuroblast differentiation-associated protein AHNAK OS=Homo sapiens OX=9606 GN=AHNAK PE=1 SV=2	1	2831.45	0.693	0.886	1.013	0.808	68.9	130.1	89.9	109.3	101.7	63.6	92.5	68.4	129.1	133.4	86	120.1	76.3	89.2	135.2	92.4	108.5	96.6	100.9	107.8	218545	317616	234887	443359	458042	295380	412419	261851	306460	464152	317110	372478	331845	346423	370093
[K].DFMFQPLDGLKTYQVTPMTPR.[S]	1xBiotin [K11]; 1xOxidation [M]	1	40	Q15398	Q15398 [311-331]	Q15398 1xBiotin [K321]	Disks large-associated protein 5 OS=Homo sapiens OX=9606 GN=DLGAP5 PE=1 SV=2	1	2727.3	0.706	1.434	1.012	0.95	69.9	99	136.9	100.2	94	73.6	35.7	97.6	111.1	75.8	104.3	144.3	159.3	127.2	104	106.8	105.6	99.1	110.5	45.2	159460	77442	211491	240654	164285	225965	312601	345106	275635	225221	231324	228786	214603	239355	97853
[K].GYGFVSFKDPSDYVR.[A]	1xBiotin [K8]	1	2	Q9BTD8	Q9BTD8 [423-437]	Q9BTD8 1xBiotin [K430]	RNA-binding protein 42 OS=Homo sapiens OX=9606 GN=RBM42 PE=1 SV=1	1	1962.91	0.899	0.589	1.012	0.654	109.2	121.6	66.6	123.1	79.5	57.7	45.5	120.3	64.3	249.9	48.7	294.2	35.2	28.7	282.2	65	42.4	42	86.9	36.9	7996.35	6307.78	16662.9	8899.11	34608	6742.75	40748.1	4871.1	3970.27	39084.7	9007.88	5878.98	5822.47	12031.7	5112.18
[R].TPGKSSSK.[V]	1xBiotin [K]	1	13	Q12834	Q12834 [59-66]	Q12834 1xBiotin [K]	Cell division cycle protein 20 homolog OS=Homo sapiens OX=9606 GN=CDC20 PE=1 SV=2	1	1017.5	1.098	0.863	1.012	0.985	108.2	101.5	87.6	102.7	100	106.4	151.9	97.8	67.4	138.3	99.8	86.1	69.7	104.1	101	103.1	79.2	98.3	70	126.9	35751.9	51004.9	32858.4	22650	46439.1	33528.1	28924.8	23397.3	34961.4	33927.8	34627	26589.9	33012.6	23512	42616.5
[K].KTVTPAK.[A]	1xBiotin [K1]	1	30	P19338	P19338 [96-102]	P19338 1xBiotin [K96]	Nucleolin OS=Homo sapiens OX=9606 GN=NCL PE=1 SV=3	1	970.539	0.854	1.067	1.01	0.953	87.1	108	96.7	109.1	99.1	68.7	99	88.8	80.4	115.7	110.1	88.8	98.7	123.4	111.3	113.5	100.8	89.5	110.3	101.1	2.27681e+06	3.28178e+06	2.94572e+06	2.66669e+06	3.83616e+06	3.65186e+06	2.94455e+06	3.27111e+06	4.09232e+06	3.6889e+06	3.76297e+06	3.34251e+06	2.96723e+06	3.65571e+06	3.35099e+06
[R].LKVLYSQK.[A]	1xBiotin [K2]	1	1	Q12834	Q12834 [148-155]	Q12834 1xBiotin [K149]	Cell division cycle protein 20 homolog OS=Homo sapiens OX=9606 GN=CDC20 PE=1 SV=2	1	1204.68	0.847	0.738	1.009	0.869	97.5	115.1	76.9	110.4	100.1	96.3	99.7	89.9	101	113.7	118	74.5	75.9	106.8	101.9	124.2	109	85	105.4	98.8	2.95255e+06	3.05564e+06	2.75608e+06	3.09732e+06	3.48504e+06	3.61892e+06	2.28555e+06	2.32812e+06	3.274e+06	3.12447e+06	3.80873e+06	3.34174e+06	2.60568e+06	3.23109e+06	3.02986e+06
[K].FLKSGDAAIVDMVPGKPMCVESFSDYPPLGR.[F]	1xBiotin [K3]; 1xCarbamidomethyl [C19]; 2xOxidation [M12; M18]	2	16	P68104	P68104 [393-423]	P68104 1xBiotin [K395]	Elongation factor 1-alpha 1 OS=Homo sapiens OX=9606 GN=EEF1A1 PE=1 SV=1	1	3641.71	3.916	2.032	1.008	0.883	315.4	52.2	57.6	28.7	46.1	317.4	21.9	273.1	81	14.6	45.2	29.7	49.8	267.3	123.3	24.9	14.7	6.5	39.9	190.5	286307	19777.7	246363	73113	13196.9	40798.5	26818.1	44958.7	241152	111189	22448.4	13300	5877.34	36024	171876
[K].VTQQGLKMVVPGLDGAQIPR.[D]	1xBiotin [K7]; 1xOxidation [M8]	1	163	P49327	P49327 [1152-1171]	P49327 1xBiotin [K1158]	Fatty acid synthase OS=Homo sapiens OX=9606 GN=FASN PE=1 SV=3	1	2349.24	1.782	0.745	1.007	1.14	165.3	92.8	53.9	93.4	94.5	171.2	166.2	135.9	65.6	96.3	93.3	54.2	48.8	121.2	99.5	93.9	65.2	95.1	74.7	118.9	1.58595e+07	1.54025e+07	1.25947e+07	6.07436e+06	8.92256e+06	8.64199e+06	5.0256e+06	4.52579e+06	1.12302e+07	9.22269e+06	8.69906e+06	6.04174e+06	8.80765e+06	6.92463e+06	1.10134e+07
[K].AKDLIVTPATILK.[E]	1xBiotin [K2]	1	10	P54687	P54687 [27-39]	P54687 1xBiotin [K28]	Branched-chain-amino-acid aminotransferase, cytosolic OS=Homo sapiens OX=9606 GN=BCAT1 PE=1 SV=3	1	1608.94	0.765	0.897	1.007	0.808	94	102.9	92.3	103.6	107.2	100.9	23.5	109.2	110.4	142.7	97	89	99	99.2	114.3	111.1	108.9	115	115.4	64.4	40779.7	9507.01	44118.1	44611.1	57695.2	39215.6	35980.9	40024.4	40088	46195.4	44902.1	43996.1	46495.6	46631.6	26027.5
[K].VLGQGSFGKVFLVK.[K]	1xBiotin [K9]	1	16	P51812	P51812 [73-86]	P51812 1xBiotin [K81]	Ribosomal protein S6 kinase alpha-3 OS=Homo sapiens OX=9606 GN=RPS6KA3 PE=1 SV=1	1	1704.95	0.593	0.806	1.006	1.016	75	103.8	99.5	104.5	117.3	87.2	55.9	73.8	155	94.4	102.1	110.5	97.8	76	102.7	102.3	104.6	126.3	115.3	95.9	156118	100093	132007	277455	168849	182740	197768	175068	136091	183872	183028	187136	226054	206417	171578
[K].VTQQGLKMVVPGLDGAQIPR.[D]	1xBiotin [K7]	1	163	P49327	P49327 [1152-1171]	P49327 1xBiotin [K1158]	Fatty acid synthase OS=Homo sapiens OX=9606 GN=FASN PE=1 SV=3	1	2333.25	0.771	0.806	1.006	0.823	79.7	110.1	88.8	110.8	110.6	77.8	108.3	76.7	107.5	137.7	99.5	122.8	86.7	61.5	108.6	102.9	108.1	107.9	113.3	80.5	1.59954e+07	2.22618e+07	1.57821e+07	2.2107e+07	2.83218e+07	2.04677e+07	2.52584e+07	1.78259e+07	1.26486e+07	2.23369e+07	2.11702e+07	2.22349e+07	2.21952e+07	2.33093e+07	1.65615e+07
[K].VTKSAQK.[A]	1xBiotin [K3]	3	29	P68104	P68104 [451-457]	P68104 1xBiotin [K453]	Elongation factor 1-alpha 1 OS=Homo sapiens OX=9606 GN=EEF1A1 PE=1 SV=1	1	987.529	1.052	0.792	1.006	0.908	93.6	109.7	86.8	110.3	99.6	95.2	138.3	85.3	70.8	131.4	111.6	90.6	75.6	88.3	114.2	112.2	83	98.2	101.4	103.9	308258	447780	276339	229196	425652	361363	293276	244666	286080	369814	363404	268943	318162	328253	336314
[R].GKPVIFYQQTLSDSHLPEEALK.[V]	1xBiotin [K2]	1	11	Q8TCU4	Q8TCU4 [1669-1690]	Q8TCU4 1xBiotin [K1670]	Alstrom syndrome protein 1 OS=Homo sapiens OX=9606 GN=ALMS1 PE=1 SV=4	0	2726.39	3.102	8.133	1.005	0.61	91.7	29.6	240.5	122.8	15.5	53.1	73.4	104.2	206.4	23.7	16.9	192.5	160.6	201.8	98.3	165.2	16.9	12.4	164.4	10.3	40116.8	55444.5	78688.7	155914	17875.8	12732.2	145375	121326	152445	74237.4	124755	12798.8	9363.06	124216	7767.38
[K].VAPSAVLGPNVSIGKGVTVGEGVR.[L]	1xBiotin [K15]	1	8	Q96IJ6	Q96IJ6 [295-318]	Q96IJ6 1xBiotin [K309]	Mannose-1-phosphate guanyltransferase alpha OS=Homo sapiens OX=9606 GN=GMPPA PE=1 SV=1	1	2489.35	1.257	0.826	1.005	16.568	30.4	24.2	20	24.3	401	22.9	17.3	12.2	226.6	13.8	9.7	6.8	11.4	190.6	13.8	7.6	301.2	193.5	244.7	228.1	19197.2	14501.8	10182.4	189887	11534.5	8102.82	5677.22	9522.46	159720	11594.5	6338.98	252389	162141	205036	191107
[R].SEKDTLKTSNPLVLEEASASQAGSR.[K]	1xBiotin [K]	1	13	Q9NUQ8	Q9NUQ8 [138-162]	Q9NUQ8 1xBiotin [K]	ATP-binding cassette sub-family F member 3 OS=Homo sapiens OX=9606 GN=ABCF3 PE=1 SV=2	2	2844.4	1.059	0.821	1.004	0.765	112.8	100.5	88.4	107.6	90.7	134	111.1	100.4	94.9	126.5	99	87.1	77.9	97	106	117.9	95.2	90.8	89.4	72.6	316482	262370	237171	224020	298733	233744	205783	184031	229023	250374	278385	224873	214483	211088	171378
[K].FCLNPKTNLCQK.[I]	1xBiotin [K6]; 2xCarbamidomethyl [C2; C10]	1	8	P11766	P11766 [102-113]	P11766 1xBiotin [K107]	Alcohol dehydrogenase class-3 OS=Homo sapiens OX=9606 GN=ADH5 PE=1 SV=4	1	1748.83	0.812	0.789	1.004	0.202	109.9	116.1	104.4	146.1	23.4	123.2	109	19.7	109.1	151.8	115.2	85.9	119.8	103.6	144.9	109.5	146.1	130.8	8.3	23.2	102950	91088.7	16501.3	91220.1	126828	96240.1	71831.9	100082	86556.3	121069	91556.4	122094	109300	6912.7	19397.4
[K].TWNPKYTLR.[S]	1xBiotin [K5]	1	28	Q13033	Q13033 [469-477]	Q13033 1xBiotin [K473]	Striatin-3 OS=Homo sapiens OX=9606 GN=STRN3 PE=1 SV=3	1	1404.71	0.667	0.741	1.004	0.788	79.1	120.7	89.4	121.1	89.6	77.8	108.8	67.8	118.6	127.1	101.6	87.9	92.6	87.4	109.7	126.1	119.1	87.4	100.1	88.1	422264	590666	367893	644125	689948	551587	477118	502812	474544	595744	684925	646494	474464	543614	478447
[K].ELLQSKTALSSVK.[T]	1xBiotin [K6]	1	8	Q8WWK9	Q8WWK9 [289-301]	Q8WWK9 1xBiotin [K294]	Cytoskeleton-associated protein 2 OS=Homo sapiens OX=9606 GN=CKAP2 PE=1 SV=1	1	1629.89	0.863	0.254	1.004	0.815	132.7	137.1	34.2	84.3	111.7	153.2	144.8	7.9	26.1	149.6	177.6	6.6	158.6	37.3	178.2	84.3	92	6.3	155.6	121.9	69913.7	66084.7	3586.1	11901	68249.2	81022.9	3024.12	72361.1	17024.5	81316.7	38456.4	41982.7	2854.11	70989.1	55624.9
[K].FKLQPPPLGR.[R]	1xBiotin [K2]	1	32	P50548	P50548 [377-386]	P50548 1xBiotin [K378]	ETS domain-containing transcription factor ERF OS=Homo sapiens OX=9606 GN=ERF PE=1 SV=2	1	1378.77	0.913	0.963	1.003	0.885	97.2	104.4	100.6	105.4	92.4	99.8	96.4	85.8	94	128.9	103.5	99.7	91.9	108	113.3	104.6	94.4	90.9	97.2	91.6	713490	688803	613518	672116	921470	739984	712909	656798	771703	809824	747335	674423	649925	694675	654859
[K].LDVQFSGLTKGDAVR.[D]	1xBiotin [K10]	1	56	P21333	P21333 [907-921]	P21333 1xBiotin [K916]	Filamin-A OS=Homo sapiens OX=9606 GN=FLNA PE=1 SV=4	1	1831.94	1.18	1.001	1.003	1.038	118.7	93.5	93.5	97.3	97	113.3	99.8	124.2	87	105.2	89.3	89.3	83.5	136	105.6	92.9	77.8	92.7	84.4	118.9	5.82144e+06	5.12782e+06	6.37863e+06	4.47047e+06	5.40372e+06	4.58557e+06	4.58827e+06	4.28786e+06	6.98575e+06	5.42178e+06	4.772e+06	3.99823e+06	4.76068e+06	4.33651e+06	6.10733e+06
[R].HELTEISNVDVETQSGKTVIR.[L]	1xBiotin [K17]	1	15	Q09666	Q09666 [187-207]	Q09666 1xBiotin [K203]	Neuroblast differentiation-associated protein AHNAK OS=Homo sapiens OX=9606 GN=AHNAK PE=1 SV=2	1	2581.29	1.041	0.876	1.003	0.995	107.7	103.5	88.7	97.2	103	116.5	114	111.4	80.2	115.9	109.5	70.2	93.9	121	102.8	116.2	98.3	109	137.8	3.4	241464	236394	230951	166258	240227	227058	145658	194659	250851	213246	240876	203862	225953	285754	7087.28
[K].FESLFPGKLEVVR.[M]	1xBiotin [K8]	1	17	Q13045	Q13045 [1008-1020]	Q13045 1xBiotin [K1015]	Protein flightless-1 homolog OS=Homo sapiens OX=9606 GN=FLII PE=1 SV=2	1	1746.92	1.309	0.874	1.002	1.248	96.7	104.8	86.3	90.8	121.4	159.6	9.9	107.9	116.9	7.6	116.9	91.4	102.1	96.3	101.3	84	117.2	145.9	107.7	135.4	70907.8	4412.17	47943.7	51916.6	3371.27	51925.1	40608.4	45379.9	42773.1	44994	37327.7	52045.1	64806.8	47824.4	60147.8
[K].NVGSTGVAKIIISK.[H]	1xBiotin [K]	1	4	Q15648	Q15648 [1383-1396]	Q15648 1xBiotin [K]	Mediator of RNA polymerase II transcription subunit 1 OS=Homo sapiens OX=9606 GN=MED1 PE=1 SV=4	1	1612.91	1.144	1.3	1.002	1.002	119.7	91.2	106.3	91.4	91.4	15.8	145.5	116	75.2	127.2	88.4	97.8	103.1	189.6	113.2	88.6	81.1	88.7	88.6	81.5	15038.5	138560	110426	71592.5	121081	84176.7	93091.5	98148.4	180518	107771	84339.7	77240.5	84499.4	84357.2	77565.7
[K].DMSPQKFWGLTR.[S]	1xBiotin [K6]; 1xOxidation [M2]	1	3	Q96SW2	Q96SW2 [408-419]	Q96SW2 1xBiotin [K413]	Protein cereblon OS=Homo sapiens OX=9606 GN=CRBN PE=1 SV=1	1	1707.8	1.398	2.091	1.002	1.62	50.9	32.8	329.1	32.8	54.4	30.6	22.7	36.4	322.1	16.2	19.7	287.8	197.6	33.9	18.5	19.7	242.4	32.6	193.5	26.3	11827	8778.08	14081.9	124638	6277.12	7608.7	111368	76443.5	13124	7146.07	7622.1	93786.1	12632.2	74858.1	10168.3
[K].FEEAENSLLHLKTVK.[H]	1xBiotin [K]	1	22	Q15165	Q15165 [145-159]	Q15165 1xBiotin [K]	Serum paraoxonase/arylesterase 2 OS=Homo sapiens OX=9606 GN=PON2 PE=1 SV=4	1	1984.02	0.981	1.132	1.001	1.001	95.9	97.7	112	96.6	97.8	150.2	41.7	100	109.6	83	101.9	116.9	124	90	83.1	100.8	111.5	102.1	73.8	111.2	254787	70782.1	169707	185935	140908	172967	198340	210417	152759	141072	171042	189222	173160	125282	188719
[K].KVSHVADTK.[V]	1xBiotin [K1]	1	10	Q9UNF1	Q9UNF1 [125-133]	Q9UNF1 1xBiotin [K125]	Melanoma-associated antigen D2 OS=Homo sapiens OX=9606 GN=MAGED2 PE=1 SV=2	1	1210.62	1.004	0.817	1.001	0.833	105.9	108.7	88.8	106.1	90.5	105	136.1	79.2	72.5	107.7	135.6	77.9	100	88	135.8	99.8	105.2	89.7	94.6	72.7	39481.7	51174.3	29778	27250.1	40496.5	50982.9	29270.7	37576	33076.1	51033.8	37516.1	39551.5	33722.8	35564.6	27341.3
[R].SGFGKFER.[G]	1xBiotin [K5]	1	2	O00571	O00571 [114-121]	O00571 1xBiotin [K118]	ATP-dependent RNA helicase DDX3X OS=Homo sapiens OX=9606 GN=DDX3X PE=1 SV=3	1	1153.55	1.075	0.646	1	0.904	119.8	114.1	64.5	107.9	93.7	147.1	131.6	113.3	125.4	136.9	7.5	88.5	70.9	18.7	136.9	118.5	105	123.8	103	73	169193	151345	130350	144198	157414	8644.59	101752	81496.3	21474	157471	136318	120716	142372	118427	83983.7
[K].VKGEILLEEEK.[S]	1xBiotin [K2]	1	1	Q5UIP0	Q5UIP0 [1035-1045]	Q5UIP0 1xBiotin [K1036]	Telomere-associated protein RIF1 OS=Homo sapiens OX=9606 GN=RIF1 PE=1 SV=2	1	1512.8	0.232	0.273	1	0.267	38.6	166.5	45.5	200.4	49	37.9	176.3	25.1	163.4	133.5	198.1	140.4	35.3	44.7	196.6	198.2	36.3	13.2	53	48.1	14646.7	68165	9705.19	63163	51620.9	76611.9	54293.2	13665.4	17269.9	76023.3	76633.5	14018	5108.4	20474.5	18590.9
[K].EESDVPQWSSQFLQKSPLPTK.[R]	1xBiotin [K15]	1	27	Q96FZ2	Q96FZ2 [307-327]	Q96FZ2 1xBiotin [K321]	Abasic site processing protein HMCES OS=Homo sapiens OX=9606 GN=HMCES PE=1 SV=1	1	2657.29	1.018	0.932	0.998	0.843	104.9	107.6	100.3	107.4	79.8	76.6	141.1	100.7	103.3	129.3	75.3	102.8	96.3	91.3	103.1	102.8	121.7	76.6	70	109	113176	208342	148751	152551	190981	111179	151887	142244	134797	152319	151864	179678	113119	103340	160993
[K].GQPLCVLSAMKMETVVTSPMEGTVR.[K]	1xBiotin [K11]; 1xCarbamidomethyl [C5]; 3xOxidation [M10; M12; M20]	1	251	P11498	P11498 [1134-1158]	P11498 1xBiotin [K1144]	Pyruvate carboxylase, mitochondrial OS=Homo sapiens OX=9606 GN=PC PE=1 SV=2	1	2995.41	3.79	1.207	0.998	2.963	242.6	64	37.5	63.9	92	270.6	147.6	170	17.8	44.9	71.4	21.5	26.3	245.4	57.1	44.8	29.6	52.8	64.4	235.9	2.61455e+07	1.42613e+07	1.64272e+07	1.72342e+06	4.33411e+06	6.89963e+06	2.08027e+06	2.53963e+06	2.37101e+07	5.51442e+06	4.32568e+06	2.85623e+06	5.10652e+06	6.22595e+06	2.27913e+07
[K].LKTNHIGHTGYLNTVTVSPDGSLCASGGK.[D]	1xBiotin [K2]; 1xCarbamidomethyl [C24]	1	27	P63244	P63244 [184-212]	P63244 1xBiotin [K185]	Receptor of activated protein C kinase 1 OS=Homo sapiens OX=9606 GN=RACK1 PE=1 SV=3	1	3210.57	0.887	0.789	0.998	0.912	107.4	108	79.4	106.7	98.5	112.2	13.2	117.4	132.4	79.2	112.8	83	104.4	82.1	132.1	111.5	103.6	116.1	102.9	97.2	864715	101403	905000	1.0205e+06	610667	869874	639820	805103	632519	1.0184e+06	859119	798478	894579	793380	749207
[R].TTKDGWVYYANHTEEK.[T]	1xBiotin [K3]	1	40	Q9NZC7	Q9NZC7 [26-41]	Q9NZC7 1xBiotin [K28]	WW domain-containing oxidoreductase OS=Homo sapiens OX=9606 GN=WWOX PE=1 SV=1	1	2167.98	1.04	0.88	0.998	0.859	108.9	104.2	91.8	103.9	91.2	116.6	107.8	100.6	103.1	112.1	98.5	93.9	86.6	90.9	126.5	102.9	95.9	96.3	90.3	77.9	1.77937e+06	1.64481e+06	1.53533e+06	1.57359e+06	1.71125e+06	1.5032e+06	1.43318e+06	1.32226e+06	1.38654e+06	1.93074e+06	1.56966e+06	1.46367e+06	1.47028e+06	1.37802e+06	1.18889e+06
[K].GPQVALKGSR.[V]	1xBiotin [K7]	1	5	Q09666	Q09666 [531-540]	Q09666 1xBiotin [K537]	Neuroblast differentiation-associated protein AHNAK OS=Homo sapiens OX=9606 GN=AHNAK PE=1 SV=2	1	1238.67	0.671	0.924	0.997	0.987	73.2	109.2	100.9	108.9	107.8	74.8	104.5	71.8	111.5	121.7	110.4	69	103	144.9	111.1	99.7	133.5	110	123.7	10.6	136042	190112	130704	202892	221418	200867	125487	187481	263666	202215	181405	243004	200163	225156	19299.7
[K].DMKTNMPIITSK.[R]	1xBiotin [K3]	1	13	Q8NCE0	Q8NCE0 [91-102]	Q8NCE0 1xBiotin [K93]	tRNA-splicing endonuclease subunit Sen2 OS=Homo sapiens OX=9606 GN=TSEN2 PE=1 SV=2	1	1604.78	0.714	0.992	0.996	0.869	73	116.6	115.6	93.5	101.3	75.7	74	96.4	93.1	135.1	120.9	139.3	119.9	6.3	97	138.6	92.7	105.1	114.3	91.8	75345.9	73603	95971.3	92624	134425	120325	138582	119305	6236.74	96540.3	137887	92234.8	104597	113703	91315.3
[R].AGLIPKFVSFLGR.[T]	1xBiotin [K6]	1	5	P52292	P52292 [118-130]	P52292 1xBiotin [K123]	Importin subunit alpha-1 OS=Homo sapiens OX=9606 GN=KPNA2 PE=1 SV=1	1	1630.91	0.424	1.052	0.996	0.671	71.7	64.1	219	63.8	81.4	92.2	25	74.7	217.5	66.8	60.4	228.2	228.8	26.7	65.6	66.5	90.5	131.6	84.8	40.5	20703.6	5621.86	16776.3	48829.4	15002.7	13554.6	51232.2	51353.2	5988.94	14728	14937.2	20312.4	29533.9	19043	9093.62
[R].LKNITLDDASAPR.[L]	1xBiotin [K2]	1	25	O75534	O75534 [757-769]	O75534 1xBiotin [K758]	Cold shock domain-containing protein E1 OS=Homo sapiens OX=9606 GN=CSDE1 PE=1 SV=2	1	1639.85	0.988	0.855	0.996	0.892	105.2	106.4	90.4	104.9	93	104.3	101.8	105.5	91.7	115.7	105.6	78.3	89.6	106.3	115.2	104.1	96.6	92.3	89.9	103.1	1.32464e+06	1.29268e+06	1.34019e+06	1.16429e+06	1.46902e+06	1.34065e+06	994999	1.13839e+06	1.35067e+06	1.46257e+06	1.32172e+06	1.22737e+06	1.17187e+06	1.14227e+06	1.30992e+06
[RK].KQEKTPK.[DT]	1xBiotin [K4]	2	15	Q9NYF8; P06748	Q9NYF8 [722-728]; P06748 [230-236]	Q9NYF8 1xBiotin [K725]; P06748 1xBiotin [K233]	Bcl-2-associated transcription factor 1 OS=Homo sapiens OX=9606 GN=BCLAF1 PE=1 SV=2 Nucleophosmin OS=Homo sapiens OX=9606 GN=NPM1 PE=1 SV=2	2	1084.58	1.013	0.816	0.994	0.931	106.6	105.2	85.8	104.6	97.9	108.6	140.6	73.4	55.6	144.9	107.1	74.9	87.4	97.4	106.5	109.6	91.2	99.7	107.2	96	33229.8	43050	22470.8	17012.6	44352.5	32787.6	22924.8	26747.8	29812.8	32599.4	33536.4	27922.1	30513.6	32827.4	29397.5	Shared
[K].TSSAFVGKTPEASPEPK.[D]	1xBiotin [K8]	1	16	Q99460	Q99460 [303-319]	Q99460 1xBiotin [K310]	26S proteasome non-ATPase regulatory subunit 1 OS=Homo sapiens OX=9606 GN=PSMD1 PE=1 SV=2	1	1958.95	1.197	1.084	0.994	0.923	102.1	102.4	112.1	101.8	81.6	102.1	137.3	101.1	102.4	108	84.4	81.8	117.1	112.1	101.8	108.3	82.6	81.6	79.7	99.7	399383	537344	395428	400526	422622	330418	320152	458112	438652	398220	423786	323318	319279	311662	390145
[K].LFDSTTLEHQKTFR.[T]	1xBiotin [K11]	1	37	Q13347	Q13347 [214-227]	Q13347 1xBiotin [K224]	Eukaryotic translation initiation factor 3 subunit I OS=Homo sapiens OX=9606 GN=EIF3I PE=1 SV=1	1	1948.96	0.92	1.046	0.994	0.943	99.2	107.8	96.2	95.8	101.1	138.1	44.2	102.5	113.3	78	111.4	118.6	84.8	99.4	112.6	93.9	99	106.8	93	104.5	4.84059e+06	1.55053e+06	3.59222e+06	3.97146e+06	2.73587e+06	3.90391e+06	4.15594e+06	2.9737e+06	3.48356e+06	3.94719e+06	3.29097e+06	3.47166e+06	3.74335e+06	3.25925e+06	3.66229e+06
[K].TSGHVDKFADFMVK.[D]	1xBiotin [K7]; 1xOxidation [M12]	1	4	P41250	P41250 [191-204]	P41250 1xBiotin [K197]	Glycine--tRNA ligase OS=Homo sapiens OX=9606 GN=GARS1 PE=1 SV=3	1	1823.85	1.444	1.8	0.994	1.701	131.3	90.9	68.6	89	120.2	144.2	72.4	126.1	105.2	87.3	6.1	65.9	58.5	189.4	104.5	85.5	70.1	90.4	115.5	178.9	242088	121566	211720	176624	146579	10301.1	110670	98142.3	317946	175527	143479	117780	151849	193881	300460
[K].NVPFKMVDVGGQR.[S]	1xBiotin [K5]	1	14	Q14344	Q14344 [215-227]	Q14344 1xBiotin [K219]	Guanine nucleotide-binding protein subunit alpha-13 OS=Homo sapiens OX=9606 GN=GNA13 PE=1 SV=2	1	1672.83	0.732	0.693	0.994	0.919	79.3	116.7	80.8	115.9	107.2	79.3	131.9	82.1	108.4	121.9	120.8	83.7	92.2	4	105.4	120	125.9	111	111.5	101.9	92670.5	154153	95954.6	126646	142462	141160	97796.4	107759	4690.5	123223	140256	147122	129709	130347	119053
[R].QLPSQKTVVVEAGK.[K]	1xBiotin [K6]	1	18	O94842	O94842 [194-207]	O94842 1xBiotin [K199]	TOX high mobility group box family member 4 OS=Homo sapiens OX=9606 GN=TOX4 PE=1 SV=1	1	1709.93	1.107	0.879	0.993	1.068	105.3	100.3	88.2	99.1	107.2	100.2	125	96.6	87.2	110.8	95.5	74.1	84	127.7	94.3	111	86.6	83.2	121.9	102	772944	963785	745124	672809	854293	736448	571766	647565	984625	727392	855985	668257	641697	940606	786723
[R].VDKSAVGFDYQGK.[T]	1xBiotin [K3]	1	13	Q14247	Q14247 [169-181]	Q14247 1xBiotin [K171]	Src substrate cortactin OS=Homo sapiens OX=9606 GN=CTTN PE=1 SV=2	1	1639.78	1.047	0.839	0.993	0.998	102.4	97.8	83.1	119	97.7	97.3	110.8	104.9	88.4	124	100.2	74.2	85	90	123.1	121.9	85.9	100	104.8	89.5	296370	337306	319374	269293	377539	305096	225980	259014	274200	374756	371232	261519	304636	319188	272668
[K].KTESPIK.[L]	1xBiotin [K1]	1	1	Q9Y6X9	Q9Y6X9 [722-728]	Q9Y6X9 1xBiotin [K722]	ATPase MORC2 OS=Homo sapiens OX=9606 GN=MORC2 PE=1 SV=2	1	1028.54	0.826	0.893	0.993	0.836	87.6	113.4	91.6	112.6	94.8	88.7	87.9	101.6	91.5	123	114.8	92.7	83.9	109.9	120.7	113.9	97.2	77.2	96	101.1	199008	197351	228112	205488	276005	257623	208015	188357	246599	270897	255715	218173	173341	215402	227037
[K].VDKGVVPLAGTDGETTTQGLDGLSER.[C]	1xBiotin [K3]	1	38	P09972	P09972 [109-134]	P09972 1xBiotin [K111]	Fructose-bisphosphate aldolase C OS=Homo sapiens OX=9606 GN=ALDOC PE=1 SV=2	1	2841.39	1.212	0.973	0.99	0.884	119.7	98.8	96.2	97.9	87.4	102.9	144.6	114.7	49.5	139.6	94.6	92.1	92.1	110.7	93.7	109.6	87.2	83.7	102.3	82.6	467869	657304	521215	225029	634495	430208	418489	418598	503112	426090	498362	396555	380461	465121	375404
[K].YWTESNGVESKSLTPALCR.[T]	1xBiotin [K11]; 1xCarbamidomethyl [C18]	1	32	Q14680	Q14680 [396-414]	Q14680 1xBiotin [K406]	Maternal embryonic leucine zipper kinase OS=Homo sapiens OX=9606 GN=MELK PE=1 SV=3	1	2424.13	0.764	0.739	0.99	0.784	89.3	117	86.5	115.8	91.5	89.1	102.6	81	94.8	137.2	116.7	64.1	86.3	104.2	123.9	95.6	115.5	107.5	90.2	91.3	446645	514229	406238	475061	687481	584981	321101	432411	522377	621041	479250	579110	538747	452359	457770
[R].KTVFSPTLPAAR.[S]	1xBiotin [K1]	1	15	Q7Z2W4	Q7Z2W4 [374-385]	Q7Z2W4 1xBiotin [K374]	Zinc finger CCCH-type antiviral protein 1 OS=Homo sapiens OX=9606 GN=ZC3HAV1 PE=1 SV=3	1	1513.82	0.93	0.776	0.99	0.955	102.8	110.6	79	96.6	111	95.9	100.9	102.2	95.5	115.5	108.5	74.2	77.5	106.3	123.8	94.8	94.5	91.2	109	110.2	295847	311234	315180	294521	356302	334614	228695	238942	327657	381744	292232	291517	281228	336037	339765
[R].GAPLAKVVFR.[D]	1xBiotin [K6]	1	25	P62917	P62917 [55-64]	P62917 1xBiotin [K60]	60S ribosomal protein L8 OS=Homo sapiens OX=9606 GN=RPL8 PE=1 SV=2	1	1283.73	0.739	0.782	0.99	0.907	83.7	113.2	88.2	112.1	102.8	79.7	88.1	87.2	85.7	122.8	117.9	91.9	86.8	95.9	119.2	116.7	95.3	110.5	107	95.4	296390	327722	324338	318732	456750	438819	341827	323057	356984	443530	434230	354511	411046	398209	355105
[K].YDNSLKIISNASCTTNCLAPLAK.[V]	1xBiotin [K6]; 2xCarbamidomethyl [C13; C17]	1	6	P04406	P04406 [140-162]	P04406 1xBiotin [K145]	Glyceraldehyde-3-phosphate dehydrogenase OS=Homo sapiens OX=9606 GN=GAPDH PE=1 SV=3	1	2780.34	0.165	0.674	0.989	0.21	23.7	144.1	110.1	191.3	30.9	38.8	25.9	16.5	68.5	260	157.3	175.3	120.1	30.9	208.8	257.1	58.6	14.4	33.7	34	9673.17	6462.26	4106.41	17086.1	64864.8	39225.6	43736.1	29966.4	7715.33	52079.5	64135.8	14626.1	3595.49	8401.1	8480.61
[R].IKTSDVTSTK.[G]	1xBiotin [K2]	1	2	P26196	P26196 [85-94]	P26196 1xBiotin [K86]	Probable ATP-dependent RNA helicase DDX6 OS=Homo sapiens OX=9606 GN=DDX6 PE=1 SV=2	1	1305.67	0.849	0.759	0.988	1.024	111	104	75.6	102.8	106.5	66.4	117.4	114.6	78.4	107.4	138.3	78	72.1	105	107.3	106.2	92.9	87.8	110	118.1	346702	613068	598459	409219	560741	721998	407304	376440	548051	560184	554199	484702	458558	574044	616300
[K].VMTSGTGAPAKIITAVPK.[I]	1xBiotin [K11]	1	12	P51610	P51610 [803-820]	P51610 1xBiotin [K813]	Host cell factor 1 OS=Homo sapiens OX=9606 GN=HCFC1 PE=1 SV=2	1	1968.07	0.128	0.907	0.988	0.813	17.1	131.9	123.5	120.3	107.3	8.9	17.6	18	117.3	140.9	136	127.9	127.3	88.1	151.3	124.1	115.9	110.6	141.9	74.3	7027.99	13980.3	14280.8	93044.9	111829	107924	101468	101040	69886.9	120040	98432.5	91941.1	87780	112584	58948.4
[K].AEMNILEINEKLRPQLAEK.[K]	1xBiotin [K11]	3	2	P0DPF3	P0DPF3 [284-302]	P0DPF3 1xBiotin [K294]	Neuroblastoma breakpoint family member 9 OS=Homo sapiens OX=9606 GN=NBPF9 PE=2 SV=1	1	2465.29	0.745	1.488	0.988	1.015	74.2	99.6	148.2	76.7	101.2	33.1	77.4	63.4	85.2	22.6	199.8	215.1	126.7	95.4	197.3	47.4	65.6	152.8	86.4	32	6233.54	14578.3	11947.3	16038.3	4256.86	37623.9	40505.6	23859.6	17965.7	37156.6	8928.6	12348	28782.2	16282.7	6020.28
[K].AADCPGKLFIFHSSLPTAEAPGK.[L]	1xBiotin [K7]; 1xCarbamidomethyl [C4]	1	15	O94855	O94855 [570-592]	O94855 1xBiotin [K576]	Protein transport protein Sec24D OS=Homo sapiens OX=9606 GN=SEC24D PE=1 SV=2	1	2640.29	0.83	1.015	0.987	1.13	88.3	99.6	101.1	98.4	112.6	102.3	4.4	117.6	18.4	115.4	141.8	116	120.7	117.1	20.9	114	116	151.3	130.4	113.6	88977.9	3844.21	102294	15976.3	100410	123308	100857	105016	101874	18166.5	99121.3	100922	131577	113456	98811.2
[R].SAPGGGSKVPQK.[K]	1xBiotin [K8]	1	4	P06748	P06748 [143-154]	P06748 1xBiotin [K150]	Nucleophosmin OS=Homo sapiens OX=9606 GN=NPM1 PE=1 SV=2	1	1338.68	1.145	0.917	0.987	1.019	113.5	99.1	90.9	97.9	98.6	136.1	106.1	112.2	68.5	120.6	98	79.9	89.8	99	130.6	96.7	65.8	76.3	123	97.4	133774	104254	110253	67372.9	118579	96297.9	78485	88287	97269.6	128390	95048.7	64636.7	75032	120872	95763.6
[K].KPEKPLILQSLGPKTQSVEITK.[T]	1xBiotin [K14]	1	38	Q9Y5K6	Q9Y5K6 [240-261]	Q9Y5K6 1xBiotin [K253]	CD2-associated protein OS=Homo sapiens OX=9606 GN=CD2AP PE=1 SV=1	1	2660.51	0.942	0.913	0.987	1.152	95.3	101.2	92.4	94.4	116.6	102.8	21.2	114.9	109.2	77.7	119.3	89.2	101	99.6	117.7	101.8	94.4	126.1	99.2	125.8	553349	114142	618302	587539	418386	642005	480276	543783	536257	633676	547804	507883	678522	533740	676804
[K].GKFVALENISCK.[I]	1xBiotin [K2]; 1xCarbamidomethyl [C11]	1	5	Q8TAT6	Q8TAT6 [178-189]	Q8TAT6 1xBiotin [K179]	Nuclear protein localization protein 4 homolog OS=Homo sapiens OX=9606 GN=NPLOC4 PE=1 SV=3	1	1591.8	0.502	2.248	0.987	2.637	34	67.8	152.5	66.9	178.8	27.1	34.7	112.9	69.2	55.7	76.7	155.5	70.7	176.3	12.6	68.2	149.3	82.5	182.4	226.1	280330	358660	1.16663e+06	714906	576141	792347	1.60736e+06	730625	1.8218e+06	130412	705330	1.54254e+06	852924	1.88548e+06	2.33633e+06
[R].EKASAGSQAK.[D]	1xBiotin [K2]	1	2	Q9Y272	Q9Y272 [264-273]	Q9Y272 1xBiotin [K265]	Dexamethasone-induced Ras-related protein 1 OS=Homo sapiens OX=9606 GN=RASD1 PE=1 SV=1	1	1202.58	0.979	0.73	0.986	0.887	108.3	110.7	86.9	104.2	89.9	59.5	219.1	101.8	88	120.9	104	59.2	81.6	88.3	123	97.9	86.7	78.4	84.4	107.2	9088.88	33499.2	15558.9	13444.8	18481.4	15899.4	9052.58	12481.3	13496.2	18795.2	14966.5	13251.9	11985.5	12908.3	16386.3
[R].GKFAQDVSQDDLIR.[A]	1xBiotin [K2]	1	15	Q96H20	Q96H20 [133-146]	Q96H20 1xBiotin [K134]	Vacuolar-sorting protein SNF8 OS=Homo sapiens OX=9606 GN=SNF8 PE=1 SV=1	1	1817.89	1.089	0.871	0.985	1.01	109.2	100.3	87.5	101.6	101.3	109.8	112.8	109.3	100.8	111.1	93.6	87.9	81.5	96.8	102.1	109.4	74.7	110.5	97.8	101.8	201433	206976	200646	185047	203830	171740	161350	149539	177559	187411	200824	137140	202685	179389	186885
[R].VGDVQGQESESQLPTKIILTGQKTK.[T]	2xBiotin [K16; K]	1	7	Q96JH7	Q96JH7 [676-700]	Q96JH7 2xBiotin [K691; K]	Deubiquitinating protein VCIP135 OS=Homo sapiens OX=9606 GN=VCPIP1 PE=1 SV=2	2	3136.6	0.819	0.78	0.985	0.46	97.3	118.8	92.7	117	74.3	63.6	43.9	148	77.7	30.6	440.9	72.9	60.7	60.3	254.1	37.7	76.6	48.6	14.1	70.4	16643.3	11494.5	38697.5	20324.5	8004.5	115323	19054	15863.2	15770.1	66456.6	9847.16	20023.9	12708.9	3681.56	18422.2
[K].ELTIGSKLQDAEIAR.[L]	1xBiotin [K7]	1	15	P06703	P06703 [41-55]	P06703 1xBiotin [K47]	Protein S100-A6 OS=Homo sapiens OX=9606 GN=S100A6 PE=1 SV=1	1	1869.97	0.898	0.754	0.985	0.993	98.1	108.7	81.9	107	104.4	96.6	84	103.3	115	99.5	107	101.3	73.2	80.6	119.4	83.1	105.4	98.8	129.9	102.8	104689	91055.2	111947	124674	107818	115978	109820	79286.4	87409.8	129448	90078.8	114230	107080	140844	111415
[R].FGAGTLKSLHYD.[-]	1xBiotin [K7]	1	11	Q5HYI8	Q5HYI8 [225-236]	Q5HYI8 1xBiotin [K231]	Rab-like protein 3 OS=Homo sapiens OX=9606 GN=RABL3 PE=1 SV=1	1	1534.74	0.557	0.124	0.984	0.117	124.1	159.1	19.8	178.4	18.7	126	16.2	100.8	120	129.3	226.3	5.1	96.3	16.1	145	117.2	222.6	157.2	6.8	15.2	111661	14398.8	89357.2	106304	114565	200506	4510.08	85348.9	14244.7	128502	103849	197261	139313	6022.3	13437.3
[K].DKIIVVPLK.[E]	1xBiotin [K2]	1	6	Q9H1H9	Q9H1H9 [1662-1670]	Q9H1H9 1xBiotin [K1663]	Kinesin-like protein KIF13A OS=Homo sapiens OX=9606 GN=KIF13A PE=1 SV=2	1	1250.75	0.447	0.822	0.984	0.763	39.3	116.7	109.6	145.4	89.1	25.9	146	43.6	57.9	170.8	129.3	140.5	121.4	17.2	168	161	39.2	149.1	98.7	31.5	9638.24	54406.1	16238.5	21565.4	63652.5	48167	52345.9	45222.9	6399.7	62617.7	60006.3	14612.5	55547.5	36760.7	11748.7
[K].TLKSGFEDMFAK.[K]	1xBiotin [K3]	1	13	P49792	P49792 [1531-1542]	P49792 1xBiotin [K1533]	E3 SUMO-protein ligase RanBP2 OS=Homo sapiens OX=9606 GN=RANBP2 PE=1 SV=2	1	1599.75	0.574	1.147	0.982	1.019	21.6	118.5	122.8	116.4	120.8	8.3	23.3	90.3	157.3	6.6	128.2	180.5	132.8	112.3	21.1	128.9	125.9	148.8	130.6	105.1	6656.97	18789.8	72768.3	126809	5280.43	103279	145506	107035	90537.3	16975.7	103901	101451	119947	105248	84691.7
[K].NICKVVEVGSK.[I]	1xBiotin [K4]; 1xCarbamidomethyl [C3]	1	3	P14618	P14618 [163-173]	P14618 1xBiotin [K166]	Pyruvate kinase PKM OS=Homo sapiens OX=9606 GN=PKM PE=1 SV=4	1	1458.74	1.074	0.684	0.981	0.117	138.6	131.5	90	124.5	15.4	178.9	133.1	109.3	126.3	132.2	101.9	86.4	113.3	5.5	119.5	144.4	99.9	14.8	3.6	130.9	245137	182366	149871	173130	181164	139597	118457	155335	7475.32	163804	197882	136976	20320.9	4919.84	179455
[R].HQDDEPVNSQYFQTTSTNLSLSNKIR.[I]	1xBiotin [K24]	1	16	Q6NSI4	Q6NSI4 [601-626]	Q6NSI4 1xBiotin [K624]	RPA-related protein RADX OS=Homo sapiens OX=9606 GN=RADX PE=1 SV=2	1	3248.53	0.998	1.185	0.981	0.979	101.4	89.6	112.7	92.8	103.5	110.9	87	100.9	89	111.1	89.1	112.1	105.5	117.9	102.9	92.4	87.3	103	108.7	82.1	246905	193626	224727	198216	247348	198456	249656	234877	262376	229144	205725	194409	229309	242065	182680
[K].FADTTVQSDMKHWPFR.[V]	1xBiotin [K11]	1	7	P17066	P17066 [80-95]	P17066 1xBiotin [K90]	Heat shock 70 kDa protein 6 OS=Homo sapiens OX=9606 GN=HSPA6 PE=1 SV=2	1	2192.01	0.171	1.007	0.98	0.672	25.5	43.5	355.8	42.6	32.7	24.1	18.9	3.7	365.9	32.4	21.6	368.3	264.9	9.1	31.7	25	264.1	24.3	31.5	14.5	14559.1	11445.2	2231.98	220982	19541.6	13029.6	222488	159999	5483.11	19157.3	15107.8	159512	14702.2	19022.9	8759.89
[-].MKLEVFVPR.[A]	1xBiotin [K2]; 1xOxidation [M1]	1	14	Q9C009	Q9C009 [1-9]	Q9C009 1xBiotin [K2]	Forkhead box protein Q1 OS=Homo sapiens OX=9606 GN=FOXQ1 PE=2 SV=2	1	1360.71	1.127	0.904	0.98	1.07	111.7	99.1	86.5	101.3	101.4	98	99	92.8	86.9	72.5	126.7	75.9	65.5	158.9	98	88.8	71	77.5	89	199.3	336763	340270	319093	298721	249080	435523	260953	225088	546129	336831	305324	244152	266521	305844	685141
[R].ISGKMALNHPYFNDLDNQIK.[K]	1xBiotin [K4]	1	13	P06493	P06493 [276-295]	P06493 1xBiotin [K279]	Cyclin-dependent kinase 1 OS=Homo sapiens OX=9606 GN=CDK1 PE=1 SV=3	1	2544.24	0.565	0.662	0.98	1.036	66.6	117.8	78	115.5	122.1	77.4	5.4	96.1	192.1	4.3	136.9	106.4	66.1	90.6	7.5	134.2	146.3	175	141.8	119.8	148403	10302	184271	368513	8316.58	262604	204100	126759	173827	14478.8	257345	280616	335566	271970	229800
[-].MQAFLKGTSISTKPPLTK.[D]	1xAcetyl [N-Term]; 1xBiotin [K6]	1	1	P35249	P35249 [1-18]	P35249 1xAcetyl [N-Term]; 1xBiotin [K6]	Replication factor C subunit 4 OS=Homo sapiens OX=9606 GN=RFC4 PE=1 SV=2	1	2216.18	0.967	1.228	0.98	0.683	108.2	106.8	142.5	100.4	42.2	123.5	26.8	130.3	134.7	121.9	53.7	162.8	165.5	46.3	114.7	108.2	132	36.7	48.1	94.9	19246.8	4172.34	20303.3	20992	18999	8366.04	25366.9	25785.4	7214.42	17866.5	16857	20567.6	5715.97	7501.3	14789.6
[K].SSPLKITLFLEEDK.[S]	1xBiotin [K5]	1	27	Q9NQW6	Q9NQW6 [517-530]	Q9NQW6 1xBiotin [K521]	Anillin OS=Homo sapiens OX=9606 GN=ANLN PE=1 SV=2	1	1845.97	0.92	1.33	0.977	1.163	85.3	99.4	115	97.2	103	84.8	79.8	93.2	101.3	80.9	98.8	108.2	134.7	114.3	88.5	96.6	97.6	102.4	101.1	117.8	183767	172996	201948	219501	175332	214178	234573	291927	247780	191822	209316	211518	221833	219161	255347
[K].GETKAFYPEEISSMVLTK.[M]	1xBiotin [K4]	1	12	P0DMV8	P0DMV8 [109-126]	P0DMV8 1xBiotin [K112]	Heat shock 70 kDa protein 1A OS=Homo sapiens OX=9606 GN=HSPA1A PE=1 SV=1	1	2256.09	0.787	0.832	0.977	0.784	89.8	114.2	95	111.5	89.5	109.9	21.6	108	16.5	202.6	137.2	135.9	114.2	89	23.3	167.5	134	107.6	19.7	113.2	74985.2	14742	73669	11269.2	138255	93623.9	92703.4	77910.4	60698.3	15873.7	114279	91436	73433.2	13440.7	77246.6
[R].AEHIPAGKR.[T]	1xBiotin [K8]	1	24	Q96HC4	Q96HC4 [408-416]	Q96HC4 1xBiotin [K415]	PDZ and LIM domain protein 5 OS=Homo sapiens OX=9606 GN=PDLIM5 PE=1 SV=5	1	1204.63	0.963	0.974	0.975	0.969	100.7	107.4	86.2	104.8	101	101.8	99.1	112.1	73.6	116.5	108.6	86.5	87.1	113.5	105.9	106.3	87.3	86.7	102.1	112.9	999350	972754	1.10087e+06	722803	1.14356e+06	1.06633e+06	849119	855181	1.11425e+06	1.03996e+06	1.0433e+06	857476	851203	1.00221e+06	1.10861e+06
[K].KGATPGK.[A]	1xBiotin [K1]	1	36	P19338	P19338 [110-116]	P19338 1xBiotin [K110]	Nucleolin OS=Homo sapiens OX=9606 GN=NCL PE=1 SV=3	1	884.466	0.882	0.982	0.975	0.968	89.9	110.7	91.1	103.5	104.8	80.3	107.9	87.2	69.4	122.4	107.5	88.5	88.1	120.3	98.7	119.3	100.5	89.5	101.7	118.6	1.85367e+06	2.49196e+06	2.01423e+06	1.60231e+06	2.82693e+06	2.48165e+06	2.04295e+06	2.03316e+06	2.77717e+06	2.2784e+06	2.75501e+06	2.32053e+06	2.06732e+06	2.348e+06	2.73736e+06
[R].LVLCQVNEIQKHA.[-]	1xBiotin [K11]; 1xCarbamidomethyl [C4]	1	9	Q9C075	Q9C075 [410-422]	Q9C075 1xBiotin [K420]	Keratin, type I cytoskeletal 23 OS=Homo sapiens OX=9606 GN=KRT23 PE=1 SV=2	1	1777.91	1.294	0.899	0.974	1.061	129.3	99.9	84.3	97.3	89.3	127.9	113.2	127.8	77.4	101.2	98.7	83.3	69.5	142	102.2	96.1	74.1	88.2	116.2	82.1	83184.9	73649.6	83097.5	50311	65787.9	64192.9	54175.4	45205.9	92328.1	66494.3	62528.7	48210.3	57387.5	75597.8	53377.6
[R].ISSKTGIPLNVLPK.[K]	1xBiotin [K4]	1	13	Q96GA3	Q96GA3 [378-391]	Q96GA3 1xBiotin [K381]	Protein LTV1 homolog OS=Homo sapiens OX=9606 GN=LTV1 PE=1 SV=1	1	1692.97	0.876	0.832	0.974	1.141	89.5	102.1	92.4	99.5	116.5	96.9	23.7	109.3	21.8	184.7	110.6	100.1	18.1	124.1	129	94.9	107.7	126.1	108.5	144.6	67753.5	16555.7	76462.4	15231.2	129193	77328.7	69984.9	12665.8	86788.3	90243.8	66407.7	75305.9	88220.9	75881.8	101162
[K].VELFSKMR.[V]	1xBiotin [K6]; 1xOxidation [M7]	1	8	Q15154	Q15154 [394-401]	Q15154 1xBiotin [K399]	Pericentriolar material 1 protein OS=Homo sapiens OX=9606 GN=PCM1 PE=1 SV=5	1	1251.62	1.729	0.709	0.973	1.114	156.7	90.6	63.7	88.2	100.9	153.1	141.5	95.9	81.8	81.1	86.7	57.5	57.5	167.1	114.2	75.3	79.6	91.2	81.4	136.1	379814	350911	237880	202910	201020	214953	142560	142634	414446	283177	186773	197466	226124	201883	337658
[K].KSHTPER.[F]	1xBiotin [K1]	2	4	O15344	O15344 [515-521]	O15344 1xBiotin [K515]	E3 ubiquitin-protein ligase Midline-1 OS=Homo sapiens OX=9606 GN=MID1 PE=1 SV=1	1	1080.53	1.374	0.805	0.973	0.777	154.5	97	78.1	95	75.4	161	169.5	78	79.6	123.4	101.1	77.5	81.4	93.2	119.2	99	77.4	72	89.2	78.6	34495.8	36322.7	16709.5	17045.8	26427.9	21659.1	16604.6	17437.3	19967.5	25539.3	21220.2	16587.6	15418.8	19103.6	16833.5
[R].ITGSVGKGLAAITMDK.[E]	1xBiotin [K7]	1	4	Q709C8	Q709C8 [3481-3496]	Q709C8 1xBiotin [K3487]	Vacuolar protein sorting-associated protein 13C OS=Homo sapiens OX=9606 GN=VPS13C PE=1 SV=1	1	1787.94	0.981	0.797	0.973	0.876	106.5	108.6	83	105.6	96.4	116.7	119.4	102.4	13.1	148.4	119	118.3	87.5	91	115.8	120.6	106.6	105.7	130	5.4	82102.9	84007.5	71990.7	9247.26	104373	83720.1	83226.6	61509.2	63994.9	81449.2	84854.7	74980.8	74314.4	91430.6	3767.78
[K].DMYLVPKLSLIGK.[G]	1xBiotin [K7]	1	2	Q9BUI4	Q9BUI4 [186-198]	Q9BUI4 1xBiotin [K192]	DNA-directed RNA polymerase III subunit RPC3 OS=Homo sapiens OX=9606 GN=POLR3C PE=1 SV=1	1	1702.93	0.547	0.817	0.972	0.993	72	108.8	105.4	105.7	108	74.2	24.4	75.7	138.5	103.2	112	108.6	113.1	77.5	108.9	107.2	119.1	139.9	111.2	86.6	61530.6	20279.9	62814.7	114901	85621	92948.6	90070.7	93837.6	64308.5	90319.4	88926.9	98827.2	116107	92272	71829.6
[K].EFEFSQLPLKVEFLECSAK.[G]	1xBiotin [K10]; 1xCarbamidomethyl [C16]	1	3	Q9Y5M8	Q9Y5M8 [231-249]	Q9Y5M8 1xBiotin [K240]	Signal recognition particle receptor subunit beta OS=Homo sapiens OX=9606 GN=SRPRB PE=1 SV=3	1	2527.22	0.772	1.166	0.972	0.804	73.5	95.1	137.1	92.4	101.9	120.2	68.5	54.7	238	88.7	68.2	127.9	142.2	79.5	86.2	69.7	100.6	105.5	54.8	95.1	19488.6	11110.4	8866.41	38573.1	14384.3	11058	20739.9	23053.5	12891.4	13975.3	11297.5	16299.7	17108.1	8887.78	15409.1
[K].MLSSGVCTSTVQLPGKVVVVTGANTGIGK.[E]	1xBiotin [K16]; 1xCarbamidomethyl [C7]; 1xOxidation [M1]	1	13	Q8TC12	Q8TC12 [27-55]	Q8TC12 1xBiotin [K42]	Retinol dehydrogenase 11 OS=Homo sapiens OX=9606 GN=RDH11 PE=1 SV=2	1	3102.6	1.469	0.505	0.971	1.15	126.6	131.7	23	101.2	117.5	111.3	196.3	107.2	15.2	133.6	115.7	20.2	7.7	173.4	129.8	88.9	66.8	76.8	103.2	153.7	112749	198877	108617	15375.2	135399	117264	20449.2	7757.69	175632	131540	90102.4	67720.5	77855.9	104579	155740
[K].QTKGLYPAPLK.[I]	1xBiotin [K3]	1	12	P40939	P40939 [293-303]	P40939 1xBiotin [K295]	Trifunctional enzyme subunit alpha, mitochondrial OS=Homo sapiens OX=9606 GN=HADHA PE=1 SV=2	1	1441.79	1.079	0.676	0.971	0.849	103.4	113.4	76.7	110.2	96.3	103.8	136.4	92.1	85.3	113.9	124	53.3	77	93.9	110.6	112.3	108.3	101.2	91.4	96.7	291889	383688	259080	240078	320292	348761	149836	216578	264192	311126	315834	304690	284714	257039	271990
[K].TWNPKFTLR.[S]	1xBiotin [K5]	2	13	O43815	O43815 [452-460]	O43815 1xBiotin [K456]	Striatin OS=Homo sapiens OX=9606 GN=STRN PE=1 SV=4	1	1388.71	0.719	0.886	0.971	0.913	93	107.9	95.6	104.8	98.6	95.5	56.8	93.1	108	88.7	132.9	85.1	95.7	109.7	101	117.8	104.9	98.7	98.2	113.9	172579	102644	168167	195218	160299	240085	153706	172939	198217	182406	212791	189607	178280	177426	205805
[M].VKISFQPAVAGIK.[G]	1xBiotin [K2]	1	11	Q9NQX7	Q9NQX7 [2-14]	Q9NQX7 1xBiotin [K3]	Integral membrane protein 2C OS=Homo sapiens OX=9606 GN=ITM2C PE=1 SV=1	1	1583.9	0.442	0.594	0.971	0.669	76.3	128	82.6	126.2	86.8	80	87	20.5	134.3	197	113.2	86.6	92.5	67.3	135.5	132.3	109.9	131.8	91.1	20.8	79326.7	86267.2	20360.5	133145	195337	112279	85905.8	91759.9	66723.6	134331	131222	109015	130715	90307.1	20665.1
[K].AYDKAVASFK.[H]	1xBiotin [K4]	1	1	Q16637	Q16637 [42-51]	Q16637 1xBiotin [K45]	Survival motor neuron protein OS=Homo sapiens OX=9606 GN=SMN1 PE=1 SV=1	1	1325.66	0.748	0.621	0.97	1.013	85.9	114.9	71.3	111.4	116.4	113.2	89.2	75.9	119.3	122.8	119.3	94.7	74	4.4	115.7	130.2	93.6	99.2	120.9	127.4	266935	210307	179019	281278	289496	281333	223290	174577	10303.2	272870	307087	220819	234001	285110	300460
[R].DLKYTIENPR.[H]	1xBiotin [K3]	1	6	Q7KZF4	Q7KZF4 [175-184]	Q7KZF4 1xBiotin [K177]	Staphylococcal nuclease domain-containing protein 1 OS=Homo sapiens OX=9606 GN=SND1 PE=1 SV=1	1	1474.74	0.901	0.902	0.969	0.826	96.5	107.1	97.8	110.1	88.5	97.4	108.1	75.6	102.3	108.1	119.4	98.7	92.2	99.1	111.1	115.7	96.6	89.3	83.6	102.8	178979	198674	138941	187988	198687	219447	181476	169490	182121	204309	212656	177636	164164	153725	188930
[K].GFVVINQKGIDPFSLDALSK.[E]	1xBiotin [K8]	1	39	P40227	P40227 [288-307]	P40227 1xBiotin [K295]	T-complex protein 1 subunit zeta OS=Homo sapiens OX=9606 GN=CCT6A PE=1 SV=3	1	2374.25	0.818	1.19	0.969	1.141	80.9	97.5	116	94.4	111.2	82.7	61.4	88.1	134.5	75.1	99.6	123.4	118.6	89.4	75.8	96.5	115.2	121.4	104.5	113.6	1.45052e+06	1.07749e+06	1.54536e+06	2.35946e+06	1.31694e+06	1.74759e+06	2.16352e+06	2.07961e+06	1.56842e+06	1.32965e+06	1.69333e+06	2.02056e+06	2.12917e+06	1.83314e+06	1.99315e+06
[K].MTQPQSKSAFPLSR.[K]	1xBiotin [K7]	1	26	Q9NYR9	Q9NYR9 [168-181]	Q9NYR9 1xBiotin [K174]	NF-kappa-B inhibitor-interacting Ras-like protein 2 OS=Homo sapiens OX=9606 GN=NKIRAS2 PE=1 SV=1	1	1803.89	0.766	0.755	0.969	0.712	88.4	115.5	89.7	118.4	87.9	62.2	122.4	88.1	139.2	115	109.5	89.3	105	61	117.9	106	126.8	87.6	99.1	71	342110	673758	484735	765997	633136	602455	491638	578094	335951	648744	583667	697744	481917	545669	390605
[R].VLKTECDSWSR.[I]	1xBiotin [K3]; 1xCarbamidomethyl [C6]	1	1	Q8IWI9	Q8IWI9 [2236-2246]	Q8IWI9 1xBiotin [K2238]	MAX gene-associated protein OS=Homo sapiens OX=9606 GN=MGA PE=1 SV=4	1	1606.74	0.126	0.776	0.969	1.036	16.1	128	99.3	124	132.6	10.9	137.2	14.8	117.8	117.8	119.8	70.7	91.4	136.2	89	177	114.2	172.3	8.8	122.1	15614.2	196289	21232.7	168596	168532	171388	101179	130846	194895	127286	253250	163337	246492	12649.1	174712
[K].MKIAWR.[Y]	1xBiotin [K2]	1	3	Q96EB1	Q96EB1 [158-163]	Q96EB1 1xBiotin [K159]	Elongator complex protein 4 OS=Homo sapiens OX=9606 GN=ELP4 PE=1 SV=2	1	1030.53	0.878	0.868	0.968	0.671	99.1	112.9	98	109.3	80.7	111.5	83.3	98.3	146.9	90.6	112	97.2	101.7	89.2	108.4	130.5	101.5	80	88	60.8	460350	343637	405788	606413	373779	462382	401391	419807	368293	447497	538644	418986	330329	363044	250913
[K].DLAKGSIVLK.[Y]	1xBiotin [K4]	1	2	Q08J23	Q08J23 [651-660]	Q08J23 1xBiotin [K654]	RNA cytosine C(5)-methyltransferase NSUN2 OS=Homo sapiens OX=9606 GN=NSUN2 PE=1 SV=2	1	1269.72	0.761	0.761	0.968	0.85	85.2	107.5	91.2	104	112.1	112.4	90.6	2.3	101.8	147.7	114.2	74.3	97	112.5	118.6	110.6	110.2	119.1	63.3	125.5	168394	135694	3392.87	152575	221261	171153	111244	145291	168484	177693	165627	165166	178484	94837.2	188010
[K].KLVWVPSDK.[S]	1xBiotin [K1]	1	20	P35579	P35579 [30-38]	P35579 1xBiotin [K30]	Myosin-9 OS=Homo sapiens OX=9606 GN=MYH9 PE=1 SV=4	1	1297.7	0.992	0.957	0.967	0.927	102.4	103.3	98.8	99.9	95.7	94.1	103.8	101.8	102.6	126.2	88.9	95.9	98.2	105.2	92.4	100.6	99.3	104.7	95.1	91.4	2.21676e+06	2.44659e+06	2.39855e+06	2.41897e+06	2.9737e+06	2.0942e+06	2.25927e+06	2.31438e+06	2.47964e+06	2.17738e+06	2.37032e+06	2.33931e+06	2.46763e+06	2.24134e+06	2.15441e+06
[R].SCPETLTHAVGMSESPIGPKSTMLR.[A]	1xBiotin [K20]; 1xCarbamidomethyl [C2]; 1xOxidation [M]	1	20	Q68CZ2	Q68CZ2 [887-911]	Q68CZ2 1xBiotin [K906]	Tensin-3 OS=Homo sapiens OX=9606 GN=TNS3 PE=1 SV=2	1	2928.37	0.799	0.725	0.967	1.069	87.9	109.6	79.5	105.9	117.2	89.8	47.3	96.5	99.1	120.7	112	81.3	67.3	121	117.8	108.3	83.9	119.8	105	130.1	222384	117026	238842	245421	298886	277353	201203	166619	299676	291710	268162	207737	296574	259920	321987
[R].SNSNKTMDPSCLK.[W]	1xBiotin [K5]; 1xCarbamidomethyl [C11]	1	4	O95251	O95251 [592-604]	O95251 1xBiotin [K596]	Histone acetyltransferase KAT7 OS=Homo sapiens OX=9606 GN=KAT7 PE=1 SV=1	1	1707.75	0.114	0.673	0.967	0.892	22	218.8	46	28	185.2	27.7	6.8	19.4	242.3	19.2	192.3	249.1	40.4	12.9	24.6	20.5	234.2	216.1	162.8	31.7	14770.6	3642.41	10312.3	129051	10245.4	102443	132682	21529.8	6891.19	13101.2	10941.3	124737	115120	86701.2	16864.1
[R].AGKPVICATQMLESMIK.[K]	1xBiotin [K3]; 1xCarbamidomethyl [C7]	1	16	P14618	P14618 [320-336]	P14618 1xBiotin [K322]	Pyruvate kinase PKM OS=Homo sapiens OX=9606 GN=PKM PE=1 SV=4	0	2103.05	0.425	1.314	0.967	0.949	33.8	82.1	149.2	145.5	89.5	15.6	34.2	84.1	198	36.1	83.1	175	151.1	47.4	34.8	147.3	191.3	177.1	90.6	34.2	6376.97	14003.4	34433.1	81014.7	14763.7	34000.7	71635.2	61822	19402.4	14251.8	60278.2	78302.7	72475.5	37072.5	14010.6
[K].EVPTQFLDRDEEEEDADFLKVK.[R]	1xBiotin [K]	1	6	Q13206	Q13206 [618-639]	Q13206 1xBiotin [K]	Probable ATP-dependent RNA helicase DDX10 OS=Homo sapiens OX=9606 GN=DDX10 PE=1 SV=2	2	2878.35	0.857	1.094	0.967	1.091	106.5	124.2	87.1	105.7	76.5	93.2	84.1	93.5	108.8	35.1	115.6	38.4	289.9	76.2	92.5	111.7	49	206.7	38.3	67	17057.5	15383.2	17106.1	19897.9	6418.33	21142.6	7020.89	53020.9	13942.3	16928.6	20434.7	8971.64	37808.5	7003.86	12250.6
[K].STLDPQKMLLSWDGGESR.[S]	1xBiotin [K7]	1	8	Q658Y4	Q658Y4 [322-339]	Q658Y4 1xBiotin [K328]	Protein FAM91A1 OS=Homo sapiens OX=9606 GN=FAM91A1 PE=1 SV=3	1	2246.06	1.008	0.89	0.966	0.548	112.4	111.5	103.3	107.7	65.1	139.6	58.3	119.3	126.8	118.3	103.7	112.6	109.7	92.3	96.5	114.4	142	27.8	69.1	69.4	32573.1	13612.8	27837.7	29583.8	27609	24204.5	26283.2	25587.2	21538.8	22521.6	26684	33127.8	6484.05	16132.6	16201.8
[K].TGMNVELAFLAIAK.[E]	1xBiotin [K14]; 1xOxidation [M3]	1	12	Q96AX2	Q96AX2 [176-189]	Q96AX2 1xBiotin [K189]	Ras-related protein Rab-37 OS=Homo sapiens OX=9606 GN=RAB37 PE=1 SV=3	0	1719.88	1.693	0.68	0.966	0.843	140.5	83	80	111	85.6	165.2	132.1	139.7	65.9	141.9	82.5	96.5	34.7	79.5	137.1	61.2	110.3	112.6	55.6	85.1	2.26105e+06	1.80789e+06	1.91141e+06	901879	1.94175e+06	1.12914e+06	1.3199e+06	475284	1.08758e+06	1.87653e+06	837658	1.5093e+06	1.54105e+06	760212	1.16388e+06
[M].ASSSGSKAEFIVGGK.[Y]	1xAcetyl [N-Term]; 1xBiotin [K7]	1	8	P48729	P48729 [2-16]	P48729 1xAcetyl [N-Term]; 1xBiotin [K8]	Casein kinase I isoform alpha OS=Homo sapiens OX=9606 GN=CSNK1A1 PE=1 SV=2	1	1692.83	0.942	0.278	0.966	0.502	132.4	140.6	39.1	140.7	47.1	132	189.7	21.7	82.4	184.4	140.2	100.8	39	11.8	178.1	140.3	74.4	41.4	117	47	55775.7	80170.7	9175.12	34825.9	77901.2	59231.8	42586	16472	4996.87	75264.4	59281.6	31430.2	17475.4	49426.1	19844.7
[R].SGALKNFVIPK.[I]	1xBiotin [K5]	1	6	Q6KC79	Q6KC79 [950-960]	Q6KC79 1xBiotin [K954]	Nipped-B-like protein OS=Homo sapiens OX=9606 GN=NIPBL PE=1 SV=2	1	1399.78	0.151	0.914	0.966	1.013	18.1	119.9	110.7	115.8	135.5	31.4	13.9	18.6	139.5	110.5	123.5	115.6	113.9	101	119.2	157.5	85.3	141.4	139.5	89	17738.5	7871.82	10521.3	78855.4	62444.2	69774.1	65349.7	64381.9	57101	67368.3	89008.1	48224.9	79882.6	78840	50297.2
[K].KGPNPLMR.[R]	1xBiotin [K1]	1	24	Q16875	Q16875 [451-458]	Q16875 1xBiotin [K451]	6-phosphofructo-2-kinase/fructose-2,6-bisphosphatase 3 OS=Homo sapiens OX=9606 GN=PFKFB3 PE=1 SV=1	1	1138.59	0.83	0.666	0.965	0.693	93.4	112.6	85.3	121.9	86.8	83.8	103.2	97.1	98.2	148.9	117	89.2	88.6	65.4	126.6	130.5	94.8	90.2	103.2	63.4	2.12694e+06	2.61734e+06	2.46251e+06	2.49033e+06	3.77659e+06	2.96706e+06	2.26332e+06	2.24847e+06	1.65857e+06	3.2119e+06	3.31127e+06	2.40394e+06	2.2891e+06	2.61763e+06	1.60725e+06
[R].EVLKVQTHLENPTR.[Y]	1xBiotin [K4]	1	25	P19532	P19532 [175-188]	P19532 1xBiotin [K178]	Transcription factor E3 OS=Homo sapiens OX=9606 GN=TFE3 PE=1 SV=4	1	1889.99	0.761	0.806	0.965	0.773	90	118.3	86	114.2	91.4	120.7	68.4	87	114.3	132.6	94.2	75.9	108.1	83.1	122.5	110.3	110.2	88.3	86.8	97.5	482503	273614	347790	457097	530108	376738	303535	432306	332365	489736	441142	440530	353195	347039	389869
[R].VLPSNYNFEIPKTIWR.[I]	1xBiotin [K12]	1	4	Q9BZG8	Q9BZG8 [53-68]	Q9BZG8 1xBiotin [K64]	2-(3-amino-3-carboxypropyl)histidine synthase subunit 1 OS=Homo sapiens OX=9606 GN=DPH1 PE=1 SV=2	1	2203.14	0.929	2.495	0.965	0.822	94.5	101.8	151.6	98.2	53.9	23.6	71.9	101.8	27.2	77.4	105.7	518.9	115.3	67.9	65.5	74.7	81.4	87	40.6	41	4247.31	12958.2	18345.3	4903.86	13955.5	19055.4	93525.5	20781	12232.7	11804	13468.3	14670.4	15672.5	7326.24	7396.27
[K].LAEEIPLKILAHNGLVGR.[L]	1xBiotin [K8]	1	43	Q9Y6M1	Q9Y6M1 [271-288]	Q9Y6M1 1xBiotin [K278]	Insulin-like growth factor 2 mRNA-binding protein 2 OS=Homo sapiens OX=9606 GN=IGF2BP2 PE=1 SV=2	1	2169.22	0.823	0.909	0.964	0.986	91.4	106.9	97.2	99.1	105.4	115.4	15.7	99.4	140.3	31.6	116.2	105.7	109.8	83.9	97	107.7	135.3	123	104.5	114.6	956346	130145	823767	1.16265e+06	261526	963267	875723	910517	695704	804115	892749	1.12113e+06	1.01944e+06	866245	949984
[K].KGVEPSPSPIKPGDIK.[R]	1xBiotin [K1]	1	3	Q92890	Q92890 [240-255]	Q92890 1xBiotin [K240]	Ubiquitin recognition factor in ER-associated degradation protein 1 OS=Homo sapiens OX=9606 GN=UFD1 PE=1 SV=3	1	1875	0.885	0.871	0.964	0.947	99.4	112.3	89.1	95.1	104.2	113.2	105.2	92	118.8	3.1	130.4	77.9	94.2	113.5	96.7	100.6	125.7	123.5	110.3	94.9	207637	192881	168714	217940	5652.91	239091	142864	172843	208150	177274	184568	230531	226528	202196	174076
[K].GETKSFYPEEVSSMVLTK.[M]	1xBiotin [K4]	1	11	P11142	P11142 [109-126]	P11142 1xBiotin [K112]	Heat shock cognate 71 kDa protein OS=Homo sapiens OX=9606 GN=HSPA8 PE=1 SV=1	1	2258.07	0.355	0.442	0.964	0.637	55.5	133.7	59.1	134.5	117.2	62.1	45.8	55.8	134.4	200.2	128.8	59.4	112.6	20.3	167.2	124.2	135.2	117.8	127.5	8.8	42948.9	31669.1	38564	92932.1	138449	89088.1	41083.9	77873.6	14047.8	115629	85864.4	93505.7	81471.3	88179.8	6109.41
[K].AALKLYHVSDSEGNLVVR.[E]	1xBiotin [K4]	1	14	P09327	P09327 [251-268]	P09327 1xBiotin [K254]	Villin-1 OS=Homo sapiens OX=9606 GN=VIL1 PE=1 SV=4	1	2197.14	0.67	0.611	0.963	0.887	88	119	72.7	102.7	117.7	105.5	45.7	95.8	109.9	157.5	129.5	128.9	79.1	8.7	151.8	111.8	105.8	139.7	2.2	128.1	149210	64656.8	135489	155407	222761	183136	182303	111861	12243.5	214604	158088	149612	197517	3068.63	181174
[-].MKIEEVK.[S]	1xBiotin [K2]	1	17	Q9Y265	Q9Y265 [1-7]	Q9Y265 1xBiotin [K2]	RuvB-like 1 OS=Homo sapiens OX=9606 GN=RUVBL1 PE=1 SV=1	1	1102.56	0.446	0.78	0.962	0.808	52	116.5	94.5	138.5	98.4	42.6	73.9	53	118.8	161.1	118.1	96.4	125.6	44.5	113.7	141.3	144.4	100.3	130.2	36.2	609113	1.05575e+06	757383	1.69801e+06	2.30273e+06	1.68796e+06	1.37754e+06	1.79544e+06	635994	1.62433e+06	2.0188e+06	2.06356e+06	1.43374e+06	1.86068e+06	516785
[K].VLLQKIEFEPASK.[S]	1xBiotin [K5]	1	12	Q9P275	Q9P275 [35-47]	Q9P275 1xBiotin [K39]	Ubiquitin carboxyl-terminal hydrolase 36 OS=Homo sapiens OX=9606 GN=USP36 PE=1 SV=4	1	1727.94	1.419	0.907	0.962	1.165	101.8	94.5	85.7	108	110.1	92.4	172.8	97.8	65.1	90.8	119.9	81	82.3	102.4	103.7	62.6	108.6	105.8	101.7	113	80411.9	150462	85169.9	56679.9	79008.9	104407	70519.7	71669.6	89172.5	90316	54534.9	94500.9	92081.2	88542.9	98369.1
[K].IKIQLANEEYKR.[I]	1xBiotin [K2]	1	1	Q8N511	Q8N511 [106-117]	Q8N511 1xBiotin [K107]	Transmembrane protein 199 OS=Homo sapiens OX=9606 GN=TMEM199 PE=1 SV=1	2	1730.93	0.724	0.77	0.962	0.786	85.4	118	90.9	115.1	90.6	83.6	97.6	112.3	139.3	118.5	134.8	103.8	11.7	108.9	134	8.2	131.5	103.5	109.5	102.9	155638	181704	209136	259398	220667	251102	193289	21719.5	202836	249507	15235	244873	192726	203970	191556
[R].KGIFPEPERDPVIQICSLGLR.[W]	1xBiotin [K1]; 1xCarbamidomethyl [C16]	1	2	P28340	P28340 [323-343]	P28340 1xBiotin [K323]	DNA polymerase delta catalytic subunit OS=Homo sapiens OX=9606 GN=POLD1 PE=1 SV=2	2	2650.38	0.883	1.482	0.961	0.951	66.3	75.1	192.8	75.2	90.6	150.9	68	29.3	77	136.6	70.3	197.8	202.4	28.5	77.1	46.8	131.3	92.9	124.1	66.9	21539.5	9710.4	4182.25	10998.7	19508.4	10037.2	28243.3	28903	4068.26	11013	6674.9	18750	13263.4	17725	9547.99
[K].APFVSKSSMAPSQPEESDVFLR.[A]	1xBiotin [K6]	1	15	Q6ZSR9	Q6ZSR9 [146-167]	Q6ZSR9 1xBiotin [K151]	Uncharacterized protein FLJ45252 OS=Homo sapiens OX=9606 PE=2 SV=2	1	2635.25	0.075	0.734	0.961	0.744	9.7	130.3	109.1	125.9	125	17.2	9.4	2.3	126.4	172.5	126	126.6	105.8	81.5	107.3	122.1	165.7	122.3	121.2	93.7	19422	10676.7	2588.68	143013	195171	142603	143214	119750	92184.7	121395	138152	187523	138364	137194	106065
[R].KIEFSLPDLEGR.[T]	1xBiotin [K1]	1	12	P35998	P35998 [340-351]	P35998 1xBiotin [K340]	26S proteasome regulatory subunit 7 OS=Homo sapiens OX=9606 GN=PSMC2 PE=1 SV=3	1	1629.83	0.214	0.906	0.961	0.919	25.8	120.7	109.3	125.7	118.5	96.9	24.9	22.6	137.1	116.1	111.1	105.2	94.8	149.5	131.7	95.1	121	54	114	126	38700.8	9938.78	9045.05	54791	46399.1	44401.7	42019.5	37863.3	59721.3	52628.1	37986.6	48328	21564.4	45554.2	50342.7
[R].NVIVIPKSVTPAR.[I]	1xBiotin [K7]	1	18	O60218	O60218 [257-269]	O60218 1xBiotin [K263]	Aldo-keto reductase family 1 member B10 OS=Homo sapiens OX=9606 GN=AKR1B10 PE=1 SV=2	1	1619.93	1.589	0.979	0.96	0.956	146.7	92.4	84.7	88.7	87.4	148	120	136.8	75	86.1	105.5	73.4	79	146.8	82.7	78.2	83	81.5	71.7	132.3	273739	221887	252912	138734	159196	195171	135759	146016	271531	152897	144579	153537	150714	132679	244765
[K].GGVGKLVTLR.[N]	1xBiotin [K5]	1	15	Q8IX01	Q8IX01 [239-248]	Q8IX01 1xBiotin [K243]	SURP and G-patch domain-containing protein 2 OS=Homo sapiens OX=9606 GN=SUGP2 PE=1 SV=2	1	1225.71	1.052	0.829	0.96	1.026	109.5	104.1	86.3	100	100	113.3	119.6	89.5	89.9	109.5	107.7	81.8	89.3	90.3	103.5	105.6	85.9	98.2	103.4	112.4	705180	743934	556867	559649	681687	670426	509020	555879	562102	643777	657338	534273	610776	643702	699560
[K].GFKGLVVPSGGGR.[F]	1xBiotin [K3]	1	26	Q9UKX7	Q9UKX7 [60-72]	Q9UKX7 1xBiotin [K62]	Nuclear pore complex protein Nup50 OS=Homo sapiens OX=9606 GN=NUP50 PE=1 SV=2	1	1456.77	1.078	0.91	0.96	1.017	110.2	100.8	88.1	93.9	107	100.6	115.2	106.4	97.3	107	93.3	85.1	84.9	125.9	111.5	90.6	89.6	103.3	80.6	108.9	1.02618e+06	1.17526e+06	1.08555e+06	993091	1.09236e+06	952015	868471	866148	1.28452e+06	1.1376e+06	924969	914017	1.05406e+06	822404	1.11083e+06
[K].SSYKSILPYPVSPK.[Q]	1xBiotin [K4]	1	39	Q8IWI9	Q8IWI9 [913-926]	Q8IWI9 1xBiotin [K916]	MAX gene-associated protein OS=Homo sapiens OX=9606 GN=MGA PE=1 SV=4	1	1791.93	0.704	0.692	0.959	0.717	86.5	122.8	85	117.8	88	70.7	97.2	87	124.4	123.6	122.8	85.6	116.2	75.2	121	118.6	92.6	88.6	93.1	83.5	450630	619858	555038	793231	788045	783068	545619	740905	479710	771631	756046	590513	564913	593875	532188
[K].HLMEGQKIITLDTATEIEGLSTGCK.[V]	1xBiotin [K7]; 1xCarbamidomethyl [C24]	1	14	Q86T24	Q86T24 [408-432]	Q86T24 1xBiotin [K414]	Transcriptional regulator Kaiso OS=Homo sapiens OX=9606 GN=ZBTB33 PE=1 SV=2	1	2971.46	0.508	1.484	0.959	1.141	51.1	100.7	149.4	96.6	102.3	10.3	46.4	82.1	162.7	91.2	10.8	135.4	203.4	123.5	87.5	31.9	149.9	185.5	92.7	86.8	9859.32	44539.9	78841.6	156271	87670.9	10344.3	130081	195391	118667	84104.3	30662.5	143979	178234	89093.2	83429.9
[K].LQLVKEEYITSALESTEEK.[L]	1xBiotin [K5]	1	22	P52732	P52732 [473-491]	P52732 1xBiotin [K477]	Kinesin-like protein KIF11 OS=Homo sapiens OX=9606 GN=KIF11 PE=1 SV=2	1	2436.22	0.801	0.859	0.959	0.956	139.4	45	123.3	96.7	95.6	12	161.5	156.4	50.5	39	201.5	138.3	173.1	9.9	108.5	37.3	152.6	107.2	114.9	37.2	5136.13	69012.8	66839.2	21590	16646.6	86118.3	59094.2	73967	4231.86	46370.2	15957.5	65225.5	45833.8	49101.4	15910.2
[R].NVMILTNPVAAKK.[N]	1xBiotin [K]; 1xOxidation [M3]	1	2	Q9UGI8	Q9UGI8 [90-102]	Q9UGI8 1xBiotin [K]	Testin OS=Homo sapiens OX=9606 GN=TES PE=1 SV=1	1	1640.89	1.339	0.8	0.959	2.049	119.8	92.6	9	88.8	189.7	9.3	365.8	134.9	7	104.3	104.2	10.2	83.4	9.9	124.6	99.9	2.3	213.5	3.5	227	18302.1	716779	264313	13671.9	204434	204243	19958.5	163462	19476.2	244212	195784	4538.89	418457	6902.05	444883
[R].FKVLELR.[T]	1xBiotin [K2]	1	14	Q96SW2	Q96SW2 [165-171]	Q96SW2 1xBiotin [K166]	Protein cereblon OS=Homo sapiens OX=9606 GN=CRBN PE=1 SV=1	1	1130.64	0.899	0.668	0.959	1.026	98.1	109.2	73	104.6	115.1	115.3	83.2	94.3	96.7	104.9	123.8	64.3	70.1	106.4	116.8	100.6	94.5	119.4	99.2	110.7	2.53916e+06	1.83144e+06	2.0765e+06	2.12931e+06	2.31063e+06	2.72611e+06	1.41489e+06	1.54426e+06	2.3427e+06	2.57236e+06	2.21485e+06	2.07996e+06	2.62906e+06	2.18361e+06	2.43703e+06
[K].EITALAPSTMKIK.[I]	1xBiotin [K]	6	31	P60709; P68133; P63261	P60709 [316-328]; P68133 [318-330]; P63261 [316-328]	P60709 1xBiotin [K]; P68133 1xBiotin [K]; P63261 1xBiotin [K]	Actin, cytoplasmic 1 OS=Homo sapiens OX=9606 GN=ACTB PE=1 SV=1 Actin, alpha skeletal muscle OS=Homo sapiens OX=9606 GN=ACTA1 PE=1 SV=1 Actin, cytoplasmic 2 OS=Homo sapiens OX=9606 GN=ACTG1 PE=1 SV=1	1	1628.88	0.716	0.71	0.958	0.751	79	118.6	84.2	116	102.2	75.1	104.3	77.9	117	145.8	103.2	98.3	83.1	73.6	127.9	114.4	98.8	100.8	109.5	70.1	1.29721e+06	1.80138e+06	1.3451e+06	2.02032e+06	2.51706e+06	1.78092e+06	1.69672e+06	1.43491e+06	1.27116e+06	2.20715e+06	1.9755e+06	1.70615e+06	1.74e+06	1.89082e+06	1.21092e+06	Shared
[K].SSGSAVGGKGIAPASPMLGNASNPNK.[A]	1xBiotin [K9]	1	13	P27448	P27448 [455-480]	P27448 1xBiotin [K463]	MAP/microtubule affinity-regulating kinase 3 OS=Homo sapiens OX=9606 GN=MARK3 PE=1 SV=5	1	2595.27	0.546	0.459	0.957	0.782	85.7	125.7	69.9	120.4	98.3	93.7	97.6	6	137.5	178.8	96	82.1	76.4	5.8	148.7	131.6	113.4	107.5	98.3	126.6	178955	186312	11398.3	262459	341344	183180	156731	145888	11093	283775	251296	216428	205139	187638	241722
[K].TYGEIFEKFHPIR.[-]	1xBiotin [K8]	1	18	O95298	O95298 [107-119]	O95298 1xBiotin [K114]	NADH dehydrogenase [ubiquinone] 1 subunit C2 OS=Homo sapiens OX=9606 GN=NDUFC2 PE=1 SV=1	1	1862.93	1.213	2.455	0.957	2.025	106	61.2	150.3	58.6	124	109.1	9	147.5	189.6	7.4	63	162.2	154.7	88.8	54.4	60.3	120.9	127.7	74.6	130.6	212827	17469	287703	369711	14400	122935	316403	301785	173274	106189	117687	235824	248966	145458	254732
[R].AEATLKLLQAQGVEVPSK.[D]	1xBiotin [K6]	1	28	O60841	O60841 [419-436]	O60841 1xBiotin [K424]	Eukaryotic translation initiation factor 5B OS=Homo sapiens OX=9606 GN=EIF5B PE=1 SV=4	1	2108.14	1.007	0.97	0.957	1.074	101.1	100.4	97.4	96	105.2	120.1	115.6	45.1	6.4	128.2	114.7	111.3	95.8	118.5	105.8	114.7	109.8	56.2	137.7	120.3	188119	181038	70612	10036	200785	179734	174362	150046	185638	165733	179717	171987	87966.9	215704	188392
[R].NDIEWGVLHQPPPPAGSEEGSAWKSK.[D]	1xBiotin [K]	1	23	Q9NPA3	Q9NPA3 [99-124]	Q9NPA3 1xBiotin [K]	Mid1-interacting protein 1 OS=Homo sapiens OX=9606 GN=MID1IP1 PE=1 SV=1	1	3042.44	0.681	1.007	0.957	1.104	72.7	106.6	107.4	94.1	119.2	76	42.9	86.2	111.5	83.8	125.7	112.4	118.8	92.6	98.4	120.3	89.3	124.7	125.1	92.5	284158	160347	322322	417055	313280	470263	420183	444425	346142	367854	449840	333828	466365	467716	346006
[K].LTIFKTELR.[V]	1xBiotin [K5]	1	3	P04114	P04114 [4036-4044]	P04114 1xBiotin [K4040]	Apolipoprotein B-100 OS=Homo sapiens OX=9606 GN=APOB PE=1 SV=2	1	1346.75	0.84	0.786	0.956	0.764	93.2	109.2	97.2	115.3	85.1	88.4	90.3	101.6	105.2	105.9	139.6	94.3	82.7	95.9	130.9	111.8	100.6	106.7	82.4	63.8	438249	447760	503756	521531	524711	692133	467201	409791	475240	648614	554123	498609	528675	408669	316069
[R].LPLQDVYKIGGIGTVPVGR.[V]	1xBiotin [K8]	3	60	P68104	P68104 [248-266]	P68104 1xBiotin [K255]	Elongation factor 1-alpha 1 OS=Homo sapiens OX=9606 GN=EEF1A1 PE=1 SV=1	1	2208.22	1.076	0.829	0.956	0.931	112.5	104.6	86.7	98.8	97.3	121	113	89.6	108	102.9	105	94.8	87.1	77.1	99.2	103.2	99	108.6	93.9	97.7	931691	870227	690305	831575	792812	808586	730077	670511	594075	764074	794992	762345	836164	723351	752716
[R].IVDGKVVSETNDTK.[V]	1xBiotin [K5]	1	1	P05783	P05783 [413-426]	P05783 1xBiotin [K417]	Keratin, type I cytoskeletal 18 OS=Homo sapiens OX=9606 GN=KRT18 PE=1 SV=2	1	1730.86	0.07	0.994	0.956	0.92	8	140.3	129.9	112.2	109.6	6.7	159.1	7	96.4	130.7	122.6	98.4	113.5	129.9	98	137.6	92.1	95.7	92	120.2	11429.2	270159	11893.5	163602	221963	208132	167119	192721	220570	166343	233712	156331	162479	156252	204157
[K].KGIGPVYSSK.[A]	1xBiotin [K1]	1	10	P30520	P30520 [164-173]	P30520 1xBiotin [K164]	Adenylosuccinate synthetase isozyme 2 OS=Homo sapiens OX=9606 GN=ADSS2 PE=1 SV=3	1	1261.66	0.835	0.768	0.955	0.743	97.8	117.1	87.7	111.9	85.5	100.4	103.8	81	104.3	122.9	120.3	90.1	80.1	97.4	92.2	128.1	115	85.1	87.9	91.4	340042	351291	274311	353228	416163	407385	304936	271196	329724	312297	433785	389238	287968	297425	309358
[R].NPKLLPVPAPDPVGQDR.[K]	1xBiotin [K3]	1	18	O60347	O60347 [14-30]	O60347 1xBiotin [K16]	TBC1 domain family member 12 OS=Homo sapiens OX=9606 GN=TBC1D12 PE=1 SV=3	1	2039.07	0.815	0.815	0.955	0.762	98.4	120.8	100.5	94.8	85.4	99.7	104.5	86.7	98.3	128.5	122.3	71.3	101.7	104.8	132.4	93.9	96	86.5	98.6	74.8	107305	112497	93288.9	105782	138350	131704	76748.9	109530	112776	142563	101049	103324	93110.1	106191	80575.7
[K].LESPTVSTLTPSSPGKLLTR.[S]	1xBiotin [K16]	1	22	Q96C36	Q96C36 [292-311]	Q96C36 1xBiotin [K307]	Pyrroline-5-carboxylate reductase 2 OS=Homo sapiens OX=9606 GN=PYCR2 PE=1 SV=1	1	2310.24	0.822	0.783	0.955	0.695	97.6	118.7	87.7	113.4	82.5	104.8	145.1	66	14	192.9	127.5	94.2	60.7	151	121.8	132.6	95.5	90.8	14.5	88.5	126421	175031	79646.6	16934.7	232671	153724	113583	73173	182115	146825	159874	115111	109519	17466.7	106771
[R].VNLEKSLLMK.[K]	1xBiotin [K5]	1	11	Q14692	Q14692 [561-570]	Q14692 1xBiotin [K565]	Ribosome biogenesis protein BMS1 homolog OS=Homo sapiens OX=9606 GN=BMS1 PE=1 SV=1	1	1400.76	0.535	0.653	0.955	0.739	68.9	128.8	84.1	123	95.2	17.9	76.2	121.3	120.5	147.8	142.4	128.6	93	18	137.6	136	125.7	123	105.2	6.9	14955.6	63746.8	101479	100742	123614	119092	107525	77743.8	15052.6	115040	113738	105104	102864	87984.8	5729.56
[K].KGLGAQK.[V]	1xBiotin [K1]	1	4	Q8N6H7	Q8N6H7 [229-235]	Q8N6H7 1xBiotin [K229]	ADP-ribosylation factor GTPase-activating protein 2 OS=Homo sapiens OX=9606 GN=ARFGAP2 PE=1 SV=1	1	927.508	1.03	0.683	0.955	1.06	109.7	106.5	69.3	101.6	112.9	92.3	121.9	114.5	73.3	111.1	133.5	72.3	91.2	64.6	106	119.9	82.7	77.7	121.1	117.8	101716	134375	126166	80816.6	122434	147191	79665.5	100554	71215.2	116879	132109	91136.5	85686.5	133511	129893
[R].IKGPNAVQLVK.[T]	1xBiotin [K2]	1	28	Q7Z6Z7	Q7Z6Z7 [1916-1926]	Q7Z6Z7 1xBiotin [K1917]	E3 ubiquitin-protein ligase HUWE1 OS=Homo sapiens OX=9606 GN=HUWE1 PE=1 SV=3	1	1392.8	0.962	0.664	0.955	0.843	110.6	112.5	73.4	106.9	96.6	113.3	110.6	96.3	105.4	117.7	112.5	73.5	69.9	99.6	106.9	112.4	101.3	99.2	96.6	84.7	2.54731e+06	2.48738e+06	2.16523e+06	2.36996e+06	2.64799e+06	2.53037e+06	1.65214e+06	1.57275e+06	2.24077e+06	2.40407e+06	2.52786e+06	2.27736e+06	2.23106e+06	2.17324e+06	1.90513e+06
[K].FAFKEVEVQAK.[T]	1xBiotin [K4]	1	4	Q8IY81	Q8IY81 [215-225]	Q8IY81 1xBiotin [K218]	pre-rRNA 2'-O-ribose RNA methyltransferase FTSJ3 OS=Homo sapiens OX=9606 GN=FTSJ3 PE=1 SV=2	1	1521.78	0.82	0.759	0.955	1.065	84.4	111.6	84.8	106.5	112.7	82.4	89.5	120.2	118.3	28.5	146.5	18.9	89.9	126.5	113	113.6	72.8	104.3	119.5	156	43741	47512	63757.5	62798.2	15126.9	77752.1	10049.6	47692.3	67132.5	59941.9	60254.8	38647.7	55360.2	63415.1	82769.7
[R].AHHKFSETHADPHNSR.[R]	1xBiotin [K4]	1	3	O00767	O00767 [159-174]	O00767 1xBiotin [K162]	Acyl-CoA desaturase OS=Homo sapiens OX=9606 GN=SCD PE=1 SV=2	1	2096.95	1.064	1.028	0.953	1.142	83.9	106.6	109.6	78.2	121.7	132.3	63.1	82.8	105.3	59.2	124.3	119	83.6	108.2	118.5	77.2	61.4	104.2	120.1	140.8	43554.5	20751.6	27257.5	34638.9	19483.4	40916.6	39149	27516	35606.5	38988.6	25390.2	20218.5	34289.9	39541.1	46346
[R].LQKGNLPVR.[A]	1xBiotin [K3]	1	21	Q16828	Q16828 [66-74]	Q16828 1xBiotin [K68]	Dual specificity protein phosphatase 6 OS=Homo sapiens OX=9606 GN=DUSP6 PE=1 SV=2	1	1250.7	1.131	0.772	0.953	0.941	115.3	108.6	83.9	95.8	96.3	125.8	111.7	106.2	93.9	106.2	105.2	72.2	81.3	111.8	89.4	120	92.8	90.1	93.3	100	2.09771e+06	1.8623e+06	1.77024e+06	1.56482e+06	1.77057e+06	1.75421e+06	1.20331e+06	1.35504e+06	1.86337e+06	1.49084e+06	2.00023e+06	1.54617e+06	1.50183e+06	1.55557e+06	1.66655e+06
[R].LKQVEK.[F]	1xBiotin [K2]	1	3	P30307	P30307 [226-231]	P30307 1xBiotin [K227]	M-phase inducer phosphatase 3 OS=Homo sapiens OX=9606 GN=CDC25C PE=1 SV=2	1	970.539	0.813	0.981	0.952	0.952	88.6	109	96.2	102.4	103.8	3.1	113.2	102.6	84.9	126.2	128.2	107.3	111.3	125.8	122.1	118.5	106.4	8.1	120.1	122.1	2114.42	77140.3	69869.8	57804.4	85959.8	87365.1	73079.6	75842.8	85699.9	83187.9	80732.8	72516.1	5518.05	81842	83186.8
[K].EAWPHIKTIFQGIAAK.[V]	1xBiotin [K7]	1	5	P52209	P52209 [148-163]	P52209 1xBiotin [K154]	6-phosphogluconate dehydrogenase, decarboxylating OS=Homo sapiens OX=9606 GN=PGD PE=1 SV=3	1	2036.08	0.837	3.605	0.952	1.048	53.8	64.3	231.9	61.2	88.7	31.4	71.9	42.7	196.2	14.3	51	183.8	297	77.5	48.5	43	178.3	179.1	70.3	15	7641.62	17519.1	10388.9	47765.8	3478.23	12410.6	44744.6	72324.5	18873.8	11815.2	10480.7	43414.1	43618.8	17122.9	3646.75
[R].NASYLKTQVLSPDSLFTAK.[F]	1xBiotin [K6]	1	60	P55196	P55196 [1711-1729]	P55196 1xBiotin [K1716]	Afadin OS=Homo sapiens OX=9606 GN=AFDN PE=1 SV=3	1	2309.18	0.908	0.995	0.952	1.126	90.6	99.7	99.2	94.9	115.5	105	90.5	79.3	94.9	108.7	99.6	99.1	95.6	100.9	94.8	90.1	103.8	106.9	115.4	115.5	1.82826e+06	1.57591e+06	1.38069e+06	1.65362e+06	1.89262e+06	1.73568e+06	1.72618e+06	1.66448e+06	1.75678e+06	1.65189e+06	1.56899e+06	1.80877e+06	1.86182e+06	2.01053e+06	2.01182e+06
[K].FTPVASKFSPGAPGGSGSQPNQK.[L]	1xBiotin [K7]	1	26	Q15942	Q15942 [273-295]	Q15942 1xBiotin [K279]	Zyxin OS=Homo sapiens OX=9606 GN=ZYX PE=1 SV=1	1	2472.2	0.694	0.871	0.951	0.674	80.2	109.9	114.6	121.2	74.1	99.6	79.7	54.5	102.9	143.6	109.3	125	113.9	68	136.6	120.4	95.9	73.6	108.3	68.7	275072	219984	150414	284099	396469	301603	345172	314410	187691	377031	332400	264777	203261	298876	189701
[K].VGKFVPK.[I]	1xBiotin [K3]	1	7	Q6ZRV2	Q6ZRV2 [1164-1170]	Q6ZRV2 1xBiotin [K1166]	Protein FAM83H OS=Homo sapiens OX=9606 GN=FAM83H PE=1 SV=3	1	1000.56	0.765	1.057	0.951	0.871	82.3	107.7	113.8	102.4	93.8	81.4	96.7	71.4	96.4	123.9	106.4	91.1	112.5	134.3	96	103.7	101.2	92.7	90.6	101.7	537293	638422	471379	636469	817835	702518	601766	742660	886414	633890	684915	667929	612137	597889	671458
[R].KIVFVPGCSIPLTIVK.[S]	1xBiotin [K1]; 1xCarbamidomethyl [C8]	1	9	P54136	P54136 [362-377]	P54136 1xBiotin [K362]	Arginine--tRNA ligase, cytoplasmic OS=Homo sapiens OX=9606 GN=RARS1 PE=1 SV=2	1	1997.13	0.96	0.753	0.95	0.874	105.8	110.2	83	104.7	96.4	142.1	82.1	107.9	94	113.9	112.4	85.2	84.6	73.9	107	106.3	106.8	98.3	104.6	81.1	308453	178177	234053	203949	247091	243918	184822	183577	160458	232109	230600	231685	213223	226972	176022
[R].LYDVVAVFPKTEK.[L]	1xBiotin [K10]	1	6	P78346	P78346 [99-111]	P78346 1xBiotin [K108]	Ribonuclease P protein subunit p30 OS=Homo sapiens OX=9606 GN=RPP30 PE=1 SV=1	1	1734.91	0.51	0.847	0.95	0.339	70.4	138.1	113.4	131.2	46.9	69.7	22.9	97.5	83.7	136.7	181.9	154.1	112.3	75.4	192.5	76.3	129.9	26.4	46.4	94.5	14973.4	4917.88	20935.7	17974.8	29374.8	39063.3	33096	24119.6	16194.1	41349.7	16383.6	27893.7	5668.15	9965.29	20304.2
[R].VKSISMTTFTEPEVVFLQSR.[G]	1xBiotin [K2]	1	17	O95081	O95081 [83-102]	O95081 1xBiotin [K84]	Arf-GAP domain and FG repeat-containing protein 2 OS=Homo sapiens OX=9606 GN=AGFG2 PE=1 SV=2	1	2525.28	0.583	1.112	0.949	0.91	77.7	104.9	116.7	99.6	101.1	82.8	18.6	80	142	84.7	108	150.6	120.2	96.8	77.5	102.5	140.3	114.7	77.1	104.1	65008.3	14627.5	62743.6	111473	66436.2	84788.7	118193	94299.6	75981.8	60812.1	80474.1	110084	90009.6	60482.8	81704
[R].DAAFKILNPMTVPR.[F]	1xBiotin [K5]	1	1	Q96JB2	Q96JB2 [644-657]	Q96JB2 1xBiotin [K648]	Conserved oligomeric Golgi complex subunit 3 OS=Homo sapiens OX=9606 GN=COG3 PE=1 SV=3	1	1798.93	0.591	0.809	0.949	1.067	53.8	91	104.7	113	137.5	60.3	48.3	95.7	149.9	100.3	101.9	117.2	121.4	64.7	126.6	44.3	142.3	153.9	160.1	13.3	19076.1	15279.7	30306.3	47468.1	31744.5	32264.8	37112.4	38417.9	20477	40068.5	14026	45038	48726.1	50672.1	4200.78
[K].SEKSSAPR.[N]	1xBiotin [K3]	1	15	Q5JXC2	Q5JXC2 [327-334]	Q5JXC2 1xBiotin [K329]	Migration and invasion-inhibitory protein OS=Homo sapiens OX=9606 GN=MIIP PE=1 SV=3	1	1087.52	0.892	0.807	0.949	0.908	96.5	110.3	89	103.9	100.2	98.3	120.1	74.8	80.3	134.6	112.4	95	82.1	90.6	134.2	105.9	76.2	74.8	102.1	118.5	69422.5	84779.8	52830	56734.7	95071.4	79368.3	67116.5	57950.7	64012.5	94744.1	74761.8	53822.7	52838	72102.9	83696.7
[K].ISKGADPK.[S]	1xBiotin [K3]	1	9	Q8WU90	Q8WU90 [94-101]	Q8WU90 1xBiotin [K96]	Zinc finger CCCH domain-containing protein 15 OS=Homo sapiens OX=9606 GN=ZC3H15 PE=1 SV=1	1	1041.54	1.138	0.973	0.948	0.853	99	112.9	87.5	105.2	95.4	102	133.5	74.4	61	116.4	117.3	82.5	90.2	114.2	111.2	108.5	93.8	96.5	100.1	98.4	301175	394050	219576	180136	343555	346173	243546	266266	336973	328120	320276	276893	284757	295434	290400
[K].TLNNKFASFIDK.[V]	1xBiotin [K5]	12	20	P35908; P05787	P35908 [184-195]; P05787 [97-108]	P35908 1xBiotin [K188]; P05787 1xBiotin [K101]	Keratin, type II cytoskeletal 2 epidermal OS=Homo sapiens OX=9606 GN=KRT2 PE=1 SV=2 Keratin, type II cytoskeletal 8 OS=Homo sapiens OX=9606 GN=KRT8 PE=1 SV=7	1	1623.82	0.762	0.877	0.948	1.051	90	104.9	94.8	99.4	111	96.2	53.6	90.4	126.3	98.9	105.3	110.8	95.2	85.2	99.8	99.5	109.2	114.3	111.5	103.9	343403	191232	322620	450813	353132	376073	395518	339849	304326	356443	355418	389998	407960	397942	371035	Shared
[K].ITECCKLTTLER.[G]	1xBiotin [K6]; 2xCarbamidomethyl [C4; C5]	1	16	P02771	P02771 [299-310]	P02771 1xBiotin [K304]	Alpha-fetoprotein OS=Homo sapiens OX=9606 GN=AFP PE=1 SV=1	1	1749.83	0.948	0.948	0.947	0.925	100	108.7	96.2	94.5	100.5	93.8	98.3	106.4	94.7	106.8	112.2	94.6	89.7	108.7	89.7	115.8	92.9	87.6	109.8	98.8	360838	378481	409363	364420	411163	431838	364076	345325	418253	345279	445718	357673	337157	422711	380226
[K].DAGLAKSIGVSNFNHR.[L]	1xBiotin [K6]	1	19	P52895	P52895 [156-171]	P52895 1xBiotin [K161]	Aldo-keto reductase family 1 member C2 OS=Homo sapiens OX=9606 GN=AKR1C2 PE=1 SV=3	1	1911.95	0.688	0.709	0.947	0.898	81.1	117.9	83.6	111.6	105.8	95.8	79.6	64.7	115.6	119.1	115.6	68.9	86.7	82	123.2	104.3	109.4	135.5	103.8	95.9	252827	210046	170848	305192	314445	305095	181843	228829	216509	325152	275245	288913	357806	273935	253090
[K].IFSSLPLKMVEPQKPSLPNQQGIGSR.[E]	1xBiotin [K8]	1	13	Q9HCM1	Q9HCM1 [912-937]	Q9HCM1 1xBiotin [K919]	Retroelement silencing factor 1 OS=Homo sapiens OX=9606 GN=RESF1 PE=1 SV=3	1	3077.63	0.358	1.164	0.947	1.066	11.9	116.7	135.9	110.4	125.2	10.5	12.8	85.3	238.2	19.1	126	146.7	163.5	56.1	97.2	119.3	130.6	139.1	135.2	20.4	9840.17	12039.3	80181.3	223908	17961.1	118466	137949	153742	52750.4	91422.4	112143	122799	130767	127112	19146.4
[R].INLQQQPPPLQIKSVPLPTLK.[M]	1xBiotin [K13]	1	15	O94842	O94842 [482-502]	O94842 1xBiotin [K494]	TOX high mobility group box family member 4 OS=Homo sapiens OX=9606 GN=TOX4 PE=1 SV=1	1	2578.48	0.826	1.019	0.946	0.983	87.2	105.6	107.2	96.3	103.8	122	19.6	86.2	104.4	126.7	88.5	97.7	106.1	129	95.2	119.9	91.2	111.3	99.5	102.6	107142	17202.6	75703.2	91673.2	111204	77672.3	85801.6	93144.2	113296	83617.2	105226	80037	97737.4	87376.9	90106.4
[K].HKEQKMALPMPTK.[R]	1xBiotin [K5]	1	2	Q9P265	Q9P265 [114-126]	Q9P265 1xBiotin [K118]	Disco-interacting protein 2 homolog B OS=Homo sapiens OX=9606 GN=DIP2B PE=1 SV=3	2	1764.9	0.025	0.962	0.946	0.632	2.4	143.6	138.3	125	90.7	2.9	2.8	7.8	183.2	172.3	111.3	166	176.2	9.7	105.3	149.9	177.8	108.8	117.5	8.4	3939.67	3808.05	10512.4	246261	231617	149708	223146	236899	13090.6	141581	201595	239053	146309	158051	11283.4
[-].MQSNKTFNLEK.[Q]	1xAcetyl [N-Term]; 1xBiotin [K5]	1	22	Q15233	Q15233 [1-11]	Q15233 1xAcetyl [N-Term]; 1xBiotin [K5]	Non-POU domain-containing octamer-binding protein OS=Homo sapiens OX=9606 GN=NONO PE=1 SV=4	1	1607.76	0.713	0.803	0.945	0.848	68.3	121.1	95.7	112.3	102.6	68	127.6	63.6	89.2	127.9	120.6	102.7	95.3	81.8	106.3	111.9	120.9	118.6	102.2	63.4	231625	434510	216603	303816	435680	410671	349732	324410	278545	362106	380899	411552	403825	348117	215827
[R].RPDQQLQGEGKIIDR.[R]	1xBiotin [K11]	1	13	Q8NC51	Q8NC51 [112-126]	Q8NC51 1xBiotin [K122]	Plasminogen activator inhibitor 1 RNA-binding protein OS=Homo sapiens OX=9606 GN=SERBP1 PE=1 SV=2	1	1979.01	0.834	0.746	0.944	1.018	101	106.2	79.2	105.6	108.1	100.2	70.6	104.6	100.9	125.4	105.3	78.5	68.4	99.5	104.7	118	95.3	107.2	106.3	115.3	377412	265937	394253	380092	472469	396589	295752	257678	375085	394317	444725	358911	403811	400429	434338
[K].YKWILGEEPVEK.[R]	1xBiotin [K2]	1	21	Q8TE76	Q8TE76 [564-575]	Q8TE76 1xBiotin [K565]	MORC family CW-type zinc finger protein 4 OS=Homo sapiens OX=9606 GN=MORC4 PE=1 SV=2	1	1716.87	0.67	0.858	0.944	0.736	80.9	120.6	102.1	113.9	82.6	67.9	86	83.1	107	124	126.6	113.3	104.9	91.8	117	121.2	95.7	93.1	83.5	84.8	182970	231940	224023	288413	334194	341308	305610	282867	247428	315540	326843	258130	251144	225155	228726
[R].LVVPASQCGSLIGKGGCK.[I]	1xBiotin [K]; 2xCarbamidomethyl [C8; C17]	1	27	Q15366	Q15366 [102-119]	Q15366 1xBiotin [K]	Poly(rC)-binding protein 2 OS=Homo sapiens OX=9606 GN=PCBP2 PE=1 SV=1	1	2057.03	1.6	0.801	0.944	0.893	149.8	103.5	68.4	92.6	85.7	129.4	153.9	170.3	106.4	106.4	70.2	64.4	70.2	85.3	95.2	100.4	84.9	95	88	80.1	798568	949620	1.05096e+06	656651	656454	433562	397614	433486	526287	587283	619592	524141	586445	543311	494252
[R].IESKSMSAPVIFDR.[S]	1xBiotin [K4]	1	6	O60749	O60749 [113-126]	O60749 1xBiotin [K116]	Sorting nexin-2 OS=Homo sapiens OX=9606 GN=SNX2 PE=1 SV=2	1	1805.89	0.091	0.969	0.943	0.744	11.1	134.4	130.6	123.9	100.1	10.5	11.4	79.9	140.5	139	115.8	135.1	136.2	106.8	128.2	143.2	109.3	131.6	103.5	9	6646.49	7243.06	50664	89062.2	88096.7	73387.8	85584.8	86327.5	67696.4	81218.2	90779.5	69235.6	83366.7	65580.7	5683.54
[K].FASVFGTMPLKVVEHR.[A]	1xBiotin [K11]; 1xOxidation [M8]	1	4	Q93063	Q93063 [680-695]	Q93063 1xBiotin [K690]	Exostosin-2 OS=Homo sapiens OX=9606 GN=EXT2 PE=1 SV=1	1	2060.05	1.223	0.909	0.943	1.877	114.4	100.4	82	80.8	122.5	136.8	54	110.2	16.3	96.7	111.9	79	14.8	198.8	105.5	77.8	64	106.4	118	209.9	51342	20244.4	41345.4	6119.17	36278.6	41969.2	29634.2	5561.06	74597.9	39571.8	29190	24009.4	39926.5	44272.7	78763.2
[K].EPKIVVLDAGK.[H]	1xBiotin [K3]	1	3	Q8TEP8	Q8TEP8 [171-181]	Q8TEP8 1xBiotin [K173]	Centrosomal protein of 192 kDa OS=Homo sapiens OX=9606 GN=CEP192 PE=1 SV=3	1	1394.77	0.942	0.805	0.942	0.884	103	109.3	88	103	96.7	104	105	96.1	93	136.9	110.4	83.3	92.7	88.8	106.8	104	92.6	86	102.8	97.6	274989	277870	254098	246130	362048	291902	220389	245188	234970	282518	275068	244888	227619	271980	258151
[K].EGLELLKTAIGK.[A]	1xBiotin [K7]	1	15	P06733	P06733 [222-233]	P06733 1xBiotin [K228]	Alpha-enolase OS=Homo sapiens OX=9606 GN=ENO1 PE=1 SV=2	1	1497.83	0.716	0.662	0.942	0.961	84.3	117.8	77.9	106.9	113.1	115.1	66	82.9	123.5	109.7	115.9	83.3	76.7	68.7	116.3	105.2	103.8	91.3	130.4	111.3	133593	76584	96284.1	143375	127327	134552	96753.1	89025	79793.5	135096	122152	120488	106032	151381	129247
[R].YYKNIGLGFK.[T]	1xBiotin [K3]	1	15	P62280	P62280 [36-45]	P62280 1xBiotin [K38]	40S ribosomal protein S11 OS=Homo sapiens OX=9606 GN=RPS11 PE=1 SV=3	1	1428.73	0.805	0.807	0.942	0.916	89.6	111.2	89.8	107.6	101.9	89.6	102.1	85.6	109.3	115.5	111.2	87	97.7	89.8	108	107.6	103	101.9	109.3	82.4	251661	287009	240657	307299	324479	312497	244375	274682	252274	303438	302366	289555	286251	307168	231681
[K].DVPSPLHAGSKLFPAVPLPDIR.[S]	1xBiotin [K11]	1	5	Q9Y4F3	Q9Y4F3 [63-84]	Q9Y4F3 1xBiotin [K73]	Meiosis regulator and mRNA stability factor 1 OS=Homo sapiens OX=9606 GN=MARF1 PE=1 SV=6	1	2552.37	0.843	1.076	0.942	1.155	97.8	96.4	103.7	90.8	111.4	115.4	4.9	102.9	136.9	39.9	101.5	109.2	139.5	92.8	77.7	95.6	117.9	115.7	132.9	117.2	87065	3686.29	77632	103270	30097.8	76540.2	82341.7	105225	69966.7	58615.6	72078	88961.7	87264.1	100202	88423.4
[K].SKIEDYFPEFAR.[Y]	1xBiotin [K2]	2	5	Q5JWF2	Q5JWF2 [949-960]	Q5JWF2 1xBiotin [K950]	Guanine nucleotide-binding protein G(s) subunit alpha isoforms XLas OS=Homo sapiens OX=9606 GN=GNAS PE=1 SV=2	1	1727.81	0.882	0.876	0.941	1.428	96.4	109.4	95.8	103	95.4	99.3	34	125	144.5	38.3	112.6	98.6	129	9.7	106	111	98.6	206.3	88.8	98.3	44215.9	15125.6	55645	64328.2	17067.7	50158	43928.3	57431.3	4332.44	47221.4	49429.4	43921.6	91858.2	39529.1	43757.3
[R].NKSIGPVQISEEEIER.[I]	1xBiotin [K2]	1	22	Q15406	Q15406 [140-155]	Q15406 1xBiotin [K141]	Nuclear receptor subfamily 6 group A member 1 OS=Homo sapiens OX=9606 GN=NR6A1 PE=1 SV=2	1	2054.02	0.907	0.735	0.941	0.811	104.8	115.6	76.9	108.9	93.8	120.5	104.5	90.1	115.2	121.1	101	76.6	74.3	99.2	116.3	108.4	87	111.4	81	93.4	125205	108557	93594.6	119735	125835	104994	79594.1	77216.8	103127	120889	112706	90461.6	115773	84157.9	97096.1
[R].AEVQKLQMEAPHIIVGTPGR.[V]	1xBiotin [K5]	1	11	P60842	P60842 [142-161]	P60842 1xBiotin [K146]	Eukaryotic initiation factor 4A-I OS=Homo sapiens OX=9606 GN=EIF4A1 PE=1 SV=1	1	2400.25	0.038	0.967	0.941	0.92	4.1	131.1	126.8	107.9	130.1	3.7	108	3.8	122.7	97.9	146.7	118.6	98.4	140.4	92.1	139.4	101	135	121.8	70.4	3098.31	89257.4	3165.05	101403	80908	121261	98075.2	81325.5	116060	76141.3	115266	83494.3	111587	100687	58162.4
[K].LLQKGIHPTIISESFQK.[A]	1xBiotin [K4]	1	45	P50991	P50991 [123-139]	P50991 1xBiotin [K126]	T-complex protein 1 subunit delta OS=Homo sapiens OX=9606 GN=CCT4 PE=1 SV=4	1	2165.18	0.848	0.932	0.94	0.992	88.6	104.5	97.4	99.5	110	103.3	42	91.1	107.4	106.1	118.8	111.3	78	100.1	107.2	102.3	99.7	113.1	114.4	105.2	2.88412e+06	1.17274e+06	2.54495e+06	3.00119e+06	2.96279e+06	3.31847e+06	3.10761e+06	2.17943e+06	2.79682e+06	2.99563e+06	2.85652e+06	2.7858e+06	3.15815e+06	3.19476e+06	2.93885e+06
[K].FKTNVLPFR.[Q]	1xBiotin [K2]	2	15	Q9BZD3	Q9BZD3 [249-257]	Q9BZD3 1xBiotin [K250]	Putative GRINL1B complex locus protein 2 OS=Homo sapiens OX=9606 GN=GCOM2 PE=5 SV=2	1	1347.72	0.801	0.832	0.94	0.73	94	121.6	81.3	114.3	88.8	93.8	86.5	107.1	77	121.3	133.7	77.4	81.2	111.2	113.3	114.1	114.9	91.9	88.1	88.6	166171	153263	189703	136526	214998	236895	137118	143818	197064	200707	202144	203653	162830	156105	156985
[K].QKVNIIQFGTGYK.[E]	1xBiotin [K2]	1	8	Q9UKK3	Q9UKK3 [910-922]	Q9UKK3 1xBiotin [K911]	Protein mono-ADP-ribosyltransferase PARP4 OS=Homo sapiens OX=9606 GN=PARP4 PE=1 SV=3	1	1721.9	0.742	0.356	0.94	0.901	101.9	122.5	38.1	115.1	122.5	74.8	111.8	103.1	124	102.3	150.7	38.5	118.6	36.4	117.9	116.5	109.3	135.7	123.9	36.5	34112.2	50991	47015.5	56522.3	46621.8	68718.5	17568	54054.4	16612.3	53744.6	53108.6	49830.6	61894.5	56507.2	16631.7
[R].GLGKNAQGIINPIEAK.[Q]	1xBiotin [K4]	1	21	Q9UBB9	Q9UBB9 [167-182]	Q9UBB9 1xBiotin [K170]	Tuftelin-interacting protein 11 OS=Homo sapiens OX=9606 GN=TFIP11 PE=1 SV=1	1	1849	0.897	0.859	0.939	0.798	96.6	111	99.6	104.3	88.5	97.8	108.7	92.6	112.4	121.1	101.6	75.3	100.9	104	105.6	121.5	83.7	106.1	79.1	89.7	291124	323523	275562	334563	360578	302380	224128	300317	309628	314309	361670	248991	315755	235334	266868
[R].KSSTHNKPSEGKAANPK.[M]	1xBiotin [K12]	1	43	Q9NUQ6	Q9NUQ6 [390-406]	Q9NUQ6 1xBiotin [K401]	SPATS2-like protein OS=Homo sapiens OX=9606 GN=SPATS2L PE=1 SV=2	2	2007.01	0.517	0.686	0.939	0.761	69.7	117.6	82.8	131	99	67.9	54.3	76.8	105.2	162.1	114.4	111.3	70.8	80.6	152.2	127.5	83.4	96.3	123.4	73.9	404566	323905	457594	626706	966165	681971	663109	421711	480076	907146	759945	496882	574047	735275	440598
[R].AFAKELFLGK.[I]	1xBiotin [K4]	1	1	Q9H845	Q9H845 [38-47]	Q9H845 1xBiotin [K41]	Complex I assembly factor ACAD9, mitochondrial OS=Homo sapiens OX=9606 GN=ACAD9 PE=1 SV=1	1	1349.73	0.115	0.146	0.939	0.71	19.8	172	24.5	161.5	122.2	19.4	25.4	16.8	168.6	178.8	155.9	173.5	24	22.8	158.3	168.7	59.9	173.4	119.7	34.9	6296.72	8254.04	5450	54808.5	58128.8	50669.9	56400.3	7813.42	7405.65	51455.3	54841.1	19466	56352.8	38925.1	11338.4
[K].LKEYEAAVEQLK.[S]	1xBiotin [K2]	1	1	Q5T9A4	Q5T9A4 [93-104]	Q5T9A4 1xBiotin [K94]	ATPase family AAA domain-containing protein 3B OS=Homo sapiens OX=9606 GN=ATAD3B PE=1 SV=1	1	1646.85	0.248	0.199	0.939	0.262	45.6	189.4	37.6	177.8	49.5	55.1	42.9	48.1	199.6	65.6	222.5	237.3	39.7	9.1	30.4	187.4	230.5	52.2	12.2	67.6	16558.4	12876.7	14434.1	59951.1	19701.8	66832.3	71275.6	11914.5	2730.08	9117.49	56276.8	69224.1	15681.3	3674.95	20289.5
[K].AQKIEMDK.[L]	1xBiotin [K3]	1	8	Q9UHR5	Q9UHR5 [203-210]	Q9UHR5 1xBiotin [K205]	SAP30-binding protein OS=Homo sapiens OX=9606 GN=SAP30BP PE=1 SV=1	1	1188.58	0.112	0.863	0.938	0.775	11.6	103.7	138.4	134.7	111.6	3.5	12.5	124.3	112.4	174.4	101.4	150.6	150	7.1	89.8	163.6	145.9	135.1	121	8.3	4383.74	15861	157200	142095	220533	128191	190328	189654	8999.5	113460	206807	184505	170840	152973	10438.9
[R].LESKYAPLHLVPLIER.[L]	1xBiotin [K4]	1	2	Q7L576	Q7L576 [1050-1065]	Q7L576 1xBiotin [K1053]	Cytoplasmic FMR1-interacting protein 1 OS=Homo sapiens OX=9606 GN=CYFIP1 PE=1 SV=1	1	2104.16	1.126	1.151	0.938	1.015	99.9	88.7	117.4	104	90.1	103.4	122	100	188.3	91.8	44.5	51.2	131.2	121.5	107.6	176.6	19.6	95.4	53.9	93.2	18190.9	21457.7	17585.4	33130.6	16151.7	7822.37	9006.56	23079	21370.8	18936.9	31064.2	3444.56	16781	9484.47	16402
[K].YLYQKIMFGK.[R]	1xBiotin [K5]	1	10	O00541	O00541 [546-555]	O00541 1xBiotin [K550]	Pescadillo homolog OS=Homo sapiens OX=9606 GN=PES1 PE=1 SV=1	1	1516.77	0.449	0.756	0.937	0.716	53.8	113.8	127.4	106.6	98.3	58.4	37.4	64.7	196.6	83.3	123.6	138.4	148.6	20.9	125.1	104.1	115.8	116.7	106.8	59.7	54073.7	34638.5	59898.2	181940	77075.6	114360	128098	137504	19326.5	115811	96318.5	107194	108051	98852.6	55212.5
[K].AAQLGFKTVCIEK.[N]	1xBiotin [K7]; 1xCarbamidomethyl [C10]	1	5	P09622	P09622 [60-72]	P09622 1xBiotin [K66]	Dihydrolipoyl dehydrogenase, mitochondrial OS=Homo sapiens OX=9606 GN=DLD PE=1 SV=2	1	1690.87	0.604	1.588	0.936	1.184	62.8	83.7	133	90.9	129.6	52.6	27.2	59.7	98.8	70.2	55.7	523.7	44.3	111.5	76.2	92.5	13.7	108.7	117	48.2	9419.79	4865.36	10685.9	17695.1	12568	9970.76	93772.4	7932.57	19963	13640.5	16567.2	2449.59	19458.5	20957.6	8632.08
[R].GASNKYLVEFR.[A]	1xBiotin [K5]	1	2	Q16186	Q16186 [17-27]	Q16186 1xBiotin [K21]	Proteasomal ubiquitin receptor ADRM1 OS=Homo sapiens OX=9606 GN=ADRM1 PE=1 SV=2	1	1509.75	1.921	0.891	0.936	17.978	58.4	19.8	20.5	44.4	356.9	33.1	10.8	34.6	395.3	5.6	11.3	219.5	5	11.6	169.5	5.3	25.2	217	202.7	153.6	19067.2	6214.84	19893.8	227398	3234.75	6484.67	126280	2882.25	6695.95	97485.9	3027.48	14510.3	124818	116584	88357.4
[K].WSLLQQQKTAR.[S]	1xBiotin [K8]	1	7	P05787	P05787 [123-133]	P05787 1xBiotin [K130]	Keratin, type II cytoskeletal 8 OS=Homo sapiens OX=9606 GN=KRT8 PE=1 SV=7	1	1584.83	0.105	0.096	0.935	0.072	24	227.8	18.8	213	16.4	21.2	21.1	19.3	215.2	200.7	165.6	111.1	15.9	16.5	187.7	165.9	191.2	7.7	146.4	14.4	18054.4	18005.5	16450.6	183222	170869	140955	94589.4	13568.4	14069.6	159789	141258	162787	6525.27	124665	12301.9
[R].GSITQGTPALPQTGIPTEALVKGSISR.[M]	1xBiotin [K22]	1	2	O75376	O75376 [1163-1189]	O75376 1xBiotin [K1184]	Nuclear receptor corepressor 1 OS=Homo sapiens OX=9606 GN=NCOR1 PE=1 SV=2	1	2905.55	0.659	0.967	0.935	1.018	73.6	102	124.2	95.4	104.8	74.5	88.6	64.5	98	134.4	103.2	66.9	125.6	130	96.5	103.3	94.3	114.6	106	99.7	168595	200612	145930	221821	304379	233587	151448	284496	294356	218426	233808	213625	259490	239948	225796
[K].ENPVVVAEKIQR.[I]	1xBiotin [K9]	1	17	O76080	O76080 [201-212]	O76080 1xBiotin [K209]	AN1-type zinc finger protein 5 OS=Homo sapiens OX=9606 GN=ZFAND5 PE=1 SV=1	1	1607.86	1.206	0.85	0.935	0.947	124.5	108.5	70.1	105.8	91.2	126	145.2	103.9	78.1	120.4	109.7	70.9	68.3	102.3	112.6	107	69	92.2	114	80.3	211378	243624	174403	131109	202041	184117	118903	114627	171706	188889	179493	115840	154716	191246	134778
[K].LAETLAKTQVAGGQLSFK.[G]	1xBiotin [K7]	1	48	P46060	P46060 [9-26]	P46060 1xBiotin [K15]	Ran GTPase-activating protein 1 OS=Homo sapiens OX=9606 GN=RANGAP1 PE=1 SV=1	1	2088.12	0.954	0.747	0.935	1.046	103.9	110.7	70.1	101.8	113.5	108.8	92.8	106.6	76.1	114.1	113.5	56.8	71.9	104.7	104.3	106.7	99.4	116.4	108.5	119.4	1.0234e+06	872790	1.00235e+06	715911	1.07308e+06	1.06742e+06	534438	675901	984394	981306	1.00306e+06	934994	1.0946e+06	1.02e+06	1.12277e+06
[R].ILLQSKNAGAVIGK.[G]	1xBiotin [K6]	1	12	P61978	P61978 [47-60]	P61978 1xBiotin [K52]	Heterogeneous nuclear ribonucleoprotein K OS=Homo sapiens OX=9606 GN=HNRNPK PE=1 SV=1	1	1637.94	1.073	0.884	0.935	0.971	106.6	99.3	92	98.6	103.5	7.7	150	109.5	96	126.7	102	94.4	84.9	111.6	118.4	79	101.2	106.2	89.1	123	11632.5	225732	164735	144489	190657	153468	142117	127752	167953	178215	118911	152317	159852	134089	185117
[K].LKINLFEK.[E]	1xBiotin [K2]	1	2	Q9NYZ3	Q9NYZ3 [124-131]	Q9NYZ3 1xBiotin [K125]	G2 and S phase-expressed protein 1 OS=Homo sapiens OX=9606 GN=GTSE1 PE=1 SV=3	1	1230.69	1.357	1.98	0.933	8.55	37.2	27.4	175.2	25.6	234.5	38.6	19.7	37.8	178.1	27.9	7.7	178	246.8	15.2	19.9	40.3	26	238.2	137.9	288.1	20200.7	10311.4	19798.4	93251.9	14587.6	4006.6	93168.2	129225	7934.96	10400.9	21096.5	13617.5	124717	72196.8	150812
[R].LTTPVFGKGVAYDVPNPVFLEQK.[K]	1xBiotin [K8]	1	31	Q16850	Q16850 [134-156]	Q16850 1xBiotin [K141]	Lanosterol 14-alpha demethylase OS=Homo sapiens OX=9606 GN=CYP51A1 PE=1 SV=3	1	2745.43	0.853	0.961	0.933	0.894	92.6	109	104.8	101.7	91.8	94	83.2	102.7	120.3	93.8	110.7	116.9	106.4	82	88.4	106.5	103.3	83.8	114.9	93.2	386631	342199	422351	494879	385600	455178	480738	437511	337328	363482	437982	424637	344587	472474	383440
[K].SKQPLPSAPENNPEEELASK.[Q]	1xBiotin [K2]	1	28	O14965	O14965 [98-117]	O14965 1xBiotin [K99]	Aurora kinase A OS=Homo sapiens OX=9606 GN=AURKA PE=1 SV=2	1	2391.15	1.094	0.664	0.932	0.785	123.6	110.8	72.9	105.8	86.9	124.5	134.3	73.1	103.6	111.7	122.7	68.8	73.4	109.1	106.6	114.4	81.4	80.4	87.6	108.6	1.20926e+06	1.30376e+06	709516	1.00561e+06	1.08423e+06	1.1914e+06	667617	712754	1.05939e+06	1.03488e+06	1.11094e+06	790005	780801	850679	1.05448e+06
[K].SPLSSPQQTQLLGELEKDPKLVYHIGLTPAK.[L]	1xBiotin [K20]	1	4	Q9UKZ1	Q9UKZ1 [336-366]	Q9UKZ1 1xBiotin [K355]	CCR4-NOT transcription complex subunit 11 OS=Homo sapiens OX=9606 GN=CNOT11 PE=1 SV=1	2	3613.93	1.506	1.047	0.931	0.316	142.2	94.4	144.9	88.6	29.9	77.3	73.7	132.6	377.4	51.3	41.4	78.7	386.4	43.4	62.4	48.1	38.6	57.9	16.2	14.6	19048	18172.3	32693.3	93030.1	12645	10215.4	19401	95239.2	10691.2	15384.5	11867.5	9512.18	14271.2	3998.63	3591.39
[R].FNLFKVQQGR.[T]	1xBiotin [K5]	1	13	Q6UN15	Q6UN15 [231-240]	Q6UN15 1xBiotin [K235]	Pre-mRNA 3'-end-processing factor FIP1 OS=Homo sapiens OX=9606 GN=FIP1L1 PE=1 SV=1	1	1462.76	0.781	0.925	0.93	0.855	94.6	121.1	98.7	96.5	89.1	98.9	73.2	95	122	121.6	95.9	112.9	99.1	93.4	124.4	89.2	96.9	89.4	106.3	82	144243	106668	138472	177896	177269	139804	164624	144452	136153	181317	130040	141225	130389	154970	119582
[K].VQKLLQDFFNGR.[D]	1xBiotin [K3]	1	12	P0DMV8	P0DMV8 [346-357]	P0DMV8 1xBiotin [K348]	Heat shock 70 kDa protein 1A OS=Homo sapiens OX=9606 GN=HSPA1A PE=1 SV=1	1	1690.87	0.574	1.144	0.93	1.117	18.3	115	131.5	106.9	128.4	109.7	18.3	9.5	191.1	7.6	114.9	131.4	134.3	96.6	98.3	106.8	154.2	176.4	128.3	22.7	50514.9	8417.2	4360.07	88037.8	3487.87	52909.5	60514.6	61863.5	44473.6	45269.1	49202.4	71015.7	81246.5	59093.7	10471.5
[K].ALAKTEK.[Y]	1xBiotin [K4]	1	10	Q9Y2X3	Q9Y2X3 [412-418]	Q9Y2X3 1xBiotin [K415]	Nucleolar protein 58 OS=Homo sapiens OX=9606 GN=NOP58 PE=1 SV=1	1	986.534	0.944	0.741	0.929	1.009	104.2	111.5	82.6	103.7	97.9	75.5	121.6	105.5	71	112.9	128.8	87.6	81.4	83.7	104.1	106.4	105	87.3	129.9	99.2	120976	194764	169108	113835	180969	206323	140408	130485	134106	166767	170534	168183	139851	208122	158928
[K].LKMAPVPLDDSNRPASLTK.[D]	1xBiotin [K2]	1	4	Q9NYF8	Q9NYF8 [549-567]	Q9NYF8 1xBiotin [K550]	Bcl-2-associated transcription factor 1 OS=Homo sapiens OX=9606 GN=BCLAF1 PE=1 SV=2	1	2279.19	0.396	1.263	0.928	0.505	28.2	140.1	187.9	130.1	13.8	29.7	10.6	80.2	180.2	26.7	147.4	197.8	227.5	5.4	156.4	132.5	136.9	140.8	14.5	13.5	21211.6	7559.01	57362.7	128854	19109.8	105443	141459	162729	3837.92	111844	94780.4	97899.6	100682	10358.1	9653.25
[R].SKMNIPFR.[I]	1xBiotin [K2]	1	10	Q9Y617	Q9Y617 [299-306]	Q9Y617 1xBiotin [K300]	Phosphoserine aminotransferase OS=Homo sapiens OX=9606 GN=PSAT1 PE=1 SV=2	1	1218.61	0.614	0.671	0.927	0.708	81.6	125.1	88.8	116	88.6	86.4	88.6	78.2	130.7	144.2	132.5	94.1	96.8	83.6	141.7	122.9	98.1	93.9	107.9	0.7	496952	509341	449913	751795	829210	762025	541150	556721	480572	814737	706772	564180	539879	620559	3780.41
[K].LAPKGPSPTPEDVSMKEENLCQAFSDALLCK.[I]	1xBiotin [K4]; 2xCarbamidomethyl [C21; C30]; 1xOxidation [M15]	1	32	O95067	O95067 [86-116]	O95067 1xBiotin [K89]	G2/mitotic-specific cyclin-B2 OS=Homo sapiens OX=9606 GN=CCNB2 PE=1 SV=1	2	3674.72	1.641	1.498	0.925	2.145	129.9	79.2	118.6	73.3	99	148.2	41.4	133.6	105.9	22.9	81.4	91.2	127.7	121.9	50.6	81.6	75.3	89.4	101.7	227.2	333532	93197.2	300580	238432	51504.6	183192	205155	287326	274425	113803	183757	169534	201128	228959	511436
[R].LEPLKLHVAGNLK.[G]	1xBiotin [K5]	1	12	P04114	P04114 [1816-1828]	P04114 1xBiotin [K1820]	Apolipoprotein B-100 OS=Homo sapiens OX=9606 GN=APOB PE=1 SV=2	1	1657.95	1.539	1.148	0.925	1.184	134.2	75.8	98.8	93.3	97.8	111.9	151.2	134.7	107.8	72.7	76.1	83.5	103.9	99.2	64.8	93.6	99.8	98.2	74.9	127.7	610201	824795	734680	588057	396611	415015	455347	566604	540776	353544	510609	544124	535421	408504	696293
[R].SDDMFTFHGPGKSVFGTPTLETANK.[N]	1xBiotin [K12]	1	34	P49792	P49792 [1128-1152]	P49792 1xBiotin [K1139]	E3 SUMO-protein ligase RanBP2 OS=Homo sapiens OX=9606 GN=RANBP2 PE=1 SV=2	1	2910.34	0.532	0.999	0.925	0.968	61.5	115.6	114.4	96.6	111.9	65.5	18.7	82.9	123	81.4	128.8	144.6	121.7	81.3	82.4	102.8	119.1	119.1	121.4	107.4	1.30572e+06	372198	1.65275e+06	2.45356e+06	1.62317e+06	2.56903e+06	2.88348e+06	2.42779e+06	1.62181e+06	1.64276e+06	2.0513e+06	2.37607e+06	2.37557e+06	2.42221e+06	2.14252e+06
[-].MFKVIQR.[S]	1xAcetyl [N-Term]; 1xBiotin [K3]	1	4	Q9BUR5	Q9BUR5 [1-7]	Q9BUR5 1xAcetyl [N-Term]; 1xBiotin [K3]	MICOS complex subunit MIC26 OS=Homo sapiens OX=9606 GN=APOO PE=1 SV=1	1	1189.62	0.894	0.792	0.924	0.881	101.3	113.4	84	104.8	96.5	98.3	116.8	77.3	110	121.7	95.9	110.9	81.5	75.9	102.2	101.7	98.7	130.9	93.6	84.5	69896.7	83013.6	54956.5	78196	86521.6	68190.5	78795.9	57919.8	53978.8	72634.6	72284	70122	93039.9	66545.6	60042.9
[R].APSGKVR.[R]	1xBiotin [K5]	1	15	Q13045	Q13045 [468-474]	Q13045 1xBiotin [K472]	Protein flightless-1 homolog OS=Homo sapiens OX=9606 GN=FLII PE=1 SV=2	1	940.503	0.925	0.921	0.924	0.881	99.2	107.2	98.8	100.3	94.5	101.1	108	94.9	84.2	109.3	140	85.7	100.7	111.8	107.1	102.2	77.8	79.5	101.1	96.3	213680	228309	200614	178045	231059	295909	181132	212898	236233	226445	216088	164523	168120	213790	203599
[R].EISLLKELR.[H]	1xBiotin [K6]	1	4	P06493	P06493 [51-59]	P06493 1xBiotin [K56]	Cyclin-dependent kinase 1 OS=Homo sapiens OX=9606 GN=CDK1 PE=1 SV=3	1	1326.74	0.964	0.825	0.924	0.901	105.5	108.1	89.2	99.9	97.4	108.2	62.5	120.3	124.8	100.6	110.9	91.5	86.2	93.9	126.6	102.4	71.4	99.1	101.7	99.9	122784	70962.5	136462	141535	114175	125788	103769	97762.9	106563	143667	116225	80950.9	112434	115361	113312
[R].NKYQIHIPLPPK.[I]	1xBiotin [K2]	1	4	P35998	P35998 [145-156]	P35998 1xBiotin [K146]	26S proteasome regulatory subunit 7 OS=Homo sapiens OX=9606 GN=PSMC2 PE=1 SV=3	1	1673.92	0.665	0.787	0.924	0.825	79.3	119.2	93.8	110.1	97.6	112	41.6	77.6	123.8	116.6	113.1	91.8	63.9	143.8	120.7	107.7	84.1	114.6	93.3	95.4	231816	86206.9	160620	256265	241393	234065	189929	132319	297764	249755	223028	173993	237220	193042	197553
[K].YAVFKGIAADK.[S]	1xBiotin [K5]	1	8	Q9UMZ2	Q9UMZ2 [514-524]	Q9UMZ2 1xBiotin [K518]	Synergin gamma OS=Homo sapiens OX=9606 GN=SYNRG PE=1 SV=2	1	1408.73	0.685	0.892	0.923	0.171	93.3	136.2	121.5	125.7	23.3	9.6	98.1	118.3	131.7	149	143.3	127.8	26.7	142.9	135.4	127.1	132.2	24.5	119.7	13.8	5796.88	59349.5	71539	79660.4	90123.2	86691.7	77301.3	16144.9	86416.9	81927.8	76870.9	79991.4	14842	72396.8	8332.39
[K].TSTPKINFVGGNK.[L]	1xBiotin [K5]	1	1	Q96KR1	Q96KR1 [497-509]	Q96KR1 1xBiotin [K501]	Zinc finger RNA-binding protein OS=Homo sapiens OX=9606 GN=ZFR PE=1 SV=2	1	1588.82	0.088	0.144	0.922	0.658	15.7	178.3	24.3	164.4	117.4	143.3	10.1	14.9	124.3	169.7	180.9	17.9	127.2	23.1	213.9	156.5	15.7	13.8	111.7	177	113374	7983.73	11797.9	98345	134317	143198	14191.2	100650	18308.2	169255	123815	12420.8	10917.7	88431	140070
[R].ATDFVVPGPGKVEITYTPSDGTQK.[V]	1xBiotin [K11]	1	13	O75874	O75874 [141-164]	O75874 1xBiotin [K151]	Isocitrate dehydrogenase [NADP] cytoplasmic OS=Homo sapiens OX=9606 GN=IDH1 PE=1 SV=2	1	2733.34	0.877	0.468	0.922	0.687	112.9	126.4	59.1	114.6	86.9	5.7	128.5	119.5	127.2	146.6	133.8	62.6	93.7	7.8	135.1	121.3	121.1	120.7	91.9	84.3	11213.3	250884	233266	248334	286102	261189	122197	182985	15296.3	263666	236851	236307	235597	179468	164603
[K].LYSLKSEPLKPFFTLPDGDSASR.[S]	1xBiotin [K5]	1	1	Q96S38	Q96S38 [621-643]	Q96S38 1xBiotin [K625]	Ribosomal protein S6 kinase delta-1 OS=Homo sapiens OX=9606 GN=RPS6KC1 PE=1 SV=2	1	2794.41	1.006	1.745	0.921	1.589	75.4	92	157.1	72.8	102.7	60	128.7	57.9	73.3	127.9	35.4	223.2	84.7	125.1	58	45.7	117.8	77	81.8	203.2	9494.88	20361.4	9164.58	11596.6	20233.6	5597.21	35307.4	13403.2	19791.3	9167.36	7234.92	18628.3	12183.6	12942.2	32147.4
[K].AKGLEVPFVPMTLPTK.[V]	1xBiotin [K2]; 1xOxidation [M11]	1	2	P46019	P46019 [706-721]	P46019 1xBiotin [K707]	Phosphorylase b kinase regulatory subunit alpha, liver isoform OS=Homo sapiens OX=9606 GN=PHKA2 PE=1 SV=1	1	1970.05	1.252	1.008	0.921	1.305	122.2	88.9	89.6	83.3	116	145.4	72.4	111.7	77.5	81.3	116.2	81.9	64.6	150.6	107	76.1	66	158.8	84.5	106	40479.6	20147.9	31101.1	21565.6	22619.4	32344	22799.9	17981.3	41926.9	29777.7	21198	18382.4	44200.2	23532.4	29513.9
[R].YQLLPKMEIGPVSSSR.[F]	1xBiotin [K6]	1	16	Q96EB1	Q96EB1 [164-179]	Q96EB1 1xBiotin [K169]	Elongator complex protein 4 OS=Homo sapiens OX=9606 GN=ELP4 PE=1 SV=2	1	2031.04	0.768	0.918	0.92	0.728	91.2	118.8	105.7	97.9	86.4	139.2	96.5	4	133.7	125.7	91.7	122.7	102.6	111.9	103.6	86.5	123	91.5	139	28.4	280243	194367	8096.8	269142	253090	184681	247137	206493	225353	208541	174078	247706	184231	279802	57158.3
[K].SQFEAQKIWYEHR.[L]	1xBiotin [K7]	1	15	O75874	O75874 [237-249]	O75874 1xBiotin [K243]	Isocitrate dehydrogenase [NADP] cytoplasmic OS=Homo sapiens OX=9606 GN=IDH1 PE=1 SV=2	1	1947.92	0.857	0.923	0.92	0.956	105	105	93	96.6	100.4	107.4	31.8	116.5	136	56.4	107.4	93.3	125.5	95.1	96.5	120.9	98.8	102.7	120.3	91.4	547079	162115	593513	692682	287138	547000	475347	639567	484609	491671	616072	503119	523034	612879	465608
[K].YLEAIKIFSGPLK.[G]	1xBiotin [K6]	1	22	Q9BQ52	Q9BQ52 [147-159]	Q9BQ52 1xBiotin [K152]	Zinc phosphodiesterase ELAC protein 2 OS=Homo sapiens OX=9606 GN=ELAC2 PE=1 SV=2	1	1704.94	0.829	0.909	0.919	0.959	91.7	107.8	98	99.1	103.4	110.7	63.2	92.9	133.5	80	109.1	107.5	99.2	98.3	94.2	100.3	101.9	104.7	117.2	87.2	287641	164306	241290	346811	207712	283513	279296	257631	255485	244714	260632	264819	271942	304575	226551
[K].VDKGVVPLAGTNGETTTQGLDGLSER.[C]	1xBiotin [K3]	1	28	P04075	P04075 [109-134]	P04075 1xBiotin [K111]	Fructose-bisphosphate aldolase A OS=Homo sapiens OX=9606 GN=ALDOA PE=1 SV=2	1	2840.41	0.964	0.631	0.919	0.81	115	108.2	78	105.9	92.9	93.1	133.8	117.4	96.6	139.2	110.4	87.8	57.8	79.6	108.1	115.6	88.8	98.8	94.8	78.3	339162	487103	427452	351957	506923	402134	319791	210442	289704	393619	420829	323550	359696	345147	284980
[R].SGKYDLDFK.[S]	1xBiotin [K3]	1	14	P06733	P06733 [254-262]	P06733 1xBiotin [K256]	Alpha-enolase OS=Homo sapiens OX=9606 GN=ENO1 PE=1 SV=2	1	1298.61	1.067	0.852	0.919	0.914	110.3	105.9	90.3	96.8	96.8	112.9	123	102.4	90.3	115.2	108.4	92.4	81.8	93.5	105.8	99.1	85	88.8	99.1	102.1	520841	567033	472066	416355	531220	500071	426280	377265	430953	488023	457122	392028	409640	457157	470846
[R].LKIMEYYEK.[K]	1xBiotin [K2]	2	18	P36543	P36543 [51-59]	P36543 1xBiotin [K52]	V-type proton ATPase subunit E 1 OS=Homo sapiens OX=9606 GN=ATP6V1E1 PE=1 SV=1	1	1442.71	0.68	0.755	0.919	0.924	78	114.7	88.1	105.4	113.8	72.8	76.2	91.3	112.1	145.1	105.8	91.5	86	79.9	103	110.2	98.1	119.1	111.2	97.7	410665	430184	515362	632521	818727	597134	516574	485595	451025	581082	621677	553637	671916	627551	551640
[K].VAPPAVLNDISKK.[L]	1xBiotin [K]	1	10	Q9Y520	Q9Y520 [1996-2008]	Q9Y520 1xBiotin [K]	Protein PRRC2C OS=Homo sapiens OX=9606 GN=PRRC2C PE=1 SV=4	1	1577.87	0.702	0.464	0.918	0.824	78.1	111.3	51.6	102.2	156.8	70	98.6	78	74.1	191.3	111.2	51.6	49.6	85.6	114.9	102.1	100.1	156.7	58.4	157.7	137851	194012	153635	145833	376594	218833	101520	97731	168561	226215	200984	197117	308390	114985	310489
[K].IATCSDDNTLKIWR.[L]	1xBiotin [K11]; 1xCarbamidomethyl [C4]	1	15	Q9NZJ0	Q9NZJ0 [376-389]	Q9NZJ0 1xBiotin [K386]	Denticleless protein homolog OS=Homo sapiens OX=9606 GN=DTL PE=1 SV=3	1	1918.91	0.881	0.881	0.918	0.88	100.7	114.3	100.7	83.6	100.6	96.3	106.2	110.8	9.9	131.5	120.6	97.5	106.2	106.6	120.8	88.2	85.1	98.7	115.5	106.1	98160.9	108217	112946	10044.7	134021	122848	99348.2	108208	108632	123072	89877.5	86735.3	100616	117712	108144
[K].IPSTPKLIPK.[V]	1xBiotin [K6]	1	9	Q9HC35	Q9HC35 [198-207]	Q9HC35 1xBiotin [K203]	Echinoderm microtubule-associated protein-like 4 OS=Homo sapiens OX=9606 GN=EML4 PE=1 SV=3	1	1319.78	1.616	1.103	0.918	0.744	155.1	97.4	95.4	79.5	72.5	178.5	155.2	126.6	97.5	110.5	75.7	83.5	95.5	134.4	101.4	79.6	78.5	6.8	72.5	103.9	470272	408852	333477	256740	291057	199504	219996	251542	354007	267220	209619	206666	17846.8	191059	273585
[R].HPYKMNLASEPQEVLHIGSAHNR.[S]	1xBiotin [K4]	1	5	O00151	O00151 [100-122]	O00151 1xBiotin [K103]	PDZ and LIM domain protein 1 OS=Homo sapiens OX=9606 GN=PDLIM1 PE=1 SV=4	1	2854.39	0.285	1.01	0.918	0.235	71.2	105.6	201.6	96.9	24.8	61.5	8	65.7	230.8	70.1	91.3	233	174.3	13.3	6.1	83.7	229.7	204.9	6.2	21.4	46100.3	6004.39	49213.8	172975	52569.2	68402.1	174631	130612	9949.16	4603.65	62763.8	172192	153566	4677.92	16056.1
[K].TSLCFKEQTLLPVNDALR.[T]	1xBiotin [K6]; 1xCarbamidomethyl [C4]	1	30	Q9Y217	Q9Y217 [566-583]	Q9Y217 1xBiotin [K571]	Myotubularin-related protein 6 OS=Homo sapiens OX=9606 GN=MTMR6 PE=1 SV=3	1	2331.18	0.851	0.684	0.917	0.991	97.1	111.8	76.5	103.8	110.9	103.1	112.1	42.1	113.3	118.8	131.8	98.9	75.2	81.3	110.3	31.2	120.9	165.6	117.8	77.6	219015	238049	89348.9	240582	252347	279800	210131	159750	172594	234138	66244.9	256706	351742	250184	164825
[K].FGMSEKLGVMTYSDTGK.[L]	1xBiotin [K6]; 1xOxidation [M3]	1	10	Q96TA2	Q96TA2 [692-708]	Q96TA2 1xBiotin [K697]	ATP-dependent zinc metalloprotease YME1L1 OS=Homo sapiens OX=9606 GN=YME1L1 PE=1 SV=2	1	2092.94	3.264	1.074	0.917	2.164	159.5	68.1	75.1	49.9	147.4	107.7	96.6	414	29.6	106.7	46	50.7	28.9	114.6	27.1	133.7	33.7	122.2	89.1	99.5	17396.9	15607.2	66883.2	4780.92	17239.4	7430.82	8192.14	4664.5	18513	4384.13	21608.8	5446.17	19735.9	14388.7	16080.1
[R].NFSDNQLQEGKNVIGLQMGTNR.[G]	1xBiotin [K11]	1	28	P37802	P37802 [161-182]	P37802 1xBiotin [K171]	Transgelin-2 OS=Homo sapiens OX=9606 GN=TAGLN2 PE=1 SV=3	1	2689.28	0.813	1.002	0.917	0.874	87.9	108.1	108.3	98.8	96.8	91.4	107.5	81.4	112.4	117.4	102.6	120.1	112.6	68.2	94	117.1	102.7	102.6	100.6	69.4	356968	420083	317825	439061	458648	400630	469036	439774	266465	367338	457300	401170	400918	392960	271032
[R].TPVGKFLGDSANLSILSGGTPK.[R]	1xBiotin [K5]	1	33	P30307	P30307 [48-69]	P30307 1xBiotin [K52]	M-phase inducer phosphatase 3 OS=Homo sapiens OX=9606 GN=CDC25C PE=1 SV=2	1	2385.25	0.957	0.842	0.917	0.925	103.3	107.9	90.9	99	98.9	116.6	85.5	102.5	114.1	102.1	107.2	90.2	97.3	85	89.5	98.3	111	97	98.2	105.5	250619	183760	220406	245175	219390	230377	193925	209172	182650	192412	211196	238688	208476	211152	226721
[R].ADSVGKLVTVR.[G]	1xBiotin [K6]	1	9	P33993	P33993 [154-164]	P33993 1xBiotin [K159]	DNA replication licensing factor MCM7 OS=Homo sapiens OX=9606 GN=MCM7 PE=1 SV=4	1	1370.75	1.032	0.818	0.917	0.871	111.3	107.8	88.2	98.8	93.9	120.7	97	111	91.6	124.8	107.6	88	81.5	100.9	98.6	105.1	89.1	104.4	85.9	93.7	291313	233908	267910	220963	301172	259525	212361	196582	243549	237881	253459	215022	251993	207211	226112
[R].GKGLLNAIVIK.[E]	1xBiotin [K2]	1	7	P04181	P04181 [373-383]	P04181 1xBiotin [K374]	Ornithine aminotransferase, mitochondrial OS=Homo sapiens OX=9606 GN=OAT PE=1 SV=1	1	1351.81	1.002	0.642	0.916	0.388	127.9	127.7	81.9	126.3	36.1	160.8	122.7	144	143.8	50.7	160.4	92.3	135.4	28.5	142.2	147	44.8	67.1	40.6	19.7	48677.8	37158.2	43613.7	43537.9	15339	48572.6	27931.8	41000.1	8626.6	43056.8	44514.2	13555.2	20327.6	12299.6	5955.15
[R].IQLLKIGSAIQR.[L]	1xBiotin [K5]	1	2	Q96SW2	Q96SW2 [296-307]	Q96SW2 1xBiotin [K300]	Protein cereblon OS=Homo sapiens OX=9606 GN=CRBN PE=1 SV=1	1	1565.92	0.876	0.172	0.916	0.535	133.1	140	24.1	127.9	74.9	147.9	15.6	137.5	168.8	122.6	144.7	9.8	128.1	24.9	132.2	154.7	123.7	105.9	77.4	6.2	114655	12114.4	106660	130903	95049.2	112229	7591.99	99371.8	19279.4	102531	119928	95896.4	82153.6	60024.6	4808.63
[R].TGLIKGSGTAEVELK.[K]	1xBiotin [K5]	1	14	P14618	P14618 [121-135]	P14618 1xBiotin [K125]	Pyruvate kinase PKM OS=Homo sapiens OX=9606 GN=PKM PE=1 SV=4	1	1728.92	1.204	0.97	0.916	0.986	122.2	101.5	87.8	88.4	100.1	121.7	120.8	102.2	77.5	107.4	100.3	75.2	86.8	135.5	120.4	87.4	71	98.9	90.9	103.9	368171	365336	309112	234394	324830	303331	227339	262384	409911	364072	264375	214716	299162	274934	314363
[R].NVKNSNYCLPSYTAYK.[N]	1xBiotin [K3]; 1xCarbamidomethyl [C8]	1	31	Q9Y4E8	Q9Y4E8 [257-272]	Q9Y4E8 1xBiotin [K259]	Ubiquitin carboxyl-terminal hydrolase 15 OS=Homo sapiens OX=9606 GN=USP15 PE=1 SV=3	1	2147.99	0.882	0.854	0.916	0.769	97.1	110	94.6	101.4	96.8	95.2	115.5	90.9	102.3	133.4	107.9	92.8	85.2	113.9	99.5	114.3	93.7	95	102.6	57.9	695698	844045	663793	747297	974218	788373	677728	622259	832408	726794	835363	684200	693656	749292	422971
[K].FYPPKVELFFK.[D]	1xBiotin [K5]	1	31	P22234	P22234 [121-131]	P22234 1xBiotin [K125]	Multifunctional protein ADE2 OS=Homo sapiens OX=9606 GN=PAICS PE=1 SV=3	1	1640.85	0.838	1.105	0.915	0.937	87.4	104.3	115.2	95.4	97.7	91.5	59.9	100.4	144.6	70.1	109.1	133.9	120.6	86.7	78.4	99.9	100.7	95.2	102.3	106.6	209682	137353	230079	331542	160650	250149	306862	276388	198731	179791	229007	230770	218295	234466	244393
[K].TQESLKGILLHPEPIGAAK.[S]	1xBiotin [K6]	1	2	Q6ZNA4	Q6ZNA4 [29-47]	Q6ZNA4 1xBiotin [K34]	E3 ubiquitin-protein ligase Arkadia OS=Homo sapiens OX=9606 GN=RNF111 PE=1 SV=3	1	2228.21	0.87	0.789	0.915	1.096	131.6	162.7	85.2	29.7	90.7	147	88.5	121.7	150.6	10.8	168.9	62.2	133.3	78.9	154.7	11.8	27.5	185.2	83.9	75	32952	19834.8	27282.8	33740.1	2426.5	37862	13930	29868.4	17671.6	34661.1	2646.76	6167.47	41496.9	18802.7	16815.2
[K].APTPKFDLLASNFPPLPGSSSR.[M]	1xBiotin [K5]	1	4	Q71RC2	Q71RC2 [472-493]	Q71RC2 1xBiotin [K476]	La-related protein 4 OS=Homo sapiens OX=9606 GN=LARP4 PE=1 SV=3	1	2525.29	0.583	1.044	0.915	0.91	78.8	106.5	111.1	101	102.6	87.2	10.1	84.2	149.6	89.2	113.8	118.7	126.6	102	81.6	108	117.4	120.8	81.2	109.7	65008.3	7503.78	62743.6	111473	66436.2	84788.7	88480.6	94299.6	75981.8	60812.1	80474.1	87486.5	90009.6	60482.8	81704
[K].ASAAKSSLIHQGIR.[-]	1xBiotin [K5]	1	11	Q12834	Q12834 [486-499]	Q12834 1xBiotin [K490]	Cell division cycle protein 20 homolog OS=Homo sapiens OX=9606 GN=CDC20 PE=1 SV=2	1	1664.89	0.731	0.471	0.915	0.877	87.1	119.2	72.2	117	104.5	110	83	89.3	100.8	165.8	122.3	74	78	3	92.3	139.8	120	116.4	98.1	107.2	575965	434787	467895	528185	868312	640442	387641	408584	15778.2	483262	732297	628290	609482	513784	561479
[K].AGKTASGAGEVVR.[C]	1xBiotin [K3]	1	2	P41134	P41134 [21-33]	P41134 1xBiotin [K23]	DNA-binding protein inhibitor ID-1 OS=Homo sapiens OX=9606 GN=ID1 PE=1 SV=3	1	1428.73	0.298	0.902	0.915	0.929	34.6	116.2	110.7	130.4	108	34.8	137.7	2.3	109.9	159.4	116.7	111.1	99.1	117.6	0.7	145.9	130.9	107.4	118	108.5	221582	877629	14769	700685	1.01638e+06	744003	708446	631866	749597	4207.73	929835	834563	684747	752453	691544
[R].VGSTSENITQKVVWVEESDKR.[S]	1xBiotin [K11]	1	15	O00571	O00571 [408-428]	O00571 1xBiotin [K418]	ATP-dependent RNA helicase DDX3X OS=Homo sapiens OX=9606 GN=DDX3X PE=1 SV=3	2	2617.29	0.556	0.941	0.915	0.982	64.8	116.6	109.7	106.6	102.3	1.7	67.6	105.7	130.4	83.7	121.7	114.5	114.9	94.5	115.9	111.3	101.3	106.8	101.7	128.1	2155.27	84910.9	132646	163749	105113	152748	143752	144235	118684	145470	139694	127227	134116	127714	160787
[K].ASLELKSSIIGK.[K]	1xBiotin [K6]	1	15	Q8N6H7	Q8N6H7 [204-215]	Q8N6H7 1xBiotin [K209]	ADP-ribosylation factor GTPase-activating protein 2 OS=Homo sapiens OX=9606 GN=ARFGAP2 PE=1 SV=1	1	1471.82	0.858	0.73	0.914	0.875	97.3	113.4	87.7	102.2	99.3	96.1	113.6	74.2	104.8	125.7	112	86.6	76.5	91.6	123.2	101	95.9	105.8	95	98.1	213044	251894	164483	232461	278731	248435	192151	169630	203196	273218	223925	212567	234619	210640	217475
[R].YNELSYKTIVHESER.[L]	1xBiotin [K7]	1	2	Q9BT78	Q9BT78 [208-222]	Q9BT78 1xBiotin [K214]	COP9 signalosome complex subunit 4 OS=Homo sapiens OX=9606 GN=COPS4 PE=1 SV=1	1	2094	0.797	1.019	0.914	1.083	85.5	107.2	93.2	98	116.1	14.1	92.8	126.7	120.2	91.7	116.5	101.2	145.3	93.4	106.5	8.1	127.9	126.1	131.5	98.1	18184.5	119621	163337	154889	118120	150082	130442	187257	120335	137229	10413.1	164809	162480	169453	126468
[K].AFLDNGPKTINQIR.[Q]	1xBiotin [K8]	1	15	P78344	P78344 [314-327]	P78344 1xBiotin [K321]	Eukaryotic translation initiation factor 4 gamma 2 OS=Homo sapiens OX=9606 GN=EIF4G2 PE=1 SV=1	1	1812.94	1.123	0.95	0.914	1.026	117.5	95	89	99.6	99.1	67.3	128.1	117.2	92.2	114.1	94.7	87.6	88.8	133.6	99.3	104.3	78	101.4	94.6	98.8	84936.5	161623	147830	116302	143981	119528	110542	111979	168527	125304	131552	98457.6	127927	119362	124671
[K].YNLQLKYPHLPCLQVGQEQK.[H]	1xBiotin [K6]; 1xCarbamidomethyl [C12]	1	4	Q9UL18	Q9UL18 [314-333]	Q9UL18 1xBiotin [K319]	Protein argonaute-1 OS=Homo sapiens OX=9606 GN=AGO1 PE=1 SV=3	1	2682.35	0.458	1.828	0.913	0.992	39.3	97.3	177.9	88.9	96.5	38.3	22.8	124.9	158.9	49.7	94.8	139	174	173.3	58.1	91	86.6	114.8	79.9	94	16242.7	9649.1	52941	67348.9	21067.8	40179.1	58953.9	73773.2	73459.7	24630.4	38579.2	36702.9	48691.9	33890.2	39855.7
[K].WNLDELPKFEK.[N]	1xBiotin [K]	1	15	P17844	P17844 [46-56]	P17844 1xBiotin [K]	Probable ATP-dependent RNA helicase DDX5 OS=Homo sapiens OX=9606 GN=DDX5 PE=1 SV=1	1	1644.81	0.818	0.992	0.913	1.012	86.9	106.2	105.4	97	104.5	109.1	6.8	94.3	118.3	108.2	115.3	137.3	114.4	85.7	133.9	5.6	105.3	113.5	142.9	109.5	74476.3	4631.35	64365.6	80797	73899.7	78717	93739.1	78096.5	58485.2	91405.2	3811.21	71861	77454.9	97552.6	74778.8
[R].EIQVQHPAAKSMIEISR.[T]	1xBiotin [K10]	1	10	P49368	P49368 [69-85]	P49368 1xBiotin [K78]	T-complex protein 1 subunit gamma OS=Homo sapiens OX=9606 GN=CCT3 PE=1 SV=4	1	2163.1	0.737	0.711	0.913	0.734	78.9	128.4	91.3	109.8	91.7	75.3	75.1	93.7	122.6	98.8	127.1	89.6	87.2	85.3	185.7	90.2	104.9	93.3	87.6	83.5	138752	138210	172545	225824	181967	234047	165021	160525	157022	341922	166112	193092	171885	161395	153830
[K].LLNNTWLSKSSDPLDSGTR.[S]	1xBiotin [K9]	1	12	O15056	O15056 [1424-1442]	O15056 1xBiotin [K1432]	Synaptojanin-2 OS=Homo sapiens OX=9606 GN=SYNJ2 PE=1 SV=3	1	2330.14	0.408	0.846	0.912	0.84	51.4	125.8	106.4	110.7	105.7	43.7	61.4	57.1	69.8	139.9	151.2	124.5	97.5	118.3	140.5	63.7	123.1	117.4	137.1	54.9	39919.8	56109.3	52186.4	63845.7	127833	138170	113757	89118.1	108146	128385	58230.4	112527	107349	125341	50153.9
[K].AKVDLKPLLSSLSANK.[E]	1xBiotin [K2]	1	19	Q9NRA8	Q9NRA8 [405-420]	Q9NRA8 1xBiotin [K406]	Eukaryotic translation initiation factor 4E transporter OS=Homo sapiens OX=9606 GN=EIF4ENIF1 PE=1 SV=2	1	1910.08	0.356	0.814	0.911	0.841	48.6	136.3	92.2	108.3	114.6	51.9	15.3	60	145.5	89.7	148.1	98.5	120.5	96	100	115.7	135	124.1	122.4	77.5	63532.4	18733.3	73499.2	178259	109890	181408	120672	147587	117625	122450	141706	165322	152020	149935	94884.1
[R].AEVLGHKTPEPAPR.[R]	1xBiotin [K7]	1	2	Q9UHD8	Q9UHD8 [135-148]	Q9UHD8 1xBiotin [K141]	Septin-9 OS=Homo sapiens OX=9606 GN=SEPTIN9 PE=1 SV=2	1	1727.89	0.893	0.815	0.911	1.06	90.8	101.7	107	92.6	107.8	86.8	103.1	88.6	91.6	141.8	99.2	104.4	71.6	115.6	103.4	90.4	86.5	111.8	105.2	100	225946	268197	230636	238290	368990	258262	271751	186391	300901	269066	235199	225153	290943	273755	260304
[K].DLKQQHPLILK.[V]	1xBiotin [K3]	1	5	Q2KHR3	Q2KHR3 [675-685]	Q2KHR3 1xBiotin [K677]	Glutamine and serine-rich protein 1 OS=Homo sapiens OX=9606 GN=QSER1 PE=1 SV=3	1	1558.88	0.46	0.827	0.91	0.86	44.7	126.3	104.4	113.6	111	45	45.9	73.9	129.7	137.5	97.8	112.9	107.2	97.2	115.6	116.7	125.2	114	118.3	63.1	105308	107417	172987	303519	321942	228809	264239	250957	227554	270662	273156	293104	266798	276817	147753
[K].SLHTLFGDKLCTVATLR.[E]	1xBiotin [K9]; 1xCarbamidomethyl [C11]	1	11	P02768	P02768 [89-105]	P02768 1xBiotin [K97]	Albumin OS=Homo sapiens OX=9606 GN=ALB PE=1 SV=2	1	2158.11	0.413	2.417	0.91	1.012	39.1	109.2	263.9	58.7	29.2	15.2	27.2	85.5	207	8.7	76	183.6	293.6	99.3	32.6	40.8	188.4	213.1	8.8	20.3	6931.24	12374.7	38918.5	94239.8	3958.48	34590	83616.6	133666	45207.6	14842.5	18596.5	85796.9	97019.5	4007.15	9241.94
[K].EDTFLKTLLVPQVGTSPNVSSTAPESITSK.[S]	1xBiotin [K6]	1	5	Q8WWL7	Q8WWL7 [959-988]	Q8WWL7 1xBiotin [K964]	G2/mitotic-specific cyclin-B3 OS=Homo sapiens OX=9606 GN=CCNB3 PE=1 SV=2	1	3372.72	0.788	0.984	0.909	0.95	111.9	218.8	53.5	65.2	50.7	144.3	84.3	84.7	25.1	165.6	183.1	32.3	180.2	40.4	22.8	49.4	208.7	38.3	23.9	217	28985	16941.8	17009.7	5042.52	33265.5	36794.7	6484.96	36209.6	8127.54	4583.17	9916.81	41934.7	7703.38	4792.51	43611.4
[K].VLGKNMDAIIVDSEK.[T]	1xBiotin [K4]; 1xOxidation [M6]	1	29	Q14683	Q14683 [537-551]	Q14683 1xBiotin [K540]	Structural maintenance of chromosomes protein 1A OS=Homo sapiens OX=9606 GN=SMC1A PE=1 SV=2	1	1873.94	1.403	0.798	0.908	1.276	145.6	109.4	60.1	77.7	107.3	140.5	118.1	127.9	64.5	100.1	96.1	52.8	51.5	173.4	90.9	68.3	67.3	94.3	82.3	172	556853	468354	507156	255578	396761	381108	209384	203995	687301	360364	270570	266954	373924	326172	681810
[R].LTKITKPGSIDSNNQLFAPGGR.[L]	1xBiotin [K3]	1	13	Q04637	Q04637 [1069-1090]	Q04637 1xBiotin [K1071]	Eukaryotic translation initiation factor 4 gamma 1 OS=Homo sapiens OX=9606 GN=EIF4G1 PE=1 SV=4	1	2540.33	1.2	0.894	0.907	1.123	116.7	97.3	87	89.6	109.3	124.1	119.9	101.4	102.7	91.4	99.9	86.8	89.4	90.7	92.1	83	92.9	112.2	118.3	95.2	254173	245438	207689	210250	187189	204574	177785	182954	185699	188468	169837	190134	229760	242205	194878
[R].AVVVKK.[I]	1xBiotin [K]	1	27	P05787	P05787 [460-465]	P05787 1xBiotin [K]	Keratin, type II cytoskeletal 8 OS=Homo sapiens OX=9606 GN=KRT8 PE=1 SV=7	1	869.528	0.855	0.937	0.907	0.762	96.2	120.8	97.7	100.3	85	95.9	111	96.3	76.7	129.8	120.8	97.7	71.9	121.7	100.4	117.8	96.1	79.9	85.1	98.9	1.15742e+06	1.33945e+06	1.16122e+06	925418	1.56599e+06	1.45755e+06	1.17872e+06	866760	1.46845e+06	1.21077e+06	1.42074e+06	1.15966e+06	963487	1.026e+06	1.19308e+06
[R].NLIQKDR.[T]	1xBiotin [K5]	1	16	Q96SW2	Q96SW2 [112-118]	Q96SW2 1xBiotin [K116]	Protein cereblon OS=Homo sapiens OX=9606 GN=CRBN PE=1 SV=1	1	1112.59	1.094	0.778	0.907	0.956	115.9	106	80.8	96.1	101.3	111.4	116.8	104.4	96.9	105.7	101.9	77.6	75.4	112.5	126.2	92.4	86	82.3	97.3	113.1	1.25864e+06	1.31945e+06	1.17974e+06	1.0944e+06	1.19402e+06	1.15053e+06	876755	851940	1.27058e+06	1.42595e+06	1.04341e+06	971641	929266	1.09946e+06	1.27779e+06
[K].EKGSTLDLSDLEAEK.[L]	1xBiotin [K2]	1	28	O00767	O00767 [195-209]	O00767 1xBiotin [K196]	Acyl-CoA desaturase OS=Homo sapiens OX=9606 GN=SCD PE=1 SV=2	1	1860.89	0.744	0.713	0.906	0.795	95	129.6	76.1	105.3	94	101.1	74.9	95.5	98.7	130.3	135.9	76.3	76.6	97	123.2	105.8	94.9	116.8	94.5	78.5	1.08255e+06	802374	1.02241e+06	1.05638e+06	1.39489e+06	1.45545e+06	817142	819694	1.03798e+06	1.31906e+06	1.13301e+06	1.01595e+06	1.25032e+06	1.01224e+06	840033
[R].ALANSLACQGKYTPSGQAGAAASESLFVSNHAY.[-]	1xBiotin [K11]; 1xCarbamidomethyl [C8]	1	22	P04075	P04075 [332-364]	P04075 1xBiotin [K342]	Fructose-bisphosphate aldolase A OS=Homo sapiens OX=9606 GN=ALDOA PE=1 SV=2	1	3567.66	0.711	0.819	0.905	0.811	113	105.2	93.2	100	88.5	114.5	111.4	66.4	103.7	161	102.7	91.9	84.1	102.9	93	98.5	111.5	87.2	87.9	83.3	519727	505804	301721	470811	730996	466549	417137	381959	467081	422448	447397	506340	396074	399022	378220
[K].AYEIEKR.[L]	1xBiotin [K6]	1	17	Q9UPP1	Q9UPP1 [382-388]	Q9UPP1 1xBiotin [K387]	Histone lysine demethylase PHF8 OS=Homo sapiens OX=9606 GN=PHF8 PE=1 SV=3	1	1134.56	0.827	0.762	0.905	0.91	87.6	117.5	81.7	106.3	106.9	82.6	108.6	84.7	113.6	123.4	99.9	76.1	79	105.4	117.1	102.8	86.7	87.2	129.4	103.4	666992	877128	683457	917436	996394	806739	614760	637984	850644	945051	829877	700029	704185	1.04488e+06	834440
[K].ALEATKLAIEAGFR.[H]	1xBiotin [K6]	1	6	Q04828	Q04828 [34-47]	Q04828 1xBiotin [K39]	Aldo-keto reductase family 1 member C1 OS=Homo sapiens OX=9606 GN=AKR1C1 PE=1 SV=1	1	1715.91	0.541	0.889	0.904	1.018	79.6	105.2	93.5	95	126.7	89.4	18.4	77.6	165.3	102.5	95.5	78.4	91.1	147.2	92.6	99.4	89.8	132.2	97.2	123.5	36399.4	7511.76	31599.7	67339.4	41731.7	38901.6	31919.6	37085.3	59933	37715.7	40493.7	36583.7	53832.1	39598.3	50283.2
[R].DLKIQWMTK.[L]	1xBiotin [K3]	1	13	P29144	P29144 [1027-1035]	P29144 1xBiotin [K1029]	Tripeptidyl-peptidase 2 OS=Homo sapiens OX=9606 GN=TPP2 PE=1 SV=4	1	1388.71	0.787	0.979	0.903	0.721	89.4	113.5	111.1	102.5	83.5	88.8	122.9	72.2	112.7	130.5	95.3	110.4	95.2	111.4	137.8	101.8	85.1	94	83	58.9	180688	250206	147034	229469	265598	194035	224738	193889	226801	280433	207321	173159	191373	168861	119907
[K].TLSVKGITPAVLPETVYPVIK.[E]	1xBiotin [K5]	1	52	Q9HCM1	Q9HCM1 [773-793]	Q9HCM1 1xBiotin [K777]	Retroelement silencing factor 1 OS=Homo sapiens OX=9606 GN=RESF1 PE=1 SV=3	1	2451.39	0.834	0.811	0.903	0.929	90.8	109	90.2	108.8	101.2	90.2	105.3	86.3	108.1	120.1	105.1	89.5	97.4	83.3	92	108	108.4	105.9	100	100.4	785862	917911	752528	942526	1.04642e+06	916101	780173	849119	725631	801767	941348	944601	923096	871442	875299
[K].HDAKMR.[Y]	1xBiotin [K4]	1	5	Q9H7U1	Q9H7U1 [383-388]	Q9H7U1 1xBiotin [K386]	Serine-rich coiled-coil domain-containing protein 2 OS=Homo sapiens OX=9606 GN=CCSER2 PE=1 SV=2	1	983.455	0.647	0.734	0.903	0.908	60.5	124	91	111.9	112.6	57.8	101.3	58.5	89.3	155.3	119.8	92.6	88	79.7	115	108.2	95.7	100.4	108.8	129.6	19557.3	34277.6	19807.9	30230	52588.4	40568.2	31348.8	29781.4	26974.3	38916.1	36619	32399	33979	36843.1	43885.7
[K].LVSSHKPVQNQKQK.[Q]	1xBiotin [K]	1	22	O14965	O14965 [64-77]	O14965 1xBiotin [K]	Aurora kinase A OS=Homo sapiens OX=9606 GN=AURKA PE=1 SV=2	1	1847	0.722	0.858	0.903	0.67	71.2	126.6	103	114.3	84.8	68.9	110.1	63.4	87.7	122.5	147.7	79.6	126.7	99.7	130	110.5	105.4	82	91.4	74.5	52670.5	84199.5	48457	67108.1	93670.9	112935	60864.2	96918.3	76227.8	99457.3	84548.6	80625.2	62741	69876.5	56984.9
[K].HNMDIGTWDNKGPVPK.[A]	1xBiotin [K11]	1	14	Q9BYJ9	Q9BYJ9 [267-282]	Q9BYJ9 1xBiotin [K277]	YTH domain-containing family protein 1 OS=Homo sapiens OX=9606 GN=YTHDF1 PE=1 SV=1	1	2034.95	0.409	0.756	0.902	0.823	52.6	128.5	97.1	116	105.8	61.3	60.7	58.9	125.1	161.8	148.4	112.1	126.5	2.1	134	4.7	160.7	122.2	134.5	87	239715	237427	230420	488925	632348	580244	438380	494513	8130.55	523669	18298.7	628056	477589	525877	340298
[K].IILTGQKTK.[T]	1xBiotin [K7]	1	8	Q96JH7	Q96JH7 [692-700]	Q96JH7 1xBiotin [K698]	Deubiquitinating protein VCIP135 OS=Homo sapiens OX=9606 GN=VCPIP1 PE=1 SV=2	1	1227.71	0.731	0.82	0.902	0.955	83.3	114	93.1	102.9	106.7	52.9	96.6	83.6	115.8	114.4	109	92.4	94.9	93.5	115.6	103.2	93	104.1	123.8	107.1	169198	308969	267395	370302	365868	348709	295625	303627	298866	369550	330113	297483	332955	395757	342433
[K].NASTVVVSDKYNLKPIPLK.[R]	1xBiotin [K10]	1	13	Q96QC0	Q96QC0 [226-244]	Q96QC0 1xBiotin [K235]	Serine/threonine-protein phosphatase 1 regulatory subunit 10 OS=Homo sapiens OX=9606 GN=PPP1R10 PE=1 SV=1	1	2312.27	1.776	1.12	0.902	0.326	147.4	83	115.1	143.6	10.9	155.8	129.1	157	87.7	8.8	184	121.7	135.3	9.8	166	151.9	4.9	173.6	11.5	2.9	239051	198066	240869	134568	13477.9	282377	186657	207635	15097.4	254717	232995	7503.66	266312	17710.7	4392.92
[R].SDDMFTFHGPGKSVFGTPTLETANK.[N]	1xBiotin [K12]; 1xOxidation [M4]	1	30	P49792	P49792 [1128-1152]	P49792 1xBiotin [K1139]	E3 SUMO-protein ligase RanBP2 OS=Homo sapiens OX=9606 GN=RANBP2 PE=1 SV=2	1	2926.34	1.161	0.858	0.902	1.207	129.1	94.3	77.6	85.1	113.9	124.1	78.2	120.2	87.8	83.8	106.9	71.9	72.3	137.6	114.6	79.2	66.6	91.2	106	159.7	1.89709e+06	1.19468e+06	1.83708e+06	1.34224e+06	1.28095e+06	1.63385e+06	1.09949e+06	1.10451e+06	2.1024e+06	1.75172e+06	1.21051e+06	1.01721e+06	1.39337e+06	1.62005e+06	2.44092e+06
[R].LVKGPDPSSPAFR.[I]	1xBiotin [K3]	1	3	P07996	P07996 [48-60]	P07996 1xBiotin [K50]	Thrombospondin-1 OS=Homo sapiens OX=9606 GN=THBS1 PE=1 SV=2	1	1596.82	0.924	0.795	0.902	0.894	103.6	109.9	87.4	100.9	98.2	98.1	102.8	102.8	116.5	108.9	106.3	86.6	78.4	122.5	105	100.1	77.5	97.3	96	101.2	233194	244197	244151	276789	258803	252466	205783	186324	291047	249546	237799	184186	231307	228092	240387
[R].DIVQKLLQYK.[A]	1xBiotin [K5]	1	7	Q13418	Q13418 [81-90]	Q13418 1xBiotin [K85]	Integrin-linked protein kinase OS=Homo sapiens OX=9606 GN=ILK PE=1 SV=2	1	1473.81	1.007	3.99	0.901	5.379	41	40.7	162.5	36.7	219.1	32.7	10.3	46.3	174.6	7.7	32.5	163.8	129.7	115.7	29.3	132.2	12.7	292.9	144.8	174.8	9442.49	2973.6	13363.7	50422.7	2233.37	9380.59	47292.3	37432.1	33400.1	8456.49	38157.1	3680.38	84575.4	41792.1	50462.8
[K].AAGAGKVTK.[S]	1xBiotin [K6]	2	28	P68104	P68104 [445-453]	P68104 1xBiotin [K450]	Elongation factor 1-alpha 1 OS=Homo sapiens OX=9606 GN=EEF1A1 PE=1 SV=1	1	1028.56	0.802	0.745	0.901	0.785	94.7	118.1	88	106.5	92.7	96.6	108.5	85.6	90.4	120.4	135.3	85.6	91.8	89.7	108.5	109.9	105.9	80.1	97.4	94.5	1.88123e+06	2.11306e+06	1.66796e+06	1.76154e+06	2.34521e+06	2.63544e+06	1.66757e+06	1.78816e+06	1.74724e+06	2.11416e+06	2.14116e+06	2.06417e+06	1.56049e+06	1.89813e+06	1.84034e+06
[K].IVTEKSTVPVR.[A]	1xBiotin [K5]	1	2	O60701	O60701 [125-135]	O60701 1xBiotin [K129]	UDP-glucose 6-dehydrogenase OS=Homo sapiens OX=9606 GN=UGDH PE=1 SV=1	1	1454.8	1.013	0.772	0.901	0.934	109.3	107.9	82.4	99.6	100.8	112.8	120.8	104.7	111.4	118.8	108.7	84	85.1	131.2	103.8	102.9	98	104.1	0.4	113.3	2.33691e+06	2.50157e+06	2.16975e+06	2.30785e+06	2.4598e+06	2.25216e+06	1.73939e+06	1763362	2.7175e+06	2.15111e+06	2.13125e+06	2.03025e+06	2.15551e+06	7434.56	2.34666e+06
[M].SAAVTAGKLAR.[A]	1xAcetyl [N-Term]; 1xBiotin [K8]	1	18	P53350	P53350 [2-12]	P53350 1xAcetyl [N-Term]; 1xBiotin [K9]	Serine/threonine-protein kinase PLK1 OS=Homo sapiens OX=9606 GN=PLK1 PE=1 SV=1	1	1312.7	0.887	0.731	0.901	0.966	97.8	111.8	81.7	100.7	108	87.4	127.8	94.2	107.7	139.9	98.6	78.7	77.9	87.5	107.4	97	91.3	104.4	104.1	96.1	780296	1.14089e+06	841244	961703	1.24883e+06	879789	702678	695796	781038	959162	866207	814900	931616	928891	857846
[K].VLEEANQAINPKLMQLVDHR.[G]	1xBiotin [K12]	1	15	Q92841	Q92841 [536-555]	Q92841 1xBiotin [K547]	Probable ATP-dependent RNA helicase DDX17 OS=Homo sapiens OX=9606 GN=DDX17 PE=1 SV=2	1	2544.31	0.477	0.997	0.901	0.801	64.1	107.3	107	96.7	124.9	69.5	1.5	82.9	173.7	56.2	116.4	141.7	115.9	116	98.5	104.8	145.8	139.1	135.4	2.9	165596	3481.2	197638	413987	133897	277388	337780	276171	276538	234729	249842	347414	331534	322625	6810.86
[R].LSVPVKVVLQPQAGSSQGASSGLSVVK.[V]	1xBiotin [K6]	1	12	Q9HCK8	Q9HCK8 [394-420]	Q9HCK8 1xBiotin [K399]	Chromodomain-helicase-DNA-binding protein 8 OS=Homo sapiens OX=9606 GN=CHD8 PE=1 SV=5	1	2848.56	0.797	0.811	0.9	0.873	91	114.1	92.5	102.7	99.7	73.7	95.2	117.7	93.9	142.6	119.4	91.8	96.8	99.2	84.9	107.4	112.3	151.8	104.2	9.1	67928.9	87717	108474	86490.4	131370	110015	84565.6	89200.5	91445.9	78227.6	99010.9	103473	139885	96066.3	8418.19
[K].KAAATPAK.[K]	1xBiotin [K1]	1	1	P19338	P19338 [88-95]	P19338 1xBiotin [K88]	Nucleolin OS=Homo sapiens OX=9606 GN=NCL PE=1 SV=3	1	983.534	0.768	0.763	0.898	0.849	89.1	115.9	88.4	108.1	98.5	88.6	114.1	83.4	73.8	165.9	115.3	58	88	109.1	121.3	107.5	66.2	115.7	95.2	97.9	19242.8	24782.2	18110.1	16022	36017.8	25046.4	12587.1	19102.2	23684.9	26333	23346.1	14385.9	25135.7	20684.8	21269.3
[R].ISFVEEDVHPKWIPGAADDSK.[L]	1xBiotin [K11]	1	23	Q8WYP5	Q8WYP5 [1231-1251]	Q8WYP5 1xBiotin [K1241]	Protein ELYS OS=Homo sapiens OX=9606 GN=AHCTF1 PE=1 SV=3	1	2566.23	0.771	1.066	0.898	1.174	82	101	107.7	90.7	118.6	97.4	0.8	88.6	126.3	81.5	109.2	116.4	123.1	89.5	99.2	98	90	128.2	138.6	113.1	738945	6324.56	671830	958124	618048	828101	882798	933373	679033	752478	743399	682282	972358	1.0513e+06	857894
[K].KCDLISIPK.[K]	1xBiotin [K1]; 1xCarbamidomethyl [C2]	1	4	Q9ULV4	Q9ULV4 [419-427]	Q9ULV4 1xBiotin [K419]	Coronin-1C OS=Homo sapiens OX=9606 GN=CORO1C PE=1 SV=1	1	1299.68	0.741	0.82	0.898	0.877	83.1	112.2	90.2	106.5	108.1	83.9	80.7	90	113.3	125.4	105.1	86.1	91.1	110.4	110.1	94.3	107.5	83.1	110	109.1	189707	182381	203564	256095	283627	237548	194781	206005	249533	248925	213249	243157	187881	248642	246762
[R].IILNLKVIDK.[G]	1xBiotin [K6]	1	3	O95503	O95503 [174-183]	O95503 1xBiotin [K179]	Chromobox protein homolog 6 OS=Homo sapiens OX=9606 GN=CBX6 PE=1 SV=1	1	1394.84	0.474	0.914	0.896	0.185	59.4	125.2	126.6	171.7	17.1	61.2	49	67.6	79.7	212.8	129.1	182.5	130.5	72.9	177	190.8	37.8	76.7	17.6	14.7	15060.5	12042.9	16629.8	19612.3	52344.9	31740.1	44894.1	32096.1	17926.2	43530.4	46924.9	9295.78	18854.7	4336.35	3621.91
[R].KFGDPVVQSDMK.[H]	1xBiotin [K1]	1	13	P0DMV8	P0DMV8 [77-88]	P0DMV8 1xBiotin [K77]	Heat shock 70 kDa protein 1A OS=Homo sapiens OX=9606 GN=HSPA1A PE=1 SV=1	1	1576.75	0.655	0.719	0.896	0.707	80.2	122.5	100.1	110.5	86.7	78.1	113.6	65.1	116.1	138.1	119.3	97.5	99.3	81.1	104.1	107.6	109.4	105	84.4	81.3	274740	399625	228934	408492	485704	419645	343050	349200	285385	366194	378518	385000	369252	296851	286142
[R].GKGIYLWDVEGR.[K]	1xBiotin [K2]	1	15	P04181	P04181 [65-76]	P04181 1xBiotin [K66]	Ornithine aminotransferase, mitochondrial OS=Homo sapiens OX=9606 GN=OAT PE=1 SV=1	1	1618.8	0.841	0.75	0.896	0.928	95.3	113.4	85	101.6	104.7	119.4	15.3	110	130.8	91.1	137.8	103.2	91.1	98.1	125.7	117.2	6.8	120.8	104.5	127.9	91423.9	11736.2	84217.3	100178	69753.9	105529	79046.4	69753.6	75119.6	96269.8	89769.8	5234.78	92525.1	80009.5	97892.3
[K].ACLDTAVENMPSLKMK.[V]	1xBiotin [K]; 1xCarbamidomethyl [C2]	1	24	P49327	P49327 [1226-1241]	P49327 1xBiotin [K]	Fatty acid synthase OS=Homo sapiens OX=9606 GN=FASN PE=1 SV=3	1	2033.95	0.401	0.501	0.896	0.678	68.3	136.4	68.4	122.2	104.6	69.7	47.8	72.8	139.1	181.6	120.1	115.5	4.6	69.7	129	124.7	120.4	106.7	123.1	75.3	211443	145110	221116	422410	551180	364654	350644	13866.2	211704	391470	378477	365400	323958	373583	228578
[M].SKGPAVGIDLGTTYSCVGVFQHGK.[V]	1xAcetyl [N-Term]; 1xBiotin [K2]; 1xCarbamidomethyl [C16]	1	10	P11142	P11142 [2-25]	P11142 1xAcetyl [N-Term]; 1xBiotin [K3]	Heat shock cognate 71 kDa protein OS=Homo sapiens OX=9606 GN=HSPA8 PE=1 SV=1	1	2746.33	4.032	0.834	0.895	1.335	261.9	23.4	173.3	10.3	31.2	184.2	270.8	26.1	235.6	6.5	16.4	121.9	183.9	5.4	254.6	5.8	7.2	21.9	11	148.6	150376	221053	21263.4	192336	5273.72	13412.1	99470.6	150099	4399.21	207846	4722.32	5892.35	17904	9002.03	121308
[R].EAVSQVLKGYDWTLVPMPVR.[V]	1xBiotin [K8]	1	6	P48436	P48436 [75-94]	P48436 1xBiotin [K82]	Transcription factor SOX-9 OS=Homo sapiens OX=9606 GN=SOX9 PE=1 SV=1	1	2514.29	0.794	1.773	0.895	0.451	80.9	101.8	180.4	91.1	45.9	79.9	121	30.6	100.5	84.4	101.8	178.2	218	108.5	65.4	90	140.2	32.9	45.4	103.2	12272.3	18589.7	4698.61	15447.6	12969	15649	27381.4	33502.5	16672.9	10045.9	13824	21540.6	5050.07	6969.51	15860.3
[K].VLADKFIIPGLK.[L]	1xBiotin [K5]	1	10	P04114	P04114 [3725-3736]	P04114 1xBiotin [K3729]	Apolipoprotein B-100 OS=Homo sapiens OX=9606 GN=APOB PE=1 SV=2	1	1539.9	0.44	1.033	0.894	1.066	57.1	129.7	115.8	59.2	138.2	6.7	56.7	127.3	45.3	132.1	128.8	136.4	109.1	115.1	54.2	58.8	118.1	134.3	137.3	139.6	2481.87	20903.3	46946.5	16701.5	48703.6	47489.9	50292.4	40208.3	42419.3	19985.3	21695.3	43554.2	49523.9	50604.9	51475.7
[R].EENLKMVWR.[I]	1xBiotin [K5]; 1xOxidation [M6]	1	2	Q14204	Q14204 [443-451]	Q14204 1xBiotin [K447]	Cytoplasmic dynein 1 heavy chain 1 OS=Homo sapiens OX=9606 GN=DYNC1H1 PE=1 SV=5	1	1446.69	2.169	2.06	0.894	2.104	176.9	81.5	123.5	27.1	90.9	34.3	207.5	178.9	82.5	4.5	100.2	124.9	79	206.5	27.5	89.6	19.7	42.2	91.9	210.9	17313.2	104718	90283.8	41617.6	2252.7	50583.2	63050.7	39849.2	104226	13856.1	45212.7	9927.16	21289.7	46379.5	106421
[R].INSGGKLPNFGFVVFDDSEPVQK.[V]	1xBiotin [K6]	1	27	Q13283	Q13283 [371-393]	Q13283 1xBiotin [K376]	Ras GTPase-activating protein-binding protein 1 OS=Homo sapiens OX=9606 GN=G3BP1 PE=1 SV=1	1	2720.34	0.734	1.054	0.894	0.939	83.8	103.9	121.9	92.9	97.5	93.7	62.2	82.8	155.9	84.8	102.7	120.5	121.8	89.4	82.1	112.1	91.8	96.4	94.8	109.1	265695	176525	234716	442030	240415	291237	341651	345535	253488	232980	318027	260225	273373	268855	309357
[R].KDITGKLK.[D]	1xBiotin [K]	1	24	P15559	P15559 [54-61]	P15559 1xBiotin [K]	NAD(P)H dehydrogenase [quinone] 1 OS=Homo sapiens OX=9606 GN=NQO1 PE=1 SV=1	2	1128.64	0.843	0.894	0.893	0.973	94.1	111.7	99.9	99.8	94.5	96.5	91.6	90.2	81.8	129.9	108.7	89.3	97.2	111.8	110.7	97.1	88.1	91.9	88.9	126.4	2.23144e+06	2.11675e+06	2.08597e+06	1.89078e+06	3.00406e+06	2.51208e+06	2.06552e+06	2.24655e+06	2.58384e+06	2.55816e+06	2.24382e+06	2.03677e+06	2.12385e+06	2.05438e+06	2.92277e+06
[R].GLNPKILFSSR.[E]	1xBiotin [K5]	1	14	O14976	O14976 [729-739]	O14976 1xBiotin [K733]	Cyclin-G-associated kinase OS=Homo sapiens OX=9606 GN=GAK PE=1 SV=2	1	1457.79	0.818	0.762	0.892	0.77	96.2	117.6	89.7	105	91.6	105	97.2	83.2	122.9	118.9	118.6	97.3	90.6	86.1	116	106.1	89.5	94.7	92.6	81.4	158591	146834	125650	185634	179589	179191	146989	136918	130153	175221	160274	135245	143016	139915	122979
[R].QQEGFKGTFPDAR.[E]	1xBiotin [K6]	1	66	Q15233	Q15233 [366-378]	Q15233 1xBiotin [K371]	Non-POU domain-containing octamer-binding protein OS=Homo sapiens OX=9606 GN=NONO PE=1 SV=4	1	1706.8	0.995	0.932	0.892	1.101	104	105.3	80.9	93.9	115.9	101.2	128.4	98.9	69.4	129	102.4	78.7	72.3	120.2	111.8	82.3	91.4	86.5	112.8	114.8	3.58746e+06	4.55249e+06	3.50441e+06	2.45873e+06	4.57331e+06	3.6313e+06	2.79118e+06	2.56431e+06	4.26091e+06	3.96256e+06	2.91758e+06	3.23898e+06	3.06621e+06	3.9982e+06	4.06827e+06
[K].GFSGAGEKLFSSQYGK.[M]	1xBiotin [K8]	2	10	P49792	P49792 [1970-1985]	P49792 1xBiotin [K1977]	E3 SUMO-protein ligase RanBP2 OS=Homo sapiens OX=9606 GN=RANBP2 PE=1 SV=2	1	1888.89	0.673	0.611	0.892	0.686	87.2	129.5	79.1	115.4	88.8	100	156.2	82.3	155.8	148.4	129.5	96.1	90.7	10.7	132.4	141.3	10.8	140.7	101.8	3.3	84323.3	131770	69410.8	131433	125238	109281	81109.3	76493.6	9005.32	111663	119183	9132.59	118735	85917.4	2767.24
[K].LLGKGNIIISTPEK.[W]	1xBiotin [K4]	1	10	O75643	O75643 [1418-1431]	O75643 1xBiotin [K1421]	U5 small nuclear ribonucleoprotein 200 kDa helicase OS=Homo sapiens OX=9606 GN=SNRNP200 PE=1 SV=2	1	1708.97	0.68	0.646	0.892	0.811	84.5	124.3	77.9	110.8	102.4	20.4	88	109.3	114.6	133.6	129.4	74.1	81.1	105.9	125.2	115.3	100.8	106.6	87.4	108.3	14102.2	60814.5	75572.1	79244.3	92356.7	89439.8	51215.8	56036.3	73209	86591.5	79744.7	69721.2	73682.4	60432	74903.6
[K].KSPAKSPNPSTPR.[G]	1xBiotin [K]	1	15	O76021	O76021 [391-403]	O76021 1xBiotin [K]	Ribosomal L1 domain-containing protein 1 OS=Homo sapiens OX=9606 GN=RSL1D1 PE=1 SV=3	2	1592.82	0.709	0.896	0.891	0.845	83.4	115.2	93.1	102.7	105.6	65.5	84.5	95.1	92.4	116.8	136.3	94.4	91.6	122.1	112.1	104.1	86.3	78.1	107	113.7	196823	253697	285577	277634	350667	409482	283452	275185	366848	336713	312568	259095	234563	321441	341441
[R].KIEVSLQPEVPPSK.[Q]	1xBiotin [K1]	1	13	Q9H8H0	Q9H8H0 [386-399]	Q9H8H0 1xBiotin [K386]	Nucleolar protein 11 OS=Homo sapiens OX=9606 GN=NOL11 PE=1 SV=1	1	1776.96	1.3	0.909	0.891	0.952	106.1	105	95.4	93.6	99.9	107.5	151	108.7	107.5	116.1	68.7	69.2	97.7	102.2	75.3	95.8	98.8	102.3	94.1	105	81727.8	114779	82675.4	81764.5	88306.7	52202.5	52595.3	74321.3	77718.4	57277.5	72871.1	75108.9	77804	71526	79829.2
[K].EHLKSK.[L]	1xBiotin [K4]	1	1	Q9UG63	Q9UG63 [603-608]	Q9UG63 1xBiotin [K606]	ATP-binding cassette sub-family F member 2 OS=Homo sapiens OX=9606 GN=ABCF2 PE=1 SV=2	1	967.503	0.596	0.851	0.891	0.696	75.3	126.4	107.5	106.4	84.4	20.3	90.9	80.9	97.7	135.7	141.5	115.5	118.2	83.3	87	147.3	114.3	68	108.5	90.7	3110.58	13908.2	12381.7	14955.5	20777.7	21665.9	17677.8	18098.4	12746.2	13323.6	22548.2	17497.4	10411.5	16607.3	13883.4
[R].KFTYLGSQDR.[A]	1xBiotin [K1]	1	6	Q7Z2W4	Q7Z2W4 [296-305]	Q7Z2W4 1xBiotin [K296]	Zinc finger CCCH-type antiviral protein 1 OS=Homo sapiens OX=9606 GN=ZC3HAV1 PE=1 SV=3	1	1440.69	0.834	0.71	0.891	0.858	93.3	122.6	78.3	100.6	105.2	90.8	103.6	86.2	99.8	119.2	124.3	70.9	76.2	124.3	123.9	97.8	88.9	102.3	103.5	88.3	245097	279771	232838	269553	321997	335600	191459	205808	335782	334515	264177	240105	276400	279474	238339
[R].GKGPGAQK.[V]	1xBiotin [K2]	1	3	Q13686	Q13686 [54-61]	Q13686 1xBiotin [K55]	Nucleic acid dioxygenase ALKBH1 OS=Homo sapiens OX=9606 GN=ALKBH1 PE=1 SV=2	1	968.498	0.849	0.728	0.89	0.96	91.5	107.9	97.1	96	107.5	87.4	121	81.9	87.6	173.9	103	92.7	63.8	93.3	91.7	117.8	84.4	84	102.7	115	34677.6	48021.9	32474.2	34733.4	68984	40855.7	36780.3	25299.4	37012.7	36363.7	46727.9	33471	33331.8	40729.7	45605.9
[K].ALPLKLINR.[T]	1xBiotin [K5]	1	9	Q8TEP8	Q8TEP8 [1517-1525]	Q8TEP8 1xBiotin [K1521]	Centrosomal protein of 192 kDa OS=Homo sapiens OX=9606 GN=CEP192 PE=1 SV=3	1	1263.76	0.902	0.852	0.89	0.967	98.1	108.7	93.1	95.8	104.2	104.6	97.8	99.7	96	116.3	110.5	96	81.8	94.6	97.4	106.5	85.4	112.4	95.4	105.8	122086	114157	116339	112002	135688	128940	112024	95443.9	110407	113633	124316	99640.3	131154	111327	123530
[K].NLVLKQQNLPVTR.[I]	1xBiotin [K5]	1	16	Q8WVM8	Q8WVM8 [537-549]	Q8WVM8 1xBiotin [K541]	Sec1 family domain-containing protein 1 OS=Homo sapiens OX=9606 GN=SCFD1 PE=1 SV=4	1	1748.98	0.995	0.806	0.89	0.948	112.2	113.7	82.9	97.3	93.9	98.2	115.3	112.9	115.2	98.7	114.5	80.6	83.4	92.8	104.6	98	87.8	93.6	94.6	109.8	181118	212517	208130	212445	181980	211080	148544	153749	171142	192901	180589	161880	172564	174320	202410
[R].ELPHFTEAGLKILR.[V]	1xBiotin [K11]	1	29	Q8TCU4	Q8TCU4 [1819-1832]	Q8TCU4 1xBiotin [K1829]	Alstrom syndrome protein 1 OS=Homo sapiens OX=9606 GN=ALMS1 PE=1 SV=4	1	1850	0.611	1.282	0.889	1.254	76.5	95.7	122.6	85.1	120	88.2	3	83.4	144.2	17.2	104.2	133.6	134.4	116.6	92.7	90.9	123.3	130.7	96.8	141	252360	8523.61	238506	412735	49229.4	298192	382169	384613	333552	265239	260061	352697	373907	276858	403485
[K].FASFIDKVR.[F]	1xBiotin [K7]	17	12	P35908; P05787	P35908 [189-197]; P05787 [102-110]	P35908 1xBiotin [K195]; P05787 1xBiotin [K108]	Keratin, type II cytoskeletal 2 epidermal OS=Homo sapiens OX=9606 GN=KRT2 PE=1 SV=2 Keratin, type II cytoskeletal 8 OS=Homo sapiens OX=9606 GN=KRT8 PE=1 SV=7	1	1308.68	0.148	0.925	0.889	0.947	13.6	129.3	119.7	115	122.4	93.9	1.7	14.8	198.5	140.8	11.6	14.9	131.3	130.3	148.2	94.3	125.2	146.2	114.9	133.3	126759	2316.18	19980	267920	190125	15614.9	20115.5	177295	175924	200037	127299	169047	197333	155053	179972	Shared
[R].VFSGLVSTGLKVR.[I]	1xBiotin [K11]	1	15	P13639	P13639 [416-428]	P13639 1xBiotin [K426]	Elongation factor 2 OS=Homo sapiens OX=9606 GN=EEF2 PE=1 SV=4	1	1588.89	0.912	0.639	0.889	0.861	106	116.2	74.3	103.3	100.1	103.5	109.8	100.9	115.5	110.7	113.4	72.5	68.7	124.4	100.8	117.2	77.6	97.7	85.3	102.1	213625	226714	208391	238441	228477	234167	149702	141823	256840	208075	241934	160264	201687	176143	210834
[K].DTLKTSNPLVLEEASASQAGSR.[K]	1xBiotin [K4]	1	58	Q9NUQ8	Q9NUQ8 [141-162]	Q9NUQ8 1xBiotin [K144]	ATP-binding cassette sub-family F member 3 OS=Homo sapiens OX=9606 GN=ABCF3 PE=1 SV=2	1	2500.23	0.998	0.818	0.888	0.844	110.7	110.9	86.4	98.4	93.6	108.3	100.5	111.5	89	135.4	108.5	84.5	72.8	117.2	107.5	90.8	96.3	95.8	91.5	90.3	1.31051e+06	1.21642e+06	1.34969e+06	1.07764e+06	1.63841e+06	1.31264e+06	1.02276e+06	881380	1.41839e+06	1.30127e+06	1.09897e+06	1.16526e+06	1.15928e+06	1.10736e+06	1.09294e+06
[R].FKEPLPEYVR.[L]	1xBiotin [K2]	1	12	Q9ULX3	Q9ULX3 [55-64]	Q9ULX3 1xBiotin [K56]	RNA-binding protein NOB1 OS=Homo sapiens OX=9606 GN=NOB1 PE=1 SV=1	1	1503.77	0.784	0.696	0.888	0.822	86.9	126.8	82.7	104.5	99.1	87.4	108.3	78.4	99.9	132.1	127.5	69.6	83.1	103.2	93	117.3	105.1	113.5	82.2	99.6	284235	352196	254846	325003	429668	414628	226315	270289	335591	302357	381375	341705	369031	267271	323947
[K].TQILHKGNYPVTGLAFR.[Q]	1xBiotin [K6]	1	3	Q9H270	Q9H270 [179-195]	Q9H270 1xBiotin [K184]	Vacuolar protein sorting-associated protein 11 homolog OS=Homo sapiens OX=9606 GN=VPS11 PE=1 SV=1	1	2141.13	0.624	0.905	0.887	0.21	31.2	156.1	142.1	138.5	32.2	158	26	34.4	192.8	41.6	172.1	156.7	174.5	36.2	152.7	222.7	35.7	35.5	40.4	20.7	80432.9	13224.3	17493.5	98168.7	21199.6	87629.1	79765	88811.7	18407.1	77752.2	113380	18183	18075.3	20569.3	10519.1
[K].DKALIGNILATGLP.[-]	1xBiotin [K2]	1	4	Q99741	Q99741 [547-560]	Q99741 1xBiotin [K548]	Cell division control protein 6 homolog OS=Homo sapiens OX=9606 GN=CDC6 PE=1 SV=1	1	1621.9	0.828	0.787	0.887	0.904	94	113.5	89.3	100.7	102.6	96.2	121.9	70.9	104.9	116.6	116.1	108.8	74.7	91.4	87.4	112.6	103	107.7	83.1	104.9	33521.9	42495.6	24717.3	36588.9	40638	40470.5	37927.7	26028	31866.1	30454.8	39254.8	35904.9	37537.6	28962.4	36586.1
[R].YGDLLYKSLVPVPNSSSSSSSSNSLVSAAENPPQR.[L]	1xBiotin [K7]	2	5	Q86V97	Q86V97 [303-337]	Q86V97 1xBiotin [K309]	Kelch repeat and BTB domain-containing protein 6 OS=Homo sapiens OX=9606 GN=KBTBD6 PE=1 SV=1	1	3863.88	0.303	0.95	0.887	0.288	29.7	130	156.3	146.6	37.4	32.7	64	19.8	65.4	209.9	143	49.5	171.9	199.4	186.2	55	161.3	60	41.1	40.9	10810.4	21183.3	6549.67	21642.7	69449.5	47293.3	16364.5	56879.3	65953.2	61612.1	18186.5	53356.4	19852.4	13596.9	13517.7
[K].KGVNLPGAAVDLPAVSEK.[D]	1xBiotin [K1]	1	50	P14618	P14618 [207-224]	P14618 1xBiotin [K207]	Pyruvate kinase PKM OS=Homo sapiens OX=9606 GN=PKM PE=1 SV=4	1	1991.06	0.876	0.801	0.887	0.755	101.3	115.6	93.3	102.5	87.3	99.3	118.7	90.6	93.3	140.4	113.3	91.4	74.5	112.5	105.6	94.5	100.5	85.6	80.8	99.2	719741	860344	657192	676237	1.01781e+06	821789	662965	540026	815649	765460	684864	728742	620702	585741	719138
[R].KGAAPAEK.[K]	1xBiotin [K1]	1	1	Q9HCU5	Q9HCU5 [119-126]	Q9HCU5 1xBiotin [K119]	Prolactin regulatory element-binding protein OS=Homo sapiens OX=9606 GN=PREB PE=1 SV=2	1	997.514	1.177	0.837	0.886	0.807	119.1	114.1	87.2	88.5	91.2	124.4	149.7	92.1	54.6	127.1	119.1	75.4	91	106.3	112.7	92.4	70.8	86.5	95.2	102.6	60954.5	73335.6	45136.5	26755.3	62287.5	58358.9	36965.1	44609.3	52109.2	55210.2	45261.6	34671.1	42400.5	46662.3	50254.3
[K].LLKGIDLGSLVDNEVDLK.[I]	1xBiotin [K3]	1	27	Q12772	Q12772 [403-420]	Q12772 1xBiotin [K405]	Sterol regulatory element-binding protein 2 OS=Homo sapiens OX=9606 GN=SREBF2 PE=1 SV=2	1	2167.17	0.418	1.317	0.886	0.941	15.2	117	154	103.7	110.1	16	7.4	76.9	184.2	3	123.1	162.1	170.5	130.6	45.9	109.1	136.1	94.8	124.3	115.9	20204.3	9364.84	97265.8	232783	3845.15	155635	204923	215531	165027	58066.9	137927	172072	119809	157105	146507
[K].IMEMSAKGIKPVTLELGGK.[S]	1xBiotin [K7]	1	12	P49189	P49189 [240-258]	P49189 1xBiotin [K246]	4-trimethylaminobutyraldehyde dehydrogenase OS=Homo sapiens OX=9606 GN=ALDH9A1 PE=1 SV=3	1	2228.19	0.592	0.824	0.885	0.858	71.3	120.5	99.3	105.5	103.4	58.6	74.1	77.5	126.1	122.5	125.2	145.9	103.2	6.3	109.6	108.4	134.3	134.9	107.5	65.9	123598	156291	163481	265917	258309	264070	307705	217525	13220.1	231122	228682	283212	284490	226642	138961
[K].LGENLKIK.[L]	1xBiotin [K6]	1	10	O75874	O75874 [401-408]	O75874 1xBiotin [K406]	Isocitrate dehydrogenase [NADP] cytoplasmic OS=Homo sapiens OX=9606 GN=IDH1 PE=1 SV=2	1	1140.64	0.894	0.92	0.885	0.427	109.8	122.7	106.5	108.6	52.4	111.2	99.2	131.2	124.3	154.1	86.6	107.8	94	141.8	78.2	110	132	74.6	53.1	2.1	971397	866454	1.1466e+06	1.08602e+06	1.34619e+06	756412	942203	821076	1.239e+06	683062	961379	1.15366e+06	651456	463738	18189.8
[R].NFSDNQLQEGKNVIGLQMGTNR.[G]	1xBiotin [K11]; 1xOxidation [M18]	1	12	P37802	P37802 [161-182]	P37802 1xBiotin [K171]	Transgelin-2 OS=Homo sapiens OX=9606 GN=TAGLN2 PE=1 SV=3	1	2705.28	4.555	1.405	0.885	3.279	191.5	31.5	48.8	95.8	132.4	356.7	141.7	102	22.4	103.5	23.3	15.7	36.1	145.4	11.5	91.5	70.9	98	73.4	207.8	325547	129352	93085.4	20436.8	94437.9	21242.3	14298.7	32963.2	132693	10525.8	83540.6	64697	89415.2	67013.6	189666
[R].SKYIHPDDELVLEDELQR.[I]	1xBiotin [K2]	1	18	P49005	P49005 [124-141]	P49005 1xBiotin [K125]	DNA polymerase delta subunit 2 OS=Homo sapiens OX=9606 GN=POLD2 PE=1 SV=1	1	2425.17	0.795	0.924	0.884	0.969	92.2	115.9	99.5	86.3	106.1	123.2	7.3	98.4	128.8	61.7	123.8	119	97.7	106.2	91.8	113.8	92.1	113.3	124.8	97.9	298740	17705	238665	312206	149689	300181	288387	236940	257500	222446	275988	223401	274714	302642	237420
[K].LQDFKSFLLK.[D]	1xBiotin [K5]	1	15	P34897	P34897 [465-474]	P34897 1xBiotin [K469]	Serine hydroxymethyltransferase, mitochondrial OS=Homo sapiens OX=9606 GN=SHMT2 PE=1 SV=3	1	1464.79	0.76	0.865	0.884	0.984	91.1	119.8	96.1	97	96	113.2	61.7	92.5	121.9	88.9	121.7	105.5	97.6	86.4	107.7	98.5	97.8	97.5	121.4	87.5	114124	62237.4	93258.9	122903	89647.8	122658	106347	98428.6	87047.8	108604	99336.6	98581.7	98300.5	122403	88218.9
[R].IVAPGKGILAADESTGSIAK.[R]	1xBiotin [K6]	1	59	P04075	P04075 [23-42]	P04075 1xBiotin [K28]	Fructose-bisphosphate aldolase A OS=Homo sapiens OX=9606 GN=ALDOA PE=1 SV=2	1	2124.14	0.793	0.792	0.883	0.85	92.7	120.1	91.1	96.5	99.6	91.8	100.9	83.5	98.7	127.3	118.8	88.8	90.1	100.9	92.1	112.4	95.5	108.2	92.4	98.6	2.87788e+06	3.16442e+06	2.61929e+06	3.09408e+06	3.99235e+06	3.72564e+06	2.78437e+06	2.82545e+06	3.16349e+06	2.88895e+06	3.52606e+06	2.99538e+06	3.39357e+06	2.89761e+06	3.09083e+06
[R].IQEIQKAIELFSVGQGPAK.[T]	1xBiotin [K6]	1	26	P30419	P30419 [89-107]	P30419 1xBiotin [K94]	Glycylpeptide N-tetradecanoyltransferase 1 OS=Homo sapiens OX=9606 GN=NMT1 PE=1 SV=2	1	2282.22	0.771	1.2	0.882	1.226	91.6	93.7	112.3	87.6	114.9	101.9	58.1	88.7	159	75.4	90.8	107.6	108.9	109.8	66.5	96.6	84.8	136.2	104.4	111.3	77137.8	43989.8	67190.4	120375	57077.5	68707.3	81482	82423.2	83147.1	50348.6	73138.6	64231.6	103089	79022.3	84266
[R].GQGEKSATPSR.[K]	1xBiotin [K5]	1	37	P46060	P46060 [402-412]	P46060 1xBiotin [K406]	Ran GTPase-activating protein 1 OS=Homo sapiens OX=9606 GN=RANGAP1 PE=1 SV=1	1	1343.64	0.956	0.879	0.882	0.852	96.6	111.6	98.1	98.5	95.1	90.4	125.2	98.4	81.8	130.9	113.7	79.8	99.9	102.6	107.6	100.3	83	83.5	106	96.9	2.89153e+06	4.00508e+06	3.14722e+06	2.61758e+06	4.18885e+06	3.63646e+06	2.55128e+06	3196537	3.28175e+06	3.44347e+06	3.20769e+06	2.65662e+06	2.67262e+06	3.3906e+06	3.0987e+06
[K].STLTDSLVCKAGIIASAR.[A]	1xBiotin [K10]; 1xCarbamidomethyl [C9]	1	29	P13639	P13639 [33-50]	P13639 1xBiotin [K42]	Elongation factor 2 OS=Homo sapiens OX=9606 GN=EEF2 PE=1 SV=4	1	2089.08	0.783	0.838	0.882	0.968	86	109.8	91.9	98.2	114.1	90.4	61	108.2	136.6	106.3	115.4	121.5	89.1	96.6	103.2	93.8	112.9	132.2	119.9	13.1	135711	91669.9	162432	205089	159702	173244	182400	133785	145016	154920	140837	169520	198593	180114	19697.2
[K].TDLKLSLLDQR.[D]	1xBiotin [K4]	1	11	O14867	O14867 [153-163]	O14867 1xBiotin [K156]	Transcription regulator protein BACH1 OS=Homo sapiens OX=9606 GN=BACH1 PE=1 SV=2	1	1527.82	0.582	1.054	0.882	1.252	32.2	111.7	117.8	98.5	139.9	139.4	31.9	18.5	110.8	31.9	165	95.4	117	116.8	105.6	95.3	97.7	138.7	81.7	154.4	63545.3	14535.8	8454.16	50504.1	14528.1	75247.4	43524.4	53362	53251.9	48133.3	43478	44529	63226.9	37255.9	70429.7
[truncated: 1,070 more rows]
[truncated: 22 more columns]

## Sheet: Thalidomide
Annotated Sequence	Modifications	# PSMs	Master Protein Accessions	Positions in Master Proteins	Modifications in Master Proteins	Master Protein Descriptions	# Missed Cleavages	Charge	m/z	Theo. MH+ [Da]	Abundances: DMSO_1	Abundances: DMSO_2	Abundances: DMSO_3	Abundances: Tha_1	Abundances: Tha_2	Abundances: Tha_3	Ratio (Tha/DMSO)	Ratio (log 2)	p Value	− p Value (LOG10)	p Value Rank	q value	q value (-log10)
[truncated: 1,563 more rows]

[truncated: 3 more sheets: Lenalidomide, Pomalidomide, 5-Hydroxythaidomide]
