# Supplementary material for: A proximity biotinylation-based approach to identify protein-E3 ligase interactions induced by PROTACs and molecular glues
Source: Nat Commun. 2022 Jan 10;13:183. doi: 10.1038/s41467-021-27818-z (PMC8748630; doi:10.1038/s41467-021-27818-z)
Supplement: Supplementary file 11 — Supplementary Dataset 8 [file 41467_2021_27818_MOESM11_ESM.xlsx]

## Sheet: PeputideGroups
Annotated Sequence	Modifications	# Proteins	# PSMs	Master Protein Accessions	Positions in Master Proteins	Modifications in Master Proteins	Master Protein Descriptions	# Missed Cleavages	Theo. MH+ [Da]	Abundance Ratio: (5-HT) / (DMSO)	Abundance Ratio: (Len) / (DMSO)	Abundance Ratio: (Pom) / (DMSO)	Abundance Ratio: (Tha) / (DMSO)	Abundances (Grouped): 5-HT	Abundances (Grouped): DMSO	Abundances (Grouped): Len	Abundances (Grouped): Pom	Abundances (Grouped): Tha	Abundances (Scaled): F66: Sample, 5-HT	Abundances (Scaled): F67: Sample, 5-HT	Abundances (Scaled): F68: Sample, 5-HT	Abundances (Scaled): F54: Sample, DMSO	Abundances (Scaled): F55: Sample, DMSO	Abundances (Scaled): F56: Sample, DMSO	Abundances (Scaled): F60: Sample, Len	Abundances (Scaled): F61: Sample, Len	Abundances (Scaled): F62: Sample, Len	Abundances (Scaled): F63: Sample, Pom	Abundances (Scaled): F64: Sample, Pom	Abundances (Scaled): F65: Sample, Pom	Abundances (Scaled): F57: Sample, Tha	Abundances (Scaled): F58: Sample, Tha	Abundances (Scaled): F59: Sample, Tha	Abundances (Normalized): F66: Sample, 5-HT	Abundances (Normalized): F67: Sample, 5-HT	Abundances (Normalized): F68: Sample, 5-HT	Abundances (Normalized): F54: Sample, DMSO	Abundances (Normalized): F55: Sample, DMSO	Abundances (Normalized): F56: Sample, DMSO	Abundances (Normalized): F60: Sample, Len	Abundances (Normalized): F61: Sample, Len	Abundances (Normalized): F62: Sample, Len	Abundances (Normalized): F63: Sample, Pom	Abundances (Normalized): F64: Sample, Pom	Abundances (Normalized): F65: Sample, Pom	Abundances (Normalized): F57: Sample, Tha	Abundances (Normalized): F58: Sample, Tha	Abundances (Normalized): F59: Sample, Tha	Found in Sample: [S66] F66: Sample, 5-HT
[M].AQQAADKYLYVDK.[N]	1xAcetyl [N-Term]; 1xBiotin [K7]	1	7	P35579	P35579 [2-14]	P35579 1xAcetyl [N-Term]; 1xBiotin [K8]	Myosin-9 OS=Homo sapiens OX=9606 GN=MYH9 PE=1 SV=4	1	1780.86	2.041	57.345	72.647	9.882	9.5	2.6	149.5	251	87.3	4.8	10	9.3	12.1	2.4	2.6	146.7	146.8	224.7	313.3	171.8	246.5	85.7	3.7	119.6	8583.7	17783.9	16614.1	21522.3	4205.64	4552.46	260907	261060	399582	557245	305527	438312	152445	6605.83	212678	Not Found
[K].KTPLALAGSPTPK.[N]	1xBiotin [K1]	1	4	O95785	O95785 [988-1000]	O95785 1xBiotin [K988]	Protein Wiz OS=Homo sapiens OX=9606 GN=WIZ PE=1 SV=2	1	1506.83	21.465	25.103	39.471	15.118	105.5	5.1	111.9	201.1	76.4	129.1	101.1	86.9	6	2.1	4.9	107.2	151	104	192.6	170.6	214.6	91	73.2	65.6	383194	299971	257871	17852.4	6136.51	14481.5	318123	448146	308720	571599	506342	636728	269895	217269	194660	Peak Found
[K].TYIQTELPFKAK.[T]	1xBiotin [K10]	1	4	O95785	O95785 [1373-1384]	O95785 1xBiotin [K1382]	Protein Wiz OS=Homo sapiens OX=9606 GN=WIZ PE=1 SV=2	1	1664.87	1.142	41.788	39.113	2.098	6.2	5.5	227.8	249	11.4	3	238	6.5	2.8	5.7	6.9	193.2	236.2	242.8	8.7	269.2	258.1	15.4	1.9	11.9	4489.4	361486	9800.9	4296.98	8584.35	10456.4	293391	358724	368826	13163.4	408983	392074	23345.5	2825.21	18012.2	Not Found
[K].EITALAPSTMKIK.[I]	1xBiotin [K]	6	28	P60709; P68133; P63261	P60709 [316-328]; P68133 [318-330]; P63261 [316-328]	P60709 1xBiotin [K]; P68133 1xBiotin [K]; P63261 1xBiotin [K]	Actin, cytoplasmic 1 OS=Homo sapiens OX=9606 GN=ACTB PE=1 SV=1 Actin, alpha skeletal muscle OS=Homo sapiens OX=9606 GN=ACTA1 PE=1 SV=1 Actin, cytoplasmic 2 OS=Homo sapiens OX=9606 GN=ACTG1 PE=1 SV=1	1	1628.88	35.36	26.747	36.261	1.467	161.1	4.6	162.4	165.2	6.7	176.5	120	164.6	2.3	7.4	4.7	165.9	197.4	7.9	137.6	202.5	168.8	6.8	135.2	2.6	518793	352909	483975	6635.52	21696	13687	487747	580300	23280.4	404491	595274	496306	20076.4	397360	7652.65	High
[R].EKPIVFYQQALPDSELTQEALK.[V]	1xBiotin [K2]	1	10	Q8TCU4	Q8TCU4 [1716-1737]	Q8TCU4 1xBiotin [K1717]	Alstrom syndrome protein 1 OS=Homo sapiens OX=9606 GN=ALMS1 PE=1 SV=4	0	2773.41	17.378	2.077	27.803	1.154	161.1	9.2	19	300.1	10.6	150.5	114.7	129.3	15.5	6.6	7.4	12.3	251.1	15.3	183.4	241	343.4	17.9	8.5	3	185223	141080	159126	19085.1	8118.5	9056.1	15189.7	308912	18812.7	225715	296519	422566	22019.1	10459.1	3707.84	High
[K].DTEFSTISKGAAPSASSTPTIIASPK.[A]	1xBiotin [K9]	1	14	P34903	P34903 [410-435]	P34903 1xBiotin [K418]	Gamma-aminobutyric acid receptor subunit alpha-3 OS=Homo sapiens OX=9606 GN=GABRA3 PE=1 SV=1	1	2790.39	1.603	22.552	24.359	2.916	22.9	9.2	208	224.7	35.1	16.8	8.5	103.1	214.9	5.3	6.8	152.3	123.7	158.2	188.4	164.5	135.8	25.7	15.4	180.8	15697.3	7923.29	96562.6	201227	4941.55	6320.71	142543	115815	148063	176372	153969	127161	24070.1	14410.3	169247	High
[K].YLYVDKNFINNPLAQADWAAK.[K]	1xBiotin [K6]	1	16	P35579	P35579 [9-29]	P35579 1xBiotin [K14]	Myosin-9 OS=Homo sapiens OX=9606 GN=MYH9 PE=1 SV=4	1	2680.32	1.72	12.741	23.38	10.16	8.1	10.4	132.5	243.2	105.7	30.4	7.8	5.6	10	2.5	17.7	179.7	127	106.4	233	245.8	222.2	101.3	121.4	89.3	73404.5	18819	13641.1	24101.3	5984.74	42680.3	434523	307076	257317	563494	594433	537265	244873	293529	215927	High
[R].FVQKCVLPLNEDSPLMYQPQK.[M]	1xBiotin [K4]; 1xCarbamidomethyl [C5]	1	24	Q9H582	Q9H582 [1202-1222]	Q9H582 1xBiotin [K1205]	Zinc finger protein 644 OS=Homo sapiens OX=9606 GN=ZNF644 PE=1 SV=2	1	2760.36	4.244	11.449	23.334	10.239	72.7	9.3	106.3	216.6	95.1	73.7	8.4	97.2	9.4	2	59.4	107.7	190.6	99.1	135.1	219.5	233.9	96.3	105.8	61.8	150903	17290.2	199017	19262.8	4074.44	121573	220541	390234	202933	276586	449474	478853	197232	216586	126453	High
[R].KGLAPCSPPSVAPTPVEPEDVAQGEELSSGSLSEQGTGQTPSSTCAACQQHVHLVQR.[Y]	1xBiotin [K1]; 3xCarbamidomethyl [C6; C45; C48]	1	4	Q8N3F8	Q8N3F8 [120-176]	Q8N3F8 1xBiotin [K120]	MICAL-like protein 1 OS=Homo sapiens OX=9606 GN=MICALL1 PE=1 SV=2	1	6179.88	0.97	19.483	21.439	1.37	11	11.3	220.3	242.4	15	4.4	11.7	276.1	10.9	12.6	12	234.7	271	7.2	8.9	258.3	331.7	16	29.6	14.9	6243.45	16683.1	394230	15546.1	18041.7	17202.5	335159	386982	10288.6	12700	368813	473670	22815.1	42315	21297.4	Not Found
[K].LVNPKYALVK.[A]	1xBiotin [K5]	1	12	A6ND36	A6ND36 [344-353]	A6ND36 1xBiotin [K348]	Protein FAM83G OS=Homo sapiens OX=9606 GN=FAM83G PE=1 SV=2	1	1370.79	2.512	30.829	21.098	1.336	58.1	7.6	235.4	161.1	37.8	112.1	7.9	59.7	44.6	7.8	4	168.3	241.7	256.9	140.6	165.4	189.9	38.8	59.7	2.6	198906	13990.7	105805	79185.4	13904.5	7014.52	298448	428656	455731	249387	293351	336800	68863.9	105805	4647.81	High
[R].FVQKCVLPLNEDSPLMYQPQK.[M]	1xBiotin [K4]; 1xCarbamidomethyl [C5]; 1xOxidation [M16]	1	14	Q9H582	Q9H582 [1202-1222]	Q9H582 1xBiotin [K1205]	Zinc finger protein 644 OS=Homo sapiens OX=9606 GN=ZNF644 PE=1 SV=2	1	2776.35	16.568	10.593	18.801	7.303	167.1	10.1	98.7	150.4	73.7	89.4	181.2	122	4.5	7.4	17.4	72.1	61.7	184.3	327.1	105	109.8	8.8	53.8	155.6	116581	236293	159134	5927.98	9604.74	22689	93977.1	80403.2	240346	426577	136980	143168	11418.9	70147.9	202939	High
[R].NDIEWGVLHQPPPPAGSEEGSAWKSK.[D]	1xBiotin [K]	1	17	Q9NPA3	Q9NPA3 [99-124]	Q9NPA3 1xBiotin [K]	Mid1-interacting protein 1 OS=Homo sapiens OX=9606 GN=MID1IP1 PE=1 SV=1	1	3042.44	9.917	16.457	18.378	2.165	88.5	8.9	146.8	164	91.8	104.4	86.2	46.7	128.9	4.3	8.7	143.1	190.6	101.7	98.1	171.5	159.8	157.3	9.3	89.4	203212	167843	90963.7	250904	8321.91	16924.1	278524	370896	198026	190858	333816	311032	306123	18016.6	174079	High
[R].FLVKGAQGGLLR.[K]	1xBiotin [K4]	1	14	Q6NS38	Q6NS38 [4-15]	Q6NS38 1xBiotin [K7]	DNA oxidative demethylase ALKBH2 OS=Homo sapiens OX=9606 GN=ALKBH2 PE=1 SV=1	1	1484.84	19.134	15.302	17.838	1.519	136.6	7.1	109.3	127.4	119.6	149.6	134.6	128.7	109.5	7	3.6	107.6	105.5	117.9	125.4	135.8	116.4	134.9	5.5	117.8	321207	288828	276317	235141	15094.9	7772.7	230981	226482	253180	269264	291594	249962	289518	11804.7	252778	High
[K].LILTTLGKSGSPIVLALPHSQLPQAQK.[V]	1xBiotin [K8]	1	14	Q6MZP7	Q6MZP7 [140-166]	Q6MZP7 1xBiotin [K147]	Protein lin-54 homolog OS=Homo sapiens OX=9606 GN=LIN54 PE=1 SV=3	1	3036.73	10.701	0.954	16.997	0.982	176	16.4	15.7	279.6	12.3	146.5	97	192.1	6.1	13.7	69.9	5.7	204.8	13.1	163.6	267.8	232.7	8.2	10.2	68.6	260822	172656	342147	10913.3	24373.5	124443	10229.1	364610	23255.4	291305	476869	414288	14645.1	18250	122213	High
[K].VDINAPDVDVHGPDWHLKMPK.[V]	1xBiotin [K18]	1	3	Q09666	Q09666 [3584-3604]	Q09666 1xBiotin [K3601]	Neuroblast differentiation-associated protein AHNAK OS=Homo sapiens OX=9606 GN=AHNAK PE=1 SV=2	1	2609.26	1.73	3.319	15.793	1.202	44.7	25.9	27.7	370.6	31.1	25.4	21.1	24.2	4.4	22.3	14	15	534.2	14.5	69.1	200.2	513.8	7	18	16.8	20145.5	16697.1	19150.4	3466.37	17701.1	11071.7	11872.2	423378	11505.4	54743.9	158689	407209	5537.07	14274.5	13306.3	Not Found
[R].GMYDGPVYEVPATPKYATPAPSAK.[S]	1xBiotin [K15]	1	17	Q14194	Q14194 [497-520]	Q14194 1xBiotin [K511]	Dihydropyrimidinase-related protein 1 OS=Homo sapiens OX=9606 GN=CRMP1 PE=1 SV=1	1	2736.3	8.322	14.711	15.29	5.671	94.5	11.4	156.2	173.6	64.4	181.3	14.6	98.7	11.9	4.7	13.8	202.8	163.1	71.4	78.7	181.7	181.3	208.9	19.9	67.2	192761	15485.5	104903	12605.8	4951.38	14652.8	215558	173430	75936	83625.3	193162	192746	222097	21182.7	71488.6	High
[K].IGLVEDLNKGAKPVVVLQK.[L]	1xBiotin [K]	1	13	Q6KC79	Q6KC79 [989-1007]	Q6KC79 1xBiotin [K]	Nipped-B-like protein OS=Homo sapiens OX=9606 GN=NIPBL PE=1 SV=2	1	2246.29	15.155	1.331	15.04	0.25	236.7	15.6	8.8	235	3.9	181.1	99.1	184.7	4.2	12	194.9	6.7	5.9	259.4	170.6	179.8	186.9	10.3	3	1.4	361320	197621	368483	8342.53	23842	388869	13378	11771	517564	340395	358586	372799	20533.5	5957.73	2880.32	High
[K].VDINTPDVDVHGPDWHLKMPK.[V]	1xBiotin [K]	1	7	Q09666	Q09666 [4762-4782]	Q09666 1xBiotin [K]	Neuroblast differentiation-associated protein AHNAK OS=Homo sapiens OX=9606 GN=AHNAK PE=1 SV=2	1	2639.27	1.684	3.108	14.783	2.273	17.8	24.8	33.5	367.3	56.5	6.7	8	77.6	4	29.4	11.2	12.4	601	15.2	8.3	166.1	488.6	25.5	16.4	29.5	5199.54	6205.4	59812.3	3088.35	22699.6	8663.78	9599.22	463502	11687.9	6388.34	128075	376843	19693.4	12648.6	22768.9	Not Found
[R].APVPLFTMKGPKPTSSLPGTSACK.[K]	1xBiotin [K]; 1xCarbamidomethyl [C23]	1	8	Q86Y91	Q86Y91 [760-783]	Q86Y91 1xBiotin [K]	Kinesin-like protein KIF18B OS=Homo sapiens OX=9606 GN=KIF18B PE=1 SV=4	1	2698.38	8.219	1.032	14.372	1.163	153.1	18.6	19.2	287.4	21.7	202.9	40.7	231	27.9	19.4	24.7	25.5	6.5	43.2	16.8	380.8	401.1	28.7	9.4	41.5	111902	22447.8	127410	15394.1	10708.2	13615	14045.1	3588.44	23826.9	9270.15	210055	221240	15830.5	5202.75	22872.4	High
[K].IATCSDDNTLKIWR.[L]	1xBiotin [K11]; 1xCarbamidomethyl [C4]	1	5	Q9NZJ0	Q9NZJ0 [376-389]	Q9NZJ0 1xBiotin [K386]	Denticleless protein homolog OS=Homo sapiens OX=9606 GN=DTL PE=1 SV=3	1	1918.91	4.733	1.529	13.688	1.851	208.7	13.7	20.9	216.8	40	213.6	28.4	213.8	13.8	14	45.2	15	184.1	21.4	223.4	221.9	188.4	50.7	25.5	40.9	87685.2	11668.8	87767.2	5650.75	5734.36	18544.2	6163.28	75560.1	8764.99	91691	91071.6	77346.7	20796.3	10458	16782.2	High
[R].YGDLLYKSLVPVPNSSSSSSSSNSLVSAAENPPQR.[L]	1xBiotin [K7]	2	13	Q86V97	Q86V97 [303-337]	Q86V97 1xBiotin [K309]	Kelch repeat and BTB domain-containing protein 6 OS=Homo sapiens OX=9606 GN=KBTBD6 PE=1 SV=1	1	3863.88	12.74	1.962	13.579	0.971	209.1	16.4	32.2	222.9	19.4	176.8	166.3	127.9	9.3	13.1	137.1	21	144.1	25.6	188.6	177.3	157.9	6.4	15.5	133.2	213903	201210	154689	11233.9	15793.4	165855	25444.7	174286	30981.2	228215	214453	191020	7767.74	18708.2	161115	High
[K].KNESPFWK.[L]	1xBiotin [K1]	1	1	P46013	P46013 [232-239]	P46013 1xBiotin [K232]	Proliferation marker protein Ki-67 OS=Homo sapiens OX=9606 GN=MKI67 PE=1 SV=2	1	1261.6	10.492	0.896	13.454	0.912	132.6	12.6	146.1	186.1	22.6	129.2	102.6	121	173.4	11.5	9.3	133.5	133.4	8.3	199.6	169.8	124.6	20.6	158.1	5.2	234215	185976	219258	314241	20898.4	16783.1	241910	241675	15029.3	361777	307720	225802	37312.4	286447	9456.71	Peak Found
[K].AFLDNGPKTINQIR.[Q]	1xBiotin [K8]	1	10	P78344	P78344 [314-327]	P78344 1xBiotin [K321]	Eukaryotic translation initiation factor 4 gamma 2 OS=Homo sapiens OX=9606 GN=EIF4G2 PE=1 SV=1	1	1812.94	14.973	6.574	13.449	4.117	175.9	11.7	126.9	158	27.4	198.8	155.4	148.8	4.3	10.4	36	112.1	166.1	28.5	139.6	135	152.2	17.9	24.2	170.7	130924	102310	97971.8	2857.71	6833.13	23676.4	73816.6	109373	18786.3	91901.4	88907.8	100204	11766.6	15914.7	112377	High
[R].NSLPQYQATMPDGKLYNFCNSSCVAK.[F]	1xBiotin [K14]; 2xCarbamidomethyl [C19; C23]	1	7	Q9UBW7	Q9UBW7 [590-615]	Q9UBW7 1xBiotin [K603]	Zinc finger MYM-type protein 2 OS=Homo sapiens OX=9606 GN=ZMYM2 PE=1 SV=1	1	3219.44	0.691	1.128	12.777	0.648	16.2	32	21.8	409.2	20.7	16.2	13	69.6	44.4	18.9	32.1	21.9	21.3	64.8	410.4	15.8	686.6	20.8	53.7	10.5	5354.73	4301.25	22963.5	14648.6	6223.91	10593.5	7206.62	7022.93	21360.8	135349	5213.72	226436	6861.48	17715.1	3450.08	Not Found
[R].LFQLKNDMGLECGHK.[V]	1xBiotin [K5]; 1xCarbamidomethyl [C12]	1	11	A1X283	A1X283 [587-601]	A1X283 1xBiotin [K591]	SH3 and PX domain-containing protein 2B OS=Homo sapiens OX=9606 GN=SH3PXD2B PE=1 SV=3	1	2015.95	15.552	2.883	12.695	1.702	212.1	13.6	90.8	173.1	10.3	216.8	117.5	233.3	13.9	40.8	3.5	117.5	4.7	92.9	90.6	198.9	177	176.1	10.5	6	354399	192050	381405	22787.9	66611.1	5788.33	192011	7630.82	151798	148165	325137	289303	287779	17214.4	9849.72	High
[R].LGLGGNAPVSIPQQSQSVKQLLPSGNGR.[S]	1xBiotin [K19]	1	7	Q9H2P0	Q9H2P0 [349-376]	Q9H2P0 1xBiotin [K367]	Activity-dependent neuroprotector homeobox protein OS=Homo sapiens OX=9606 GN=ADNP PE=1 SV=1	1	3028.6	11.173	1.258	12.304	1.096	226.4	17.5	22	215	19.1	170.8	199.4	209.1	15.4	21.8	15.3	19.4	151.5	15.8	290.5	189.4	149.6	24.4	16.9	11	112278	131063	137400	10116.4	14305.3	10048.6	12723.8	99551.6	10356.4	190919	124471	98321.8	16006.6	11086.1	7227.42	High
[K].VDINAPDVEVHGPDWHLKMPK.[V]	1xBiotin [K]	1	10	Q09666	Q09666 [1492-1512]	Q09666 1xBiotin [K]	Neuroblast differentiation-associated protein AHNAK OS=Homo sapiens OX=9606 GN=AHNAK PE=1 SV=2	1	2623.28	0.323	1.286	12.127	0.5	6.6	33.1	42.5	401.2	16.5	3.1	3	96.9	15.8	22.4	9.4	8.7	514	20.3	97.3	191.4	482.4	3.7	23.7	7.9	3131.96	3016.46	96669.5	15751	22332.7	9347.44	8702.38	512919	20254.8	97152.9	191009	481438	3725.62	23649.4	7873.29	High
[R].HFSLKLHMR.[C]	1xBiotin [K5]	1	4	Q17R98	Q17R98 [445-453]	Q17R98 1xBiotin [K449]	Zinc finger protein 827 OS=Homo sapiens OX=9606 GN=ZNF827 PE=1 SV=1	1	1394.72	0.601	7.065	11.925	3.867	14.9	22.3	121.5	254.9	86.4	14.6	14.8	4.9	21.9	24.7	11.7	118.9	188.8	82.8	139.7	249.6	427.3	109.3	84.6	6.3	10606.2	10749.5	3583.29	15863.5	17887.8	8495.04	86261.6	136942	60015.6	101304	181012	309875	79293.2	61348	4590.93	Not Found
[K].QQGVLALRPYLQKQPQPSPAEGR.[A]	1xBiotin [K13]	1	6	P56192	P56192 [192-214]	P56192 1xBiotin [K204]	Methionine--tRNA ligase, cytoplasmic OS=Homo sapiens OX=9606 GN=MARS1 PE=1 SV=2	1	2787.47	13.326	16.28	11.185	2.016	161.2	7.2	174.3	139.6	17.8	261.7	189.8	30	3.8	8.5	19.6	319.7	205.1	15.7	164.2	219.7	11.4	20.9	22	7.7	204951	148593	23531.7	3008.38	6620.96	15379.7	250386	160595	12329	128610	172028	8918.19	16370.3	17256.4	6064.04	High
[R].FIWNQGKWLPNSTTTCSLSPDSAILK.[L]	1xBiotin [K7]; 1xCarbamidomethyl [C16]	1	7	Q17R98	Q17R98 [189-214]	Q17R98 1xBiotin [K195]	Zinc finger protein 827 OS=Homo sapiens OX=9606 GN=ZNF827 PE=1 SV=1	1	3190.57	0.931	8.834	11.06	0.665	12.4	22.7	200.5	251.1	13.3	9.9	31.2	13.1	24.1	33.5	7.8	225.4	212.9	143.6	189.8	298.7	266.5	22.3	14.2	6.9	5675.17	17827.9	7502.37	13782.4	19155.4	4464.91	128907	121759	82120.9	108561	170853	152433	12743.3	8100.96	3969.82	Not Found
[K].LAETLAKTQVAGGQLSFK.[G]	1xBiotin [K7]	1	8	P46060	P46060 [9-26]	P46060 1xBiotin [K15]	Ran GTPase-activating protein 1 OS=Homo sapiens OX=9606 GN=RANGAP1 PE=1 SV=1	1	2088.12	14.824	1.365	9.912	1.366	243.7	18.7	26.3	185.7	25.6	254.6	372.9	178.7	19.6	9.2	25.2	34.3	27.4	5.3	7.4	194	292.2	26.7	24.5	28	174630	255777	122592	13425.6	6295.58	17254.8	23557.1	18822.5	3645.58	5108.98	133076	200426	18337.8	16818.6	19203	High
[K].SIPNGKGSSPLPTATTPKPLIPTEASIR.[V]	1xBiotin [K6]	1	23	Q9BUK6	Q9BUK6 [135-162]	Q9BUK6 1xBiotin [K140]	Protein misato homolog 1 OS=Homo sapiens OX=9606 GN=MSTO1 PE=1 SV=1	1	3056.64	14.102	12.008	9.853	4.877	168.5	12	143.5	117.7	58.3	171	108.9	142.2	5.6	10.1	71.3	105.3	121.1	197.9	139.9	98.8	99.3	39.8	49.2	139.8	399347	254303	331935	13029	23538.4	166526	245829	282649	462111	326655	230585	231914	92875.8	114794	326314	High
[R].HGKNCTAGAVYTYHEK.[K]	1xBiotin [K3]; 1xCarbamidomethyl [C5]	1	3	Q9Y314	Q9Y314 [4-19]	Q9Y314 1xBiotin [K6]	Nitric oxide synthase-interacting protein OS=Homo sapiens OX=9606 GN=NOSIP PE=1 SV=1	1	2061.93	1.525	1.326	9.748	1.125	50.5	23.1	30.6	363.4	32.4	60	32.1	47.1	21.1	42.9	21.5	28.5	317.6	21	57.7	338.5	418.5	30.1	15.1	48.3	24941.5	13350.4	19561.5	8756.2	17849.8	8938.44	11853.3	132036	8742.19	23987	140722	174007	12528	6267.03	20084.7	Not Found
[R].IISVTPVKNIDPVK.[N]	1xBiotin [K8]	1	9	Q29RF7	Q29RF7 [1204-1217]	Q29RF7 1xBiotin [K1211]	Sister chromatid cohesion protein PDS5 homolog A OS=Homo sapiens OX=9606 GN=PDS5A PE=1 SV=1	1	1749	11.202	1.503	9.702	0.911	233.8	20.9	23.8	202.5	19	165.2	241.2	220.5	8.4	36.5	19.7	12.6	181.4	22.4	213.3	190.9	131	28.7	10.3	17.9	96683.5	141198	129057	4919.26	21367.5	11520.7	7391.64	106170	13117.9	124889	111773	76683.6	16802.3	6048.22	10497.3	High
[K].YVPKYVPLADVK.[S]	1xBiotin [K4]	1	7	P42167	P42167 [390-401]	P42167 1xBiotin [K393]	Lamina-associated polypeptide 2, isoforms beta/gamma OS=Homo sapiens OX=9606 GN=TMPO PE=1 SV=2	1	1617.87	7.647	0.754	9.084	0.878	214.7	28.1	15	217.6	24.7	221.8	160.6	205.3	14.7	33.9	26.8	29.9	14.3	11.1	307.7	208.1	203.9	24.4	23.6	14	158390	114642	146600	10475	24187.2	19170.9	21365.2	10221.2	7900.52	219721	148575	145581	17419.4	16832.5	9985.73	High
[K].SFPDKAPVNGTEQTQKTVTPAYNR.[F]	1xBiotin [K16]	1	2	Q07157	Q07157 [1503-1526]	Q07157 1xBiotin [K1518]	Tight junction protein ZO-1 OS=Homo sapiens OX=9606 GN=TJP1 PE=1 SV=3	2	2875.4	2.388	1.902	9.024	2.008	73.1	30.6	58.2	276.3	61.7	67.9	8.9	217.8	32.1	28.4	27	54.1	269	37.9	25	256.5	332.4	21.3	64.5	57.3	22056.9	2907.95	70764.9	10431.8	9237.59	8775.01	17571.5	87396.8	12301	8121.33	83360	107998	6928.23	20944.1	18630.6	Not Found
[RK].GPKVDIK.[A]	1xBiotin [K3]	1	3	Q09666	Q09666 [1105-1111]; [3446-3452]	Q09666 1xBiotin [K1107]; 1xBiotin [K3448]	Neuroblast differentiation-associated protein AHNAK OS=Homo sapiens OX=9606 GN=AHNAK PE=1 SV=2	1	982.539	7.57	1.945	8.387	1.096	192.8	24.8	47.4	207.8	27.2	174.1	31.2	182.8	22.4	24.1	21	42.8	303	40.9	47.7	187.7	359.8	24.5	10.3	27.6	90763.1	16276.9	95265.5	11664.8	12584	10963.7	22324.5	157918	21321.7	24859.6	97837.5	187517	12786.6	5360.98	14385.2	Peak Found
[K].LHPTYTVDMPSYVPKNADVLFSSFQKPK.[Q]	1xBiotin [K15]	1	12	Q9P2D1	Q9P2D1 [2597-2624]	Q9P2D1 1xBiotin [K2611]	Chromodomain-helicase-DNA-binding protein 7 OS=Homo sapiens OX=9606 GN=CHD7 PE=1 SV=3	1	3435.71	6.221	8.333	8.256	7.627	114.4	15.3	127.4	126.3	116.6	131	8	136.4	21.9	10.9	17.5	185.7	145.9	55.9	144.6	179.4	141.2	133.6	176.4	11.7	117781	7148.91	122601	19707.6	9789.24	15744.5	166923	131200	50251.5	129990	161328	126939	120078	158634	10475	Peak Found
[R].KFLDGIYVSEK.[G]	1xBiotin [K1]	1	2	P32969	P32969 [174-184]	P32969 1xBiotin [K174]	60S ribosomal protein L9 OS=Homo sapiens OX=9606 GN=RPL9 PE=1 SV=1	1	1524.78	9.002	4.525	8.198	1.647	158.6	17.6	150.3	144.4	29	166.5	186.5	127.9	18.5	12.8	37.7	157.8	170.5	12.3	107.8	151.6	157	149.8	30.5	12.6	62049.5	69506.1	47674.7	6893.19	4783.58	14042.5	58819.2	63547.7	4598.78	40153.1	56507	58485.5	55822.4	11354.7	4708.38	Peak Found
[K].TQILHKGNYPVTGLAFR.[Q]	1xBiotin [K6]	1	6	Q9H270	Q9H270 [179-195]	Q9H270 1xBiotin [K184]	Vacuolar protein sorting-associated protein 11 homolog OS=Homo sapiens OX=9606 GN=VPS11 PE=1 SV=1	1	2141.13	2.377	2.076	8.154	1.957	74.3	34.8	50.2	295.2	45.5	108.2	83.9	63	22.3	45.5	39.3	94.4	52.4	56.7	333.3	42.4	371	89	47.2	51.4	23441.1	18171.5	13646.7	4827.14	9860.15	8508.19	20465.6	11350.5	12279	72231.7	9183.36	80400.4	19295	10227.8	11142.4	High
[K].RAEVLGHKTPEPAPR.[R]	1xBiotin [K8]	1	2	Q9UHD8	Q9UHD8 [134-148]	Q9UHD8 1xBiotin [K141]	Septin-9 OS=Homo sapiens OX=9606 GN=SEPTIN9 PE=1 SV=2	2	1883.99	1.025	8.096	8.103	1.037	27.2	26.6	204.3	215.3	26.6	27.7	4.9	181.3	16.3	27	29.2	207.7	263.4	132.1	28.9	284.9	218.8	27.1	30.3	20.4	18037	3178.47	118170	10637.2	17602.3	19051.6	135375	171657	86119	18821.3	185675	142640	17654.9	19765	13276.9	Not Found
[K].AVVLPGGTATSPKMIAK.[N]	1xBiotin [K]	1	10	Q8N1G0	Q8N1G0 [423-439]	Q8N1G0 1xBiotin [K]	Zinc finger protein 687 OS=Homo sapiens OX=9606 GN=ZNF687 PE=1 SV=1	1	1867.02	4.637	4.478	8.045	4.504	100.8	18.1	92.9	156.4	131.8	159.2	15.1	114	20.5	34.3	19.6	153.7	105.1	25.3	157.5	177.1	190.8	154.6	149.1	24.1	75129.5	7138.89	53832.1	9688.69	16201.3	9240.54	72555.9	49620.8	11965.5	74340.4	83578.7	90071	72974.1	70391.8	11359.8	High
[R].YQLLPKMEIGPVSSSR.[F]	1xBiotin [K6]; 1xOxidation [M7]	1	14	Q96EB1	Q96EB1 [164-179]	Q96EB1 1xBiotin [K169]	Elongator complex protein 4 OS=Homo sapiens OX=9606 GN=ELP4 PE=1 SV=2	1	2047.04	21.959	1.07	7.998	0.718	283	16.4	23	169.7	7.9	254.2	494.7	235.2	9.2	22.5	14.7	3	24.1	20.7	180.2	152.4	59.1	6.6	16.2	7.1	261650	509156	242028	9487.83	23187	15121.2	3103.98	24819.3	21270.3	185439	156863	60866.6	6809.66	16696.4	7349.8	High
[K].ATSTSDMLLKLAR.[T]	1xBiotin [K10]	1	15	Q9NW64	Q9NW64 [140-152]	Q9NW64 1xBiotin [K149]	Pre-mRNA-splicing factor RBM22 OS=Homo sapiens OX=9606 GN=RBM22 PE=1 SV=1	1	1632.84	9.179	2.343	7.538	8.209	131.3	13.6	140.8	102.6	111.7	136.2	101.2	125.8	114.2	11	13	151.1	134.9	25.8	98.3	93.4	158.3	107	135.1	94.4	93135	69230.9	86037.6	78103.2	7542.23	8915.77	103341	92218.3	17668.7	67204.6	63889.5	108269	73191.1	92400.6	64557.9	High
[K].SPELGKSSSVLLEHLR.[S]	1xBiotin [K6]	1	7	Q9UEG4	Q9UEG4 [745-760]	Q9UEG4 1xBiotin [K750]	Zinc finger protein 629 OS=Homo sapiens OX=9606 GN=ZNF629 PE=1 SV=2	1	1978.04	5.262	2.265	7.345	0.806	170.7	32.7	31.1	240.1	25.3	95.4	173.7	190.2	36.1	33.3	6.8	31.7	186.5	15.3	162	247	244.3	29.1	22.7	25.8	54286.4	98777.9	108177	20559.7	18914.9	3855.23	18023.2	106092	8730.41	92160.7	140489	138925	16564.3	12924	14667.1	High
[K].AALLKNNTALQSVSLR.[S]	1xBiotin [K5]	1	6	Q92974	Q92974 [96-111]	Q92974 1xBiotin [K100]	Rho guanine nucleotide exchange factor 2 OS=Homo sapiens OX=9606 GN=ARHGEF2 PE=1 SV=4	1	1925.06	7.391	1.233	7.027	0.29	218.7	29.6	36.5	207.9	7.4	227.9	266.3	231.4	31.3	41.8	5.7	29.2	41.1	38.6	22.5	317.3	220	12.1	6.7	7.8	114599	133884	116371	15745.2	21028.5	2882.4	14691.7	20675.8	19413.8	11335	159557	110637	6106.15	3379.51	3927.36	High
[K].VDINAPDVDVQGPDWHLKMPK.[IV]	1xBiotin [K]; 1xOxidation [M19]	1	3	Q09666	Q09666 [3132-3152]; [3786-3806]	Q09666 1xBiotin [K]; 1xBiotin [K]	Neuroblast differentiation-associated protein AHNAK OS=Homo sapiens OX=9606 GN=AHNAK PE=1 SV=2	1	2616.26	1.155	0.95	6.948	1.271	53.4	49.6	37.5	302.5	56.9	37.8	62.6	54.7	50.9	32.7	51.4	48.8	34.4	38.5	357.4	243.4	309.9	65.4	53.6	58.3	14425.7	23889.2	20867.4	19395.4	12486.6	19619.1	18629.6	13120.5	14670.8	136315	92842.7	118195	24940.3	20460.9	22246.6	Not Found
[-].MKIEEVK.[S]	1xAcetyl [N-Term]; 1xBiotin [K2]	1	3	Q9Y265	Q9Y265 [1-7]	Q9Y265 1xAcetyl [N-Term]; 1xBiotin [K2]	RuvB-like 1 OS=Homo sapiens OX=9606 GN=RUVBL1 PE=1 SV=1	1	1144.57	1.093	1.066	6.864	1.736	143.9	21.1	153.2	145.1	36.7	163	14.8	158.4	23.3	13.5	191.9	168.7	204.6	10.1	104.2	159.8	171.2	40.4	44.6	31.4	88144.5	7986.62	85644.5	12584.1	7306.63	103734	91219.2	110625	5465.46	56331.7	86374.1	92564.3	21841.5	24129	16979.2	Peak Found
[K].IITAVPKIATGHGQQGVTQVVLK.[G]	1xBiotin [K7]	1	8	P51610	P51610 [814-836]	P51610 1xBiotin [K820]	Host cell factor 1 OS=Homo sapiens OX=9606 GN=HCFC1 PE=1 SV=2	1	2584.46	5.941	7.094	6.65	0.471	136.6	24	170.5	157.6	11.3	161.2	133.5	140.6	24.8	22.5	26.2	175.7	261.2	20.3	151.9	162.3	174	26.7	7.7	11.7	135055	111879	117866	20749.8	18830.8	21923.5	147208	218867	17020.7	127300	135993	145792	22390.4	6412.53	9767.8	High
[K].SNYKMMFVK.[S]	1xBiotin [K4]	1	7	O00193	O00193 [171-179]	O00193 1xBiotin [K174]	Small acidic protein OS=Homo sapiens OX=9606 GN=SMAP PE=1 SV=1	1	1373.64	1.152	5.711	6.509	1.416	40.4	35.1	161.4	246.3	16.8	95.9	34.7	6.4	30.1	33.1	7.7	138.4	229.3	44.2	19.2	215.7	211.2	408.6	14.4	11	49941.2	18058.8	3307.69	15676.3	17262.4	4034.47	72106.6	119453	23041.8	9981.38	112369	110015	212856	7514.43	5713.74	Peak Found
[K].YWTESNGVESKSLTPALCR.[T]	1xBiotin [K11]; 1xCarbamidomethyl [C18]	1	13	Q14680	Q14680 [396-414]	Q14680 1xBiotin [K406]	Maternal embryonic leucine zipper kinase OS=Homo sapiens OX=9606 GN=MELK PE=1 SV=3	1	2424.13	5.455	0.57	6.451	0.253	203.8	37.4	21.3	228.1	9.5	260	149.8	134.9	25.8	27.5	29.1	13.3	260.9	15.7	216.9	167.6	166.2	6.9	21.4	4.2	212555	122416	110299	21052.4	22439.8	23783.1	10843.2	213275	12799.5	177245	136973	135810	5680.08	17461.6	3410.48	High
[R].NASYLKTQVLSPDSLFTAK.[F]	1xBiotin [K6]	1	41	P55196	P55196 [1711-1729]	P55196 1xBiotin [K1716]	Afadin OS=Homo sapiens OX=9606 GN=AFDN PE=1 SV=3	1	2309.18	5.905	1.887	6.382	0.96	190.4	32.3	59.5	204.7	13.1	182.3	131.6	184.3	13	30.9	33.5	24.6	180.7	57	189.4	196	213.8	12.5	12.5	38	2.25016e+06	1.62364e+06	2.27457e+06	160563	381086	413449	303032	2.23015e+06	703207	2.33741e+06	2.41894e+06	2.63844e+06	154165	154856	469266	High
[R].GILGKFVPPIPK.[Q]	1xBiotin [K5]	1	2	Q6PIW4	Q6PIW4 [335-346]	Q6PIW4 1xBiotin [K339]	Fidgetin-like protein 1 OS=Homo sapiens OX=9606 GN=FIGNL1 PE=1 SV=2	1	1491.88	5.468	1.435	6.252	0.861	161.7	29.6	85.8	184.9	38	175.1	146.2	153.3	28	110.4	17.1	12.2	158.4	81.4	190.9	160.4	175.3	14.7	36.1	40.5	106774	89144.9	93500.5	17100.5	67296.7	10399.3	7466.51	96593.6	49646.5	116443	97803.9	106918	8957.56	21990.5	24717.2	Peak Found
[R].SQPDKLQTLSPALK.[A]	1xBiotin [K5]	1	3	Q13415	Q13415 [278-291]	Q13415 1xBiotin [K282]	Origin recognition complex subunit 1 OS=Homo sapiens OX=9606 GN=ORC1 PE=1 SV=2	1	1751.94	3.315	4.445	6.217	4.526	85.9	25.6	113.7	159	115.8	122.4	38.7	86.2	16.7	36.9	25.7	213.7	114.1	14.2	199	159.5	154.4	180.4	116.1	21.8	76355.4	24149.9	53796.3	10414.5	23030.8	16013.1	133362	71171.7	8873.68	124195	99546.1	96362.1	112580	72468.2	13626.6	High
[R].GAFKGLPGIDFR.[G]	1xBiotin [K4]	1	4	O15090	O15090 [840-851]	O15090 1xBiotin [K843]	Zinc finger protein 536 OS=Homo sapiens OX=9606 GN=ZNF536 PE=1 SV=3	1	1503.78	1.283	3.726	6.185	3.29	41.3	32.2	119.9	199	107.7	11.7	41.4	109.6	55.9	32.3	12	113.2	138.5	120.3	199.6	226.3	172.9	118.7	39.5	108	4727.02	16744.9	44300.4	22597.4	13046.4	4854.15	45730.8	55973.2	48610.4	80687.9	91464	69893.7	47979	15969.5	43653.6	Not Found
[R].ISSIGKFISGTPR.[R]	1xBiotin [K6]	1	6	Q9Y4B6	Q9Y4B6 [696-708]	Q9Y4B6 1xBiotin [K701]	DDB1- and CUL4-associated factor 1 OS=Homo sapiens OX=9606 GN=DCAF1 PE=1 SV=3	1	1588.85	9.391	2.191	6.139	0.844	230.9	24.6	25.9	199.8	18.8	184.7	229.4	220.1	23.4	33.6	8.6	18.9	291.5	24.7	9.8	206.4	190.5	28.4	12.1	17.9	136395	169367	162514	17306.1	24819.7	6371.91	13958.9	215206	18244.2	7225.98	152372	140623	20946.2	8931.9	13238.1	High
[K].ALSQCQSFNIHQKIHVVGNVCQCR.[K]	1xBiotin [K13]; 3xCarbamidomethyl [C5; C21; C23]	1	11	Q5HYK9	Q5HYK9 [233-256]	Q5HYK9 1xBiotin [K245]	Zinc finger protein 667 OS=Homo sapiens OX=9606 GN=ZNF667 PE=1 SV=2	1	3109.47	5.282	42.196	6.122	46.581	114.8	3	126.3	116.5	139.5	119.5	155.5	11.9	3.1	89.2	2.2	156.1	126.7	131.5	13.8	152.9	121.2	120.8	150.5	145.2	149847	195091	14883.1	3908.99	111831	2817.85	195797	158908	164945	17251.9	191753	152055	151473	188700	182084	High
[K].TSQLGDSPFYPGKTTYGGAAAAVR.[Q]	1xBiotin [K13]	1	9	P49790	P49790 [251-274]	P49790 1xBiotin [K263]	Nuclear pore complex protein Nup153 OS=Homo sapiens OX=9606 GN=NUP153 PE=1 SV=2	1	2641.27	3.602	1.433	6.094	1.712	121.5	32.8	47	248.8	49.8	119.1	32.2	157.6	22.4	32.2	43.8	207.9	12.8	46.1	243.9	266.6	48.9	48.8	38.3	179.5	56090.4	15147.5	74200.8	10546	15146.5	20600.5	97908	6024.79	21700.7	114843	125541	23002.4	22968.5	18053.1	84499.3	High
[K].YIQKQISYNYSDLDQSNVTEETPEGEEHHPVADTENK.[E]	1xBiotin [K4]	1	2	Q8NC51	Q8NC51 [237-273]	Q8NC51 1xBiotin [K240]	Plasminogen activator inhibitor 1 RNA-binding protein OS=Homo sapiens OX=9606 GN=SERBP1 PE=1 SV=2	1	4534.03	1.321	0.691	5.814	0.632	92.5	70	48.3	260.6	28.7	77.6	21.1	88.6	100.4	58.7	13.8	21.3	69.4	40.6	102.3	583.8	218.7	24.1	16.3	63.5	18630.3	5074.88	21284.7	24111.8	14097.9	3305.91	5104.56	16668.1	9742.34	24560.2	140185	52508.1	5777.58	3915.5	15248.7	Not Found
[K].HQWDLDTCKGLLPR.[Y]	1xBiotin [K9]; 1xCarbamidomethyl [C8]	1	11	Q7Z6M1	Q7Z6M1 [73-86]	Q7Z6M1 1xBiotin [K81]	Rab9 effector protein with kelch motifs OS=Homo sapiens OX=9606 GN=RABEPK PE=1 SV=1	1	1964.95	5.517	4.071	5.57	0.999	158.3	28.7	133.5	150.8	28.7	187.7	142.7	162.5	40.4	29.5	10.6	137	164.4	28.1	154.8	139.3	224.9	29.4	8.3	40.5	93361.4	70944.1	80805.8	20081	14647.5	5288.55	68129.2	81744.9	13963.1	76984.8	69272	111844	14633.8	4109.4	20138.1	High
[R].LIEPGSKNPHLITNWGPAAFTEAELEER.[E]	1xBiotin [K7]	1	9	Q9UH65	Q9UH65 [547-574]	Q9UH65 1xBiotin [K553]	Switch-associated protein 70 OS=Homo sapiens OX=9606 GN=SWAP70 PE=1 SV=1	1	3345.66	3.595	3.081	5.358	0.757	143.6	25.1	111.9	197.5	21.9	202.7	17.6	161.9	24.4	28.3	56.4	54.9	173.7	126.2	130.8	227.1	222.6	30.2	24.7	18.5	150775	13118.5	120438	18165.3	21019.4	41941	40875.8	129211	93877.1	97328.1	168940	165597	22484.1	18362.7	13750.7	High
[K].FINYVKNCFR.[M]	1xBiotin [K6]; 1xCarbamidomethyl [C8]	1	6	P06748	P06748 [268-277]	P06748 1xBiotin [K273]	Nucleophosmin OS=Homo sapiens OX=9606 GN=NPM1 PE=1 SV=2	1	1586.76	3.977	1.236	5.29	1.262	138.4	39.5	45.6	219.3	57.2	127.9	211.7	116.9	36.5	29.4	46.9	36.3	210.5	42.1	45.6	247.9	202.8	37.1	52.9	55.5	45492.8	75279.9	41560.4	12976.2	10449.8	16662	12917.2	74843.7	14981.2	16201.5	88147.1	72107.6	13186.8	18818.3	19728.4	High
[R].ISGKMALNHPYFNDLDNQIK.[K]	1xBiotin [K4]	1	3	P06493	P06493 [276-295]	P06493 1xBiotin [K279]	Cyclin-dependent kinase 1 OS=Homo sapiens OX=9606 GN=CDK1 PE=1 SV=3	1	2544.24	3.636	0.311	5.269	0.63	169.3	46.6	9.3	245.4	29.3	157.4	305.1	28.6	48.3	43.3	19.9	7.9	8.7	15	36.1	527.4	228.1	10.8	27.2	36.4	79962.2	155010	14536.6	24529	21994.8	10107.1	3995.8	4410.34	7627.75	18360.5	267976	115891	5467.95	13845.8	18472.5	Peak Found
[K].GQPLCVLSAMKMETVVTSPMEGTVR.[K]	1xBiotin [K11]; 1xCarbamidomethyl [C5]; 3xOxidation [M10; M12; M20]	1	145	P11498	P11498 [1134-1158]	P11498 1xBiotin [K1144]	Pyruvate carboxylase, mitochondrial OS=Homo sapiens OX=9606 GN=PC PE=1 SV=2	1	2995.41	13.77	3.662	5.116	1.343	274.3	19.9	72.9	101.9	31	88.2	320.7	108.5	176.3	0.8	7.9	28.8	9	239.7	223.1	40.3	7.6	0.2	12.3	236.7	4.45929e+06	1.62176e+07	5.48437e+06	8.91545e+06	38256.2	398296	1.45861e+06	455093	1.21209e+07	1.12813e+07	2.03763e+06	384952	9040.36	619622	1.19703e+07	High
[K].LHFEDEVTTSPVLGLKIK.[E]	1xBiotin [K]	1	9	Q01101	Q01101 [229-246]	Q01101 1xBiotin [K]	Insulinoma-associated protein 1 OS=Homo sapiens OX=9606 GN=INSM1 PE=1 SV=1	1	2252.2	0.846	1.374	5.11	1.647	51.7	61.2	55.5	230.9	100.7	81.7	26	49.5	58.5	59.8	36.8	50.6	157	53.1	308.4	188.1	220.9	14	96.3	99.4	32009.1	10180.6	19390.7	22926.7	23438.2	14433.2	19831.7	61543	20804.8	120886	73749.1	86576.1	5497.56	37749.5	38977.2	Peak Found
[K].QGFKPKGPNPAAPMTSATGGTVATFDSPATLK.[T]	1xBiotin [K6]	1	3	Q9BYN7	Q9BYN7 [269-300]	Q9BYN7 1xBiotin [K274]	Zinc finger protein 341 OS=Homo sapiens OX=9606 GN=ZNF341 PE=1 SV=2	1	3371.68	0.299	0.41	4.758	0.397	15.1	61.8	26	372.5	24.5	37.7	19.1	18.2	60.9	99.6	77.9	40.8	16.6	32.8	38.4	469.3	473.8	20.7	30.9	63.3	9121.08	4615.47	4413.33	14758.5	24121.2	18868.4	9892.49	4017.53	7950	9303.27	113690	114778	5014.19	7484.19	15326.4	Not Found
[K].SKGIAYIEFK.[T]	1xBiotin [K2]	1	2	P19338	P19338 [428-437]	P19338 1xBiotin [K429]	Nucleolin OS=Homo sapiens OX=9606 GN=NCL PE=1 SV=3	1	1381.72	4.645	0.509	4.754	0.583	186.9	40.2	20.5	237.6	14.7	226.1	214.6	204	14.3	46.2	61.5	7.1	43.6	23.5	32.1	272.9	292.4	8.9	35.9	16.9	90192.6	85616.8	81365.5	5719.9	18430.5	24538.5	2831.03	17377.4	9383.98	12819.2	108864	116658	3561.92	14304.1	6751.45	Peak Found
[R].LCPSCPASSPKVAYHPYPEDYGDIEIGSHR.[S]	1xBiotin [K11]; 2xCarbamidomethyl [C2; C5]	1	5	Q9Y4H2	Q9Y4H2 [612-641]	Q9Y4H2 1xBiotin [K622]	Insulin receptor substrate 2 OS=Homo sapiens OX=9606 GN=IRS2 PE=1 SV=2	1	3628.63	0.422	1.829	4.733	1.336	21.5	50.9	93.1	264.9	69.5	14.1	9.7	29.2	14.2	33.4	466.6	269.5	39.2	61.1	67.3	210.6	173.7	45.6	46.9	19	5141.19	3524.56	10642.1	5188.24	12194.6	170346	98382.6	14313.4	22298.9	24553.9	76883.1	63422.7	16647.8	17120.9	6933.08	Not Found
[-].MKVELCSFSGYK.[I]	1xBiotin [K2]; 1xCarbamidomethyl [C6]	1	6	P83731	P83731 [1-12]	P83731 1xBiotin [K2]	60S ribosomal protein L24 OS=Homo sapiens OX=9606 GN=RPL24 PE=1 SV=1	1	1674.77	0.973	2.872	4.521	2.017	60	51.9	84.3	234.8	68.9	15	58.7	54.4	84.8	47.1	15.4	243.6	76.5	47.5	70	278.3	213	202.3	62.5	31.1	4397.77	17210.3	15967.9	24880.8	13823.4	4519.79	71467.6	22437.6	13940	20525.2	81646.6	62490.8	59352.2	18349.9	9115.87	Not Found
[K].VHAPGLNLSGVGGKMQVGGDGVK.[V]	1xBiotin [K14]	1	4	Q09666	Q09666 [5324-5346]	Q09666 1xBiotin [K5337]	Neuroblast differentiation-associated protein AHNAK OS=Homo sapiens OX=9606 GN=AHNAK PE=1 SV=2	1	2403.23	1.111	4.527	4.489	0.795	48	43.2	195.6	194	19.2	26.1	59.1	46.3	41.7	64.2	22.5	188.6	379	10.7	67.2	187	303.8	17.9	18.5	67.5	7953.79	18022.8	14115	12699.2	19565	6865.16	57488.7	115509	3258.58	20485.3	57000.5	92585.9	5461.01	5631.81	20565	Not Found
[R].DCLKTCLFQK.[W]	1xBiotin [K4]; 2xCarbamidomethyl [C2; C6]	2	4	Q86U70	Q86U70 [268-277]	Q86U70 1xBiotin [K271]	LIM domain-binding protein 1 OS=Homo sapiens OX=9606 GN=LDB1 PE=1 SV=2	1	1538.72	2.912	4.404	4.488	1.256	126.3	31.1	111.3	192.2	39.1	176.3	10.1	134.6	33.1	12.2	60.5	118.7	266.7	60.9	44.4	204.8	271.7	21.8	41.6	42.6	62851.5	3590.67	47976.5	11818.7	4344.27	21584.5	42303.4	95068.4	21727.8	15821.8	73019.9	96881.5	7762.93	14843.9	15194	Peak Found
[K].ICVQELQCPKIITK.[N]	1xBiotin [K10]; 2xCarbamidomethyl [C2; C8]	1	8	Q9BX63	Q9BX63 [941-954]	Q9BX63 1xBiotin [K950]	Fanconi anemia group J protein OS=Homo sapiens OX=9606 GN=BRIP1 PE=1 SV=2	1	1956.01	4.712	4.598	4.469	0.788	151.4	32.1	147.7	143.5	25.3	173.8	51.5	214.7	36.9	27.2	38.7	169.5	189.5	15.5	164.8	158.4	165.4	51	14	29.1	71633.9	21244.3	88523.3	15202.3	11205.4	15965.5	69893.6	78137	6395.02	67935.7	65305.8	68176	21005.6	5777.19	11979.6	High
[R].IPLPGAEMLEEEPLYVNAKQYHR.[I]	1xBiotin [K19]; 1xOxidation [M8]	1	10	P23511	P23511 [252-274]	P23511 1xBiotin [K270]	Nuclear transcription factor Y subunit alpha OS=Homo sapiens OX=9606 GN=NFYA PE=1 SV=2	1	2939.44	4.673	4.044	4.357	4.443	165	35.3	80.9	61.9	156.9	134	53.9	128.8	10.7	47.9	27.6	53.8	63.1	193.6	326.3	46.8	48.3	49.8	122.4	193.2	54209	21787.4	52086.7	4345.82	19360.3	11145.7	21750.2	25520.4	78299.8	131993	18933.5	19533.3	20132.3	49517.4	78134.6	High
[R].QLFSSHKLIECDTLSR.[K]	1xBiotin [K7]; 1xCarbamidomethyl [C11]	1	2	Q5T5U3	Q5T5U3 [1690-1705]	Q5T5U3 1xBiotin [K1696]	Rho GTPase-activating protein 21 OS=Homo sapiens OX=9606 GN=ARHGAP21 PE=1 SV=2	1	2160.06	1.406	5.793	4.297	5.605	36.3	25.8	161	132	144.8	23.7	37.7	40.9	47.7	26.8	8.9	167.2	250.3	51.8	205.1	137.2	21.1	181.6	150.4	149.4	7567.96	12038.2	13051.2	15219.8	8559.55	2850.37	53337.1	79832.8	16512	65393.3	43749.8	6720.51	57916	47978.4	47638.3	Not Found
[K].KDCEVVMMIGLPGAGKTTWVTK.[H]	1xBiotin [K16]; 1xCarbamidomethyl [C3]	1	8	Q00839	Q00839 [495-516]	Q00839 1xBiotin [K510]	Heterogeneous nuclear ribonucleoprotein U OS=Homo sapiens OX=9606 GN=HNRNPU PE=1 SV=6	2	2647.31	0.614	4.476	4.156	2.947	23.6	19.5	216.5	188.4	51.9	25.2	7.8	34.3	12.9	55.9	20.9	231	250.2	42.9	14	232.3	201	278	55.4	38.1	10871.9	3369.6	14793.4	5567.7	24084	8987.83	99517.6	107810	18487.7	6027.52	100094	86623.8	119779	23870.9	16406.8	Not Found
[K].ENLLSCKMLLHCK.[R]	1xBiotin [K7]; 2xCarbamidomethyl [C6; C12]	1	6	Q96A65	Q96A65 [95-107]	Q96A65 1xBiotin [K101]	Exocyst complex component 4 OS=Homo sapiens OX=9606 GN=EXOC4 PE=1 SV=1	1	1871.9	0.558	3.732	4.072	1.364	18.6	29.4	154.5	250.7	46.8	21.3	34.1	13.1	23.4	74.2	33.7	177	276.8	38.9	40.3	287.3	302	31.9	92.6	53.6	5396.25	8646.97	3313.3	5934.85	18819.9	8546.63	44914.4	70239.7	9868.3	10235	72896.5	76626.1	8095.51	23500.1	13611.8	Not Found
[K].SFNVLKQLLLSENCVR.[D]	1xBiotin [K6]; 1xCarbamidomethyl [C14]	1	12	P48552	P48552 [932-947]	P48552 1xBiotin [K937]	Nuclear receptor-interacting protein 1 OS=Homo sapiens OX=9606 GN=NRIP1 PE=1 SV=2	1	2146.11	2.395	2.646	4.051	1.162	133.9	33.6	103.4	150.4	78.8	41	78.1	98.8	19.6	17.1	284.3	289.3	60.3	45.3	249.3	87.7	69.3	45.9	94.1	19.9	9705.2	18494.8	23405.4	4636.74	4053.12	67324.6	68497.5	14278.2	10725.1	59037.5	20776.5	16417.2	10878.6	22272.7	4709.71	Not Found
[K].EKTVTSLGVMADGVAPVFK.[K]	1xBiotin [K2]	1	8	O75554	O75554 [339-357]	O75554 1xBiotin [K340]	WW domain-binding protein 4 OS=Homo sapiens OX=9606 GN=WBP4 PE=1 SV=1	1	2175.12	0.995	0.75	4.013	1.817	59.4	51.7	38.8	207.4	142.7	69.5	41.4	13	69.9	36	24.5	27	408.3	10.9	80.2	144.5	321.9	99.3	127	26.6	20262.7	12064.7	3787.89	20370.5	10494.6	7156.47	7869.84	119024	3180.96	23378.2	42110.4	93848.8	28961.3	37018	7742.07	Not Found
[R].EATSSTSNFSSLSSKFILPNVSTPVSDAFK.[T]	1xBiotin [K15]	1	14	Q9P2D1	Q9P2D1 [2450-2479]	Q9P2D1 1xBiotin [K2464]	Chromodomain-helicase-DNA-binding protein 7 OS=Homo sapiens OX=9606 GN=CHD7 PE=1 SV=3	1	3374.65	1.901	2.315	3.954	1.307	67.6	56.5	81.1	223.5	71.4	59.5	35.3	166.5	87.6	3.2	49.7	202.8	71.4	71.2	281	196.7	43.9	53.8	62.8	114.5	116393	69114.9	325875	171444	6225.59	97350.8	396891	139706	139385	549924	384964	85868.5	105387	122978	224080	High
[K].TGNSMPHPATGKTVANLLSGK.[S]	1xBiotin [K12]	1	2	Q13428	Q13428 [135-155]	Q13428 1xBiotin [K146]	Treacle protein OS=Homo sapiens OX=9606 GN=TCOF1 PE=1 SV=3	1	2307.16	2.581	2.92	3.95	3.573	92	35.7	104.1	140.8	127.4	70	24	224.4	15.6	27.1	70.2	79.2	397.5	27.2	107.1	111.1	75.2	102.7	71.8	96.9	13991.1	4804.19	44854.3	3127.66	5421.32	14030.5	15829.7	79457.9	5445.47	21416.3	22217.8	15026.6	20521.9	14350	19368.3	Not Found
[K].MIAKNVLGLVPQALPK.[A]	1xBiotin [K4]	1	19	Q8N1G0	Q8N1G0 [436-451]	Q8N1G0 1xBiotin [K439]	Zinc finger protein 687 OS=Homo sapiens OX=9606 GN=ZNF687 PE=1 SV=1	1	1918.1	1.27	1.588	3.915	1.736	57.5	33.6	110.6	176.9	121.4	65.4	36.2	113.5	28.9	89.4	38.2	125.7	141.9	34.7	113.3	211	201	137.9	155.2	7.5	57900.2	32077.9	100562	25632.9	79168.2	33817.9	111359	125724	30765.8	100350	186931	178001	122165	137467	6662.82	High
[K].FAFKEVEVQAK.[T]	1xBiotin [K4]	1	1	Q8IY81	Q8IY81 [215-225]	Q8IY81 1xBiotin [K218]	pre-rRNA 2'-O-ribose RNA methyltransferase FTSJ3 OS=Homo sapiens OX=9606 GN=FTSJ3 PE=1 SV=2	1	1521.78	1.519	2.845	3.815	1.375	51.3	33.7	124.5	205.6	84.9	146.6	36.5	49.3	108.7	32.5	18.9	53.8	229.3	119.8	198.1	197.7	72.2	26	128.8	81.7	24718.7	6153.34	8314.28	18323.7	5472.82	3188.71	9070.95	38660.9	20191.2	33397.9	33334.6	12163.9	4383.73	21716.3	13769.6	Not Found
[K].LADPVTLKIETK.[V]	1xBiotin [K8]	1	4	Q96T58	Q96T58 [2960-2971]	Q96T58 1xBiotin [K2967]	Msx2-interacting protein OS=Homo sapiens OX=9606 GN=SPEN PE=1 SV=1	1	1553.86	3.115	9.845	3.804	1.881	73.1	23.5	231	93.6	78.9	68.4	66.6	89.3	22	14.6	117.2	180.1	247	216.3	87.6	55.5	135.8	73.9	27.4	98.4	16229.1	15782.3	21186.4	5209.34	3458.16	27789.9	42710.8	58565.8	51285.5	20783	13154	32207.8	17520	6506.52	23331.2	Not Found
[K].APKISMPDIDLNLK.[G]	1xBiotin [K3]	1	12	Q09666	Q09666 [2704-2717]; [3088-3101]; [3216-3229]; [3540-3553]; [3742-3755]; [3870-3883]; [4718-4731]	Q09666 1xBiotin [K2706]; 1xBiotin [K3090]; 1xBiotin [K3218]; 1xBiotin [K3542]; 1xBiotin [K3744]; 1xBiotin [K3872]; 1xBiotin [K4720]	Neuroblast differentiation-associated protein AHNAK OS=Homo sapiens OX=9606 GN=AHNAK PE=1 SV=2	1	1780.93	0.834	4.503	3.704	1.36	43.3	34.1	159.4	206.4	56.8	12.7	25.6	65.2	15.2	20.2	116.1	94.3	370.7	68.6	56.4	122	323.3	18.2	157.9	33.6	9338.03	18814.1	47943.2	11190	14827.8	85306.1	69282.8	272437	50385.3	41447.2	89680.4	237583	13389.3	116058	24679	Not Found
[R].INLQQQPPPLQIKSVPLPTLK.[M]	1xBiotin [K13]	1	10	O94842	O94842 [482-502]	O94842 1xBiotin [K494]	TOX high mobility group box family member 4 OS=Homo sapiens OX=9606 GN=TOX4 PE=1 SV=1	1	2578.48	1.543	2.904	3.678	1.693	60.7	39.3	188.9	144.6	66.6	58	36	147.8	64.4	37.6	31.6	33.9	187.1	180.7	138.4	237.3	113.6	44.1	63.7	125.7	16866.4	10449.5	42932.4	18721.1	10933.4	9193.79	9862.18	54359.2	52513.6	40210.7	68953.7	33013.3	12814.4	18507.5	36518.9	Not Found
[R].IVAPGKGILAADESTGSIAK.[R]	1xBiotin [K6]	1	11	P04075	P04075 [23-42]	P04075 1xBiotin [K28]	Fructose-bisphosphate aldolase A OS=Homo sapiens OX=9606 GN=ALDOA PE=1 SV=2	1	2124.14	0.6	1.108	3.588	1.145	50.9	66.5	67.7	238.7	76.2	51.3	21.6	49.3	53.9	85.4	64.5	244.7	65.6	59.6	46.7	231.4	310.4	79.6	62	73.8	13970	5875.96	13445.7	14673.8	23266.8	17577.7	66690	17882.3	16252.7	12731.5	63067.3	84585.6	21689.8	16904.2	20122.5	High
[K].QVGSHPSFLKEVR.[D]	1xBiotin [K10]	1	3	Q9UBW7	Q9UBW7 [504-516]	Q9UBW7 1xBiotin [K513]	Zinc finger MYM-type protein 2 OS=Homo sapiens OX=9606 GN=ZMYM2 PE=1 SV=1	1	1709.88	1.093	1.506	3.581	1.013	63.7	58.3	87.8	223.8	66.4	88.4	5.8	66.7	74	55.4	61	91.9	88.8	101.4	237.6	234.1	198.5	69.4	52.2	74.9	194705	12769.6	146920	162990	122143	134406	202458	195787	223440	523654	515882	437357	153038	114998	165036	Peak Found
[K].VDIDAPDVDVHGPDWHLKMPK.[MIV]	1xBiotin [K]	1	5	Q09666	Q09666 [731-751]; [2225-2245]; [2748-2768]; [4042-4062]; [4298-4318]	Q09666 1xBiotin [K]; 1xBiotin [K]; 1xBiotin [K]; 1xBiotin [K]; 1xBiotin [K]	Neuroblast differentiation-associated protein AHNAK OS=Homo sapiens OX=9606 GN=AHNAK PE=1 SV=2	1	2610.25	0.529	0.348	3.539	0.53	18.4	34.8	12.1	406.1	28.5	7.6	2.2	4.6	8.7	4.2	188.5	1.1	490.8	3	2	101.9	667	9	7.2	2.2	20639.4	6040.81	12638.5	23872	11346.8	515187	3016.58	1.34127e+06	8316.17	5503.21	278450	1.823e+06	24580.6	19571.8	6017.42	Not Found
[K].TKSNMK.[G]	1xBiotin [K2]	1	4	P48729	P48729 [330-335]	P48729 1xBiotin [K331]	Casein kinase I isoform alpha OS=Homo sapiens OX=9606 GN=CSNK1A1 PE=1 SV=2	1	934.448	1.323	6.282	3.396	1.401	49.7	37.5	235.7	127.4	49.7	55	35	55	41.5	42.1	25.4	260.9	278.8	154.9	77.7	141	168.6	73.7	55	35.5	20759	13207.5	20769.9	15685.1	15911.4	9581.96	98540.3	105319	58515.4	29367.5	53259.4	63693.3	27839.2	20769.2	13422.1	Not Found
[R].GSITQGTPALPQTGIPTEALVKGSISR.[M]	1xBiotin [K22]	1	5	O75376	O75376 [1163-1189]	O75376 1xBiotin [K1184]	Nuclear receptor corepressor 1 OS=Homo sapiens OX=9606 GN=NCOR1 PE=1 SV=2	1	2905.55	0.99	1.761	3.364	0.836	36.7	37	65.2	327.4	33.7	34.6	13.4	217.7	35	96.9	24.7	61.6	244.2	23.5	325.8	309.1	21	39.9	20.7	31.8	12119.6	4686.98	76239.5	12239.3	33919.1	8660.38	21555.5	85517.5	8233.79	114089	108241	7338.38	13964.4	7237.63	11150.8	Not Found
[K].SSPLKITLFLEEDK.[S]	1xBiotin [K5]	1	14	Q9NQW6	Q9NQW6 [517-530]	Q9NQW6 1xBiotin [K521]	Anillin OS=Homo sapiens OX=9606 GN=ANLN PE=1 SV=2	1	1845.97	2.553	3.65	3.363	1.626	104.7	41	149.7	137.9	66.7	67.5	89.2	201.5	34.9	19.8	80.2	89.1	168.3	127.5	169.8	117.5	102.9	56.8	11.2	163.6	17777.6	23490	53062.4	9201.63	5213.38	21115.2	23463.8	44306.3	33586.8	44718.2	30945.2	27108.3	14963.9	2962.17	43084.6	High
[R].AQEFGVKSAFPPSVR.[A]	1xBiotin [K7]	1	10	Q5VT52	Q5VT52 [880-894]	Q5VT52 1xBiotin [K886]	Regulation of nuclear pre-mRNA domain-containing protein 2 OS=Homo sapiens OX=9606 GN=RPRD2 PE=1 SV=1	1	1845.93	0.784	2.659	3.254	2.448	26.1	52.7	140.2	171.6	109.4	11.7	24.4	139.6	70.4	49.3	15	131	171.8	106	164.6	118.1	160.3	102.2	172.4	63.3	3858.36	8013.79	45911.4	23159.3	16201.1	4919.08	43082.2	56507.8	34882.5	54143.4	38842.3	52726.2	33617	56705.3	20833.3	Not Found
[K].APEVNLNAPDVDVHGPDWNLKMPK.[M]	1xBiotin [K21]	1	1	Q09666	Q09666 [3453-3476]	Q09666 1xBiotin [K3473]	Neuroblast differentiation-associated protein AHNAK OS=Homo sapiens OX=9606 GN=AHNAK PE=1 SV=2	1	2882.4	1.043	2.692	3.22	1.582	59.5	57.1	138.2	154.9	90.3	56.5	58.2	43.5	54.2	73.9	25.5	68.7	216.6	131.3	82.1	147.1	314	43.7	85.7	99	13769.3	14186.1	10601.8	13198.7	18006.9	6212.8	16723.4	52758.3	31971.9	20006.5	35821	76490.3	10639	20881.6	24115	Not Found
[K].TVSSTKLVSFHDDSDEDLLHI.[-]	1xBiotin [K6]	1	7	P11717	P11717 [2471-2491]	P11717 1xBiotin [K2476]	Cation-independent mannose-6-phosphate receptor OS=Homo sapiens OX=9606 GN=IGF2R PE=1 SV=3	1	2584.22	3.397	3.94	3.176	4.2	108.1	31.8	125.4	101.1	133.6	82	39.9	241	24.1	23	31	40.9	95.1	258.7	189.6	76.7	52.9	37.8	205.7	101.4	20003	9732.17	58782	5888.65	5602.13	7568.82	9963.26	23201.9	63084.2	46226	18704.5	12910.3	9229.76	50168.9	24729.8	Not Found
[K].LTQDLFGTGGNTTGKGISATLHVTSNPVHAADSPAK.[A]	1xBiotin [K15]	1	3	Q6P4R8	Q6P4R8 [990-1025]	Q6P4R8 1xBiotin [K1004]	Nuclear factor related to kappa-B-binding protein OS=Homo sapiens OX=9606 GN=NFRKB PE=1 SV=2	1	3789.89	1.362	1.928	3.163	0.429	87.3	64.1	118.3	202.8	27.5	96.1	71.1	19.3	48.5	52.2	53.4	173.4	96.2	93.4	429.9	165.1	125.6	12.4	22.4	41.1	24937	18443.2	5003.18	12580.9	13540.7	13849.5	45009.5	24976.1	24252.7	111581	42835.8	32595.1	3216.29	5805.73	10669.6	Not Found
[K].DILPCLDGYLKTSALSDETK.[N]	1xBiotin [K11]; 1xCarbamidomethyl [C5]	1	19	P78527	P78527 [791-810]	P78527 1xBiotin [K801]	DNA-dependent protein kinase catalytic subunit OS=Homo sapiens OX=9606 GN=PRKDC PE=1 SV=3	1	2465.19	1.967	3.759	3.148	3.635	72.8	37	139.1	116.5	134.5	67.4	38.2	82.3	11.7	34.2	147.7	171.5	126.5	128.7	133.8	107.8	82	124.5	129.5	114.2	43165.9	24492.7	52710.1	7489.18	21944.1	94650.9	109909	81035	82486	85735.2	69070.1	52563	79762.3	82975.3	73160.8	High
[K].GYKYNPMYSEPVDQEYLPEELR.[G]	1xBiotin [K3]; 1xOxidation [M7]	1	13	Q96S55	Q96S55 [634-655]	Q96S55 1xBiotin [K636]	ATPase WRNIP1 OS=Homo sapiens OX=9606 GN=WRNIP1 PE=1 SV=2	1	2962.33	1.628	0.78	3.118	1.238	243.8	33.3	22.6	179.8	20.6	12.8	218.7	195.4	211.1	7.8	26.7	18.1	8.2	164.6	180.5	144.1	24.5	16.5	9.7	261.2	11497.8	196803	175882	189976	7063.2	24000.7	16283.2	7345.97	148118	162470	129723	22024.5	14885.7	8769.36	235105	High
[K].DFMFQPLDGLKTYQVTPMTPR.[S]	1xBiotin [K11]; 2xOxidation [M3; M18]	1	1	Q15398	Q15398 [311-331]	Q15398 1xBiotin [K321]	Disks large-associated protein 5 OS=Homo sapiens OX=9606 GN=DLGAP5 PE=1 SV=2	1	2743.29	1.59	2.755	3.102	5.697	81.6	81.2	112.4	122.1	102.8	49.6	54.9	87.5	54.6	10.3	55	56.8	75.6	151.6	170.7	82.1	72.7	58.6	69.2	450.9	13753.7	15199.4	24245.6	15128.6	2847.47	15247.6	15724.1	20938.6	42012.2	47300.9	22754.9	20128.6	16221.9	19159.3	124921	Not Found
[K].VDVSAPDVEAHGPEWNLKMPK.[M]	1xBiotin [K]	1	5	Q09666	Q09666 [610-630]	Q09666 1xBiotin [K]	Neuroblast differentiation-associated protein AHNAK OS=Homo sapiens OX=9606 GN=AHNAK PE=1 SV=2	1	2545.22	16.098	1.342	3.095	2.303	344.6	21.4	28.2	56.5	49.3	294.1	35	267.3	14.1	16.6	17.9	21.9	36.4	18.9	43.8	43.5	586.9	43.6	21.8	38.2	165595	19706.3	150467	7913.06	9346.94	10062.4	12306.9	20488.8	10615.8	24673.4	24493.2	330431	24560	12265.9	21529.5	High
[R].GILTLKYPIEHGIITNWDDMEK.[I]	1xBiotin [K6]; 1xOxidation [M20]	4	2	P68133	P68133 [65-86]	P68133 1xBiotin [K70]	Actin, alpha skeletal muscle OS=Homo sapiens OX=9606 GN=ACTA1 PE=1 SV=1	1	2828.4	1.894	0.981	3.08	2.712	95.6	50.4	49.5	167.7	136.8	114.2	72.8	45.3	178.5	38.4	23	31.6	108.8	37.7	277	71	127.8	104.2	75.9	193.5	22082.5	14078.2	8765.92	34506.7	7431.87	4453.84	6109.18	21034	7292.1	53547.2	13718.7	24712	20152.5	14670.5	37411.4	Not Found
[R].AVSLLTSPAAGIKTVDPLPLREDSEDNIHK.[F]	1xBiotin [K13]	1	4	Q8TC05	Q8TC05 [578-607]	Q8TC05 1xBiotin [K590]	Nuclear protein MDM1 OS=Homo sapiens OX=9606 GN=MDM1 PE=1 SV=2	2	3412.78	1.642	2.101	3.054	1.411	62.3	30.6	64.3	286.4	56.3	63	21.4	156.3	95.2	28.4	31	109.1	65	62	79.3	289.6	290.7	56.9	111.9	40.1	14045.9	4775.4	34833.4	21217.3	6337.08	6899.92	24323.6	14498.9	13828.5	17683.4	64559.6	64793.2	12689.6	24952	8940.78	Not Found
[K].FKMPEMHFR.[A]	1xBiotin [K2]	1	3	Q09666	Q09666 [1055-1063]	Q09666 1xBiotin [K1056]	Neuroblast differentiation-associated protein AHNAK OS=Homo sapiens OX=9606 GN=AHNAK PE=1 SV=2	1	1448.66	1.161	0.998	2.903	1.95	45.9	82.6	66.5	203.8	101.2	23.6	40.3	85.4	73.6	11	72.6	10.9	378.1	58.5	42.4	179.2	213.7	88.9	143.6	78.1	6490.4	11075.3	23471	20223.3	3009.82	19959.4	3004.01	103893	16067.4	11644.1	49235.3	58703.7	24436.2	39442.8	21461.7	Not Found
[M].SNPFLKQVFNK.[D]	1xAcetyl [N-Term]; 1xBiotin [K6]	1	8	Q96BX8	Q96BX8 [2-12]	Q96BX8 1xAcetyl [N-Term]; 1xBiotin [K7]	MOB kinase activator 3A OS=Homo sapiens OX=9606 GN=MOB3A PE=1 SV=1	1	1589.81	3.401	2.781	2.891	2.831	131.8	38.7	107.8	112	109.7	139.1	55.3	123.5	162.5	36.3	12.9	91.3	101	134.5	112.4	105	92.7	154.1	102.8	76.7	52136.3	20725.3	46302.6	60946.4	13613.7	4833.49	34228.8	37859.4	50414.3	42153.8	39353.5	34764.1	57771.8	38545.8	28761.3	Peak Found
[K].KPKNENPVDYTVQIPPSTTYAITPMK.[R]	1xBiotin [K]	1	5	Q12906	Q12906 [346-371]	Q12906 1xBiotin [K]	Interleukin enhancer-binding factor 3 OS=Homo sapiens OX=9606 GN=ILF3 PE=1 SV=3	1	3158.59	0.702	1.176	2.807	1.149	43.1	115.4	115.6	103	122.9	111.9	18.3	35	100.3	26.1	93.5	118	93.7	61.9	73.1	83.5	417.5	52.3	99.6	115.3	23290.1	3806.1	7276.98	20886.4	5423.87	19459.8	24568	19499.8	12888.3	15223.2	17382.4	86902	10894.5	20723.2	24000.2	Not Found
[R].SLYKLVGSPPWK.[E]	1xBiotin [K4]	1	2	Q86UA6	Q86UA6 [11-22]	Q86UA6 1xBiotin [K14]	RPA-interacting protein OS=Homo sapiens OX=9606 GN=RPAIN PE=1 SV=2	1	1600.86	2.538	1.217	2.805	1.387	131.4	51.8	63	182.1	71.8	120.4	120.4	60	47.4	18.7	208.2	57.7	155.3	27.6	52.5	166.9	179.9	171.9	47.2	65.8	44514.6	44521.5	22185.1	17539.5	6927.67	76966	21344.2	57422.3	10192.3	19429.6	61700.1	66529.3	63573.2	17435.8	24324.3	Peak Found
[K].FKMPEMHFK.[TA]	1xBiotin [K2]	1	1	Q09666	Q09666 [1183-1191]; [1311-1319]; [1641-1649]; [1843-1851]; [1977-1985]; [2172-2180]; [2300-2308]; [2823-2831]	Q09666 1xBiotin [K1184]; 1xBiotin [K1312]; 1xBiotin [K1642]; 1xBiotin [K1844]; 1xBiotin [K1978]; 1xBiotin [K2173]; 1xBiotin [K2301]; 1xBiotin [K2824]	Neuroblast differentiation-associated protein AHNAK OS=Homo sapiens OX=9606 GN=AHNAK PE=1 SV=2	1	1420.66	0.357	2.573	2.772	0.907	18.3	51.1	131.4	141.6	157.7	13.3	14.2	19.2	39.7	171.3	17.9	102.2	299.5	56.3	68	110.2	301.2	122.7	155.4	8.8	13952.6	14891.8	20156	41660.7	179649	18818.8	107194	314049	58995.5	71300.5	115498	315801	128600	162935	9251.73	Not Found
[R].RSDDMFTFHGPGKSVFGTPTLETANK.[N]	1xBiotin [K13]; 1xOxidation [M5]	1	6	P49792	P49792 [1127-1152]	P49792 1xBiotin [K1139]	E3 SUMO-protein ligase RanBP2 OS=Homo sapiens OX=9606 GN=RANBP2 PE=1 SV=2	2	3082.44	3.651	1.673	2.75	2.908	68.3	16.4	147.6	72.1	195.7	36.3	43.1	171.5	146	10	10.3	93.1	11.7	244.4	257	27.4	45.5	123.5	28.9	251.2	18457.9	21877.9	87107.9	74171	5055.37	5249.29	47297.9	5949.07	124123	130533	13904.7	23115	62734.3	14699.7	127608	Not Found
[K].VDINAPDVGVQGPDWHLKMPK.[V]	1xBiotin [K]	1	11	Q09666	Q09666 [2620-2640]	Q09666 1xBiotin [K]	Neuroblast differentiation-associated protein AHNAK OS=Homo sapiens OX=9606 GN=AHNAK PE=1 SV=2	1	2542.26	0.134	3.19	2.691	1.185	11.3	106.6	98.6	157.1	126.3	11	7.5	15.9	3.1	104.3	118.3	96.5	377.4	13.3	12.7	153.8	318.4	123.6	135	9	16621.3	11355	23908.8	4665.3	157017	178060	145245	567992	19947.9	19138.5	231445	479204	186062	203219	13562.6	Not Found
[K].FNFSGSKVQTPEVDVK.[G]	1xBiotin [K7]	1	5	Q09666	Q09666 [3357-3372]	Q09666 1xBiotin [K3363]	Neuroblast differentiation-associated protein AHNAK OS=Homo sapiens OX=9606 GN=AHNAK PE=1 SV=2	1	2007.98	1.146	1.983	2.681	0.633	109.8	99.2	129.6	125.4	36	115.7	71.2	47.4	100.9	19.2	64.3	84	433.4	38	71.9	81.2	270.5	15.1	63.9	23.3	24909.3	15322.2	10211.9	21726.5	4129.44	13840.3	18085.6	93330.6	8187.05	15486.4	17490.1	58242.5	3259.38	13757.2	5026.47	Not Found
[R].MSPSKSPFLPSMK.[M]	1xBiotin [K5]	1	12	Q8NFD5	Q8NFD5 [1554-1566]	Q8NFD5 1xBiotin [K1558]	AT-rich interactive domain-containing protein 1B OS=Homo sapiens OX=9606 GN=ARID1B PE=1 SV=2	1	1662.81	1.339	3.8	2.661	0.299	61.3	33.2	171	218.4	16.1	138.6	20	59.4	103.5	27.4	32.2	165.8	278.3	104.1	29.5	211.7	275.4	15.6	31	7.6	97099.1	14026	41628.3	72520.2	19190	22547.7	116152	194999	72916	20649.5	148356	192977	10933.2	21694.8	5349.82	High
[R].MGKLCIEVTPQSK.[I]	1xBiotin [K3]; 1xCarbamidomethyl [C5]	1	3	P61221	P61221 [34-46]	P61221 1xBiotin [K36]	ATP-binding cassette sub-family E member 1 OS=Homo sapiens OX=9606 GN=ABCE1 PE=1 SV=1	1	1716.85	0.689	0.931	2.612	5.717	27	32.9	144.9	107.3	188	13.6	44.4	28	19.7	171.4	34.1	150.2	159.5	12.7	51.5	111.2	155.5	146.4	194.9	207.1	6362.73	20790.9	13103	9237.03	80300.6	15978.8	70387.6	74750.1	5936.01	24125.2	52110.5	72880.3	68584.6	91357.3	97029.7	Not Found
[R].HFMKDPFLGFTDAR.[Q]	1xBiotin [K4]	1	5	Q9C0K0	Q9C0K0 [720-733]	Q9C0K0 1xBiotin [K723]	B-cell lymphoma/leukemia 11B OS=Homo sapiens OX=9606 GN=BCL11B PE=1 SV=1	1	1907.89	0.826	2.164	2.6	1.087	68.6	69.7	150.9	164.6	46.2	83	61.7	21.8	32.6	62.7	100.5	175.4	110.5	135.8	148	85.9	261.2	144	35.4	41.5	13297.5	9890.26	3492.4	5221.75	10048.1	16095.5	28096.9	17693.3	21747.2	23715.1	13760	41842.9	23063.3	5673.74	6650.43	Not Found
[K].VDINAPDVDVQGPDWHLKMPK.[IV]	1xBiotin [K18]	1	17	Q09666	Q09666 [3132-3152]; [3786-3806]	Q09666 1xBiotin [K3149]; 1xBiotin [K3803]	Neuroblast differentiation-associated protein AHNAK OS=Homo sapiens OX=9606 GN=AHNAK PE=1 SV=2	1	2600.26	0.097	2.049	2.567	1.349	9.4	123.1	117.9	148.5	101	7.6	2.4	58.7	25.1	99.4	104.3	95.2	293.2	51.3	64.3	120	315.7	81.6	140.7	40.4	20637.3	6560.26	158610	67746.8	268866	282048	257486	792745	138821	173927	324419	853794	220678	380497	109236	High
[R].ETGSSKGFGFVDFNSEEDAK.[A]	1xBiotin [K6]	1	15	P19338	P19338 [605-624]	P19338 1xBiotin [K610]	Nucleolin OS=Homo sapiens OX=9606 GN=NCL PE=1 SV=3	1	2377.03	2.487	0.956	2.549	0.685	162	65.1	62.3	166	44.6	147.5	236.8	20.7	47.6	60	59.3	20.4	56.7	162.3	151.2	34.2	208.5	9.5	244.9	40.6	58930.9	94621.6	8258.87	19008.6	23971.1	23691.1	8130.99	22651.1	64823.4	60394	13655.4	83307.9	3780.42	97822.8	16221.4	High
[K].SHMKVHQHQDR.[G]	1xBiotin [K4]	1	7	Q17R98	Q17R98 [419-429]	Q17R98 1xBiotin [K422]	Zinc finger protein 827 OS=Homo sapiens OX=9606 GN=ZNF827 PE=1 SV=1	1	1628.75	0.322	1.526	2.543	0.824	21.6	67.1	102.4	248.5	60.5	21	95.7	15.5	97.2	65.2	57.5	99.4	189.2	78.8	127.4	241.3	247.2	80.1	58.7	25.7	5043.96	23010.3	3715.82	23379.2	15665.4	13823.3	23910.7	45483.9	18940.3	30639.7	58024.3	59445.3	19260.6	14124.9	6181.24	Peak Found
[R].FRLDNLLNMAYGVKR.[FL]	1xBiotin [K14]	2	2	Q12926	Q12926 [237-251]	Q12926 1xBiotin [K250]	ELAV-like protein 2 OS=Homo sapiens OX=9606 GN=ELAVL2 PE=1 SV=2	2	2036.06	0.905	1.787	2.521	2.041	77.4	85.6	94.9	122.4	119.8	15.7	66.1	129.4	29.7	73.1	84.4	78.8	150.9	81.1	101	212.9	104.6	172.3	102.4	97.5	3519.81	14805.1	28961.2	6648.86	16366.9	18901.6	17633.3	33771.5	18151.4	22605.4	47654.2	23406.6	38574.5	22920.6	21819.2	Not Found
[K].QPGVDSLSPVASLPKQIFQPSVQQQPTKPVK.[V]	1xBiotin [K15]	1	13	Q9UBW7	Q9UBW7 [298-328]	Q9UBW7 1xBiotin [K312]	Zinc finger MYM-type protein 2 OS=Homo sapiens OX=9606 GN=ZMYM2 PE=1 SV=1	1	3554.9	0.256	1.712	2.513	1.383	12.3	75.1	128.6	188.8	95.1	10.7	106.5	10.7	65.7	73.1	41.8	194.5	49.4	112.5	12.2	165.1	313.3	57.9	203.3	83.2	9105.86	90378.6	9076.79	55772.1	62058.3	35517.5	165138	41964.4	95486.7	10396	140170	265911	49108.5	172607	70601.2	Not Found
[R].DIYDQKLTLQPVDNSTISLQMGTNK.[V]	1xBiotin [K6]	1	3	Q15417	Q15417 [227-251]	Q15417 1xBiotin [K232]	Calponin-3 OS=Homo sapiens OX=9606 GN=CNN3 PE=1 SV=1	1	3048.5	2.238	3.872	2.485	4.009	84	36.6	141.7	90.9	146.7	62	53	40.1	17.9	77.3	23.1	315.6	89.4	28.7	24.7	266.2	57.4	92.6	325.1	26.8	14326.1	12254.9	9265.6	4140.43	17864.4	5336.48	72910.2	20661.5	6639.72	5706.8	61506.8	13260.4	21392.7	75120.2	6182.26	Not Found
[R].ISYFTFIGTPVQATNMNDFKR.[V]	1xBiotin [K20]	1	4	O43396	O43396 [260-280]	O43396 1xBiotin [K279]	Thioredoxin-like protein 1 OS=Homo sapiens OX=9606 GN=TXNL1 PE=1 SV=3	1	2676.29	1.2	1.493	2.475	1.836	60.2	49.4	64.3	146.2	179.9	49.8	28.7	49.9	40.9	23.9	149.6	223.2	53.2	40.3	59.2	232.3	121	148.8	235.4	43.9	18433.4	10620.9	18461.5	15128.1	8847.2	55331.9	82582.8	19668.3	14892.4	21895.6	85934.9	44756.4	55050.2	87074.1	16243.6	Not Found
[R].SIQADGLVWGSSKLVPVGYGIK.[K]	1xBiotin [K13]	1	9	P24534	P24534 [164-185]	P24534 1xBiotin [K176]	Elongation factor 1-beta OS=Homo sapiens OX=9606 GN=EEF1B2 PE=1 SV=3	1	2500.33	0.259	1.35	2.466	2.664	13.2	51	113.5	157.9	164.4	68.5	9	13.4	42.1	93.9	51.6	27	126.7	114.9	183	159.9	103.8	250	166.4	89.7	23120.3	3036.09	4507.2	14203.2	31662.9	17403.3	9096.25	42753.7	38773.3	61752	53936.5	35028.3	84356.9	56140.5	30275.8	Not Found
[R].LLEQKVELAQLQEEWNEHNAK.[I]	1xBiotin [K5]	1	5	Q9H307	Q9H307 [208-228]	Q9H307 1xBiotin [K212]	Pinin OS=Homo sapiens OX=9606 GN=PNN PE=1 SV=5	1	2775.38	0.624	2.267	2.446	0.637	41.9	67.2	183.7	164.4	42.8	38.9	77.2	23.4	18.8	62.3	170.1	170.5	234.1	42.6	77.1	250.5	152.5	131.9	10.6	39.7	12252.7	24321	7369.7	5924.9	19649.9	53610.3	53730.8	73790	13432.1	24295.5	78960.2	48067.6	41578.1	3339.3	12507.2	Not Found
[R].LKGTVLPVATIQNASTAMLMAASVAR.[K]	1xBiotin [K2]	1	7	Q8N1G0	Q8N1G0 [396-421]	Q8N1G0 1xBiotin [K397]	Zinc finger protein 687 OS=Homo sapiens OX=9606 GN=ZNF687 PE=1 SV=1	1	2840.52	0.548	1.753	2.444	1.342	29.6	54	154.2	189.7	72.5	23.4	30.3	64.1	51.3	95.1	55.4	166.8	157.9	48.2	86.2	194.4	232.5	74.3	175.6	44.5	5938.63	7702.31	16284.3	13028.8	24157.3	14054.9	42355.7	40104.3	12226.5	21893.7	49356.6	59030.2	18854.9	44577.6	11309.6	High
[R].SFFSVESGTKMSGLHISGGQSVLEPIK.[S]	1xBiotin [K]	1	2	Q14966	Q14966 [283-309]	Q14966 1xBiotin [K]	Zinc finger protein 638 OS=Homo sapiens OX=9606 GN=ZNF638 PE=1 SV=2	1	3048.52	1.002	1.367	2.442	0.71	90.2	90	81.8	195.3	42.7	51.4	30.4	45.3	66.6	24.3	45.2	336.2	41.1	33.2	59.4	283.6	98.1	17.3	346.4	21.5	11142.4	6582.29	9831.85	14451.4	5273.63	9808.98	72910.2	8919.16	7207.78	12879.2	61506.8	21283.5	3742.44	75120.2	4657.6	Not Found
[K].VDIDVPDVDVQGPDWHLKMPK.[V]	1xBiotin [K]; 1xOxidation [M19]	1	3	Q09666	Q09666 [4170-4190]; [4634-4654]	Q09666 1xBiotin [K]; 1xBiotin [K]	Neuroblast differentiation-associated protein AHNAK OS=Homo sapiens OX=9606 GN=AHNAK PE=1 SV=2	1	2645.27	2.298	1.628	2.436	0.902	129.9	59.1	96.3	171.7	43	120.7	84.4	200.5	24.5	87.3	54.9	38.9	174.1	89.4	212.6	159.5	30.3	39.9	22.1	161.1	69344.9	48486.2	115224	14086.5	50145.7	31565.6	22340.6	100041	51380.9	122169	91669.3	17385.8	22940.9	12699.6	92581	Peak Found
[K].NQTLVSPPSSQTSPMPKTNFHAMEELVK.[K]	1xBiotin [K]	1	9	Q63HK5	Q63HK5 [588-615]	Q63HK5 1xBiotin [K]	Teashirt homolog 3 OS=Homo sapiens OX=9606 GN=TSHZ3 PE=1 SV=2	1	3324.61	1.074	3.565	2.381	2.095	13.5	12.6	116.2	198	159.7	12	26.3	14.1	13.1	10.1	164.9	121.5	211	36.1	24.1	207	272.4	199.2	166.9	21.2	7478.94	16438.1	8833.07	8221.08	6341.93	103137	75980.5	131986	22607.8	15100.5	129499	170371	124578	104432	13287	Not Found
[K].EKMVGGIAQIIAAQEEMLR.[K]	1xBiotin [K2]; 1xOxidation [M]	1	24	Q9Y490	Q9Y490 [2492-2510]	Q9Y490 1xBiotin [K2493]	Talin-1 OS=Homo sapiens OX=9606 GN=TLN1 PE=1 SV=3	1	2329.17	1.104	0.986	2.358	2.592	57.9	52.4	51.7	131.3	206.6	248.2	10.5	38.9	35.3	16.3	137.1	123.9	31.5	34.8	38.4	88.3	187.4	15.1	355.4	138.9	70298.2	2982.24	11028.7	9988.35	4611.32	38834.6	35082.7	8929.37	9848.53	10873.2	25011.1	53069.3	4282.33	100651	39345.9	High
[K].MIAKNVLGLVPQALPK.[A]	1xBiotin [K4]; 1xOxidation [M1]	1	5	Q8N1G0	Q8N1G0 [436-451]	Q8N1G0 1xBiotin [K439]	Zinc finger protein 687 OS=Homo sapiens OX=9606 GN=ZNF687 PE=1 SV=1	1	1934.1	3.336	1.537	2.356	1.927	173.5	47.5	73	111.9	94.2	163.2	251.8	104.1	75.5	36.1	44.7	48.7	68.6	153.6	186.2	105.2	12.4	69.6	91.7	88.6	41574.4	64151.6	26517.8	19227.6	9200.43	11377.3	12405.7	17481.9	39136.9	47449.4	26805.5	3151.39	17731.6	23367.1	22564.7	High
[K].VDIDAPDVDVHGPDWHLKMPK.[MIV]	1xBiotin [K]; 1xOxidation [M19]	1	20	Q09666	Q09666 [731-751]; [2225-2245]; [2748-2768]; [4042-4062]; [4298-4318]	Q09666 1xBiotin [K]; 1xBiotin [K]; 1xBiotin [K]; 1xBiotin [K]; 1xBiotin [K]	Neuroblast differentiation-associated protein AHNAK OS=Homo sapiens OX=9606 GN=AHNAK PE=1 SV=2	1	2626.24	1.654	1.618	2.352	1.906	67.9	66.9	99.3	138.4	127.5	69.5	40.4	140	68.5	4.9	84.6	18.2	137	101.6	199.1	108.7	141.7	132.8	130.5	122.4	84868.1	49289.7	170985	83619.8	6008.47	103349	22273.5	167260	124073	243085	132769	172972	162174	159400	149463	High
[K].LAVTKPNNIKSMFIACAGK.[K]	1xBiotin [K10]; 1xCarbamidomethyl [C16]	1	1	P09884	P09884 [126-144]	P09884 1xBiotin [K135]	DNA polymerase alpha catalytic subunit OS=Homo sapiens OX=9606 GN=POLA1 PE=1 SV=2	1	2289.19	0.488	1.159	2.317	0.965	41.1	84.3	97.7	195.4	81.4	33.6	60.6	22.3	68.8	13.3	206.1	13.7	314.6	79.8	54.7	159.5	202.6	173.2	66.4	30.8	10392.3	18750.6	6919.01	21310.3	4124.94	63804.7	4245.11	97397.7	24691.4	16938	49381.4	62729.7	53622.7	20571.4	9521.75	Not Found
[R].ITGSVGKGLAAITMDK.[E]	1xBiotin [K7]; 1xOxidation [M14]	1	5	Q709C8	Q709C8 [3481-3496]	Q709C8 1xBiotin [K3487]	Vacuolar protein sorting-associated protein 13C OS=Homo sapiens OX=9606 GN=VPS13C PE=1 SV=1	1	1803.93	15.068	1.776	2.302	1.438	401	15.4	27.4	34.1	22.2	292.3	440.5	26.1	11.2	9	29.2	20	7.3	313.8	239.5	24.8	20.8	16.2	13.2	36.1	184166	277509	16429.8	7083.11	5699.24	18417.3	12580.6	4581.78	197682	150874	15643.1	13118.7	10182.5	8337.38	22762.4	High
[K].TPKISMPDVNLNLK.[G]	1xBiotin [K3]	1	2	Q09666	Q09666 [2181-2194]	Q09666 1xBiotin [K2183]	Neuroblast differentiation-associated protein AHNAK OS=Homo sapiens OX=9606 GN=AHNAK PE=1 SV=2	1	1795.94	1.415	2.272	2.286	1.969	92.7	65.5	129.2	83.7	129	36.7	108.7	68.9	48.7	114.1	21.5	96	259.3	82.2	62.2	49	290.2	66.8	99.7	95.9	7925.68	23505.6	14901	10533.9	24678.2	4639.4	20768.8	56062.9	17774.2	13461.4	10604	62764.6	14447.8	21566.9	20739.6	Not Found
[K].MKSTTQANR.[M]	1xBiotin [K2]	1	7	P78347	P78347 [93-101]	P78347 1xBiotin [K94]	General transcription factor II-I OS=Homo sapiens OX=9606 GN=GTF2I PE=1 SV=2	1	1262.6	2.053	1.876	2.277	1.577	116.4	56.7	106.4	131	89.5	102.1	107	133.5	52.1	32.3	130.8	97.7	130.7	93.4	123.7	120.4	73.5	58.6	162.1	82.2	16986.9	17795.3	22201.7	8667.15	5368.79	21753.4	16256.4	21737.8	15542.4	20583.1	20021.7	12227.3	9744.14	26955.8	13670.1	High
[K].KTAMAAAK.[A]	1xBiotin [K1]	1	2	P83731	P83731 [124-131]	P83731 1xBiotin [K124]	60S ribosomal protein L24 OS=Homo sapiens OX=9606 GN=RPL24 PE=1 SV=1	1	1017.52	0.73	1.032	2.246	0.653	82.7	83.4	86.1	187.3	60.5	75.9	25.3	71.8	72.4	104.1	69.6	63.8	143.7	74.8	59.6	162.7	440.6	15.1	52.6	68	18854.8	6292.43	17824.5	17985.6	25840.9	17268.8	15827.8	35680	18569.3	14788.4	40392.6	109376	3759.1	13048.8	16876.2	Not Found
[R].KFHCANLTSWPR.[W]	1xBiotin [K1]; 1xCarbamidomethyl [C4]	1	40	Q96SW2	Q96SW2 [231-242]	Q96SW2 1xBiotin [K231]	Protein cereblon OS=Homo sapiens OX=9606 GN=CRBN PE=1 SV=1	1	1742.83	1.855	1.694	2.225	1.501	112.2	60.5	101.9	134.6	90.8	139.9	98.3	113	62.2	60.9	54.2	105.4	92.6	102.6	161.1	103.2	135.6	92	91.5	87.5	2.90824e+06	2.0421e+06	2.34909e+06	1.29272e+06	1.26642e+06	1.12599e+06	2.19041e+06	1.92497e+06	2.13244e+06	3.34766e+06	2.14371e+06	2.81739e+06	1.91251e+06	1.90119e+06	1.81759e+06	High
[K].DGQKGIFLGDDEWR.[E]	1xBiotin [K4]	1	5	Q8TB72	Q8TB72 [33-46]	Q8TB72 1xBiotin [K36]	Pumilio homolog 2 OS=Homo sapiens OX=9606 GN=PUM2 PE=1 SV=2	1	1861.85	1.409	1.563	2.205	1.394	77	49.6	77.5	226.8	69.1	74.7	32.6	86.8	48.1	23.1	196.3	185.4	75.1	60.3	51	220	232.6	55.1	92	67	17658.1	7711.15	20532.9	11370.9	5472.19	46420.9	43856.4	17773.9	14254.4	12067.4	52031.7	55008.9	13039.9	21756	15852.1	High
[R].AGLNCSTENMPIKINLIAPPR.[Y]	1xBiotin [K13]; 1xCarbamidomethyl [C5]	1	6	P05198	P05198 [214-234]	P05198 1xBiotin [K226]	Eukaryotic translation initiation factor 2 subunit 1 OS=Homo sapiens OX=9606 GN=EIF2S1 PE=1 SV=3	1	2535.29	1.138	2.704	2.192	1.032	77.7	68.3	133.9	149.6	70.5	79.6	37.6	84.8	69.9	93.1	26.4	137.1	251.8	104	52.9	153.3	206.3	72.2	94.5	36.4	15842.2	7485.71	16880.4	13918.4	18524.1	5260.33	27285.4	50096.5	20694	10519.9	30504.1	41045.2	14369.5	18799.2	7245.62	High
[R].YGVYPVKGASGYPGAER.[N]	1xBiotin [K7]	1	3	Q8NE65	Q8NE65 [6-22]	Q8NE65 1xBiotin [K12]	Protein ZNF738 OS=Homo sapiens OX=9606 GN=ZNF738 PE=2 SV=1	1	1996.96	1.767	3.269	2.146	1.69	101.7	57.5	120	123.5	97.2	82.3	80.2	80.4	18.4	77.3	45.5	260.8	60.3	94.9	106.3	97.7	71.5	27.2	320.2	76.9	18672	18196.8	18245.2	4183.62	17539.4	10322.9	59153.5	13677.9	21522.4	24120.7	22157.9	16206.1	6158.42	72624.6	17443.8	Not Found
[K].ETDVFWKSLDFK.[E]	1xBiotin [K7]	1	7	P35251	P35251 [545-556]	P35251 1xBiotin [K551]	Replication factor C subunit 1 OS=Homo sapiens OX=9606 GN=RFC1 PE=1 SV=4	1	1740.83	2.712	2.465	2.099	1.546	138.1	50.9	125.5	106.8	78.7	134.2	163.2	100.3	27.1	49.5	68.7	121.9	191.4	44.8	103.8	171	36.6	30.5	180.5	76.5	18844.4	22915.3	14092.5	3810.47	6947.83	9644.59	17126.7	26877.8	6294.95	14581.8	24019.5	5138.59	4276.82	25349.7	10743.5	High
[K].APKISMPDFDLHLK.[G]	1xBiotin [K3]	1	7	Q09666	Q09666 [2576-2589]; [3998-4011]; [4254-4267]; [4456-4469]	Q09666 1xBiotin [K2578]; 1xBiotin [K4000]; 1xBiotin [K4256]; 1xBiotin [K4458]	Neuroblast differentiation-associated protein AHNAK OS=Homo sapiens OX=9606 GN=AHNAK PE=1 SV=2	1	1837.93	0.329	2.447	2.094	1.285	26.6	98.7	75.8	156.7	142.2	41	10.2	25.8	14.2	95.9	124.4	34.8	313	73.7	46.3	152.3	260.5	138.2	159.9	9.7	21086.8	5269.41	13299.6	7327.32	49370.8	64078.5	17933.4	161160	37944.4	23849.2	78397.6	134155	71164.7	82324.1	4990.52	Not Found
[R].LTTPVFGKGVAYDVPNPVFLEQK.[K]	1xBiotin [K8]	1	12	Q16850	Q16850 [134-156]	Q16850 1xBiotin [K141]	Lanosterol 14-alpha demethylase OS=Homo sapiens OX=9606 GN=CYP51A1 PE=1 SV=3	1	2745.43	0.493	0.474	2.081	1.402	44	89.3	38.4	185.8	142.4	25	71.2	37.8	45.3	76.6	229.1	25.6	108.6	33	159.4	162.2	147	63.6	193.5	122.2	7609.12	21683.5	11494.5	13803.3	23316.7	69730.8	7784.15	33054.6	10030.3	48528.4	49372.1	44758.8	19348.8	58896.2	37195.1	High
[K].SSVMDGAIASGVSKFATLSLHDR.[K]	1xBiotin [K14]	1	14	Q8TBZ3	Q8TBZ3 [447-469]	Q8TBZ3 1xBiotin [K460]	WD repeat-containing protein 20 OS=Homo sapiens OX=9606 GN=WDR20 PE=1 SV=2	1	2575.26	0.986	3.582	2.05	1.086	60.9	32.9	268.8	76	61.4	88	69.4	16.1	37.6	89.3	36.7	306.8	319.8	29.1	56.9	86.7	183.1	70	13.5	96.9	21093.2	16640.4	3863.34	9008.16	21399.9	8790.53	73515.5	76647	6985.08	13639.8	20777.2	43873.6	16781.4	3242.86	23229.7	High
[K].VDIDVPDVDVQGPDWHLKMPK.[V]	1xBiotin [K18]	1	13	Q09666	Q09666 [4170-4190]; [4634-4654]	Q09666 1xBiotin [K4187]; 1xBiotin [K4651]	Neuroblast differentiation-associated protein AHNAK OS=Homo sapiens OX=9606 GN=AHNAK PE=1 SV=2	1	2629.28	0.086	0.678	2.026	0.577	14.2	183.7	22.1	254.5	25.5	5.9	13	10	13.5	151.6	129.8	9.2	381.4	15.7	79.5	179.9	307.2	7.8	177.4	18	7942.04	17685.4	13600	18334.8	205649	176092	12429.5	517240	21230.3	107814	244026	416692	10574.9	240623	24461.1	Not Found
[-].MIGQKTLYSFFSPSPAR.[K]	1xAcetyl [N-Term]; 1xBiotin [K5]; 1xOxidation [M1]	1	14	P13051	P13051 [1-17]	P13051 1xAcetyl [N-Term]; 1xBiotin [K5]	Uracil-DNA glycosylase OS=Homo sapiens OX=9606 GN=UNG PE=1 SV=2	1	2214.07	3.016	1.087	2.001	1.038	185.2	61.4	66.7	122.9	63.8	131.2	179.3	104	82.1	32.8	43.5	47.3	19.9	177.5	168.4	87	40.9	45.2	13.4	327.5	50019.7	68391	39666	31319.1	12509.1	16582.5	18022.6	7599.1	67698.2	64218.8	33177.9	15611.1	17220.9	5110.67	124875	High
[R].VGAGFPKGSCPFQTATELMETTR.[I]	1xBiotin [K7]; 1xCarbamidomethyl [C10]	1	17	O94762	O94762 [655-677]	O94762 1xBiotin [K661]	ATP-dependent DNA helicase Q5 OS=Homo sapiens OX=9606 GN=RECQL5 PE=1 SV=2	1	2711.26	1.188	1.419	1.981	1.012	108.2	72.4	102.7	143.4	73.3	107.1	44.2	128.2	55.2	71.6	107.9	101.7	128	97.6	149	124	141.9	72.5	151.5	19.6	60174.4	24863.2	72037.6	31049.8	40252.1	60619.7	57135.8	71916.9	54827.6	83744.5	69712.8	79752.2	40752.5	85134.8	11012.2	High
[R].KSSGSAVGGKGIAPASPMLGNASNPNK.[A]	1xBiotin [K]	1	11	P27448	P27448 [454-480]	P27448 1xBiotin [K]	MAP/microtubule affinity-regulating kinase 3 OS=Homo sapiens OX=9606 GN=MARK3 PE=1 SV=5	2	2723.36	0.697	1.17	1.977	0.587	5	9	256.3	224.4	5.3	4.4	3.7	198.5	7.9	5.3	228.1	266.9	226.4	5.2	10.5	198.3	331	4.7	3.5	5.5	5951.85	4937.68	265667	10609.1	7086.54	305151	357111	302994	7022.92	14013.4	265341	442873	6223.26	4696.25	7385.75	High
[K].FKLQPPPLGR.[R]	1xBiotin [K2]	1	8	P50548	P50548 [377-386]	P50548 1xBiotin [K378]	ETS domain-containing transcription factor ERF OS=Homo sapiens OX=9606 GN=ERF PE=1 SV=2	1	1378.77	0.88	1.243	1.972	1.011	75.8	101.8	126.5	94.9	100.9	107.3	72.7	84.3	113.2	122	4.6	161.6	140.7	3.8	105.6	97.2	240.5	123.3	112.2	11.1	173164	117374	135958	182682	196784	7354.6	260820	227023	6210.74	170323	156816	388046	198906	181015	17960.3	High
[R].LGHAGGNQSDASHLLNQSGGAGEDCQIFSTPGHPKMIYSSSNLK.[T]	1xBiotin [K]; 1xCarbamidomethyl [C25]	1	6	Q9P2N5	Q9P2N5 [752-795]	Q9P2N5 1xBiotin [K]	RNA-binding protein 27 OS=Homo sapiens OX=9606 GN=RBM27 PE=1 SV=2	1	4794.21	1.038	1.366	1.951	1.096	23.7	22.8	79.3	349.4	24.8	53	19.5	19.1	9.8	18.8	223.7	196.6	65.2	13.4	19.1	287.6	290.8	20.4	252.2	10.7	64569.3	23758.9	23281.6	11904.5	22896	272491	239443	79470.5	16261.8	23229.6	350333	354203	24888.4	307203	13048.8	Peak Found
[R].VLPSNYNFEIPKTIWR.[I]	1xBiotin [K12]	1	5	Q9BZG8	Q9BZG8 [53-68]	Q9BZG8 1xBiotin [K64]	2-(3-amino-3-carboxypropyl)histidine synthase subunit 1 OS=Homo sapiens OX=9606 GN=DPH1 PE=1 SV=2	1	2203.14	0.812	2.04	1.941	2.269	50.4	62	126.5	120.4	140.7	52.2	30.2	82.5	12.9	64.2	181.2	158	131.1	76	160.6	124.7	33.4	145.7	165.6	81.6	24267	14045.9	38401.5	6020.2	29892.1	84299.8	73534.8	60979.2	35368	74727.6	58010.2	15559.2	67815	77040.5	37987.2	Not Found
[R].LVEDIFQQNVGKTSNIFGLQR.[I]	1xBiotin [K12]	1	8	Q9UPP1	Q9UPP1 [475-495]	Q9UPP1 1xBiotin [K486]	Histone lysine demethylase PHF8 OS=Homo sapiens OX=9606 GN=PHF8 PE=1 SV=3	1	2632.36	1.276	1.516	1.936	1.103	98	72.6	110	140.5	79	21.8	116.3	96	91.2	59.4	71.1	107.7	78.9	151	85.4	184.9	137.6	155.8	65.5	77.4	3563.93	19046.9	15724.5	14926	9722.98	11636.5	17637.7	12916.5	24728.9	13988	30264.4	22526.8	25503.8	10721.9	12665.6	Not Found
[K].TKTSSLAPVVGTTTTTPSPSAIK.[A]	1xBiotin [K2]	1	1	Q92733	Q92733 [224-246]	Q92733 1xBiotin [K225]	Proline-rich protein PRCC OS=Homo sapiens OX=9606 GN=PRCC PE=1 SV=1	1	2471.31	1.057	4.828	1.917	3.21	57.8	38.6	186.4	74	143.1	176.2	50.2	18	33.5	19.6	166.6	161.8	96.9	253.4	47.1	64.3	65.9	124.2	63	159.3	65766.7	18725.6	6720.07	12508.2	7322.84	62192.7	60391.5	36164.1	94583.3	17580.5	23981	24597.5	46346.4	23505.1	59442.8	Peak Found
[K].MLGEALSKNPGYIK.[L]	1xBiotin [K8]	1	3	Q99623	Q99623 [237-250]	Q99623 1xBiotin [K244]	Prohibitin-2 OS=Homo sapiens OX=9606 GN=PHB2 PE=1 SV=2	1	1746.89	0.344	0.295	1.916	1.121	93.1	93.9	27.7	180	105.3	79.8	14.6	97.8	42.6	355	80.5	20.2	23.7	28.6	84	154.2	223.4	77	128.3	90.2	19846	3643.56	24318	10592.3	88314.7	20019.4	5027.78	5905.99	7114.76	20897.2	38353.2	55569.1	19158.6	31913.6	22434.3	Not Found
[R].SKTPTPSVETLPHLRPFPASSHPR.[T]	1xBiotin [K2]	1	1	Q5T5Y3	Q5T5Y3 [1120-1143]	Q5T5Y3 1xBiotin [K1121]	Calmodulin-regulated spectrin-associated protein 1 OS=Homo sapiens OX=9606 GN=CAMSAP1 PE=1 SV=2	1	2865.48	0.724	1.67	1.913	1.416	53.9	74.4	124.2	142.3	105.3	4.8	81.5	56	11.9	77.3	112.5	153.8	129.1	91	147.8	179.9	126.4	109.4	97.9	120.7	3528.97	59954.4	41183.1	8733.25	56843.7	82792.1	113137	94950.1	66922.7	108763	132347	92962.2	80511.8	72028.8	88789.9	Not Found
[QK].SAVGFEYQGKTEK.[H]	1xBiotin [K10]	1	6	Q14247	Q14247 [135-147]; [209-221]	Q14247 1xBiotin [K144]; 1xBiotin [K218]	Src substrate cortactin OS=Homo sapiens OX=9606 GN=CTTN PE=1 SV=2	1	1669.79	0.117	1.328	1.905	0.799	7.8	117	155.3	126.4	93.5	8.6	7	18	14.9	153.6	130	172.7	186.7	20.6	121.8	140.6	292.5	113.8	103.9	15.3	10139.5	8243.1	21165.2	17536.2	180513	152880	202997	219439	24271.7	143132	165253	343837	133739	122179	18030.7	High
[R].EDQCSYKWWQK.[Y]	1xBiotin [K7]; 1xCarbamidomethyl [C4]	1	42	Q96SW2	Q96SW2 [216-226]	Q96SW2 1xBiotin [K222]	Protein cereblon OS=Homo sapiens OX=9606 GN=CRBN PE=1 SV=1	1	1783.76	1.356	1.592	1.875	1.11	114.7	62.7	127.1	122.1	73.5	126.2	85.1	115.7	62.8	63.2	97.8	128.2	135.2	99.9	123.2	126	117.7	74.2	69.7	75.1	2.29152e+06	1.54521e+06	2.10157e+06	1.13968e+06	1.14812e+06	1.77493e+06	2.32789e+06	2.45564e+06	1.81397e+06	2.23635e+06	2.28877e+06	2.13696e+06	1.34685e+06	1.26535e+06	1.36383e+06	High
[K].TAESQTPTPSATSFFSGKSPVTTLLECMHK.[L]	1xBiotin [K18]; 1xCarbamidomethyl [C27]	1	21	P55265	P55265 [596-625]	P55265 1xBiotin [K613]	Double-stranded RNA-specific adenosine deaminase OS=Homo sapiens OX=9606 GN=ADAR PE=1 SV=4	1	3466.63	0.661	2.213	1.857	2.677	51.7	57.9	128.1	107.5	154.9	70.1	8.3	50.7	12.6	56.8	154	135.5	125.8	86.6	164.1	105.6	99.4	152.2	180.5	97.7	72745.6	8626.99	52670.9	13049.4	59008.8	159859	140675	130577	89879	170382	109576	103212	157958	187395	101449	Peak Found
[K].FSDFLLDPYKYMTLNPSTK.[R]	1xBiotin [K10]; 1xOxidation [M12]	1	17	Q9UIG0	Q9UIG0 [288-306]	Q9UIG0 1xBiotin [K297]	Tyrosine-protein kinase BAZ1B OS=Homo sapiens OX=9606 GN=BAZ1B PE=1 SV=2	1	2522.2	2.49	1.446	1.851	0.516	299.8	40	57.9	74.1	28.2	58.5	245.8	249	191.5	32.8	23.5	5.5	47.5	280.3	189.4	60.7	46	34.3	12.1	23.1	38376.6	161205	163345	125598	21533.1	15412.7	3580.79	31139.4	183848	124247	39848.1	30182.6	22478.6	7954.26	15170.9	High
[-].MIKLFSLK.[Q]	1xAcetyl [N-Term]; 1xBiotin [K3]; 1xOxidation [M1]	1	1	P61081	P61081 [1-8]	P61081 1xAcetyl [N-Term]; 1xBiotin [K3]	NEDD8-conjugating enzyme Ubc12 OS=Homo sapiens OX=9606 GN=UBE2M PE=1 SV=1	1	1263.68	4.165	1.382	1.847	2.085	208.8	50.1	56.8	92.6	91.6	146.8	163.6	160.3	99.3	12.1	38.5	43.6	16.7	208.7	183.3	71.1	35.6	70.3	43	207	147479	164364	161009	99723.4	12151.3	38661.7	43832.6	16789	209646	184147	71396	35740.4	70632.2	43160.5	207889	Peak Found
[K].VDVSAPDVEMQGPDWNLKMPK.[I]	1xBiotin [K18]	1	18	Q09666	Q09666 [980-1000]	Q09666 1xBiotin [K997]	Neuroblast differentiation-associated protein AHNAK OS=Homo sapiens OX=9606 GN=AHNAK PE=1 SV=2	1	2582.21	0.297	2.152	1.827	1.773	15.3	70.8	152.3	129.3	132.4	12.1	14.7	59.9	40.7	68	73.2	146.3	332.3	48.7	11.7	124.2	300.3	129.8	127.2	11	20167.1	24549.1	99844.1	67891.5	113376	122073	243995	554146	81221.4	19470.4	207129	500925	216445	212090	18419.4	High
[K].AKGLEVPFVPMTLPTK.[V]	1xBiotin [K2]	1	3	P46019	P46019 [706-721]	P46019 1xBiotin [K707]	Phosphorylase b kinase regulatory subunit alpha, liver isoform OS=Homo sapiens OX=9606 GN=PHKA2 PE=1 SV=1	1	1954.05	0.414	0.575	1.779	0.975	53.8	130	74.8	114.7	126.7	52.2	35.3	49.6	47.1	119.8	176.5	70.8	58.6	68.9	105.7	93.7	313.9	133.7	57.2	116.8	9760.42	6603.59	9264.37	8805.29	22383.1	32967.9	13232.9	10955.7	12872.2	19748.1	17508.6	58646.9	24987.5	10694.4	21816.6	Not Found
[R].YPLLLPKGVVLK.[L]	1xBiotin [K]	2	8	Q9H869	Q9H869 [426-437]	Q9H869 1xBiotin [K]	YY1-associated protein 1 OS=Homo sapiens OX=9606 GN=YY1AP1 PE=1 SV=2	1	1565.95	1.358	1.454	1.777	0.997	103.1	75.9	110.4	134.9	75.7	90.6	121.3	109.5	80.6	17	142.4	33.5	135.9	117.2	149.6	143.3	122	34.7	80.4	121.9	60482.9	80997.7	73098.4	53820.9	11329.8	95082	22393.7	90743.6	78242.3	99837.4	95623.4	81420.1	23139.2	53664.2	81382.4	High
[K].EESDVPQWSSQFLQKSPLPTK.[R]	1xBiotin [K15]	1	5	Q96FZ2	Q96FZ2 [307-327]	Q96FZ2 1xBiotin [K321]	Abasic site processing protein HMCES OS=Homo sapiens OX=9606 GN=HMCES PE=1 SV=1	1	2657.29	0.471	1.332	1.768	1.41	42.4	96.8	75.3	168.1	117.5	46.2	17.2	36.5	83.2	35.4	98.2	64.7	245.2	47.2	173.5	144.6	136.9	101.1	220.1	50	13455.3	5014.54	10612.6	24219.3	10309.2	28571.2	18838.5	71380.6	13735.2	50503.7	42079.4	39851.3	29413.4	64066.3	14539.8	High
[R].SMLLSSEQLKLCVLEYQGK.[Y]	1xBiotin [K10]; 1xCarbamidomethyl [C12]	1	6	P42336	P42336 [231-249]	P42336 1xBiotin [K240]	Phosphatidylinositol 4,5-bisphosphate 3-kinase catalytic subunit alpha isoform OS=Homo sapiens OX=9606 GN=PIK3CA PE=1 SV=2	1	2452.23	0.507	0.633	1.762	0.497	78.8	84.2	106.7	190.7	39.6	71.5	26.6	70.2	52.4	75.1	280.9	33.2	152.8	95.2	170	170.5	92.3	35.3	139.7	34.4	9074.98	3372.55	8912.61	6651.22	9527.2	35662.8	4208.56	19398.4	12078.7	21573.7	21646	11719.4	4482.81	17735.4	4366.9	Not Found
[R].KQPMLDAATGKSVWGSLAVQNSPK.[G]	1xBiotin [K]; 1xOxidation [M4]	1	4	P18615	P18615 [332-355]	P18615 1xBiotin [K]	Negative elongation factor E OS=Homo sapiens OX=9606 GN=NELFE PE=1 SV=3	2	2755.39	25.798	3.088	1.753	3.35	375.6	13.3	40.4	23.3	47.5	513.1	36.5	492.7	12	19.9	17.4	53	40.1	61.4	15.9	30.6	38.9	39.7	62.3	66.6	169860	12082.2	163129	3967.99	6584.15	5769.64	17547.6	13273.5	20335.1	5260.13	10114.9	12881.5	13130.9	20610.9	22054	High
[R].NTFNFGSKNVSGISFTENMGSSQQK.[N]	1xBiotin [K8]	1	20	P49792	P49792 [1097-1121]	P49792 1xBiotin [K1104]	E3 SUMO-protein ligase RanBP2 OS=Homo sapiens OX=9606 GN=RANBP2 PE=1 SV=2	1	2935.33	9.606	1.614	1.753	2.188	104.2	10.8	118.2	125.8	141	115.2	200.9	112.4	11.3	12	91.3	5.9	147.4	130.7	139.1	160	7.7	156	199.7	10.4	226415	394736	220976	22148	23569.1	179391	11601.5	289626	256878	273335	314450	15074.4	306576	392523	20460.2	High
[R].TKVSSYPVALIPGQFQEYYK.[R]	1xBiotin [K2]	1	1	Q8WUB8	Q8WUB8 [248-267]	Q8WUB8 1xBiotin [K249]	PHD finger protein 10 OS=Homo sapiens OX=9606 GN=PHF10 PE=1 SV=3	1	2544.28	1.092	3.102	1.753	2.465	48	63.8	177	53.9	157.3	153.2	23.5	35.3	21.5	60.3	47	66.8	461.4	130.2	37.7	131.2	39.6	115.7	58.5	118	22197.7	3403.54	5113.84	3117.62	8734.93	6802.12	9670.49	66846.4	18862.3	5464.28	19009.1	5742.93	16764.5	8478.4	17091.1	Not Found
[K].TPLSTGGTLAFVSPSLAVHKSSSAVDR.[Q]	1xBiotin [K20]	1	18	Q86YP4	Q86YP4 [586-612]	Q86YP4 1xBiotin [K605]	Transcriptional repressor p66-alpha OS=Homo sapiens OX=9606 GN=GATAD2A PE=1 SV=1	1	2911.5	1.468	1.238	1.749	1.258	109.4	74.5	92.2	130.2	93.7	115.6	107	110.5	75.3	62.8	89.7	93.2	85.1	101.6	131.6	135	118.3	94.7	83.9	95.6	421619	390181	403031	274489	229119	327159	339884	310389	370458	479973	492145	431309	345343	306026	348468	High
[K].FLVEYKSAVEK.[K]	1xBiotin [K6]	1	6	O14929	O14929 [10-20]	O14929 1xBiotin [K15]	Histone acetyltransferase type B catalytic subunit OS=Homo sapiens OX=9606 GN=HAT1 PE=1 SV=1	1	1538.79	0.886	1.908	1.741	0.608	38.2	87.8	167.6	152.9	53.4	14.7	207.4	34.4	234	11	79.2	189.7	151.2	76.8	185.1	137.9	52	24.6	48.2	53.8	3756.57	52974.6	8790.66	59772.1	2803.16	20240.5	48454.5	38626.3	19620.4	47288.7	35238.4	13279.7	6290.65	12311.1	13749.6	High
[RK].KQEKTPK.[DT]	1xBiotin [K4]	2	10	Q9NYF8; P06748	Q9NYF8 [722-728]; P06748 [230-236]	Q9NYF8 1xBiotin [K725]; P06748 1xBiotin [K233]	Bcl-2-associated transcription factor 1 OS=Homo sapiens OX=9606 GN=BCLAF1 PE=1 SV=2 Nucleophosmin OS=Homo sapiens OX=9606 GN=NPM1 PE=1 SV=2	2	1084.58	1.191	1.219	1.74	1.293	98.9	76.3	93.1	133	98.7	79.4	101.8	100	73.3	77.3	85.5	94.2	133.2	71.1	96	134.6	148.8	130.3	99.9	74.5	15549.9	19935.4	19582.9	14342.5	15121.9	16734.4	18433.1	26081.6	13924.2	18794.6	26351.4	29121.6	25501.5	19545.3	14590.6	High
[R].MLAAKTVLAIR.[Y]	1xBiotin [K5]	1	7	Q9Y2X3	Q9Y2X3 [361-371]	Q9Y2X3 1xBiotin [K365]	Nucleolar protein 58 OS=Homo sapiens OX=9606 GN=NOP58 PE=1 SV=1	1	1412.81	1.31	2.77	1.739	3.257	59	45	126.4	78.3	191.3	125.1	16.6	54.3	40	64.3	41.4	153.6	116.3	110.9	72	22.1	172.7	176	209.4	125.2	40977.2	5423.95	17775.1	13108.9	21048.3	13569.6	50313	38073.4	36312.8	23591.4	7230.41	56567.8	57632	68557.3	41014.4	Peak Found
[K].LAPKGPSPTPEDVSMKEENLCQAFSDALLCK.[I]	1xBiotin [K4]; 2xCarbamidomethyl [C21; C30]	1	4	O95067	O95067 [86-116]	O95067 1xBiotin [K89]	G2/mitotic-specific cyclin-B2 OS=Homo sapiens OX=9606 GN=CCNB2 PE=1 SV=1	2	3658.73	0.432	1.734	1.726	0.648	38.3	88.7	153.8	161.7	57.5	22.7	29.7	112.7	73.8	68.8	62.8	119.4	137.6	88.6	18.9	127.5	125.5	448.1	19.2	44.6	4057.59	5318.48	20156.2	13202.1	12307.3	11224.6	21346.1	24595.8	15840.9	3376.9	22785.2	22436.5	80109	3433.17	7975.84	Not Found
[R].YSLQSANASSLSSGQLKSPSLSQSQASR.[V]	1xBiotin [K17]	1	14	Q9H2P0	Q9H2P0 [392-419]	Q9H2P0 1xBiotin [K408]	Activity-dependent neuroprotector homeobox protein OS=Homo sapiens OX=9606 GN=ADNP PE=1 SV=1	1	3095.51	1.733	1.295	1.714	1.741	118.1	68.1	82.5	116.8	114.4	137	120.2	97.8	6.7	83.9	69.4	84	78.9	108.6	118.9	113.6	122.7	116.4	95.9	146.1	294499	258531	210201	14316.3	180411	149158	180673	169688	233553	255644	244179	263727	250367	206240	314057	High
[R].GVITGSGSAADLFTKTASPLTTSR.[G]	1xBiotin [K15]	1	12	A7MD48	A7MD48 [256-279]	A7MD48 1xBiotin [K270]	Serine/arginine repetitive matrix protein 4 OS=Homo sapiens OX=9606 GN=SRRM4 PE=1 SV=2	1	2564.3	0.845	1.448	1.713	1.214	68.9	78.7	114	142.9	95.6	76.6	62.3	78.5	73.7	87.6	111.6	82.4	163.2	126.8	158.9	191.2	12.3	106.3	16.1	152.5	54728.1	44474.2	56084.3	52631.9	62552.7	79729.2	58828.5	116547	90559.5	113524	136597	8760.65	75930.2	11523.9	108910	Peak Found
[K].TPKISMPDVDFNLK.[G]	1xBiotin [K3]	1	1	Q09666	Q09666 [2309-2322]	Q09666 1xBiotin [K2311]	Neuroblast differentiation-associated protein AHNAK OS=Homo sapiens OX=9606 GN=AHNAK PE=1 SV=2	1	1830.91	0.902	3.988	1.701	1.66	45.1	54.5	217.3	92.7	90.4	16.7	22.4	50	27.1	43	18.5	16.1	108	540.2	21	46	96	44.9	8.6	441.3	7617.07	10211.4	22772.2	12325.2	19595.6	8443.67	7329.11	49159.1	246006	9555.54	20965.7	43720.4	20461.7	3909.3	200966	Not Found
[K].DQSLALSPKLECSGTILAHSNLR.[L]	1xBiotin [K9]; 1xCarbamidomethyl [C12]	1	8	P51957	P51957 [455-477]	P51957 1xBiotin [K463]	Serine/threonine-protein kinase Nek4 OS=Homo sapiens OX=9606 GN=NEK4 PE=1 SV=2	1	2736.38	1.323	2.488	1.694	3.021	68.6	49.3	122.6	110.6	148.9	32.3	61.3	56.5	24.4	40.6	312.2	134.7	61	101	133.3	41.3	91.1	73.8	213.8	122.7	5995.95	11376.8	10483.4	4530.63	7536.62	57948.8	24997.5	11318.8	18749.5	24746.6	7672.78	16918.9	13694.8	39691.4	22768.6	High
[K].SDEEDFVKVEDLPLKLTIYSEADLR.[K]	1xBiotin [K15]	1	6	Q15154	Q15154 [1958-1982]	Q15154 1xBiotin [K1972]	Pericentriolar material 1 protein OS=Homo sapiens OX=9606 GN=PCM1 PE=1 SV=5	2	3150.56	0.704	1.149	1.692	2.022	37.4	53.2	211.8	90	107.6	66.8	36.8	25.6	14.6	197.5	52.3	226.9	208.4	14.6	162.4	39.9	88.5	47	105.8	213	16655	9191.58	6380.07	3644.47	49269.5	13057.5	56605.1	51993.6	3636.97	40531.3	9945.23	22088.7	11716.6	26404.8	53136.3	High
[R].IHIGENPYKNADGLIAHAAPKPPQLR.[S]	1xBiotin [K9]	1	43	Q9UEG4	Q9UEG4 [590-615]	Q9UEG4 1xBiotin [K598]	Zinc finger protein 629 OS=Homo sapiens OX=9606 GN=ZNF629 PE=1 SV=2	1	3046.6	1.29	1.548	1.682	1.142	101.6	81.1	96.1	132.6	88.7	88	107.5	101.1	80.7	58.6	83.3	129	95.6	92.9	140.2	120.2	131.9	87.4	95.2	88.2	1.04399e+06	1.27503e+06	1.19907e+06	956648	695505	988305	1.52959e+06	1.13387e+06	1.10158e+06	1.66264e+06	1.42563e+06	1.56467e+06	1.03622e+06	1.1287e+06	1.04647e+06	High
[K].VELCSFSGYKIYPGHGR.[R]	1xBiotin [K10]; 1xCarbamidomethyl [C4]	1	14	P83731	P83731 [3-19]	P83731 1xBiotin [K12]	60S ribosomal protein L24 OS=Homo sapiens OX=9606 GN=RPL24 PE=1 SV=1	1	2196.04	1.289	1.321	1.68	0.961	84	84.4	111.5	141.8	78.3	88.9	85.6	136.5	105.9	19.3	89.3	118	139.9	79.7	160.1	150.1	121	104.2	82.9	18.6	103464	99718.6	158947	123313	22488.1	104023	137356	162872	92774.3	186413	174766	140921	121272	96484.6	21621.9	High
[K].LKDPEKGPVPTFQPFQR.[S]	1xBiotin [K6]	1	4	P18615	P18615 [96-112]	P18615 1xBiotin [K101]	Negative elongation factor E OS=Homo sapiens OX=9606 GN=NELFE PE=1 SV=3	2	2210.14	1.237	1.504	1.676	1.639	97.3	69.2	104.1	116	113.4	102.5	4.1	139.2	5	72.9	112.5	109.6	70.2	156.6	122.2	134.4	104.2	119.5	118.7	128.4	182754	7316.95	248114	8877.16	129970	200528	195418	125071	279155	217773	239545	185765	213043	211661	228871	High
[R].GGSPDLWKSSFFIEPQKPVFPETR.[K]	1xBiotin [K8]	1	14	Q96JM3	Q96JM3 [474-497]	Q96JM3 1xBiotin [K481]	Chromosome alignment-maintaining phosphoprotein 1 OS=Homo sapiens OX=9606 GN=CHAMP1 PE=1 SV=2	1	2975.48	1.164	1.619	1.664	1.538	110.6	66.9	108.3	111.3	102.9	124.3	19.5	119.2	52.8	72.1	106.8	116.6	131.8	89.2	93.3	124	119.9	91.1	128.6	110.9	138108	21639.2	132368	58658.9	80052.7	118646	129580	146378	99097	103634	137740	133191	101185	142854	123143	High
[K].NVLCSACSGQGGKSGAVQK.[C]	1xBiotin [K13]; 2xCarbamidomethyl [C4; C7]	1	3	O60884	O60884 [140-158]	O60884 1xBiotin [K152]	DnaJ homolog subfamily A member 2 OS=Homo sapiens OX=9606 GN=DNAJA2 PE=1 SV=1	1	2133.98	0.876	2.164	1.657	2.155	55.8	63.7	137.8	105.5	137.2	3.5	7.1	259.8	8.1	8.1	19.6	17.6	464.5	11.4	5.4	13.5	352.6	298.8	12.5	17.5	4355.45	8961.25	326408	10230.8	10178.1	24628.3	22135.6	583556	14282.6	6781.11	16951.1	442932	375421	15656.9	22046.6	Not Found
[R].NQDETEDTELQGMNEYLSSFKVAQYVVR.[E]	1xBiotin [K21]; 1xOxidation [M13]	1	12	Q14839	Q14839 [1261-1288]	Q14839 1xBiotin [K1281]	Chromodomain-helicase-DNA-binding protein 4 OS=Homo sapiens OX=9606 GN=CHD4 PE=1 SV=2	1	3535.6	4.904	0.406	1.652	2.07	225.3	45.9	16	117.6	95.1	171.5	246.9	145.5	167.5	7.4	35	3	12.2	155.7	187.3	89.5	12.2	15.5	72.4	178.4	273328	393376	231823	266860	11794.4	55732.6	4790.78	19400.4	248048	298535	142679	19486.5	24688.6	115381	284319	High
[K].GLGMQLKGPLGPGGR.[G]	1xBiotin [K7]	1	4	Q9NQS1	Q9NQS1 [224-238]	Q9NQS1 1xBiotin [K230]	Cell death regulator Aven OS=Homo sapiens OX=9606 GN=AVEN PE=1 SV=1	1	1663.88	0.606	1.359	1.652	1.597	47.1	80.8	109.8	133.4	129	62.5	51.4	51.2	84.5	88.1	88.9	119.8	149.1	77.4	21.8	153.1	145.6	140.8	204.8	60.9	20606.3	16950.7	16883	27852.5	29041.8	29289.2	39472	49113.7	25516.2	7174.51	50442.3	47971.3	46378.2	67491.2	20059.7	Not Found
[R].KGAAPAPPGK.[T]	1xBiotin [K1]	1	10	Q13428	Q13428 [384-393]	Q13428 1xBiotin [K384]	Treacle protein OS=Homo sapiens OX=9606 GN=TCOF1 PE=1 SV=3	1	1119.6	0.803	1.087	1.651	1.123	70.9	88.2	95.9	145.6	99.4	100	58	65.7	81.8	96.8	81.8	88.9	147.7	87.3	103.9	135	172.3	92.1	91.8	97	337325	195516	221659	275855	326501	275923	299969	498265	294551	350411	455531	581351	310737	309877	327196	High
[K].SSDQPLTVPVSPKFSTR.[F]	1xBiotin [K13]	1	9	Q9ULW0	Q9ULW0 [728-744]	Q9ULW0 1xBiotin [K740]	Targeting protein for Xklp2 OS=Homo sapiens OX=9606 GN=TPX2 PE=1 SV=2	1	2072.05	0.758	3.993	1.644	5.025	25.3	33.4	133.5	139.7	168	24.2	46.9	24.2	17.4	31.9	127.8	123.2	127.4	136.4	210.2	21.2	133.4	160.4	177.8	137.7	9088.28	17613	9089.66	6545.98	11992.3	48040.3	46283.4	47879.9	51271.1	78971.9	7948.59	50114.8	60263.5	66821.9	51731.9	Not Found
[K].QILFPKVNLSPVTPAK.[D]	1xBiotin [K6]	1	13	Q6ZU35	Q6ZU35 [547-562]	Q6ZU35 1xBiotin [K552]	Capping protein inhibiting regulator of actin dynamics OS=Homo sapiens OX=9606 GN=CRACD PE=1 SV=3	1	1978.12	0.594	0.723	1.638	1.154	54.3	91.5	66.1	149.8	138.2	30.6	63	51.6	86.9	28	177	14.5	201.7	62.8	150.5	142.3	130.2	131.3	204.3	25.2	11021.2	22674.9	18577.2	31277.8	10080.4	63706.3	5222.87	72596.4	22612.7	54170.1	51221.1	46856.4	47256	73530.1	9085.8	Not Found
[K].HGFSDNQKLWER.[N]	1xBiotin [K8]	1	3	Q8WW12	Q8WW12 [153-164]	Q8WW12 1xBiotin [K160]	PEST proteolytic signal-containing nuclear protein OS=Homo sapiens OX=9606 GN=PCNP PE=1 SV=2	1	1742.81	0.411	1.609	1.635	1.036	21.8	132	116.7	92.7	136.8	13.2	12.6	34.7	30.8	80.7	80.1	70.9	314.5	49.5	50.3	56.3	241.6	83	364.5	17.2	3847.3	3678.26	10096.6	8954.39	23483.1	23313.1	20615.5	91520.7	14412.1	14644.6	16367.8	70296.8	24153.6	106047	5012.09	Not Found
[K].MPKFSMPSLK.[G]	1xBiotin [K3]	1	2	Q09666	Q09666 [1003-1012]; [1131-1140]	Q09666 1xBiotin [K1005]; 1xBiotin [K1133]	Neuroblast differentiation-associated protein AHNAK OS=Homo sapiens OX=9606 GN=AHNAK PE=1 SV=2	1	1391.69	0.214	0.245	1.631	0.519	24	164.8	22.1	268.8	20.3	28.2	17.3	18.7	24.1	132	128	5.9	387	17.2	35.2	208.9	344.2	125	15.8	12.5	13939.2	8572.61	9231.87	11897.9	65228.6	63268.7	2916.22	191213	8500.25	17404.5	103212	170094	61751.6	7799.98	6180.07	Not Found
[K].TEVNSGFFYKSAEER.[E]	1xBiotin [K10]	1	14	P40227	P40227 [242-256]	P40227 1xBiotin [K251]	T-complex protein 1 subunit zeta OS=Homo sapiens OX=9606 GN=CCT6A PE=1 SV=3	1	1989.9	2.016	1.994	1.627	1.025	134.9	72.3	113.6	111.2	67.9	157.3	126.1	139.6	6.8	78	74.9	117.6	155.6	80.9	115.1	126.9	107.1	70.2	79.9	64	227706	182477	202154	9827.01	112923	108385	170239	225181	117179	166651	183681	155056	101675	115703	92597.8	High
[R].TPLAGPNIDYPVLYGKYLNGLGR.[L]	1xBiotin [K16]	1	10	Q8N2W9	Q8N2W9 [99-121]	Q8N2W9 1xBiotin [K114]	E3 SUMO-protein ligase PIAS4 OS=Homo sapiens OX=9606 GN=PIAS4 PE=1 SV=1	1	2717.41	0.662	1.107	1.622	1.291	58.3	88.1	97.1	142.8	113.7	18.8	49.5	196.3	46.3	74.8	107.2	79.5	82.5	118.6	265.6	121.4	52	96.6	14.1	176.8	5259.64	13881.9	55028.9	12980.2	20980.8	30043.9	22278.8	23136.7	33250.8	74462.9	34024.8	14576.9	27080.1	3961.31	49572.3	Not Found
[K].FKMPEMNIK.[VA]	1xBiotin [K2]	1	9	Q09666	Q09666 [806-814]; [934-942]; [2695-2703]; [2951-2959]; [3079-3087]; [3207-3215]; [3659-3667]; [3861-3869]; [3989-3997]; [4245-4253]; [4373-4381]; [4447-4455]	Q09666 1xBiotin [K807]; 1xBiotin [K935]; 1xBiotin [K2696]; 1xBiotin [K2952]; 1xBiotin [K3080]; 1xBiotin [K3208]; 1xBiotin [K3660]; 1xBiotin [K3862]; 1xBiotin [K3990]; 1xBiotin [K4246]; 1xBiotin [K4374]; 1xBiotin [K4448]	Neuroblast differentiation-associated protein AHNAK OS=Homo sapiens OX=9606 GN=AHNAK PE=1 SV=2	1	1363.66	0.369	2.166	1.61	0.942	28.6	136.8	115.7	98.1	120.8	28.5	7.5	53.8	2.7	136.4	145.9	115.4	316.1	56.5	38.6	97.8	235	120.5	137.5	7.6	45300.3	11968.9	85561.5	4353.67	216899	231995	183482	502498	89878.7	61348	155466	373496	191547	218588	12116.3	Peak Found
[K].VAEKLEALSVK.[E]	1xBiotin [K4]	1	10	P43487	P43487 [180-190]	P43487 1xBiotin [K183]	Ran-specific GTPase-activating protein OS=Homo sapiens OX=9606 GN=RANBP1 PE=1 SV=1	1	1412.78	0.716	1.118	1.609	0.791	64.6	90.1	100.8	154.8	89.8	5.7	70.2	95.5	123.8	98	91.9	160.5	65.7	109.5	199.2	168.2	71.6	98	97.6	44.6	4394.61	53998.1	73487.9	95287.8	75372	70693	123478	50544.2	84264.2	153284	129429	55098.1	75397.3	75077.2	34317.7	Not Found
[M].SESSSKSSQPLASK.[Q]	1xAcetyl [N-Term]; 1xBiotin [K6]	1	8	P17096	P17096 [2-15]	P17096 1xAcetyl [N-Term]; 1xBiotin [K7]	High mobility group protein HMG-I/HMG-Y OS=Homo sapiens OX=9606 GN=HMGA1 PE=1 SV=3	1	1690.8	1.025	1.588	1.606	1.785	76.6	74.8	95.1	120.1	133.5	3.7	82	76.5	2.5	111.4	74.7	81	95	176.9	120	117.9	147.8	146.8	133.3	130.4	23444.4	514892	480419	15593.6	699780	468918	508864	596274	1.11094e+06	753225	740584	927921	921899	837040	819093	Not Found
[K].EKYIDQEELNK.[T]	1xBiotin [K2]	4	2	P07900; P08238	P07900 [282-292]; P08238 [274-284]	P07900 1xBiotin [K283]; P08238 1xBiotin [K275]	Heat shock protein HSP 90-alpha OS=Homo sapiens OX=9606 GN=HSP90AA1 PE=1 SV=5 Heat shock protein HSP 90-beta OS=Homo sapiens OX=9606 GN=HSP90AB1 PE=1 SV=4	1	1634.77	2.204	9.859	1.593	2.828	56.4	30.4	300.1	57.4	55.6	243.8	41.1	24.2	29.1	22.2	11	279.8	218.6	179.3	45.6	17.5	41.8	31.1	274.5	40.5	105219	17736.7	10449.5	12573.4	9570.57	4740.57	120759	94360.7	77371.8	19661.1	7553.57	18061	13406	118476	17470.9	Peak Found
[R].DYMDTLPPTVGDDVGKGAAPNVVYTYTGK.[R]	1xBiotin [K16]	1	16	Q16630	Q16630 [51-79]	Q16630 1xBiotin [K66]	Cleavage and polyadenylation specificity factor subunit 6 OS=Homo sapiens OX=9606 GN=CPSF6 PE=1 SV=2	1	3270.53	0.506	1.759	1.593	0.574	43.9	104.7	143.5	166.7	41.2	43.2	34.4	73.8	108	102.9	68	138.1	189.9	141.2	9.7	164	223.6	40.5	123.7	39.1	26940.7	21482	46093.5	67400.2	64269.5	42468.6	86190.7	118573	88153.4	6044	102385	139571	25301.9	77213.4	24394.6	High
[K].ATMKTSTVSTAHASK.[V]	1xBiotin [K4]	1	5	Q86X10	Q86X10 [394-408]	Q86X10 1xBiotin [K397]	Ral GTPase-activating protein subunit beta OS=Homo sapiens OX=9606 GN=RALGAPB PE=1 SV=1	1	1746.85	0.999	1.485	1.586	0.471	106.1	70.7	144.5	145.4	33.3	60	90.4	35.7	40	330.3	35.8	81.6	292.7	53.1	82.2	88.8	56.8	220.1	18.8	13.7	16290	24569.7	9710.65	10857	89732.3	9722.53	22178.4	79514.8	14436.4	22322.5	24114.7	15416.8	59787.1	5117.15	3711.83	Not Found
[K].ADAGPSGQGDSVSIGKVVSTPGK.[T]	1xBiotin [K16]	1	12	Q7Z2K8	Q7Z2K8 [559-581]	Q7Z2K8 1xBiotin [K574]	G protein-regulated inducer of neurite outgrowth 1 OS=Homo sapiens OX=9606 GN=GPRIN1 PE=1 SV=2	1	2340.15	0.735	1.521	1.581	0.9	60.3	82	130.5	129.7	97.3	110	6.6	63.2	86	84.5	118.9	136.7	180.8	84.6	135.9	133.7	136.3	102	107	13.8	127106	7594.16	73042.5	99319.6	97629.8	137391	157999	208911	97703.9	157055	154485	157519	117843	123678	15949	High
[K].TQPTSLPKQPAPTTIGGLNK.[K]	1xBiotin [K8]	1	17	P27816	P27816 [719-738]	P27816 1xBiotin [K726]	Microtubule-associated protein 4 OS=Homo sapiens OX=9606 GN=MAP4 PE=1 SV=3	1	2275.21	0.877	1.497	1.573	1.105	79.4	90.6	135.6	115.9	78.4	76.3	5.6	92.1	96.6	64.4	87	84.9	162.7	130.2	111.3	104.5	151.9	186.1	71.1	75.3	118098	8657.44	142668	149513	99677.4	134717	131452	251993	201687	172401	161778	235241	288139	110108	116565	High
[K].VISGQKTTLFTQAAHGGQASLMK.[I]	1xBiotin [K6]; 1xOxidation [M22]	1	13	Q9ULM3	Q9ULM3 [901-923]	Q9ULM3 1xBiotin [K906]	YEATS domain-containing protein 2 OS=Homo sapiens OX=9606 GN=YEATS2 PE=1 SV=2	1	2616.33	14.954	2.617	1.573	8.662	159.5	10.7	119.6	117.9	92.4	128.6	210.5	136.5	164.8	6.1	9.1	102.4	15.9	133	183.7	100.9	9.6	73	79.1	146.6	172770	282782	183330	221407	8171.43	12259.5	137532	21385.3	178678	246791	135561	12855.1	98031.7	106187	196920	Peak Found
[R].GELDLTGAKQNTGVWLVK.[V]	1xBiotin [K9]	1	13	P13984	P13984 [5-22]	P13984 1xBiotin [K13]	General transcription factor IIF subunit 2 OS=Homo sapiens OX=9606 GN=GTF2F2 PE=1 SV=2	1	2155.12	1.488	1.227	1.572	0.5	128.6	86.4	106	135.8	43.2	109	51.4	209.7	87.1	58.7	73.2	15.3	114.3	89.8	115.1	25.9	374.2	23.9	115.8	36.6	21884.3	10329.9	42112	17498	11781.9	14704.4	3075.48	22961.7	18047.4	23114.2	5202.15	75165.3	4802.95	23259.4	7356.95	High
[R].ELEEENTSLKVIYTR.[S]	1xBiotin [K10]	1	7	O95613	O95613 [1696-1710]	O95613 1xBiotin [K1705]	Pericentrin OS=Homo sapiens OX=9606 GN=PCNT PE=1 SV=4	1	2050.02	2.899	4.09	1.569	1.106	119.7	41.3	168.8	86.1	84.1	222.1	43.8	72	24.8	13	274.1	101.6	190.9	59.9	20.4	51.9	255	50.6	105.4	14.4	52188.7	10302.5	16926.3	5839.21	3052.15	64411	23881.5	44857.7	14076	4789.34	12184.9	59930	11890	24772.9	3376.25	High
[K].VLEEANQAINPKLMQLVDHR.[G]	1xBiotin [K12]	1	6	Q92841	Q92841 [536-555]	Q92841 1xBiotin [K547]	Probable ATP-dependent RNA helicase DDX17 OS=Homo sapiens OX=9606 GN=DDX17 PE=1 SV=2	1	2544.31	1.261	0.895	1.568	4.029	48.2	38.3	34.3	60	319.3	33	27	218.3	261.4	26.2	11.3	23.5	10.1	40.5	34.3	245.2	41.1	218.7	263.9	45.5	14502	11842.3	95810.1	114703	11496.8	4956.58	10301.3	4435.15	17787.3	15039.8	107578	18022	95961.8	115819	19971.2	Not Found
[M].AASGSGMAQKTWELANNMQEAQSIDEIYK.[Y]	1xAcetyl [N-Term]; 1xBiotin [K10]; 2xOxidation [M7; M18]	1	1	Q92905	Q92905 [2-30]	Q92905 1xAcetyl [N-Term]; 1xBiotin [K11]	COP9 signalosome complex subunit 5 OS=Homo sapiens OX=9606 GN=COPS5 PE=1 SV=4	1	3471.55	1.145	1.03	1.564	0.543	108.3	94.7	97.5	148.1	51.4	19.1	261.2	95.9	117	46.6	83.8	86.3	32.2	155.4	183	131.1	38.9	6.6	45.5	197.8	9398.51	128535	47166.9	57546.4	22942.6	41209.7	42450.7	15824.6	76464.2	90025.9	64488.3	19119.5	3225.67	22374.6	97305.4	Not Found
[K].ESSVGGEDLDSYPDFLHKMTVVVLQK.[L]	1xBiotin [K]	1	5	Q9H582	Q9H582 [818-843]	Q9H582 1xBiotin [K]	Zinc finger protein 644 OS=Homo sapiens OX=9606 GN=ZNF644 PE=1 SV=2	1	3119.51	0.699	0.734	1.559	0.742	94.3	134.9	77.7	93	100.1	123	100.7	23.3	150.4	35.2	144.2	110.3	29.5	83.1	97.2	234.4	99.4	25.4	136.9	106.9	20203.1	16550.9	3827.16	24702.8	5784.14	23687.6	18119.7	4842.23	13650.7	15972.6	38514.4	16333.7	4174.56	22497.8	17569.8	Not Found
[K].TKFVGGIAQIIAAQEEMLKK.[E]	1xBiotin [K2]	1	5	Q9Y4G6	Q9Y4G6 [2492-2511]	Q9Y4G6 1xBiotin [K2493]	Talin-2 OS=Homo sapiens OX=9606 GN=TLN2 PE=1 SV=4	2	2401.3	1.643	1.485	1.55	1.068	116.6	70	116.5	122.3	74.7	118.3	121.5	131.7	82.6	72.9	72	122.7	121.4	31.5	128.1	19.9	127.4	212.7	77.9	59.6	19126.4	19647.8	21308.2	13364	11790.1	11640.7	19843.8	19633.2	5095.16	20712.5	3213.97	20603.3	34403.9	12592.7	9636.59	Not Found
[K].LTTTGQVTSPVKGASFVTSTNPR.[K]	1xBiotin [K12]	1	14	P49916	P49916 [202-224]	P49916 1xBiotin [K213]	DNA ligase 3 OS=Homo sapiens OX=9606 GN=LIG3 PE=1 SV=2	1	2575.32	1.224	1.231	1.537	1.516	94	76.8	94.6	118.1	116.5	91	119.8	70.6	134.3	74.4	50.9	81.3	114.5	91.5	147	91.7	114.3	118.7	87.2	112.7	97642.9	128522	75802.8	144129	79793.7	54662.6	87237.7	122891	98197.1	157683	98397.7	122661	127385	93562.6	120959	Peak Found
[K].TQESLKGILLHPEPIGAAK.[S]	1xBiotin [K6]	1	5	Q6ZNA4	Q6ZNA4 [29-47]	Q6ZNA4 1xBiotin [K34]	E3 ubiquitin-protein ligase Arkadia OS=Homo sapiens OX=9606 GN=RNF111 PE=1 SV=3	1	2228.21	1.691	2.687	1.537	0.71	104.9	72.8	158.6	111.9	51.7	68.5	183.6	81.9	56.9	40.5	57.6	123.9	220.2	108.8	87.4	25.2	196.6	184.9	23.7	40.4	17571.2	47103.4	21010.4	14590.4	10390.6	14768.5	31780.8	56505.8	27916.1	22422.4	6472.25	50433.2	47441.5	6084.1	10356.3	Not Found
[R].VETVKPGKIVWQEDPR.[L]	1xBiotin [K8]	1	1	Q76FK4	Q76FK4 [1063-1078]	Q76FK4 1xBiotin [K1070]	Nucleolar protein 8 OS=Homo sapiens OX=9606 GN=NOL8 PE=1 SV=1	1	2107.1	1.265	1.44	1.517	1.172	89.7	87.1	125.4	132.1	65.6	156.5	23.8	93.3	13	123.7	90.6	132.5	130.4	110.7	137.4	107.9	145.4	145	68.3	21.6	156090	23690.8	93039.3	12924.8	123355	90316.6	132149	130040	110439	137043	107591	144960	144612	68081	21555.8	Peak Found
[R].LDNLLNMAYGVKR.[FL]	1xBiotin [K12]	2	13	Q12926	Q12926 [239-251]	Q12926 1xBiotin [K250]	ELAV-like protein 2 OS=Homo sapiens OX=9606 GN=ELAVL2 PE=1 SV=2	1	1732.89	0.601	0.803	1.503	0.907	56.6	76.8	73.2	223.7	69.7	14.6	54.4	106.8	73.7	68.3	177.8	20.8	142.7	70.3	55.8	267.2	214.7	64.8	101.1	66.9	3191.53	11895.8	23381.6	16136.8	14954.6	38910.6	4546.62	31227.1	15379	12215	58482.3	46980.6	14177.9	22131.7	14638.7	High
[K].AALSSQQQQQLALLLQQFQTLKMR.[I]	1xBiotin [K22]; 1xOxidation [M23]	1	16	Q6Y7W6	Q6Y7W6 [646-669]	Q6Y7W6 1xBiotin [K667]	GRB10-interacting GYF protein 2 OS=Homo sapiens OX=9606 GN=GIGYF2 PE=1 SV=1	1	3014.59	2.488	1.088	1.497	0.793	183.6	72.3	78.6	108.2	57.3	121.5	185.3	167	95.3	65.7	48.8	71.5	48	171.3	148.4	68.8	98.4	16	52.2	141.7	151324	230816	208066	118722	81918.2	60822.8	89139	59835.5	213448	184907	85752.1	122592	19948.4	64982.9	176594	High
[R].SCPETLTHAVGMSESPIGPKSTMLR.[A]	1xBiotin [K20]; 1xCarbamidomethyl [C2]	1	2	Q68CZ2	Q68CZ2 [887-911]	Q68CZ2 1xBiotin [K906]	Tensin-3 OS=Homo sapiens OX=9606 GN=TNS3 PE=1 SV=2	1	2912.38	0.612	0.848	1.492	0.527	71.8	92.6	119.1	138.2	78.2	93.7	58.1	26.6	63.2	153.2	75	96.4	53.6	129.1	111.9	56.8	406.1	63.3	33.3	79.5	13448.9	8341.58	3815.88	9073.49	21977.2	10758.8	13827.7	7689.96	18519.7	16055.8	8147.44	58267.6	9086.23	4782.13	11411.3	Not Found
[R].KTEYISTEFNR.[Y]	1xBiotin [K1]	1	15	Q8N7H5	Q8N7H5 [133-143]	Q8N7H5 1xBiotin [K133]	RNA polymerase II-associated factor 1 homolog OS=Homo sapiens OX=9606 GN=PAF1 PE=1 SV=2	1	1613.76	1.21	1.209	1.486	1.094	125.7	75.8	91.7	112.7	94.1	126	129.2	86	113.1	71	76	108.3	86.4	91.9	107.8	114.2	112.9	94.3	77.7	105.4	184979	189656	126253	166007	104308	111529	159051	126799	134871	158341	167603	165729	138418	114097	154722	High
[R].EKIDFQHAHGLQELEFIR.[G]	1xBiotin [K2]	1	17	Q9Y4E5	Q9Y4E5 [105-122]	Q9Y4E5 1xBiotin [K106]	E3 SUMO-protein ligase ZNF451 OS=Homo sapiens OX=9606 GN=ZNF451 PE=1 SV=2	1	2436.21	1.234	1.25	1.483	1.378	102.5	73.4	93.9	126.4	103.8	70.7	101.5	114.9	70.7	93.1	72.6	93	116.4	80.4	102.1	125.1	138.1	97.5	121.1	102.8	171366	245985	278343	171421	225598	176015	225288	282057	194782	247376	303178	334599	236145	293400	249143	High
[R].EFLAHAPTKGLWMPLGK.[E]	1xBiotin [K9]	1	5	Q8TA86	Q8TA86 [82-98]	Q8TA86 1xBiotin [K90]	Retinitis pigmentosa 9 protein OS=Homo sapiens OX=9606 GN=RP9 PE=1 SV=2	1	2122.1	0.353	1.584	1.479	2.291	37.8	31.7	50.3	121.2	259	5.7	32.7	34.4	27.5	16.2	219.2	26.4	200.3	43.5	23.9	207.5	104.8	296.8	224	37.1	3150.44	18076.5	18997.9	15161.4	8935.4	121017	14552.4	110587	24018.7	13211	114578	57879.7	163894	123709	20468.2	Not Found
[K].LSGPSLKMPSLEISAPK.[V]	1xBiotin [K7]	1	14	Q09666	Q09666 [4899-4915]	Q09666 1xBiotin [K4905]	Neuroblast differentiation-associated protein AHNAK OS=Homo sapiens OX=9606 GN=AHNAK PE=1 SV=2	1	1981.05	0.211	1.119	1.473	1.057	29.7	150.6	20.6	153.5	145.7	32.9	29.6	16	11.8	155.6	150	20.5	325.7	13.2	25	152.9	229.2	145.2	164.5	27.9	19418.8	17459.2	9435.72	6977.8	91918.7	88643.7	12106.4	192413	7810.21	14783.1	90346.7	135428	85793.6	97178.2	16511.3	High
[R].KGAAPTPPGK.[T]	1xBiotin [K1]	1	10	Q13428	Q13428 [909-918]	Q13428 1xBiotin [K909]	Treacle protein OS=Homo sapiens OX=9606 GN=TCOF1 PE=1 SV=3	1	1149.61	1.041	1.2	1.461	1.082	87.8	84.3	113.3	123.3	91.3	97.5	84.2	80.8	73	116.7	80.9	133.1	108.6	87.6	72.2	118.2	171	87.5	106	82.8	251011	216892	208195	187967	300496	208295	342701	279811	225527	185963	304409	440396	225369	273007	213166	Peak Found
[K].VFAEHKISYSGQFLVK.[S]	1xBiotin [K6]	1	13	Q9NZI8	Q9NZI8 [21-36]	Q9NZI8 1xBiotin [K26]	Insulin-like growth factor 2 mRNA-binding protein 1 OS=Homo sapiens OX=9606 GN=IGF2BP1 PE=1 SV=2	1	2079.07	1.404	1.041	1.46	0.722	117.2	112.2	113.9	115.5	41.3	117.7	173.5	87.6	112.7	13.8	123.6	128.7	73.3	114.4	180.4	114.2	116	89.2	41.5	13.4	160111	236019	119122	153368	18719.7	168141	175046	99751.4	155633	245454	155286	157810	121403	56421	18167.2	High
[K].SGPTVTKVVTVVTTK.[K]	1xBiotin [K7]	1	28	Q7L014	Q7L014 [257-271]	Q7L014 1xBiotin [K263]	Probable ATP-dependent RNA helicase DDX46 OS=Homo sapiens OX=9606 GN=DDX46 PE=1 SV=2	1	1742.97	1.443	1.179	1.459	1.022	122.6	81	95.5	118.1	82.8	121.1	124.9	97.1	76	80	86.6	88.8	132.8	94.3	136.4	116.6	90.5	71.2	81.8	102.1	435927	449723	349517	273630	287858	311688	319633	477976	339398	491228	419848	325959	256224	294331	367415	High
[K].VGVGTCGIADKPMTQYQDTSKYNVR.[H]	1xBiotin [K21]; 1xCarbamidomethyl [C6]	1	10	O75940	O75940 [209-233]	O75940 1xBiotin [K229]	Survival of motor neuron-related-splicing factor 30 OS=Homo sapiens OX=9606 GN=SMNDC1 PE=1 SV=1	1	3014.42	0.026	1.248	1.453	1.029	2.9	122.6	153.1	107.2	114.1	4.3	3.8	3.3	3.8	166.9	160.3	200.1	205.3	11.8	20.5	140.2	242.5	149.1	171.8	16.3	4723.93	4258.33	3713.04	4184.74	185166	177866	222002	227840	13049.3	22777	155542	269131	165492	190604	18132.6	Not Found
[R].IMKAQALR.[D]	1xBiotin [K3]	3	16	P07900; P08238	P07900 [613-620]; P08238 [605-612]	P07900 1xBiotin [K615]; P08238 1xBiotin [K607]	Heat shock protein HSP 90-alpha OS=Homo sapiens OX=9606 GN=HSP90AA1 PE=1 SV=5 Heat shock protein HSP 90-beta OS=Homo sapiens OX=9606 GN=HSP90AB1 PE=1 SV=4	1	1156.63	1.011	1.211	1.449	1.152	80.5	80.7	97.7	120.6	120.4	106.9	80.2	77.3	80.4	105.7	75.9	97.3	107	96.7	120.1	110	130.7	120	121.8	70	1.64459e+06	1.23455e+06	1.18963e+06	1.23709e+06	1.62711e+06	1.1684e+06	1.49801e+06	1646443	1.48772e+06	1.84826e+06	1.69275e+06	2.01208e+06	1.84615e+06	1.87414e+06	1.07722e+06	High
[R].VNLIYGTISDGCTEQSCPVMSGGPKYEYR.[W]	1xBiotin [K25]; 2xCarbamidomethyl [C12; C17]	1	8	Q96BX8	Q96BX8 [72-100]	Q96BX8 1xBiotin [K96]	MOB kinase activator 3A OS=Homo sapiens OX=9606 GN=MOB3A PE=1 SV=1	1	3507.57	1.156	0.821	1.448	3.424	98.4	95.4	55.2	117.1	133.8	71.5	20.6	95.9	70.1	69.4	17.8	26.8	40.1	57.5	85.1	25.8	382.4	97.3	378.5	61.1	16628.2	4792.81	22295	16292.6	16122.4	4147.26	6225.76	9319.25	13371.7	19778.8	6005.47	88877.6	22606.1	87964.2	14201.6	Not Found
[K].VQILPECVLPSTMSAVQLESLNKCQIFPSKPVSR.[E]	2xBiotin [K23; K30]; 2xCarbamidomethyl [C7; C24]	1	4	Q96SW2	Q96SW2 [182-215]	Q96SW2 2xBiotin [K204; K211]	Protein cereblon OS=Homo sapiens OX=9606 GN=CRBN PE=1 SV=1	1	4308.17	3.931	0.86	1.445	0.89	235.8	60	51.6	98	54.6	79.9	210.3	305.1	53.5	36.9	65.1	17.4	46	320.3	87.4	45.7	94.1	31.3	58	48.7	20977.3	55192.3	80079.1	14039.1	9678.31	17096.9	4568.57	12077.7	84044.5	22946.8	12002.3	24706.5	8226.11	15217.5	12785.8	Not Found
[K].SLLPKESR.[L]	1xBiotin [K5]	1	13	Q9ULU4	Q9ULU4 [1173-1180]	Q9ULU4 1xBiotin [K1177]	Protein kinase C-binding protein 1 OS=Homo sapiens OX=9606 GN=ZMYND8 PE=1 SV=2	1	1155.62	1.657	1.021	1.443	1.074	130.8	78.9	82.9	122.6	84.7	132	150.3	100.4	88.9	78.3	79.6	79.9	86.8	83.7	128.4	102.2	123.7	79.8	85.5	100.5	803050	914358	610657	541114	476448	484635	486459	528088	509083	781035	621649	752588	485756	520258	611725	High
[K].VQAVHNLKMFWQSTPQHSTGPMK.[I]	1xBiotin [K8]; 1xOxidation [M]	1	19	Q96AY4	Q96AY4 [2354-2376]	Q96AY4 1xBiotin [K2361]	Tetratricopeptide repeat protein 28 OS=Homo sapiens OX=9606 GN=TTC28 PE=1 SV=4	1	2894.39	0.768	1.385	1.443	0.535	14.8	111.2	154	160.5	59.5	11.1	11.7	149.6	87.5	9.1	194.8	178.4	119.4	121.2	126.2	156.6	85.1	197.9	46.8	4.6	22156.5	23260.9	298505	174530	18179.7	388709	355842	238150	241800	251880	312365	169846	394937	93423.8	9194.12	High
[K].SGLTGYIKGIFGFR.[S]	1xBiotin [K8]	1	44	Q9UHB9	Q9UHB9 [613-626]	Q9UHB9 1xBiotin [K620]	Signal recognition particle subunit SRP68 OS=Homo sapiens OX=9606 GN=SRP68 PE=1 SV=2	1	1741.91	2.151	2.722	1.441	1.423	125.4	53.6	146.2	98.6	76.2	82.4	135.3	117.5	38.3	136.8	50.2	137	173	104.3	92.4	123.1	55.2	71.4	57.2	125.8	465637	764426	663937	216504	772952	283530	773820	977081	589355	522037	695289	312063	403488	322881	710500	High
[K].DFSGDMCKLK.[W]	1xBiotin [K]; 1xCarbamidomethyl [C7]	1	7	P17480	P17480 [62-71]	P17480 1xBiotin [K]	Nucleolar transcription factor 1 OS=Homo sapiens OX=9606 GN=UBTF PE=1 SV=1	1	1426.62	0.96	1.15	1.441	1.322	83	84.1	100.6	121.1	111.2	121.3	33.2	94.3	95.5	126.3	87.9	114.3	145.3	12.8	15.9	137.6	197.9	175.9	126.3	15.7	88101.4	24101	68468.2	69352.4	91732.7	63817.8	82998.6	105524	9277.6	11549.3	99917.9	143717	127728	91690.4	11398	Peak Found
[K].LPEGESAPLELPAPPALPPKIFYIK.[Q]	1xBiotin [K]	1	14	Q96C00	Q96C00 [262-286]	Q96C00 1xBiotin [K]	Zinc finger and BTB domain-containing protein 9 OS=Homo sapiens OX=9606 GN=ZBTB9 PE=1 SV=1	1	2913.58	1.45	1.673	1.438	1.823	127	63.6	106.5	103.8	99.1	139.7	129.5	54.8	64.9	37.8	104.6	108.6	63.8	133.8	150.5	105.8	15.7	101	98.8	190.8	90231.4	83638.2	35390.5	41904.8	24414.2	67588.8	70121.1	41185.4	86414.1	97202.5	68359.5	10156.4	65261	63791.3	123220	Peak Found
[K].MSNADFAKLFLR.[K]	1xBiotin [K8]; 1xOxidation [M1]	1	17	Q15020	Q15020 [951-962]	Q15020 1xBiotin [K958]	Squamous cell carcinoma antigen recognized by T-cells 3 OS=Homo sapiens OX=9606 GN=SART3 PE=1 SV=1	1	1654.81	2.324	1.004	1.437	1.063	175	75.3	75.6	108.2	65.8	118.3	190.3	134.9	159.8	10.1	58	58.3	44.2	152.8	200.7	83.4	55.2	13.4	50.7	169.8	154360	248291	175966	208440	13165.2	75712.1	75999	57711.9	199312	261777	108777	71985	17423.3	66186.3	221525	High
[K].HFTILDAPGHKSFVPNMIGGASQADLAVLVISAR.[K]	1xBiotin [K11]; 1xOxidation [M17]	2	2	P15170	P15170 [153-186]	P15170 1xBiotin [K163]	Eukaryotic peptide chain release factor GTP-binding subunit ERF3A OS=Homo sapiens OX=9606 GN=GSPT1 PE=1 SV=1	1	3774.95	5.027	1.472	1.427	0.894	148.4	94.2	94.9	89.2	73.3	83.7	522.5	114.3	16.6	79	72.6	47.5	116.4	73.1	68.7	36.6	112.8	85	14.9	56.4	17861.8	111550	24398.2	3553.07	16873.6	15488.8	10133.9	24845.7	15603.4	14656.4	7812.4	24078.5	18147.9	3177.96	12051.3	Not Found
[K].GSKFITSSASDFSDPVYK.[E]	1xBiotin [K3]	1	5	Q8IV48	Q8IV48 [50-67]	Q8IV48 1xBiotin [K52]	3'-5' exoribonuclease 1 OS=Homo sapiens OX=9606 GN=ERI1 PE=1 SV=3	1	2162.01	4.346	1.525	1.426	0.843	278.4	43.6	66.5	62.2	49.3	282.8	79.8	252.3	65.1	38.6	39.6	85.7	59.5	60.3	24	56.4	333.7	44.6	54.9	22.7	77279.4	21808.2	68938.6	17780.8	10534.5	10808	23427.6	16248.9	16481.6	6554.42	15407.4	91188.8	12198.3	14997	6206.53	High
[K].SIPLECPLSSPKGVLFSSK.[S]	1xBiotin [K12]; 1xCarbamidomethyl [C6]	1	10	Q92667	Q92667 [142-160]	Q92667 1xBiotin [K153]	A-kinase anchor protein 1, mitochondrial OS=Homo sapiens OX=9606 GN=AKAP1 PE=1 SV=1	1	2272.17	1.268	2.167	1.425	0.8	109.9	86.6	144.9	96.6	62	95.8	124.1	131.5	19.7	97.8	107	232.8	163.6	42.8	31.8	152.5	109	70	36	85.6	14574.8	18882.6	20010.3	3004.94	14888.8	16281.7	35430.9	24899.5	6511.11	4839.74	23203.8	16594.6	10650.6	5480.02	13019.9	High
[R].ASQESTDIHLQPLKTQLK.[S]	1xBiotin [K]	1	2	Q8NF99	Q8NF99 [158-175]	Q8NF99 1xBiotin [K]	Zinc finger protein 397 OS=Homo sapiens OX=9606 GN=ZNF397 PE=1 SV=2	1	2263.18	0.215	1.304	1.422	0.658	25.5	118.8	154.9	175.5	25.3	9.3	29	25.9	29.5	185.1	120.5	157.1	188	90.6	202.9	178	41.9	25.7	197.1	19.4	5327.78	16537.5	14748.3	16833.2	105584	68725	89647.5	107279	51696.1	115741	101538	23933.3	14660.5	112451	11078.2	Not Found
[K].YEYKSDQWKPLNLEEK.[K]	1xBiotin [K4]	1	3	Q04637	Q04637 [594-609]	Q04637 1xBiotin [K597]	Eukaryotic translation initiation factor 4 gamma 1 OS=Homo sapiens OX=9606 GN=EIF4G1 PE=1 SV=4	1	2296.1	0.91	1.723	1.414	1.424	86.4	95	68.5	134.3	115.8	101.4	37.8	102.4	7.5	120.9	111.5	80.4	208.2	25.7	5.4	157.6	204.2	135.9	172.2	29	63892.3	23813.1	64508.8	4721.23	76121	70211.3	50608.3	131123	16210.6	3390.9	99257.4	128641	85574.8	108430	18259.9	Peak Found
[R].DKWDQYKGVGVALDDPYENYR.[R]	1xBiotin [K]	1	14	Q8IWX8	Q8IWX8 [878-898]	Q8IWX8 1xBiotin [K]	Calcium homeostasis endoplasmic reticulum protein OS=Homo sapiens OX=9606 GN=CHERP PE=1 SV=3	2	2757.26	1.132	1.373	1.412	0.919	86.3	76.2	104.6	129.9	103	100.9	18.2	133.5	15.7	89.2	152.8	122.4	148.2	102.7	22.1	177.2	152	140.3	120.5	4.4	106453	19157.6	140861	16525.5	94061.6	161161	129118	156405	108332	23342.1	186942	160333	148054	127151	4625.59	High
[K].VMTSGTGAPAKIITAVPK.[I]	1xBiotin [K11]	1	26	P51610	P51610 [803-820]	P51610 1xBiotin [K813]	Host cell factor 1 OS=Homo sapiens OX=9606 GN=HCFC1 PE=1 SV=2	1	1968.07	1.087	1.608	1.411	0.858	97.5	91.1	105.7	127.5	78.2	110.5	86.1	122.6	5	112.8	103.3	119.8	181.4	76.4	95.1	144.5	159.2	88.6	90.4	4.4	361874	281730	401320	16424.8	369330	338161	392115	593903	250042	311371	473039	521080	290003	296001	14465.2	High
[R].ATPTKAPAPVVLGSPVVLGPPVGQAR.[V]	1xBiotin [K5]	1	16	Q6ZN55	Q6ZN55 [151-176]	Q6ZN55 1xBiotin [K155]	Zinc finger protein 574 OS=Homo sapiens OX=9606 GN=ZNF574 PE=1 SV=2	1	2705.52	1.251	1.093	1.404	1.201	105.1	84	92	117.9	100.9	5.7	145.5	108.8	76.8	101.8	86.9	83.9	95.2	106.8	128.7	122	118.8	100.7	114	104.5	5256.03	134390	100511	70906.8	94067.3	80320.7	77482.5	87995.4	98661.4	118865	112738	109787	92988.3	105284	96504.5	High
[R].GPPASSPAPAPKFSPVTPK.[F]	1xBiotin [K]	1	14	Q15942	Q15942 [254-272]	Q15942 1xBiotin [K]	Zyxin OS=Homo sapiens OX=9606 GN=ZYX PE=1 SV=1	1	2059.07	0.397	1.224	1.403	0.088	48.5	122.1	149.4	169.2	10.8	121.7	14	48.5	125.2	122	98.7	149.3	153.6	78.1	191.1	138.5	169.1	73.7	5.8	10.7	132565	15295.7	52800.1	136387	132935	107509	162673	167327	85032.1	208167	150856	184170	80337.3	6275.67	11708.8	High
[R].FEHSAKLR.[R]	1xBiotin [K6]	1	2	Q9UPT9	Q9UPT9 [412-419]	Q9UPT9 1xBiotin [K417]	Ubiquitin carboxyl-terminal hydrolase 22 OS=Homo sapiens OX=9606 GN=USP22 PE=1 SV=2	1	1213.61	1.518	2.712	1.401	2.518	92.8	74.4	108.7	101.2	122.8	121.2	3.5	97.3	77.9	2.1	79.8	113.9	88.7	216.5	106	65.7	111.8	86	128.7	201	328945	9618.01	264055	211596	5627.69	216713	309322	240686	587768	287924	178295	303563	233416	349350	545620	High
[K].KHVGGR.[V]	1xBiotin [K1]	1	1	P78347	P78347 [193-198]	P78347 1xBiotin [K193]	General transcription factor II-I OS=Homo sapiens OX=9606 GN=GTF2I PE=1 SV=2	1	879.462	1.404	1.213	1.4	1.383	109	77.6	94.1	111.9	107.3	125	95.1	111.3	76.6	79.3	83.7	96.1	101.7	91.5	84.8	114.3	117.2	125.7	88	109.6	26966.4	20523.3	24010.3	16520.3	17103.5	18068	20740.5	21943	19734	18286.9	24659.4	25289.9	27129.3	18989.7	23646.2	Peak Found
[R].SKVEETTEHLVTKSR.[L]	1xBiotin [K13]	1	5	P52732	P52732 [1033-1047]	P52732 1xBiotin [K1045]	Kinesin-like protein KIF11 OS=Homo sapiens OX=9606 GN=KIF11 PE=1 SV=2	2	1970	4.021	1.565	1.399	2.443	193.7	48.2	73.2	67.4	117.6	186.1	225.3	78.6	46.3	49.9	43.2	134.3	67.6	70.3	126.1	64.8	52.2	105.4	137	113	6.40461e+06	7.75379e+06	2.70334e+06	1.59268e+06	1.71891e+06	1.48538e+06	4.62045e+06	2.32501e+06	2.41911e+06	4.34055e+06	2.22882e+06	1.79772e+06	3.6283e+06	4.71294e+06	3.8875e+06	Peak Found
[K].AYSFKEQIIELELKEEIK.[K]	1xBiotin [K5]	1	27	Q92616	Q92616 [798-815]	Q92616 1xBiotin [K802]	eIF-2-alpha kinase activator GCN1 OS=Homo sapiens OX=9606 GN=GCN1 PE=1 SV=6	2	2436.27	1.3	1.31	1.386	0.85	108.9	84	111	125.3	70.8	107.3	103.4	141.6	89.7	79.5	82.7	94.7	109.3	117.5	123.4	124.3	61.5	67.6	69.7	127.9	845481	814639	1.11571e+06	706603	626654	651615	745977	861706	925634	972721	979535	484555	532684	549173	1.00803e+06	High
[K].AAVTPGKK.[A]	1xBiotin [K]	1	22	P19338	P19338 [81-88]	P19338 1xBiotin [K]	Nucleolin OS=Homo sapiens OX=9606 GN=NCL PE=1 SV=3	1	997.55	1.194	1.092	1.384	1.303	103.9	87	88	107.7	113.4	121.4	65.4	106.5	73.8	89.9	89.2	80.6	123.4	90.1	102.1	110.4	146.6	116.2	117.2	67.3	694385	373884	609031	421718	513885	509925	460703	705392	515412	583667	631153	838174	664549	669900	385039	High
[K].GQPLCVLSAMKMETVVTSPMEGTVR.[K]	1xBiotin [K11]; 1xCarbamidomethyl [C5]; 2xOxidation [M]	1	444	P11498	P11498 [1134-1158]	P11498 1xBiotin [K1144]	Pyruvate carboxylase, mitochondrial OS=Homo sapiens OX=9606 GN=PC PE=1 SV=2	1	2979.41	1.663	0.712	1.376	0.962	156.5	94.1	39.9	148.5	61	86.6	195.2	109.3	161.1	21.3	65.7	27.9	15.2	187.1	221.7	103.7	22.4	42.6	20.5	219.7	1.50536e+07	3.39358e+07	1.90129e+07	2.80181e+07	3.71129e+06	1.143e+07	4.84558e+06	2.64201e+06	3.25372e+07	3.85459e+07	1.80315e+07	3.88951e+06	7.40778e+06	3.56976e+06	3.82082e+07	High
[K].ENKTIVFVETK.[R]	1xBiotin [K3]	1	2	P17844	P17844 [341-351]	P17844 1xBiotin [K343]	Probable ATP-dependent RNA helicase DDX5 OS=Homo sapiens OX=9606 GN=DDX5 PE=1 SV=1	1	1533.8	0.776	0.936	1.374	0.81	31.7	115.9	108.5	150	93.9	134.6	16.2	34.8	20.9	135.4	127.3	134.6	119.1	16.7	186	107	164.8	103.1	12.1	187.2	64006.9	7726.57	16569.1	9958.81	64409.3	60536.7	64044.5	56669.4	7947.53	88472.7	50897.4	78366.9	49054.1	5771.24	89031.3	Peak Found
[R].QQEGFKGTFPDAR.[E]	1xBiotin [K6]	1	81	Q15233	Q15233 [366-378]	Q15233 1xBiotin [K371]	Non-POU domain-containing octamer-binding protein OS=Homo sapiens OX=9606 GN=NONO PE=1 SV=4	1	1706.8	1.21	1.215	1.373	0.912	101.2	83.7	112.9	114.8	87.4	94.6	133.1	95.1	119	77	78.6	107.9	106.1	93.6	126.1	106.1	107.9	70.2	82.1	102.6	4.27107e+06	6.00805e+06	4.29504e+06	5.37466e+06	3.47772e+06	3.54908e+06	4.87308e+06	4.78928e+06	4.22594e+06	5.69593e+06	4.78965e+06	4.8719e+06	3.17028e+06	3.70587e+06	4.63268e+06	High
[R].GAGLGFSTAPNKIFYIDR.[N]	1xBiotin [K12]	1	25	Q1ED39	Q1ED39 [431-448]	Q1ED39 1xBiotin [K442]	Lysine-rich nucleolar protein 1 OS=Homo sapiens OX=9606 GN=KNOP1 PE=1 SV=1	1	2153.08	1.587	1.348	1.368	0.597	127.6	80.4	108.4	135.6	48	136.1	102.6	153.2	110	50.4	85.8	109.2	115.6	125	52.3	150.5	144.6	51.2	85.4	28.2	235657	177721	265332	190530	87300.5	148534	189118	200178	216397	90658.6	260597	250425	88677.5	147850	48817.8	High
[K].NMVKSADGVIVSGVK.[D]	1xBiotin [K4]	1	14	Q9UNH7	Q9UNH7 [190-204]	Q9UNH7 1xBiotin [K193]	Sorting nexin-6 OS=Homo sapiens OX=9606 GN=SNX6 PE=1 SV=1	1	1729.9	1.086	1.132	1.367	0.919	114.9	88.1	99.7	120.5	76.8	113.2	114.8	68.9	86.9	105.7	80.8	98.3	137.1	81	67.2	146.8	118.7	75.7	130.6	74.2	306801	311169	186637	235361	286528	218866	266337	371406	219577	182228	397781	321740	205141	354023	201037	High
[K].LEGSKVTK.[S]	1xBiotin [K5]	1	1	Q5SW79	Q5SW79 [1068-1075]	Q5SW79 1xBiotin [K1072]	Centrosomal protein of 170 kDa OS=Homo sapiens OX=9606 GN=CEP170 PE=1 SV=1	1	1087.58	1.004	1.09	1.367	0.88	92.9	92.5	106.7	126.5	81.4	189.3	18.7	97.2	86.7	104.7	96.8	23.2	111.6	114.1	132.3	114	155.5	85.2	32.6	138.1	129292	12786.3	66396.5	59199.8	71522.7	66130.7	15855.5	76262.6	77955.5	90397.4	77864.9	106259	58184.7	22304.1	94323.9	Peak Found
[K].YLYQKIMFGK.[R]	1xBiotin [K5]	1	11	O00541	O00541 [546-555]	O00541 1xBiotin [K550]	Pescadillo homolog OS=Homo sapiens OX=9606 GN=PES1 PE=1 SV=1	1	1516.77	0.556	1.282	1.365	1.313	46.6	86.1	110.3	117.5	139.4	56.8	13.7	77.2	16.3	104.8	138.8	134.3	166.9	52.4	80.4	143.3	143.1	182.3	169.7	20	63295.2	15265.5	86042.9	18208.6	116873	154765	149775	186039	58368.4	89628.1	159767	159551	203253	189210	22267.2	High
[R].NTFDHPYPTTKLMWIPDTK.[G]	1xBiotin [K11]	1	8	P61962	P61962 [63-81]	P61962 1xBiotin [K73]	DDB1- and CUL4-associated factor 7 OS=Homo sapiens OX=9606 GN=DCAF7 PE=1 SV=1	1	2531.21	1.843	0.43	1.365	1.706	114.1	61.9	26.6	84.5	212.8	85.5	93.8	215.8	50.9	235.5	17.2	21.9	15.4	85.1	69.5	191.5	31.8	174.9	181.9	29.3	20676.4	22670.2	52162.3	12302.6	56930.5	4147.39	5293.18	3720.1	20560.9	16790.9	46288.1	7675.07	42277.7	43970	7074.46	Not Found
[R].NQDATEDTDVQNMNEYLSSFKVAQYVVR.[E]	1xBiotin [K21]; 1xOxidation [M13]	1	8	Q12873	Q12873 [1267-1294]	Q12873 1xBiotin [K1287]	Chromodomain-helicase-DNA-binding protein 3 OS=Homo sapiens OX=9606 GN=CHD3 PE=1 SV=3	1	3506.58	11.842	0.635	1.361	0.775	371	34.7	22	45.9	26.3	232.3	444.2	244.9	37.5	22.9	12.3	33.5	14.6	5.5	341.8	30.3	16.7	36.6	17.4	9.5	122844	234892	129480	19834.8	12112.4	6501.1	17729.1	7694.75	2898.75	180716	16026	8845.69	19351.1	9181.76	5035.77	High
[R].HASSGKVIHR.[N]	1xBiotin [K6]	1	1	Q13009	Q13009 [41-50]	Q13009 1xBiotin [K46]	T-lymphoma invasion and metastasis-inducing protein 1 OS=Homo sapiens OX=9606 GN=TIAM1 PE=1 SV=2	1	1317.68	2.195	0.861	1.359	1.187	143.6	65.4	78.9	108.9	103.1	145	226.6	124	59.2	95.9	66.1	82.6	79.7	41.3	130.4	110	56.6	70.3	108.2	104.1	50890.5	79520.6	43524.5	20786	33675.9	23188.1	28992	27976.1	14512.3	45776.3	38593.4	19857.6	24676.2	37966.6	36532.9	Peak Found
[R].KSIDPALSMLIK.[S]	1xBiotin [K1]; 1xOxidation [M9]	1	13	Q9H501	Q9H501 [822-833]	Q9H501 1xBiotin [K822]	ESF1 homolog OS=Homo sapiens OX=9606 GN=ESF1 PE=1 SV=1	1	1557.84	0.569	0.849	1.356	1.032	42.6	74.8	99.4	206.1	77.2	14.8	146.8	37.5	152.9	65.9	56.6	87.6	20.5	129.8	181.5	207.4	61.3	15.7	68	253.9	7569.3	75220.6	19227.3	78377.1	33762.9	28994.2	44880.5	10486.7	66553.4	93040	106307	31403.9	8058.99	34842.7	130129	Not Found
[K].SPFLPSMKMQK.[V]	1xBiotin [K]	1	20	Q8NFD5	Q8NFD5 [1559-1569]	Q8NFD5 1xBiotin [K]	AT-rich interactive domain-containing protein 1B OS=Homo sapiens OX=9606 GN=ARID1B PE=1 SV=2	1	1519.75	0.965	1.031	1.355	1.001	82.1	87.2	90	126.5	114.2	134.3	56.2	85	58.3	121.5	90.3	59.5	166.2	93.1	54.8	130.9	164.7	121.6	118.2	45.4	877993	367487	555351	380938	794040	590075	388782	1.08617e+06	608608	357972	855492	1.07631e+06	794780	772466	296702	High
[K].SPFLPSMKMQK.[V]	1xBiotin [K8]; 1xOxidation [M]	1	11	Q8NFD5	Q8NFD5 [1559-1569]	Q8NFD5 1xBiotin [K1566]	AT-rich interactive domain-containing protein 1B OS=Homo sapiens OX=9606 GN=ARID1B PE=1 SV=2	1	1535.74	1.852	1.345	1.351	0.946	142.6	77	103.5	104	72.8	141	124.5	124.9	147.7	51.7	67.4	90.7	83.3	144.6	122.6	91.1	71.1	63.8	62	113.5	648175	572189	574260	678913	237612	309998	416861	383109	664457	563337	418842	326793	293332	285199	521942	High
[K].AQKIEMDK.[L]	1xBiotin [K3]	1	12	Q9UHR5	Q9UHR5 [203-210]	Q9UHR5 1xBiotin [K205]	SAP30-binding protein OS=Homo sapiens OX=9606 GN=SAP30BP PE=1 SV=1	1	1188.58	0.912	1.007	1.35	0.876	80.4	88.1	109.7	119	102.8	83.7	85.2	77.2	70.3	126	91.8	114.2	126.7	70.8	101.5	123.9	149.8	110.2	107	61.6	352710	359000	325314	296272	530841	386636	481190	533774	298299	427639	521891	630921	464286	450705	259430	High
[R].APFDLFENKK.[K]	1xBiotin [K]	2	9	P08238	P08238 [339-348]	P08238 1xBiotin [K]	Heat shock protein HSP 90-beta OS=Homo sapiens OX=9606 GN=HSP90AB1 PE=1 SV=4	1	1434.71	1.176	1.016	1.35	1.107	143.3	81.9	88.7	110.6	75.5	166.5	157	22.2	141.6	89.8	19.6	19.4	97.2	143.9	121.2	137.4	119	82.8	25.6	156.8	77380.2	72965.6	10310.8	65824.3	41731	9121.42	9033.34	45182.4	66904.2	56322.4	63869.9	55309	38472.8	11888.5	72854.7	High
[K].HGKAPILIATDVASR.[G]	1xBiotin [K3]	1	2	P17844	P17844 [389-403]	P17844 1xBiotin [K391]	Probable ATP-dependent RNA helicase DDX5 OS=Homo sapiens OX=9606 GN=DDX5 PE=1 SV=1	1	1774.96	1.048	0.84	1.347	0.453	136.6	116.8	98.1	131.1	17.5	147.4	12.2	140.8	20.4	140.7	120.4	101.1	106.7	89.5	135.1	189.5	105.7	18	9.3	163.1	166988	13874.3	159499	23159	159356	136375	114504	120876	101440	153042	214674	119720	20437.9	10494.2	184722	Peak Found
[K].ILEDVVGVPEKK.[V]	1xBiotin [K]	1	9	Q9ULW0	Q9ULW0 [466-477]	Q9ULW0 1xBiotin [K]	Targeting protein for Xklp2 OS=Homo sapiens OX=9606 GN=TPX2 PE=1 SV=2	1	1551.85	1.044	0.205	1.338	1.055	119	105.9	21.8	141.6	111.7	117.8	24	153.3	104.8	146.8	52.5	7.1	102.5	21.5	155.6	140.2	121.9	110.5	132	109.5	102522	20861.1	133425	91217.1	127747	45687.5	6140.38	89239.7	18739.8	135450	122018	106089	96207.1	114846	95325.3	High
[K].GTISAPGKVVTAAAQAK.[Q]	1xBiotin [K8]	1	13	Q13428	Q13428 [804-820]	Q13428 1xBiotin [K811]	Treacle protein OS=Homo sapiens OX=9606 GN=TCOF1 PE=1 SV=3	1	1795.97	0.229	1.481	1.336	1.266	21.6	94.1	139.4	125.8	119.1	22.5	22.5	15.7	57.2	124.1	98.2	147.3	145.4	94.6	128.3	131.2	143.5	114.5	124.3	130.8	24504.5	24497.3	17057.2	62311.4	135123	106939	160421	158362	103038	139763	142869	156254	124671	135351	142392	High
[K].TKFICVTPTTCSNTIDLPMSPR.[T]	1xBiotin [K2]; 2xCarbamidomethyl [C5; C11]	1	5	P40763	P40763 [708-729]	P40763 1xBiotin [K709]	Signal transducer and activator of transcription 3 OS=Homo sapiens OX=9606 GN=STAT3 PE=1 SV=2	1	2765.31	0.885	0.536	1.335	3.081	73.9	90.9	37.4	121.3	176.5	91.6	65.5	55	30	80.5	103.6	70.1	33.1	16.1	120.9	59.5	107.5	417.6	156.4	92.6	17490.8	12504.2	10498.3	5735.95	15371.2	19772.9	13376.9	6325.88	3074.67	23092.5	11356.4	20525.5	79744.4	29865	17672.1	Not Found
[R].VVLKMQFLDEMK.[G]	1xBiotin [K4]	1	11	Q9NZ71	Q9NZ71 [656-667]	Q9NZ71 1xBiotin [K659]	Regulator of telomere elongation helicase 1 OS=Homo sapiens OX=9606 GN=RTEL1 PE=1 SV=2	1	1706.87	0.915	1.079	1.334	1.119	72.1	70.6	90.4	94.1	172.8	161.3	18.7	66.6	65.2	27.3	176.4	19.1	190.2	83.6	43	87	178.6	197.3	159.8	25.7	44037.1	5096.47	18190.2	17809.8	7445.4	48149.6	5202.74	51931.4	22826.8	11747.7	23759.7	48765.9	53871.4	43621.2	7025.26	High
[K].LAEEIPLKILAHNGLVGR.[L]	1xBiotin [K8]	1	3	Q9Y6M1	Q9Y6M1 [271-288]	Q9Y6M1 1xBiotin [K278]	Insulin-like growth factor 2 mRNA-binding protein 2 OS=Homo sapiens OX=9606 GN=IGF2BP2 PE=1 SV=2	1	2169.22	0.748	0.97	1.334	1.389	62.3	86.3	100.9	115.5	135	96.2	68	59.2	94.1	62.1	128.6	124.7	110	31.9	62.7	125.9	171.6	178.7	39.1	147.3	13170.9	9307.17	8112.97	12883.5	8501.46	17616	17078.8	15068.7	4366.25	8584.9	17246.1	23495.7	24475.7	5348.18	20168	Not Found
[R].SEKDTLKTSNPLVLEEASASQAGSR.[K]	1xBiotin [K]	1	11	Q9NUQ8	Q9NUQ8 [138-162]	Q9NUQ8 1xBiotin [K]	ATP-binding cassette sub-family F member 3 OS=Homo sapiens OX=9606 GN=ABCF3 PE=1 SV=2	2	2844.4	1.288	0.994	1.333	0.768	112.9	87.7	97.5	125.8	76.1	150.7	107.7	117.6	110.6	91.3	89.6	101.5	61.9	109.9	147.4	131	105.6	79.3	84.9	11	216396	154661	168848	158788	131141	128703	145733	88847.6	157827	211715	188087	151632	113830	121915	15789.4	High
[R].ASVLDTSMSAGSGSPSKTVTPK.[A]	1xBiotin [K17]	1	26	Q9UPQ0	Q9UPQ0 [510-531]	Q9UPQ0 1xBiotin [K526]	LIM and calponin homology domains-containing protein 1 OS=Homo sapiens OX=9606 GN=LIMCH1 PE=1 SV=4	1	2334.13	1.041	1.235	1.329	1.537	79.2	76.1	93.9	101.1	149.7	137.8	4.1	86.5	52.9	120.8	83.1	102.6	140.2	66.6	58.6	110.4	185.8	163.4	185.7	1.6	696665	20910.7	437118	267212	610527	419978	518537	708687	336451	296087	558176	939306	826250	938516	8174.25	High
[K].VQAVHNLKMFWQSTPQHSTGPMK.[I]	1xBiotin [K8]	1	27	Q96AY4	Q96AY4 [2354-2376]	Q96AY4 1xBiotin [K2361]	Tetratricopeptide repeat protein 28 OS=Homo sapiens OX=9606 GN=TTC28 PE=1 SV=4	1	2878.39	0.466	1.16	1.321	1.166	47.6	102.2	118.6	114.1	117.6	56	1.1	85.1	35.6	120.2	132.2	139.5	157.3	35	90.6	134.2	174.7	154.2	138.4	46.1	275914	5570.92	419255	175228	592222	651413	687206	774833	172260	446264	661095	860496	759667	681715	226895	High
[K].NLQTKNPNYIR.[C]	1xBiotin [K5]	1	2	O43795	O43795 [584-594]	O43795 1xBiotin [K588]	Unconventional myosin-Ib OS=Homo sapiens OX=9606 GN=MYO1B PE=1 SV=3	1	1586.81	1.016	3.871	1.321	10.937	39.3	23.3	143.9	38.3	255.2	43.4	42.2	22.5	44.6	22.1	25.1	154.9	172.8	24.7	41.2	58.9	6.7	274.6	254.7	311.6	18322.5	17843.3	9501.09	18853.9	9354.35	10606.1	65412.5	72983.3	10413.1	17399	24901.2	2817.16	115999	107579	131641	Not Found
[R].VTENLASLTPKGLSPAMSPALQR.[L]	1xBiotin [K11]	1	20	Q96DF8	Q96DF8 [378-400]	Q96DF8 1xBiotin [K388]	Splicing factor ESS-2 homolog OS=Homo sapiens OX=9606 GN=ESS2 PE=1 SV=1	1	2607.36	0.745	0.642	1.32	0.203	93.5	125.5	124.9	130.6	25.4	189.9	47.9	79.6	75.2	106.8	167.1	30	106.4	107.3	235.9	111.2	99.3	116.2	21.7	5.4	454721	114559	190676	180050	255788	400075	71904.3	254698	256800	564693	266277	237680	278181	51852.8	12959	High
[K].TDNSSLSSPLNPKLWCHVHLK.[K]	1xBiotin [K13]; 1xCarbamidomethyl [C16]	1	1	Q9UIG0	Q9UIG0 [323-343]	Q9UIG0 1xBiotin [K335]	Tyrosine-protein kinase BAZ1B OS=Homo sapiens OX=9606 GN=BAZ1B PE=1 SV=2	1	2659.31	0.076	1.926	1.32	1.331	3.7	157.4	303.1	15.5	20.3	2.4	12.1	3.5	5.9	148.9	159.4	286.8	289	17.5	14.6	7.8	302.1	18.5	212.1	19.2	2985.68	15377.7	4420.06	7486.49	188905	202221	363805	366623	22248.7	18574	9881.44	383205	23476	269080	24382.9	Not Found
[K].INEAVECLLSLKAQYK.[E]	1xBiotin [K12]; 1xCarbamidomethyl [C7]	1	27	P07814	P07814 [850-865]	P07814 1xBiotin [K861]	Bifunctional glutamate/proline--tRNA ligase OS=Homo sapiens OX=9606 GN=EPRS1 PE=1 SV=5	1	2105.08	1.442	1.199	1.319	1.406	107.4	91.2	108.9	97.8	94.7	111.4	88.8	139.8	94.6	96.9	19	95.1	116.2	112.9	127.9	101.5	91	70.3	98.2	136.2	121182	96528.3	152023	102892	105391	20657.3	103403	126394	122803	139059	110362	98926.3	76466.9	106824	148132	High
[R].SAQPLPLKIEELALAK.[G]	1xBiotin [K8]	1	13	Q9UKV3	Q9UKV3 [525-540]	Q9UKV3 1xBiotin [K532]	Apoptotic chromatin condensation inducer in the nucleus OS=Homo sapiens OX=9606 GN=ACIN1 PE=1 SV=2	1	1947.1	0.362	1.521	1.319	1.097	34.4	89.6	136.3	117.5	122.2	27.6	35.7	32.9	76.2	85.7	111.2	108.9	207.6	130.4	103.9	146.7	112.4	120.1	116.9	83.6	14743	19106.6	17615.5	40755.9	45848.2	59479.5	58239.8	111025	69729	55560.2	78456.3	60100.4	64194.2	62502.4	44709.7	Not Found
[K].CQIFPSKPVSR.[E]	1xBiotin [K7]; 1xCarbamidomethyl [C1]	1	75	Q96SW2	Q96SW2 [205-215]	Q96SW2 1xBiotin [K211]	Protein cereblon OS=Homo sapiens OX=9606 GN=CRBN PE=1 SV=1	0	1544.77	1.336	1.365	1.319	1.136	110.3	82.6	112.7	103.8	90.6	123.5	108.5	93.6	81.2	82.4	76.1	110.9	93.3	114.2	127.8	102.1	100.3	89.2	86.4	110.6	2.40341e+07	2.11169e+07	1.82259e+07	1.58086e+07	1.60383e+07	1.48062e+07	2.15836e+07	1.81525e+07	2.22245e+07	2.48738e+07	1.9879e+07	1.95252e+07	1.73568e+07	1.6821e+07	2.15275e+07	High
[K].AGDSLMVMIAMKMEHTIK.[S]	1xBiotin [K]; 4xOxidation [M6; M8; M11; M13]	1	48	Q96RQ3	Q96RQ3 [670-687]	Q96RQ3 1xBiotin [K]	Methylcrotonoyl-CoA carboxylase subunit alpha, mitochondrial OS=Homo sapiens OX=9606 GN=MCCC1 PE=1 SV=3	1	2296.05	8.761	1.353	1.317	0.94	287.1	32.8	88.3	61.5	30.3	136.3	301.9	98.4	162.8	10.4	15.6	41.9	3.5	220.3	214.5	29.2	2.5	9.8	14.4	238.5	1.06836e+06	2.36636e+06	771243	1.27639e+06	81463.8	121949	328576	27258.9	1.72686e+06	1.68157e+06	228732	19390.7	76563.4	112907	1.86914e+06	High
[K].KIEHAR.[T]	1xBiotin [K1]	1	11	P04198	P04198 [457-462]	P04198 1xBiotin [K457]	N-myc proto-oncogene protein OS=Homo sapiens OX=9606 GN=MYCN PE=1 SV=2	1	979.514	1.269	1.034	1.317	1.156	103.4	81.5	100.5	107.3	107.4	105.5	101.5	103.4	81.5	98.2	79.4	101.5	100.5	75.3	107.3	81	159.8	113.5	107.5	84.3	51494.4	49565.2	50505	39796.7	47927.9	38755.7	49555	49070.2	36747.3	52404.9	39528.3	78007.3	55391	52468.8	41143.5	High
[R].QLGLKQPTPVQLGCIPAILEGR.[D]	1xBiotin [K5]; 1xCarbamidomethyl [C14]	1	8	Q9Y6V7	Q9Y6V7 [19-40]	Q9Y6V7 1xBiotin [K23]	Probable ATP-dependent RNA helicase DDX49 OS=Homo sapiens OX=9606 GN=DDX49 PE=1 SV=1	1	2614.42	0.468	1.687	1.313	1.069	38.5	82.1	162.6	84.3	132.5	51.7	38.3	25.3	81.9	154.1	40.9	186.1	162.1	69	221.1	84	53.7	132.1	164.7	35	8686.34	6436.84	4245.4	13743.3	25863.2	6865.66	31236.5	27205.1	11583.3	37111.7	14106.5	9015.08	22173	27653.8	5881.52	Not Found
[R].EMHKTLK.[L]	1xBiotin [K4]	1	5	Q96L93	Q96L93 [1226-1232]	Q96L93 1xBiotin [K1229]	Kinesin-like protein KIF16B OS=Homo sapiens OX=9606 GN=KIF16B PE=1 SV=2	1	1112.56	0.852	1.124	1.307	1.056	58.5	89.9	101	137.3	113.3	55.9	61.2	104.4	54.6	122.6	94	105.7	190.3	49.7	52.2	143.7	160.2	129.5	118.5	57.4	7.71631e+06	8.44186e+06	1.44168e+07	7.5418e+06	1.69255e+07	1.29817e+07	1.45899e+07	26270658	6.85666e+06	7.20721e+06	1.98326e+07	2.21208e+07	1.78732e+07	1.63546e+07	7.92998e+06	Peak Found
[K].VVLAYEPVWAIGTGKTATPQQAQEVHEK.[L]	1xBiotin [K15]	1	3	P60174	P60174 [198-225]	P60174 1xBiotin [K212]	Triosephosphate isomerase OS=Homo sapiens OX=9606 GN=TPI1 PE=1 SV=3	1	3276.67	0.5	2.181	1.306	1.334	26.9	75.1	163.7	108.2	126.1	24.9	22.6	83.1	134.1	45.1	69.3	130.8	215.7	151.2	100	112.4	58.9	178.9	116.5	56.5	4969.61	4511.13	16611.7	26817.2	9021.46	13861.7	26142.2	43118.2	30233.4	19984.3	22480.7	11778.6	35774.1	23295.3	11287.2	Not Found
[K].SSSTAPEMKQINLTDYPIPR.[K]	1xBiotin [K9]	1	7	Q9UGU0	Q9UGU0 [824-843]	Q9UGU0 1xBiotin [K832]	Transcription factor 20 OS=Homo sapiens OX=9606 GN=TCF20 PE=1 SV=3	1	2474.21	0.617	0.691	1.305	1.793	57	92.5	63.9	120.7	165.8	76.9	34.5	56.5	32.8	145.2	91.6	63.3	278.4	19.1	119.6	44.8	124.5	168.2	164.2	80.4	20889.9	9361.27	15345.9	8912.04	39435	24878.2	17188.5	75634.4	5193.73	32477.4	12172.3	33832.4	45693.5	44612.2	21846.2	Not Found
[K].VPIFKGPGEMPEIR.[S]	1xBiotin [K5]	1	6	Q9NU22	Q9NU22 [5542-5555]	Q9NU22 1xBiotin [K5546]	Midasin OS=Homo sapiens OX=9606 GN=MDN1 PE=1 SV=2	1	1795.92	0.64	1.947	1.305	1.113	70	65.8	154.6	85.8	123.8	30.8	56.4	67.4	53	119.2	48.1	93.6	158.8	124.5	52.6	69.1	343.6	129.8	99.7	53.5	10864.7	19908.1	23799.3	18692.2	42082	16966.5	33032.2	56062.9	43947.9	18555.7	24384.2	121296	45834.6	35189.8	18877.3	Not Found
[K].LKMAPVPLDDSNRPASLTK.[D]	1xBiotin [K2]	1	23	Q9NYF8	Q9NYF8 [549-567]	Q9NYF8 1xBiotin [K550]	Bcl-2-associated transcription factor 1 OS=Homo sapiens OX=9606 GN=BCLAF1 PE=1 SV=2	1	2279.19	0.694	1.123	1.304	1.266	54.5	105.3	118.3	88.5	133.4	90.6	37.3	59.5	37.2	130.5	114.9	129	144.6	75.7	67	96.5	170.2	167.4	145.5	34.1	435995	179543	286394	178935	628073	552957	621033	695804	364428	322348	464455	818912	805364	700220	164065	High
[K].SYLPPPEQPSSGSLKVEFFPHQEK.[D]	1xBiotin [K15]	1	82	Q5T8P6	Q5T8P6 [80-103]	Q5T8P6 1xBiotin [K94]	RNA-binding protein 26 OS=Homo sapiens OX=9606 GN=RBM26 PE=1 SV=3	1	2954.44	0.84	1.128	1.3	1.184	77	91.7	103.4	119.2	108.6	103.9	47	79.1	79.9	95.2	94.2	121.3	106.2	83.4	90.5	122.5	130.4	111.5	149.4	85.6	730376	330073	556006	561419	668709	662074	852766	746663	585968	635689	860608	916088	783663	1.04962e+06	601592	High
[K].AGEKSLNGAVPLGSNAR.[E]	1xBiotin [K4]	1	41	Q9H2P0	Q9H2P0 [200-216]	Q9H2P0 1xBiotin [K203]	Activity-dependent neuroprotector homeobox protein OS=Homo sapiens OX=9606 GN=ADNP PE=1 SV=1	1	1866.95	1.405	1.062	1.299	1.007	126.2	83.9	89.1	116.3	84.5	132.7	125.6	107.3	98.6	83.5	76.4	88.7	76.7	105.2	117.1	99.2	115.8	84.1	76.2	113	3.61693e+06	3.42411e+06	2.92559e+06	2.68725e+06	2.27653e+06	2.08179e+06	2.41696e+06	2.09041e+06	2.86841e+06	3.19148e+06	2.70372e+06	3.15597e+06	2.29353e+06	2.07749e+06	3.07965e+06	High
[K].VFKFVGFK.[F]	1xBiotin [K3]	1	4	Q02952	Q02952 [175-182]	Q02952 1xBiotin [K177]	A-kinase anchor protein 12 OS=Homo sapiens OX=9606 GN=AKAP12 PE=1 SV=4	1	1197.65	0.339	1.062	1.297	1.279	37	117.2	111	103.6	131.2	97.3	9.2	43.5	27.2	137.8	139.6	130.5	148.2	33.5	43	181	121.7	178.5	154.3	54.8	55200.6	5232.14	24657.5	15451.7	78176.4	79200.3	74068.9	84100.5	19023.1	24392.6	102698	69076.2	101303	87532.1	31080.7	Peak Found
[K].SNYKMMFVK.[S]	1xBiotin [K4]; 1xOxidation [M6]	1	8	O00193	O00193 [171-179]	O00193 1xBiotin [K174]	Small acidic protein OS=Homo sapiens OX=9606 GN=SMAP PE=1 SV=1	1	1389.64	0.677	1.14	1.296	0.906	67.4	99.6	113.6	129.1	90.2	70.4	70.4	50.8	74.4	134.3	104	118.5	122.9	93.4	97.3	146.7	134.7	104.1	94.2	83.9	117899	118025	85111.1	124710	224969	174212	198605	205904	156429	163077	245707	225729	174359	157783	140614	Peak Found
[R].GICDYFPSPSKTSLPLSPVK.[T]	1xBiotin [K11]; 1xCarbamidomethyl [C3]	1	7	Q86XL3	Q86XL3 [252-271]	Q86XL3 1xBiotin [K262]	Ankyrin repeat and LEM domain-containing protein 2 OS=Homo sapiens OX=9606 GN=ANKLE2 PE=1 SV=4	1	2419.2	0.813	3.271	1.295	1.047	71	64.9	212.2	84	67.9	57.9	74.7	19.5	186.9	24	53	233.8	173.2	143.2	68.6	147.5	39.5	55.5	178.3	44.5	16638.2	21448.3	5599.48	53671.1	6884.3	15210	67141	49750.3	41114.2	19690.4	42364.3	11338	15926	51191.6	12780.1	High
[K].MPKFSMPGFK.[AG]	1xBiotin [K3]	1	16	Q09666	Q09666 [882-891]; [1259-1268]; [1387-1396]; [1515-1524]; [1717-1726]; [2053-2062]; [2248-2257]; [2515-2524]; [2643-2652]; [2899-2908]; [3027-3036]; [3607-3616]; [3809-3818]; [4065-4074]; [4193-4202]; [4321-4330]; [4657-4666]; [4785-4794]	Q09666 1xBiotin [K884]; 1xBiotin [K1261]; 1xBiotin [K1389]; 1xBiotin [K1517]; 1xBiotin [K1719]; 1xBiotin [K2055]; 1xBiotin [K2250]; 1xBiotin [K2517]; 1xBiotin [K2645]; 1xBiotin [K2901]; 1xBiotin [K3029]; 1xBiotin [K3609]; 1xBiotin [K3811]; 1xBiotin [K4067]; 1xBiotin [K4195]; 1xBiotin [K4323]; 1xBiotin [K4659]; 1xBiotin [K4787]	Neuroblast differentiation-associated protein AHNAK OS=Homo sapiens OX=9606 GN=AHNAK PE=1 SV=2	1	1395.66	0.441	1.013	1.294	1.117	49.8	109.8	83	123.4	134	47	10.1	51.4	42.3	103.8	116.5	78.5	321.9	42.8	54.7	116.6	224.3	130	126.6	33.5	85159.3	18365.7	93073.8	76517	187917	210850	142043	582727	77493.9	99044.6	211161	406020	235452	229177	60720.9	High
[R].TLTAAAVSGAQPILSKLEPQIASASEYAHR.[G]	1xBiotin [K16]	1	4	O60664	O60664 [69-98]	O60664 1xBiotin [K84]	Perilipin-3 OS=Homo sapiens OX=9606 GN=PLIN3 PE=1 SV=3	1	3306.72	1.681	1.513	1.294	1.67	119.4	71	107.5	83.4	118.6	118	37.6	134.8	9	70.2	127.7	178.7	106.2	61.2	82.4	165.3	56.1	179.8	55.7	117.2	39183.4	12490.4	44761.9	2986.87	23304	42415.1	59317.7	35262	20323.9	27365.9	54898.7	18643.1	59698.2	18482.1	38912.7	Peak Found
[K].GASGTVLLAGSSLMASPYKSSSPK.[L]	1xBiotin [K]	1	13	Q9NPG3	Q9NPG3 [1010-1033]	Q9NPG3 1xBiotin [K]	Ubinuclein-1 OS=Homo sapiens OX=9606 GN=UBN1 PE=1 SV=2	1	2522.26	1.037	0.937	1.29	1.065	99.8	91.4	85.7	118	105.1	112.1	24.8	115	102.6	81.4	110.9	96.1	111.2	74.7	73.8	132.4	172.3	117.9	118.2	56.6	106283	23473.6	109054	97334.8	77164.6	105199	91180.5	105417	70807.1	70030.9	125587	163421	111855	112087	53698.2	High
[K].AEITLVATKPEKLAPSR.[Q]	1xBiotin [K12]	1	6	Q9UBF2	Q9UBF2 [591-607]	Q9UBF2 1xBiotin [K602]	Coatomer subunit gamma-2 OS=Homo sapiens OX=9606 GN=COPG2 PE=1 SV=1	1	2050.14	1.609	1.375	1.29	1.304	124.6	73.5	111.4	94.7	95.8	139.6	131.8	103.8	75.6	86.7	77.7	117.9	96.7	119.3	100.2	84.8	132.2	5	101.3	127.3	192476	181819	143225	104309	119589	107201	162579	133393	164482	138239	116954	182272	6859.57	139773	175633	Peak Found
[K].SKSFFDNISSELK.[T]	1xBiotin [K2]	1	4	Q9BX40	Q9BX40 [315-327]	Q9BX40 1xBiotin [K316]	Protein LSM14 homolog B OS=Homo sapiens OX=9606 GN=LSM14B PE=1 SV=1	1	1727.83	0.91	1.273	1.288	1.578	74.5	48.1	118.6	180.8	78.1	68	24.5	73	43.9	203.4	26.9	108.2	157.1	34.2	165	208.4	34.7	71.3	239	42.5	15076.1	5431.7	16188.1	9745.05	45118.5	5969.88	24006.4	34843.4	7596.71	36608.1	46231	7689.39	15812.4	53032.2	9422.92	Not Found
[R].QLPSQKTVVVEAGKK.[Q]	1xBiotin [K6]	1	7	O94842	O94842 [194-208]	O94842 1xBiotin [K199]	TOX high mobility group box family member 4 OS=Homo sapiens OX=9606 GN=TOX4 PE=1 SV=1	2	1838.02	0.937	1.201	1.283	0.712	110.2	92.4	113.1	118.6	65.8	109.3	109.8	72	117.2	84	91.6	74.9	112.1	140.8	117.6	83.4	169.9	55.1	65.3	96.9	214932	216047	141639	230595	165202	180272	147304	220575	277054	231325	164015	334301	108332	128390	190643	Peak Found
[K].SVSQVTKSVDFHFR.[T]	1xBiotin [K7]	1	1	Q9ULW0	Q9ULW0 [250-263]	Q9ULW0 1xBiotin [K256]	Targeting protein for Xklp2 OS=Homo sapiens OX=9606 GN=TPX2 PE=1 SV=2	1	1862.92	1.077	1.123	1.282	1.149	104.5	82.3	96.4	105.5	111.3	107.3	107.9	80.1	100.2	84.5	80.8	99	80.4	112.5	128.8	108.4	89	91.7	114.3	115.1	168265	169331	125649	157191	132560	126698	155345	126136	176557	202094	170006	139686	143863	179275	180632	Peak Found
[R].LFQLKNDMGLECGHK.[V]	1xBiotin [K5]; 1xCarbamidomethyl [C12]; 1xOxidation [M8]	1	3	A1X283	A1X283 [587-601]	A1X283 1xBiotin [K591]	SH3 and PX domain-containing protein 2B OS=Homo sapiens OX=9606 GN=SH3PXD2B PE=1 SV=3	1	2031.94	6.694	0.947	1.281	1.086	247.2	36.9	44.2	131.6	40.1	185.4	144.2	164.5	186.6	24.6	14.3	29.4	13.6	138.8	239.1	87.6	6.2	15.3	26.7	223.7	155792	121158	138265	156796	20655.7	12041.5	24717.4	11400	116646	200909	73618.6	5176.33	12850.4	22430.8	187982	High
[K].NASTFEDVTQVSSAYQKTVPVEAVTSK.[T]	1xBiotin [K17]	1	15	Q14247	Q14247 [320-346]	Q14247 1xBiotin [K336]	Src substrate cortactin OS=Homo sapiens OX=9606 GN=CTTN PE=1 SV=2	1	3112.51	1.003	1.372	1.277	1.351	83.6	83.3	114.2	106.4	112.5	74	91.2	87.7	55.7	87.4	99.4	103.7	135.1	119.9	97.4	122.4	111.7	118.1	120.1	76.1	116370	143456	137921	87548.7	137499	156332	163025	212394	188582	153149	192545	175617	185753	188933	119614	High
[R].KPESNAVTKTAGPIASAQK.[Q]	1xBiotin [K9]	1	7	P27816	P27816 [968-986]	P27816 1xBiotin [K976]	Microtubule-associated protein 4 OS=Homo sapiens OX=9606 GN=MAP4 PE=1 SV=3	1	2124.11	2.086	0.855	1.272	0.849	182.9	78.8	63.8	100.2	74.4	185.5	197.8	112.3	94.9	73	79.9	62.4	92.8	64.8	77.9	101.6	144.5	80.5	56.7	75.4	2.53221e+06	2.70085e+06	1.53307e+06	1.29498e+06	996385	1.09078e+06	852227	1.26758e+06	884174	1.06404e+06	1.38706e+06	1.97228e+06	1.09921e+06	773840	1.02991e+06	Peak Found
[K].LWGDVTEIKSPILSGPK.[A]	1xBiotin [K9]	1	13	Q9UPX8	Q9UPX8 [1225-1241]	Q9UPX8 1xBiotin [K1233]	SH3 and multiple ankyrin repeat domains protein 2 OS=Homo sapiens OX=9606 GN=SHANK2 PE=1 SV=3	1	2066.1	0.433	0.909	1.27	0.377	77.1	111.7	101.5	167.5	42.2	29.2	68	51.7	75	67.3	197.7	68.1	242.7	31.9	31.6	112.4	251.1	28.3	227.3	17.6	9575.82	22344.5	16990.8	24625.5	22118.8	64931.5	22381.1	79715.4	10467.6	10375.8	36925.9	82451	9292.13	74639.6	5794.1	High
[R].HKIISIFSGTEK.[G]	1xBiotin [K2]	1	18	Q13177	Q13177 [51-62]	Q13177 1xBiotin [K52]	Serine/threonine-protein kinase PAK 2 OS=Homo sapiens OX=9606 GN=PAK2 PE=1 SV=3	1	1585.84	1.201	1.534	1.266	1.517	68.1	78.5	134.9	99.4	119.1	50.7	70.2	152.1	37.6	126.7	80.9	139	145.5	57.7	119.2	102.4	55.1	122.7	124.6	115.5	116361	161033	348743	86325.3	290474	185490	318741	333656	132421	273456	234858	126302	281448	285825	264866	High
[K].IIPSPDDSKFLLK.[T]	1xBiotin [K]	1	17	Q9Y2H2	Q9Y2H2 [120-132]	Q9Y2H2 1xBiotin [K]	Phosphatidylinositide phosphatase SAC2 OS=Homo sapiens OX=9606 GN=INPP5F PE=1 SV=3	1	1698.91	1.187	1.301	1.266	1.107	97.9	82.5	107.3	116.8	95.6	107.5	97.5	95.4	101.5	76.8	82.1	114.4	106.6	106.9	116.3	97.2	117	100.6	95.2	85	79926.6	72452	70887	75428.1	57105.9	61058.3	85054.9	79209.3	79432.8	86451.7	72286.5	86975.3	74762.1	70732.8	63197.4	High
[K].DKNSFPFFASSK.[L]	1xBiotin [K2]	1	8	Q6R327	Q6R327 [1081-1092]	Q6R327 1xBiotin [K1082]	Rapamycin-insensitive companion of mTOR OS=Homo sapiens OX=9606 GN=RICTOR PE=1 SV=1	1	1600.75	0.2	1.061	1.265	0.3	17.9	140.2	148.8	151.2	42	13.3	68.9	18.5	66.4	145	146.3	153.9	160.9	58.8	185.1	143.2	156.4	15	124.6	43.4	4430.34	22949.3	6157.96	22109	48270.7	48699.5	51237.1	53570.4	19585.7	61610.3	47660.4	52049.2	4999.32	41476.5	14460.8	High
[K].ENPQQEGAKGAKPCAVSAGR.[S]	1xBiotin [K9]; 1xCarbamidomethyl [C14]	1	1	Q15697	Q15697 [219-238]	Q15697 1xBiotin [K227]	Zinc finger protein 174 OS=Homo sapiens OX=9606 GN=ZNF174 PE=1 SV=1	1	2281.08	1.12	0.816	1.262	0.767	118.5	99.2	81	125.3	76.1	133	77.9	127.5	118.8	96.5	106.7	87.1	91.4	82	142.1	134.8	125.3	81.8	91.6	3.5	284907	166966	273087	254471	206838	228686	186657	195727	175677	304372	288707	268536	175317	196244	7491.02	Peak Found
[K].AAHAAKTVK.[H]	1xBiotin [K]	3	25	P48426	P48426 [370-378]	P48426 1xBiotin [K]	Phosphatidylinositol 5-phosphate 4-kinase type-2 alpha OS=Homo sapiens OX=9606 GN=PIP4K2A PE=1 SV=2	1	1122.61	1.535	1.035	1.261	1.117	129.6	79.1	83.2	105.8	102.2	100.7	149.4	130.5	97.3	79.6	74.7	83.8	100.7	77.3	92.9	106.5	122.7	102.9	108.7	72.2	62977.5	93473.2	81611.4	60879.2	49776	46753.3	52398.1	63019.3	48363.2	58094.1	66610.9	76781.7	64363.8	67997.6	45185.1	High
[R].DFSAPTLEDHFNKTILPK.[V]	1xBiotin [K]	1	17	P55081	P55081 [359-376]	P55081 1xBiotin [K]	Microfibrillar-associated protein 1 OS=Homo sapiens OX=9606 GN=MFAP1 PE=1 SV=2	1	2299.14	0.782	1.345	1.261	1.234	73	93.3	114.2	109.3	110.2	84.9	77.1	76.6	5.8	98.6	108.5	111.6	145.9	120.6	87.2	115.6	136.8	116.5	133.9	80.2	199447	181216	179939	13722.5	231760	254949	262334	342889	283481	204949	271533	321476	273692	314594	188542	High
[K].MSSFPLKITHVPEKPILSELTFLEVEQGK.[R]	1xBiotin [K7]	1	4	Q68DQ2	Q68DQ2 [856-884]	Q68DQ2 1xBiotin [K862]	Very large A-kinase anchor protein OS=Homo sapiens OX=9606 GN=CRYBG3 PE=1 SV=3	1	3523.86	1.253	1.619	1.26	0.731	111.7	84.5	103.1	118.6	82	25.1	99.1	136.8	75	36.8	109.1	423.6	59.5	91.5	137.6	105.3	29.4	79.8	72.8	18.6	4545.49	17923.1	24730.1	13563.9	6644.05	19730.6	76581.6	10756.1	16537.3	24867.6	19029	5309.73	14420.9	13162.8	3364.72	Not Found
[R].SAVFLSFKSPIPCLPLR.[W]	1xBiotin [K8]; 1xCarbamidomethyl [C13]	1	26	Q96JM7	Q96JM7 [670-686]	Q96JM7 1xBiotin [K677]	Lethal(3)malignant brain tumor-like protein 3 OS=Homo sapiens OX=9606 GN=L3MBTL3 PE=1 SV=2	1	2158.16	1.096	1.026	1.26	1.235	97.1	88.6	90.9	111.6	111.8	98.5	98.6	97.4	82.7	89.9	94.9	120.2	74.5	92.2	113.2	141.8	92.1	73.3	113.5	117.2	306532	306597	303116	257361	279638	295226	373796	231646	286975	352269	441031	286500	227891	352974	364726	High
[K].NSQDVLKTFK.[V]	1xBiotin [K7]	1	19	Q9UPQ0	Q9UPQ0 [546-555]	Q9UPQ0 1xBiotin [K552]	LIM and calponin homology domains-containing protein 1 OS=Homo sapiens OX=9606 GN=LIMCH1 PE=1 SV=4	1	1405.71	1.015	1.145	1.258	1.137	92.5	91.2	104.4	114.4	97.5	120	75.5	95.2	94.2	93.7	76.3	107.4	114.2	76.8	96	117.7	132	93.7	107.2	100.2	953107	599398	755593	748034	744290	605556	852572	906550	609672	761927	934162	1.0485e+06	744044	850849	795991	High
[K].AENKGISPVVSEHR.[K]	1xBiotin [K4]	1	44	Q99700	Q99700 [778-791]	Q99700 1xBiotin [K781]	Ataxin-2 OS=Homo sapiens OX=9606 GN=ATXN2 PE=1 SV=2	1	1748.87	1.121	1.115	1.253	0.956	103	91.8	102.4	115	87.8	118.6	77.9	102.3	96.4	91.2	85	101.7	125.4	86.5	105.9	114.3	136.9	78.3	87.2	92.3	1.27786e+07	8.39498e+06	1.10212e+07	1.03845e+07	9.82896e+06	9.15857e+06	1.09624e+07	1.35179e+07	9.31894e+06	1.14156e+07	1.23137e+07	1.47565e+07	8.44131e+06	9.39749e+06	9.94429e+06	High
[R].QDKCALGWDHQEK.[L]	1xBiotin [K3]; 1xCarbamidomethyl [C4]	1	3	Q14247	Q14247 [243-255]	Q14247 1xBiotin [K245]	Src substrate cortactin OS=Homo sapiens OX=9606 GN=CTTN PE=1 SV=2	1	1840.81	1.016	1.48	1.252	1.204	23.2	93.4	138.3	130.6	114.5	146.9	22.9	25	100.7	144.6	17.6	183.8	149	93.7	140.7	181	9.6	21.2	123.3	140.1	131922	20553.7	22416.1	90454	129867	15794.1	165076	133890	84214.2	126437	162585	8601.58	19021.8	110785	125855	Peak Found
[K].VAAHASLNPALFSMKMELAGSNTTASSPAR.[A]	1xBiotin [K15]	1	23	Q9UIF9	Q9UIF9 [1158-1187]	Q9UIF9 1xBiotin [K1172]	Bromodomain adjacent to zinc finger domain protein 2A OS=Homo sapiens OX=9606 GN=BAZ2A PE=1 SV=4	1	3256.59	0.876	1.054	1.251	1.613	53.5	90.8	95.7	113.6	146.4	99.7	58.9	60.8	19.4	103.1	113.9	108.6	118.1	83.4	74.8	129	136.6	166.3	168.6	58.9	356254	210537	217259	69391.7	368483	406914	388272	422099	297960	267516	460898	488052	594216	602528	210690	High
[K].NQAPPGLYTKTQDPAK.[A]	1xBiotin [K10]	1	22	P00966	P00966 [200-215]	P00966 1xBiotin [K209]	Argininosuccinate synthase OS=Homo sapiens OX=9606 GN=ASS1 PE=1 SV=2	1	1954.97	1.283	1.351	1.247	1.151	107.4	83.8	117.8	100.2	90.8	105.6	130.4	79.8	94.3	82.3	74.8	127.5	115.8	92.1	98.5	117.6	94.7	108.5	88.9	89.2	599291	740258	453133	535395	467190	424557	723438	657096	522865	558816	667568	537390	616018	504400	506304	High
[R].QSTLYSFFPKSPALSDANK.[A]	1xBiotin [K10]	1	7	P52701	P52701 [4-22]	P52701 1xBiotin [K13]	DNA mismatch repair protein Msh6 OS=Homo sapiens OX=9606 GN=MSH6 PE=1 SV=2	1	2327.14	0.652	1.358	1.246	1.058	46.9	97.2	132	121.1	102.9	30.5	111	51.4	170.3	17.5	106.5	173	144.7	106.7	142.9	132.7	23.6	47.1	112.7	129.3	10307	37517.9	17351.2	57538.3	5914.59	35992.4	58463.7	48889.7	36054.5	48272.5	44835.4	7972.08	15923	38088.3	43678.8	Not Found
[K].AGKNQGDPK.[K]	1xBiotin [K3]	1	5	P19338	P19338 [7-15]	P19338 1xBiotin [K9]	Nucleolin OS=Homo sapiens OX=9606 GN=NCL PE=1 SV=3	1	1140.55	0.783	1.067	1.244	0.953	79.2	98.8	105.4	122.8	93.9	84.8	62.3	77.2	89.4	108.3	96.2	102.7	140	70.1	87.3	119.7	163.7	121.7	85.2	91.5	31095.6	22841	28296.6	32771.7	39705.5	35294.8	37651.4	51352.4	25696.6	32014.7	43897.6	60020.6	44636	31238.1	33542.4	Peak Found
[K].GKGPLPMEAIEK.[M]	1xBiotin [K2]	1	22	Q6P1N0	Q6P1N0 [64-75]	Q6P1N0 1xBiotin [K65]	Coiled-coil and C2 domain-containing protein 1A OS=Homo sapiens OX=9606 GN=CC2D1A PE=1 SV=1	1	1495.76	0.836	1.072	1.243	1.021	84.9	97.4	102.7	106.4	108.6	88.5	47.6	99.3	68.4	118.8	101.6	107.1	145.7	73.3	85.1	110.9	157.2	113.3	113.2	69.9	538102	289515	603694	415799	722002	617237	650719	885531	445611	516851	673968	955268	688800	687723	424501	High
[K].MPKFSMPGFK.[AG]	1xBiotin [K3]; 1xOxidation [M]	1	2	Q09666	Q09666 [882-891]; [1259-1268]; [1387-1396]; [1515-1524]; [1717-1726]; [2053-2062]; [2248-2257]; [2515-2524]; [2643-2652]; [2899-2908]; [3027-3036]; [3607-3616]; [3809-3818]; [4065-4074]; [4193-4202]; [4321-4330]; [4657-4666]; [4785-4794]	Q09666 1xBiotin [K884]; 1xBiotin [K1261]; 1xBiotin [K1389]; 1xBiotin [K1517]; 1xBiotin [K1719]; 1xBiotin [K2055]; 1xBiotin [K2250]; 1xBiotin [K2517]; 1xBiotin [K2645]; 1xBiotin [K2901]; 1xBiotin [K3029]; 1xBiotin [K3609]; 1xBiotin [K3811]; 1xBiotin [K4067]; 1xBiotin [K4195]; 1xBiotin [K4323]; 1xBiotin [K4659]; 1xBiotin [K4787]	Neuroblast differentiation-associated protein AHNAK OS=Homo sapiens OX=9606 GN=AHNAK PE=1 SV=2	1	1411.66	1.029	1.421	1.242	0.907	91.9	89.3	126.9	110.9	81	101.4	18.3	100.6	6	148	97.7	71.6	155.4	138.9	121.4	96.8	147	124.3	88.6	83.9	65782.1	11868.4	65243.1	3919.94	95988.1	63387.6	46457.4	100824	90104.1	78716.2	62815	95380.7	80605.2	57473.9	54393.9	Peak Found
[K].VNTGFLMSSYKVEAK.[G]	1xBiotin [K]; 1xOxidation [M7]	1	8	Q7Z6K5	Q7Z6K5 [91-105]	Q7Z6K5 1xBiotin [K]	Arpin OS=Homo sapiens OX=9606 GN=ARPIN PE=1 SV=1	1	1915.93	0.988	1.362	1.239	0.845	105.7	107	110.5	86.5	90.4	215.9	11.6	73.5	40.8	74.7	74.4	55.5	76.8	237.7	176.3	50.5	60.1	62.8	11	278.5	60354.1	3238.76	20546.6	11399.8	20870.5	20791.8	15524.3	21468.5	66438.8	49271.1	14120.8	16814.4	17561.7	3069.2	77856.9	High
[K].NASTVVVSDKYNLKPIPLKR.[Q]	1xBiotin [K]	1	12	Q96QC0	Q96QC0 [226-245]	Q96QC0 1xBiotin [K]	Serine/threonine-protein phosphatase 1 regulatory subunit 10 OS=Homo sapiens OX=9606 GN=PPP1R10 PE=1 SV=1	2	2468.37	1.106	1.339	1.238	1.964	103.6	93.6	100.6	100.5	101.7	78	107.6	102	30.1	92.2	97.5	90.8	130.6	99.1	95	99	120.7	65.5	191.5	100.2	216856	299412	283775	83708.9	256580	271278	252431	363305	275758	264372	275443	335738	182243	532789	278568	Peak Found
[K].TITLVKSPISVPGGSALISNLGK.[V]	1xBiotin [K6]	1	36	P51610	P51610 [660-682]	P51610 1xBiotin [K665]	Host cell factor 1 OS=Homo sapiens OX=9606 GN=HCFC1 PE=1 SV=2	1	2478.4	1.149	1.441	1.237	1.182	105.3	75.3	118.8	109.8	90.9	103.5	84.3	105.5	73.4	113.6	74	127.9	105.8	116.8	107.9	116.4	90.8	86.8	104.1	89.3	578106	471203	589175	410049	634596	413279	714645	590815	652466	602943	650060	507283	484724	581479	499055	High
[R].NYMPLAFSDKYGLGTR.[L]	1xBiotin [K10]	1	15	Q9UJW0	Q9UJW0 [172-187]	Q9UJW0 1xBiotin [K181]	Dynactin subunit 4 OS=Homo sapiens OX=9606 GN=DCTN4 PE=1 SV=1	1	2058.98	1.543	1.564	1.237	3.134	85.7	52	145	54.2	163	103.8	22.2	85.8	14.4	52.1	115.4	180.4	145.2	7.2	54.3	44.9	142.7	163.3	217.3	151	47562.9	10188.6	39338.3	6603.1	23878.1	52872.8	82703.9	66561	3320.23	24867.6	20560.2	65410	74832.1	99616.2	69217.5	High
[K].VAKGQPLCVLSAMKMETVVTSPMEGTVR.[K]	1xBiotin [K14]; 1xCarbamidomethyl [C8]	1	2	P11498	P11498 [1131-1158]	P11498 1xBiotin [K1144]	Pyruvate carboxylase, mitochondrial OS=Homo sapiens OX=9606 GN=PC PE=1 SV=2	2	3245.62	1.322	1.086	1.237	6.811	39.6	30	32.5	167.8	230.1	24.5	31.8	32.6	24	15	116.8	339	5.2	26.1	134.7	8.8	144.5	184.6	310.6	101.9	15225.6	19782.2	20296.8	14961.6	9318.32	72738.8	211071	3206.95	16251	83836.5	5465.75	89979.5	114930	193399	63466.2	Not Found
[K].GTGYIKTELISVSEVHPSR.[L]	1xBiotin [K6]	1	40	P42224	P42224 [698-716]	P42224 1xBiotin [K703]	Signal transducer and activator of transcription 1-alpha/beta OS=Homo sapiens OX=9606 GN=STAT1 PE=1 SV=2	1	2299.18	1.124	1.122	1.236	1.05	101.8	89.7	100.7	113.7	94.2	89.6	98.7	112.6	87	85.5	100.3	114.2	97.7	92.3	110.3	123.9	94.3	88.1	114.3	91.4	557584	614261	700810	541438	531947	623743	710356	607763	574236	686116	770657	586467	548044	710867	568418	High
[K].GAMLTNTGKYAIPTIDAEAYAIGK.[K]	1xBiotin [K9]; 1xOxidation [M3]	1	3	Q7Z6E9	Q7Z6E9 [209-232]	Q7Z6E9 1xBiotin [K217]	E3 ubiquitin-protein ligase RBBP6 OS=Homo sapiens OX=9606 GN=RBBP6 PE=1 SV=1	1	2711.34	0.788	1.044	1.234	0.822	81.3	103.2	103.5	127.3	84.8	108.6	16.7	71.9	79.1	91.6	91.3	82.6	91.6	106.1	407.7	35.7	112.7	38.9	75	90.6	23391.5	3598.34	15498.6	17037.9	19725.6	19671.5	17786.5	19726.2	22869.3	87838.7	7693.76	24270.6	8372.13	16164.3	19526.4	Not Found
[R].KGGKGLLPVR.[W]	1xBiotin [K]	3	3	P14616	P14616 [1148-1157]	P14616 1xBiotin [K]	Insulin receptor-related protein OS=Homo sapiens OX=9606 GN=INSRR PE=1 SV=2	2	1250.74	2.057	1.052	1.234	2.08	280.7	30	78.2	37	74.1	208.8	15.4	276.3	22.3	21.8	134.3	141.3	9.2	58.2	9	27.5	225.8	55.2	279.5	15.3	83957.8	6178.19	111092	8964.61	8759.09	54007.9	56819.6	3682.95	23397.9	3612.04	11059.7	90787.8	22178.8	112361	6161.83	High
[K].KGPNPLMR.[R]	1xBiotin [K1]	1	1	Q16875	Q16875 [451-458]	Q16875 1xBiotin [K451]	6-phosphofructo-2-kinase/fructose-2,6-bisphosphatase 3 OS=Homo sapiens OX=9606 GN=PFKFB3 PE=1 SV=1	1	1138.59	0.054	1.016	1.232	0.838	6.7	123.1	125	142.1	103.2	124.2	6.4	4.3	91.7	118.2	117	153.6	118.9	92.1	123.8	135.1	145.6	98.1	114.7	56.5	455414	23369.9	15793.5	336193	433334	429070	563311	435897	337695	453841	495302	533890	359720	420554	207230	Peak Found
[K].MKMPTFSTPGAK.[G]	1xBiotin [K2]	1	4	Q09666	Q09666 [631-642]	Q09666 1xBiotin [K632]	Neuroblast differentiation-associated protein AHNAK OS=Homo sapiens OX=9606 GN=AHNAK PE=1 SV=2	1	1521.73	0.522	0.833	1.232	1.404	23.5	102.4	85.3	127.6	161.2	77.5	28.7	27.7	30.6	148.5	124.8	104	171	13.4	9.1	155.6	182.9	208.5	196.5	21.4	56094.8	20767.8	20020.8	22134.7	107503	90362.7	75279.7	123759	9735.52	6552.19	112628	132415	150907	142249	15476.2	Peak Found
[R].IPQNPSPHTHQQQNAPVTVIQSKAPIPCEVVK.[A]	1xBiotin [K]; 1xCarbamidomethyl [C28]	1	38	Q68CP9	Q68CP9 [684-715]	Q68CP9 1xBiotin [K]	AT-rich interactive domain-containing protein 2 OS=Homo sapiens OX=9606 GN=ARID2 PE=1 SV=2	1	3768.93	1.076	1.025	1.23	1.094	97.6	90.5	88.8	114.5	108.6	97.1	90.6	108.1	102	84.2	90	88.3	116.2	86.3	113.9	95.3	125.5	82.8	111.5	108	1.46071e+06	1.36314e+06	1.62717e+06	1.5345e+06	1.26743e+06	1.35483e+06	1.32841e+06	1.74864e+06	1.29918e+06	1.71416e+06	1.43392e+06	1.8881e+06	1.24528e+06	1.6783e+06	1.62525e+06	High
[K].LGKITFIR.[N]	1xBiotin [K3]	1	3	Q92890	Q92890 [265-272]	Q92890 1xBiotin [K267]	Ubiquitin recognition factor in ER-associated degradation protein 1 OS=Homo sapiens OX=9606 GN=UFD1 PE=1 SV=3	1	1173.68	7.356	1.427	1.227	1.446	334.5	45.5	31.3	55.8	33	376.4	60.9	391.7	23.5	51.2	52.5	35.2	75.4	33.5	62.8	9.5	177.8	37.1	33.9	78.8	118233	19141.9	123047	7367.99	16074.1	16496.9	11047.9	23691.3	10511.6	19728.7	2979.53	55856.4	11657.1	10651	24745.4	High
[K].TMFGKMYFPDVEFDIK.[S]	1xBiotin [K5]	1	5	Q09666	Q09666 [5083-5098]	Q09666 1xBiotin [K5087]	Neuroblast differentiation-associated protein AHNAK OS=Homo sapiens OX=9606 GN=AHNAK PE=1 SV=2	1	2194.01	0.865	0.599	1.225	1.766	80.9	93.5	43.3	117.1	165.2	92.3	133.6	35.7	117.6	49.3	106.7	49.4	70.5	30.1	45	144	133.6	188.4	188.9	114.8	15679.1	22706.6	6072.5	19980.1	8382.96	18133.9	8400.57	11977	5122.26	7638.77	24475.3	22702.3	32022.4	32095.1	19513.8	Not Found
[R].NPPKLVTPHDR.[M]	1xBiotin [K4]	1	17	P29353	P29353 [318-328]	P29353 1xBiotin [K321]	SHC-transforming protein 1 OS=Homo sapiens OX=9606 GN=SHC1 PE=1 SV=4	1	1499.78	0.945	0.917	1.219	0.868	94.6	100.1	91.9	126.5	86.9	97.1	79.2	121.9	102.7	106.8	99.5	74.5	94.2	110.7	129.8	97.8	130.1	69.2	89.1	97.7	318361	259662	399696	336861	350180	326193	244350	308995	362993	425549	320637	426753	226808	292294	320297	High
[K].SPAKPKAVKPK.[A]	1xBiotin [K]	1	3	P16401	P16401 [189-199]	P16401 1xBiotin [K]	Histone H1.5 OS=Homo sapiens OX=9606 GN=H1-5 PE=1 SV=3	1	1376.81	1.193	0.819	1.218	1.213	109.6	91.9	75.2	111.9	111.4	108	100.8	135.9	90.5	86.3	95.7	81.6	66.5	74.1	94.5	110.3	123.8	124.9	109.8	97.4	27277.4	25452.6	34311.3	22863.1	21803.6	24166.3	20608	16801.7	18726.3	23866.4	27849.9	31257.8	31533.5	27725.4	24598.3	Peak Found
[R].ISKFYPIPSLHSTGS.[-]	1xBiotin [K3]	1	28	Q9H2G2	Q9H2G2 [1221-1235]	Q9H2G2 1xBiotin [K1223]	STE20-like serine/threonine-protein kinase OS=Homo sapiens OX=9606 GN=SLK PE=1 SV=1	1	1859.94	1.049	1.223	1.217	1.087	93.8	89.4	102.7	108.8	105.3	94.6	103.6	93.7	77.8	99.5	90.2	96.1	121.7	103.6	99.9	109.8	115	106.2	108.2	80.2	348745	382023	345385	287091	367011	332491	354256	448761	382094	368284	404751	424206	391809	399068	295898	High
[K].IKSASPCIADK.[I]	1xBiotin [K2]; 1xCarbamidomethyl [C7]	1	29	Q05209	Q05209 [464-474]	Q05209 1xBiotin [K465]	Tyrosine-protein phosphatase non-receptor type 12 OS=Homo sapiens OX=9606 GN=PTPN12 PE=1 SV=3	1	1415.7	0.939	1.012	1.217	0.929	88.7	94.5	103.8	119.7	93.3	101.7	73.8	93.1	93.4	108.4	99	108.8	109.7	79.9	98.6	125.5	131.9	97.8	100.6	77.8	6.61954e+06	4.80303e+06	6.05428e+06	6.07686e+06	7.04989e+06	6.44346e+06	7.08164e+06	7136862	5.19854e+06	6.41499e+06	8.16465e+06	8.57944e+06	6.36583e+06	6.54613e+06	5.06161e+06	High
[M].AGEKVEKPDTK.[E]	1xBiotin [K4]	1	1	Q02878	Q02878 [2-12]	Q02878 1xBiotin [K5]	60S ribosomal protein L6 OS=Homo sapiens OX=9606 GN=RPL6 PE=1 SV=3	1	1427.72	1.755	1.09	1.213	0.761	148.1	84.4	113	102.4	52.2	212	48.9	137.5	56	78.3	111.8	104.8	44.8	121.9	95	37.9	156.4	203.5	48.5	42.6	39157.7	9024.01	25386.2	10338.1	14466.8	20656	19363.4	8282.31	22515	17549.7	7004.29	28890.4	37576.6	8948.86	7869.25	Peak Found
[R].TKNISAISYINQR.[N]	1xBiotin [K2]	1	59	Q92541	Q92541 [554-566]	Q92541 1xBiotin [K555]	RNA polymerase-associated protein RTF1 homolog OS=Homo sapiens OX=9606 GN=RTF1 PE=1 SV=4	1	1733.9	1.27	1.162	1.213	1.186	107	84.3	97.9	110.8	99.9	104	105	114.8	80.5	101.2	82.7	102.7	95.9	96.1	108.6	97.7	111.6	95.7	105.6	98	9.87486e+06	9.96761e+06	1.09038e+07	7.64604e+06	9.6097e+06	7.84967e+06	9.7494e+06	9.10215e+06	9.12111e+06	1.03156e+07	9.27452e+06	1.05934e+07	9.08531e+06	1.00307e+07	9.30638e+06	High
[K].HFNYNKIVEHQNLSK.[K]	1xBiotin [K6]	1	1	Q9H501	Q9H501 [722-736]	Q9H501 1xBiotin [K727]	ESF1 homolog OS=Homo sapiens OX=9606 GN=ESF1 PE=1 SV=1	1	2097.03	0.845	1.057	1.212	0.791	75.7	103.7	109.6	128.9	82	114.5	79.7	65.7	68.8	135.4	109.3	115.5	132	86.4	78.1	164.2	135.9	125.2	86.5	2.9	286174	199350	164158	171930	338615	273333	288849	329908	215874	195228	410395	339776	313059	216180	7133.83	Peak Found
[R].SYDAGFKLMVVEYAESTNNCQAAK.[Q]	1xBiotin [K7]; 1xCarbamidomethyl [C20]	1	18	Q9P215	Q9P215 [199-222]	Q9P215 1xBiotin [K205]	Pogo transposable element with KRAB domain OS=Homo sapiens OX=9606 GN=POGK PE=1 SV=2	1	2922.31	1.034	0.91	1.212	1.019	96.4	93.2	102.4	113	95	94.4	110.2	103.1	76	99.7	124.9	4.5	113.6	109.6	130.6	120.8	104.3	97	109.7	101.6	104897	122507	114607	84530.5	110818	138786	4972.02	126292	121806	145176	134297	115972	107793	121892	112939	High
[R].SLVPQVSQATGVQLPGKTITPAHFQLLR.[Q]	1xBiotin [K17]	1	21	Q96L91	Q96L91 [2728-2755]	Q96L91 1xBiotin [K2744]	E1A-binding protein p400 OS=Homo sapiens OX=9606 GN=EP400 PE=1 SV=4	1	3212.76	1.234	1.257	1.21	1.215	112	90.7	93.5	104.9	98.9	111.5	55.3	171	93.2	69	90.3	93.1	86.7	118.5	112.8	104.4	90.7	98.4	91.7	113.2	340161	168796	521838	284433	210508	275574	284046	264673	361695	344298	318681	276936	300448	279983	345613	High
[K].KPEKPLILQSLGPKTQSVEITK.[T]	1xBiotin [K]	1	32	Q9Y5K6	Q9Y5K6 [240-261]	Q9Y5K6 1xBiotin [K]	CD2-associated protein OS=Homo sapiens OX=9606 GN=CD2AP PE=1 SV=1	1	2660.51	0.991	1.077	1.21	0.987	94.2	95.1	101.9	115.1	93.8	87.5	96.4	102.5	78.1	106.7	97.3	125.4	84.1	104.2	110	121.6	117.7	96	106.3	66.2	307711	339000	360576	274627	375110	342076	441121	295663	366561	387008	427520	414047	337575	374019	232967	High
[K].EKTPSPK.[E]	1xBiotin [K2]	1	7	Q9H1E3	Q9H1E3 [200-206]	Q9H1E3 1xBiotin [K201]	Nuclear ubiquitous casein and cyclin-dependent kinase substrate 1 OS=Homo sapiens OX=9606 GN=NUCKS1 PE=1 SV=1	1	1012.51	0.81	0.955	1.209	1.011	83.5	103	98.3	124.6	90.6	96.4	75.8	70.5	69.3	140.6	93.6	89	89.3	101.1	113.1	102.4	160.6	142.1	82.3	73.9	121988	95927.9	89238.8	87710.9	177900	118414	112618	113027	127959	143185	129568	203260	179836	104133	93565.9	High
[K].THGQIGKEVYR.[C]	1xBiotin [K7]	1	8	Q9C0K0	Q9C0K0 [845-855]	Q9C0K0 1xBiotin [K851]	B-cell lymphoma/leukemia 11B OS=Homo sapiens OX=9606 GN=BCL11B PE=1 SV=1	1	1513.76	1.028	0.892	1.209	1.044	104.3	90.6	80.8	126.3	98.1	125.8	77.8	102.4	83	122.4	88.9	86.3	76.2	79.3	100.3	123.9	129.9	86.7	120.8	96.3	326055	201794	265427	215246	317186	230427	223705	197609	205506	260130	321311	336748	224756	313050	249688	High
[K].ITKPGSIDSNNQLFAPGGR.[L]	1xBiotin [K3]	1	19	Q04637	Q04637 [1072-1090]	Q04637 1xBiotin [K1074]	Eukaryotic translation initiation factor 4 gamma 1 OS=Homo sapiens OX=9606 GN=EIF4G1 PE=1 SV=4	0	2198.1	1.179	1.118	1.207	1.184	109.3	86.7	96.9	104.6	102.6	122.3	58.1	120	103.7	51.5	95.2	94.2	107.1	106.4	124.4	95.8	114.8	117	76.6	112.7	179948	85557.9	176554	152648	75845.1	140045	138609	157562	156612	183019	141007	168987	172210	112720	165806	High
[R].APVPLFTMKGPKPTSSLPGTSACK.[K]	1xBiotin [K9]; 1xCarbamidomethyl [C23]; 1xOxidation [M8]	1	1	Q86Y91	Q86Y91 [760-783]	Q86Y91 1xBiotin [K768]	Kinesin-like protein KIF18B OS=Homo sapiens OX=9606 GN=KIF18B PE=1 SV=4	1	2714.37	7.156	5.73	1.206	4.247	185	25.9	148.1	31.2	109.8	40.8	284.1	175	24.4	38.6	14.9	30.7	234.4	140.1	29.5	197.1	12.6	166.7	7.2	103.8	21744.8	151265	93167.3	13019.2	20564.7	7935.5	16369.4	124817	74596.7	15707.3	104964	6717.52	88786.3	3844.97	55288	Not Found
[K].TGKFLK.[R]	1xBiotin [K3]	1	7	Q9NYF8	Q9NYF8 [333-338]	Q9NYF8 1xBiotin [K335]	Bcl-2-associated transcription factor 1 OS=Homo sapiens OX=9606 GN=BCLAF1 PE=1 SV=2	1	919.507	0.76	1.07	1.205	0.997	71.7	94.3	93.4	113.7	126.9	127.3	3.1	76.7	11	148.7	100.9	99.9	159.1	95.7	112.1	121.6	153.9	135.7	148.1	6.3	244718	5984.23	147368	21122.1	285791	193884	191993	305839	184063	215420	233721	295916	260956	284806	12098.9	Peak Found
[K].GTPGKGATPAPPGK.[A]	1xBiotin [K5]	1	24	Q13428	Q13428 [309-322]	Q13428 1xBiotin [K313]	Treacle protein OS=Homo sapiens OX=9606 GN=TCOF1 PE=1 SV=3	1	1461.75	0.869	0.987	1.203	0.928	90.8	111.2	92.9	114.9	90.3	102.4	82.5	73.9	85.1	105.3	101.1	84	108.9	84.4	102.3	104.4	160.6	144.2	82.1	78.9	2.41741e+06	1.94662e+06	1.74468e+06	2.00801e+06	2.48618e+06	2.38535e+06	1.98195e+06	2.57151e+06	1.99173e+06	2.41501e+06	2.464e+06	3.79207e+06	3.40379e+06	1.93711e+06	1.86283e+06	Peak Found
[R].VLNNFISNQKMDFK.[E]	1xBiotin [K10]	1	16	P46013	P46013 [736-749]	P46013 1xBiotin [K745]	Proliferation marker protein Ki-67 OS=Homo sapiens OX=9606 GN=MKI67 PE=1 SV=2	1	1923.95	0.828	1.009	1.202	1.028	82.5	95.5	109	114.8	98.2	85.5	70.5	87.5	99	118.5	85.2	113	119.6	76.5	74.4	119	154.5	104.9	101.8	90.1	140737	115952	143955	162939	195075	140122	186004	196872	125900	122454	195813	254198	172571	167466	148322	High
[K].SPIKASDLTK.[F]	1xBiotin [K4]	1	5	Q5QJE6	Q5QJE6 [381-390]	Q5QJE6 1xBiotin [K384]	Deoxynucleotidyltransferase terminal-interacting protein 2 OS=Homo sapiens OX=9606 GN=DNTTIP2 PE=1 SV=2	1	1285.68	0.851	1.162	1.201	0.961	83.8	98.5	109.8	114.7	93.1	111.8	1.8	88.1	103.9	89	103.6	115.5	122.5	103.4	106.9	120.7	128.6	120.7	97.9	85.5	390884	6385.25	308174	363434	311176	362207	403914	428437	361573	373873	421864	449572	421945	342340	298956	Peak Found
[R].HVVLGSLPGKIVLQGNQLAALTQAK.[N]	1xBiotin [K10]	1	16	Q9HCK8	Q9HCK8 [304-328]	Q9HCK8 1xBiotin [K313]	Chromodomain-helicase-DNA-binding protein 8 OS=Homo sapiens OX=9606 GN=CHD8 PE=1 SV=5	1	2781.58	0.894	0.939	1.201	1.019	90.6	92.8	106	111.4	99.1	90.3	79.9	89.4	89.3	111.9	91.5	105	104.7	80.5	142.2	110	106.4	91	110.1	97.8	236344	209038	234042	233723	292722	239504	274770	273840	210601	371946	287715	278311	238205	287967	256017	High
[K].ALQEQLKVTTIK.[Q]	1xBiotin [K7]	1	1	Q7L590	Q7L590 [128-139]	Q7L590 1xBiotin [K134]	Protein MCM10 homolog OS=Homo sapiens OX=9606 GN=MCM10 PE=1 SV=2	1	1597.9	0.725	1.046	1.199	0.997	18.5	112.5	134	112.9	122.1	119.1	23.1	12.7	17.6	140.5	162	167.5	6.2	169.5	22.3	141.1	194.2	10.1	152.6	161.5	109025	21133.2	11654.5	16080.5	128614	148290	153275	5656.31	155162	20390.4	129179	177740	9200.25	139644	147810	Peak Found
[K].STYWMKMR.[R]	1xBiotin [K6]	1	12	Q96ME7	Q96ME7 [74-81]	Q96ME7 1xBiotin [K79]	Zinc finger protein 512 OS=Homo sapiens OX=9606 GN=ZNF512 PE=1 SV=2	1	1328.59	0.827	1.257	1.197	1.213	69.5	92.2	116	110.4	111.9	79.6	70.2	90.6	61.6	105.7	109.5	132.9	138.1	63.4	66.8	126.5	133.1	153.4	128.2	40.4	170582	150336	193967	131864	226400	234592	284662	295759	135832	142995	271059	285079	328567	274596	86585.7	High
[K].GPLCKSVTPTK.[E]	1xBiotin [K5]; 1xCarbamidomethyl [C4]	1	3	Q96T23	Q96T23 [401-411]	Q96T23 1xBiotin [K405]	Remodeling and spacing factor 1 OS=Homo sapiens OX=9606 GN=RSF1 PE=1 SV=2	1	1413.72	0.862	0.914	1.197	0.953	93.5	107.3	98	98.8	102.3	104.3	6.5	100.8	81.2	115.7	120.9	105.7	108.1	79.6	106.5	97.2	202.2	126	110.2	35	203867	12742.2	196969	158725	226061	236405	206540	211371	155663	208225	189946	395262	246262	215481	68466.5	Peak Found
[K].FNVWDTAGQEKFGGLR.[D]	1xBiotin [K11]	1	43	P62826	P62826 [61-76]	P62826 1xBiotin [K71]	GTP-binding nuclear protein Ran OS=Homo sapiens OX=9606 GN=RAN PE=1 SV=3	1	2050.98	1.222	1.052	1.196	1.134	106.3	87.8	101.3	105	99.5	100.8	131.4	104.4	86.2	74.7	107.5	99.5	101.1	78.6	103.1	117.7	101.3	97.7	106.4	89.7	1.20653e+06	1.57232e+06	1.24943e+06	1.03162e+06	894544	1.28653e+06	1.19072e+06	1.20995e+06	940910	1.23423e+06	1.40845e+06	1.2128e+06	1.16956e+06	1.27414e+06	1.07315e+06	High
[K].IKGILPVK.[M]	1xBiotin [K2]	1	12	Q9ULD2	Q9ULD2 [637-644]	Q9ULD2 1xBiotin [K638]	Microtubule-associated tumor suppressor 1 OS=Homo sapiens OX=9606 GN=MTUS1 PE=1 SV=2	1	1093.68	1.013	1.168	1.195	0.946	94.8	93.6	111	111.9	88.6	93.9	84.5	98.1	79.8	123.8	92.7	109.9	111.3	93.2	102.8	110.9	114.1	87.7	110.2	86.9	531306	478215	555026	451637	700408	524733	622061	629936	527473	581587	627196	645511	496372	623387	491706	Peak Found
[K].NTSTKTSNPFLVAAQDSETDYVTTDNLTK.[V]	1xBiotin [K5]	1	24	Q9NQC3	Q9NQC3 [509-537]	Q9NQC3 1xBiotin [K513]	Reticulon-4 OS=Homo sapiens OX=9606 GN=RTN4 PE=1 SV=2	1	3387.59	1.044	1.024	1.195	0.932	94.7	104.3	101.9	113.8	85.3	96.7	82.7	112.7	108	77.6	106.4	79.5	113.6	103.9	129	116.1	113.6	101	87	72.3	434237	371443	506323	485205	348684	478009	357165	510388	466808	579659	521642	510162	453735	390905	324830	High
[R].TTKDGWVYYANHTEEK.[T]	1xBiotin [K3]	1	19	Q9NZC7	Q9NZC7 [26-41]	Q9NZC7 1xBiotin [K28]	WW domain-containing oxidoreductase OS=Homo sapiens OX=9606 GN=WWOX PE=1 SV=1	1	2167.98	1.34	0.979	1.194	1.002	119.6	89.3	92	109	90.1	112.9	137.6	120	102.3	89.5	85.1	92.3	83.3	96.9	109.4	82.1	122.2	90.8	85.2	90.4	696446	849258	740366	631576	552607	524933	569772	514085	598201	674989	506743	754117	560083	525854	557999	High
[K].KPPSGFKGTIPK.[R]	1xBiotin [K]	1	5	Q9BTC0	Q9BTC0 [585-596]	Q9BTC0 1xBiotin [K]	Death-inducer obliterator 1 OS=Homo sapiens OX=9606 GN=DIDO1 PE=1 SV=5	1	1482.81	0.828	1.076	1.193	1.103	103.2	94	101.2	97.9	103.7	109.4	51.9	101.3	132.1	70.4	92.2	103.7	99.2	95.3	83.9	96	161.5	101.7	111.3	90.1	207600	98584.4	192225	250753	133615	175097	196779	188349	180947	159341	182301	306536	193049	211369	170973	High
[R].ALDLKTLYLTENQEVSTGVK.[W]	1xBiotin [K5]	1	8	Q9UPU7	Q9UPU7 [617-636]	Q9UPU7 1xBiotin [K621]	TBC1 domain family member 2B OS=Homo sapiens OX=9606 GN=TBC1D2B PE=1 SV=2	1	2448.27	0.408	2.714	1.192	1.388	66.8	59.5	210.8	101.2	61.7	61.1	50.3	9	26.7	44.9	149.9	158.8	256.3	72.6	178.6	9.6	76.3	46.5	37.1	322.4	23682.6	19499.5	3480.07	10363	17390.4	58092.1	61560.2	99349.6	28123.7	69237	3740.49	29570.4	18013.5	14384.2	124961	Not Found
[K].TPQKEESDVPQWSSQFLQKSPLPTK.[R]	1xBiotin [K19]	1	20	Q96FZ2	Q96FZ2 [303-327]	Q96FZ2 1xBiotin [K321]	Abasic site processing protein HMCES OS=Homo sapiens OX=9606 GN=HMCES PE=1 SV=1	2	3111.55	0.938	1.049	1.188	1.047	89.1	94.9	100.5	112.8	102.7	91.2	88.6	88.5	100.5	88	94.4	92.3	100	104.1	112.2	101.5	141.5	105.2	102.1	89.9	141060	136967	136795	155312	136089	145997	142762	154590	160928	173401	156922	218728	162621	157880	138916	High
[R].HLAEKNSSAQHH.[-]	1xBiotin [K5]	1	5	Q9Y2D9	Q9Y2D9 [595-606]	Q9Y2D9 1xBiotin [K599]	Zinc finger protein 652 OS=Homo sapiens OX=9606 GN=ZNF652 PE=1 SV=3	1	1584.73	1.035	0.707	1.186	1.185	98.5	105.8	74.8	117.9	102.9	124.2	82.9	100.3	107.8	120.1	60.6	76.2	80.2	63.8	71.9	120.1	143.6	142.3	101.3	104.8	24095.9	16070.1	19461.7	20904.4	23286.1	11750.8	14771.5	15551.1	12368.5	13939.2	23289.8	27848.5	27595.4	19655.4	20323.6	Peak Found
[K].KAAATPAK.[K]	1xBiotin [K1]	1	11	P19338	P19338 [88-95]	P19338 1xBiotin [K88]	Nucleolin OS=Homo sapiens OX=9606 GN=NCL PE=1 SV=3	1	983.534	0.84	1.208	1.183	1.096	80.5	93.3	112.7	111.2	102.3	95	57.8	76.3	79.8	113.1	88.4	109.2	103.8	106.7	83.9	105.3	133.8	166.2	83.8	96.8	30568.3	18607.7	24542.7	25669.7	36411.9	28445.1	35159.2	33404.3	34354.5	27016.3	33897.9	43068.5	53499.1	26974.4	31170.2	Peak Found
[K].ASTPVLKSSTPTPR.[S]	1xBiotin [K7]	1	14	Q04724	Q04724 [310-323]	Q04724 1xBiotin [K316]	Transducin-like enhancer protein 1 OS=Homo sapiens OX=9606 GN=TLE1 PE=1 SV=2	1	1667.88	1.06	1.102	1.182	0.95	103.9	92.3	103.2	109.1	91.6	128.5	5.5	106.9	121.3	95	89.5	89.8	106.2	133.6	112.3	110.9	116.7	94.3	104.6	85	289433	12310.2	240777	273084	213873	201502	202250	239069	300890	252766	249686	262815	212328	235422	191399	High
[K].AAPQWCQGKLQAHLVAQTNLLR.[N]	1xBiotin [K9]; 1xCarbamidomethyl [C6]	1	15	O00499	O00499 [181-202]	O00499 1xBiotin [K189]	Myc box-dependent-interacting protein 1 OS=Homo sapiens OX=9606 GN=BIN1 PE=1 SV=1	1	2729.41	0.952	1.027	1.181	1.248	88	92.5	95	109.2	115.4	107.4	99.9	7.8	86	104.9	105.2	147.4	107.8	82.2	123.9	124	121.5	14.6	136.6	130.9	126631	117780	9226.05	101417	123751	124064	173813	127123	96989.2	146097	146285	143283	17188.4	161071	154402	High
[R].GAAKEAAGK.[S]	1xBiotin [K4]	1	6	Q00839	Q00839 [178-186]	Q00839 1xBiotin [K181]	Heterogeneous nuclear ribonucleoprotein U OS=Homo sapiens OX=9606 GN=HNRNPU PE=1 SV=6	1	1028.52	1.215	0.951	1.18	1.007	109.4	94	89.4	115.2	92.1	140.6	101.6	106.2	103.1	91.2	83.6	70.4	99.5	86.8	96.7	111.8	121.6	113.4	89.4	84.2	71657.2	51787.4	54153.4	52532.7	46499.5	42628.5	35895.4	50704.1	44239.7	49268.6	56986	61969	57820.7	45552.5	42910.5	Peak Found
[K].SPQVKPASTMGMGPLGKGAGPVPPGK.[V]	1xBiotin [K17]	1	49	Q13428	Q13428 [503-528]	Q13428 1xBiotin [K519]	Treacle protein OS=Homo sapiens OX=9606 GN=TCOF1 PE=1 SV=3	1	2672.37	0.525	1.171	1.179	1.298	51.6	98.2	106.8	115.9	127.5	64	2.6	58.3	45.3	111	111.1	120.6	208.8	53.1	43.3	130.8	230.6	156.5	144	20	367224	14686.9	334713	260271	637104	638132	692497	1.1991e+06	304823	248390	751261	1.32398e+06	898373	826695	114926	High
[K].LTDKTVIGCSGFHGDCLTLTK.[I]	1xBiotin [K4]; 2xCarbamidomethyl [C9; C16]	1	5	P20618	P20618 [74-94]	P20618 1xBiotin [K77]	Proteasome subunit beta type-1 OS=Homo sapiens OX=9606 GN=PSMB1 PE=1 SV=2	1	2549.22	2.291	2.854	1.179	1.486	79.6	87.4	164.5	75.7	92.8	50.5	43.7	247.6	68.7	19.1	55.5	54.4	476.6	104.5	48.1	81	39.9	49.4	58.9	102.1	9597.67	8301.3	47038.5	13053.5	3623.52	10546	10341.1	90541.2	19845.1	9128.61	15388.2	7575.91	9382.75	11188.9	19400.7	High
[K].GLDFALLQKVR.[A]	1xBiotin [K9]	1	1	Q13123	Q13123 [165-175]	Q13123 1xBiotin [K173]	Protein Red OS=Homo sapiens OX=9606 GN=IK PE=1 SV=3	1	1485.82	0.949	1.113	1.178	1.068	96	82.3	91.9	138.5	91.2	28.1	123.7	97.6	83.7	130.3	79.5	93.4	136	88.5	59.3	153.5	140.8	139.2	53.7	92.7	4835.58	21258.4	16774.1	14382.1	22400.2	13662.1	16063.1	23378.6	15205.6	10201.7	26385	24199.9	23933.2	9236.04	15933.2	Not Found
[M].TTTTTFKGVDPNSR.[N]	1xAcetyl [N-Term]; 1xBiotin [K7]	1	25	Q9UK76	Q9UK76 [2-15]	Q9UK76 1xAcetyl [N-Term]; 1xBiotin [K8]	Jupiter microtubule associated homolog 1 OS=Homo sapiens OX=9606 GN=JPT1 PE=1 SV=3	1	1792.85	0.674	1.308	1.174	1.006	65.3	96.9	126.7	113.7	97.4	73.4	79.3	66.9	47.7	108.8	131.8	142.3	157.3	71.1	59.3	127.7	136.5	109.5	127.2	61.2	331129	357994	302024	215055	491000	594959	642138	709964	320759	267637	576218	616035	493937	574094	276314	High
[K].YCRPESQEHPEADPGSAAPYLKTK.[F]	1xBiotin [K]; 1xCarbamidomethyl [C2]	1	36	P40763	P40763 [686-709]	P40763 1xBiotin [K]	Signal transducer and activator of transcription 3 OS=Homo sapiens OX=9606 GN=STAT3 PE=1 SV=2	1	2957.36	0.996	1.045	1.17	1.124	90.9	91.3	95.5	106.9	115.4	122.3	82.2	88	87.6	88.3	100.1	91.3	110.1	92.3	101.4	103.4	128.1	112.6	111.6	80.8	4.60265e+06	3.09368e+06	3.30948e+06	3.2965e+06	3.32414e+06	3.76728e+06	3.43418e+06	4.14107e+06	3.47451e+06	3.81515e+06	3.88984e+06	4.81934e+06	4.2354e+06	4.1989e+06	3.03998e+06	High
[R].AVGTQTLSGAGLLKMFNK.[A]	1xBiotin [K]; 1xOxidation [M15]	1	34	Q13596	Q13596 [273-290]	Q13596 1xBiotin [K]	Sorting nexin-1 OS=Homo sapiens OX=9606 GN=SNX1 PE=1 SV=3	1	2078.08	1.809	0.681	1.17	0.775	170.5	93	62.6	108.8	65.2	136.1	178	109.9	133.3	60.7	74.2	50	41.3	135	172.9	86.8	23.2	47.1	52	199.5	308745	403943	249303	302372	137825	168346	113385	93803.5	306311	392358	196988	52528.6	106778	118093	452735	High
[K].TAASAPANVSKGTTPLAPPPKPVR.[R]	1xBiotin [K11]	1	138	Q96D71	Q96D71 [681-704]	Q96D71 1xBiotin [K691]	RalBP1-associated Eps domain-containing protein 1 OS=Homo sapiens OX=9606 GN=REPS1 PE=1 SV=3	1	2554.38	0.993	1.074	1.17	0.991	91.1	96.6	103.7	113	95.7	132.5	90.2	89.7	95.6	90.4	98.8	102.6	108.4	88.6	92.4	111.8	123.3	99.6	94.7	81.4	2.08644e+07	1.42016e+07	1.41334e+07	1.50535e+07	1.42397e+07	1.55605e+07	1.61664e+07	1.70817e+07	1.39552e+07	1.45585e+07	1.76124e+07	1.94222e+07	1.56891e+07	1.49162e+07	1.28243e+07	High
[K].KQPVQKGVKPQAK.[A]	1xBiotin [K6]	1	13	Q14978	Q14978 [143-155]	Q14978 1xBiotin [K148]	Nucleolar and coiled-body phosphoprotein 1 OS=Homo sapiens OX=9606 GN=NOLC1 PE=1 SV=2	2	1661.95	0.688	1.104	1.17	0.998	68.2	99.5	109.8	117.5	105.1	72.7	58.1	89.9	106.1	84.5	117.1	117.1	154.2	74.1	52	137	125.3	83	112.1	116.9	27080.6	21635.4	33490.5	39513.1	31463.6	43632.6	43631.9	57422.9	27620	19351.9	51033.3	46662.5	30927.6	41756.1	43526.7	High
[K].VAYAAQPALKTQFLTTPISQAQK.[L]	1xBiotin [K10]	1	48	Q96L91	Q96L91 [3009-3031]	Q96L91 1xBiotin [K3018]	E1A-binding protein p400 OS=Homo sapiens OX=9606 GN=EP400 PE=1 SV=4	1	2701.44	0.851	1.085	1.17	0.953	91.4	107.3	95.4	110.2	95.7	92.2	65.6	100.6	108.4	78.1	109.3	84.7	134.4	96.3	107.3	111.3	127.9	104.2	96.6	83.1	1.56623e+06	1.11441e+06	1.70865e+06	1.83993e+06	1.32564e+06	1.85653e+06	1.43822e+06	2.28167e+06	1.63514e+06	1.82111e+06	1.88952e+06	2.17133e+06	1.76927e+06	1.64016e+06	1.41023e+06	High
[R].LLVKNQDVSISNVQPK.[T]	1xBiotin [K4]	1	15	Q96EV2	Q96EV2 [874-889]	Q96EV2 1xBiotin [K877]	RNA-binding protein 33 OS=Homo sapiens OX=9606 GN=RBM33 PE=1 SV=3	1	2008.09	1.15	0.915	1.169	0.997	104	97	88.8	113.5	96.7	90.1	134.6	104.8	117.1	97.8	63.1	89.8	89.5	80.9	121.4	103.6	114.4	83.2	97.5	112	358917	536192	417475	466226	389657	251212	357491	356613	322238	483386	412597	455560	331457	388414	446202	High
[K].LKMEIK.[K]	1xBiotin [K2]	1	4	O94953	O94953 [603-608]	O94953 1xBiotin [K604]	Lysine-specific demethylase 4B OS=Homo sapiens OX=9606 GN=KDM4B PE=1 SV=4	1	987.537	0.676	1.028	1.166	1.017	71.5	105.9	92.2	122.7	107.6	73.9	62.4	78.3	67.6	109.4	117	95.3	131.2	69.5	78.8	126.8	191.2	111.2	135	52.5	161672	136571	171278	147791	239262	255799	208387	286891	151939	172393	277280	418287	243221	295189	114769	Peak Found
[R].GLQPLKLDYR.[A]	1xBiotin [K6]	1	13	Q14160	Q14160 [1260-1269]	Q14160 1xBiotin [K1265]	Protein scribble homolog OS=Homo sapiens OX=9606 GN=SCRIB PE=1 SV=4	1	1428.77	1.132	1.02	1.165	0.676	111.2	104.1	93.1	121.2	70.4	109.4	125.3	111.1	110.8	88.2	103.9	93	113	92.2	121.1	91.6	159.7	103.7	70.3	6.7	365511	418933	371226	370239	294684	347409	310847	377535	308216	404725	306289	533869	346490	234863	22423.2	High
[R].EGMKNTSYVLK.[H]	1xBiotin [K4]	1	22	Q8ND82	Q8ND82 [164-174]	Q8ND82 1xBiotin [K167]	Zinc finger protein 280C OS=Homo sapiens OX=9606 GN=ZNF280C PE=1 SV=1	1	1495.73	0.895	0.994	1.162	1.046	83.8	102.6	102	119.2	92.4	111.1	59.3	90.9	56.4	111.3	124.1	110.6	120.4	71.9	74.5	129.3	139.7	129.8	100.2	70.4	3.24858e+06	1.73366e+06	2.65805e+06	1.64841e+06	3.25213e+06	3.62826e+06	3.23198e+06	3.52017e+06	2.10072e+06	2.17872e+06	3.77937e+06	4.08172e+06	3.79361e+06	2.92922e+06	2.05688e+06	High
[K].AIAEHVKGIHPISDSK.[I]	1xBiotin [K7]	1	20	Q9C0I3	Q9C0I3 [402-417]	Q9C0I3 1xBiotin [K408]	Serine-rich coiled-coil domain-containing protein 1 OS=Homo sapiens OX=9606 GN=CCSER1 PE=1 SV=2	1	1928.01	0.836	1.216	1.161	0.83	82.9	99.1	120.6	115.1	82.3	57.1	84	94.7	61.1	148.1	100.5	122.2	132.7	89.1	83	116.6	140.2	114.5	72.8	83.3	792964	1.16641e+06	1.31459e+06	847942	2.05644e+06	1.39448e+06	1.6962e+06	1.84244e+06	1.23673e+06	1.15183e+06	1.61882e+06	1.94676e+06	1.58946e+06	1.01064e+06	1.157e+06	Peak Found
[R].EETKFTCIDPIVLQER.[E]	1xBiotin [K4]; 1xCarbamidomethyl [C7]	1	15	Q9Y2I7	Q9Y2I7 [717-732]	Q9Y2I7 1xBiotin [K720]	1-phosphatidylinositol 3-phosphate 5-kinase OS=Homo sapiens OX=9606 GN=PIKFYVE PE=1 SV=3	1	2204.07	0.903	1.547	1.158	0.997	82.1	86.3	133.6	115.6	82.4	96	15	126.4	24.1	101	140	94.5	156.3	165.5	162.1	135.2	15.1	32.9	96.4	139.6	65619.8	10254.9	86384.3	16445.3	69024.3	95710.9	64598.7	106814	113099	110787	92430.3	10346.1	22457.8	65907.3	95433.8	High
[K].AVTTPGKK.[G]	1xBiotin [K]	1	6	P19338	P19338 [103-110]	P19338 1xBiotin [K]	Nucleolin OS=Homo sapiens OX=9606 GN=NCL PE=1 SV=3	1	1027.56	1.023	0.983	1.157	0.914	102.2	81.5	91.1	118.6	106.7	104.5	124.9	61.8	83.3	122.1	81.7	120	93.2	79.8	94.5	121.3	124.7	67.4	111.6	109.1	212895	254446	125958	169768	248691	166400	244356	189820	162615	192571	247136	253992	137311	227414	222337	High
[-].MIKLFSLK.[Q]	1xAcetyl [N-Term]; 1xBiotin [K3]	1	11	P61081	P61081 [1-8]	P61081 1xAcetyl [N-Term]; 1xBiotin [K3]	NEDD8-conjugating enzyme Ubc12 OS=Homo sapiens OX=9606 GN=UBE2M PE=1 SV=1	1	1247.69	1.007	0.712	1.157	0.223	140.2	155.6	82.5	95.8	25.9	91.7	182.7	114.9	181.5	127.5	44.2	31.4	67.6	208.4	210	78.5	67.6	62.8	9.8	21.2	205344	409158	257350	406381	285540	98871.5	70396.5	151438	466675	470150	175813	151267	140698	22028	47568.9	High
[R].SYTPMKGGISNVWFDR.[F]	1xBiotin [K6]; 1xOxidation [M5]	1	25	Q5VWZ2	Q5VWZ2 [65-80]	Q5VWZ2 1xBiotin [K70]	Lysophospholipase-like protein 1 OS=Homo sapiens OX=9606 GN=LYPLAL1 PE=1 SV=3	1	2099.97	3.111	1.075	1.157	0.678	183.1	58.9	98.6	119.5	39.9	146.2	224	135.2	182.7	35	47	78.7	37.7	124.2	146.4	95.4	40.5	1.8	31.8	173.4	316611	485303	292772	395685	75904.8	101770	170442	81631.2	269053	317080	206657	87807.6	3860.35	68962.1	375613	High
[K].SSPLPAKGR.[D]	1xBiotin [K7]	1	29	Q7L2J0	Q7L2J0 [216-224]	Q7L2J0 1xBiotin [K222]	7SK snRNA methylphosphate capping enzyme OS=Homo sapiens OX=9606 GN=MEPCE PE=1 SV=1	1	1138.6	1.068	1.134	1.157	1.082	101.1	89.5	102.8	109.2	97.4	105	90.9	99.1	104.3	87.7	85.1	100.8	111.2	96.5	107	95.3	120.6	95.4	88.3	112.9	6.17573e+06	5.34818e+06	5.83032e+06	6.1368e+06	5.15822e+06	5.007e+06	5.92826e+06	6544889	5.67983e+06	6.29589e+06	5.60659e+06	7.09899e+06	5.61251e+06	5.19475e+06	6.64306e+06	High
[R].GPTGQKVVR.[F]	1xBiotin [K6]	1	15	Q9H425	Q9H425 [99-107]	Q9H425 1xBiotin [K104]	Uncharacterized protein C1orf198 OS=Homo sapiens OX=9606 GN=C1orf198 PE=1 SV=1	1	1167.63	1.086	1.188	1.157	0.897	108.2	99.6	89.1	113.8	89.3	130.8	108	77.3	99.5	105.4	73.6	87.4	134.4	89	113.7	99.5	121.9	76.5	93.9	89.2	385363	318239	227792	293083	310365	216679	257449	395974	262229	334872	293030	358939	225215	276547	262760	High
[K].ALGKSTVVPVPYEK.[M]	1xBiotin [K4]	1	24	P78347	P78347 [127-140]	P78347 1xBiotin [K130]	General transcription factor II-I OS=Homo sapiens OX=9606 GN=GTF2I PE=1 SV=2	1	1713.92	1.024	0.97	1.156	0.961	102.2	97.1	94.2	112.3	94.3	101.6	97.1	102.1	102.3	94.9	96.5	98	93.6	93.3	123.2	111.6	103.6	97.2	93.8	91.2	457234	437299	459580	460588	427222	434347	440941	421355	420188	554426	502305	466258	437754	422075	410585	High
[R].IIAHSNQKSAAGYPDYYCK.[W]	1xBiotin [K8]; 1xCarbamidomethyl [C18]	1	12	O14646	O14646 [394-412]	O14646 1xBiotin [K401]	Chromodomain-helicase-DNA-binding protein 1 OS=Homo sapiens OX=9606 GN=CHD1 PE=1 SV=2	1	2412.11	0.81	0.932	1.154	0.823	85.7	105.7	99.1	122.5	87	129.2	2.8	99.3	122.5	123.5	115.9	114.8	115.2	88.7	84.5	142.6	141.9	116.6	100.8	1.6	430000	9407.8	330358	407786	411124	385681	382148	383263	295158	281276	474612	472424	388191	335601	5366.23	High
[K].KGATPGK.[A]	1xBiotin [K1]	1	43	P19338	P19338 [110-116]	P19338 1xBiotin [K110]	Nucleolin OS=Homo sapiens OX=9606 GN=NCL PE=1 SV=3	1	884.466	1.008	0.976	1.154	1.09	101.7	95.5	93.2	105.4	104.1	100.8	85.3	98.6	92.5	112.2	84.7	89.6	108.2	90.4	97.7	102.1	135	104.4	97.6	100.9	4.31848e+06	3.65355e+06	4.22148e+06	3.9629e+06	4.80657e+06	3.62593e+06	3.8376e+06	4.63363e+06	3.8692e+06	4.18279e+06	4.37252e+06	5.78058e+06	4.47051e+06	4.17769e+06	4.32107e+06	High
[-].MQSNKTFNLEK.[Q]	1xAcetyl [N-Term]; 1xBiotin [K5]	1	27	Q15233	Q15233 [1-11]	Q15233 1xAcetyl [N-Term]; 1xBiotin [K5]	Non-POU domain-containing octamer-binding protein OS=Homo sapiens OX=9606 GN=NONO PE=1 SV=4	1	1607.76	0.829	1.12	1.153	1.459	78.7	87.8	98.3	101.2	134	88.1	67.8	80.7	85.7	106.2	89.9	100.7	125.9	75	79.4	103.7	134	137.2	154.9	70.8	488751	375954	447543	475697	589231	498791	558606	698596	415903	440666	575266	743291	761385	859592	392573	High
[K].ANPFGGASHAKGIVLEK.[V]	1xBiotin [K11]	1	8	P62266	P62266 [38-54]	P62266 1xBiotin [K48]	40S ribosomal protein S23 OS=Homo sapiens OX=9606 GN=RPS23 PE=1 SV=3	1	1922	0.874	0.886	1.15	0.884	87.8	112.1	99.3	102.7	98.1	81.3	112.8	93.4	129	119.2	65.1	114.5	23.3	105.6	109.3	148.4	80	99.5	104.4	114.1	84499.6	117307	97124.1	134173	123983	67728.5	119065	24212	109814	113640	154323	83221.8	103487	108521	118630	High
[K].VQILPECVLPSTMSAVQLESLNKCQIFPSKPVSR.[E]	1xBiotin [K23]; 2xCarbamidomethyl [C7; C24]	1	63	Q96SW2	Q96SW2 [182-215]	Q96SW2 1xBiotin [K204]	Protein cereblon OS=Homo sapiens OX=9606 GN=CRBN PE=1 SV=1	1	4082.09	0.991	1.329	1.149	1.174	87.8	88.6	117.8	101.8	104	78.5	88.3	104.4	63.2	108.8	89.1	118.4	138.7	98.4	75.8	111	102.3	104.6	121.1	97.4	3.90444e+06	4.39328e+06	5.19389e+06	3.14281e+06	5.41227e+06	4.43228e+06	5.89124e+06	6899236	4.89778e+06	3.7721e+06	5.52167e+06	5.09178e+06	5.20239e+06	6.02313e+06	4.84649e+06	High
[K].DYSSGFGGKYGVQADR.[V]	1xBiotin [K9]	1	20	Q14247	Q14247 [153-168]	Q14247 1xBiotin [K161]	Src substrate cortactin OS=Homo sapiens OX=9606 GN=CTTN PE=1 SV=2	1	1932.85	0.844	1.1	1.149	1.078	86.6	92.4	99.2	106.2	115.5	93.2	85.8	72.4	86.7	110.4	91.6	96.7	121.4	98.3	105.2	105	119.2	114.5	118.9	80.7	275763	253992	214299	256580	326540	270995	285993	359231	290856	311300	310563	352570	338614	351859	238714	High
[R].LEQYTSAIEGTKSAKPTKPAASDLPVPAEGVR.[N]	1xBiotin [K]	1	9	Q05682	Q05682 [679-710]	Q05682 1xBiotin [K]	Caldesmon OS=Homo sapiens OX=9606 GN=CALD1 PE=1 SV=3	1	3537.83	0.749	1.177	1.147	1.102	86.7	115.8	127.4	132.9	37.3	118.7	1.7	102.7	2.5	137.2	145.6	171.4	134.4	150.9	159.4	157.4	7.4	160.5	44.2	6.3	250230	3537.21	216536	5320.09	289216	307071	361341	283386	318140	336033	331874	15595.7	338344	93098.7	13272.4	Peak Found
[K].AQYKSLIGVEYKPVSATGAEDKDK.[K]	1xBiotin [K4]	1	26	P07814	P07814 [940-963]	P07814 1xBiotin [K943]	Bifunctional glutamate/proline--tRNA ligase OS=Homo sapiens OX=9606 GN=EPRS1 PE=1 SV=5	2	2823.42	0.794	1.153	1.146	1.066	69.5	93.9	108.2	112.4	116	70.9	72.3	92.6	83.4	116.6	97.6	112.6	144.1	76.7	95.6	116.9	130.8	124.3	120.6	44.9	707524	720897	924141	832605	1.16318e+06	974147	1.12326e+06	1.43742e+06	765063	954350	1.16687e+06	1.30503e+06	1.24037e+06	1.20377e+06	447968	High
[R].VLMKSPSPALHPPQK.[Y]	1xBiotin [K4]	1	99	Q9H6S0	Q9H6S0 [1217-1231]	Q9H6S0 1xBiotin [K1220]	3'-5' RNA helicase YTHDC2 OS=Homo sapiens OX=9606 GN=YTHDC2 PE=1 SV=2	1	1855.99	0.882	0.979	1.145	1.006	88.3	100	96.5	114.5	100.6	96.7	68.8	92.5	80.1	107	104.9	101.2	127.9	78.5	87.2	120.1	133	132	105.5	64.5	5.33089e+06	3.79111e+06	5.09904e+06	4.41579e+06	5.89942e+06	5.7788e+06	5.57611e+06	7.04979e+06	4.32345e+06	4.80605e+06	6.61698e+06	7.33178e+06	7.27663e+06	5.81316e+06	3.55671e+06	High
[K].NYTKSTLPVLYK.[W]	1xBiotin [K4]	1	12	Q96MW7	Q96MW7 [249-260]	Q96MW7 1xBiotin [K252]	Tigger transposable element-derived protein 1 OS=Homo sapiens OX=9606 GN=TIGD1 PE=1 SV=1	1	1652.87	0.941	0.938	1.145	0.748	92.1	95	97.1	112.4	103.4	91.2	87.9	105.7	94	93.4	157.8	96.1	105.9	87.6	106.9	111.3	134	102.4	118	8	116916	112668	135501	120557	119733	202381	123271	135800	112348	137066	142733	171818	131318	151300	10300	High
[K].ELSSEPQTPPAQKGTVPLPTISGHR.[E]	1xBiotin [K13]	1	29	P78559	P78559 [497-521]	P78559 1xBiotin [K509]	Microtubule-associated protein 1A OS=Homo sapiens OX=9606 GN=MAP1A PE=1 SV=6	1	2853.46	1.038	1.261	1.145	1.14	92.9	89.6	112.9	102.5	102.1	117.4	69	90.2	82.2	87.4	86.9	109.6	109.6	109.1	87	99.5	167.3	109.1	99.1	76.5	410439	241146	315286	287463	305634	303880	383243	383121	381262	304232	347809	584955	381447	346340	267475	High
[K].QKIAFTEWIEPPKR.[E]	1xBiotin [K2]	1	40	O60264	O60264 [723-736]	O60264 1xBiotin [K724]	SWI/SNF-related matrix-associated actin-dependent regulator of chromatin subfamily A member 5 OS=Homo sapiens OX=9606 GN=SMARCA5 PE=1 SV=1	2	1969.04	1.06	1.052	1.144	1.143	95.6	90.2	94.7	112.3	107.1	119.2	86	93.8	88.5	82.3	107	89	112.6	92.9	110.2	122.4	82.9	122.2	105	86.1	399734	288250	314519	296699	276062	358570	298220	377350	311487	369472	410193	277840	409737	352134	288640	High
[R].MLAKSAMPIEVMMNETAQQNMENHPVIR.[T]	1xBiotin [K4]	1	1	Q05048	Q05048 [140-167]	Q05048 1xBiotin [K143]	Cleavage stimulation factor subunit 1 OS=Homo sapiens OX=9606 GN=CSTF1 PE=1 SV=1	1	3439.61	1.385	0.861	1.144	0.84	111.1	80.3	69.1	91.8	147.7	108.1	111.8	54.3	35.4	78.1	232.6	30.9	100.1	67.2	81.4	89.3	159.5	177.8	29.7	143.7	16797.6	17370.7	8443.13	5500.5	12131.7	36142	4800.04	15559.6	10442.1	12639.4	13873	24778.9	27626	4621.94	22323.1	Not Found
[R].YTNTSKTVSFEALPIMR.[N]	1xBiotin [K6]	1	12	O15084	O15084 [1003-1019]	O15084 1xBiotin [K1008]	Serine/threonine-protein phosphatase 6 regulatory ankyrin repeat subunit A OS=Homo sapiens OX=9606 GN=ANKRD28 PE=1 SV=5	1	2184.08	0.395	0.864	1.143	0.821	46.7	70.4	60.9	170.5	151.5	74.5	19.8	47.4	58.2	188.4	71.3	61.7	186.3	31.9	38.8	215.4	172.7	154.7	153.5	25.4	45563	12114.6	28976.3	35634.5	115264	43652.4	37728.9	114006	19503.8	23748.4	131804	105691	94665.7	93931.8	15553.2	High
[K].ILPKTLGPINVNVGPQMIISTPQR.[L]	1xBiotin [K4]	1	2	Q14188	Q14188 [46-69]	Q14188 1xBiotin [K49]	Transcription factor Dp-2 OS=Homo sapiens OX=9606 GN=TFDP2 PE=1 SV=2	1	2812.56	1.112	0.708	1.14	1.3	85.1	94.8	88.8	108.1	123.2	148.4	85.1	80	71.9	131	94.8	38.2	92.7	88.9	128.2	108.1	93.5	26.6	189.6	123.2	23906.5	13711.9	12882.1	11581.7	21109.5	15275.6	6146.92	14940.4	14315.6	20651.6	17413.8	15058.3	4280.32	30539.6	19851.7	Not Found
[K].KLVWIPSER.[H]	1xBiotin [K1]	1	2	P35580	P35580 [34-42]	P35580 1xBiotin [K34]	Myosin-10 OS=Homo sapiens OX=9606 GN=MYH10 PE=1 SV=3	1	1353.73	1.846	1.102	1.14	0.19	327.3	59	56.7	45.8	11.2	144.1	25.1	262.2	13.6	281.5	26	17.1	310.3	24.9	20.2	15.5	322.6	4.8	4.9	27.3	122630	21340.5	223183	11561.5	239625	22118.1	14525.1	264138	21230.6	17162.4	13176.6	274622	4098.7	4197.31	23248.4	High
[K].KGVNPLLEEAVGQQSLVK.[L]	1xBiotin [K1]	1	14	Q9NY74	Q9NY74 [857-874]	Q9NY74 1xBiotin [K857]	Ewing's tumor-associated antigen 1 OS=Homo sapiens OX=9606 GN=ETAA1 PE=1 SV=2	1	2135.15	1.062	0.898	1.139	0.676	112.1	105.5	94.7	116.2	71.4	125.1	108.7	100.1	128.1	102.4	90.7	45.9	91.9	118.5	145.9	109.4	112.7	15.5	69.2	135.8	64384.6	55982.7	51529.8	65959.6	52694.5	46706	23645.7	47300.9	61014.3	75095.6	56327.9	58014.5	7999.25	35637.6	69895.4	High
[K].AASLPGKNGNPTFAAVTAGYDK.[S]	1xBiotin [K7]	1	7	Q92545	Q92545 [1647-1668]	Q92545 1xBiotin [K1653]	Transmembrane protein 131 OS=Homo sapiens OX=9606 GN=TMEM131 PE=1 SV=3	1	2376.17	2.716	3.13	1.138	1.491	142.3	49	153.4	46.7	108.6	186.5	54.5	99.4	34.2	27.2	68.7	54.5	287.8	107.2	314.8	32.6	31	40.6	85.2	75.9	34856.3	10186	18577.5	6400.26	5085.13	12835.8	10195.2	53801.2	20030.1	58851.2	6093.49	5785.79	7583.88	15934	14183.5	High
[K].NLTKNPLLITEEDAFK.[I]	1xBiotin [K4]	1	12	Q9UH65	Q9UH65 [102-117]	Q9UH65 1xBiotin [K105]	Switch-associated protein 70 OS=Homo sapiens OX=9606 GN=SWAP70 PE=1 SV=1	1	2072.07	0.587	1.309	1.137	0.926	50.7	102.8	134.5	116.9	95.1	41.2	52.5	92.4	106.3	30.3	157.4	165.1	139.2	76.6	114.1	120.9	139.2	98.5	136.4	29.7	19373.8	24686.9	43464.2	50015.8	14273.6	74047.4	77655.1	65471.2	36049.8	53651.6	56889.8	65481.9	46311.5	64177.6	13990.7	High
[K].SKGVPVISVK.[T]	1xBiotin [K2]	1	2	Q15424	Q15424 [569-578]	Q15424 1xBiotin [K570]	Scaffold attachment factor B1 OS=Homo sapiens OX=9606 GN=SAFB PE=1 SV=4	1	1239.71	1.13	1.099	1.137	1.219	82.3	100	109.9	104.7	103.1	82.6	118.5	78.8	100.3	103	69.7	111.9	83.7	110.2	91.5	105	117.2	98.6	103.4	125.6	207731	298211	198172	252261	259222	175380	281406	210644	277186	230058	264203	294777	247935	260059	316019	Peak Found
[K].LEFFGFEDHETGGDEGGSGSSNYKIK.[Y]	1xBiotin [K24]	1	1	Q7Z5K2	Q7Z5K2 [426-451]	Q7Z5K2 1xBiotin [K449]	Wings apart-like protein homolog OS=Homo sapiens OX=9606 GN=WAPL PE=1 SV=1	1	3033.32	4.399	2.046	1.133	1.094	183.1	41.6	167.9	47.2	60.3	88.1	152.9	125.6	206.4	28.5	18.2	115.1	37.2	123.6	268.3	32.3	19.7	16.9	41.3	225.7	49359.8	85678.4	70372.1	115704	15997.5	10203	64536.5	20873.3	69272.9	150385	18130	11042	9487.29	23169.6	126527	Peak Found
[K].AGDSLMVMIAMKMEHTIK.[S]	1xBiotin [K]; 2xOxidation [M]	1	428	Q96RQ3	Q96RQ3 [670-687]	Q96RQ3 1xBiotin [K]	Methylcrotonoyl-CoA carboxylase subunit alpha, mitochondrial OS=Homo sapiens OX=9606 GN=MCCC1 PE=1 SV=3	1	2264.06	2.282	0.965	1.133	0.788	190	79.6	76.8	90.9	62.7	113.2	196.4	127.1	157.9	49.6	53.2	51.4	19	181.4	178.9	60.8	20.1	34.2	41.9	215	1.08747e+07	1.8873e+07	1.22096e+07	1.51732e+07	4.7661e+06	5.11627e+06	4.93589e+06	1.82677e+06	1.74336e+07	1.71944e+07	5.83864e+06	1.92907e+06	3.28686e+06	4.03026e+06	2.0661e+07	High
[HQR].GPDWHLKMPK.[MVI]	1xBiotin [K7]	1	2	Q09666	Q09666 [742-751]; [870-879]; [1247-1256]; [1375-1384]; [1503-1512]; [2041-2050]; [2236-2245]; [2631-2640]; [2759-2768]; [2887-2896]; [3015-3024]; [3143-3152]; [3595-3604]; [3797-3806]; [3925-3934]; [4053-4062]; [4181-4190]; [4309-4318]; [4645-4654]; [4773-4782]	Q09666 1xBiotin [K748]; 1xBiotin [K876]; 1xBiotin [K1253]; 1xBiotin [K1381]; 1xBiotin [K1509]; 1xBiotin [K2047]; 1xBiotin [K2242]; 1xBiotin [K2637]; 1xBiotin [K2765]; 1xBiotin [K2893]; 1xBiotin [K3021]; 1xBiotin [K3149]; 1xBiotin [K3601]; 1xBiotin [K3803]; 1xBiotin [K3931]; 1xBiotin [K4059]; 1xBiotin [K4187]; 1xBiotin [K4315]; 1xBiotin [K4651]; 1xBiotin [K4779]	Neuroblast differentiation-associated protein AHNAK OS=Homo sapiens OX=9606 GN=AHNAK PE=1 SV=2	1	1434.7	0.419	0.873	1.133	1.199	38.4	131.1	48.4	117.7	164.3	33.6	25.4	51.2	42.2	122.3	114.4	42.3	305.2	36.8	47.8	102.8	250	146.6	143.4	36	14795.4	11190.7	22593.2	18604.9	53926.3	50464.5	18635.2	134605	16247.5	21071.6	45311.8	110229	64666.6	63248.1	15866.1	Not Found
[K].EKTATCHSSSSPPIDAASAEPYGFR.[A]	1xBiotin [K2]; 1xCarbamidomethyl [C6]	1	8	P46821	P46821 [1809-1833]	P46821 1xBiotin [K1810]	Microtubule-associated protein 1B OS=Homo sapiens OX=9606 GN=MAP1B PE=1 SV=2	1	2892.29	0.099	1.046	1.132	1.006	8.5	117.3	123.3	132.8	118	17.9	10	10.6	17.2	146.8	181.3	154.3	189.6	14	27.4	166.3	186.3	219.2	147.7	11.3	15243.1	8513.05	9048.98	14689.4	125080	154445	131441	161543	11915.5	23299.3	141617	158700	186698	125850	9651.39	High
[K].AQYKSLIGVEYKPVSATGAEDK.[D]	1xBiotin [K4]	1	35	P07814	P07814 [940-961]	P07814 1xBiotin [K943]	Bifunctional glutamate/proline--tRNA ligase OS=Homo sapiens OX=9606 GN=EPRS1 PE=1 SV=5	1	2580.3	0.831	1.068	1.131	1.066	78.3	94.2	113.8	113.3	100.4	95	65.9	81.1	88.9	111.3	97.6	117.9	118.9	86.2	97.6	117.4	125.9	104	118.8	73.7	1.24423e+06	863561	1.06219e+06	1.16409e+06	1.45714e+06	1.27755e+06	1.54361e+06	1.55687e+06	1.1295e+06	1.27879e+06	1.53699e+06	1.64818e+06	1.3615e+06	1.55538e+06	964886	High
[R].VGKDSFWAK.[A]	1xBiotin [K3]	1	9	Q9UJU6	Q9UJU6 [174-182]	Q9UJU6 1xBiotin [K176]	Drebrin-like protein OS=Homo sapiens OX=9606 GN=DBNL PE=1 SV=1	1	1263.62	0.967	1.122	1.131	1.05	92.5	87.5	99.9	105.1	115	103.9	92.7	82	87.7	110.7	84.8	95.2	111.2	100.2	105.4	83.6	125.2	85.8	115.4	116.2	156248	139407	123364	131918	166380	127526	143097	167223	150622	158507	125741	188180	128938	173452	174678	High
[R].GNLKQVR.[I]	1xBiotin [K4]	1	15	Q8WXF1	Q8WXF1 [5-11]	Q8WXF1 1xBiotin [K8]	Paraspeckle component 1 OS=Homo sapiens OX=9606 GN=PSPC1 PE=1 SV=1	1	1040.57	1.275	0.905	1.131	1.058	117.2	91.9	99	103.9	88	112.4	139.8	105.9	122.2	88.2	78.1	70.7	95	96.1	90.4	99.7	103.6	84.1	84.4	129.3	996040	1.23836e+06	938087	1.08309e+06	781220	691795	626263	841958	851670	801281	883369	918338	745315	747865	1.14577e+06	High
[K].EAAGKSSGPTSLFAVTVAPPGAR.[Q]	1xBiotin [K5]	1	120	Q00839	Q00839 [182-204]	Q00839 1xBiotin [K186]	Heterogeneous nuclear ribonucleoprotein U OS=Homo sapiens OX=9606 GN=HNRNPU PE=1 SV=6	1	2397.22	1.035	1.021	1.131	1.097	106.6	92.1	94	104.2	103.1	107.7	92.7	104.4	110.4	90.2	89.6	91.9	97.2	92.1	102.1	101.3	105.3	98.2	115.9	101	1.58902e+07	1.36868e+07	1.54101e+07	1.63005e+07	1.33202e+07	1.32207e+07	1.35582e+07	1.43471e+07	1.35934e+07	1.50639e+07	1.49475e+07	1.55454e+07	1.44994e+07	1.71142e+07	1.4914e+07	High
[R].SLVGGLLQSKFTSGAFLSPSVSVQECR.[T]	1xBiotin [K10]; 1xCarbamidomethyl [C26]	1	6	P52948	P52948 [1043-1069]	P52948 1xBiotin [K1052]	Nuclear pore complex protein Nup98-Nup96 OS=Homo sapiens OX=9606 GN=NUP98 PE=1 SV=4	1	3080.55	0.721	2.982	1.128	2.547	38.2	53.1	158.2	115.4	135.1	80	31.9	21.9	44.3	24.3	138.2	113.4	132.1	164.2	27.4	96.3	112.9	112.8	99.8	300.6	15152.7	6047.31	4155.63	8392.97	4598.22	26176.9	21491.2	25025.9	31120.3	5185.96	18249.5	21386	21375.3	18907.1	56957.5	Not Found
[K].AKNVHTHR.[V]	1xBiotin [K2]	1	2	Q9BTA9	Q9BTA9 [78-85]	Q9BTA9 1xBiotin [K79]	WW domain-containing adapter protein with coiled-coil OS=Homo sapiens OX=9606 GN=WAC PE=1 SV=3	1	1188.61	1.011	0.917	1.124	1.141	94.4	93.4	98.5	105	108.8	70.9	174.8	92.8	83.1	106	91.8	75	97.2	96.8	67	103.2	154.2	107	121	59.1	9074.11	22368.6	11874	10627.3	13559.2	11748.7	9597.96	12436.9	12390.3	8565.39	13205.2	19732.5	13688.4	15475.3	7560.02	Peak Found
[K].LTPLILKPFGNSISR.[Y]	1xBiotin [K7]	1	38	Q14739	Q14739 [117-131]	Q14739 1xBiotin [K123]	Delta(14)-sterol reductase LBR OS=Homo sapiens OX=9606 GN=LBR PE=1 SV=2	0	1882.06	1.08	0.99	1.121	1.169	94.9	96.8	86.7	108.5	113.1	111.5	90.2	89.3	94.1	91.9	82.7	82.4	81.9	117.1	146.2	103.1	78.1	107.5	91.5	132.4	275905	223018	220996	232885	227387	204580	203795	202522	289758	361704	254997	193078	265843	226357	327504	High
[K].VTVTKLGQFR.[V]	1xBiotin [K5]	1	6	P18887	P18887 [165-174]	P18887 1xBiotin [K169]	DNA repair protein XRCC1 OS=Homo sapiens OX=9606 GN=XRCC1 PE=1 SV=2	1	1374.76	1.338	1.559	1.121	1.372	135.2	101	111.6	113.2	39	160.8	6.3	151.6	113.2	16.9	120.2	125.1	107.9	187.4	139	8.6	126.9	164.9	27.7	43.7	76109.4	2982.17	71722.3	53568.6	7981.41	56876.9	59198.2	51045	88659.1	65755	4090.56	60044.4	78020.2	13102.2	20659	Peak Found
[K].GSKFYGPAGPYGIFAGR.[D]	1xBiotin [K3]	1	7	O15173	O15173 [133-149]	O15173 1xBiotin [K135]	Membrane-associated progesterone receptor component 2 OS=Homo sapiens OX=9606 GN=PGRMC2 PE=1 SV=1	1	1970.96	1.043	0.82	1.12	1.529	88.9	75.8	62.1	84.8	188.4	86.7	43	73	41.3	62.2	171.7	171.3	51	31.8	54.1	178	69.7	262.6	48.9	154.7	20386.6	10122.6	17177.2	9708.28	14635.2	40397.4	40308.6	11996.4	7490.17	12723.8	41872.1	16392.2	61780.8	11502.4	36396	High
[K].ATPLAPKGAAPGAVQPVAGAEAAPAATLAALGGR.[R]	1xBiotin [K7]	1	41	Q5TF21	Q5TF21 [105-138]	Q5TF21 1xBiotin [K111]	Protein SOGA3 OS=Homo sapiens OX=9606 GN=SOGA3 PE=3 SV=1	1	3219.73	0.797	1.021	1.119	0.946	93.4	98.8	103.8	110.6	93.5	95.9	49.5	96.2	120.7	86.1	101.5	81	123.3	106.6	108.7	115	113.6	112.9	92.8	96	875190	451663	878334	1.10167e+06	786136	926659	739151	1.12513e+06	972941	991847	1.04979e+06	1.03666e+06	1.03043e+06	846900	876159	High
[K].WCPTTNKPVKSPTPTVNPR.[K]	1xBiotin [K10]; 1xCarbamidomethyl [C2]	1	1	Q8WY36	Q8WY36 [149-167]	Q8WY36 1xBiotin [K158]	HMG box transcription factor BBX OS=Homo sapiens OX=9606 GN=BBX PE=1 SV=1	1	2406.21	0.718	1.248	1.118	1.079	87.1	86.9	103.2	127.6	95.2	87.6	3.1	90.5	87.4	126.2	81.6	103.8	167.3	101.9	88.8	128.4	141	95.7	108.7	88	331557	11826.1	342804	331000	477667	308913	393020	633443	385644	336390	486072	534013	362355	411491	333168	Peak Found
[K].MSNADFAKLFLR.[K]	1xBiotin [K8]	1	27	Q15020	Q15020 [951-962]	Q15020 1xBiotin [K958]	Squamous cell carcinoma antigen recognized by T-cells 3 OS=Homo sapiens OX=9606 GN=SART3 PE=1 SV=1	1	1638.81	0.79	1.07	1.117	1.151	76.2	97.5	107.2	102.9	116.1	79.2	66.4	91.4	72.8	101.4	115.6	111.4	123.7	74.8	81.3	106.9	141.6	129.1	120.6	83.8	231045	193728	266521	212386	295637	337251	324932	360905	218154	237187	311874	412996	376563	351862	244392	High
[K].KNPASLPLTQAALKVLAQK.[A]	1xBiotin [K14]	1	1	Q13428	Q13428 [1065-1083]	Q13428 1xBiotin [K1078]	Treacle protein OS=Homo sapiens OX=9606 GN=TCOF1 PE=1 SV=3	2	2217.28	0.908	1.632	1.114	1.137	82.2	100.9	164.8	53.4	98.7	113.9	63.6	76.9	18.5	94.5	125.5	154.2	164.8	149.9	139.8	29	50	142.7	92.4	84.4	19371.4	10809.4	13075.7	3137.1	16060.4	21339.9	26216.7	28025.3	25483.6	23770.6	4923.81	8501.41	24266.5	15703.9	14350.8	Not Found
[R].KGGSTSSSPSR.[R]	1xBiotin [K1]	1	15	Q14739	Q14739 [64-74]	Q14739 1xBiotin [K64]	Delta(14)-sterol reductase LBR OS=Homo sapiens OX=9606 GN=LBR PE=1 SV=2	1	1276.6	1.557	0.933	1.113	1	140	83.4	89.9	103.2	83.4	123.3	153.3	139.6	98.7	83.2	79.2	73.9	89.7	89.8	106.5	88.2	103	83.2	66.6	122	29370	36525	33261.7	23514.9	19825.5	18867.8	17601.9	21371	21396.5	25374.8	21008.1	24536.6	19830.1	15876.6	29077	High
[M].AAGFKTVEPLEYYR.[R]	1xAcetyl [N-Term]; 1xBiotin [K5]	1	14	Q96B26	Q96B26 [2-15]	Q96B26 1xAcetyl [N-Term]; 1xBiotin [K6]	Exosome complex component RRP43 OS=Homo sapiens OX=9606 GN=EXOSC8 PE=1 SV=1	1	1911.93	1.125	1.061	1.113	1.222	101.9	90.6	96.1	100.8	110.7	127.2	105.9	102.4	12.4	127.6	94.2	100	91.2	115.1	90.2	104.8	105.7	77.3	130.8	115.1	98489.5	82022.8	79321.9	9638.95	98824.2	72922.2	77393.2	70604.1	89151.7	69824.3	81167.2	81803.7	59854	101245	89127.4	High
[R].LTKITKPGSIDSNNQLFAPGGR.[L]	1xBiotin [K]	1	15	Q04637	Q04637 [1069-1090]	Q04637 1xBiotin [K]	Eukaryotic translation initiation factor 4 gamma 1 OS=Homo sapiens OX=9606 GN=EIF4G1 PE=1 SV=4	1	2540.33	1.667	1.292	1.113	1.049	124.8	95.7	107.9	99.2	72.5	121.2	157.8	101.5	94.6	92.9	55	122.3	104.7	89	81.8	105.3	96.3	57.7	70.4	149.6	178701	232689	149669	139595	136977	81126.3	180378	154476	131274	120676	155339	142002	85132.8	103795	220632	High
[M].SALEKSMHLGR.[L]	1xAcetyl [N-Term]; 1xBiotin [K5]; 1xOxidation [M7]	1	2	Q9Y570	Q9Y570 [2-12]	Q9Y570 1xAcetyl [N-Term]; 1xBiotin [K6]	Protein phosphatase methylesterase 1 OS=Homo sapiens OX=9606 GN=PPME1 PE=1 SV=3	1	1512.73	2.569	1.096	1.112	1.004	186.8	72.7	102.9	74.1	63.5	133.6	188.7	137.4	136.8	53.5	46.2	75.7	50.6	137.9	166	54.5	51.4	46.7	46.4	174.7	305453	431329	314193	312623	122278	105567	173108	115714	315123	379384	124576	117418	106760	105951	399335	Peak Found
[K].VSAPGVQGDVKGPQVALK.[G]	1xBiotin [K]	1	9	Q09666	Q09666 [520-537]	Q09666 1xBiotin [K]	Neuroblast differentiation-associated protein AHNAK OS=Homo sapiens OX=9606 GN=AHNAK PE=1 SV=2	1	1976.06	1.158	0.997	1.112	0.313	148.8	128.5	39.6	142.9	40.2	194.3	30.7	143.3	32	136.5	123.8	31.9	159.9	38.1	22.7	137.6	256.3	9.5	144.7	38.8	100034	15800.9	73784.6	16468.6	70297.8	63719.8	16420.8	82331.4	19619.3	11667.7	70843.8	131963	4904.6	74529.7	19952.9	Peak Found
[R].TFDATNPLNLCVKIVQGIR.[A]	1xBiotin [K13]; 1xCarbamidomethyl [C11]	1	9	Q8TD19	Q8TD19 [250-268]	Q8TD19 1xBiotin [K262]	Serine/threonine-protein kinase Nek9 OS=Homo sapiens OX=9606 GN=NEK9 PE=1 SV=2	1	2385.24	1.834	0.81	1.112	0.422	167.6	108.8	56.7	121	45.9	92.1	151.9	240.1	50.2	98.6	117.8	51.4	40.7	151.7	259.8	109.7	19.3	17.6	41.6	57.5	20528.1	33846	53507.4	11194.5	21981.2	26244.9	11450.9	9062.28	33792.2	57888.2	24437.5	4296.83	3921.23	9269.66	12816.6	Not Found
[K].AKPQNKFAALDNEEEDKEEEIIK.[E]	1xBiotin [K]	1	11	Q8NE71	Q8NE71 [187-209]	Q8NE71 1xBiotin [K]	ATP-binding cassette sub-family F member 1 OS=Homo sapiens OX=9606 GN=ABCF1 PE=1 SV=2	2	2914.41	1.222	1.1	1.111	0.626	120.9	98.9	111.8	105.9	62.5	138	56.6	164	112.9	95.1	122.3	134.5	19.4	127.6	152.6	105.6	120.8	71.3	2.7	76.5	160517	65838.4	190782	131313	110553	142209	156471	22574.5	148398	177474	122825	140546	82919	3161.02	89014.3	Peak Found
[R].IVQPSRPVKQLVLQPVK.[G]	1xBiotin [K9]	1	2	Q9HCK8	Q9HCK8 [238-254]	Q9HCK8 1xBiotin [K246]	Chromodomain-helicase-DNA-binding protein 8 OS=Homo sapiens OX=9606 GN=CHD8 PE=1 SV=5	1	2155.28	1.146	1.282	1.111	1.164	98.2	84.4	121	98.3	98.2	102.2	92.9	99.8	81	97.2	85.8	124.6	97.7	123	108	99.9	79.7	99.8	116.1	92	88851.6	80758.9	86801.1	70441.7	84532.4	74597	108365	84955	106956	93877.1	86869.9	69299.5	86800.8	100978	80024.2	Peak Found
[K].AAATSAKK.[V]	1xBiotin [K8]	1	14	P19338	P19338 [56-63]	P19338 1xBiotin [K63]	Nucleolin OS=Homo sapiens OX=9606 GN=NCL PE=1 SV=3	1	973.514	1.025	0.892	1.11	0.954	103.4	100.8	87.7	111.9	96.2	141.3	96.7	89.3	94.4	98.8	91	81.2	109.1	82.1	104.7	100.9	141.7	90	87.6	91.2	83768.9	57311	52893.9	55920.8	58540.4	53935.8	48107.9	64676.2	48630	62054.3	59825.4	83964.7	53348.6	51921.4	54062.5	High
[K].ESSAKLYINHTPPPLSK.[S]	1xBiotin [K5]	1	1	Q8NI27	Q8NI27 [1433-1449]	Q8NI27 1xBiotin [K1437]	THO complex subunit 2 OS=Homo sapiens OX=9606 GN=THOC2 PE=1 SV=2	1	2108.08	0.17	0.196	1.109	0.783	26	152.9	30	169.6	121.4	169.8	22	6	124.1	173.9	129.1	21.5	25.3	140.8	143.2	138.3	149.8	136.1	17.8	102.4	166998	21615.7	5903.17	122034	171081	126959	21134.2	24896.9	138468	140821	136034	147406	133902	17544.9	100759	Peak Found
[K].QTSPGKGLMPTPVTR.[R]	1xBiotin [K6]	1	13	Q9NRM7	Q9NRM7 [155-169]	Q9NRM7 1xBiotin [K160]	Serine/threonine-protein kinase LATS2 OS=Homo sapiens OX=9606 GN=LATS2 PE=1 SV=2	1	1795.92	0.462	1.068	1.109	0.962	50.7	109.8	117.2	116.7	105.6	108.8	2.6	53.7	116.4	118.4	86.5	130	124.3	91.3	115	123.7	131.3	116.3	111.9	69.8	173566	4114.74	85711.4	185581	188884	137891	207274	198156	145588	183349	197254	209388	185395	178494	111357	High
[R].VHVSYLDGKGNLAPQGSVPSAVSSLTDDLLK.[Y]	1xBiotin [K9]	1	7	Q9Y6J9	Q9Y6J9 [129-159]	Q9Y6J9 1xBiotin [K137]	TAF6-like RNA polymerase II p300/CBP-associated factor-associated factor 65 kDa subunit 6L OS=Homo sapiens OX=9606 GN=TAF6L PE=1 SV=1	1	3393.74	0.69	0.877	1.108	0.684	55.3	80.2	220.9	88.8	54.8	25	71.5	58.7	24.3	269	85.1	236	234.4	20.5	94.2	91.3	99	58.2	77	55.7	5969.93	17042.7	13989.3	5796.28	64119.9	20278.9	56244.8	55862.8	4890.96	22464.3	21768.6	23596.2	13861.2	18355.5	13285.4	High
[R].LDPFADGGKTPDPK.[M]	1xBiotin [K9]	1	44	O75533	O75533 [133-146]	O75533 1xBiotin [K141]	Splicing factor 3B subunit 1 OS=Homo sapiens OX=9606 GN=SF3B1 PE=1 SV=3	1	1683.8	0.819	1.125	1.108	0.938	100.8	94.1	105.8	110.9	88.3	100.8	70.8	103.4	131.7	94.1	86.4	98.1	117.3	105.8	110.9	95.7	114.4	86.5	88.3	95.8	5.77452e+06	4.0542e+06	5.92429e+06	7.54246e+06	5.39042e+06	4.94815e+06	5.61708e+06	6.71559e+06	6.06153e+06	6.35281e+06	5.48135e+06	6.55443e+06	4.9555e+06	5.05646e+06	5.48477e+06	High
[R].LAESPQLSKGSLLTILGSPSPER.[M]	1xBiotin [K9]	1	6	Q96A19	Q96A19 [9-31]	Q96A19 1xBiotin [K17]	Coiled-coil domain-containing protein 102A OS=Homo sapiens OX=9606 GN=CCDC102A PE=1 SV=2	1	2606.39	1.025	0.958	1.108	1.026	108.6	88.2	84.5	109.6	109.1	123.2	127.2	37.3	100.1	72.4	124.2	95.9	63.1	119.3	50.9	124.4	137.5	123.8	74.2	126.5	22291.9	23024.9	6742.32	18118.9	13094.3	22472.4	17358.5	11427.5	21594.7	9212.25	22508.4	24889.5	22402.2	13435.8	22889	Not Found
[K].ELIKQVSPAASLR.[H]	1xBiotin [K4]	1	11	Q5VWN6	Q5VWN6 [1081-1093]	Q5VWN6 1xBiotin [K1084]	Protein TASOR 2 OS=Homo sapiens OX=9606 GN=TASOR2 PE=1 SV=1	1	1637.9	1.092	1.014	1.107	0.975	96.3	100	95.9	110.7	97.1	81.7	136.1	94	110.1	97.6	74.8	88.8	111.7	93.6	99.6	108.1	117.8	107.4	83.8	94.8	146281	243543	168290	197149	174698	133915	159015	199966	167535	178283	193411	210873	192259	149921	169682	Peak Found
[R].GFGGKFGVQMDR.[V]	1xBiotin [K5]	1	18	Q14247	Q14247 [120-131]	Q14247 1xBiotin [K124]	Src substrate cortactin OS=Homo sapiens OX=9606 GN=CTTN PE=1 SV=2	1	1524.71	0.781	0.925	1.106	1.161	80.7	94.5	89.7	113.2	122	85.8	72.2	88.2	92.4	100.5	118	95.4	109.1	77.3	81.7	120.5	130.5	137	129.8	61.5	243467	204883	250113	262196	285078	334659	270614	309577	219396	231764	341759	370224	388593	368073	174363	High
[K].SNQNGKDSKPSSTPR.[S]	1xBiotin [K6]	1	3	P06748	P06748 [207-221]	P06748 1xBiotin [K212]	Nucleophosmin OS=Homo sapiens OX=9606 GN=NPM1 PE=1 SV=2	1	1828.86	1.177	0.882	1.105	0.669	109.6	141.8	50.2	123.7	74.7	104.6	167.1	83.6	141.9	29.5	135.3	47.9	26	187.8	156.9	118.1	79.1	71.3	94.9	56.1	13764.1	21986	10995.4	18676.1	3880.82	17806.8	6298.15	3422.15	24714.4	20638.7	15539.2	10401.7	9379.01	12486.9	7379.38	Not Found
[K].GTLGKFTVPMLK.[E]	1xBiotin [K5]	1	1	P12956	P12956 [571-582]	P12956 1xBiotin [K575]	X-ray repair cross-complementing protein 6 OS=Homo sapiens OX=9606 GN=XRCC6 PE=1 SV=2	1	1517.82	1.058	1.29	1.104	1.314	90.3	82.2	106.1	90.8	130.6	105.2	72.3	98.3	68.4	109.4	89.4	115.4	121.8	89.4	79.1	104.4	98.8	142	143.6	62.5	99102.2	68148	92598.2	64429.2	103039	84264.2	108702	114815	84244.1	74576.7	98388.7	93057.5	133849	135346	58846.4	Peak Found
[K].AALVKSSMF.[-]	1xBiotin [K5]	1	8	Q99453	Q99453 [306-314]	Q99453 1xBiotin [K310]	Paired mesoderm homeobox protein 2B OS=Homo sapiens OX=9606 GN=PHOX2B PE=1 SV=2	1	1179.59	0.664	0.897	1.104	1.14	67.4	108.1	82	119.3	123.2	70.4	68.5	77.1	73.8	112.9	116.2	85.7	153.5	66.2	77.5	164.4	124.7	135.7	128.8	44.6	359722	349845	394011	377035	576926	593782	437896	784106	338037	395951	840031	636980	692999	657797	227779	High
[R].DYMDTLPPTVGDDVGKGAAPNVVYTYTGK.[R]	1xBiotin [K16]; 1xOxidation [M3]	1	25	Q16630	Q16630 [51-79]	Q16630 1xBiotin [K66]	Cleavage and polyadenylation specificity factor subunit 6 OS=Homo sapiens OX=9606 GN=CPSF6 PE=1 SV=2	1	3286.53	1.669	0.943	1.103	1.046	141.9	77	73.9	126.8	80.5	118.9	207.3	98.4	132.8	64.5	58.9	48.4	61.9	125.2	146.5	106.3	60.9	54.6	67.5	147.9	320706	559121	265256	358115	173952	158936	130604	166974	337743	395172	286576	164226	147131	181971	399005	Peak Found
[K].NNPATPSTAMGSSVPYSTAKTPHPVLTPVAANQAK.[Q]	1xBiotin [K20]	1	51	P35658	P35658 [1130-1164]	P35658 1xBiotin [K1149]	Nuclear pore complex protein Nup214 OS=Homo sapiens OX=9606 GN=NUP214 PE=1 SV=2	1	3731.85	0.622	0.954	1.103	1.124	71.8	102.9	85.3	116.1	123.9	74.6	33	83	81	133.6	107	88.7	148.1	77.3	68	120.7	147.3	128.8	150.1	58.7	2.68383e+06	1.18647e+06	2.98655e+06	2.91475e+06	4.80377e+06	3.84708e+06	3.18824e+06	5.32522e+06	2.78055e+06	2.44708e+06	4.33933e+06	5.29887e+06	4.63382e+06	5.39962e+06	2.1097e+06	High
[R].LPQPSGAGKTVVGVPSGK.[V]	1xBiotin [K9]	1	14	Q96GY0	Q96GY0 [190-207]	Q96GY0 1xBiotin [K198]	Zinc finger C2HC domain-containing protein 1A OS=Homo sapiens OX=9606 GN=ZC2HC1A PE=1 SV=2	1	1905.03	0.996	1.015	1.102	0.903	101.1	92.5	101.5	110.4	94.4	113.2	103.4	86.3	94.6	91.7	113.6	103.7	86.7	115.3	112.9	125.2	72.8	96.5	82.8	101.3	259275	236881	197843	216743	210171	260237	237685	198679	264144	258641	286900	166925	221123	189719	232064	High
[R].TSHGEPKSAVPFNQYLPNK.[S]	1xBiotin [K7]	1	27	Q9UPQ0	Q9UPQ0 [255-273]	Q9UPQ0 1xBiotin [K261]	LIM and calponin homology domains-containing protein 1 OS=Homo sapiens OX=9606 GN=LIMCH1 PE=1 SV=4	1	2340.14	1.024	1.073	1.1	1.281	92.4	91.5	98.2	100.7	117.2	92.2	93.5	98.9	96.6	87.3	92.6	107.1	99.4	86.8	88.7	101.9	110.2	150.5	118.7	75.6	244734	248074	262474	256297	231647	245768	284038	263773	230305	235385	270411	292290	399214	314821	200700	High
[R].INSGGKLPNFGFVVFDDSEPVQK.[V]	1xBiotin [K6]	1	23	Q13283	Q13283 [371-393]	Q13283 1xBiotin [K376]	Ras GTPase-activating protein-binding protein 1 OS=Homo sapiens OX=9606 GN=G3BP1 PE=1 SV=1	1	2720.34	0.98	0.941	1.1	1.171	90.5	92.4	102	104.9	110.1	82.1	84.7	90.5	86.5	83.2	134.8	78.2	123.1	95.5	145.1	91.5	98.2	97.4	106.2	103.1	210316	217050	231849	221559	213019	345228	200401	315258	244544	371557	234320	251633	249486	272014	264072	High
[R].YQLLPKMEIGPVSSSR.[F]	1xBiotin [K6]	1	35	Q96EB1	Q96EB1 [164-179]	Q96EB1 1xBiotin [K169]	Elongator complex protein 4 OS=Homo sapiens OX=9606 GN=ELP4 PE=1 SV=2	1	2031.04	0.829	1.105	1.1	1.006	81.9	98.8	111.3	108.7	99.4	97.6	74.6	83	92.2	102.7	100.2	112.8	113.6	89.3	89.1	128.4	110.2	127.5	100.8	78	757356	578889	644255	715861	797584	777570	875698	881557	692835	691636	996966	855303	990052	782213	605810	High
[R].VGSTSENITQKVVWVEDLDKR.[S]	1xBiotin [K11]	1	6	O15523	O15523 [406-426]	O15523 1xBiotin [K416]	ATP-dependent RNA helicase DDX3Y OS=Homo sapiens OX=9606 GN=DDX3Y PE=1 SV=2	2	2629.33	0.712	1.304	1.098	0.408	82.2	109.7	143	120.4	44.8	106.5	79.6	48.2	106.2	83.8	149.5	138.5	243.3	59.6	182.9	48	116.7	40.6	43.4	53.2	14203.8	10620	6427.45	14173.4	11174.7	19943.2	18476.9	32453	7953.31	24406.6	6405.12	15567.4	5420.59	5784.35	7101.59	Not Found
[K].HANAKPFEVPFLKF.[-]	1xBiotin [K13]	1	2	Q9UKK9	Q9UKK9 [206-219]	Q9UKK9 1xBiotin [K218]	ADP-sugar pyrophosphatase OS=Homo sapiens OX=9606 GN=NUDT5 PE=1 SV=1	1	1870.97	0.784	0.866	1.098	1.183	78.9	100.6	87.2	110.5	122.7	77.2	105	85.5	113.7	102.4	109	94.5	117	59.3	14.6	119.7	129.6	134.5	133	105.1	16580.2	22530.7	18351.8	24397.1	21979.8	23403	20277.7	25120.6	12720.5	3131.11	25699.6	27828.8	28863.1	28544	22554.2	Peak Found
[R].KNHLEGK.[A]	1xBiotin [K1]	1	1	P22234	P22234 [47-53]	P22234 1xBiotin [K47]	Multifunctional protein ADE2 OS=Homo sapiens OX=9606 GN=PAICS PE=1 SV=3	1	1051.54	1.025	0.912	1.098	1.308	97.5	95.2	86.8	96.1	124.5	99.3	68.5	102.8	77.8	98.9	96.9	88.4	124.6	66.4	85.4	97.8	159.4	138.6	126.7	68.4	18569.4	12808.1	19225.3	14547.1	18499.8	18123.5	16527.5	23299.8	12414.5	15969.3	18291.2	29811.8	25917.4	23698.9	12796.1	Peak Found
[K].TKDGHEVR.[TS]	1xBiotin [K2]	2	15	Q9BQ15	Q9BQ15 [32-39]	Q9BQ15 1xBiotin [K33]	SOSS complex subunit B1 OS=Homo sapiens OX=9606 GN=NABP2 PE=1 SV=1	1	1167.56	0.954	0.888	1.097	0.856	96.9	101.6	92.9	111.4	97.3	92.8	121.5	80.3	97.2	91.5	118.8	88.9	105.5	77.4	75.8	106.6	177.6	101.8	93.1	71.3	20508.1	26855.1	17742.5	21492.1	20222.5	26266.8	19655.1	23330.5	17103.7	16749.1	23576.1	39265.5	22496.1	20588.1	15758.4	High
[R].VEKYTISQEAYDQR.[Q]	1xBiotin [K3]	1	23	Q99426	Q99426 [104-117]	Q99426 1xBiotin [K106]	Tubulin-folding cofactor B OS=Homo sapiens OX=9606 GN=TBCB PE=1 SV=2	1	1955.92	1.347	1.049	1.095	1.048	115.3	95.5	100.7	99.5	89.1	114.3	133	109.4	94.7	98.7	81	103.5	83.2	99.9	98.6	95.4	108.1	88.4	88.3	103.5	1.11939e+06	1.30239e+06	1.07183e+06	927325	967013	792874	1.01395e+06	814285	977921	965972	933993	1.05881e+06	865704	864709	1.01313e+06	High
[K].ISKFGFAIGSQTTK.[K]	1xBiotin [K3]	1	14	Q8WW12	Q8WW12 [68-81]	Q8WW12 1xBiotin [K70]	PEST proteolytic signal-containing nuclear protein OS=Homo sapiens OX=9606 GN=PCNP PE=1 SV=2	1	1710.89	0.83	1.131	1.095	1.001	75.8	100.4	113.5	109.9	100.4	78	97.8	73.9	75.7	117.8	103.3	86.6	131.2	116.8	113.1	117	97.3	110.6	103.3	77.8	106620	133678	100985	103537	161073	141194	118469	179416	159649	154591	159951	132995	151236	141275	106334	High
[R].GGSKSLLPDFLQTPK.[E]	1xBiotin [K4]	1	38	P54132	P54132 [102-116]	P54132 1xBiotin [K105]	Bloom syndrome protein OS=Homo sapiens OX=9606 GN=BLM PE=1 SV=1	1	1813.95	0.85	1.102	1.092	1.083	82.2	97.7	107.6	106.7	105.8	95.8	75.7	81.4	89.1	111.3	96.7	110.9	106.6	99.8	105.6	106.5	98.6	104.7	113.9	103.6	631707	498951	536479	587037	733612	637318	731071	702389	657886	696134	701882	650004	690272	750508	682821	High
[K].GLPFYAGLSPAGKLVAYK.[R]	1xBiotin [K13]	1	10	Q8IWI9	Q8IWI9 [1449-1466]	Q8IWI9 1xBiotin [K1461]	MAX gene-associated protein OS=Homo sapiens OX=9606 GN=MGA PE=1 SV=4	1	2078.11	0.229	0.577	1.091	1.097	30.1	131.3	75.8	111.8	151	29.1	12.3	45.5	126.9	148.4	82.3	73.3	249.9	36	89.8	108.1	164.1	145.9	162.7	25.6	9900.16	4182.65	15490.6	43184.8	50480.7	28004	24932.5	85013.4	12259.6	30540.4	36760.3	55842.1	49637.2	55359.8	8700.01	Not Found
[K].KFVPDYYK.[MV]	1xBiotin [K1]	2	31	Q8IZX4	Q8IZX4 [1554-1561]	Q8IZX4 1xBiotin [K1554]	Transcription initiation factor TFIID subunit 1-like OS=Homo sapiens OX=9606 GN=TAF1L PE=1 SV=1	1	1285.63	1.135	0.981	1.09	1.047	107.2	95.9	92.3	104.2	100.4	118	99.4	106.1	104	94.9	79.4	102	91.1	91.3	103.1	86.6	136.9	99.4	100.6	87.2	6.08427e+06	5.12335e+06	5.4714e+06	5.36033e+06	4.8924e+06	4.09644e+06	5.2588e+06	4.69938e+06	4.71007e+06	5.31806e+06	4.46555e+06	7.05962e+06	5.12396e+06	5.18522e+06	4.49433e+06	High
[K].STKTINPSK.[Y]	1xBiotin [K3]	1	3	P42338	P42338 [416-424]	P42338 1xBiotin [K418]	Phosphatidylinositol 4,5-bisphosphate 3-kinase catalytic subunit beta isoform OS=Homo sapiens OX=9606 GN=PIK3CB PE=1 SV=1	1	1201.62	0.864	1.057	1.09	0.871	90	104.1	109.2	107.4	89.3	138.7	3	93.2	112.5	107.8	89.3	96.9	113.1	118.8	110.3	111.2	122.5	92.1	92.5	98	1.00583e+06	21857.3	675483	815346	781774	647497	702365	820042	861615	799502	806416	888432	667730	670837	710365	Peak Found
[K].AEFTSPPSLFKTGLPPSR.[N]	1xBiotin [K11]	1	2	Q6UN15	Q6UN15 [255-272]	Q6UN15 1xBiotin [K265]	Pre-mRNA 3'-end-processing factor FIP1 OS=Homo sapiens OX=9606 GN=FIP1L1 PE=1 SV=1	1	2158.1	0.985	5.503	1.089	1.176	79.5	80.7	170.7	87.9	81.1	77.8	11	93.6	13.7	79	83.6	99.9	459.8	167.1	29.8	87.7	86	98.2	79.4	33.1	21134.2	2995.38	25426	3729.16	21460	22690.3	27139.1	124859	45359.9	8081.62	23811.4	23363.7	26673.7	21566.4	9000.42	Not Found
[R].GREEAIMKMVK.[L]	1xBiotin [K8]; 1xOxidation [M]	1	7	Q9H8U3	Q9H8U3 [200-210]	Q9H8U3 1xBiotin [K207]	AN1-type zinc finger protein 3 OS=Homo sapiens OX=9606 GN=ZFAND3 PE=1 SV=1	2	1533.76	0.882	1.044	1.089	0.744	89.2	101	139.4	110	60.4	85.4	10.5	144.7	96.8	74.1	147.6	154	10.4	133.6	105.4	165.9	45	57.9	55.1	213.6	202068	24723.3	342227	228975	175257	349092	364334	24637.8	316035	249256	392376	106516	136962	130422	505147	Peak Found
[K].ALGIHQTGQKVTDDMYAEQTENPENPLR.[C]	1xBiotin [K10]	1	4	Q2TAL8	Q2TAL8 [673-700]	Q2TAL8 1xBiotin [K682]	Glutamine-rich protein 1 OS=Homo sapiens OX=9606 GN=QRICH1 PE=1 SV=1	1	3381.58	0.45	1.042	1.088	1.154	76.8	49.8	124	125.9	123.6	15.4	85.6	57.9	34.1	37.5	322.5	335.9	93.5	28.5	130	37.2	94.9	39.4	93.2	94.5	2809.04	15660.5	10589.3	6246.44	6862.23	58985.4	61450.6	17095.1	5205.01	23776.4	6797.07	17358.2	7210.34	17048.9	17284.4	Not Found
[R].TIIVPPLKTQLGDCTVATQASGLLSNK.[T]	1xBiotin [K8]; 1xCarbamidomethyl [C14]	1	6	Q86Z02	Q86Z02 [984-1010]	Q86Z02 1xBiotin [K991]	Homeodomain-interacting protein kinase 1 OS=Homo sapiens OX=9606 GN=HIPK1 PE=1 SV=1	1	3051.62	0.759	0.853	1.086	1.722	71.7	88.6	67.3	97.2	175.1	63.6	26.9	121.1	50.5	159.6	78.6	59.7	136.1	47.8	54.9	150	86.1	155.3	274.8	34.9	9929.66	4204.78	18918	7892.63	24923.6	12274.9	9324.7	21260.6	7468.28	8575.26	23431.8	13455.6	24249.1	42918.1	5456.93	Not Found
[R].NQDETEDTELQGMNEYLSSFKVAQYVVR.[E]	1xBiotin [K21]	1	18	Q14839	Q14839 [1261-1288]	Q14839 1xBiotin [K1281]	Chromodomain-helicase-DNA-binding protein 4 OS=Homo sapiens OX=9606 GN=CHD4 PE=1 SV=2	1	3519.6	0.88	1.238	1.086	1.395	75.9	92.6	103.8	98.5	129.2	89.1	75.9	78	61.3	101.2	95.2	106.6	125.3	82.6	73.5	101.2	110	132.8	186.1	81.2	294384	250659	257598	202409	334466	314508	352244	414014	272875	242874	334409	363358	438754	614731	268341	High
[R].ISFVEEDVHPKWIPGAADDSK.[L]	1xBiotin [K11]	1	31	Q8WYP5	Q8WYP5 [1231-1251]	Q8WYP5 1xBiotin [K1241]	Protein ELYS OS=Homo sapiens OX=9606 GN=AHCTF1 PE=1 SV=3	1	2566.23	0.837	1.178	1.086	1.059	87.8	94.9	113.7	103.1	100.5	96.4	64.4	88.6	85.2	95.7	115.3	114.6	135.8	75.2	88	104	132	125.6	101.4	77.6	1.23321e+06	823302	1.13266e+06	1.09001e+06	1.2243e+06	1.47422e+06	1.46585e+06	1.73687e+06	961069	1.1254e+06	1.33003e+06	1.68776e+06	1.60661e+06	1.29612e+06	992276	High
[M].SSDEKGISPAHK.[T]	1xAcetyl [N-Term]; 1xBiotin [K5]	1	1	Q9BZF3	Q9BZF3 [2-13]	Q9BZF3 1xAcetyl [N-Term]; 1xBiotin [K6]	Oxysterol-binding protein-related protein 6 OS=Homo sapiens OX=9606 GN=OSBPL6 PE=1 SV=1	1	1523.72	1.179	0.926	1.085	0.857	114.7	97.3	90.1	114.4	83.4	192.4	118.2	113.1	96.4	110.4	100.3	92.9	6.3	118.8	101	117.9	119.8	85.9	117.8	9	268355	164834	157735	134460	153914	139824	129498	8824.96	165656	140875	164364	167018	119832	164234	12603.5	Peak Found
[R].IDHYVVEVNKLIIR.[L]	1xBiotin [K10]	1	3	Q9H1K0	Q9H1K0 [114-127]	Q9H1K0 1xBiotin [K123]	Rabenosyn-5 OS=Homo sapiens OX=9606 GN=RBSN PE=1 SV=2	1	1937.07	1.328	0.706	1.084	0.961	130.9	98.5	69.6	106.9	94.2	118.4	143	165.4	26.2	107.7	126.4	12.8	76	108.3	116.8	24.8	170.9	79	102.9	121.5	100481	121319	140291	22194	91355.7	107276	10835.2	64488.7	91912.8	99075	21006.7	144965	67068.3	87328.8	103064	High
[K].KKPTPVLLPQSK.[Q]	1xBiotin [K]	1	33	Q9UGP8	Q9UGP8 [534-545]	Q9UGP8 1xBiotin [K]	Translocation protein SEC63 homolog OS=Homo sapiens OX=9606 GN=SEC63 PE=1 SV=2	1	1561.91	1.032	0.964	1.084	0.917	104.2	101	94.5	111	89.2	118.9	57.9	106.7	103.4	110.9	94.2	106.8	93.5	96.7	113.6	95.3	120.2	104.2	86.4	91.3	1.42706e+06	694752	1.2807e+06	1.24121e+06	1.33087e+06	1.13103e+06	1.28253e+06	1.12205e+06	1.16144e+06	1.36442e+06	1.14456e+06	1.44251e+06	1.25144e+06	1.03758e+06	1.0962e+06	High
[K].KTLFLSIPESR.[S]	1xBiotin [K1]	1	10	Q15398	Q15398 [678-688]	Q15398 1xBiotin [K678]	Disks large-associated protein 5 OS=Homo sapiens OX=9606 GN=DLGAP5 PE=1 SV=2	1	1516.82	0.653	0.916	1.083	0.979	70.7	108.2	94.6	117.2	109.4	109	5.6	74.1	119.2	113.4	103.1	94.4	99.1	125.3	130.8	79.2	122.8	116.6	114.7	92.6	68881.7	3560.19	46796.2	75312.2	71646	65109.1	59617.7	62624.5	79171.2	82666	50062.6	77611.2	73696.6	72438.2	58534.6	High
[K].VAAHASLNPALFSMKMELAGSNTTASSPAR.[A]	1xBiotin [K15]; 1xOxidation [M]	1	18	Q9UIF9	Q9UIF9 [1158-1187]	Q9UIF9 1xBiotin [K1172]	Bromodomain adjacent to zinc finger domain protein 2A OS=Homo sapiens OX=9606 GN=BAZ2A PE=1 SV=4	1	3272.59	28.18	3.955	1.082	2.546	397.2	14.1	38.1	14.7	35.9	258.3	155.5	251.9	4.2	15.3	8.9	16.5	24.2	216.5	420.4	4.5	9.3	3.5	22.8	88.3	211701	127494	206442	3416.64	12512	7325.8	13512.6	19824.4	177426	344629	3695.27	7640.85	2861.88	18651.9	72390.6	High
[M].SHKQIYYSDKYDDEEFEYR.[H]	1xAcetyl [N-Term]; 1xBiotin [K3]	1	7	P61024	P61024 [2-20]	P61024 1xAcetyl [N-Term]; 1xBiotin [K4]	Cyclin-dependent kinases regulatory subunit 1 OS=Homo sapiens OX=9606 GN=CKS1B PE=1 SV=1	2	2783.19	0.792	0.75	1.081	1.601	89	112.3	84.2	121.5	92.9	59.6	51.1	59.2	285.4	74.7	17.4	17.1	86.2	56	58.2	80.8	94.5	40.7	457.1	61.8	14176.9	12158.8	14098.2	67943.2	17791	4152.42	4068.18	20528.9	13335.1	13857.8	19238	22489.4	9684.97	108808	14718.8	High
[R].LALLGKSGLSCQVGSATSHPVSCQEPIDEDQR.[I]	1xBiotin [K6]; 2xCarbamidomethyl [C11; C23]	1	7	Q8TEP8	Q8TEP8 [1167-1198]	Q8TEP8 1xBiotin [K1172]	Centrosomal protein of 192 kDa OS=Homo sapiens OX=9606 GN=CEP192 PE=1 SV=3	1	3665.74	0.494	2.258	1.081	2.121	25.4	51.5	189.6	99.2	134.4	14.9	26.8	28	136.8	23.2	54.2	199.8	262	52.4	104.5	147.8	7	141.6	290.2	10.7	6447.74	11567.7	12113.7	59092.2	10030	23425.8	86288.9	113194	22644.6	45127.8	63865.7	3033.77	61161.3	125349	4624.81	High
[R].TEGEHSKEVIKPYDWTYTTDYK.[G]	1xBiotin [K7]	1	20	O75663	O75663 [96-117]	O75663 1xBiotin [K102]	TIP41-like protein OS=Homo sapiens OX=9606 GN=TIPRL PE=1 SV=2	1	2916.34	1.085	0.945	1.08	1.501	91.7	84.5	105.5	91.3	127	99.2	76.1	94.5	62.2	87.1	121.6	108.7	113.8	58.8	93.5	94.1	118	130.9	147.8	93.4	389551	298891	371183	244294	342147	477402	426876	446805	230963	367164	369366	463282	513989	580298	366799	High
[R].YNLYTAEGKYIFK.[E]	1xBiotin [K9]	1	15	Q8N9N2	Q8N9N2 [323-335]	Q8N9N2 1xBiotin [K331]	Activating signal cointegrator 1 complex subunit 1 OS=Homo sapiens OX=9606 GN=ASCC1 PE=1 SV=1	1	1835.9	1.237	1.049	1.079	1.242	103.9	80.5	96.4	86.8	132.4	107.8	105.2	94.2	81.5	76.1	113.8	111.6	97.6	79.9	87.9	96.3	85.4	134.1	134.1	94.6	181423	177031	158433	137103	128092	191405	187840	164143	134373	147896	162116	143624	225698	225590	159134	High
[K].LSSSMNSIKTFWSPELK.[K]	1xBiotin [K9]	1	26	Q8IUD2	Q8IUD2 [179-195]	Q8IUD2 1xBiotin [K187]	ELKS/Rab6-interacting/CAST family member 1 OS=Homo sapiens OX=9606 GN=ERC1 PE=1 SV=1	1	2181.07	0.654	1.015	1.079	1.01	70.7	108.1	109.8	116.6	94.8	72.7	63.6	77.1	71.3	111.2	131.7	112.9	123.2	78.3	95	119.9	135.8	133	97.4	77	231906	202953	245863	227623	354645	420167	360120	392935	249903	302965	382511	433286	424263	310838	245602	High
[R].KDGNASGTTLLEALDCILPPTRPTDKPLR.[L]	1xBiotin [K1]; 1xCarbamidomethyl [C16]	2	35	P68104	P68104 [219-247]	P68104 1xBiotin [K219]	Elongation factor 1-alpha 1 OS=Homo sapiens OX=9606 GN=EEF1A1 PE=1 SV=1	1	3375.74	1.117	1.243	1.078	1.006	114.5	88.4	109.9	98.2	89	67.8	121.8	120.5	80.7	93.1	109.1	104.3	115.7	120	117.6	103.4	62.9	107.5	93.7	82	363818	653460	646485	432972	499494	585187	559268	620825	643944	630692	554629	337182	576475	502442	440097	High
[R].KSVSPSK.[T]	1xBiotin [K1]	1	12	Q8NCD3	Q8NCD3 [554-560]	Q8NCD3 1xBiotin [K554]	Holliday junction recognition protein OS=Homo sapiens OX=9606 GN=HJURP PE=1 SV=2	1	958.503	1.17	0.867	1.078	1.12	109.8	94	81.5	109.3	105.3	106.3	110.5	121.3	103.6	94.6	88.1	61.5	119	82	81.5	110	111.7	121.9	82	106	105658	109779	120483	102962	93992.5	87588.8	61092.3	118263	81495.5	81027.3	109328	110953	121093	81489.3	105307	High
[K].TKSSSPVK.[K]	1xBiotin [K2]	1	1	P46821	P46821 [2252-2259]	P46821 1xBiotin [K2253]	Microtubule-associated protein 1B OS=Homo sapiens OX=9606 GN=MAP1B PE=1 SV=2	1	1059.55	0.744	0.804	1.078	0.919	82.9	109.2	83.5	117.7	106.7	89.4	58.9	93.7	125.9	117.9	108.2	87	136.6	90.1	81.8	127	137.2	115.7	115.1	15.4	88634.3	58321.7	92902.5	124793	116805	107242	86218.3	135324	89294.3	81091.7	125860	135990	114646	114038	15304.2	Peak Found
[K].AQKIEMDKLEK.[A]	1xBiotin [K3]	1	10	Q9UHR5	Q9UHR5 [203-213]	Q9UHR5 1xBiotin [K205]	SAP30-binding protein OS=Homo sapiens OX=9606 GN=SAP30BP PE=1 SV=1	2	1558.8	0.672	1.124	1.077	1.285	68	101.2	104.5	96.3	130.1	73.6	59.7	75	60.6	121.3	109.4	112.9	143.5	68	66.4	104.1	130.7	140.6	150.9	83.3	489010	396928	498422	402514	806173	727294	750779	953907	452330	441376	691957	868567	934886	1.00314e+06	553556	High
[R].ELQELVQYPVEHPDKFLK.[F]	1xBiotin [K]	1	15	P55072	P55072 [488-505]	P55072 1xBiotin [K]	Transitional endoplasmic reticulum ATPase OS=Homo sapiens OX=9606 GN=VCP PE=1 SV=4	1	2438.24	0.969	0.963	1.077	1.033	96.1	99.2	95.2	106.9	102.5	112.2	94.2	62	110.4	94.6	97.3	93.3	122.9	91.1	120.8	96	104.8	97.7	102.3	100.5	100753	84642.7	55660.6	99172	84916.6	87369.1	83820.8	110383	81778.1	108470	86232.3	94093.7	87761.9	91840.8	90252.8	High
[R].KVVDYSQFQESDDADEDYGR.[D]	1xBiotin [K1]	1	24	Q9H1E3	Q9H1E3 [9-28]	Q9H1E3 1xBiotin [K9]	Nuclear ubiquitous casein and cyclin-dependent kinase substrate 1 OS=Homo sapiens OX=9606 GN=NUCKS1 PE=1 SV=1	1	2592.08	0.308	0.978	1.077	1.454	31.5	102.4	100.1	115	150.9	62.8	2.8	40.1	63.2	130.3	138.6	127.3	160.3	2.5	45.6	149.3	146.2	192	201.6	37.3	196212	8842.86	125217	197336	406717	432890	397570	500619	7858.88	142268	466075	456563	599373	629619	116603	High
[R].KQPMLDAATGKSVWGSLAVQNSPK.[G]	1xBiotin [K11]	1	12	P18615	P18615 [332-355]	P18615 1xBiotin [K342]	Negative elongation factor E OS=Homo sapiens OX=9606 GN=NELFE PE=1 SV=3	2	2739.4	0.047	0.992	1.075	1.083	3.8	121.3	120.4	123.1	131.4	4.3	8.6	4.2	8.6	137.9	181	136.8	177.5	85.4	44.9	139.8	194.6	174.2	149.3	53	12044.6	24015.7	11835.3	24054.3	387039	508140	384097	498383	239634	126166	392492	546429	489108	419165	148740	Not Found
[R].GKPVIFYQQTLSDSHLPEEALK.[V]	1xBiotin [K2]	1	10	Q8TCU4	Q8TCU4 [1669-1690]	Q8TCU4 1xBiotin [K1670]	Alstrom syndrome protein 1 OS=Homo sapiens OX=9606 GN=ALMS1 PE=1 SV=4	0	2726.39	0.712	0.829	1.075	0.925	84.4	107.4	89	119.8	99.3	102.8	11.6	103.8	118.5	145.9	130.7	108.4	141.4	58.9	9.7	145.9	156.8	138.9	120.9	5.7	149489	16927.7	151059	172452	212198	190167	157695	205708	85680.2	14126.9	212216	228162	202040	175944	8276.94	Peak Found
[K].ISKGADPK.[S]	1xBiotin [K3]	1	15	Q8WU90	Q8WU90 [94-101]	Q8WU90 1xBiotin [K96]	Zinc finger CCCH domain-containing protein 15 OS=Homo sapiens OX=9606 GN=ZC3H15 PE=1 SV=1	1	1041.54	0.961	0.872	1.075	1.053	105.9	98.2	84.5	105.6	105.8	84.8	103.5	106.9	96	121.2	88.3	108.8	82.6	77	80.2	103.2	134.2	103.4	127.6	82.4	446048	544252	561987	504502	637139	464064	571797	434040	404817	421895	542452	705385	543743	671059	432991	High
[K].VMSVVQTKPVQTSAVTGQASTGPVTQIIQTKGPLPAGTILK.[L]	1xBiotin [K]	1	39	P51610	P51610 [683-723]	P51610 1xBiotin [K]	Host cell factor 1 OS=Homo sapiens OX=9606 GN=HCFC1 PE=1 SV=2	1	4358.38	0.795	0.979	1.074	1.166	78.2	98.4	97.5	110.6	115.4	85.2	54.3	98.4	85	117.1	107.2	106.2	111.5	83.2	68.3	125.8	120.5	125.7	136.6	74.8	1.4785e+06	942276	1.70727e+06	1.4741e+06	2.03202e+06	1.86058e+06	1.84257e+06	1.93517e+06	1.44348e+06	1.18567e+06	2.18242e+06	2.09048e+06	2.18133e+06	2.3689e+06	1.29741e+06	High
[R].GREEAIMKMVK.[L]	1xBiotin [K8]	1	26	Q9H8U3	Q9H8U3 [200-210]	Q9H8U3 1xBiotin [K207]	AN1-type zinc finger protein 3 OS=Homo sapiens OX=9606 GN=ZFAND3 PE=1 SV=1	2	1517.76	0.58	1.062	1.074	1.139	60.3	96.7	113.7	103.9	125.4	75.8	37.8	71.6	69.6	130.8	114.9	135.1	139	63.1	58.4	123.4	148.8	149.1	148.9	33.7	745220	371323	703601	684299	1.28558e+06	1.1292e+06	1.32749e+06	1.36544e+06	619620	574227	1.2124e+06	1.46236e+06	1.46466e+06	1.46338e+06	330973	High
[R].GDVGSADIQDLEKWLAK.[I]	1xBiotin [K13]	1	10	Q9Y5M8	Q9Y5M8 [253-269]	Q9Y5M8 1xBiotin [K265]	Signal recognition particle receptor subunit beta OS=Homo sapiens OX=9606 GN=SRPRB PE=1 SV=3	1	2071.02	0.627	1.007	1.072	1.232	83.3	132.8	130.3	80.5	73	19.6	84.7	126.2	145.4	38.1	135	58.4	132.5	146.5	170.2	81.8	40.9	74.2	179.2	67.3	4900.34	21216.6	31602.7	36416.5	9552.59	33824.9	14631.7	33177	36684.1	42623.8	20494.8	10238.9	18595.3	44882.8	16858.8	High
[K].EKPDIFQLVSVK.[L]	1xBiotin [K2]	1	13	Q8IWA0	Q8IWA0 [122-133]	Q8IWA0 1xBiotin [K123]	WD repeat-containing protein 75 OS=Homo sapiens OX=9606 GN=WDR75 PE=1 SV=1	0	1628.87	1.098	1.145	1.071	1.191	99.8	90.8	104	97.3	108.2	100.4	95.6	105.3	89.9	91.4	94.2	104.6	111.3	99.6	102.6	90.5	97.8	94.3	113.7	108.8	93144.5	88681.1	97741.3	83402.8	84793.2	87453.3	97069.4	103330	92483.9	95256.8	84020.9	90807.9	87511.7	105500	100965	High
[R].VTKSPAPVHR.[G]	1xBiotin [K3]	1	28	Q9NRA8	Q9NRA8 [667-676]	Q9NRA8 1xBiotin [K669]	Eukaryotic translation initiation factor 4E transporter OS=Homo sapiens OX=9606 GN=EIF4ENIF1 PE=1 SV=2	1	1317.71	0.842	1.054	1.071	0.815	98.8	96	105.6	121.5	78.2	97.7	72.5	116.3	145.7	94.8	86	104.3	107.9	90.6	79.8	120.1	156	77.3	72.4	78.7	792895	588061	943679	1.1823e+06	769765	698078	846886	875834	735759	647782	974582	1.26599e+06	627144	587589	638565	High
[R].GQGEKSATPSRK.[I]	1xBiotin [K5]	1	1	P46060	P46060 [402-413]	P46060 1xBiotin [K406]	Ran GTPase-activating protein 1 OS=Homo sapiens OX=9606 GN=RANGAP1 PE=1 SV=1	2	1471.73	1.789	1.017	1.069	1.112	142.2	89.5	73	95.7	99.5	202.3	112.7	129.8	81.7	63	93.1	66.6	64.1	108.8	87.4	59.9	145.5	130.9	63.5	90.8	32210.1	17945.9	20656.7	13007	10029.5	14817.3	10599.1	10200.4	17317	13906.5	9532.88	23153.6	20832.8	10106	14458	Peak Found
[R].RQQEGFKGTFPDAR.[E]	1xBiotin [K7]	1	28	Q15233	Q15233 [365-378]	Q15233 1xBiotin [K371]	Non-POU domain-containing octamer-binding protein OS=Homo sapiens OX=9606 GN=NONO PE=1 SV=4	2	1862.9	0.649	0.95	1.069	0.994	67.1	103.4	104.4	110.5	114.5	71.4	49.3	91.5	88.7	123.3	110	111.1	117.1	56.2	66.9	117.6	192.1	121.9	122.6	60.2	1.47299e+06	1.01609e+06	1.8879e+06	1.82904e+06	2.54232e+06	2.26927e+06	2.29122e+06	2.41464e+06	1.15802e+06	1.38057e+06	2.42493e+06	3.96241e+06	2.5137e+06	2.52744e+06	1.24206e+06	High
[R].TSDVGGYYYEKIER.[T]	1xBiotin [K11]	1	19	P46821	P46821 [1898-1911]	P46821 1xBiotin [K1908]	Microtubule-associated protein 1B OS=Homo sapiens OX=9606 GN=MAP1B PE=1 SV=2	1	1905.87	0.726	1.16	1.068	1.219	67.7	97	112.6	104.4	118.3	83.3	67.4	72.6	92.9	108.5	104.1	120.7	142.6	64.9	79.2	115.8	111.9	142.4	126.9	66.8	132062	106969	115195	147278	172051	165044	191470	226232	102997	125670	183709	177562	225895	201230	105890	High
[R].NTPYKTLEPVKPPTVPNDYMTSPAR.[L]	1xBiotin [K5]	1	7	Q8IZP0	Q8IZP0 [195-219]	Q8IZP0 1xBiotin [K199]	Abl interactor 1 OS=Homo sapiens OX=9606 GN=ABI1 PE=1 SV=4	1	3042.51	1.145	2.145	1.068	7.478	25.3	14.6	67.2	61.7	331.1	32.2	9	22.4	7.9	243.8	12.9	59.3	16.9	232.1	8.4	54.5	55.9	292.1	393.7	58.9	12241.8	3425.21	8500.8	2992.3	92673	4908.59	22546.5	6417.32	88226.7	3194.45	20695.5	21232.9	111036	149656	22377.3	Not Found
[K].VTETKGASPAFLR.[A]	1xBiotin [K5]	1	13	Q68DA7	Q68DA7 [579-591]	Q68DA7 1xBiotin [K583]	Formin-1 OS=Homo sapiens OX=9606 GN=FMN1 PE=1 SV=3	1	1602.83	0.966	1.059	1.066	0.899	97.4	97.5	104.3	111.3	89.5	115.3	87.5	92.8	119.3	92.8	92.9	98.3	111.2	99.3	105.9	94.5	127.2	94.6	85.2	83.4	475768	361088	382852	492267	383078	383309	405577	458759	409832	437190	390102	524914	390374	351592	344246	High
[K].HLMEGQKIITLDTATEIEGLSTGCK.[V]	1xBiotin [K7]; 1xCarbamidomethyl [C24]	1	31	Q86T24	Q86T24 [408-432]	Q86T24 1xBiotin [K414]	Transcriptional regulator Kaiso OS=Homo sapiens OX=9606 GN=ZBTB33 PE=1 SV=2	1	2971.46	0.835	1.023	1.065	1.047	75.7	108.2	99.8	110	106.3	98.4	78.3	79.6	50	113.7	117.8	104.9	120.5	102.9	88.9	125.5	115.7	111.7	123.4	68.4	443418	352911	358667	225065	512359	530910	472608	543033	463516	400576	565577	521087	503383	556028	308336	High
[M].SKSFQQSSLSR.[D]	1xAcetyl [N-Term]; 1xBiotin [K2]	1	1	P43243	P43243 [2-12]	P43243 1xAcetyl [N-Term]; 1xBiotin [K3]	Matrin-3 OS=Homo sapiens OX=9606 GN=MATR3 PE=1 SV=2	1	1522.73	0.89	0.545	1.065	0.921	95.4	107.1	68.4	124.1	105	138.8	15.6	101.1	152.2	113.6	97.4	83	72.6	2.7	103.7	146.8	131.7	111.4	89.6	139.9	161958	18202	118016	177591	132557	113605	96819.8	84662.8	3139.75	120950	171314	153620	129999	104603	163268	Peak Found
[K].MLVSLKMSYK.[A]	1xBiotin [K6]; 2xOxidation [M1; M7]	1	4	P23381	P23381 [42-51]	P23381 1xBiotin [K47]	Tryptophan--tRNA ligase, cytoplasmic OS=Homo sapiens OX=9606 GN=WARS1 PE=1 SV=2	1	1457.72	5.673	0.836	1.064	0.62	325.1	44.9	54.4	47.8	27.8	120.6	262.7	165.9	183.5	21.3	22.9	9.1	27.8	153.5	205.7	24.4	13.5	4.7	14.2	270.3	105276	229262	144763	160151	18558.5	19984	7930.24	24238.1	133957	179471	21271.6	11742.3	4062.85	12386.6	235861	Peak Found
[R].MEESFSSKYVPK.[Y]	1xBiotin [K8]	1	62	P42167	P42167 [382-393]	P42167 1xBiotin [K389]	Lamina-associated polypeptide 2, isoforms beta/gamma OS=Homo sapiens OX=9606 GN=TMPO PE=1 SV=2	1	1657.76	1.02	1.052	1.064	1.222	100.3	90.2	103.4	96	110.2	106.8	74.7	105.5	79.7	104.7	94.8	108.7	110.1	72.5	69	100.9	142.7	150	116	63.9	2.07542e+07	1.45099e+07	2.04977e+07	1.54781e+07	2.0341e+07	1.84292e+07	2.11282e+07	2.13891e+07	1.4087e+07	1.3416e+07	1.96121e+07	2.77212e+07	2.91378e+07	2.25294e+07	1.24166e+07	High
[K].KGAAIPAK.[G]	1xBiotin [K1]	1	5	P19338	P19338 [125-132]	P19338 1xBiotin [K125]	Nucleolin OS=Homo sapiens OX=9606 GN=NCL PE=1 SV=3	1	981.555	1.052	1.072	1.064	0.996	102.2	97.1	100.8	103.3	96.7	105.7	102	123.1	6	131.5	100.5	85.2	140.9	104.3	106.9	84.9	115.5	100.1	86.9	106.5	183427	176855	213490	10443.9	228089	174345	147709	244459	180920	185483	147214	200293	173631	150732	184761	Peak Found
[R].TSKGNTPTQK.[T]	1xBiotin [K3]	1	1	Q7Z340	Q7Z340 [91-100]	Q7Z340 1xBiotin [K93]	Zinc finger protein 551 OS=Homo sapiens OX=9606 GN=ZNF551 PE=1 SV=3	1	1287.64	0.31	1.013	1.063	1.106	36.7	118.2	119.8	125.7	99.6	38.6	20.9	98.5	86.4	124.5	128.8	49.8	126.2	132.5	70.3	132.4	140.2	142.5	103.4	104.9	6269.97	3383.81	15988.3	14022.7	20206.9	20906	8075.98	20475.4	21500	11409.2	21487.2	22755	23121.5	16783.3	17021.4	Not Found
[K].YPVESSKSASPFNLAEKPK.[T]	1xBiotin [K7]	1	1	Q5VYK3	Q5VYK3 [150-168]	Q5VYK3 1xBiotin [K156]	Proteasome adapter and scaffold protein ECM29 OS=Homo sapiens OX=9606 GN=ECPAS PE=1 SV=2	1	2305.15	0.447	0.606	1.062	1.138	27.2	124.3	75.3	131.9	141.4	111.6	29.3	23.9	134	16.6	249.8	123.8	81.2	39.1	31.9	161.4	142.3	152.5	166.3	36.3	67969.9	17832.5	14541.8	81617.2	10132.8	152078	75400.8	49426.1	23818.5	19407	98279.5	86654.2	92870.1	101239	22108.5	Peak Found
[K].VASQKGMSVYGLGR.[Q]	1xBiotin [K5]	1	10	Q15417	Q15417 [252-265]	Q15417 1xBiotin [K256]	Calponin-3 OS=Homo sapiens OX=9606 GN=CNN3 PE=1 SV=1	1	1678.84	0.63	0.81	1.062	1.03	74.5	95	86.1	100	144.4	75.7	16.4	95.1	90.3	96.6	150.9	87.5	90.8	73.1	95.8	101.7	215.8	155.4	146.8	8	67827.1	14647.7	85180.4	80835.7	86464.1	135139	78353.8	81342.1	65466.2	85816.7	91051.4	193235	139150	131409	7203.14	High
[R].SSKIIQISSGR.[E]	1xBiotin [K3]	1	14	Q9UMS6	Q9UMS6 [256-266]	Q9UMS6 1xBiotin [K258]	Synaptopodin-2 OS=Homo sapiens OX=9606 GN=SYNPO2 PE=1 SV=2	1	1401.75	0.039	0.979	1.061	1.048	4.6	117.5	115.1	124.7	138	2.4	4.7	96.8	135.5	113.5	119.2	116.8	132.8	101.6	158.5	105.9	126.5	140	3.8	142	11367.2	22013.6	453004	633898	530754	557727	546279	621076	475097	741540	495314	591677	655139	17725.5	664283	Not Found
[K].AYSFKEQIIELELK.[E]	1xBiotin [K5]	1	51	Q92616	Q92616 [798-811]	Q92616 1xBiotin [K802]	eIF-2-alpha kinase activator GCN1 OS=Homo sapiens OX=9606 GN=GCN1 PE=1 SV=6	1	1937.01	1.074	1.001	1.061	0.915	106	96.6	105.3	103.8	88.3	96.1	118.7	104.4	95.1	95.1	110.5	103.8	95.1	104.1	103.7	102.3	100.8	81.7	101.6	87	2.0664e+06	2.55188e+06	2.24303e+06	2.04321e+06	2.04415e+06	2.37558e+06	2.23008e+06	2.04481e+06	2.2379e+06	2.22802e+06	2.19812e+06	2.16714e+06	1.75582e+06	2.18294e+06	1.86973e+06	High
[K].SPQVKPASTMGMGPLGKGAGPVPPGK.[V]	1xBiotin [K17]; 2xOxidation [M10; M12]	1	9	Q13428	Q13428 [503-528]	Q13428 1xBiotin [K519]	Treacle protein OS=Homo sapiens OX=9606 GN=TCOF1 PE=1 SV=3	1	2704.36	2.064	0.921	1.06	1.163	181	87.7	80.8	92.8	57.7	147.4	193.1	140.9	118.5	71.4	35.8	65.8	24.8	147.4	176	75.5	37.9	47	41.6	176.9	438868	574825	419591	352937	212659	106442	195949	73889.4	438940	524097	224892	112795	139819	123815	526572	High
[K].DFMFQPLDGLKTYQVTPMTPR.[S]	1xBiotin [K11]; 1xOxidation [M]	1	8	Q15398	Q15398 [311-331]	Q15398 1xBiotin [K321]	Disks large-associated protein 5 OS=Homo sapiens OX=9606 GN=DLGAP5 PE=1 SV=2	1	2727.3	0.262	0.691	1.059	0.827	33.9	130.3	90	138	107.7	28.2	32.1	167.3	123.7	107.6	131	115.3	85.4	15.8	244	131	37.5	110.8	102.2	68.2	5474.13	6224.54	32417.3	23967.9	20854.8	25381.5	22335.1	16556.2	3056.03	47278.2	25379.8	7265.75	21475.8	19811.3	13215.4	High
[K].AAGAGKVTK.[S]	1xBiotin [K6]	2	31	P68104	P68104 [445-453]	P68104 1xBiotin [K450]	Elongation factor 1-alpha 1 OS=Homo sapiens OX=9606 GN=EEF1A1 PE=1 SV=1	1	1028.56	1.129	0.952	1.058	0.841	98.5	107.9	96	114.2	83.4	98.2	91	128.4	107.7	111.6	80.7	106.2	85.4	95.7	73.7	114	131.5	124.6	83.3	67.8	2.53517e+06	2.34936e+06	3.31456e+06	2.77881e+06	2.88023e+06	2.0813e+06	2.7411e+06	2.20464e+06	2.47083e+06	1.90276e+06	2.94076e+06	3.39442e+06	3.21642e+06	2.14845e+06	1.74966e+06	High
[K].FMPNNQLNYKSTQLSHLVYR.[-]	1xBiotin [K10]; 1xOxidation [M2]	1	13	Q9UM82	Q9UM82 [501-520]	Q9UM82 1xBiotin [K510]	Spermatogenesis-associated protein 2 OS=Homo sapiens OX=9606 GN=SPATA2 PE=1 SV=2	1	2695.31	1.169	0.927	1.056	1.438	135.7	125.3	115.3	95.1	28.6	112.3	193.2	105	165.2	10.4	103.7	95.4	11.7	153.1	174.4	78.7	14.1	21.6	23.6	237.5	102518	176301	95796	150756	9487.83	94682.2	87096.5	10665.9	139759	159177	71853.2	12908.6	19742.9	21583.3	216750	High
[K].TPVTLKQR.[R]	1xBiotin [K6]	1	8	P42167	P42167 [208-215]	P42167 1xBiotin [K213]	Lamina-associated polypeptide 2, isoforms beta/gamma OS=Homo sapiens OX=9606 GN=TMPO PE=1 SV=2	1	1168.65	0.945	0.879	1.055	1.068	97.3	100.1	91.5	105.5	105.7	2.8	106.7	123	130.1	109.8	103.6	100.4	80.3	114.5	5.4	115.8	140.5	116	112.1	139	12179.2	460170	530164	561089	473389	446819	432666	346237	493462	23360.6	499229	605675	500012	483367	599084	Not Found
[R].TLKMIQPSASGSLVGR.[E]	1xBiotin [K3]	1	8	O75496	O75496 [25-40]	O75496 1xBiotin [K27]	Geminin OS=Homo sapiens OX=9606 GN=GMNN PE=1 SV=1	1	1870.99	0.248	2.028	1.054	2.926	17.1	68.9	139.7	72.6	201.6	18.8	8.8	16.7	67.4	12.2	200.4	136.7	201.4	70.2	66.9	155.8	71	233.9	197.2	42.7	6270.39	2927.85	5568.03	22467.4	4071.41	66813.2	45557.8	67148.7	23397.7	22314.2	51942.8	23671.1	77981.7	65733.7	14219.8	Not Found
[R].LKNITLDDASAPR.[L]	1xBiotin [K2]	1	22	O75534	O75534 [757-769]	O75534 1xBiotin [K758]	Cold shock domain-containing protein E1 OS=Homo sapiens OX=9606 GN=CSDE1 PE=1 SV=2	1	1639.85	1.065	0.863	1.052	0.999	107.8	101.2	83.3	106.5	101.1	109	102.4	105.4	99	103	91.2	101.4	81.5	78.7	104.1	95.7	134.7	90.9	104.2	98.9	1.08729e+06	1.02114e+06	1.05143e+06	987537	1.02759e+06	909432	1.01196e+06	812628	784882	1.03882e+06	954177	1.34324e+06	906460	1.03947e+06	986620	High
[R].APLNVTNTAGTSLPSVDLLQKLR.[L]	1xBiotin [K21]	1	14	Q9NPI6	Q9NPI6 [377-399]	Q9NPI6 1xBiotin [K397]	mRNA-decapping enzyme 1A OS=Homo sapiens OX=9606 GN=DCP1A PE=1 SV=3	1	2634.43	0.931	1.205	1.052	0.593	92	98.8	119	103.9	86.2	81.9	91.5	144.5	186.2	29.4	98.2	118.3	93.8	128.3	132.5	103.3	84.9	85.7	110.3	11.1	69039.9	77082.3	121797	156870	24771	82790.6	99722	79019.5	108132	111668	87079.7	71516.6	72210.2	92949.6	9387.84	High
[K].LMSTVDPKLNHVAAGLVSPSLK.[S]	1xBiotin [K8]	1	13	Q05519	Q05519 [190-211]	Q05519 1xBiotin [K197]	Serine/arginine-rich splicing factor 11 OS=Homo sapiens OX=9606 GN=SRSF11 PE=1 SV=1	1	2503.34	0.466	0.853	1.051	0.944	56.9	113.1	102.2	120.9	106.8	32.8	72.1	70.1	80.4	139.3	154.6	125.8	131.8	18.9	46.3	148.8	162.5	152.3	131.5	32.8	22890.1	50301.4	48919.8	56118.1	97186.7	107905	87811.8	92002.4	13203.5	32286.2	103835	113396	106269	91763.6	22910.6	High
[R].SQPQLTQMSVPLVHQVKK.[A]	1xBiotin [K18]	1	2	Q92610	Q92610 [529-546]	Q92610 1xBiotin [K546]	Zinc finger protein 592 OS=Homo sapiens OX=9606 GN=ZNF592 PE=1 SV=2	1	2274.21	0.822	1.688	1.051	1.387	176	55.8	132	58.7	77.5	166.4	10.7	171.1	52.8	24.7	208.1	124.8	200.9	41.8	55.5	32.5	57.4	242.7	73.2	37.5	48679.1	3119.81	50064.9	15444.5	7240.8	60873.6	36505	58791.2	12223	16228.6	9512.29	16783.5	71012	21425.2	10975.9	Peak Found
[R].GGSVPPQHHPSGPKSSATVSR.[N]	1xBiotin [K14]	1	2	Q96RF0	Q96RF0 [207-227]	Q96RF0 1xBiotin [K220]	Sorting nexin-18 OS=Homo sapiens OX=9606 GN=SNX18 PE=1 SV=2	1	2296.13	0.871	0.956	1.05	0.922	98.1	97.4	107.1	102.2	95.2	99.3	18.3	118.8	89.5	136.3	98.5	108.4	85.6	121.5	84.3	146.3	103.4	68.1	96.3	125.6	37975.7	6994.46	45433.8	34244.5	52135	37688.7	41455.2	32741.2	46469.8	32237.1	55978.6	39558.9	26038.1	36859.4	48060.6	Peak Found
[R].RPDQQLQGEGKIIDR.[R]	1xBiotin [K11]	1	33	Q8NC51	Q8NC51 [112-126]	Q8NC51 1xBiotin [K122]	Plasminogen activator inhibitor 1 RNA-binding protein OS=Homo sapiens OX=9606 GN=SERBP1 PE=1 SV=2	1	1979.01	0.782	0.998	1.049	1.089	77.1	102.4	102.2	107.5	110.7	102.7	75	75.1	96	99.8	99.7	109.6	95.2	99.4	88.4	104.6	132.4	108.7	105.8	107.8	1.52487e+06	1.11393e+06	1.11463e+06	1.42537e+06	1.48215e+06	1.47979e+06	1.62722e+06	1.41354e+06	1.47651e+06	1.31189e+06	1.5529e+06	1.9653e+06	1.61333e+06	1.57159e+06	1.60003e+06	High
[R].NIFYKGTSPTR.[A]	1xBiotin [K5]	1	15	Q7Z2D5	Q7Z2D5 [749-759]	Q7Z2D5 1xBiotin [K753]	Phospholipid phosphatase-related protein type 4 OS=Homo sapiens OX=9606 GN=PLPPR4 PE=1 SV=1	1	1509.75	0.76	0.992	1.048	0.95	80.7	106.1	105.3	111.2	96.7	96.7	70.8	79.4	115.2	104.4	96.2	106.1	100.5	103.6	111.8	109.4	107.2	95.2	91.4	112.1	319216	233722	261949	380122	344536	317535	350237	331540	341836	368756	361028	353826	314024	301513	369851	High
[R].SGSISVKIIR.[H]	1xBiotin [K7]	1	12	Q8TF01	Q8TF01 [724-733]	Q8TF01 1xBiotin [K730]	Arginine/serine-rich protein PNISR OS=Homo sapiens OX=9606 GN=PNISR PE=1 SV=2	1	1285.73	1.306	1.22	1.048	1.449	108.5	83.1	101.4	87.1	119.8	75.3	169.2	107.5	58	96.1	82.3	100.5	87.6	103	70.3	89.1	86.3	118.7	116.9	139.3	271315	609509	387393	209051	346419	296689	361987	315481	370980	253418	320912	310822	427707	421113	501812	High
[K].SKSSLALCLDSDSEDELKR.[S]	1xBiotin [K2]; 1xCarbamidomethyl [C8]	1	4	Q86T82	Q86T82 [640-658]	Q86T82 1xBiotin [K641]	Ubiquitin carboxyl-terminal hydrolase 37 OS=Homo sapiens OX=9606 GN=USP37 PE=1 SV=2	2	2379.12	0.92	1.12	1.045	1.106	86.6	94.2	109.9	105.1	104.2	108.7	92	82.1	95.3	100	110.3	116.7	123.5	98.1	115.3	89.7	111.6	110.6	137.4	8.6	110926	93905.9	83812.5	97264.9	102109	112587	119117	126067	100142	117707	91577.7	113863	112886	140205	8739.35	High
[K].APKISMPEVDLNLK.[G]	1xBiotin [K3]	1	1	Q09666	Q09666 [4126-4139]; [4590-4603]	Q09666 1xBiotin [K4128]; 1xBiotin [K4592]	Neuroblast differentiation-associated protein AHNAK OS=Homo sapiens OX=9606 GN=AHNAK PE=1 SV=2	1	1780.93	0.865	1.74	1.045	1.406	78.6	90.8	158.1	44.8	127.7	42	105.4	60.6	125.6	19.9	70.1	20.3	350.4	121.9	20.8	34.6	221.3	86.1	98.5	122.6	7544.92	18946.1	10900.5	22577.2	3577.28	12595.4	3646.62	62995.3	21922.3	3737.96	6218.36	39785.5	15473.7	17707.8	22034.7	Not Found
[K].TLFVKGLSEDTTEETLK.[E]	1xBiotin [K5]	1	7	P19338	P19338 [573-589]	P19338 1xBiotin [K577]	Nucleolin OS=Homo sapiens OX=9606 GN=NCL PE=1 SV=3	1	2137.07	0.98	1.197	1.042	1.051	94.5	96.4	114.3	101.3	93.4	90.4	80.1	94.9	100.6	77.6	92.2	139.4	92.9	109.3	96.9	98.2	80.9	89.3	175.9	81.5	56697.9	50229.8	59551.9	63119.1	48683.8	57850.5	87458.2	58273	68562.6	60785.4	61634.1	50746.5	56038.7	110347	51149.6	Peak Found
[K].VISGQKTTLFTQAAHGGQASLMK.[I]	1xBiotin [K6]	1	15	Q9ULM3	Q9ULM3 [901-923]	Q9ULM3 1xBiotin [K906]	YEATS domain-containing protein 2 OS=Homo sapiens OX=9606 GN=YEATS2 PE=1 SV=2	1	2600.33	0.704	0.91	1.042	0.874	76.5	113.2	95.2	100.2	115	97.8	79.5	57.2	77.8	139	117.8	99.1	132.3	70.8	81	104.2	149.8	121.5	119.6	52.5	306793	249508	179455	243933	435938	369416	310719	415078	221981	254120	326927	469904	381210	375211	164823	High
[K].GLNSPVLIGKSK.[D]	1xBiotin [K]	1	18	Q4L235	Q4L235 [721-732]	Q4L235 1xBiotin [K]	Beta-alanine-activating enzyme OS=Homo sapiens OX=9606 GN=AASDH PE=1 SV=3	1	1438.81	1.209	1.037	1.042	1.02	115.1	95.2	96.9	98.7	94.1	114.9	117.2	104.2	96	87.2	95.1	113.9	90.5	96.7	98.5	92.7	100	110.1	89	93.9	972360	991488	881406	812300	737931	804167	963246	765307	818306	833666	784391	846180	931423	753051	794649	High
[K].VEDLPLKLTIYSEADLR.[K]	1xBiotin [K7]	1	51	Q15154	Q15154 [1966-1982]	Q15154 1xBiotin [K1972]	Pericentriolar material 1 protein OS=Homo sapiens OX=9606 GN=PCM1 PE=1 SV=5	1	2201.15	0.833	0.909	1.041	0.797	87.3	111.9	95.3	116.5	89.1	84.1	95.8	85.2	100.5	114.9	109.2	93	91.4	143	113.7	122.1	92.4	75.7	92.1	87	311991	355117	315831	372567	426218	404778	344778	338849	530197	421541	452677	342644	280692	341650	322475	High
[R].GQGEKSATPSR.[K]	1xBiotin [K5]	1	23	P46060	P46060 [402-412]	P46060 1xBiotin [K406]	Ran GTPase-activating protein 1 OS=Homo sapiens OX=9606 GN=RANGAP1 PE=1 SV=1	1	1343.64	1.133	0.818	1.041	0.857	119.5	98.6	80.7	110.2	91	123.2	105.8	114.1	93.4	114.6	94.2	75.6	131.8	77.1	82.3	105.3	119.3	80.1	86.9	96.6	1.57726e+06	1.3543e+06	1.46113e+06	1.19544e+06	1.46714e+06	1.20579e+06	967583	1686929	986698	1.05346e+06	1.34791e+06	1.52783e+06	1.02501e+06	1.11229e+06	1.23639e+06	High
[R].AQSSELILKR.[C]	1xBiotin [K9]	1	24	P04198	P04198 [313-322]	P04198 1xBiotin [K321]	N-myc proto-oncogene protein OS=Homo sapiens OX=9606 GN=MYCN PE=1 SV=2	1	1370.75	1.025	1.056	1.041	1.087	101.8	99.3	97.2	93.8	107.9	101.8	114	87.3	88.5	101.5	99.3	97.2	93.4	112.2	123.4	92.1	93.8	112.4	75.2	107.9	1.08523e+06	1.21557e+06	930478	943708	1.08198e+06	1.05859e+06	1.03654e+06	996316	1.19613e+06	1.31562e+06	982254	999995	1.19866e+06	802150	1.15073e+06	High
[R].VEENFLKLTHVQR.[Q]	1xBiotin [K7]	1	22	Q96A33	Q96A33 [413-425]	Q96A33 1xBiotin [K419]	Coiled-coil domain-containing protein 47 OS=Homo sapiens OX=9606 GN=CCDC47 PE=1 SV=1	1	1838.96	1.109	0.757	1.04	0.813	104.9	94.6	85.2	127.8	87.6	99.7	99.8	126.4	141.2	88.3	90	92.3	66.8	81.1	146.8	77.2	121.6	114.8	70.3	83.4	320621	320914	406381	453730	283824	289448	296796	214758	260797	471919	248190	390990	368999	226031	268067	High
[R].SPFGIVKASWLPK.[F]	1xBiotin [K7]	1	10	Q14966	Q14966 [383-395]	Q14966 1xBiotin [K389]	Zinc finger protein 638 OS=Homo sapiens OX=9606 GN=ZNF638 PE=1 SV=2	1	1655.9	0.784	0.976	1.04	0.899	85.1	108.5	99.1	114.5	92.9	89	75.5	83.4	106.4	95.9	120.4	93.6	97.2	124.3	125.2	112.3	82.1	91.1	117.4	86.2	38063.8	32294.5	35687.1	45520.6	41029.6	51513.4	40027.6	41560.6	53194.6	53557.9	48029.9	35132.6	38951.7	50243.7	36879.9	High
[R].QQQYKFLPSELR.[D]	1xBiotin [K5]	1	26	Q9Y490	Q9Y490 [2527-2538]	Q9Y490 1xBiotin [K2531]	Talin-1 OS=Homo sapiens OX=9606 GN=TLN1 PE=1 SV=3	1	1762.89	1.061	1.045	1.037	0.724	96.2	86.3	109.2	112.5	95.9	115	86.1	92.6	148.4	81.2	83.1	105.1	84.8	119.5	153.9	108.3	72.3	92.3	58.7	98.8	410730	307489	330731	530094	289923	296951	375527	302991	426910	549922	386878	258158	329750	209866	352901	High
[R].AKVVTQR.[S]	1xBiotin [K2]	1	4	Q5SW79	Q5SW79 [660-666]	Q5SW79 1xBiotin [K661]	Centrosomal protein of 170 kDa OS=Homo sapiens OX=9606 GN=CEP170 PE=1 SV=1	1	1027.57	0.983	1.043	1.037	0.809	98.3	100.1	104.4	103.8	93.4	91.1	108.9	100.2	72.7	157.4	102	104.6	108.6	106.4	82.4	105.8	108.7	58.8	97.3	95.2	212895	254446	234173	169768	367713	238277	244356	253844	248602	192571	247136	253992	137311	227414	222337	Peak Found
[K].NSSGIISENQANNFVVPTLDENIFPKQISLR.[Q]	1xBiotin [K26]	1	5	Q8IWI9	Q8IWI9 [941-971]	Q8IWI9 1xBiotin [K966]	MAX gene-associated protein OS=Homo sapiens OX=9606 GN=MGA PE=1 SV=4	1	3670.85	0.982	2	1.037	1.213	78.8	80.2	160.5	83.2	97.3	51.6	80.9	65.1	46	66.3	245.8	143.1	110.8	132.6	68.8	52.2	172.1	80.4	70	114.2	6848.3	10731.9	8635.35	6107.05	8797.64	32609.4	18985	14700.6	17593.6	9123.98	6926.14	22830.6	10669.9	9286.21	15150.5	Not Found
[R].KLISPAMAPGSAGGPVPGGNSSSSSSVVIPTR.[T]	1xBiotin [K1]	1	11	Q92609	Q92609 [467-498]	Q92609 1xBiotin [K467]	TBC1 domain family member 5 OS=Homo sapiens OX=9606 GN=TBC1D5 PE=1 SV=1	1	3191.62	0.202	0.707	1.037	1.121	24.8	151.7	24.3	146.2	153	37.9	13.5	26.9	187.6	18.7	164.5	158.9	13.3	26.4	33.7	194.5	158.5	165.9	210.2	89.6	20708.6	7351.05	14658.9	102400	10232.8	89785.8	86778.5	7239.47	14386.6	18396.9	106173	86536.8	90587.8	114769	48924.6	Not Found
[K].IVKPGMK.[L]	1xBiotin [K3]; 1xOxidation [M6]	1	29	P12270	P12270 [388-394]	P12270 1xBiotin [K390]	Nucleoprotein TPR OS=Homo sapiens OX=9606 GN=TPR PE=1 SV=3	0	1014.55	2.054	0.93	1.036	0.817	173.8	84.6	79.7	92.8	69.1	147.8	165.2	132.5	150.5	71.9	63.9	67.8	59.4	132	133.5	78.9	66.2	58.8	43.7	128	1.59563e+06	1.78299e+06	1.43013e+06	1.62454e+06	776708	689839	731745	641346	1.42458e+06	1.44112e+06	851628	714764	634538	471702	1.38155e+06	High
[K].VTSGAKIMVVGSTINDVLAVNTPK.[D]	1xBiotin [K6]	1	12	O14562	O14562 [144-167]	O14562 1xBiotin [K149]	Ubiquitin domain-containing protein UBFD1 OS=Homo sapiens OX=9606 GN=UBFD1 PE=1 SV=2	1	2640.41	0.47	1.051	1.036	0.916	31.6	126.7	133.2	131.3	77.2	32.2	73	33.3	23.2	155.4	133.8	178.6	140.7	15	148.5	124.1	138.6	142.3	81.5	79.9	9922.49	22474.4	10264.2	7133.96	47857	41221.3	55024.9	43338.2	4611.98	45739.8	38240.9	42706.4	43831.6	25114.7	24598.7	Not Found
[K].GTVLIKTAEELMNFSK.[G]	1xBiotin [K6]; 1xOxidation [M12]	1	74	P50990	P50990 [255-270]	P50990 1xBiotin [K260]	T-complex protein 1 subunit theta OS=Homo sapiens OX=9606 GN=CCT8 PE=1 SV=4	1	2023.02	1.763	0.987	1.036	0.559	180.3	89.2	88.1	92.4	49.9	119.1	184.5	146.6	159.1	72.6	67.5	71.6	32.2	167.4	170.9	75.1	33	28	40.5	131.8	1.56015e+06	2.41645e+06	1.92053e+06	2.08363e+06	950450	884739	938462	422367	2.1932e+06	2.23881e+06	984394	431815	366831	531089	1.72722e+06	High
[R].QSILILKEQIQK.[S]	1xBiotin [K7]	2	24	P33240; Q9H0L4	P33240 [561-572]; Q9H0L4 [600-611]	P33240 1xBiotin [K567]; Q9H0L4 1xBiotin [K606]	Cleavage stimulation factor subunit 2 OS=Homo sapiens OX=9606 GN=CSTF2 PE=1 SV=1 Cleavage stimulation factor subunit 2 tau variant OS=Homo sapiens OX=9606 GN=CSTF2T PE=1 SV=1	1	1666.96	0.824	0.961	1.036	0.839	88.1	107	102.8	112.4	89.7	87.1	96.8	86.9	126.1	105.7	88	101.6	98.7	114.2	127.8	111.1	91.2	88.7	91.9	84.2	233294	259469	232877	337871	283234	235923	272319	264373	306059	342450	297695	244300	237594	246325	225675	High
[K].SSGSAVGGKGIAPASPMLGNASNPNK.[A]	1xBiotin [K9]	1	28	P27448	P27448 [455-480]	P27448 1xBiotin [K463]	MAP/microtubule affinity-regulating kinase 3 OS=Homo sapiens OX=9606 GN=MARK3 PE=1 SV=5	1	2595.27	0.664	1.118	1.035	0.866	69.2	104.2	117.8	107.8	101.1	125.1	45.1	68.7	121	103.4	87.9	117	135.3	80.8	76.4	107	176.7	100.4	104.8	50.4	759934	273563	417002	734994	628106	533730	710297	821415	490514	463958	649793	1.073e+06	609595	636283	306258	High
[R].KSIDPALSMLIK.[S]	1xBiotin [K1]	1	15	Q9H501	Q9H501 [822-833]	Q9H501 1xBiotin [K822]	ESF1 homolog OS=Homo sapiens OX=9606 GN=ESF1 PE=1 SV=1	1	1541.84	0.583	1.073	1.033	1.089	58	105.4	113.1	108.8	114.7	66.2	35.4	87.9	43.7	120.2	150.8	130.9	129	87.3	61.3	124.2	137.9	130.9	132.1	62.4	119392	63786	158403	78773	216757	271817	236072	232550	157335	110550	223860	248652	235965	238165	112425	High
[K].DSFQKVILR.[RTSKG]	1xBiotin [K5]	7	19	Q14593	Q14593 [126-134]	Q14593 1xBiotin [K130]	Zinc finger protein 273 OS=Homo sapiens OX=9606 GN=ZNF273 PE=1 SV=3	1	1331.71	0.989	0.917	1.032	0.989	96.9	101.7	93.3	105	103.1	91.4	121.6	91.9	111	92.3	96.4	88.4	79.3	112	99.5	93	125.8	91.3	97.8	108.2	1.20277e+06	1.60164e+06	1.20944e+06	1.46166e+06	1.2158e+06	1.26931e+06	1.16407e+06	1.04435e+06	1.4741e+06	1.31049e+06	1.22423e+06	1.65697e+06	1.20242e+06	1.28746e+06	1.42509e+06	High
[R].KTVFSPTLPAAR.[S]	1xBiotin [K1]	1	3	Q7Z2W4	Q7Z2W4 [374-385]	Q7Z2W4 1xBiotin [K374]	Zinc finger CCCH-type antiviral protein 1 OS=Homo sapiens OX=9606 GN=ZC3HAV1 PE=1 SV=3	1	1513.82	1.265	1.029	1.032	0.921	123.9	100.8	103.8	93.9	77.7	125.3	133.4	101.3	105.5	102	75.8	85.6	106.6	105	117.2	78.3	95	69.8	78.6	120.7	145656	155070	117776	122573	118540	88114.7	99502.8	123893	121981	136174	90946.7	110363	81148.3	91295.4	140241	High
[K].EELLAVGKFTR.[T]	1xBiotin [K8]	1	8	P46013	P46013 [1036-1046]	P46013 1xBiotin [K1043]	Proliferation marker protein Ki-67 OS=Homo sapiens OX=9606 GN=MKI67 PE=1 SV=2	1	1488.79	0.745	0.941	1.031	0.942	80.3	107.8	101.4	111.1	99.4	113.3	20.4	85	114.2	99.8	117	83.1	107.4	113.8	121.4	88.8	117.7	110.2	105.3	102.5	100111	18016.8	75141.7	100877	88214.6	103394	73392.4	94919.5	100525	107267	78469.6	104023	97376.3	93050.9	90522.3	Peak Found
[K].SPFLHSGMKMQK.[A]	1xBiotin [K9]	1	4	O14497	O14497 [1604-1615]	O14497 1xBiotin [K1612]	AT-rich interactive domain-containing protein 1A OS=Homo sapiens OX=9606 GN=ARID1A PE=1 SV=3	1	1616.77	0.775	0.946	1.031	0.786	61.1	128.5	90.2	124.1	96	122.7	11.8	74	11.1	158.4	155.5	109.1	149.8	86.3	11.4	150.2	210.3	124.4	116.2	8.8	139148	13337.1	83915.1	12565.2	179639	176436	123806	169919	97949.3	12951.7	170380	238562	141112	131819	9994.31	Peak Found
[K].TKGVDEVTIVNILTNR.[S]	1xBiotin [K2]	1	1	P07355	P07355 [48-63]	P07355 1xBiotin [K49]	Annexin A2 OS=Homo sapiens OX=9606 GN=ANXA2 PE=1 SV=2	1	1998.07	0.829	0.923	1.03	0.903	100.2	120.8	97.7	84.4	96.9	81.8	100.3	99.8	73.8	126.4	120.3	97.3	116.7	97	130.2	83.8	84	96.5	114.1	77.9	48967	60025.6	59724.7	44148.7	75643.2	72032.4	58258.6	69836.2	58077.9	77940.2	50155.1	50302	57769.8	68275.2	46643.2	Peak Found
[R].VTGTNKGISPVPINLR.[V]	1xBiotin [K6]	2	34	P50570	P50570 [108-123]	P50570 1xBiotin [K113]	Dynamin-2 OS=Homo sapiens OX=9606 GN=DNM2 PE=1 SV=2	1	1892.04	1.308	0.826	1.029	1.221	107	97	80.1	99.8	116	94	166.1	90.8	123.1	85.2	69.4	67.3	70.4	99.1	109.2	85.2	87.7	100.2	102	150.3	4.63217e+06	8.18425e+06	4.47169e+06	6.06451e+06	4.19878e+06	3.4186e+06	3.31462e+06	3.46926e+06	4.88257e+06	5.3797e+06	4.19735e+06	4.32064e+06	4.93595e+06	5.02297e+06	7.407e+06	High
[R].SKPLMLIAPKPQDK.[K]	1xBiotin [K2]	1	2	Q9H2P0	Q9H2P0 [265-278]	Q9H2P0 1xBiotin [K266]	Activity-dependent neuroprotector homeobox protein OS=Homo sapiens OX=9606 GN=ADNP PE=1 SV=1	0	1791.99	0.764	0.939	1.029	1.201	77.4	101.4	95.2	104.3	121.7	102.8	8.5	81	107.6	106	102.3	99.5	147.4	93.2	91	112.4	109	134.7	127.2	77.4	138726	11490	109242	145158	143007	137981	134314	198888	125750	122732	151723	147132	181824	171683	104500	Peak Found
[K].SQTINNEAFSGIKIEK.[H]	1xBiotin [K]	1	13	Q9H7E2	Q9H7E2 [458-473]	Q9H7E2 1xBiotin [K]	Tudor domain-containing protein 3 OS=Homo sapiens OX=9606 GN=TDRD3 PE=1 SV=1	1	2005.01	0.392	0.86	1.028	1.225	26	54.4	111.5	154.5	153.6	16.6	27.4	30.1	42.3	190.1	57.3	117.4	163.4	28.7	162.8	22.4	195.4	161.8	232.8	51.5	6884.26	11379.1	12521.8	17568.8	79014.3	23820.5	48810	67912.8	11943.5	67647.9	9290.5	81215.2	67228.8	96771.5	21413.2	High
[K].KIMAILIK.[R]	1xBiotin [K1]	1	3	Q86UK0	Q86UK0 [1728-1735]	Q86UK0 1xBiotin [K1728]	ATP-binding cassette sub-family A member 12 OS=Homo sapiens OX=9606 GN=ABCA12 PE=1 SV=3	1	1155.7	0.309	0.976	1.028	0.918	19.5	126.5	123.5	114.4	116.1	19.7	20.6	69.7	63.7	133.5	145.2	130.3	194.9	39.9	83.8	149.3	120.8	183.1	122.5	23	11237.1	11781.4	39779.4	36378.1	76216.6	82922.9	74423.9	111266	22768.6	47853.3	85228	68958.9	104567	69970.9	13143.9	Not Found
[K].KPAGATPKK.[A]	1xBiotin [K]	1	6	P16401	P16401 [133-141]	P16401 1xBiotin [K]	Histone H1.5 OS=Homo sapiens OX=9606 GN=H1-5 PE=1 SV=3	1	1123.63	1.107	0.839	1.027	0.859	111.5	100.7	94.9	106.4	86.5	74.9	141.7	108.4	121.3	97.9	94.4	101.7	92.3	52.2	85.7	103.5	124.7	84.1	138.4	78.8	5702.13	10780.1	8249.98	9232.83	7454.29	7185.01	7742.21	7023.86	3969.75	6521.99	7874.97	9486.59	6401.33	10535.8	5994.07	Peak Found
[K].LKSMDLSEYIIR.[G]	1xBiotin [K2]	1	15	Q9H0A0	Q9H0A0 [955-966]	Q9H0A0 1xBiotin [K956]	RNA cytidine acetyltransferase OS=Homo sapiens OX=9606 GN=NAT10 PE=1 SV=2	1	1693.87	0.644	0.97	1.027	0.618	72.3	112.4	119.9	125.9	69.4	8.8	79.1	131.8	78.6	140.4	122.9	136.1	131.1	73.7	76.1	144.2	137.7	28.9	134.9	75.9	6678.74	60181	100259	59780.7	106797	93506.7	103549	99753.4	56064.8	57865	109693	104765	21955.3	102628	57775.6	High
[K].GFGGKFGVQTDR.[Q]	1xBiotin [K5]	1	19	Q14247	Q14247 [231-242]	Q14247 1xBiotin [K235]	Src substrate cortactin OS=Homo sapiens OX=9606 GN=CTTN PE=1 SV=2	1	1494.72	0.958	0.958	1.027	1.023	90.3	94.3	101.2	105.2	109.1	92.3	109.3	70.2	92.9	113.9	96.3	103.5	105.1	89	85	107.5	116.9	116.5	111.5	90	527659	625220	401601	531395	651151	550915	591668	600906	508882	486331	614642	668488	666175	637691	514679	High
[R].KTVLIK.[T]	1xBiotin [K1]	1	2	P41219	P41219 [436-441]	P41219 1xBiotin [K436]	Peripherin OS=Homo sapiens OX=9606 GN=PRPH PE=1 SV=2	1	927.57	0.862	0.845	1.026	0.86	94.2	106.1	97.9	108.8	93	95.5	76.3	102.8	145	107.6	88.5	74.8	102.9	99.3	124.2	110.3	101.3	94.3	101.2	76.1	198189	158426	213294	300948	223260	183796	155372	213521	206101	257757	229040	210248	195734	210003	158047	Peak Found
[R].EPGKFDLVYHNENGAEVVEYAVTQESK.[I]	1xBiotin [K4]	1	4	P38432	P38432 [523-549]	P38432 1xBiotin [K526]	Coilin OS=Homo sapiens OX=9606 GN=COIL PE=1 SV=1	1	3278.53	1.195	0.799	1.025	0.407	131.5	110	87.9	125.7	44.8	101.8	88.6	213.6	116.9	85.2	78.9	24.7	301.8	68	97.3	77.9	119.8	71.8	34.7	19.1	19264.6	16764	40415.3	22120.1	16116.2	14923.5	4675.98	57117.8	12874.7	18411	14743.7	22672.3	13587.1	6563.72	3617.52	High
[R].AHSFTSKGPGPLLPPPPPK.[H]	1xBiotin [K7]	1	33	P78314	P78314 [223-241]	P78314 1xBiotin [K229]	SH3 domain-binding protein 2 OS=Homo sapiens OX=9606 GN=SH3BP2 PE=1 SV=2	1	2151.14	0.897	0.988	1.024	1.02	93.8	97.7	108.9	100	99.7	69.5	104.7	93.6	116.7	90.3	97.5	108.7	115.3	81.7	99.8	87.3	139	100.2	99.5	96.1	580353	873740	781320	973672	753991	813947	907007	961836	681827	833276	728734	1.16015e+06	836096	830495	801978	High
[K].KGIGPVYSSK.[A]	1xBiotin [K1]	1	5	P30520	P30520 [164-173]	P30520 1xBiotin [K164]	Adenylosuccinate synthetase isozyme 2 OS=Homo sapiens OX=9606 GN=ADSS2 PE=1 SV=3	1	1261.66	0.5	0.78	1.023	0.508	66.9	133.8	94.3	137	67.9	70.2	3	98.8	140.4	59.5	163	98.9	127.2	73.9	188.3	60.4	143.7	13.4	71.2	188	97461.9	4199.91	137169	194834	82601.7	226305	137331	176546	102592	261358	83906.8	199401	18588	98884	260911	Peak Found
[R].IMDPEIALKILHR.[K]	1xBiotin [K9]	1	1	Q9H0L4	Q9H0L4 [181-193]	Q9H0L4 1xBiotin [K189]	Cleavage stimulation factor subunit 2 tau variant OS=Homo sapiens OX=9606 GN=CSTF2T PE=1 SV=1	1	1774.97	0.786	1.111	1.023	1.229	70.9	101.7	112.9	88.9	125.6	70.8	73.5	84.7	107.8	86.6	105.3	119.7	116.9	96.4	88.5	92.2	123	130.2	132.5	71.8	122023	126723	146136	185939	149334	181677	206494	201681	166175	152698	158919	212149	224514	228520	123858	Peak Found
[K].HEKFTIQLQLSQK.[S]	1xBiotin [K3]	1	4	Q5SW79	Q5SW79 [112-124]	Q5SW79 1xBiotin [K114]	Centrosomal protein of 170 kDa OS=Homo sapiens OX=9606 GN=CEP170 PE=1 SV=1	1	1825.96	0.49	1.032	1.022	1.446	46.4	94.6	135.4	96.7	126.9	14.8	129.7	44.1	90.1	48.3	142.4	128.8	147	44.6	137.8	92.1	56.8	120.8	233	69.8	6489.93	56960.7	19379.3	39557	21201.4	62572.9	56584.6	64581.8	19574.7	60522.2	40443.6	24955.3	53059.6	102365	30650.8	Not Found
[R].LFNGTEPIVLDSLKQHYFIDR.[D]	1xBiotin [K14]	1	10	Q96SI1	Q96SI1 [85-105]	Q96SI1 1xBiotin [K98]	BTB/POZ domain-containing protein KCTD15 OS=Homo sapiens OX=9606 GN=KCTD15 PE=1 SV=1	1	2731.39	0.649	1.148	1.022	1.634	59.8	92.1	105.8	91.8	150.6	118.7	41.4	26	73.5	61.6	63.8	122.2	73.2	51.9	388.9	63.5	63	104.2	154.2	93.7	17987.6	6273.02	3932.98	11129.8	9333.11	9661.68	18515.2	11093.9	7868.83	58918.2	9623.49	9539.85	15790.6	23353.1	14200	High
[R].WVSEKFIVEGLR.[D]	1xBiotin [K5]	1	17	Q7RTN6	Q7RTN6 [14-25]	Q7RTN6 1xBiotin [K18]	STE20-related kinase adapter protein alpha OS=Homo sapiens OX=9606 GN=STRADA PE=1 SV=1	1	1688.88	0.89	1.02	1.022	0.911	90.5	101.7	103.7	109.2	94.9	91.1	91.5	91.3	102.6	95.2	112.9	98.6	104.7	108.7	115.4	95	110.2	84.3	102.9	95.7	178868	179664	179293	201471	187080	221843	193777	205594	213469	226722	186710	216489	165538	202150	188070	High
[-].MQSNKTFNLEK.[Q]	1xAcetyl [N-Term]; 1xBiotin [K5]; 1xOxidation [M1]	1	17	Q15233	Q15233 [1-11]	Q15233 1xAcetyl [N-Term]; 1xBiotin [K5]	Non-POU domain-containing octamer-binding protein OS=Homo sapiens OX=9606 GN=NONO PE=1 SV=4	1	1623.75	1.731	0.904	1.022	0.931	162.8	87.5	82.5	89.4	77.7	127.1	166.6	104.5	152.8	68.3	60.3	64.4	46.2	138.1	162.8	69.8	58.6	56.2	60.7	163.5	524798	687572	431197	630684	282088	249056	265996	190885	569971	672003	288275	242062	231843	250496	675036	High
[R].GLPLVDDGGWNTVPISKGSRPIDTSR.[L]	1xBiotin [K17]	1	56	Q04637	Q04637 [1043-1068]	Q04637 1xBiotin [K1059]	Eukaryotic translation initiation factor 4 gamma 1 OS=Homo sapiens OX=9606 GN=EIF4G1 PE=1 SV=4	1	2963.5	1.143	1.124	1.022	1.078	111.7	97.8	89.5	99.9	101.1	134.1	53.7	114.4	113.1	69.2	100.1	80.8	91.6	127.1	104.6	102.3	82.7	121.9	101	103.5	3.76656e+06	1.50811e+06	3.21278e+06	3.17511e+06	1.94261e+06	2.812e+06	2.26869e+06	2.57224e+06	3.56871e+06	2.9385e+06	2.87323e+06	2.32317e+06	3.42228e+06	2.83744e+06	2.90626e+06	High
[R].TSPQQKLIIVEGCQR.[QL]	1xBiotin [K6]; 1xCarbamidomethyl [C13]	5	3	P05023	P05023 [693-707]	P05023 1xBiotin [K698]	Sodium/potassium-transporting ATPase subunit alpha-1 OS=Homo sapiens OX=9606 GN=ATP1A1 PE=1 SV=1	1	1983.02	3.082	1.391	1.021	0.527	194	56.3	121.3	78.4	50	175.6	148.5	129.9	198	42.1	43.1	58.6	176.9	92.9	179.2	60.1	43	38.3	22.2	91.6	73008.8	61759.2	53995.8	82317.8	17517.7	17939.3	24360.6	73567.3	38610	74515.9	24977.6	17886.4	15927.4	9223.38	38066.9	Peak Found
[K].VTINNKVILLK.[K]	1xBiotin [K6]	1	29	Q8TEQ6	Q8TEQ6 [818-828]	Q8TEQ6 1xBiotin [K823]	Gem-associated protein 5 OS=Homo sapiens OX=9606 GN=GEMIN5 PE=1 SV=3	1	1480.89	0.861	0.894	1.021	0.92	95	105.4	95.1	107.6	96.9	97.7	97.1	76.6	99.1	113.4	107.7	97.2	87.7	101.4	109.9	113.6	102.2	100.1	97	99.1	1.35031e+06	1.34187e+06	1.05855e+06	1.36924e+06	1.56779e+06	1.48808e+06	1.34361e+06	1.21243e+06	1.40159e+06	1.51939e+06	1.57055e+06	1.41256e+06	1.38352e+06	1.34097e+06	1.36885e+06	High
[K].IPSTPKLIPK.[V]	1xBiotin [K6]	1	12	Q9HC35	Q9HC35 [198-207]	Q9HC35 1xBiotin [K203]	Echinoderm microtubule-associated protein-like 4 OS=Homo sapiens OX=9606 GN=EML4 PE=1 SV=3	1	1319.78	1.198	1.045	1.02	1.035	121	93	99.5	90.3	96.2	114.6	127.7	96.5	127.4	88	80.5	94.2	98.3	84.1	85.6	82.2	149.9	91.1	94.7	85	254308	283286	214002	282689	195322	178679	209004	218056	186656	189845	182246	332638	202161	210007	188638	Peak Found
[K].DGPKGIFLGDQWR.[D]	1xBiotin [K4]	1	28	Q14671	Q14671 [161-173]	Q14671 1xBiotin [K164]	Pumilio homolog 1 OS=Homo sapiens OX=9606 GN=PUM1 PE=1 SV=3	1	1714.84	0.693	0.829	1.02	1.057	73.6	106.3	99.2	108.4	112.4	74.7	68	84.2	97.4	107.9	131	101.4	100.7	80.8	110	116.6	101.5	114.1	139.5	72.3	123349	112173	138934	160737	178082	216186	167311	166227	133275	181603	192512	167468	188235	230156	119405	High
[R].SGKPVR.[V]	1xBiotin [K3]	1	10	Q96T88	Q96T88 [529-534]	Q96T88 1xBiotin [K531]	E3 ubiquitin-protein ligase UHRF1 OS=Homo sapiens OX=9606 GN=UHRF1 PE=1 SV=1	0	869.466	0.726	0.825	1.02	1.098	77.8	107.1	88.3	109.2	117.6	76.3	71.6	92.9	105.1	150.9	61.6	117.1	73.7	86.6	97.7	126.9	107.1	126.2	90.9	115.4	56511.4	53082.2	68801.1	77845	111832	45633.6	86775.7	54591.5	64198.1	72407.7	94016.5	79374.6	93493.1	67371.5	85480.7	Peak Found
[K].DAKTVLHQK.[S]	1xBiotin [K3]	1	2	Q5T5Y3	Q5T5Y3 [348-356]	Q5T5Y3 1xBiotin [K350]	Calmodulin-regulated spectrin-associated protein 1 OS=Homo sapiens OX=9606 GN=CAMSAP1 PE=1 SV=2	1	1265.67	1.629	0.889	1.019	0.398	152.2	92.8	102.3	90.3	62.4	213.1	149.5	80.9	91.2	179.6	49.7	100.5	7.2	159.6	88.7	183.1	51.5	71.4	61.3	12.7	319106	223869	121185	136518	268860	74413.3	150426	10797.4	239022	132829	274102	77138.5	106946	91852.2	19012.3	High
[K].TFGKAAGPSLSHTSGGTQSK.[V]	1xBiotin [K4]	1	33	P27694	P27694 [164-183]	P27694 1xBiotin [K167]	Replication protein A 70 kDa DNA-binding subunit OS=Homo sapiens OX=9606 GN=RPA1 PE=1 SV=2	1	2145.04	1.097	0.988	1.019	0.991	105.2	96.1	99.8	97.9	100.9	137.8	98.5	99.6	91	97.7	89.7	94.5	96.5	86.2	88.8	92.7	149	96.8	95.5	85.7	3.87708e+06	2.77033e+06	2.803e+06	2.55961e+06	2.74869e+06	2.52424e+06	2.65906e+06	2.71526e+06	2.42671e+06	2.49929e+06	2.6087e+06	4.19176e+06	2.72317e+06	2.68715e+06	2.41115e+06	High
[K].VTQQGLKMVVPGLDGAQIPR.[D]	1xBiotin [K7]	1	206	P49327	P49327 [1152-1171]	P49327 1xBiotin [K1158]	Fatty acid synthase OS=Homo sapiens OX=9606 GN=FASN PE=1 SV=3	1	2333.25	0.735	1.113	1.019	0.978	76.9	104.7	109.5	106.6	102.3	89.1	54.7	80.7	88	111.1	109.8	114.8	133	97.9	85.8	118.6	111.8	131.3	107.3	66.1	3.39292e+07	2.08214e+07	3.07179e+07	3.34991e+07	4.22925e+07	4.17885e+07	4.37204e+07	5.06252e+07	3.7278e+07	3.26775e+07	4.51353e+07	4.25702e+07	4.99823e+07	4.08609e+07	2.51717e+07	High
[R].EGMKNTSYVLK.[H]	1xBiotin [K4]; 1xOxidation [M3]	1	5	Q8ND82	Q8ND82 [164-174]	Q8ND82 1xBiotin [K167]	Zinc finger protein 280C OS=Homo sapiens OX=9606 GN=ZNF280C PE=1 SV=1	1	1511.72	1.43	0.915	1.019	0.77	148.7	96.8	88.6	98.6	67.3	125.9	149.6	98.9	125	81.9	69.2	75	59	132.8	190.4	83.5	64.1	57	53.3	134.6	1.70075e+06	2.02087e+06	1.33668e+06	1.68966e+06	1.10697e+06	934604	1.01302e+06	797140	1.79449e+06	2.57273e+06	1.12764e+06	865519	769861	719527	1.81841e+06	High
[K].GGHGAASPSEKGAHPSGGADDVAK.[K]	1xBiotin [K11]	1	8	Q07065	Q07065 [11-34]	Q07065 1xBiotin [K21]	Cytoskeleton-associated protein 4 OS=Homo sapiens OX=9606 GN=CKAP4 PE=1 SV=2	1	2386.08	1.139	1.005	1.018	0.861	113.4	99.5	100	101.3	85.7	126.9	100	113.3	99.5	100.1	99.2	100	68.5	109.8	72.2	144.2	101.3	102	77.4	85.6	453932	357645	405389	355900	358220	354908	357682	244944	392793	258346	515971	362338	364899	276781	306399	High
[R].KGEFETGFEKGGQTR.[E]	1xBiotin [K10]	2	2	P15170	P15170 [187-201]	P15170 1xBiotin [K196]	Eukaryotic peptide chain release factor GTP-binding subunit ERF3A OS=Homo sapiens OX=9606 GN=GSPT1 PE=1 SV=1	2	1896.89	19.031	1.706	1.017	1.355	408.5	18	30.7	18.3	24.4	612.3	29.2	519.2	32.2	22.9	7.1	36.6	39	43.4	27.9	23.3	14.6	31.2	30.1	31	324772	15471.3	275397	17065.7	12139.9	3791.54	19405.9	20705.3	22997.4	14804.7	12351.9	7758.17	16532.1	15947.6	16453	High
[R].YTYLEKAIK.[I]	1xBiotin [K6]	1	9	Q93009	Q93009 [1091-1099]	Q93009 1xBiotin [K1096]	Ubiquitin carboxyl-terminal hydrolase 7 OS=Homo sapiens OX=9606 GN=USP7 PE=1 SV=2	1	1354.71	1.048	0.964	1.017	0.963	104.6	99.8	96.2	103.2	96.1	118.1	103.6	98	104.1	98.9	96.6	95.3	92	104.7	105.9	102.2	91.2	102.8	91.4	95.2	518228	454533	429844	456516	433660	423513	418088	403736	459336	464447	448179	400039	450903	400946	417626	High
[K].TGFGGKFGVQSER.[Q]	1xBiotin [K6]	1	20	Q14247	Q14247 [267-279]	Q14247 1xBiotin [K272]	Src substrate cortactin OS=Homo sapiens OX=9606 GN=CTTN PE=1 SV=2	1	1595.76	0.851	0.913	1.016	1.044	84.7	99.5	96.3	112.7	106.9	122.3	81.9	73.6	92.8	116.9	96.2	106.6	93.1	83.9	94.3	110.5	109	96.9	118.7	103.4	463222	310088	278752	351459	442558	364214	403834	352627	317899	357162	418554	412686	366891	449577	391431	High
[K].SPAKSPNPSTPR.[G]	1xBiotin [K4]	1	30	O76021	O76021 [392-403]	O76021 1xBiotin [K395]	Ribosomal L1 domain-containing protein 1 OS=Homo sapiens OX=9606 GN=RSL1D1 PE=1 SV=3	1	1464.73	1.008	1.142	1.016	1.039	113.2	91.6	106.9	93	95.2	113.8	121.4	77.5	142.9	92.1	76.9	87.8	111.8	107.5	93.5	86.6	104.5	95.7	97.7	90.4	609564	650339	415111	765575	493301	411980	470485	598932	575915	500966	463957	559661	512742	523537	484280	High
[K].TILPKVMQVK.[N]	1xBiotin [K5]	1	11	P55081	P55081 [372-381]	P55081 1xBiotin [K376]	Microfibrillar-associated protein 1 OS=Homo sapiens OX=9606 GN=MFAP1 PE=1 SV=2	1	1382.79	0.101	1.067	1.015	0.839	12	119	110.7	128.4	129.8	7.6	12.4	89	78.9	123.1	166.3	114.4	177.3	92.5	2.2	132.7	168.8	139.6	134.2	60.9	14768.5	24214.6	173652	153953	240032	324365	223191	345942	180511	4290.96	258943	329245	272289	261739	118817	Not Found
[K].SSLPQKISLVQR.[G]	1xBiotin [K6]	1	10	Q8IZE3	Q8IZE3 [617-628]	Q8IZE3 1xBiotin [K622]	Protein-associating with the carboxyl-terminal domain of ezrin OS=Homo sapiens OX=9606 GN=SCYL3 PE=1 SV=3	1	1581.88	1.089	1.002	1.014	0.798	103.2	94.8	104.7	110	87.3	141.8	116.6	95	128.3	92.9	107	93.1	118.2	126.6	8.8	124.3	130.1	98.6	102.3	16.2	217175	178617	145528	196519	142374	163949	142638	181100	193962	13509.9	190385	199335	150975	156742	24792.5	High
[K].ASHGYGGKFGVEQDR.[M]	1xBiotin [K8]	1	7	Q14247	Q14247 [80-94]	Q14247 1xBiotin [K87]	Src substrate cortactin OS=Homo sapiens OX=9606 GN=CTTN PE=1 SV=2	1	1833.83	0.601	0.884	1.014	0.92	72.9	110.4	103.3	111.9	101.5	83.8	4.6	73	103	110.4	139.5	123.3	103.3	59.5	112	92.9	152.5	165.7	101.5	75.1	128994	7098.47	112257	158396	169843	214543	189616	158935	91470.1	172276	142929	234655	254997	156207	115465	Peak Found
[K].VKPGNFKVQTVSPR.[E]	1xBiotin [K7]	1	12	Q9HB21	Q9HB21 [351-364]	Q9HB21 1xBiotin [K357]	Pleckstrin homology domain-containing family A member 1 OS=Homo sapiens OX=9606 GN=PLEKHA1 PE=1 SV=2	1	1782.97	1.625	1.118	1.014	0.853	146.2	89.1	98.4	90.3	76	157.2	101.2	152.4	92.8	80.9	96.7	123.9	102.5	90.4	65.1	109.1	94.1	72.7	79.2	81.7	359777	231730	348742	212477	185094	221408	283613	234561	206982	148999	249685	215452	166497	181225	186879	High
[K].VQILPECVLPSTMSAVQLESLNKCQIFPSKPVSR.[E]	1xBiotin [K23]; 2xCarbamidomethyl [C7; C24]; 1xOxidation [M13]	1	62	Q96SW2	Q96SW2 [182-215]	Q96SW2 1xBiotin [K204]	Protein cereblon OS=Homo sapiens OX=9606 GN=CRBN PE=1 SV=1	1	4098.09	1.783	1.203	1.014	1.061	153	85.8	103.2	73.8	84.2	105.5	155.2	113.3	121.2	42.7	63.5	76.4	44.3	164.6	221.1	54.6	43.3	45.4	62.3	186.6	1.80816e+06	2.65874e+06	1.94084e+06	2.07617e+06	732461	1.08843e+06	1.30907e+06	758581	2.81943e+06	3.78795e+06	935923	742496	777472	1.0677e+06	3.19738e+06	High
[R].IKVHAAADK.[H]	1xBiotin [K2]	1	1	O60563	O60563 [484-492]	O60563 1xBiotin [K485]	Cyclin-T1 OS=Homo sapiens OX=9606 GN=CCNT1 PE=1 SV=1	1	1178.64	0.841	0.772	1.013	0.191	112.6	130.2	100.5	131.9	24.9	130.7	28.1	123	142.3	134.2	155.3	109.8	138.9	28.1	117.5	144.1	165.9	11.3	43.6	27.2	51499.6	11054.5	48453.2	56040.5	52872.5	61200.1	43257.2	54715.5	11089.6	46271.1	56765.4	65370.9	4459.33	17169.9	10709.1	Peak Found
[K].LNQEKNNR.[G]	1xBiotin [K5]	1	1	Q9H8H0	Q9H8H0 [701-708]	Q9H8H0 1xBiotin [K705]	Nucleolar protein 11 OS=Homo sapiens OX=9606 GN=NOL11 PE=1 SV=1	1	1241.61	0.978	1.007	1.013	0.962	111.6	94.9	95.6	98.6	99.3	109.5	115	79.9	92.7	117.6	93.1	128.4	89.9	93.8	72.6	96.7	119.1	105.2	97.4	89.2	42531.5	44690.8	31034.8	36001.9	45697	36180.3	49878.6	34933.7	36446.7	28213.9	37582	46278.8	40863.2	37854.9	34643.7	Peak Found
[K].GLKVNLFPGLSPSALK.[A]	1xBiotin [K3]	1	15	Q9C0C2	Q9C0C2 [1642-1657]	Q9C0C2 1xBiotin [K1644]	182 kDa tankyrase-1-binding protein OS=Homo sapiens OX=9606 GN=TNKS1BP1 PE=1 SV=4	1	1867.05	0.554	1.085	1.013	1.016	59.3	107.1	116.2	108.5	108.9	70.1	60.3	58.3	81.2	108.8	137.1	118.1	138	91.9	88	110.2	122.1	140.9	110.6	64.4	47153	40556.4	39216.4	54592.7	73209.1	92177.9	79422.2	92846.3	61812.2	59179.2	74137.9	82099.3	94747.9	74400	43310.6	High
[R].DLGKFQVATDALK.[S]	1xBiotin [K4]	1	5	Q14980	Q14980 [1696-1708]	Q14980 1xBiotin [K1699]	Nuclear mitotic apparatus protein 1 OS=Homo sapiens OX=9606 GN=NUMA1 PE=1 SV=2	1	1631.85	1.07	1.257	1.013	0.555	110.9	115.3	112.4	97.4	63.9	114.8	100.9	128.1	119.3	119.7	65.4	82.2	166.6	116.3	100.8	121.1	96.8	66.2	93	8.7	282807	248612	315561	293948	294786	161108	202478	410502	286630	248434	298472	238513	163001	229162	21516.6	High
[R].AASIFGGAKPVDTAAR.[E]	1xBiotin [K9]	1	15	P23588	P23588 [357-372]	P23588 1xBiotin [K365]	Eukaryotic translation initiation factor 4B OS=Homo sapiens OX=9606 GN=EIF4B PE=1 SV=2	0	1757.9	0.677	0.934	1.012	0.997	80.4	108.3	101.2	109.6	100.5	16.9	83	89.7	78.8	111.7	132.5	104.4	145.6	66.6	88.5	113.1	133.6	99.8	132.1	103.8	24062.3	118374	128051	112489	159464	189061	148989	207795	94984.4	126253	161362	190669	142399	188452	148059	High
[R].APKTPAAQK.[V]	1xBiotin [K3]	1	1	Q9P2P1	Q9P2P1 [677-685]	Q9P2P1 1xBiotin [K679]	Protein NYNRIN OS=Homo sapiens OX=9606 GN=NYNRIN PE=2 SV=3	1	1137.61	0.666	0.365	1.011	0.717	87.4	133	48.5	135.8	95.3	141.2	67.8	85.3	174.4	129.7	101.8	11.7	47.4	78.4	132.5	102.9	137.1	126.3	93	70.7	45632	21919	27568.3	56372.2	41945.4	32907.5	3767.37	15309.5	25342	42837.9	33255.1	44315.7	40834.3	30073.3	22845.6	Peak Found
[-].MNKLYIGNLNESVTPADLEK.[V]	1xAcetyl [N-Term]; 1xBiotin [K3]	1	9	Q9NZI8	Q9NZI8 [1-20]	Q9NZI8 1xAcetyl [N-Term]; 1xBiotin [K3]	Insulin-like growth factor 2 mRNA-binding protein 1 OS=Homo sapiens OX=9606 GN=IGF2BP1 PE=1 SV=2	1	2517.24	0.445	1.054	1.01	1.301	46.1	103.5	109	104.5	136.9	139.8	14.8	50.5	113.5	89.8	120.1	157.1	59.9	119.6	41.5	114.7	146.5	150.2	156.2	25.8	55078.3	5813.82	19911.8	44741.9	35385.5	47322.1	61900.8	23610.3	47146.8	16360.1	45184	57744.9	59200.1	61559.9	10172.5	Peak Found
[R].VKTNVPVK.[L]	1xBiotin [K2]	1	16	Q9UKM9	Q9UKM9 [158-165]	Q9UKM9 1xBiotin [K159]	RNA-binding protein Raly OS=Homo sapiens OX=9606 GN=RALY PE=1 SV=1	1	1110.63	1.093	1.03	1.01	0.753	102.7	105.8	104.4	105.8	81.3	103.3	126.1	101.4	109.7	106.4	92.8	104.9	114.3	95.6	110.8	106.4	105	81.7	59	82.6	1.12257e+06	1.36975e+06	1.10152e+06	1.19183e+06	1.15597e+06	1.00816e+06	1.1402e+06	1.24198e+06	1.03822e+06	1.20336e+06	1.15636e+06	1.1408e+06	887926	640606	897511	High
[K].GLVQALQTKVTQQGLK.[M]	1xBiotin [K9]	1	25	P49327	P49327 [1143-1158]	P49327 1xBiotin [K1151]	Fatty acid synthase OS=Homo sapiens OX=9606 GN=FASN PE=1 SV=3	1	1938.08	1.15	1.088	1.009	0.96	102.9	99	107.7	98.9	91.6	107.5	122.2	104.9	48.3	106.2	103.4	96.2	114.4	112.5	95.8	103.3	107.2	102	95.7	80.5	185403	210750	180903	83215.3	183186	178326	165962	197315	194003	165141	178086	184856	175866	164966	138788	High
[K].SNYKMMFVK.[S]	1xBiotin [K4]; 2xOxidation [M5; M6]	1	3	O00193	O00193 [171-179]	O00193 1xBiotin [K174]	Small acidic protein OS=Homo sapiens OX=9606 GN=SMAP PE=1 SV=1	1	1405.63	1.085	0.766	1.009	0.763	117.7	115.8	88.7	91.6	86.2	85	143.3	101.9	100.3	108.7	78.4	76.8	48.6	130.5	145.9	79.3	79.1	74.6	59.8	187.8	313044	527516	375198	369077	400234	288447	282594	179078	480481	537042	291819	291070	274549	220113	691174	Peak Found
[K].DKNEATVSTGKIAK.[G]	1xBiotin [K]	1	6	Q9Y450	Q9Y450 [130-143]	Q9Y450 1xBiotin [K]	HBS1-like protein OS=Homo sapiens OX=9606 GN=HBS1L PE=1 SV=1	2	1687.87	0.897	0.792	1.008	0.674	119.1	100.5	90.2	108.2	82	129.5	14.3	139.1	155.1	89.4	109.2	98.1	122.8	51.9	90.1	117.7	133.1	60.3	89.2	100.2	206365	22866.7	221659	247182	142514	174075	156327	195705	82662.1	143606	187504	212022	96022.8	142076	159675	Peak Found
[R].SGSSSPDSEITELKFPSINHD.[-]	1xBiotin [K14]	1	8	P17812	P17812 [571-591]	P17812 1xBiotin [K584]	CTP synthase 1 OS=Homo sapiens OX=9606 GN=CTPS1 PE=1 SV=2	1	2473.12	0.794	0.988	1.007	1.286	98.9	124.6	101.5	80.6	94.4	37.3	81.8	150.6	107	103	59.3	83.9	119.8	58.6	66.6	109.2	59.7	308.9	76.2	78.1	5719.16	12541.9	23096.1	16402.1	15794.2	9089.97	12861.9	18364.5	8980.91	10212.5	16748.6	9155.86	47360.5	11687.1	11970.2	Not Found
[K].KVLFYEEELVR.[R]	1xBiotin [K1]	1	7	Q9Y5S2	Q9Y5S2 [693-703]	Q9Y5S2 1xBiotin [K693]	Serine/threonine-protein kinase MRCK beta OS=Homo sapiens OX=9606 GN=CDC42BPB PE=1 SV=2	1	1650.86	0.641	1.712	1.007	0.628	67.6	105.4	180.5	106.1	40.3	114.1	75.6	15.4	39	117.9	126	208	201.9	84.4	118.9	115.1	118.7	45.1	79.1	40.5	22977.7	15227.3	3101.49	7842.19	23741.9	25371.7	41866.9	40653.8	16993.9	23941.1	23178.1	23904.6	9075.39	15932.1	8157.91	Not Found
[K].ISKGANPVEIR.[R]	1xBiotin [K3]	1	15	P10809	P10809 [131-141]	P10809 1xBiotin [K133]	60 kDa heat shock protein, mitochondrial OS=Homo sapiens OX=9606 GN=HSPD1 PE=1 SV=2	1	1409.76	0.885	0.834	1.007	1.036	90.8	106.5	87.8	104.7	110.3	101.7	90.4	89.6	101.3	109.5	106	87.3	95.5	84.5	103.8	104.2	110.2	114.9	109.8	91.2	742340	659490	654215	739320	799076	773424	637478	697164	616602	757800	760527	804507	838880	801386	665335	High
[M].SALEKSMHLGR.[L]	1xAcetyl [N-Term]; 1xBiotin [K5]	1	16	Q9Y570	Q9Y570 [2-12]	Q9Y570 1xAcetyl [N-Term]; 1xBiotin [K6]	Protein phosphatase methylesterase 1 OS=Homo sapiens OX=9606 GN=PPME1 PE=1 SV=3	1	1496.73	1.236	0.895	1.005	0.993	94	112.8	92	89.2	112	147.3	95.4	95.1	114.5	119.2	69.6	68.3	106.7	93.4	72.1	90.6	119.8	117.1	113.7	77.3	744830	482587	481062	578968	602638	351832	345196	539433	472055	364781	457964	605520	592249	574688	390968	High
[K].LKELFPVLCQPDNPSVR.[T]	1xBiotin [K2]; 1xCarbamidomethyl [C9]	1	10	Q14562	Q14562 [115-131]	Q14562 1xBiotin [K116]	ATP-dependent RNA helicase DHX8 OS=Homo sapiens OX=9606 GN=DHX8 PE=1 SV=1	1	2238.14	0.549	1.128	1.003	1.595	52	94.8	106.9	95.1	151.2	44.8	49.1	103.8	108.6	85.1	89.4	100.9	152.1	46.1	89.7	172.1	17.9	97.2	200.4	142.7	11707.3	12829.7	27121.4	28377.6	22240	23365.9	26354.8	39728.1	12034.2	23438	44950.8	4677.13	25393.5	52358.5	37267.3	High
[K].LVKSGNPLQPVSIENR.[N]	1xBiotin [K3]	1	14	Q5VWN6	Q5VWN6 [1545-1560]	Q5VWN6 1xBiotin [K1547]	Protein TASOR 2 OS=Homo sapiens OX=9606 GN=TASOR2 PE=1 SV=1	1	1977.06	0.276	0.97	1.003	1.108	31.7	114.8	111.1	115.2	127.2	11.6	29.4	122.6	100.2	106.7	112	131.7	97.2	103.3	136.3	99.8	107	95.3	128.7	118.2	7522.85	19109.6	79643.4	65106.9	69289.7	72719.7	85535.2	63131.1	67061.8	88546.5	64823.4	69489.9	61885.7	83616.3	76771.7	Not Found
[R].GFGGKFGVQMDR.[V]	1xBiotin [K5]; 1xOxidation [M10]	1	13	Q14247	Q14247 [120-131]	Q14247 1xBiotin [K124]	Src substrate cortactin OS=Homo sapiens OX=9606 GN=CTTN PE=1 SV=2	1	1540.7	1.589	0.807	1.003	0.804	156.5	98.5	79.4	98.7	66.9	135.7	164.9	110.6	124.2	85.4	68.6	68.9	54.7	153.9	127.6	85.7	48.7	58.1	55.2	157.9	370005	449567	301349	338535	232819	187066	187788	148965	419382	347673	233489	132779	158276	150475	430334	High
[K].TIIPLATAPNVQQIQVPGSKFHYVR.[L]	1xBiotin [K20]	1	8	Q6MZP7	Q6MZP7 [338-362]	Q6MZP7 1xBiotin [K357]	Protein lin-54 homolog OS=Homo sapiens OX=9606 GN=LIN54 PE=1 SV=3	1	3003.62	0.816	0.736	1.003	0.565	105.9	129.8	61	130.1	73.3	45.6	99	84.1	103.1	17.9	313.2	23.5	48.4	230.6	95.5	170.6	103.3	88	58.2	18.9	9930.23	21566.9	18314.4	22448.8	3906.42	68195.3	5118.19	10543.6	50208.4	20802.9	37156.6	22505	19152.7	12680.1	4117.51	Not Found
[K].VDKSAVGFEYQGK.[T]	1xBiotin [K3]	1	4	Q14247	Q14247 [206-218]	Q14247 1xBiotin [K208]	Src substrate cortactin OS=Homo sapiens OX=9606 GN=CTTN PE=1 SV=2	1	1653.79	0.738	0.949	1.002	1.049	81.4	99.1	99.3	110.2	110	86.6	84.1	53.7	102.3	117.3	99.1	111.3	102.5	79.8	92.5	113.9	117.6	123.1	113.7	102.6	135798	131967	84212.5	160545	183993	155461	174600	160889	125274	145160	178648	184453	193061	178343	161034	Peak Found
[K].LLQKGIHPTIISESFQK.[A]	1xBiotin [K4]	1	16	P50991	P50991 [123-139]	P50991 1xBiotin [K126]	T-complex protein 1 subunit delta OS=Homo sapiens OX=9606 GN=CCT4 PE=1 SV=4	1	2165.18	0.686	0.603	1.002	0.784	80.9	117.8	90.9	118.1	92.4	84.5	108.6	80	101.4	123.2	158.6	95.6	1.4	95	104.4	123.4	129.3	125.9	96.6	72.1	272396	349819	257848	326798	396819	511108	308031	4466.91	306099	336365	397621	416571	405575	311170	232275	High
[R].EMHKTLK.[L]	1xBiotin [K4]; 1xOxidation [M2]	1	25	Q96L93	Q96L93 [1226-1232]	Q96L93 1xBiotin [K1229]	Kinesin-like protein KIF16B OS=Homo sapiens OX=9606 GN=KIF16B PE=1 SV=2	1	1128.55	1.008	0.832	1.001	0.871	98.7	97.9	104.9	99.5	99	82.4	173.4	94.1	93.3	124.6	92.7	99.9	103.7	70.2	92.8	94.8	106.3	80.7	96.8	94.4	9.97018e+06	2.09773e+07	1.13792e+07	1.12888e+07	1.50713e+07	1.12168e+07	1.20917e+07	1.25435e+07	8.49265e+06	1.12314e+07	1.1473e+07	1.28558e+07	9.76575e+06	1.17087e+07	1.14171e+07	Peak Found
[-].MIGQKTLYSFFSPSPAR.[K]	1xAcetyl [N-Term]; 1xBiotin [K5]	1	11	P13051	P13051 [1-17]	P13051 1xAcetyl [N-Term]; 1xBiotin [K5]	Uracil-DNA glycosylase OS=Homo sapiens OX=9606 GN=UNG PE=1 SV=2	1	2198.08	0.168	1.161	1.001	1.541	19.6	116.3	135	49.8	179.2	6.2	22.9	24.2	9.8	159.6	135.8	157.6	168.7	73.6	58.2	159.8	14	217	209.2	83.5	3498.26	12841.5	13579.5	5501.39	89577.1	76216.4	88496.5	94681.6	41344	32654.2	89691.9	7862.59	121814	117474	46872.8	Not Found
[K].SVLADQGKSFATASHR.[N]	1xBiotin [K8]	1	4	Q9NYF8	Q9NYF8 [414-429]	Q9NYF8 1xBiotin [K421]	Bcl-2-associated transcription factor 1 OS=Homo sapiens OX=9606 GN=BCLAF1 PE=1 SV=2	1	1900.93	0.899	1.345	0.998	0.897	93.4	99.4	118.9	99.2	89.1	97.1	10.4	104.7	103.2	116.5	84.4	119.2	156.6	123.5	80.3	103	120.6	92.6	124	63.8	162278	17346.2	175022	172605	194789	141190	199258	261916	206508	134265	172272	201704	154810	207366	106711	Peak Found
[R].VLGPKIEAVQK.[V]	1xBiotin [K5]	1	22	Q7Z4V5	Q7Z4V5 [550-560]	Q7Z4V5 1xBiotin [K554]	Hepatoma-derived growth factor-related protein 2 OS=Homo sapiens OX=9606 GN=HDGFL2 PE=1 SV=1	1	1407.8	0.932	1.005	0.998	1.009	94.5	101.3	101.8	100.2	102.2	97	97.4	91.4	82	110.1	104	104.5	110.5	91.7	89.5	109.9	102.9	110.1	94	104.9	582180	584467	548331	492008	660791	624378	627328	663215	549979	537096	659326	617610	660743	564103	629730	High
[R].NPLIAGK.[-]	1xBiotin [K7]	1	3	P62316	P62316 [112-118]	P62316 1xBiotin [K118]	Small nuclear ribonucleoprotein Sm D2 OS=Homo sapiens OX=9606 GN=SNRPD2 PE=1 SV=1	0	938.513	1.2	1.266	0.998	1.218	112.9	83.9	115.1	83.7	104.3	90.4	125.6	111.5	104.6	82.8	79.3	113.7	94.5	132.5	81.9	82.6	94.1	96.5	107.1	102.9	115332	160274	142266	133515	105703	101149	145041	120571	169063	104570	105462	120111	123173	136645	131368	Peak Found
[K].YLEAIKIFSGPLK.[G]	1xBiotin [K6]	1	6	Q9BQ52	Q9BQ52 [147-159]	Q9BQ52 1xBiotin [K152]	Zinc phosphodiesterase ELAC protein 2 OS=Homo sapiens OX=9606 GN=ELAC2 PE=1 SV=2	1	1704.94	0.683	0.65	0.997	0.983	83.6	122.5	79.6	122.2	92.1	49.4	89	129.6	130.3	81.7	130.5	122.4	84.7	15	129.9	140.6	77	98	93.6	128.2	13859.1	24943.1	36329.6	36538.4	22915.2	36589.7	34330.7	23738.8	4212.91	36433.7	39417.3	21592.2	27479.4	26252	35957.5	Not Found
[K].SAGPQSQLLASVIAEKSR.[S]	1xBiotin [K16]	1	23	P35612	P35612 [512-529]	P35612 1xBiotin [K527]	Beta-adducin OS=Homo sapiens OX=9606 GN=ADD2 PE=1 SV=3	1	2068.09	0.581	1.048	0.997	0.964	65.2	113.1	118.6	110.7	92.4	69.1	58.6	74	127.3	119.9	76.2	80.7	126.3	125.6	117.3	151.6	75.9	76.9	97.8	122.8	65636	55703	70294.8	120990	113902	72391.4	76720.4	120078	119365	111494	144044	72155.1	73124.8	92976.2	116663	High
[KR].DSFQKVTLR.[R]	1xBiotin [K5]	4	5	Q86V71	Q86V71 [93-101]	Q86V71 1xBiotin [K97]	Zinc finger protein 429 OS=Homo sapiens OX=9606 GN=ZNF429 PE=2 SV=2	1	1319.68	0.874	0.728	0.994	0.714	101.5	116.1	84.5	115.5	82.4	100.1	116.1	96	109.9	114.5	120.9	83.3	79.9	115.8	120.8	58.4	113.8	110.9	78.4	81.2	132771	154041	127307	145786	151870	160444	110517	105992	153574	160234	77504	150996	147077	104072	107747	Peak Found
[R].KLPEGESAPLELPAPPALPPKIFYIK.[Q]	1xBiotin [K]	1	37	Q96C00	Q96C00 [261-286]	Q96C00 1xBiotin [K]	Zinc finger and BTB domain-containing protein 9 OS=Homo sapiens OX=9606 GN=ZBTB9 PE=1 SV=1	2	3041.68	0.967	1.034	0.994	1.011	89.5	104.9	96.4	103.3	106	86.2	76.3	120	70.7	101	124.1	128.4	85	92.9	99.5	123.3	95	102.1	122.8	72.6	181271	160399	252329	148670	212466	261016	269937	178832	195369	209201	259322	199862	214750	258213	152753	High
[R].RPEPKPDKSR.[L]	1xBiotin [K8]	1	26	A1X283	A1X283 [577-586]	A1X283 1xBiotin [K584]	SH3 and PX domain-containing protein 2B OS=Homo sapiens OX=9606 GN=SH3PXD2B PE=1 SV=3	1	1435.75	1.047	0.913	0.991	0.87	108.2	103.3	94.3	97.6	96.6	107.7	108.7	109.1	87.1	103.8	112	94.8	97.1	92.9	98.1	86.3	133.6	97.4	74.3	97	113843	114874	115264	92005.7	109723	118331	100161	102555	98212.3	103685	91201.7	141207	102932	78536.4	102536	High
[R].TANPSKTIDLGAAAHYTGDK.[A]	1xBiotin [K6]	1	7	Q14677	Q14677 [278-297]	Q14677 1xBiotin [K283]	Clathrin interactor 1 OS=Homo sapiens OX=9606 GN=CLINT1 PE=1 SV=1	1	2257.09	0.627	0.758	0.991	0.699	84	133.9	99.8	101.1	81.3	124.6	3.1	87.8	140	142.5	94.4	104.4	108	79.2	105.7	99.8	141.1	99.6	84.9	85	265639	6512.73	187133	298433	303590	201094	222423	230135	168704	225234	212600	300739	212335	181034	181087	Peak Found
[R].YIGIVKQAGLER.[M]	1xBiotin [K6]	1	16	P52597	P52597 [219-230]	P52597 1xBiotin [K224]	Heterogeneous nuclear ribonucleoprotein F OS=Homo sapiens OX=9606 GN=HNRNPF PE=1 SV=3	1	1572.86	1.208	1.004	0.99	0.891	114.3	100.2	100.5	95.7	89.3	113.2	121.6	113.7	100.7	92.3	99.7	100	86.2	104.2	95.3	102.6	91.3	74.6	88.8	115.6	238500	256354	239710	212249	194438	210107	210864	181758	219676	200821	216242	192501	157287	187237	243687	High
[K].VTKDGYADIVDVLNSPLEGPDQK.[S]	1xBiotin [K3]	2	48	Q86TX2	Q86TX2 [284-306]	Q86TX2 1xBiotin [K286]	Acyl-coenzyme A thioesterase 1 OS=Homo sapiens OX=9606 GN=ACOT1 PE=1 SV=1	1	2699.32	1.062	1.007	0.99	1.016	109.6	94.5	93.3	93.6	109	110.1	110.1	98.6	108.3	92.8	94.9	93.4	93.7	123.1	108.2	93.9	68.5	84.9	109.5	110	953397	953123	853222	937697	803097	821553	808345	810867	1.06577e+06	936828	813237	592732	735033	947591	952505	High
[K].GAMLTNTGKYAIPTIDAEAYAIGK.[K]	1xBiotin [K9]	1	14	Q7Z6E9	Q7Z6E9 [209-232]	Q7Z6E9 1xBiotin [K217]	E3 ubiquitin-protein ligase RBBP6 OS=Homo sapiens OX=9606 GN=RBBP6 PE=1 SV=1	1	2695.35	0.583	0.924	0.989	0.887	68	116.7	107.8	104.1	103.5	88.9	17.3	74.9	88.6	128.5	129.7	118.7	165.5	78.4	87.7	129	114.6	127.6	114	36.4	102680	19963.7	86531.5	102378	148479	149847	137158	191168	90614.9	101270	149039	132423	147388	131661	42014.5	High
[K].HLYEEYVEKPLKLVLK.[V]	1xBiotin [K]	1	9	Q9NPI1	Q9NPI1 [13-28]	Q9NPI1 1xBiotin [K]	Bromodomain-containing protein 7 OS=Homo sapiens OX=9606 GN=BRD7 PE=1 SV=1	1	2227.22	0.675	1.171	0.989	1.406	64.4	95.4	111.7	94.3	134.1	72.8	21.2	99.1	15.7	107.7	149.2	134.5	126.2	84.7	87.5	106.6	111.2	154.6	151.5	77.5	50975.8	14877	69453.3	11009	75484.2	104500	94230.7	88413.3	59312.9	61268.5	74660.9	77877.2	108321	106135	54307.6	High
[R].GKAVGPASILK.[E]	1xBiotin [K2]	1	14	O95218	O95218 [136-146]	O95218 1xBiotin [K137]	Zinc finger Ran-binding domain-containing protein 2 OS=Homo sapiens OX=9606 GN=ZRANB2 PE=1 SV=2	1	1266.72	0.683	1.136	0.988	1.133	70.4	108.2	99.1	102.4	119.9	75.1	75.5	79.4	60.6	116.3	116	106.4	132.1	76	93.4	115	109.8	131.7	128.6	84	293613	295485	310473	237003	454880	453878	416018	516825	297443	365520	449646	429614	515230	503012	328666	Peak Found
[R].VLMKSPSPALHPPQK.[Y]	1xBiotin [K4]; 1xOxidation [M3]	1	48	Q9H6S0	Q9H6S0 [1217-1231]	Q9H6S0 1xBiotin [K1220]	3'-5' RNA helicase YTHDC2 OS=Homo sapiens OX=9606 GN=YTHDC2 PE=1 SV=2	1	1871.99	1.86	0.929	0.988	0.942	160.5	86.3	88.9	88	76.3	117.1	180.6	132.9	146	71.5	61.5	73.6	52.4	135.6	144.2	72.9	52.7	63.2	58	137.9	3.53788e+06	5.45678e+06	4.01628e+06	4.40999e+06	2.15927e+06	1.8594e+06	2.22425e+06	1.58333e+06	4.09796e+06	4.35741e+06	2.20125e+06	1.59113e+06	1.91021e+06	1.75106e+06	4.16741e+06	High
[K].DLLLKCLTFNPAK.[R]	1xBiotin [K5]; 1xCarbamidomethyl [C6]	1	25	Q00534	Q00534 [275-287]	Q00534 1xBiotin [K279]	Cyclin-dependent kinase 6 OS=Homo sapiens OX=9606 GN=CDK6 PE=1 SV=1	1	1758.93	0.802	0.881	0.988	0.951	83.8	113.9	100.4	96.3	105.7	77.7	84.2	95.1	114.5	97	116.4	92.8	100.9	101.1	95.8	115	96.8	110.7	106.2	95.7	152125	164803	186136	224076	189752	227862	181529	197496	197814	187574	225039	189517	216744	207942	187298	High
[K].DLFGKFGPALSVK.[V]	1xBiotin [K5]	2	11	P11940	P11940 [209-221]	P11940 1xBiotin [K213]	Polyadenylate-binding protein 1 OS=Homo sapiens OX=9606 GN=PABPC1 PE=1 SV=2	1	1604.85	0.524	0.929	0.988	0.757	56.8	108.3	136.2	107	91.7	47.4	75.5	54.6	104	141.2	102.1	130.8	81.4	131.2	179.6	89.1	102.7	77.4	88	95	15569.2	24795.8	17912	34154.2	46372.8	33537.4	42937.2	26736.9	43078.4	58955.7	29246.5	33729.2	25399.5	28900.4	31185.4	Not Found
[K].RFEHSAKLR.[R]	1xBiotin [K7]	1	6	Q9UPT9	Q9UPT9 [411-419]	Q9UPT9 1xBiotin [K417]	Ubiquitin carboxyl-terminal hydrolase 22 OS=Homo sapiens OX=9606 GN=USP22 PE=1 SV=2	2	1369.72	0.793	0.848	0.987	0.874	94.7	106.8	91.9	105.4	101.3	97.8	113.5	73	93.1	143.1	110.2	121.3	94.9	66.4	108.8	139.2	106.2	2.9	125.1	104.6	241568	280490	180281	230041	353592	272327	299744	234394	163985	268747	343855	262470	7181.31	309213	258454	Peak Found
[K].VAPPAVLNDISKK.[L]	1xBiotin [K12]	1	10	Q9Y520	Q9Y520 [1996-2008]	Q9Y520 1xBiotin [K2007]	Protein PRRC2C OS=Homo sapiens OX=9606 GN=PRRC2C PE=1 SV=4	1	1577.87	1.262	0.908	0.986	0.735	110.9	111.9	93.8	101.1	82.3	92.9	191.7	99	144.4	99.9	73.6	72.2	131.2	83.8	142.4	90.2	80.5	73.5	113.4	11.3	123725	255317	131867	192327	133117	98026.4	96150	174695	111592	189678	120176	107232	97884.2	150989	15112.5	High
[R].LEKSPSFASEWDEIEK.[I]	1xBiotin [K3]	1	8	Q92625	Q92625 [658-673]	Q92625 1xBiotin [K660]	Ankyrin repeat and SAM domain-containing protein 1A OS=Homo sapiens OX=9606 GN=ANKS1A PE=1 SV=4	1	2120.98	0.811	1.061	0.985	0.847	83.6	85.4	104.9	132.2	93.9	125	37.6	89	90.9	154.1	80.8	111.7	163.6	39.1	21.6	140.7	151.9	130.5	99.9	63.5	44810.9	13478.3	31914.3	32587	55252.9	28975.1	40024.4	58641.3	14031.3	7758.18	50437.4	54447.2	46789.3	35820.6	22749.1	Peak Found
[K].SKAELLLSQCPWK.[E]	1xBiotin [K2]; 1xCarbamidomethyl [C10]	1	1	Q6NWY9	Q6NWY9 [128-140]	Q6NWY9 1xBiotin [K129]	Pre-mRNA-processing factor 40 homolog B OS=Homo sapiens OX=9606 GN=PRPF40B PE=1 SV=1	1	1785.9	0.911	0.92	0.985	1.267	82.4	90.4	102.8	89	135.5	80.2	78.7	129.7	50.1	160.6	88	41.5	147.8	100.1	107.6	86.7	62.2	203.6	31.4	131.9	12150.8	11933.7	19652.5	7587.53	24341.8	13330.9	6281.44	22403.2	15164	16306.4	13132.5	9421.65	30847.8	4761.08	19994.8	Not Found
[R].ISVYYNEATGGKYVPR.[A]	1xBiotin [K12]	1	13	P07437	P07437 [47-62]	P07437 1xBiotin [K58]	Tubulin beta chain OS=Homo sapiens OX=9606 GN=TUBB PE=1 SV=2	1	2043	0.289	0.862	0.985	0.255	34	213.8	180.8	35.7	35.7	32.9	64	19.8	221.9	26.5	206.7	157.3	191.2	174.9	34.5	33.2	218.5	56.6	34.5	27.3	12226.1	23798.2	7370.68	82464.8	9849.8	76825.3	58448.5	71067.7	64981.9	12827.4	12333.1	81209.2	21051	12836.9	10139.3	High
[K].INFVIDNNKHTGAVSAR.[N]	1xBiotin [K9]	1	11	O75534	O75534 [158-174]	O75534 1xBiotin [K166]	Cold shock domain-containing protein E1 OS=Homo sapiens OX=9606 GN=CSDE1 PE=1 SV=2	1	2082.05	1.05	1.3	0.985	0.933	96.7	92.1	119.6	90.7	100.9	143.8	8.7	105.6	100.5	120.3	71.4	130.6	138.7	103	97.1	99.4	99	59.5	112.2	110.2	360263	21693.9	264438	251764	301267	178739	327181	347358	258030	243140	249037	247905	149096	281075	276015	High
[K].EMFGGFFKSVVK.[S]	1xBiotin [K8]	1	13	Q9Y5X3	Q9Y5X3 [181-192]	Q9Y5X3 1xBiotin [K188]	Sorting nexin-5 OS=Homo sapiens OX=9606 GN=SNX5 PE=1 SV=1	1	1601.79	0.247	0.828	0.984	1.092	23.8	123	101.3	121	130.9	18	57.3	27.4	73.1	141.8	141.8	116.8	154.2	60.5	34	139.4	140.1	150.9	154.9	89.5	8965.59	28489	13635.3	36324.9	70465.9	70434.8	58031.8	76613.6	30061.2	16889.2	69275.1	69629.9	74996.4	76962.6	44479	Not Found
[K].VNKIEIHYAK.[T]	1xBiotin [K3]	1	9	Q15003	Q15003 [628-637]	Q15003 1xBiotin [K630]	Condensin complex subunit 2 OS=Homo sapiens OX=9606 GN=NCAPH PE=1 SV=3	1	1440.77	1.538	1.039	0.982	0.675	140.5	91.3	108.7	89.7	69.8	242.7	1.8	157.5	102.4	129.1	84.3	122.7	121.9	87.6	49.1	133.6	100.6	87.2	78.2	1.3	553899	4159.2	359401	233711	294501	192323	280032	278208	199832	111947	304910	229466	198869	178535	2883.78	High
[R].SPFLQKQLTQPETHFGR.[E]	1xBiotin [K6]	1	14	Q9UJU6	Q9UJU6 [283-299]	Q9UJU6 1xBiotin [K288]	Drebrin-like protein OS=Homo sapiens OX=9606 GN=DBNL PE=1 SV=1	1	2240.13	0.967	1.08	0.982	0.973	99.4	98.8	107.7	97	97.1	113.1	94.8	89.9	93	94.2	123.5	102.8	100.5	121.8	102.7	92	92.5	92.6	96	90.5	184296	154562	146559	151577	153563	201237	167491	163711	198563	167408	149877	150736	150936	156403	147463	High
[K].TSPAKAR.[S]	1xBiotin [K5]	1	16	Q9NZJ0	Q9NZJ0 [471-477]	Q9NZJ0 1xBiotin [K475]	Denticleless protein homolog OS=Homo sapiens OX=9606 GN=DTL PE=1 SV=3	1	956.498	0.976	1.1	0.981	1.015	96	98.4	108.2	96.5	100.9	96.3	110.2	82.9	123.8	98.6	80.4	108.5	97	111.3	116.5	93.5	96.7	101.1	81.6	101.9	139824	160103	120360	179770	143205	116727	157568	140908	161739	169168	135797	140442	146906	118490	148002	High
[K].ENPVVVAEKIQR.[I]	1xBiotin [K9]	1	18	O76080	O76080 [201-212]	O76080 1xBiotin [K209]	AN1-type zinc finger protein 5 OS=Homo sapiens OX=9606 GN=ZFAND5 PE=1 SV=1	1	1607.86	0.509	0.648	0.98	0.766	58.7	143.2	90.4	98	109.7	59.4	76.5	52.8	93.7	150.3	144.9	91.6	97.5	69.8	149	91.9	99.2	111.1	115.2	97	89511.9	115302	79503.9	141255	226537	218398	137972	146896	105197	224498	138476	149447	167381	173535	146209	High
[R].SVSSNVASVSPIPAGSKK.[I]	1xBiotin [K]	1	14	Q9Y6G9	Q9Y6G9 [412-429]	Q9Y6G9 1xBiotin [K]	Cytoplasmic dynein 1 light intermediate chain 1 OS=Homo sapiens OX=9606 GN=DYNC1LI1 PE=1 SV=3	1	1941.01	0.823	1.196	0.98	0.95	79.4	96.5	124.7	94.6	104.8	116.7	1.1	85.7	123.7	104.2	90.3	134.5	85.5	147.9	102.1	103	97.4	117.5	113.1	77.4	305560	2838.84	224423	323680	272628	236289	352189	223897	387036	267243	269509	254908	307478	296163	202470	High
[R].KPGPALKTNLF.[-]	1xBiotin [K]	1	30	O14813	O14813 [274-284]	O14813 1xBiotin [K]	Paired mesoderm homeobox protein 2A OS=Homo sapiens OX=9606 GN=PHOX2A PE=1 SV=2	1	1411.78	0.572	0.881	0.98	0.849	67.9	115.9	102.1	115.6	98.5	71.6	57.7	68.3	116.6	110.4	125.2	107.7	102.8	98.3	116.3	99.5	122.6	126.6	99.1	77.3	954682	769466	910913	1.55447e+06	1.47163e+06	1.66811e+06	1.43506e+06	1.36956e+06	1.30981e+06	1.55021e+06	1.32583e+06	1.63466e+06	1.68792e+06	1.32033e+06	1.03064e+06	High
[K].DGQKLPPGK.[D]	1xBiotin [K4]	1	8	Q8WZ42	Q8WZ42 [4607-4615]	Q8WZ42 1xBiotin [K4610]	Titin OS=Homo sapiens OX=9606 GN=TTN PE=1 SV=4	1	1165.6	4.09	0.851	0.979	0.932	263.1	55.9	58.8	73.2	49	150.4	246	185.5	162.5	39.4	36.8	41.5	20.2	138.3	145	51.6	36	34.3	34.6	178.1	76697.2	125482	94595.2	82869.5	20112.3	18751.4	21142.5	10301.2	70513.9	73925.9	26304.3	18366.8	17483	17623.6	90833.7	High
[K].TSTPKINFVGGNK.[L]	1xBiotin [K5]	1	3	Q96KR1	Q96KR1 [497-509]	Q96KR1 1xBiotin [K501]	Zinc finger RNA-binding protein OS=Homo sapiens OX=9606 GN=ZFR PE=1 SV=2	1	1588.82	1.44	1.765	0.979	1.086	151.4	105.1	185.5	29	29	197.9	121.4	100.3	140.1	18.1	84.3	158	115.2	148.7	142	17.7	23.3	19.6	23.3	190.2	158085	96982.3	80102.1	111926	14455.7	67325.8	126245	92058.3	118810	113486	14153.9	18603.2	15694.9	18603	151971	High
[R].NFSDNQLQEGKNVIGLQMGTNR.[G]	1xBiotin [K11]	1	5	P37802	P37802 [161-182]	P37802 1xBiotin [K171]	Transgelin-2 OS=Homo sapiens OX=9606 GN=TAGLN2 PE=1 SV=3	1	2689.28	1.861	0.91	0.979	1.571	152.8	48.8	37	45.1	216.2	156.3	48	143.3	25.8	45.8	153.3	34.7	195.3	23.4	35.1	150.1	42.3	203.1	202.8	40.5	66294.4	20334.8	60782.3	10924.9	19401.1	65017.5	14732.7	82804.2	9940.39	14902.5	63655.8	17950.5	86114.8	86001.9	17167.7	Peak Found
[K].IATGHGQQGVTQVVLKGAPGQPGTILR.[T]	1xBiotin [K16]	1	19	P51610	P51610 [821-847]	P51610 1xBiotin [K836]	Host cell factor 1 OS=Homo sapiens OX=9606 GN=HCFC1 PE=1 SV=2	1	2909.58	1.146	1.07	0.979	0.89	104.8	99.2	107	97.1	91.8	146.3	104.1	100.8	98.6	88	103.7	111	94	106.4	96.5	84.4	106.4	91.3	76.2	92.3	744812	530078	513253	501962	447922	527791	564832	478300	541452	491385	429463	541372	464544	387832	469823	High
[K].VPVDEFDGKVTYGQK.[R]	1xBiotin [K9]	1	17	Q92499	Q92499 [679-693]	Q92499 1xBiotin [K687]	ATP-dependent RNA helicase DDX1 OS=Homo sapiens OX=9606 GN=DDX1 PE=1 SV=2	1	1907.92	1.171	0.849	0.979	0.873	120.8	99.3	96.2	96.9	86.7	124.5	118.6	104.4	97.6	120	89.2	94.5	75.7	96.9	121.7	95.2	87.3	70.6	85.2	118.6	220670	210213	185010	172931	212705	158042	167537	134122	171808	215782	168754	154676	125111	150929	210229	High
[K].MLVSLKMSYK.[A]	1xBiotin [K6]; 1xOxidation [M7]	1	9	P23381	P23381 [42-51]	P23381 1xBiotin [K47]	Tryptophan--tRNA ligase, cytoplasmic OS=Homo sapiens OX=9606 GN=WARS1 PE=1 SV=2	1	1441.73	1.427	0.836	0.978	0.912	139	97.4	81.4	95.3	87	110.7	151.4	132.2	103.4	92.6	81.8	77.4	56.7	89.1	115.6	90.6	72.2	74.6	82.7	169.2	126696	173339	151355	118334	106047	93622.8	88658.4	64917.5	101961	132321	103727	82649.3	85428.4	94695.2	193699	High
[K].AAFQYGIKMSEGR.[K]	1xBiotin [K8]	1	3	Q13123	Q13123 [502-514]	Q13123 1xBiotin [K509]	Protein Red OS=Homo sapiens OX=9606 GN=IK PE=1 SV=3	1	1683.8	0.379	0.952	0.978	0.2	61.2	161.6	153.8	94.8	28.7	90.6	64.1	16.4	80.5	169.3	193.2	161.1	216.6	26.3	99.3	195.9	78.7	61.8	30	16.1	20920	14786	3774.97	18587.6	39062.8	44601.7	37180.4	49999	6076	22919.4	45202.2	18175.3	14262.9	6933.59	3716.41	Not Found
[K].AASGEAKPK.[AV]	1xBiotin [K7]	3	4	P16401; P10412	P16401 [114-122]; P10412 [111-119]	P16401 1xBiotin [K120]; P10412 1xBiotin [K117]	Histone H1.5 OS=Homo sapiens OX=9606 GN=H1-5 PE=1 SV=3 Histone H1.4 OS=Homo sapiens OX=9606 GN=H1-4 PE=1 SV=2	0	1084.55	1.194	0.898	0.978	0.935	102.4	154.1	110.9	108.5	24.1	31.7	95.1	177.9	22.2	149	143.3	133.7	91.1	103.1	100.9	21.7	233	154	22.4	20.8	4370.04	13101	24499.4	3061.81	20512	19728.9	18413.1	12547.7	14198.1	13889.4	2993.39	32088.1	21201.1	3080.98	2862.84	High
[K].GPQVALKGSR.[V]	1xBiotin [K7]	1	7	Q09666	Q09666 [531-540]	Q09666 1xBiotin [K537]	Neuroblast differentiation-associated protein AHNAK OS=Homo sapiens OX=9606 GN=AHNAK PE=1 SV=2	1	1238.67	0.062	1.037	0.976	1.058	7.9	127.6	121.4	108.1	135	126.7	7.3	2.6	95.1	118.3	117.5	111.9	122.7	110.4	99.6	96.4	115.5	124.3	92	159.8	244745	14111.7	5025.82	183821	228539	227120	216157	237088	213252	192539	186258	223154	240274	177686	308703	Peak Found
[K].SLVSKGTLVQTK.[G]	1xBiotin [K5]	5	3	P16401; P10412	P16401 [89-100]; P10412 [86-97]	P16401 1xBiotin [K93]; P10412 1xBiotin [K90]	Histone H1.5 OS=Homo sapiens OX=9606 GN=H1-5 PE=1 SV=3 Histone H1.4 OS=Homo sapiens OX=9606 GN=H1-4 PE=1 SV=2	1	1486.83	0.747	0.896	0.976	0.973	101.3	138.7	109.6	135.4	15	141.8	13.1	115.8	6.7	189.8	158.6	170	125.3	22.8	157.2	26.3	154.8	184.7	15.9	17.1	100316	9275.42	81918	4711.47	134269	112212	120276	88624.5	16117.2	111169	18604.9	109530	130669	11236	12113.5	Peak Found
[R].EKSSNCAASTEK.[I]	1xBiotin [K2]; 1xCarbamidomethyl [C6]	1	13	P13056	P13056 [195-206]	P13056 1xBiotin [K196]	Nuclear receptor subfamily 2 group C member 1 OS=Homo sapiens OX=9606 GN=NR2C1 PE=1 SV=2	1	1537.66	1.006	0.853	0.976	0.742	112	111.4	85.2	108.7	82.7	66.9	105.4	105.7	89.9	104.8	104.9	76.7	114.5	80.2	48.7	102.2	227.7	136.1	77.8	58.4	10350.4	16321.6	16365.9	13921.3	16225	16242.3	11874.2	17733.5	12418.4	7534.77	15828.4	35257.3	21070.2	12045.2	9033.88	High
[R].SKLVLPAPQISDAELQEVVK.[V]	1xBiotin [K2]	1	5	Q99459	Q99459 [293-312]	Q99459 1xBiotin [K294]	Cell division cycle 5-like protein OS=Homo sapiens OX=9606 GN=CDC5L PE=1 SV=2	1	2390.3	0.716	1.113	0.974	1.022	44.8	115.8	126.7	94.3	118.4	29.5	99.1	43.1	111.6	26	138.4	154	122	114.8	90.8	226.6	25.3	90.3	114	114.6	5289.14	17778.8	7737.86	20011.2	4659.14	24824.2	27625.6	21884.3	20584.8	16296.1	40646.2	4535.86	16195.2	20445.7	20556.9	Not Found
[K].VDSGKTVK.[L]	1xBiotin [K5]	1	8	Q9BX63	Q9BX63 [187-194]	Q9BX63 1xBiotin [K191]	Fanconi anemia group J protein OS=Homo sapiens OX=9606 GN=BRIP1 PE=1 SV=2	1	1059.55	1.046	0.686	0.973	0.863	104.7	115.8	79.5	107.6	92.3	135	94.9	102.9	129.1	113.9	74.9	61	84.2	78.1	105.8	101.9	125.7	90.8	111.4	90.5	282982	198844	215726	270518	238584	156853	127808	176368	163709	221610	213625	263340	190204	233335	189689	Peak Found
[R].GLYDGPVCEVSVTPKTVTPASSAK.[T]	1xBiotin [K]; 1xCarbamidomethyl [C8]	1	40	Q16555	Q16555 [497-520]	Q16555 1xBiotin [K]	Dihydropyrimidinase-related protein 2 OS=Homo sapiens OX=9606 GN=DPYSL2 PE=1 SV=1	1	2689.32	0.95	0.551	0.973	0.941	109.5	115.2	63.5	103.4	108.4	142.1	102.6	86.4	117.1	97.5	107.9	43.5	59.4	108.9	96.9	94.9	118.3	82.3	101.6	140.7	1.63815e+06	1.1826e+06	996467	1.34989e+06	1.12424e+06	1.24431e+06	501037	685352	1.25523e+06	1.11686e+06	1.09434e+06	1.36383e+06	948304	1.17117e+06	1.62217e+06	High
[R].LLFTMLEKSPLPIVR.[S]	1xBiotin [K8]	1	16	Q15021	Q15021 [1058-1072]	Q15021 1xBiotin [K1065]	Condensin complex subunit 1 OS=Homo sapiens OX=9606 GN=NCAPD2 PE=1 SV=3	1	1983.12	0.442	0.198	0.973	1.122	57.9	130.9	36.9	127.4	146.9	41.7	92.6	43.5	98.3	73	319	14.5	27.7	39.7	95.7	76.9	174.9	83.8	208.5	110.3	9282.24	20635.4	9691.95	21907.2	16261.1	71084.9	3220.92	6177.56	8836.83	21319.7	17124.7	38976.3	18678.9	46471	24579.8	Not Found
[K].EVYELLDSPGKVLLQSK.[D]	1xBiotin [K11]	1	30	P22234	P22234 [20-36]	P22234 1xBiotin [K30]	Multifunctional protein ADE2 OS=Homo sapiens OX=9606 GN=PAICS PE=1 SV=3	1	2144.13	0.986	1.033	0.973	0.903	103.5	104.9	95.3	102.1	94.3	110.2	105.5	94.2	113.3	83.3	107	88.3	117	97.1	104.1	110	88	83.5	96.1	102.4	257168	246200	219825	264572	194537	249709	206069	273176	226722	242904	256871	205447	194853	224370	238967	High
[R].AAGGGSYKGHVDILAPTVQELAALEK.[E]	1xBiotin [K8]	1	20	Q92499	Q92499 [695-720]	Q92499 1xBiotin [K702]	ATP-dependent RNA helicase DDX1 OS=Homo sapiens OX=9606 GN=DDX1 PE=1 SV=2	1	2821.46	1.022	0.946	0.971	0.855	94.2	108.1	99.8	104.9	92.9	93.1	122.9	93.4	107.2	91.1	114.6	99	108.4	94.6	101.8	104.1	106.7	77.9	93.1	92.1	560613	740087	562460	645760	548581	690498	596162	653094	569458	613382	626755	642504	468910	560801	554986	High
[R].LCVDQWLKMPGLK.[T]	1xBiotin [K8]; 1xCarbamidomethyl [C2]	1	37	Q9Y4E5	Q9Y4E5 [132-144]	Q9Y4E5 1xBiotin [K139]	E3 SUMO-protein ligase ZNF451 OS=Homo sapiens OX=9606 GN=ZNF451 PE=1 SV=2	1	1813.92	0.767	0.965	0.97	0.925	88.2	105	101.3	101.9	103.5	95.2	58.9	91.7	85.1	124.2	109.2	105.4	132.4	81.3	104.8	113.5	105.9	114.8	107.7	69.8	515384	318907	496560	460811	672199	591213	570387	716858	440179	567324	614462	573469	621610	582821	377719	High
[R].IVDPEIALKILHR.[Q]	1xBiotin [K9]	1	9	P33240	P33240 [181-193]	P33240 1xBiotin [K189]	Cleavage stimulation factor subunit 2 OS=Homo sapiens OX=9606 GN=CSTF2 PE=1 SV=1	1	1743	1.429	0.869	0.97	1.029	127.8	89.4	104.2	86.7	92	98.7	83.9	107.8	265.2	69	40.2	80.4	34.9	178.7	66.9	203.4	39.3	71	49.7	110.9	21761.9	18510.8	23779.8	58492.1	15226.2	8859.93	17740.4	7698.47	39424	14762.4	44871.2	8679.4	15662	10952.7	24457.1	High
[R].VVDLSGSCQKGPVPAIHK.[A]	1xBiotin [K10]; 1xCarbamidomethyl [C8]	1	18	Q8N3J3	Q8N3J3 [202-219]	Q8N3J3 1xBiotin [K211]	Homologous recombination OB-fold protein OS=Homo sapiens OX=9606 GN=HROB PE=1 SV=1	1	2118.08	1.133	0.973	0.968	1.174	105.3	93	94.8	97.8	109.2	113.6	100.1	97.6	82.4	140.7	88.4	90.1	95.9	80.2	93	79.8	116.3	103.8	120.8	97.6	523564	461410	449658	379735	648355	407403	415386	441949	369501	428733	367622	535914	478420	556571	449659	High
[K].SSYKSILPYPVSPK.[Q]	1xBiotin [K4]	1	55	Q8IWI9	Q8IWI9 [913-926]	Q8IWI9 1xBiotin [K916]	MAX gene-associated protein OS=Homo sapiens OX=9606 GN=MGA PE=1 SV=4	1	1791.93	0.931	1.054	0.968	0.888	97.6	104.9	110.6	101.6	85.3	108.6	79.5	99.8	107.3	107.8	97.6	86.7	113	122.7	92.6	106.8	103.8	99.8	86.6	87.2	1.9952e+06	1.46118e+06	1.83367e+06	1.97048e+06	1.98088e+06	1.79199e+06	1.59267e+06	2.07653e+06	2.25347e+06	1.70052e+06	1.96245e+06	1.90754e+06	1.83405e+06	1.59158e+06	1.6022e+06	High
[R].QLPSQKTVVVEAGK.[K]	1xBiotin [K6]	1	14	O94842	O94842 [194-207]	O94842 1xBiotin [K199]	TOX high mobility group box family member 4 OS=Homo sapiens OX=9606 GN=TOX4 PE=1 SV=1	1	1709.93	0.838	0.854	0.968	0.835	94.9	110.5	94.4	108	92.3	94.5	91.8	88.5	106.2	106.9	112.7	129.7	88.9	91.3	105.1	104.5	102.8	84.5	89.3	103.4	489103	475132	458072	549756	553564	583333	671313	459999	472586	544243	540793	532098	437669	462013	535164	High
[R].DYSKKPTPDK.[C]	1xBiotin [K4]	1	16	O94903	O94903 [251-260]	O94903 1xBiotin [K254]	Pyridoxal phosphate homeostasis protein OS=Homo sapiens OX=9606 GN=PLPBP PE=1 SV=1	1	1404.68	1.14	1.044	0.967	0.763	122.8	99.9	104.3	96.6	76.3	126.3	92.6	123	124.1	100.1	81.3	86	104.5	119.1	96.8	94.8	117.8	76.4	75	82.3	250906	184046	244500	246661	198894	161509	170799	207676	236602	192328	188306	234052	151767	149029	163499	High
[K].SGASLKLTLLNPK.[G]	1xBiotin [K6]	1	2	P53396	P53396 [260-272]	P53396 1xBiotin [K265]	ATP-citrate synthase OS=Homo sapiens OX=9606 GN=ACLY PE=1 SV=3	1	1567.89	0.867	0.915	0.967	1.075	95.1	109.6	99.3	100.1	95.9	97.9	123	38.9	116.2	112.9	84.3	86.8	106.3	102.3	101	112.3	103	91.4	98.7	124.9	42968.6	53982.1	17063.8	50962.2	49540	36988.5	38094	46648.5	44877.3	44313.3	49264.3	45211.4	40116.3	43307.1	54779.5	Peak Found
[K].GKGEDSTLASSMGEATNSKFLQGVGFNPFQER.[G]	1xBiotin [K19]; 1xOxidation [M12]	1	6	Q9Y4B4	Q9Y4B4 [664-695]	Q9Y4B4 1xBiotin [K682]	Helicase ARIP4 OS=Homo sapiens OX=9606 GN=RAD54L2 PE=1 SV=4	2	3631.68	2.24	1.214	0.967	0.804	137.9	61.6	113.6	79.3	107.6	33.9	582.6	99.2	40.8	106.1	44.3	49.5	81.7	91.5	39.4	57.1	86.1	77.4	25.1	85.3	7886.42	135733	23108.4	9502.14	24723.3	10315.9	11538.2	19041.1	21307.7	9184.43	13296.9	20053.6	18038.8	5850.33	19876.3	Not Found
[R].TINKAWVESR.[E]	1xBiotin [K4]	1	2	Q9HB71	Q9HB71 [209-218]	Q9HB71 1xBiotin [K212]	Calcyclin-binding protein OS=Homo sapiens OX=9606 GN=CACYBP PE=1 SV=2	1	1429.73	0.975	0.97	0.966	0.809	109.1	94.1	94.7	106.8	95.3	145.5	7.4	118.8	102.5	149.2	102.5	103.1	125.9	99.4	58.2	116.4	144.2	2.3	120.7	103.8	239636	12133.1	195635	168838	245725	168740	169801	207328	163656	95753.9	191600	237402	3709.3	198768	170976	Peak Found
[K].TQPIPVLKVESR.[L]	1xBiotin [K8]	1	28	Q5VWQ0	Q5VWQ0 [774-785]	Q5VWQ0 1xBiotin [K781]	Lysine-specific demethylase 9 OS=Homo sapiens OX=9606 GN=RSBN1 PE=1 SV=2	1	1592.88	1.169	0.923	0.965	0.958	117.8	96.6	97.3	93.6	94.7	116.7	106.5	115.9	121.2	95	91.1	97.6	95.7	84.1	92	87.9	106.7	87.2	109.4	93.1	369428	336937	366608	383573	300493	288143	308886	302842	266029	291259	278079	337594	275922	346129	294762	High
[K].VFIDQNLSPGKGVVSLVAVHPSTVNPLGK.[Q]	1xBiotin [K11]	1	16	Q14186	Q14186 [16-44]	Q14186 1xBiotin [K26]	Transcription factor Dp-1 OS=Homo sapiens OX=9606 GN=TFDP1 PE=1 SV=1	1	3198.73	0.813	0.909	0.964	0.807	89.7	109.9	105.6	106	88.7	94.8	81.6	107.4	116.1	105.3	132.1	111.6	95.7	112.6	104.5	114.9	112	93.7	110.7	7.2	220915	190172	250258	270642	245404	307905	260117	223147	262473	243682	267773	261005	218452	258026	16801.6	High
[K].INAKLNYVPLEK.[Q]	1xBiotin [K4]	1	21	Q7L014	Q7L014 [904-915]	Q7L014 1xBiotin [K907]	Probable ATP-dependent RNA helicase DDX46 OS=Homo sapiens OX=9606 GN=DDX46 PE=1 SV=2	1	1627.89	0.97	1.133	0.964	0.923	94.6	102.5	110.3	98.8	93.8	108.5	97.7	94.5	68.7	105.9	111.8	96.5	126.7	113.9	80	102	104.6	89.1	96.9	103.2	2.59168e+06	2.33555e+06	2.25795e+06	1.64153e+06	2.5299e+06	2.67197e+06	2.30552e+06	3.02809e+06	2.72228e+06	1.91249e+06	2.4376e+06	2.49982e+06	2.12802e+06	2.31527e+06	2.46555e+06	High
[R].LAHYNKR.[S]	1xBiotin [K6]	15	9	Q16778; P62807	Q16778 [81-87]; P62807 [81-87]	Q16778 1xBiotin [K86]; P62807 1xBiotin [K86]	Histone H2B type 2-E OS=Homo sapiens OX=9606 GN=H2BC21 PE=1 SV=3 Histone H2B type 1-C/E/F/G/I OS=Homo sapiens OX=9606 GN=H2BC4 PE=1 SV=4	1	1127.58	0.97	0.487	0.964	0.902	113.7	117.1	50.6	112.9	105.7	158.1	110.9	102.5	181.5	114.3	29.8	49.4	88.4	29.3	110.1	73.7	143.1	120.3	85.6	103	106414	74635.3	69020.2	122170	76906.4	20067.9	33237.2	59495.5	19729.1	74100.4	49620.2	96327.4	80975.6	57637.9	69366.5	Peak Found
[R].ETINCLKNEIR.[K]	1xBiotin [K7]; 1xCarbamidomethyl [C5]	1	1	O95619	O95619 [206-216]	O95619 1xBiotin [K212]	YEATS domain-containing protein 4 OS=Homo sapiens OX=9606 GN=YEATS4 PE=1 SV=1	1	1615.79	0.942	0.923	0.963	0.702	74.7	71.1	65.7	238.6	49.9	49.4	20.9	167.8	47.1	38.4	178.1	33.2	172.6	43.5	171.4	32.9	158	10	33.1	343.4	22380.7	9475.1	75965.6	21326.1	17378.4	80611.5	15043.1	78137.7	19682.8	77598.4	14901.6	71539.8	4516.06	14969	155450	Not Found
[K].WLEEQLKQYR.[V]	1xBiotin [K7]	1	10	Q08378	Q08378 [157-166]	Q08378 1xBiotin [K163]	Golgin subfamily A member 3 OS=Homo sapiens OX=9606 GN=GOLGA3 PE=1 SV=2	1	1618.8	1.015	0.812	0.962	0.86	102.6	109.8	89.2	103.9	94.5	115.6	130.4	110.8	52.5	123.7	128.4	100.4	109.9	25.4	50.5	147.8	117	106.4	167.5	13.7	54482.5	61462.7	52262.1	24765.6	58320.2	60547.2	47334.8	51798.1	11975	23824.2	69660.4	55175.7	50163.8	78973.6	6457.96	Peak Found
[K].KESFGGQGTKGK.[D]	1xBiotin [K]	1	3	A4D1P6	A4D1P6 [291-302]	A4D1P6 1xBiotin [K]	WD repeat-containing protein 91 OS=Homo sapiens OX=9606 GN=WDR91 PE=1 SV=2	2	1449.72	1.151	1.201	0.961	1.905	90.3	78.5	94.2	75.4	161.6	263.6	87.6	17.5	76.1	27	125.4	91.4	95.9	87.6	26.8	73.1	102.8	156.7	217.3	51.3	52556.8	17459.9	3483.37	15168.8	5374.45	24990.9	18218	19120.4	17457.9	5334.61	14576.7	20487.2	31245	43319.1	10236.7	Peak Found
[K].KSPAKSPNPSTPR.[G]	1xBiotin [K]	1	16	O76021	O76021 [391-403]	O76021 1xBiotin [K]	Ribosomal L1 domain-containing protein 1 OS=Homo sapiens OX=9606 GN=RSL1D1 PE=1 SV=3	2	1592.82	0.829	0.993	0.96	1.074	87.6	109.3	106.4	104.9	91.8	93.6	77.4	88.5	79.2	110.4	112.9	107.6	138.6	78.6	72.2	130.8	106	92.8	121.3	90.1	381780	315519	361109	322969	450374	460275	438617	565440	320729	294583	533301	432495	378360	494487	367311	High
[R].KGAAPAPPR.[K]	1xBiotin [K1]	1	14	Q13428	Q13428 [449-457]	Q13428 1xBiotin [K449]	Treacle protein OS=Homo sapiens OX=9606 GN=TCOF1 PE=1 SV=3	1	1090.58	0.75	0.868	0.96	0.977	91.1	93.7	100.9	113.1	101.2	100.1	67	92.2	89.3	135.5	94.8	77.6	102.1	105.7	69.2	114.5	130.1	132.3	102.5	87	239708	160460	220742	213853	324307	226995	185729	244363	253015	165682	274016	311411	316686	245249	208178	High
[R].KLISPAMAPGSAGGPVPGGNSSSSSSVVIPTR.[T]	1xBiotin [K1]; 1xOxidation [M7]	1	3	Q92609	Q92609 [467-498]	Q92609 1xBiotin [K467]	TBC1 domain family member 5 OS=Homo sapiens OX=9606 GN=TBC1D5 PE=1 SV=1	1	3207.61	0.803	1.387	0.96	0.587	86.4	107.5	149.1	93.8	63.2	47.4	55	48.5	394.8	27.6	60.4	83.7	78.1	85.1	379	38.6	52.7	35.5	26.9	86.6	12876.4	14948.3	13174.4	107235	7492.63	16403.4	22746.6	21217.1	23126.6	102931	10477.4	14312	9635.29	7304.84	23529.7	Not Found
[K].SSTPGLKSNTPTPR.[N]	1xBiotin [K7]	1	12	Q04726	Q04726 [310-323]	Q04726 1xBiotin [K316]	Transducin-like enhancer protein 3 OS=Homo sapiens OX=9606 GN=TLE3 PE=1 SV=2	1	1668.84	0.052	1.233	0.959	1.23	5.1	117.4	120.4	112.6	144.4	4.6	4.9	123.8	111.3	114.1	88.9	152.1	109.5	114.1	6.1	106.8	154.4	132.8	136.9	139.6	18147.9	19132.2	486032	436831	447792	348812	597090	429947	447722	23981.2	419063	606007	521391	537281	548030	Not Found
[K].DMKTNMPIITSK.[R]	1xBiotin [K3]	1	8	Q8NCE0	Q8NCE0 [91-102]	Q8NCE0 1xBiotin [K93]	tRNA-splicing endonuclease subunit Sen2 OS=Homo sapiens OX=9606 GN=TSEN2 PE=1 SV=2	1	1604.78	0.538	0.953	0.959	0.952	22.5	131.6	125.4	105	115.5	93.8	13.3	26.5	18.7	174.3	154.9	147.5	150.5	36	71.2	123.6	167.2	135.9	168.7	17.9	63452.7	9029.36	17933.1	12686	117927	104794	99821.4	101805	24342.7	48197.8	83648.2	113115	91965.8	114155	12079.3	High
[K].FGFAIGSQTTKK.[A]	1xBiotin [K]	1	33	Q8WW12	Q8WW12 [71-82]	Q8WW12 1xBiotin [K]	PEST proteolytic signal-containing nuclear protein OS=Homo sapiens OX=9606 GN=PCNP PE=1 SV=2	1	1510.77	0.661	1	0.959	1.05	73.5	111.2	107.7	90.9	116.7	72.2	80.3	78.3	60.5	124.9	118.4	124.9	114.7	82.3	80.7	96.8	119.8	124.4	128.8	92.9	1.49101e+06	1.65742e+06	1.61748e+06	1.25012e+06	2.58002e+06	2.44555e+06	2.57995e+06	2.36812e+06	1.70038e+06	1.66566e+06	1.99926e+06	2.4736e+06	2.56804e+06	2.65994e+06	1.91881e+06	High
[K].IISTTASKTETPIVSK.[S]	1xBiotin [K8]	1	13	O95292	O95292 [140-155]	O95292 1xBiotin [K147]	Vesicle-associated membrane protein-associated protein B/C OS=Homo sapiens OX=9606 GN=VAPB PE=1 SV=3	1	1902.03	1.277	0.877	0.958	0.76	131.1	102.6	90	98.3	78	118.8	133.1	128.7	130.5	100.8	78.9	88.4	81.3	106.5	86.4	111.6	96.6	70.9	76.6	91.1	445152	498943	482436	489145	377821	295755	331210	304797	399397	323824	418292	361936	265642	287181	341397	High
[K].GAKEHGAVAVER.[V]	1xBiotin [K3]	1	13	Q9UNZ2	Q9UNZ2 [125-136]	Q9UNZ2 1xBiotin [K127]	NSFL1 cofactor p47 OS=Homo sapiens OX=9606 GN=NSFL1C PE=1 SV=2	1	1449.73	0.745	0.762	0.957	0.194	108.9	146.2	118.4	121.7	4.7	128.2	20.5	113.6	189.1	21.2	152.5	15.2	123.5	144	126.3	127	181	4.1	149	4.9	122481	19555.6	108511	180700	20262.7	145730	14540.7	118013	137616	120716	121324	172931	3938.3	142382	4687.29	High
[R].AYTPPPPLGPHPNLGKSPSPVQR.[I]	1xBiotin [K16]	1	49	P42694	P42694 [1161-1183]	P42694 1xBiotin [K1176]	Probable helicase with zinc finger domain OS=Homo sapiens OX=9606 GN=HELZ PE=1 SV=2	1	2633.37	1.062	0.864	0.957	1.18	103.2	97.2	91.9	93	114.7	128.6	79.9	101.9	132.6	95.9	69.9	90.7	60.3	108.9	126.3	91.8	90.7	113.2	95.4	114.1	552215	343106	437518	569422	411998	300047	389547	259135	467709	542474	394261	389579	486293	409868	490084	High
[R].HELTEISNVDVETQSGKTVIR.[L]	1xBiotin [K17]	1	16	Q09666	Q09666 [187-207]	Q09666 1xBiotin [K203]	Neuroblast differentiation-associated protein AHNAK OS=Homo sapiens OX=9606 GN=AHNAK PE=1 SV=2	1	2581.29	1.374	1.116	0.955	0.85	124.8	100.2	111.8	95.1	68.2	128	151.9	111.8	66.2	110.6	102.8	74.6	117.9	114.7	105.6	97.6	95.9	56.3	70	96.3	419672	497855	366409	217108	362422	336868	244410	386363	375904	346216	319829	314280	184518	229472	315620	High
[K].TIGGGDDSFNTFFSETGAGKHVPR.[A]	1xBiotin [K20]	5	14	Q71U36; P68363	Q71U36 [41-64]; P68363 [41-64]	Q71U36 1xBiotin [K60]; P68363 1xBiotin [K60]	Tubulin alpha-1A chain OS=Homo sapiens OX=9606 GN=TUBA1A PE=1 SV=1 Tubulin alpha-1B chain OS=Homo sapiens OX=9606 GN=TUBA1B PE=1 SV=1	1	2723.25	6.95	1.129	0.955	0.841	334.8	41	46.3	44.6	33.4	339.4	72	364	52.4	41.5	38.9	255	43.1	46.9	45.2	47.9	37.2	32.7	49.9	33.9	660691	140087	708633	101967	80846.2	75715	496431	83813	91309.7	87976.3	93263.7	72324.2	63672.2	97216.3	65905.2	High
[K].LKMAPVPLDDSNRPASLTK.[D]	1xBiotin [K2]; 1xOxidation [M3]	1	9	Q9NYF8	Q9NYF8 [549-567]	Q9NYF8 1xBiotin [K550]	Bcl-2-associated transcription factor 1 OS=Homo sapiens OX=9606 GN=BCLAF1 PE=1 SV=2	1	2295.18	1.189	0.876	0.955	0.648	142.7	113.9	91.2	78.3	73.9	140.9	142	92.9	119.4	112.4	78.4	90	68.7	118.6	121.6	77.3	74.9	5.6	72.9	184.4	316210	318831	208583	268137	252357	176031	201983	154149	266225	273001	173442	168102	12499.5	163639	414015	High
[K].FLGGDMEHTHLVKGLDFALLQK.[V]	1xBiotin [K13]; 1xOxidation [M6]	1	17	Q13123	Q13123 [152-173]	Q13123 1xBiotin [K164]	Protein Red OS=Homo sapiens OX=9606 GN=IK PE=1 SV=3	1	2711.37	0.539	1.475	0.955	1.629	18.7	95.5	140.8	89.3	155.6	127.5	9.3	13	236.3	6.7	66.6	213.9	11.5	98.2	347.6	6.4	62.3	25.5	108.5	166.8	102170	7475.17	10456.6	189429	5375.25	53364	171403	9200.97	78686.4	278603	5132.53	49893.4	20408.7	86951.9	133685	High
[K].EVLLKTNLSGR.[Q]	1xBiotin [K5]	1	15	Q6IN85	Q6IN85 [729-739]	Q6IN85 1xBiotin [K733]	Serine/threonine-protein phosphatase 4 regulatory subunit 3A OS=Homo sapiens OX=9606 GN=PPP4R3A PE=1 SV=1	1	1455.8	1.495	1.203	0.955	1.135	128.2	85.7	103.1	81.8	101.2	151.3	125	115.7	102.1	83.6	75.8	99.3	100.5	108.4	82.7	77.9	79.8	83.2	98.7	115.9	306012	252738	234041	206369	169010	153295	200814	203299	219136	167162	157575	161355	168327	199663	234301	High
[R].SYTPMKGGISNVWFDR.[F]	1xBiotin [K6]	1	27	Q5VWZ2	Q5VWZ2 [65-80]	Q5VWZ2 1xBiotin [K70]	Lysophospholipase-like protein 1 OS=Homo sapiens OX=9606 GN=LYPLAL1 PE=1 SV=3	1	2083.97	0.786	1.032	0.953	1.018	70.8	90.5	93.4	113.1	132.3	124	62.5	69.5	88.9	79.5	146.2	104.1	91.8	89.7	55.4	139.4	111.1	130	148.9	58.9	404304	203715	226726	289920	259077	476761	339485	299196	292269	180740	454415	362216	423840	485358	191906	High
[K].TDLKLSLLDQR.[D]	1xBiotin [K4]	1	3	O14867	O14867 [153-163]	O14867 1xBiotin [K156]	Transcription regulator protein BACH1 OS=Homo sapiens OX=9606 GN=BACH1 PE=1 SV=2	1	1527.82	1.578	3.813	0.953	1.888	173	28.5	108.6	68.5	121.3	242.1	23.4	163.4	153.4	17.8	26.9	145.8	102.6	70.2	64.7	146.2	15.5	33.6	179.8	114.6	68698.5	6632.63	46359.8	43524	5051.56	7633	41378.1	29104.5	19908.5	18365.1	41466.8	4409.61	9537.73	51012.3	32504.1	Peak Found
[K].AVTKAQK.[K]	1xBiotin [K4]	13	14	Q16778; P62807	Q16778 [18-24]; P62807 [18-24]	Q16778 1xBiotin [K21]; P62807 1xBiotin [K21]	Histone H2B type 2-E OS=Homo sapiens OX=9606 GN=H2BC21 PE=1 SV=3 Histone H2B type 1-C/E/F/G/I OS=Homo sapiens OX=9606 GN=H2BC4 PE=1 SV=4	1	971.534	1.275	1.01	0.953	0.993	119.9	94	98.7	89.5	97.9	116.7	160.2	113.5	91.2	102.7	91.5	103.8	64.7	96.1	81.4	87.2	106.4	95.3	102	87.3	168434	231165	163799	131643	148278	132055	149770	93397	138759	117428	125813	153613	137529	147279	125987	High
[R].HELDSKTIDPK.[V]	1xBiotin [K6]	1	15	O43347	O43347 [83-93]	O43347 1xBiotin [K88]	RNA-binding protein Musashi homolog 1 OS=Homo sapiens OX=9606 GN=MSI1 PE=1 SV=1	1	1508.74	0.822	0.831	0.952	0.865	90.9	112.7	90.5	108.4	97.5	77.8	128.9	87.1	108.1	134.9	94.6	112.1	84.1	86.8	104	90.1	104.8	86.2	93.5	107.1	407037	674765	456071	565887	706099	495275	586858	440361	454436	544304	471469	548548	451121	489299	560713	High
[K].EQKMALPMPTK.[R]	1xBiotin [K3]	1	11	Q9P265	Q9P265 [116-126]	Q9P265 1xBiotin [K118]	Disco-interacting protein 2 homolog B OS=Homo sapiens OX=9606 GN=DIP2B PE=1 SV=3	1	1499.74	0.457	1.137	0.951	0.875	61.7	106.7	121.3	116.9	93.4	74.7	6.8	72.9	59.4	163.4	126	161.8	143.2	77.5	10.2	155.5	138	110.2	162	38.4	90695.3	8226.34	88471.8	72070.9	198433	152976	196473	173900	94095.8	12365.3	188742	167520	133814	196744	46660.1	High
[R].VLDPSKFLK.[I]	1xBiotin [K6]	1	2	O43432	O43432 [1046-1054]	O43432 1xBiotin [K1051]	Eukaryotic translation initiation factor 4 gamma 3 OS=Homo sapiens OX=9606 GN=EIF4G3 PE=1 SV=2	1	1272.7	0.77	0.791	0.951	0.816	89	115.5	91.4	109.9	94.3	90.4	92.7	72.9	118.7	110.5	117.3	92.8	93.7	92	118.2	111.6	101.4	106.3	95.8	85.8	152368	156293	122964	200161	186388	197803	156455	158067	155086	199210	188120	170888	179155	161456	144684	Peak Found
[R].ANSMGLFLQKTNIIR.[D]	1xBiotin [K10]	1	9	P37268	P37268 [204-218]	P37268 1xBiotin [K213]	Squalene synthase OS=Homo sapiens OX=9606 GN=FDFT1 PE=1 SV=1	1	1932.02	0.382	0.541	0.951	0.992	48.9	110.7	64.3	106.9	169.3	49.7	41.1	60.2	107.8	112.5	198.6	20.4	107.5	65.3	108.6	102.5	114.4	197	172.1	42.4	9794.07	8105.87	11859	21243.1	22164.7	39144.8	4011.69	21196.5	12875.5	21402.6	20192.1	22555.4	38823.8	33912.6	8348.19	Not Found
[R].WKNNCPFSADENYRPLAK.[T]	1xBiotin [K2]; 1xCarbamidomethyl [C5]	1	7	Q15154	Q15154 [953-970]	Q15154 1xBiotin [K954]	Pericentriolar material 1 protein OS=Homo sapiens OX=9606 GN=PCM1 PE=1 SV=5	1	2436.12	0.793	1.074	0.95	0.148	101.8	128.4	137.9	122	9.9	149.9	6.5	103.6	64.5	130.7	142.7	140.4	147.6	102	5.9	124.2	222.7	10	139.8	9.5	150220	6516.83	103842	64605.9	130990	143039	140729	147939	102186	5911.34	124493	223246	10053	140114	9560.41	Peak Found
[R].GSITHGTPADVLYKGTITR.[I]	1xBiotin [K14]	1	29	Q9Y618	Q9Y618 [1227-1245]	Q9Y618 1xBiotin [K1240]	Nuclear receptor corepressor 2 OS=Homo sapiens OX=9606 GN=NCOR2 PE=1 SV=3	1	2213.14	0.763	0.943	0.95	0.853	84.7	111	104.7	105.4	94.2	92.2	82.8	77.9	135.9	108.5	85.2	102.3	98.9	111.8	109.6	97.6	103	92.1	116	86.2	384194	344960	324427	566239	451883	354822	426340	412149	465994	456785	406621	429348	383661	483214	359338	High
[K].HIPVLEDGPWKTVCVK.[E]	1xBiotin [K11]; 1xCarbamidomethyl [C14]	1	13	Q96SQ7	Q96SQ7 [3-18]	Q96SQ7 1xBiotin [K13]	Protein atonal homolog 8 OS=Homo sapiens OX=9606 GN=ATOH8 PE=2 SV=2	1	2104.07	0.171	0.814	0.95	2.003	25.6	192.1	124	37.4	120.9	31.4	17.3	23.3	9.8	175	182.9	112.9	148.8	75.1	14.7	173.8	34.1	366.4	110.1	24.5	18933.8	10472	14073.9	5897.54	105629	110443	68188.6	89854.3	45320.9	8865.04	104926	20592.7	221190	66453.2	14802	Not Found
[M].ATDTSQGELVHPKALPLIVGAQLIHADK.[L]	1xAcetyl [N-Term]; 1xBiotin [K13]	1	26	Q5SSJ5	Q5SSJ5 [2-29]	Q5SSJ5 1xAcetyl [N-Term]; 1xBiotin [K14]	Heterochromatin protein 1-binding protein 3 OS=Homo sapiens OX=9606 GN=HP1BP3 PE=1 SV=1	1	3190.69	1.022	1.258	0.95	0.975	94.5	92.5	116.4	102.1	94.5	89.8	95.9	101.8	93.8	85.4	112.2	118	121.9	116.8	65.6	103.6	106.5	95.9	109.4	83.3	108390	115723	122847	113262	103154	135442	142501	147136	141038	79218.2	125060	128618	115781	132048	100615	High
[R].ISRPHPSTAESKAPTPK.[F]	1xBiotin [K12]	1	50	Q71RC2	Q71RC2 [460-476]	Q71RC2 1xBiotin [K471]	La-related protein 4 OS=Homo sapiens OX=9606 GN=LARP4 PE=1 SV=3	1	2030.05	0.866	0.985	0.949	0.995	89.7	94.2	103.3	105.2	107.6	90.3	99.7	70.3	152.8	94.8	81.1	104	120.1	79.9	115.1	77	105.9	80.8	120	108.3	1.33168e+06	1.46991e+06	1.03627e+06	2.25439e+06	1.3988e+06	1.19674e+06	1.5335e+06	1.77113e+06	1.17886e+06	1.69723e+06	1.13528e+06	1.56268e+06	1.19131e+06	1.76988e+06	1.59757e+06	High
[K].SSGSAVGGKGIAPASPMLGNASNPNK.[A]	1xBiotin [K9]; 1xOxidation [M17]	1	19	P27448	P27448 [455-480]	P27448 1xBiotin [K463]	MAP/microtubule affinity-regulating kinase 3 OS=Homo sapiens OX=9606 GN=MARK3 PE=1 SV=5	1	2611.26	1.276	0.739	0.948	0.714	179.4	100.3	66.3	95.1	59	186.3	164	88.7	146.1	91.6	74	60.6	54.6	136.4	148.4	86.9	1.7	53.9	52.8	154.1	548770	482925	261260	430213	269816	217798	178461	160874	401579	437209	255824	5017.41	158671	155474	453862	High
[K].FSDFLLDPYKYMTLNPSTK.[R]	1xBiotin [K10]	1	27	Q9UIG0	Q9UIG0 [288-306]	Q9UIG0 1xBiotin [K297]	Tyrosine-protein kinase BAZ1B OS=Homo sapiens OX=9606 GN=BAZ1B PE=1 SV=2	1	2506.2	0.569	1.229	0.947	1.202	56.3	98.8	121.5	114.9	108.6	107.9	61.1	16	49.1	107.3	135.2	153.7	131.9	67.6	38.6	128	124.7	117.9	162.5	98.5	166046	94012.3	24663.8	75589.4	165118	208087	236501	202901	103957	59385.6	197040	191903	181354	250031	151586	High
[R].TLLIKTVETR.[D]	1xBiotin [K5]	1	31	P08670	P08670 [441-450]	P08670 1xBiotin [K445]	Vimentin OS=Homo sapiens OX=9606 GN=VIM PE=1 SV=4	1	1399.8	1.122	0.929	0.946	0.961	113.4	101.1	95.5	97.4	92.6	115.2	113.4	112.2	109.6	101.1	93.3	86.7	97.3	95.5	97.9	88.3	97.4	92.6	89.7	109.9	4.7409e+06	4.66571e+06	4.61511e+06	4.50762e+06	4.15891e+06	3.83926e+06	3.56534e+06	4.00534e+06	3.9298e+06	4.02766e+06	3.63342e+06	4.00725e+06	3.81074e+06	3.69023e+06	4.52146e+06	High
[K].LDVQFSGLTKGDAVR.[D]	1xBiotin [K10]	1	58	P21333	P21333 [907-921]	P21333 1xBiotin [K916]	Filamin-A OS=Homo sapiens OX=9606 GN=FLNA PE=1 SV=4	1	1831.94	1.09	0.972	0.945	0.911	113	103.6	100.7	93.2	89.5	111.1	107.7	111.5	109.7	101.9	92.7	87.3	99	116.3	110.2	91.7	87.6	85.3	88	99.9	1.31035e+07	1.27078e+07	1.31504e+07	1.29447e+07	1.20205e+07	1.09404e+07	1.02968e+07	1.16836e+07	1.37171e+07	1.29994e+07	1.08141e+07	1.03341e+07	1.0062e+07	1.03782e+07	1.1788e+07	High
[K].GSSLKIEER.[A]	1xBiotin [K5]	1	1	Q05682	Q05682 [641-649]	Q05682 1xBiotin [K645]	Caldesmon OS=Homo sapiens OX=9606 GN=CALD1 PE=1 SV=3	1	1244.63	0.816	0.883	0.944	0.921	92.4	113.3	97.6	109.2	87.4	94.9	105.7	88.8	96	130.2	116.4	84.7	137.3	100.3	2	112.2	122.9	130.4	89.8	88.4	635864	707890	594662	642632	871908	779324	567249	919807	671523	13100.4	751627	823041	873617	601632	591789	Peak Found
[K].YSWVLKTK.[T]	1xBiotin [K6]	1	6	Q96DT6	Q96DT6 [25-32]	Q96DT6 1xBiotin [K30]	Cysteine protease ATG4C OS=Homo sapiens OX=9606 GN=ATG4C PE=1 SV=1	1	1250.66	0.755	0.883	0.944	0.812	88.7	114.3	101.6	107.8	87.6	86.8	76.5	92.4	111.8	129.8	101.3	99.5	114.6	88.8	105.5	131.4	84.7	85.7	109	82.3	111018	97787.9	118150	143001	165985	129584	127196	146491	113502	134931	167990	108256	109607	139410	105238	Peak Found
[R].NKGSVLIPGLVEGSTK.[R]	1xBiotin [K2]	1	9	Q86WJ1	Q86WJ1 [615-630]	Q86WJ1 1xBiotin [K616]	Chromodomain-helicase-DNA-binding protein 1-like OS=Homo sapiens OX=9606 GN=CHD1L PE=1 SV=3	1	1824.99	0.036	0.831	0.943	0.651	4.7	144.6	120.3	136.3	94.1	5.1	4	155.4	158.7	157.4	109.8	9.6	130.9	171	10.2	148.4	215.5	118.5	102.4	2.9	8132.2	6386.12	248585	253719	251777	175533	15351.3	209349	273527	16392	237348	344701	189524	163818	4698.17	High
[K].AGDSLMVMIAMKMEHTIK.[S]	1xBiotin [K]; 1xOxidation [M]	1	300	Q96RQ3	Q96RQ3 [670-687]	Q96RQ3 1xBiotin [K]	Methylcrotonoyl-CoA carboxylase subunit alpha, mitochondrial OS=Homo sapiens OX=9606 GN=MCCC1 PE=1 SV=3	1	2248.07	1.346	1.03	0.942	1.154	124.8	95.1	98	89.6	92.5	112.9	126.4	123	93.8	77.4	93.9	96.6	63.2	116.8	124.2	88.3	55.3	89.2	91.2	147.7	1.49517e+07	1.67408e+07	1.62882e+07	1.24216e+07	1.02439e+07	1.24376e+07	1.27972e+07	8.37593e+06	1.54654e+07	1.6444e+07	1.16965e+07	7.31926e+06	1.18187e+07	1.20749e+07	1.9564e+07	High
[R].NQDATEDTDVQNMNEYLSSFKVAQYVVR.[E]	1xBiotin [K21]	1	15	Q12873	Q12873 [1267-1294]	Q12873 1xBiotin [K1287]	Chromodomain-helicase-DNA-binding protein 3 OS=Homo sapiens OX=9606 GN=CHD3 PE=1 SV=3	1	3490.59	0.774	1.197	0.941	1.67	72.4	93.5	111.9	66.1	156.2	149.3	80.2	5.5	10.7	103.6	117.7	124	134.3	99.8	10.1	73.2	131.5	173.1	188.6	98.3	288064	154760	10569.4	20603.4	199842	227020	239187	259093	192579	19388.9	141219	253721	333801	363825	189510	High
[K].VAAHASLNPALFSMKMELAGSNTTASSPAR.[A]	1xBiotin [K15]; 2xOxidation [M14; M16]	1	5	Q9UIF9	Q9UIF9 [1158-1187]	Q9UIF9 1xBiotin [K1172]	Bromodomain adjacent to zinc finger domain protein 2A OS=Homo sapiens OX=9606 GN=BAZ2A PE=1 SV=4	1	3288.58	3.025	1.465	0.941	0.774	225.8	74.7	79.6	68.5	51.3	23.8	507.3	160.9	54.4	53.2	21.2	56.7	79.7	38.5	334.1	48.8	20	22.7	36.6	42.1	6641.37	141523	44885.6	15183.6	14839.9	5915.59	15829.3	22243	10744.6	93210.9	13615.1	5566.16	6321.74	10204	11748	Not Found
[R].VGTHGGTLSSYIVKNIALDK.[T]	1xBiotin [K14]	1	23	Q9NW82	Q9NW82 [577-596]	Q9NW82 1xBiotin [K590]	WD repeat-containing protein 70 OS=Homo sapiens OX=9606 GN=WDR70 PE=1 SV=1	1	2299.21	1.237	1.128	0.941	1.071	121.9	98.5	95.7	84.1	99.8	112.2	117.6	116.9	78.4	94.5	97.9	91.8	88.4	130.2	130.5	80.7	73.8	95.7	84	107.4	496134	519986	517053	346822	418048	432825	406017	391064	575627	576867	356773	326318	423181	371345	475037	High
[K].AKSIIPNK.[V]	1xBiotin [K2]	1	12	Q9ULE6	Q9ULE6 [48-55]	Q9ULE6 1xBiotin [K49]	Paladin OS=Homo sapiens OX=9606 GN=PALD1 PE=1 SV=3	1	1096.62	0.821	1.033	0.94	0.906	90	109.5	106.9	95.6	97.9	134.5	2.3	94	123.2	114.5	87.3	127.5	90.2	111.8	99.9	115.8	94.7	111.5	102.3	90.6	556882	9420.28	389134	509895	473853	361352	527785	373383	462636	413726	479379	391910	461733	423659	375126	Peak Found
[R].YTALDKWTNQLNSLNQAVVSK.[L]	1xBiotin [K6]	1	30	P61201	P61201 [421-441]	P61201 1xBiotin [K426]	COP9 signalosome complex subunit 2 OS=Homo sapiens OX=9606 GN=COPS2 PE=1 SV=1	1	2619.32	0.909	0.896	0.94	0.937	100.1	110.1	92.2	100.2	97.4	99	69.3	128	92	113.3	108.9	118.1	82.4	91.2	99.2	106.5	98.2	111.2	86.1	96.4	374931	262582	484581	348197	429056	412537	447299	312157	345448	375504	403368	371786	421134	326095	365087	High
[R].LPPKVESLESLYFTPIPAR.[S]	1xBiotin [K4]	1	51	Q14980	Q14980 [1763-1781]	Q14980 1xBiotin [K1766]	Nuclear mitotic apparatus protein 1 OS=Homo sapiens OX=9606 GN=NUMA1 PE=1 SV=2	1	2383.27	0.969	1.068	0.94	1.091	95.6	98.7	105.4	92.7	107.6	95.7	98.7	89.4	100.7	96.2	98.7	93.4	105.5	121.7	98.8	70.1	92.8	107.7	127.5	103	476069	491000	444955	500760	478522	491235	464627	524798	605440	491492	348934	461721	535792	634432	512517	High
[K].TLVALGKWSVVEHVGPK.[S]	1xBiotin [K7]	1	11	Q5VUA4	Q5VUA4 [1649-1665]	Q5VUA4 1xBiotin [K1655]	Zinc finger protein 318 OS=Homo sapiens OX=9606 GN=ZNF318 PE=1 SV=2	1	2046.12	0.551	0.994	0.94	1.071	28.6	119.7	111.1	112.4	128.2	110.3	17.1	29.9	31.1	125.3	132.1	131.3	110	116.4	26.3	117.8	194.4	134.3	217	6.6	70249.8	10905.9	19067.4	19786.5	79823.5	84112.3	83604.7	70025.2	74151	16775.5	75012.8	123813	85512.8	138191	4203.47	Peak Found
[K].EIQESLKTK.[I]	1xBiotin [K7]	1	10	Q9BZD4	Q9BZD4 [235-243]	Q9BZD4 1xBiotin [K241]	Kinetochore protein Nuf2 OS=Homo sapiens OX=9606 GN=NUF2 PE=1 SV=2	1	1301.68	0.735	0.808	0.939	0.737	89.6	121.9	84.2	114.4	89.9	51.5	91.8	108.3	106.7	131.6	124.9	86.2	128.3	86.4	69.5	117.3	127.7	93.6	92.1	84	253786	452128	533112	525405	648259	615183	424511	632019	425261	342450	577633	628665	461003	453615	413561	Peak Found
[K].APDMSSSEEFPSFGAQVAPKTLPWGPK.[R]	1xBiotin [K20]	1	10	Q00341	Q00341 [1241-1267]	Q00341 1xBiotin [K1260]	Vigilin OS=Homo sapiens OX=9606 GN=HDLBP PE=1 SV=2	1	3087.46	0.176	1.086	0.937	0.884	19.3	126.1	124.6	158.6	71.5	34.8	17.7	21.3	11.5	197.9	139.6	137.9	215	69.2	10.4	175.6	185.5	79.1	194.4	10.2	17841.7	9073.19	10947.1	5909.92	101507	71614.6	70744.5	110275	35480.9	5315.5	90046.8	95132.1	40575.6	99690.9	5223.58	Not Found
[R].FLAAQKGAYPIIFTAWK.[L]	1xBiotin [K6]	1	34	Q6NXE6	Q6NXE6 [129-145]	Q6NXE6 1xBiotin [K134]	Armadillo repeat-containing protein 6 OS=Homo sapiens OX=9606 GN=ARMC6 PE=1 SV=2	1	2151.15	0.542	0.742	0.937	0.888	64.9	127.3	92.6	102.2	113	57	65.1	85.4	59.2	127.6	157.5	116.9	92.8	72.5	81.3	147.6	102.4	113.3	137.4	83.9	171161	195257	256458	177654	382913	472837	350752	278555	217666	243963	443078	307435	340065	412252	251872	High
[M].SLKLQASNVTNK.[N]	1xAcetyl [N-Term]; 1xBiotin [K3]	1	17	Q9UKM9	Q9UKM9 [2-13]	Q9UKM9 1xAcetyl [N-Term]; 1xBiotin [K4]	RNA-binding protein Raly OS=Homo sapiens OX=9606 GN=RALY PE=1 SV=1	1	1570.83	0.903	0.863	0.937	0.842	99.5	110.2	95.1	103.2	92	107.9	100.4	96.8	119.7	111.2	89.3	96	97.5	94.4	99.2	104.2	104.3	85.4	100.8	92.8	279445	259967	250670	309966	288026	231298	248617	252399	244426	256879	269853	270194	221015	260993	240340	High
[R].ELVDLKIIWNK.[T]	1xBiotin [K6]	1	29	O14562	O14562 [84-94]	O14562 1xBiotin [K89]	Ubiquitin domain-containing protein UBFD1 OS=Homo sapiens OX=9606 GN=UBFD1 PE=1 SV=2	1	1596.88	0.736	1.091	0.937	0.975	77.7	106	115.7	97.3	103.4	76	66.6	98.2	103.6	90.5	122.4	115.3	113.1	101.1	121.5	95.1	84.8	101.1	128.1	82.4	202184	177166	261305	275679	240709	325576	306735	300829	268912	323240	253027	225462	268871	340831	219184	High
[R].VELSGPKAAEPVSR.[R]	1xBiotin [K7]	1	17	Q9UHD8	Q9UHD8 [93-106]	Q9UHD8 1xBiotin [K99]	Septin-9 OS=Homo sapiens OX=9606 GN=SEPTIN9 PE=1 SV=2	1	1665.86	1.226	0.838	0.935	0.464	146	112.7	94.4	102	44.8	141.6	144.8	107.2	118.1	109.3	92.2	91.6	69.9	125.6	146.8	86.3	98.9	43.4	42.8	81.3	559558	572177	423574	466783	431907	364444	361836	276227	496432	580233	340933	390831	171512	169276	321090	High
[K].IAVYSCPFDGMITETKGTVLIK.[T]	1xBiotin [K16]; 1xCarbamidomethyl [C6]; 1xOxidation [M11]	1	52	P50990	P50990 [239-260]	P50990 1xBiotin [K254]	T-complex protein 1 subunit theta OS=Homo sapiens OX=9606 GN=CCT8 PE=1 SV=4	1	2685.33	1.284	0.821	0.935	0.693	132.2	103	94.8	101.5	68.5	102.2	174.1	99.2	170.1	79.6	76	73.3	37.4	139.7	159.1	78.5	38.8	53	52.7	166.3	1.94892e+06	3.31989e+06	1.89106e+06	3.2425e+06	1.51819e+06	1.44906e+06	1.39831e+06	712705	2.66338e+06	3.03226e+06	1.49674e+06	739278	1.01012e+06	1.00434e+06	3.17017e+06	High
[K].VTQQGLKMVVPGLDGAQIPR.[D]	1xBiotin [K7]; 1xOxidation [M8]	1	235	P49327	P49327 [1152-1171]	P49327 1xBiotin [K1158]	Fatty acid synthase OS=Homo sapiens OX=9606 GN=FASN PE=1 SV=3	1	2349.24	1.495	0.912	0.935	0.778	145.6	96	87.5	98.3	72.7	108.9	172.5	116.5	150.2	76.8	72.8	70	45	157.6	140.5	78.7	43.2	58.2	56.6	152.4	1.68602e+07	2.67211e+07	1.80446e+07	2.32622e+07	1.18966e+07	1.1276e+07	1.08447e+07	6.97087e+06	2.44122e+07	2.17537e+07	1.21882e+07	6.69095e+06	9.00593e+06	8.77061e+06	2.36043e+07	High
[R].TGMKSHLPINN.[-]	1xBiotin [K4]	1	1	Q9NYK6	Q9NYK6 [287-297]	Q9NYK6 1xBiotin [K290]	Protein EURL homolog OS=Homo sapiens OX=9606 GN=EURL PE=1 SV=3	1	1437.7	1.388	1.278	0.935	0.87	107.5	77.4	99	121.5	94.6	129.1	87.4	129.4	8.8	156.6	93	118.8	161.5	65.4	3.7	146.4	145.9	136.3	113.6	4.3	323056	218694	323805	22067	391883	232730	297436	404162	163588	9270.11	366279	365063	341132	284301	10636.7	Peak Found
[K].LLSISGKR.[S]	1xBiotin [K7]	1	14	P06748	P06748 [135-142]	P06748 1xBiotin [K141]	Nucleophosmin OS=Homo sapiens OX=9606 GN=NPM1 PE=1 SV=2	1	1099.63	0.718	0.933	0.934	0.901	84.3	116.4	108.6	91.9	98.8	93.4	2.1	89	90.4	123	130	115.4	114.7	106.8	84.4	97.1	132.8	104.3	117.1	99.7	583171	12851.7	555920	564468	768214	812248	720798	716477	667356	527085	606650	829327	651672	731481	622978	High
[K].LLKGIDLGSLVDNEVDLK.[I]	1xBiotin [K3]	1	9	Q12772	Q12772 [403-420]	Q12772 1xBiotin [K405]	Sterol regulatory element-binding protein 2 OS=Homo sapiens OX=9606 GN=SREBF2 PE=1 SV=2	1	2167.17	1.531	0.695	0.933	1.238	113.4	95.8	82.9	89.4	118.6	107.2	110.9	188.2	93.7	61.3	123	81.1	17.3	85.5	82.4	87.5	111.6	131.7	116.1	102.4	21220.6	21955.7	37264.9	18552.2	12143.1	24342.9	16052.9	3428.25	16918.2	16319.1	17313.5	22100.7	26075.5	22973.4	20276.9	Not Found
[K].VEAKFINYVK.[N]	1xBiotin [K4]	1	2	P06748	P06748 [264-273]	P06748 1xBiotin [K267]	Nucleophosmin OS=Homo sapiens OX=9606 GN=NPM1 PE=1 SV=2	1	1436.76	0.727	1.006	0.932	0.039	95.9	141.2	142.1	115.3	5.6	89.9	86.1	100.7	100.3	132.4	138.5	136.1	133.1	110.2	108	129	106.7	1.9	122	5.2	323714	310222	362777	361155	476841	498784	490210	479546	397083	389096	464630	384438	6857.62	439656	18738.9	Peak Found
[R].IKTSDVTSTK.[G]	1xBiotin [K2]	1	4	P26196	P26196 [85-94]	P26196 1xBiotin [K86]	Probable ATP-dependent RNA helicase DDX6 OS=Homo sapiens OX=9606 GN=DDX6 PE=1 SV=2	1	1305.67	0.982	0.762	0.931	0.509	117.9	120.1	89	111.9	61.1	90.6	137.4	118.7	120.9	146.9	86.4	65.8	137.2	89.6	112.6	113.5	91.5	89.3	61.5	38.3	299649	454560	392563	399913	485895	285752	217820	453742	296504	372487	375496	302590	295284	203440	126701	High
[R].DMSLYASLTSEKVQSLEGEK.[L]	1xBiotin [K12]	1	18	P46821	P46821 [1758-1777]	P46821 1xBiotin [K1769]	Microtubule-associated protein 1B OS=Homo sapiens OX=9606 GN=MAP1B PE=1 SV=2	1	2441.16	1.065	1.682	0.931	0.688	112.6	105.7	129.6	98.4	53.8	229.2	103.7	19.5	41.8	104.9	97.4	176.4	91.9	119.5	90.7	24	231	91.6	49.6	28.7	46753.9	21158.5	3970.73	8518.39	21397.4	19865.7	35984	18749.2	24364.2	18490.3	4895.01	47114.7	18678.7	10116.2	5858.67	Peak Found
[R].LGSTGAKMQGVPLK.[H]	1xBiotin [K7]	1	8	Q01826	Q01826 [45-58]	Q01826 1xBiotin [K51]	DNA-binding protein SATB1 OS=Homo sapiens OX=9606 GN=SATB1 PE=1 SV=1	1	1612.85	0.069	0.806	0.931	1.155	8.7	126.2	101.8	117.5	145.8	8.7	7.8	9.6	130.3	126.9	112.2	102.3	169.5	12.9	92.4	118.1	172	215	146.6	75.6	15307.2	13637.2	16847.3	228560	222568	196711	179452	297329	22635.7	162114	207152	301743	377074	257158	132552	Not Found
[R].VDKSAVGFDYQGK.[T]	1xBiotin [K3]	1	14	Q14247	Q14247 [169-181]	Q14247 1xBiotin [K171]	Src substrate cortactin OS=Homo sapiens OX=9606 GN=CTTN PE=1 SV=2	1	1639.78	0.876	1.164	0.93	0.989	81.5	91.5	110.6	125.9	90.5	122.8	78.3	72.5	87.8	140.1	84.6	111.5	106.1	98.4	121.4	78.6	120.9	85.9	104.1	86.9	342968	218682	202574	245321	391376	236233	311562	296476	274936	339021	219610	337703	239866	290706	242704	High
[R].FGAQKGPIPSLFSGQHGPPPYGDSR.[G]	1xBiotin [K5]	1	45	Q9BTC0	Q9BTC0 [1800-1824]	Q9BTC0 1xBiotin [K1804]	Death-inducer obliterator 1 OS=Homo sapiens OX=9606 GN=DIDO1 PE=1 SV=5	1	2823.37	0.81	1.043	0.929	0.8	90.9	112.3	107.1	104.3	85.4	139.1	3.4	88.8	110.5	93.7	109.6	104.6	145.3	97.7	81.5	142.2	101.8	123.4	74.9	83.4	667916	16272.4	426335	530484	449842	526552	502586	697992	469323	391314	683083	489166	592697	359972	400752	High
[K].SHKSCSPSYK.[L]	1xBiotin [K3]; 1xCarbamidomethyl [C5]	1	23	Q9NYA4	Q9NYA4 [694-703]	Q9NYA4 1xBiotin [K696]	Myotubularin-related protein 4 OS=Homo sapiens OX=9606 GN=MTMR4 PE=1 SV=2	1	1406.62	0.585	0.778	0.928	0.629	74.6	127.5	99.2	118.3	80.4	78.9	45.1	82.1	114.9	139.9	134.8	104.9	141.1	60.6	79.7	125.1	160.9	87.9	85	59.3	95005	54319.3	98833.7	138381	168457	162353	126348	169951	73041.2	95960.7	150655	193762	105883	102401	71389.9	High
[K].SDKLVYVDLLR.[E]	1xBiotin [K3]	1	16	Q6W2J9	Q6W2J9 [800-810]	Q6W2J9 1xBiotin [K802]	BCL-6 corepressor OS=Homo sapiens OX=9606 GN=BCOR PE=1 SV=1	1	1546.83	0.695	0.86	0.928	0.787	79.6	117.6	101.1	109.1	92.5	92.2	74.8	80.5	118.9	132.7	93.3	88.3	114.1	102.3	113.4	110.3	95.4	93.6	98.8	91.3	204936	166206	178935	264300	294905	207297	196309	253639	227313	252065	245218	211892	207924	219558	202862	High
[R].STTFEKSLLMGK.[E]	1xBiotin [K6]	1	18	Q13098	Q13098 [433-444]	Q13098 1xBiotin [K438]	COP9 signalosome complex subunit 1 OS=Homo sapiens OX=9606 GN=GPS1 PE=1 SV=4	1	1567.79	0.912	1.163	0.928	1.1	81	101	115.7	92.4	109.9	86.6	86.9	100	57.8	108.4	109.7	109.4	124.1	127.5	70.4	99.2	101.8	118	120.7	79.4	713763	716743	824796	476918	893829	904294	902306	1023433	1.05147e+06	580607	817691	838941	972463	995103	654284	High
[R].SVSGKTPGDFYDR.[R]	1xBiotin [K5]	1	5	Q3V6T2	Q3V6T2 [1734-1746]	Q3V6T2 1xBiotin [K1738]	Girdin OS=Homo sapiens OX=9606 GN=CCDC88A PE=1 SV=2	1	1654.75	1.002	0.879	0.927	0.917	105.3	105.1	93.2	100.1	96.3	118.5	94.4	102.4	101.3	115.6	102.2	87.6	90.6	101.6	97.4	88.4	107.2	87.6	93.7	111.6	398115	317214	344177	340442	388408	343469	294403	304605	341460	327341	297202	360174	294484	314973	374970	High
[K].AALVKSSMF.[-]	1xBiotin [K5]; 1xOxidation [M8]	1	24	Q99453	Q99453 [306-314]	Q99453 1xBiotin [K310]	Paired mesoderm homeobox protein 2B OS=Homo sapiens OX=9606 GN=PHOX2B PE=1 SV=2	1	1195.58	1.346	0.881	0.926	0.829	137.3	102	89.8	94.4	76.5	107.4	156.8	116.9	131.5	86.9	67.8	76.5	42.6	155.9	145.1	80.5	56.6	56.1	65.2	154.2	590656	862136	642947	722823	477718	372518	420650	234411	857107	797614	442405	311051	308706	358346	847841	High
[K].VGGSGVNVNAKGLDLGGR.[G]	1xBiotin [K11]	1	15	Q09666	Q09666 [253-270]	Q09666 1xBiotin [K263]	Neuroblast differentiation-associated protein AHNAK OS=Homo sapiens OX=9606 GN=AHNAK PE=1 SV=2	1	1895.98	0.947	0.988	0.925	1.012	95.3	100.6	100.2	93.3	110.5	92.5	107.7	88.5	97.7	129	93.5	100	92.4	97.3	90.6	94.8	86.5	127.5	107.2	94.6	190666	221911	182399	201324	265718	192668	206057	190320	200498	186725	195400	178255	262728	220941	194999	High
[K].KLVWVPSDK.[S]	1xBiotin [K1]	1	4	P35579	P35579 [30-38]	P35579 1xBiotin [K30]	Myosin-9 OS=Homo sapiens OX=9606 GN=MYH9 PE=1 SV=4	1	1297.7	0.936	1.099	0.925	1.003	101.8	95.9	113.1	86.2	103	103.6	83.5	108.3	115.7	89.6	97.6	115.1	127.1	83.5	87.7	107	84.4	116.1	104.8	76	214957	173312	224852	240180	185977	202507	238927	263895	173266	182038	222169	175184	241014	217504	157683	Peak Found
[K].TVLIKTIETR.[N]	1xBiotin [K5]	1	15	P41219	P41219 [437-446]	P41219 1xBiotin [K441]	Peripherin OS=Homo sapiens OX=9606 GN=PRPH PE=1 SV=2	1	1399.8	1.112	0.823	0.925	0.932	116	104.3	85.9	96.5	97.3	122.2	129.5	80.3	109.9	111.2	101.8	81	93.1	90.4	106.7	81.2	101.6	76.1	102.4	112.5	280090	296659	184051	251800	254856	233246	185667	213324	207279	244493	186151	232890	174498	234751	257721	High
[R].GSPFQEEEGSALKTSWAGAPVHLGQGQFLK.[F]	1xBiotin [K13]	1	10	P48681	P48681 [1576-1605]	P48681 1xBiotin [K1588]	Nestin OS=Homo sapiens OX=9606 GN=NES PE=1 SV=2	1	3382.65	0.317	1.346	0.925	1.188	8.3	110.3	148.4	102	131	8.3	5.9	67.5	18.5	109.8	199	172.2	147.7	110.8	69.9	101.5	123.8	130.4	162.8	72	19962.9	14135.7	162501	44601.4	264116	478862	414254	355467	266684	168145	244202	297827	313681	391775	173202	Not Found
[R].GGTILAPTVSAKTIAEQLAEK.[I]	1xBiotin [K12]	1	7	Q7L014	Q7L014 [883-903]	Q7L014 1xBiotin [K894]	Probable ATP-dependent RNA helicase DDX46 OS=Homo sapiens OX=9606 GN=DDX46 PE=1 SV=2	1	2324.25	0.773	0.871	0.925	1.033	85.8	112.2	97.7	88.4	115.9	85.1	90.7	72	111.3	91	117.3	96.9	96.9	100.2	119	87.7	84.2	120.6	112.1	115	1.09795e+06	1.16978e+06	928235	1.43594e+06	1.17441e+06	1.51348e+06	1.24959e+06	1.25013e+06	1.29237e+06	1.53513e+06	1.13186e+06	1.08583e+06	1.55538e+06	1.44594e+06	1.4837e+06	Peak Found
[K].SYDVKNPSPLLMQNQNTR.[Q]	1xBiotin [K5]	1	49	O43303	O43303 [544-561]	O43303 1xBiotin [K548]	Centriolar coiled-coil protein of 110 kDa OS=Homo sapiens OX=9606 GN=CCP110 PE=1 SV=3	1	2331.12	0.668	1.052	0.924	0.907	66.9	121	106.5	95.9	109.7	88.4	56.8	69.2	79.7	132.4	125.4	110.3	148.9	83.8	73.7	99.4	122.3	113.6	126.7	69.3	455596	292686	356798	410586	682354	645899	568224	767441	431835	379578	512031	630369	585582	652851	357138	High
[K].VTKSAQK.[A]	1xBiotin [K3]	3	30	P68104	P68104 [451-457]	P68104 1xBiotin [K453]	Elongation factor 1-alpha 1 OS=Homo sapiens OX=9606 GN=EEF1A1 PE=1 SV=1	1	987.529	1.121	0.917	0.924	0.898	112.4	100.3	94.6	98.8	93.8	109.4	118.7	112.9	94.8	121.3	100.8	95.3	95	86.9	87.5	99.3	102.5	96.3	94.2	85.1	315363	342358	325591	273360	349851	290576	274852	274104	250593	252482	286286	295746	277726	271536	245493	High
[K].GFVVINQKGIDPFSLDALSK.[E]	1xBiotin [K8]	1	26	P40227	P40227 [288-307]	P40227 1xBiotin [K295]	T-complex protein 1 subunit zeta OS=Homo sapiens OX=9606 GN=CCT6A PE=1 SV=3	1	2374.25	0.82	1.025	0.924	1.31	84.1	102.6	105.1	73.9	134.4	104.9	35.3	98.1	29.1	119.7	138.7	76.3	122.6	131.6	128.1	26.9	86.2	85.9	159.7	156.8	73712.4	24767.2	68878.9	20457.9	84038.9	97436.3	53605.3	86105.9	92431.7	89991.6	18909.5	60578.5	60367.2	112167	110099	High
[R].AVGTQTLSGAGLLKMFNK.[A]	1xBiotin [K]	1	39	Q13596	Q13596 [273-290]	Q13596 1xBiotin [K]	Sorting nexin-1 OS=Homo sapiens OX=9606 GN=SNX1 PE=1 SV=3	1	2062.08	0.787	0.989	0.924	1.172	76.9	107.2	92	99	124.9	79.1	91	77.1	73.2	110.4	115.6	94.6	114.3	83	88.1	101.9	105.9	135.5	128.5	101.8	663016	762646	646407	613417	924774	968530	793000	957549	695299	738537	854044	887249	1.13535e+06	1.07689e+06	852686	High
[R].QAAVPLVKVER.[V]	1xBiotin [K8]	1	2	Q14687	Q14687 [617-627]	Q14687 1xBiotin [K624]	Genetic suppressor element 1 OS=Homo sapiens OX=9606 GN=GSE1 PE=1 SV=3	1	1435.81	0.766	1.107	0.923	0.863	93.5	95.4	111.7	117.1	82.3	110.5	6.6	100	144.1	102.1	88	119.6	97.4	129.2	133.1	74.4	125.3	85	88.1	96.5	395736	23562.1	358317	516297	365703	315197	428317	349011	462945	476677	266675	448995	304448	315727	345620	Peak Found
[K].NCGQKSLAYLTAATHGLDEEAESLK.[E]	1xBiotin [K5]; 1xCarbamidomethyl [C2]	1	2	P53621	P53621 [751-775]	P53621 1xBiotin [K755]	Coatomer subunit alpha OS=Homo sapiens OX=9606 GN=COPA PE=1 SV=2	1	2932.38	2.484	0.979	0.923	2.304	154.2	62.1	61.9	78.8	143	153.2	122.9	121.6	49.5	247.3	21.4	61.5	49.4	20.9	228.3	62.8	12.2	114	183.5	51.7	52599.1	42184.1	41757.1	16982.2	84886	7339.61	21115.9	16947	7184.95	78367.3	21547.1	4191.06	39130.3	62997.4	17735	High
[K].LHDSSGSQVGTGFKSNFSEK.[A]	1xBiotin [K14]	1	7	P49792	P49792 [1829-1848]	P49792 1xBiotin [K1842]	E3 SUMO-protein ligase RanBP2 OS=Homo sapiens OX=9606 GN=RANBP2 PE=1 SV=2	1	2338.08	0.09	0.84	0.923	0.132	15.2	168.5	141.5	155.5	19.3	16.7	13.1	23.2	23.1	266.9	184.7	155.1	194.2	109.2	10.7	170.4	256.7	35.3	19.4	21.2	11671.8	9145.22	16210.7	16125.8	186535	129078	108422	135702	76340.4	7487.8	119100	179421	24659.7	13579.3	14795.9	Not Found
[R].ILLQSKNAGAVIGK.[G]	1xBiotin [K6]	1	7	P61978	P61978 [47-60]	P61978 1xBiotin [K52]	Heterogeneous nuclear ribonucleoprotein K OS=Homo sapiens OX=9606 GN=HNRNPK PE=1 SV=1	1	1637.94	0.628	0.784	0.923	0.875	74.8	122.9	92	112.2	98.1	76.4	125.1	56.1	130.4	125.6	89.3	94	102.3	70.7	114.6	93	120.3	123.8	78.2	100.2	93307.7	152647	68517	159128	153295	109021	114722	124834	86298.8	139926	113460	146802	151131	95438.4	122357	Peak Found
[K].KHVNPVQALSEFK.[A]	1xBiotin [K1]	1	37	P35221	P35221 [889-901]	P35221 1xBiotin [K889]	Catenin alpha-1 OS=Homo sapiens OX=9606 GN=CTNNA1 PE=1 SV=1	1	1722.9	1.013	0.847	0.922	1.029	108.8	102.1	89.7	94.2	105.1	125.2	58.8	112.1	105.3	123.6	101.1	72.1	104.7	92.5	60	97.1	115.9	105.9	108.3	117.4	859822	403802	770437	723138	848917	694427	495618	719245	635434	412201	667073	796472	727851	744179	806537	High
[K].TADEVPLKILAHNNFVGR.[L]	1xBiotin [K8]	1	36	Q9NZI8	Q9NZI8 [273-290]	Q9NZI8 1xBiotin [K280]	Insulin-like growth factor 2 mRNA-binding protein 1 OS=Homo sapiens OX=9606 GN=IGF2BP1 PE=1 SV=2	1	2220.16	0.828	0.828	0.922	1.094	85.8	101.3	92.9	106.6	113.4	81.2	98.7	84.3	125.9	99.5	98	81.1	101.1	91.3	111.8	104.8	90.3	107.2	111.4	113.6	497273	604848	516215	771605	609377	600219	496841	619184	559131	684907	641772	553500	656874	682319	695736	High
[K].SAKNPER.[W]	1xBiotin [K3]	1	4	Q96P70	Q96P70 [901-907]	Q96P70 1xBiotin [K903]	Importin-9 OS=Homo sapiens OX=9606 GN=IPO9 PE=1 SV=3	1	1027.5	0.918	0.881	0.922	0.867	101.7	110.7	97.5	102.1	88	86.3	127.2	96.5	124.4	105.1	95.9	92.6	91.4	107.5	111.1	88.6	96.9	109.9	83.5	83.2	40751.6	60075.6	45579.4	58773.1	49650.6	45322.3	43731.9	43161	50807.7	52492.6	41848.4	45772.3	51933.7	39455.8	39294.9	Peak Found
[K].VQTLSNQPLLKSPAPPLLHVAALGQK.[Q]	1xBiotin [K11]	1	39	Q8N163	Q8N163 [113-138]	Q8N163 1xBiotin [K123]	Cell cycle and apoptosis regulator protein 2 OS=Homo sapiens OX=9606 GN=CCAR2 PE=1 SV=2	1	2946.66	0.689	0.996	0.921	1.048	76	110.4	101.8	101.7	110.1	92.1	75.5	60.3	109.6	115.3	97.8	114.9	101.1	99.6	111.5	82.8	100.9	126.8	102.5	109.3	785823	643639	514570	934583	983750	834167	979573	861879	849356	950569	706490	860868	1.08167e+06	873970	931763	High
[K].TPTISLKETIGK.[Y]	1xBiotin [K7]	1	5	Q96DT6	Q96DT6 [173-184]	Q96DT6 1xBiotin [K179]	Cysteine protease ATG4C OS=Homo sapiens OX=9606 GN=ATG4C PE=1 SV=1	1	1513.83	0.901	0.702	0.921	0.93	112.3	100.9	87.3	92.9	106.6	80.1	139.8	112	165.1	100.7	88.9	87	16.7	115.9	113	92.7	92.2	82.7	106.9	106.4	73360.1	128090	102588	151256	92220.8	81464.4	79734.8	15289.8	106188	103562	84893.7	84485.6	75727.5	97985	97438.7	Peak Found
[K].ALAKTEK.[Y]	1xBiotin [K4]	1	12	Q9Y2X3	Q9Y2X3 [412-418]	Q9Y2X3 1xBiotin [K415]	Nucleolar protein 58 OS=Homo sapiens OX=9606 GN=NOP58 PE=1 SV=1	1	986.534	1.158	0.816	0.92	1	128.5	93.9	74.8	99.2	103.7	135.5	130	68.3	92.6	117	95	109.1	75.7	75.6	100.4	103.8	85.2	90	117	104.9	254960	244734	128479	174291	220246	178886	205369	142403	142223	188879	195278	160407	169378	220164	197419	High
[K].LLQKMGYVPGR.[G]	1xBiotin [K4]	1	2	Q9UBB9	Q9UBB9 [156-166]	Q9UBB9 1xBiotin [K159]	Tuftelin-interacting protein 11 OS=Homo sapiens OX=9606 GN=TFIP11 PE=1 SV=1	1	1487.79	0.774	0.829	0.92	1.013	92.3	108.3	96.8	92.9	109.7	96.1	64	105.2	100.5	136	112.7	112.7	100.7	17.2	92.5	96.7	128.2	150.5	114.1	72.7	83504.5	55630.3	91458.5	87378.6	118202	97936.8	97949.9	87545.1	14924.7	80393.4	84040.5	111413	130839	99200.2	63191	Peak Found
[R].KGSVLQSIEK.[I]	1xBiotin [K1]	1	17	Q5T3J3	Q5T3J3 [500-509]	Q5T3J3 1xBiotin [K500]	Ligand-dependent nuclear receptor-interacting factor 1 OS=Homo sapiens OX=9606 GN=LRIF1 PE=1 SV=1	1	1314.71	0.984	0.785	0.919	0.874	89.4	104.4	81.9	112.8	111.6	90.2	148.7	88.3	130.3	105.3	89.8	72.4	90.2	82.6	113.8	78.2	119.8	64	113.8	112.6	536087	884028	525141	774819	626075	533861	430586	536117	491249	676917	464771	712053	380677	676918	669372	High
[K].LASLPGGVLKTSSINLVSSNAQHTCK.[E]	1xBiotin [K10]; 1xCarbamidomethyl [C25]	1	9	Q6ZVF9	Q6ZVF9 [410-435]	Q6ZVF9 1xBiotin [K419]	G protein-regulated inducer of neurite outgrowth 3 OS=Homo sapiens OX=9606 GN=GPRIN3 PE=2 SV=2	1	2908.5	0.982	1.138	0.918	1.351	93.1	93.2	103.1	85.6	125	101.9	12.6	98.6	82.4	103.8	98.8	109.3	146.4	93.8	90.7	4.1	153.8	140.2	132.5	131	180684	22336	174931	146190	184084	175242	193872	259644	166302	160916	7227.73	272716	248676	234999	232397	High
[M].GDYGFGVLVQSNTGNKSAFPVR.[F]	1xAcetyl [N-Term]; 1xBiotin [K16]	1	15	Q17RY0	Q17RY0 [2-23]	Q17RY0 1xAcetyl [N-Term]; 1xBiotin [K17]	Cytoplasmic polyadenylation element-binding protein 4 OS=Homo sapiens OX=9606 GN=CPEB4 PE=1 SV=1	1	2581.25	0.648	0.98	0.916	0.857	85.7	104.9	111.8	104.3	93.3	84.4	22.7	111.3	171.8	103.3	98.6	110.1	96.7	126.4	102.7	107.2	90.3	97.8	84.6	91.9	63196.2	17019.8	83342.2	128586	77331.6	73848.6	82445.4	72370.2	94663.4	76910.2	80254	67637.1	73221.1	63322.1	68832.8	High
[K].AAFQSQYKSHFVAASLSNQK.[A]	1xBiotin [K8]	1	43	Q86XP3	Q86XP3 [701-720]	Q86XP3 1xBiotin [K708]	ATP-dependent RNA helicase DDX42 OS=Homo sapiens OX=9606 GN=DDX42 PE=1 SV=1	1	2438.19	0.747	0.883	0.915	1.151	81	113.2	100	88.6	117.2	91.8	76	85.5	70.1	119.4	122.8	105.5	106.1	81.3	83.8	93.5	112.4	147.5	123.7	80.7	1.22988e+06	1.0181e+06	1.14559e+06	939969	1.60074e+06	1.6455e+06	1.41402e+06	1.42229e+06	1.08948e+06	1.12273e+06	1.25292e+06	1.50584e+06	1.97664e+06	1.65771e+06	1.08221e+06	High
[K].GKIEVLDSPASK.[K]	1xBiotin [K2]	1	1	Q8N5I9	Q8N5I9 [171-182]	Q8N5I9 1xBiotin [K172]	Uncharacterized protein C12orf45 OS=Homo sapiens OX=9606 GN=C12orf45 PE=1 SV=2	1	1469.77	0.075	0.792	0.915	0.727	10.7	142.5	112.9	130.4	103.6	12.1	7.1	95.1	161.5	161.7	118.1	127.9	149.9	61.7	26.6	147.7	176.9	129.6	117.4	6.7	9690.74	5719.26	76240.6	129520	129677	94735.7	102588	120263	49508.2	21310.1	118483	141923	103934	94130.9	5403.61	Not Found
[M].THFNKGPSYGLSAEVK.[N]	1xAcetyl [N-Term]; 1xBiotin [K5]	1	40	Q15417	Q15417 [2-17]	Q15417 1xAcetyl [N-Term]; 1xBiotin [K6]	Calponin-3 OS=Homo sapiens OX=9606 GN=CNN3 PE=1 SV=1	1	2002.97	0.86	0.962	0.914	0.971	89.6	104.2	103.5	95.2	107.5	136.1	85.8	68.9	125.8	99.8	99.3	99.2	95.5	104.9	91.3	98	91.2	104.9	103.1	96.4	969182	611504	490483	896262	711232	707083	706863	679949	747152	650169	697984	649860	746933	734160	686558	High
[K].DFKTFLTNDQTK.[V]	1xBiotin [K3]	7	18	P49792	P49792 [2179-2190]	P49792 1xBiotin [K2181]	E3 SUMO-protein ligase RanBP2 OS=Homo sapiens OX=9606 GN=RANBP2 PE=1 SV=2	1	1683.8	0.858	0.907	0.913	0.75	101.3	109.8	105.5	101.1	82.3	102.6	107.1	78.5	111.2	124.9	110	77.6	106.8	113.3	114.1	102.3	85	104.4	83.3	78.9	193543	202099	148055	209687	235665	207464	146338	201390	213755	215233	193043	160302	196994	157175	148881	High
[R].MEESFSSKYVPK.[Y]	1xBiotin [K8]; 1xOxidation [M1]	1	46	P42167	P42167 [382-393]	P42167 1xBiotin [K389]	Lamina-associated polypeptide 2, isoforms beta/gamma OS=Homo sapiens OX=9606 GN=TMPO PE=1 SV=2	1	1673.75	1.851	0.735	0.913	0.902	162.4	85.1	86	88.1	78.4	132.5	184.4	116	166.1	69.4	62.6	70.2	38.2	122.1	151.6	72	48.3	64	52.7	149.8	1.17338e+07	1.63216e+07	1.02673e+07	1.47053e+07	6.14761e+06	5.54581e+06	6.21833e+06	3.38382e+06	1.08098e+07	1.34187e+07	6.36971e+06	4.27229e+06	5.66715e+06	4.66478e+06	1.32637e+07	High
[R].HTLDGAACLLNSNKYFPSR.[V]	1xBiotin [K14]; 1xCarbamidomethyl [C8]	1	11	Q9Y3A3	Q9Y3A3 [127-145]	Q9Y3A3 1xBiotin [K140]	MOB-like protein phocein OS=Homo sapiens OX=9606 GN=MOB4 PE=1 SV=1	1	2390.14	1.206	0.553	0.912	1.25	11.6	417.9	10.8	28.9	30.9	2.7	5	308.9	2.1	181	256.1	4.7	141.7	4.2	9.3	12.5	233.7	13.4	320.1	4.6	4444.97	8112.64	500645	3363.96	293318	415068	7553.3	229726	6839.54	15137.6	20307.6	378735	21669.9	518787	7468.22	High
[K].SPQVKPASTMGMGPLGKGAGPVPPGK.[V]	1xBiotin [K17]; 1xOxidation [M]	1	5	Q13428	Q13428 [503-528]	Q13428 1xBiotin [K519]	Treacle protein OS=Homo sapiens OX=9606 GN=TCOF1 PE=1 SV=3	1	2688.37	0.994	1.079	0.912	0.882	112.3	96.3	103.9	99.8	87.7	127.4	3.1	127.9	109.3	128.7	98.6	118	120.2	112.4	79	117.4	113.3	113.5	99.5	31.5	675748	16362.5	678247	579863	682426	522927	625736	637497	596108	419079	622601	600896	602141	527764	167304	Peak Found
[R].AEVLGHKTPEPAPR.[R]	1xBiotin [K7]	1	7	Q9UHD8	Q9UHD8 [135-148]	Q9UHD8 1xBiotin [K141]	Septin-9 OS=Homo sapiens OX=9606 GN=SEPTIN9 PE=1 SV=2	1	1727.89	0.903	0.114	0.912	0.028	154.8	171.4	14.1	156.3	3.3	168.4	116.9	121.7	192.9	134.7	84.5	11	9.6	183.3	138	122.9	99.5	111.6	2.6	2.4	363376	252293	262648	416278	290757	182446	23841.7	20790.2	395580	297727	265189	214680	240796	5644.3	5178.2	High
[K].GFKGLVVPSGGGR.[F]	1xBiotin [K3]	1	30	Q9UKX7	Q9UKX7 [60-72]	Q9UKX7 1xBiotin [K62]	Nuclear pore complex protein Nup50 OS=Homo sapiens OX=9606 GN=NUP50 PE=1 SV=2	1	1456.77	0.917	0.878	0.909	0.895	99.6	107.4	94.4	98.7	99.9	101	86.1	104.8	109	114.3	105.7	106.3	95.7	89.7	100.2	87.1	103.9	102.3	101.3	92.8	1.37421e+06	1.17187e+06	1.42585e+06	1.48292e+06	1.55487e+06	1.43875e+06	1.44649e+06	1.3026e+06	1.22048e+06	1.36298e+06	1.18534e+06	1.41348e+06	1.39151e+06	1.37899e+06	1.26287e+06	High
[R].KGPAPELQGVEVALAPEELELDPMAMTQK.[Y]	1xBiotin [K1]; 1xOxidation [M]	1	13	Q13435	Q13435 [815-843]	Q13435 1xBiotin [K815]	Splicing factor 3B subunit 2 OS=Homo sapiens OX=9606 GN=SF3B2 PE=1 SV=2	1	3333.64	0.467	0.781	0.909	0.62	55.1	96.8	171.6	87.9	88.6	69.6	49.5	32.4	69.4	86.8	223	154	54.1	161.9	12.4	301.8	78.9	79.5	83.8	43	19584.8	13918	9120.91	19516.7	24429.5	62756.3	43335.2	15235.1	45554.7	3483.69	84928.9	22195.8	22365.4	23595.7	12104.1	High
[K].TSLCFKEQTLLPVNDALR.[T]	1xBiotin [K6]; 1xCarbamidomethyl [C4]	1	30	Q9Y217	Q9Y217 [566-583]	Q9Y217 1xBiotin [K571]	Myotubularin-related protein 6 OS=Homo sapiens OX=9606 GN=MTMR6 PE=1 SV=3	1	2331.18	0.86	0.885	0.909	0.721	96.6	112.4	107.9	102.1	81	96.8	119.3	63.8	112.6	127.1	106.6	86.1	108.1	112.4	124.8	92.3	102.3	51	115.7	81.2	247793	305350	163270	288207	325349	272902	220284	276820	287800	319511	236191	261850	130448	296225	207876	High
[K].AVEHINKTIAPALVSK.[K]	1xBiotin [K7]	1	4	P06733	P06733 [65-80]	P06733 1xBiotin [K71]	Alpha-enolase OS=Homo sapiens OX=9606 GN=ENO1 PE=1 SV=2	1	1917.06	0.667	0.862	0.908	0.91	75.2	117	100.9	100.3	106.5	68.6	117.1	72.6	102.9	112.9	119.5	97.4	85.3	114.4	96.7	93.5	114.4	102.8	126.4	75.6	115508	197081	122124	173218	189982	201147	163858	143578	192479	162752	157338	192553	172959	212736	127178	Peak Found
[K].GQPLCVLSAMKMETVVTSPMEGTVR.[K]	1xBiotin [K11]; 1xCarbamidomethyl [C5]; 1xOxidation [M]	1	527	P11498	P11498 [1134-1158]	P11498 1xBiotin [K1144]	Pyruvate carboxylase, mitochondrial OS=Homo sapiens OX=9606 GN=PC PE=1 SV=2	1	2963.42	1.128	0.815	0.908	0.646	125.3	111	90.5	101.4	71.8	119.6	113.9	117.9	127.6	97.9	104.5	85.1	61.8	144.9	115.8	95.4	50.1	56.7	67.5	141.2	4.63556e+07	4.41394e+07	4.56731e+07	4.9443e+07	3.79122e+07	4.04729e+07	3.29841e+07	2.39253e+07	5.6121e+07	4.48838e+07	3.6954e+07	1.94295e+07	2.19821e+07	2.61657e+07	5.47164e+07	High
[R].SLLQLVKTAAK.[G]	1xBiotin [K7]	1	3	Q9NPG3	Q9NPG3 [840-850]	Q9NPG3 1xBiotin [K846]	Ubinuclein-1 OS=Homo sapiens OX=9606 GN=UBN1 PE=1 SV=2	1	1397.82	0.503	1.075	0.908	0.763	53.4	106.1	138.5	121.1	80.9	32.5	55.4	110.6	100.9	110.1	149.5	160.7	66.8	143.8	135.7	79.3	125.7	116.8	28.4	84	6849.19	11687	23326.8	21279.1	23236.3	31543.1	33899.1	14091.4	30339	28630.3	16734.3	26513.7	24644.6	5990.48	17718.8	Not Found
[K].EKGSTLDLSDLEAEK.[L]	1xBiotin [K2]	1	15	O00767	O00767 [195-209]	O00767 1xBiotin [K196]	Acyl-CoA desaturase OS=Homo sapiens OX=9606 GN=SCD PE=1 SV=2	1	1860.89	0.533	0.897	0.907	0.899	67.2	116.9	104.9	106	105.1	71	9.3	84.5	87.4	123.5	158.3	110.9	97	120.2	94.9	112.1	137.9	158.2	111.1	23.7	65239.3	8555.81	77606.3	80259.8	113513	145470	101876	89102.4	110460	87235.8	102990	126688	145359	102065	21752.3	High
[K].EAWPGKKPTPSLLI.[-]	1xBiotin [K]	1	6	Q12972	Q12972 [338-351]	Q12972 1xBiotin [K]	Nuclear inhibitor of protein phosphatase 1 OS=Homo sapiens OX=9606 GN=PPP1R8 PE=1 SV=2	1	1762.96	0.641	0.967	0.907	1.126	68	106.1	106.5	100	119.5	128.1	21.1	69.8	86.8	109	128.5	113.3	109.4	84	78.7	102.7	103.8	122.7	139.8	102.3	125276	20625.4	68284.3	84923.5	106609	125608	110803	106980	82093.6	77003.9	100416	101459	120010	136696	100001	Peak Found
[R].ATDFVVPGPGKVEITYTPSDGTQK.[V]	1xBiotin [K11]	1	3	O75874	O75874 [141-164]	O75874 1xBiotin [K151]	Isocitrate dehydrogenase [NADP] cytoplasmic OS=Homo sapiens OX=9606 GN=IDH1 PE=1 SV=2	1	2733.34	0.625	1.362	0.907	0.756	65	104.1	145.5	106.7	78.7	68.8	25.3	116.8	110.2	130.4	99.3	177.7	135.2	154.1	113	22.3	118.3	30.6	114.7	83.3	12235.5	4501.54	20758.4	19588.5	23185.2	17648.3	31583.5	24033.3	27398.5	20084.5	3966.13	21022.4	5438.02	20381	14815.2	Not Found
[R].SGGYSSGKQGR.[S]	1xBiotin [K8]	1	8	Q15084	Q15084 [143-153]	Q15084 1xBiotin [K150]	Protein disulfide-isomerase A6 OS=Homo sapiens OX=9606 GN=PDIA6 PE=1 SV=1	1	1309.6	0.399	1.839	0.906	0.852	30.1	65.1	152.3	68.6	183.9	14.6	77.6	27	58.4	49.3	194.4	136.6	222	90.6	44.7	165.9	61.5	165.5	165	26.9	2898.34	15426.5	5365.61	11620.7	9799.9	38647.6	27166.3	44150.7	18019.5	8883.28	32987.9	12231.3	32911.8	32803	5358.17	High
[K].VYTQKGVLPSPAPLPPSSK.[D]	1xBiotin [K5]	1	242	Q2KJY2	Q2KJY2 [1091-1109]	Q2KJY2 1xBiotin [K1095]	Kinesin-like protein KIF26B OS=Homo sapiens OX=9606 GN=KIF26B PE=1 SV=1	1	2192.18	0.733	0.814	0.906	0.916	83.9	114.5	93.1	103.7	104.8	101.1	70.9	85.4	116.8	113.5	116.5	94.8	138.7	68.3	70.7	105.6	114.2	117.4	106.7	79.5	2.13991e+06	1.50106e+06	1.8066e+06	2.47257e+06	2.40121e+06	2.46576e+06	2.00593e+06	2.93572e+06	1.44559e+06	1.49532e+06	2.23426e+06	2.41733e+06	2.48513e+06	2.25822e+06	1.68175e+06	High
[K].NLDENGLDLLSKMLIYDPAK.[R]	1xBiotin [K12]	1	11	P06493	P06493 [255-274]	P06493 1xBiotin [K266]	Cyclin-dependent kinase 1 OS=Homo sapiens OX=9606 GN=CDK1 PE=1 SV=3	1	2488.25	0.262	1.645	0.906	1.428	19.6	134.4	126.5	88.2	131.3	12.7	37.4	18.8	142.7	31.9	128.9	234.8	108.5	121.3	129.3	33.9	84.6	126	203.8	85.4	4839.03	14236.6	7173.97	54340.7	12129.1	49070	89387.5	41330.5	46182.4	49231.6	12924.2	32196	47964.9	77594.3	32526	Not Found
[K].VQILPECVLPSTMSAVQLESLNKCQIFPSKPVSR.[E]	2xBiotin [K23; K30]; 2xCarbamidomethyl [C7; C24]; 1xOxidation [M13]	1	3	Q96SW2	Q96SW2 [182-215]	Q96SW2 2xBiotin [K204; K211]	Protein cereblon OS=Homo sapiens OX=9606 GN=CRBN PE=1 SV=1	1	4324.17	1.272	1.305	0.905	0.906	117.1	92	124.3	83.3	83.4	57.1	823.2	43.9	38.1	44.8	55.5	60.6	72.4	46.3	79.3	40.6	21.6	62.7	40.6	13.2	19453.7	280627	14971.3	12991.2	15288	18921.1	20650.6	24684.3	15791.2	27021.7	13840.3	7376.71	21380.7	13851.5	4491.47	Not Found
[K].FTPVASKFSPGAPGGSGSQPNQK.[L]	1xBiotin [K7]	1	21	Q15942	Q15942 [273-295]	Q15942 1xBiotin [K279]	Zyxin OS=Homo sapiens OX=9606 GN=ZYX PE=1 SV=1	1	2472.2	0.872	0.927	0.905	0.857	93.4	106.6	110.7	96.4	92.9	113.9	92.3	81.2	130.7	105.4	99.5	85.6	121.1	109.4	90.3	99.1	95.4	98.9	91.9	85.3	223342	181007	159242	256168	206625	195111	167912	237368	214566	176974	194262	186953	193824	180128	167297	High
[K].GKNCVAIAADR.[R]	1xBiotin [K2]; 1xCarbamidomethyl [C4]	1	3	P49720	P49720 [16-26]	P49720 1xBiotin [K17]	Proteasome subunit beta type-3 OS=Homo sapiens OX=9606 GN=PSMB3 PE=1 SV=2	1	1400.68	1.076	0.707	0.905	0.938	125.8	103.1	81	93.3	96.7	127.4	127.2	103.6	104.2	118.3	102.7	68.8	83.6	81.9	90.6	94.3	107.9	97.8	74.8	116.9	492879	492192	400825	403325	458013	397560	266150	323612	316916	350689	364896	417791	378335	289628	452529	Peak Found
[M].PILKQLVSSSVHSK.[R]	1xBiotin [K4]	1	2	Q9H3Q1	Q9H3Q1 [2-15]	Q9H3Q1 1xBiotin [K5]	Cdc42 effector protein 4 OS=Homo sapiens OX=9606 GN=CDC42EP4 PE=1 SV=1	1	1748.97	0.428	1.187	0.904	0.955	34	170.7	42.2	90	163	33	73.6	21.7	18.4	165.3	172	21.8	255.6	40.9	16.6	87.1	200.7	157.8	163.3	72.2	10785.3	24080.9	7105.76	6020.23	54085.6	56286.5	7145	83623.3	13367.8	5443.95	28500.3	65653.9	51640.6	53428.8	23639	Not Found
[R].VSGSGGGGAGKTVK.[C]	1xBiotin [K]	1	19	P35716	P35716 [205-218]	P35716 1xBiotin [K]	Transcription factor SOX-11 OS=Homo sapiens OX=9606 GN=SOX11 PE=1 SV=2	1	1387.7	0.794	0.77	0.904	0.836	92.2	116.2	89.5	105	97.1	90	119.8	71.9	113.3	115.2	106	87.3	132.9	81.3	102.4	88.2	117.5	94.8	77	102.4	306949	408714	245299	386598	393092	361608	297674	453385	277158	349335	300743	400838	323249	262537	349400	High
[K].EVPTQFLDRDEEEEDADFLKVK.[R]	1xBiotin [K]	1	10	Q13206	Q13206 [618-639]	Q13206 1xBiotin [K]	Probable ATP-dependent RNA helicase DDX10 OS=Homo sapiens OX=9606 GN=DDX10 PE=1 SV=2	2	2878.35	0.896	0.433	0.901	0.873	107.6	120	52	108.1	112.3	69.1	84.2	82	91.5	65.5	231.1	20.5	189.8	39.6	287.2	18.4	82.5	95.9	57.2	85.6	17255.9	21033.9	20493	22860.4	16371.3	57743.3	5115.76	47414.6	9897.04	71748.2	4585.43	20599.8	23957.5	14284.2	21396.5	High
[-].MEHIQGAWKTISNGFGFK.[D]	1xAcetyl [N-Term]; 1xBiotin [K9]	1	5	P04049	P04049 [1-18]	P04049 1xAcetyl [N-Term]; 1xBiotin [K9]	RAF proto-oncogene serine/threonine-protein kinase OS=Homo sapiens OX=9606 GN=RAF1 PE=1 SV=1	1	2319.1	0.692	1.016	0.901	0.824	82.5	119.2	121.1	89.1	88	38.5	99.5	96.1	138.8	22.2	164.7	204	141	22.3	45.2	103.8	148.3	135.7	37.2	102.5	6116.09	15812.1	15272.2	22056.4	3520.76	26165.4	32417.2	22402.3	3549.85	7185.21	16494.3	23566.7	21564.4	5917.1	16290.8	Not Found
[K].FTEEIPLKILAHNNFVGR.[L]	1xBiotin [K8]	1	43	O00425	O00425 [273-290]	O00425 1xBiotin [K280]	Insulin-like growth factor 2 mRNA-binding protein 3 OS=Homo sapiens OX=9606 GN=IGF2BP3 PE=1 SV=2	1	2324.22	0.791	0.871	0.901	1.104	80.7	110.7	96.1	90.2	122.3	79.1	92.4	71.7	108.5	90.6	116.1	101.2	93.3	94.2	119.2	81.6	88.4	126.1	117.6	119.8	1.06306e+06	1.24163e+06	963740	1.45843e+06	1.2178e+06	1.55979e+06	1.35922e+06	1.25391e+06	1.26552e+06	1.60218e+06	1.09666e+06	1.1878e+06	1.69381e+06	1.58074e+06	1.61022e+06	High
[K].KTVTPAK.[A]	1xBiotin [K1]	1	31	P19338	P19338 [96-102]	P19338 1xBiotin [K96]	Nucleolin OS=Homo sapiens OX=9606 GN=NCL PE=1 SV=3	1	970.539	0.949	0.885	0.9	0.887	100	113	89.6	100.7	96.8	114.3	102	103.6	81.8	117.1	120.5	72.4	115	92.9	108.5	80.9	104.4	107	79.4	100.3	6.35103e+06	5.66937e+06	5.75723e+06	4.54282e+06	6.50615e+06	6.69584e+06	4.0205e+06	6.39002e+06	5.16158e+06	6.02783e+06	4.4975e+06	5.79875e+06	5.94251e+06	4.41031e+06	5.57267e+06	High
[K].VSSSSSSLGNKLQTLSPSHK.[G]	1xBiotin [K11]	1	22	Q96GY0	Q96GY0 [208-227]	Q96GY0 1xBiotin [K218]	Zinc finger C2HC domain-containing protein 1A OS=Homo sapiens OX=9606 GN=ZC2HC1A PE=1 SV=2	1	2270.14	0.801	0.982	0.9	0.875	87.4	109.2	107.2	98.3	98	108.6	77.6	88.4	101.7	117.6	110.5	123.5	108.4	82.9	85.9	107.9	99.4	85.6	102.9	99.1	190553	136103	155206	178406	206366	193822	216686	190258	145400	150779	189335	174470	150196	180647	173919	High
[R].KGTQPSTAR.[R]	1xBiotin [K1]	1	36	Q9NTJ3	Q9NTJ3 [4-12]	Q9NTJ3 1xBiotin [K4]	Structural maintenance of chromosomes protein 4 OS=Homo sapiens OX=9606 GN=SMC4 PE=1 SV=2	1	1171.59	0.974	0.856	0.899	0.881	103.6	106.4	91.1	105.2	93.7	118.9	99.5	85.3	102.2	121.1	100.4	83.1	118.7	87.4	85.9	101	109	111	90	86.5	1.3961e+06	1.16735e+06	1.00167e+06	1.19902e+06	1.42175e+06	1.1784e+06	975190	1.39286e+06	1.02632e+06	1.00859e+06	1.18548e+06	1.27874e+06	1.30287e+06	1.05642e+06	1.01469e+06	High
[R].TVPQYKYAAGVR.[N]	1xBiotin [K6]	1	2	P11940	P11940 [507-518]	P11940 1xBiotin [K512]	Polyadenylate-binding protein 1 OS=Homo sapiens OX=9606 GN=PABPC1 PE=1 SV=2	1	1578.81	0.848	0.853	0.899	0.801	98.3	112.4	101.8	97.4	90.1	102.2	83.7	106.4	125.5	116.9	99.7	74.8	107	105.8	101.3	90.2	112.8	93.6	76.4	103.7	977446	800386	1.01762e+06	1.20033e+06	1.11772e+06	953785	715271	1.02365e+06	1.01151e+06	968465	862784	1.07926e+06	895397	730914	992187	Peak Found
[R].GKFAQDVSQDDLIR.[A]	1xBiotin [K2]	1	29	Q96H20	Q96H20 [133-146]	Q96H20 1xBiotin [K134]	Vacuolar-sorting protein SNF8 OS=Homo sapiens OX=9606 GN=SNF8 PE=1 SV=1	1	1817.89	1.011	1	0.899	0.8	108.4	107.2	102.1	96.4	85.8	94.9	109.1	121.5	99.8	107.9	107.9	102.7	101.3	107.9	87.6	97	105.1	77.1	86.3	93.9	538659	619520	689736	566440	612641	612637	583241	575107	612417	497286	550805	596906	437797	490161	532987	High
[R].IPLPGAEMLEEEPLYVNAKQYHR.[I]	1xBiotin [K19]	1	9	P23511	P23511 [252-274]	P23511 1xBiotin [K270]	Nuclear transcription factor Y subunit alpha OS=Homo sapiens OX=9606 GN=NFYA PE=1 SV=2	1	2923.45	0.476	0.883	0.898	1.078	34.4	113.7	100.4	128.9	122.6	41.7	34.3	84.4	31.6	138	177.3	121.9	180.8	15.7	18	156.3	159.3	150.6	148.8	41.5	24625.3	20265.9	49813.1	18651.7	81463.1	104723	71960	106744	9274.44	10607.6	92318.2	94052.8	88906	87840.3	24527.5	Not Found
[R].NVMILTNPVAAKK.[N]	1xBiotin [K]	1	14	Q9UGI8	Q9UGI8 [90-102]	Q9UGI8 1xBiotin [K]	Testin OS=Homo sapiens OX=9606 GN=TES PE=1 SV=1	1	1624.89	0.818	1.109	0.898	0.966	94.6	115.7	92.6	96.5	100.7	94.7	87.5	93.9	60.5	123.5	114.9	92	137	88.3	95.8	95.8	110.9	85.9	119.4	100	137538	127131	136380	87846.5	179421	166824	133567	198915	128184	139083	139168	161122	124729	173378	145223	High
[R].ALGTPNNEVWPEVESLQDYKNTFPK.[W]	1xBiotin [K20]	1	28	P06493	P06493 [219-243]	P06493 1xBiotin [K238]	Cyclin-dependent kinase 1 OS=Homo sapiens OX=9606 GN=CDK1 PE=1 SV=3	1	3102.49	0.933	1.331	0.897	1.153	85.3	111.7	118.3	69.5	115.2	62.1	106.1	86.5	58.6	113.3	113.7	120	151.4	89.9	52.5	116.1	70.4	116.9	131.1	111.4	74588.6	127502	103982	70387.3	136136	136683	144241	181892	108059	63128.8	139467	84658.4	140451	157599	133828	High
[R].FVSAMPKAPIPFR.[K]	1xBiotin [K7]	1	8	Q14C86	Q14C86 [982-994]	Q14C86 1xBiotin [K988]	GTPase-activating protein and VPS9 domain-containing protein 1 OS=Homo sapiens OX=9606 GN=GAPVD1 PE=1 SV=2	1	1686.89	0.958	1.792	0.897	1.16	44.6	109.7	137	96.9	111.7	109.7	46	43	114.6	17.9	113.1	141.3	205.4	139.3	99.9	20.5	102.8	133	115.2	98.4	23159.2	9713.47	9080.16	24185.6	3785.03	23879.4	29814.6	43346	29393.2	21086.5	4326.18	21688.2	28064.2	24314.1	20766.7	Peak Found
[K].AAKVVILK.[K]	1xBiotin [K3]	1	10	P04198	P04198 [417-424]	P04198 1xBiotin [K419]	N-myc proto-oncogene protein OS=Homo sapiens OX=9606 GN=MYCN PE=1 SV=2	1	1067.66	0.739	0.814	0.897	0.813	87.6	114.8	92.1	102.9	102.6	88.8	91.8	75.2	101.7	133.1	116.3	108.3	93.4	82.7	73.1	104.3	138.6	108.3	103.9	80.5	644184	666311	545599	738008	966292	844074	786386	677594	600599	530547	756878	1.006e+06	785825	754337	584461	High
[K].FYPPKVELFFK.[D]	1xBiotin [K5]	1	4	P22234	P22234 [121-131]	P22234 1xBiotin [K125]	Multifunctional protein ADE2 OS=Homo sapiens OX=9606 GN=PAICS PE=1 SV=3	1	1640.85	0.62	0.793	0.896	1.131	74.9	120.8	60.8	108.2	135.2	78.6	10.3	86.1	53.2	137.2	126.7	108.8	61.7	63.8	113.5	121.8	104.8	141.9	155.2	136.3	25056.8	3298.01	27473.2	16975.9	43772.7	40414.4	34705.5	19685.4	20355.1	36209.9	38852.2	33415.5	45248.3	49501.3	43458.3	Peak Found
[K].FGQGFGKTNIYTQK.[Q]	1xBiotin [K7]	1	40	Q9H5V9	Q9H5V9 [122-135]	Q9H5V9 1xBiotin [K128]	UPF0428 protein CXorf56 OS=Homo sapiens OX=9606 GN=CXorf56 PE=1 SV=1	1	1814.89	1.044	0.967	0.894	1.189	107.2	98	90.6	87.7	116.5	108.3	87	107.1	103.7	98	93.2	102.7	90.5	90.2	97.1	87.6	81.5	116.4	109.2	127.6	4.64159e+06	3.72715e+06	4.59018e+06	4.4439e+06	4.19916e+06	3.99663e+06	4.40247e+06	3.87973e+06	3.8643e+06	4.16237e+06	3.75568e+06	3.49178e+06	4.99081e+06	4.68002e+06	5.46726e+06	High
[R].GTKVILHLK.[E]	1xBiotin [K3]	4	9	P07900; P08238	P07900 [183-191]; P08238 [178-186]	P07900 1xBiotin [K185]; P08238 1xBiotin [K180]	Heat shock protein HSP 90-alpha OS=Homo sapiens OX=9606 GN=HSP90AA1 PE=1 SV=5 Heat shock protein HSP 90-beta OS=Homo sapiens OX=9606 GN=HSP90AB1 PE=1 SV=4	1	1234.73	1.264	0.88	0.893	1.104	122.7	97	86.5	86.7	107.1	115.8	137.8	107.3	91.6	106.8	90.2	93.9	81.7	78.9	79.2	81.8	102.1	92.6	101.2	139.4	1.74522e+06	2.07567e+06	1.6165e+06	1.38049e+06	1.60865e+06	1.35873e+06	1.41533e+06	1.23035e+06	1.1892e+06	1.19274e+06	1.23268e+06	1.53829e+06	1.39458e+06	1.52418e+06	2.09991e+06	Peak Found
[K].TGGDNKTLLHLGSSAPGK.[E]	1xBiotin [K6]	1	24	Q5SW79	Q5SW79 [712-729]	Q5SW79 1xBiotin [K717]	Centrosomal protein of 170 kDa OS=Homo sapiens OX=9606 GN=CEP170 PE=1 SV=1	1	1979	0.682	0.836	0.893	0.922	86.1	126.2	98.9	95.4	93.4	96.2	63.7	84.4	124.4	123.7	99.2	96.6	104	96.9	93.1	93.5	111.1	91.4	130.2	91.6	533075	352892	467643	689536	685399	549672	535362	576264	537009	515871	518013	615530	506683	721627	507428	High
[K].AFSIGKMSTAK.[R]	1xBiotin [K6]	1	12	O15042	O15042 [83-93]	O15042 1xBiotin [K88]	U2 snRNP-associated SURP motif-containing protein OS=Homo sapiens OX=9606 GN=U2SURP PE=1 SV=2	1	1366.69	0.821	0.953	0.892	1.162	86.4	105.2	100.3	85.8	122.3	85.9	87.8	82.3	80.4	104.6	109.8	99.7	132.4	68.4	71.7	85.3	154.7	136.8	121.6	78.5	306876	313645	293968	287256	373623	391983	356079	472991	244407	256225	304499	552519	488399	434240	280170	High
[K].HNMDIGTWDNKGPVPK.[A]	1xBiotin [K11]	1	3	Q9BYJ9	Q9BYJ9 [267-282]	Q9BYJ9 1xBiotin [K277]	YTH domain-containing family protein 1 OS=Homo sapiens OX=9606 GN=YTHDF1 PE=1 SV=1	1	2034.95	0.466	0.745	0.891	0.894	60.9	126.3	87.3	112.6	112.9	70.6	4.2	67.1	97.4	151.6	139.2	72.5	121.2	96.2	46	124.1	166.5	208	124.4	10.8	130107	7655.9	123650	179436	279322	256453	133592	223265	177163	84748.8	228583	306773	383233	229251	19976.8	Peak Found
[R].GLGKNAQGIINPIEAK.[Q]	1xBiotin [K4]	1	15	Q9UBB9	Q9UBB9 [167-182]	Q9UBB9 1xBiotin [K170]	Tuftelin-interacting protein 11 OS=Homo sapiens OX=9606 GN=TFIP11 PE=1 SV=1	1	1849	0.825	0.838	0.891	0.907	93.8	103.4	91.2	106.2	105.4	90.8	110.5	67.4	134	100	100.2	88.4	82.9	112.3	102.9	89.1	107.4	102.1	90.5	121.5	105338	128172	78111.2	155420	115952	116225	102450	96085.6	130219	119374	103332	124510	118395	104920	140891	High
[R].EMPGVWGAGGSLKVTILQSSDSR.[A]	1xBiotin [K13]	1	14	Q9ULV3	Q9ULV3 [537-559]	Q9ULV3 1xBiotin [K549]	Cip1-interacting zinc finger protein OS=Homo sapiens OX=9606 GN=CIZ1 PE=1 SV=2	1	2601.28	0.768	1.053	0.89	0.845	75.3	112.1	118	99.8	94.8	139.1	28.4	81.8	37	121.8	140.4	131	128.2	110.6	98.2	108.5	123.8	125.9	103	22.2	77466.3	15803.3	45570.4	20590.2	67843.3	78190.4	72944.7	71410.7	61589.4	54669.5	60406.7	68934.6	70093.4	57355.5	12373.1	High
[K].AETNDSYHIILK.[-]	1xBiotin [K12]	1	24	Q12800	Q12800 [491-502]	Q12800 1xBiotin [K502]	Alpha-globin transcription factor CP2 OS=Homo sapiens OX=9606 GN=TFCP2 PE=1 SV=2	0	1629.79	0.804	0.78	0.89	0.874	100.8	113.2	86.4	100.8	98.9	98.1	84.8	100.1	110.2	124.6	107.2	84	97.2	84.1	98.1	96.3	105.3	93.2	96.4	120.3	503319	434911	513643	565407	639235	549731	430599	498454	431547	503317	493808	539945	477817	494244	617238	High
[K].AGDSLMVMIAMKMEHTIK.[S]	1xBiotin [K]; 3xOxidation [M]	1	157	Q96RQ3	Q96RQ3 [670-687]	Q96RQ3 1xBiotin [K]	Methylcrotonoyl-CoA carboxylase subunit alpha, mitochondrial OS=Homo sapiens OX=9606 GN=MCCC1 PE=1 SV=3	1	2280.06	3.938	0.831	0.89	0.22	276	65.9	54.7	89	14.5	95	226.5	133	206.1	24.1	31.8	26.4	2.7	228	183.5	42.9	3.1	5.3	7	284.7	3.62777e+06	8.65187e+06	5.08146e+06	7.87364e+06	921232	1.21315e+06	1.00793e+06	104405	8.70765e+06	7.00793e+06	1.63792e+06	119960	201065	266395	1.0875e+07	High
[R].YYKNIGLGFK.[T]	1xBiotin [K3]	1	2	P62280	P62280 [36-45]	P62280 1xBiotin [K38]	40S ribosomal protein S11 OS=Homo sapiens OX=9606 GN=RPS11 PE=1 SV=3	1	1428.73	2.702	0.886	0.89	1.042	251.1	79.1	42	50	77.7	290.3	26.1	291.8	26.3	91.4	108	112	48.5	23.3	96.1	54.8	57.8	71.3	89.8	112.5	61294.6	5507.47	61611.6	5556.45	19309.3	22803.1	23646.4	10244.9	4922.95	20292.9	11564.6	12210.3	15062.8	18969.4	23760.3	High
[K].SRPGSVVPTTLFQGIKTVNPTFR.[G]	1xBiotin [K16]	1	29	Q8TEY7	Q8TEY7 [243-265]	Q8TEY7 1xBiotin [K258]	Ubiquitin carboxyl-terminal hydrolase 33 OS=Homo sapiens OX=9606 GN=USP33 PE=1 SV=2	1	2728.46	0.756	0.811	0.889	0.874	87	115	93.1	104.5	100.4	91	80.3	86.9	114.7	111.7	120.4	115.6	92.9	90.7	104.2	107.1	82	92.9	109.4	100.2	897898	792318	856942	1.13169e+06	1.10253e+06	1.18792e+06	1.14051e+06	916449	894515	1.02841e+06	1.0565e+06	809326	916401	1.07944e+06	988837	High
[R].LVPSDKFSPR.[I]	1xBiotin [K6]	1	14	Q5SW79	Q5SW79 [1191-1200]	Q5SW79 1xBiotin [K1196]	Centrosomal protein of 170 kDa OS=Homo sapiens OX=9606 GN=CEP170 PE=1 SV=1	1	1371.71	0.622	0.874	0.889	0.931	84.2	112.3	98.1	100.7	104.6	96	10.6	87.9	154.3	102.7	117.3	102.5	103.5	92.1	105.2	91.3	111.5	109.3	110.2	105.6	209185	23210.1	191619	336289	223860	255733	223395	225652	200777	229282	198922	243144	238183	240104	230216	High
[K].GKSLEIQKPAVAPR.[H]	1xBiotin [K2]	1	3	P48634	P48634 [28-41]	P48634 1xBiotin [K29]	Protein PRRC2A OS=Homo sapiens OX=9606 GN=PRRC2A PE=1 SV=3	1	1719.96	0.191	0.858	0.888	0.77	26.4	143.8	91.9	127.8	110.1	39.2	32.5	6.8	25.7	177.2	204.8	22	191.4	113.2	157.4	176.3	27.9	135.7	157.6	32.3	24696.2	20458.9	4281.6	16173.1	111615	128983	13873.3	120523	71304.5	99141.6	111046	17592.5	85439.6	99286.3	20322.1	Not Found
[K].ISKFDFLVATSQSK.[M]	1xBiotin [K3]	1	8	Q9UMZ2	Q9UMZ2 [1034-1047]	Q9UMZ2 1xBiotin [K1036]	Synergin gamma OS=Homo sapiens OX=9606 GN=SYNRG PE=1 SV=2	1	1796.93	1.35	0.56	0.888	1.054	111.3	75	42	192.6	79.1	67.4	101.6	172.8	49.9	234.5	68.4	32.9	38.3	102.8	17	208.3	175.7	66.9	91.4	72.1	15249.5	22969.1	39091	11292.2	53037.9	15479.5	7432.04	8664.75	23245.6	3849.02	47108.4	39730.6	15137.5	20675	16310.9	High
[K].NNPATPSTAMGSSVPYSTAKTPHPVLTPVAANQAK.[Q]	1xBiotin [K]; 1xOxidation [M10]	1	34	P35658	P35658 [1130-1164]	P35658 1xBiotin [K]	Nuclear pore complex protein Nup214 OS=Homo sapiens OX=9606 GN=NUP214 PE=1 SV=2	1	3747.85	1.346	0.811	0.888	0.787	128.7	109.6	88.9	97.3	75.4	160.9	109.8	110.1	118.8	93.7	81.6	76.1	62.2	149.3	133.7	83.2	51.8	64.2	64.5	140.1	3.4298e+06	2.34e+06	2.34545e+06	2.53115e+06	1.99775e+06	1.73855e+06	1.62095e+06	1.3264e+06	3.18081e+06	2.84999e+06	1.77369e+06	1.10377e+06	1.36777e+06	1.37486e+06	2.98667e+06	High
[R].STTFEKSLLMGK.[E]	1xBiotin [K6]; 1xOxidation [M10]	1	22	Q13098	Q13098 [433-444]	Q13098 1xBiotin [K438]	COP9 signalosome complex subunit 1 OS=Homo sapiens OX=9606 GN=GPS1 PE=1 SV=4	1	1583.78	1.101	0.809	0.887	1.34	105.1	95.4	87	84.6	127.9	88.6	153.1	95.1	141.3	86.4	71.4	78.7	57.7	96.8	102.5	67.8	76.6	101.1	115.8	166.9	250879	433800	269513	400271	244800	202128	223060	163516	274240	290292	191956	217102	286468	327979	472903	High
[K].EQQKGVQPLTFG.[-]	1xBiotin [K4]	1	27	Q96BR5	Q96BR5 [220-231]	Q96BR5 1xBiotin [K223]	Cytochrome c oxidase assembly factor 7 OS=Homo sapiens OX=9606 GN=COA7 PE=1 SV=2	1	1557.77	0.948	0.868	0.886	0.966	103.5	109.2	90.2	88.1	109.1	127.7	79.1	101	93.9	121.3	106.5	87.7	88	105.2	86	84.6	107.5	117.1	106.4	88.1	7.03409e+06	4.35892e+06	5.56345e+06	5.17303e+06	6.68164e+06	5.86825e+06	4.83089e+06	4847026	5.79889e+06	4.7369e+06	4.66001e+06	5.92169e+06	6.45171e+06	5.86414e+06	4.85669e+06	High
[R].NEEENIYSVPHDSTQGKIITIR.[N]	1xBiotin [K17]	1	14	Q9NRY4	Q9NRY4 [1099-1120]	Q9NRY4 1xBiotin [K1115]	Rho GTPase-activating protein 35 OS=Homo sapiens OX=9606 GN=ARHGAP35 PE=1 SV=3	1	2769.35	0.696	1.031	0.886	0.695	34.7	139.4	138.9	120.6	66.4	209.4	34.5	23.3	156.2	33.4	138.8	102.5	138.3	161	120.1	29.6	140.2	66.1	123.5	23.2	149279	24627.1	16581.2	111380	23806.9	98959.4	73081.5	98612.4	114810	85624.1	21098.9	99981.7	47115.5	88074.4	16538.3	High
[M].PEPAKSAPAPK.[K]	1xBiotin [K5]	5	8	Q16778; P62807	Q16778 [2-12]; P62807 [2-12]	Q16778 1xBiotin [K6]; P62807 1xBiotin [K6]	Histone H2B type 2-E OS=Homo sapiens OX=9606 GN=H2BC21 PE=1 SV=3 Histone H2B type 1-C/E/F/G/I OS=Homo sapiens OX=9606 GN=H2BC4 PE=1 SV=4	1	1318.68	0.102	1.065	0.886	0.853	5.7	132.5	131.4	117.4	113	7.4	19.3	4.7	17.2	190.3	171.5	170.1	202.6	42.1	6.7	151.9	202.2	153	146.3	14.8	6941.57	18169.3	4423.75	16158.5	178937	161286	159970	190584	39590.7	6336.6	142853	190178	143861	137557	13899.9	Not Found
[R].TGAQQKMR.[I]	1xBiotin [K6]; 1xOxidation [M7]	1	11	Q7Z4S6	Q7Z4S6 [876-883]	Q7Z4S6 1xBiotin [K881]	Kinesin-like protein KIF21A OS=Homo sapiens OX=9606 GN=KIF21A PE=1 SV=2	1	1161.55	1.811	0.754	0.885	0.501	182.9	101	76.2	89.4	50.6	147.6	207	120.8	108.3	81.5	78.6	61.5	51.4	108.7	179.9	72.1	56.4	40.9	39.3	146.2	48345	67804.1	39568.6	35470.8	26701.2	25739.5	20133.4	16826.8	35598.8	58932.4	23627.7	18477.3	13386	12869.2	47887.5	High
[R].TKQPIPAAYNR.[Y]	1xBiotin [K2]	1	10	Q6P1J9	Q6P1J9 [282-292]	Q6P1J9 1xBiotin [K283]	Parafibromin OS=Homo sapiens OX=9606 GN=CDC73 PE=1 SV=1	1	1484.77	0.981	0.895	0.883	1.123	101.5	92.9	91	110.2	104.4	151.2	1.2	107.4	98.3	154.2	93.3	96.3	111.9	83.4	2.1	116.7	136.1	106.1	131.4	110.5	420898	3277.83	298858	273669	429128	259583	267950	311356	232205	5828.44	324700	378795	295310	365770	307402	High
[K].GKLWLFGK.[K]	1xBiotin [K2]	1	2	Q5T0N5	Q5T0N5 [320-327]	Q5T0N5 1xBiotin [K321]	Formin-binding protein 1-like OS=Homo sapiens OX=9606 GN=FNBP1L PE=1 SV=3	1	1174.64	0.535	0.586	0.883	0.805	91.5	139.5	74.9	79	115	103.5	27.5	94.7	69.5	144.3	193.5	113.3	77.5	43.9	61.4	81.7	194.1	118.9	155.7	20.7	24795.4	6599.28	22686.9	16666.9	34575.3	46380.7	27155.9	18571.1	10510.4	14711.8	19589.7	46518.5	28487.5	37318.6	4952.62	Not Found
[K].LNGHQLENHALKVSYIPDEQIAQGPENGR.[R]	1xBiotin [K12]	1	4	Q9NZI8	Q9NZI8 [139-167]	Q9NZI8 1xBiotin [K150]	Insulin-like growth factor 2 mRNA-binding protein 1 OS=Homo sapiens OX=9606 GN=IGF2BP1 PE=1 SV=2	1	3453.7	0.682	0.604	0.882	0.927	94.6	125.8	51.9	111	116.7	32.4	55.4	191.7	73.7	47.5	357.4	30.4	284.8	28.7	65	62	70.4	68.3	71.6	60.7	10975.3	18792.7	64984.3	24993.3	16096.7	121173	10306.1	96545.5	9729.53	22043.5	21033.7	23874.2	23172.6	24265.4	20565.6	Not Found
[K].SYDVKNPSPLLMQNQNTR.[Q]	1xBiotin [K5]; 1xOxidation [M12]	1	11	O43303	O43303 [544-561]	O43303 1xBiotin [K548]	Centriolar coiled-coil protein of 110 kDa OS=Homo sapiens OX=9606 GN=CCP110 PE=1 SV=3	1	2347.12	1.314	0.761	0.882	0.939	134.2	102.1	77.7	90.1	95.9	102.4	162.3	122.4	143.1	93.1	74.8	70.8	32.5	127.8	182.8	58.9	82.1	3	87.5	156.4	177302	281039	211912	247783	161212	129551	122604	56278.4	221180	316383	101888	142171	5175.82	151432	270739	High
[M].ARPDDEEGAAVAPGHPLAKGYLPLPR.[G]	1xBiotin [K19]	1	1	Q9Y5Y0	Q9Y5Y0 [2-27]	Q9Y5Y0 1xBiotin [K20]	Feline leukemia virus subgroup C receptor-related protein 1 OS=Homo sapiens OX=9606 GN=FLVCR1 PE=1 SV=1	1	2923.49	0.813	1.06	0.882	0.515	94.7	134.7	120.6	115	35	130.5	87.7	112	22.1	160.6	159.2	205.5	23.5	142.6	35.5	136	141.6	19.3	82.6	41.3	66644.4	44798.1	57160.7	11300.4	81978.9	81290	104911	11974.6	72785.5	18137.6	69414	72265.1	9845.64	42188.4	21093.5	Peak Found
[K].YSTIPKFGIEK.[E]	1xBiotin [K6]	1	4	O14964	O14964 [197-207]	O14964 1xBiotin [K202]	Hepatocyte growth factor-regulated tyrosine kinase substrate OS=Homo sapiens OX=9606 GN=HGS PE=1 SV=1	1	1508.78	0.075	0.705	0.881	0.498	11.6	154.1	118.4	135.7	80.2	12.7	6.6	126.7	91.9	168.9	188.4	132.8	129.7	18.9	151.4	148.7	131.6	87.8	93.7	10.1	10315.7	5342.77	102997	74678.5	137256	153078	107953	105411	15391.9	123035	120889	106986	71392.6	76159	8206.67	High
[R].ASCPGKISVPPVR.[N]	1xBiotin [K6]; 1xCarbamidomethyl [C3]	1	15	O14531	O14531 [520-532]	O14531 1xBiotin [K525]	Dihydropyrimidinase-related protein 4 OS=Homo sapiens OX=9606 GN=DPYSL4 PE=1 SV=2	1	1593.82	1.312	0.936	0.879	0.905	128.1	97.6	95.3	90.8	88.3	137.7	166.9	79.6	124.6	99.7	104.9	102.4	116.6	69.5	97.6	65.2	109.5	95	114.3	16.6	162401	196816	93875.7	146911	117568	123738	120801	137472	81928.1	115106	76828.8	129145	111995	134732	19562.2	High
[R].LNPDGKSIR.[N]	1xBiotin [K6]	1	15	P25685	P25685 [190-198]	P25685 1xBiotin [K195]	DnaJ homolog subfamily B member 1 OS=Homo sapiens OX=9606 GN=DNAJB1 PE=1 SV=4	1	1225.64	0.087	0.651	0.879	0.829	12.6	145.1	94.4	127.5	120.3	12	0.9	163.4	136	138.7	139.8	88.3	90.3	123.2	7.6	121.9	135.9	106.3	115	120.6	286042	22120.8	3.88614e+06	3.23602e+06	3.30012e+06	3.32497e+06	2.10147e+06	2.14709e+06	2.9306e+06	181122	2.90048e+06	3.23419e+06	2.52805e+06	2.73667e+06	2.86959e+06	High
[R].EGKYIPLPQR.[V]	1xBiotin [K3]	1	26	Q8WWM7	Q8WWM7 [346-355]	Q8WWM7 1xBiotin [K348]	Ataxin-2-like protein OS=Homo sapiens OX=9606 GN=ATXN2L PE=1 SV=2	1	1426.75	0.897	0.959	0.879	0.949	95.7	106.7	103.5	92.9	101.2	112.9	79.1	93.3	104	105.6	101.7	101	101.3	90	90.6	89.4	124.7	112.8	98.7	94.8	1.88369e+06	1.31997e+06	1.55708e+06	1.73522e+06	1.76206e+06	1.69662e+06	1.68401e+06	1.69023e+06	1.50205e+06	1.51088e+06	1.49055e+06	2.08002e+06	1.88079e+06	1.64614e+06	1.58199e+06	High
[K].FLPNAPKALIVEPSR.[E]	1xBiotin [K7]	1	38	Q92499	Q92499 [282-296]	Q92499 1xBiotin [K288]	ATP-dependent RNA helicase DDX1 OS=Homo sapiens OX=9606 GN=DDX1 PE=1 SV=2	1	1878.03	0.635	0.908	0.878	0.803	81.1	114.4	106.2	106.5	91.8	82.3	82.2	65.9	132.7	103.9	115.9	86.1	120.5	107.6	114.8	91.2	108	92.3	93.1	103.6	466187	465511	373324	751306	588113	656350	487802	682311	609346	649980	516512	611302	522414	526932	586624	High
[K].NASTVVVSDKYNLKPIPLK.[R]	1xBiotin [K]	1	33	Q96QC0	Q96QC0 [226-244]	Q96QC0 1xBiotin [K]	Serine/threonine-protein phosphatase 1 regulatory subunit 10 OS=Homo sapiens OX=9606 GN=PPP1R10 PE=1 SV=1	1	2312.27	0.67	0.913	0.878	0.885	77.1	115.2	105.2	100.5	102	79.4	56.5	93.7	118.6	108.7	128.4	108.3	119.1	98.1	103.5	119.5	95.4	119.4	105	46.5	404845	288298	477564	604615	554089	654496	552306	607024	500270	527822	609274	486509	609004	535306	236906	High
[K].KDMSPQK.[F]	1xBiotin [K1]	1	2	Q96SW2	Q96SW2 [407-413]	Q96SW2 1xBiotin [K407]	Protein cereblon OS=Homo sapiens OX=9606 GN=CRBN PE=1 SV=1	1	1059.5	0.586	0.793	0.877	0.715	79.2	121.6	96.4	114.9	87.9	80.1	55.6	96.8	94.9	165.1	123	97.6	105.5	85.9	71.8	116.3	144.8	118.1	88.9	55.3	217877	151300	263302	258026	448951	334484	265330	286958	233667	195098	316203	393769	321036	241755	150445	Peak Found
[K].NPDFKVFR.[Y]	1xBiotin [K5]	1	10	Q15020	Q15020 [786-793]	Q15020 1xBiotin [K790]	Squamous cell carcinoma antigen recognized by T-cells 3 OS=Homo sapiens OX=9606 GN=SART3 PE=1 SV=1	1	1248.62	1.105	0.873	0.876	1.03	114.5	103.6	90.4	90.7	100.8	109.3	134.2	113.2	124.4	102.4	62	91.3	75.2	89.4	108	87.8	89.7	85.2	99.7	128.1	105924	130141	109758	120605	99283.9	60108.2	88510.5	72938.3	86696.8	104720	85065	86951.5	82568.2	96652.8	124178	Peak Found
[K].EGVLYVGSKTK.[E]	1xBiotin [K]	1	5	P37840	P37840 [35-45]	P37840 1xBiotin [K]	Alpha-synuclein OS=Homo sapiens OX=9606 GN=SNCA PE=1 SV=1	1	1406.73	0.431	0.873	0.875	0.847	46.6	126.1	110.1	110.4	106.8	79.9	3.9	54.4	7.1	185.4	147.2	128.5	149.3	73.9	68.6	128.9	155.8	124.6	130.4	62.1	226809	10952.4	154309	20230.1	526053	417865	364661	423678	209790	194783	365739	442081	353746	370110	176141	Peak Found
[K].VELFSKMR.[V]	1xBiotin [K6]; 1xOxidation [M7]	1	2	Q15154	Q15154 [394-401]	Q15154 1xBiotin [K399]	Pericentriolar material 1 protein OS=Homo sapiens OX=9606 GN=PCM1 PE=1 SV=5	1	1251.62	0.913	0.687	0.875	0.829	117.2	121.1	67	94.2	100.5	61.1	147.4	107.4	161.4	111	77.2	61.3	53	113	141.2	78.1	86.3	92	82.2	127.3	91442.1	220443	160624	241390	165970	115500	91746.1	79328.9	169008	211208	116889	129104	137661	123024	190399	Peak Found
[R].FTHSEKFTFHLEPQAQATQVSDVPATSR.[R]	1xBiotin [K6]	1	15	O60826	O60826 [293-320]	O60826 1xBiotin [K298]	Coiled-coil domain-containing protein 22 OS=Homo sapiens OX=9606 GN=CCDC22 PE=1 SV=1	1	3385.63	0.504	0.777	0.874	0.048	78.3	155.3	120.7	138.3	7.5	112.1	84.1	43	159.9	181.6	166.6	129.5	146.2	7.3	148.5	139.8	148.5	8	5.8	19.1	108610	81408	41672.4	154848	175900	161397	125429	141618	7099.64	143838	135387	143783	7745.34	5576.81	18480.5	High
[K].FMPNNQLNYKSTQLSHLVYR.[-]	1xBiotin [K10]	1	13	Q9UM82	Q9UM82 [501-520]	Q9UM82 1xBiotin [K510]	Spermatogenesis-associated protein 2 OS=Homo sapiens OX=9606 GN=SPATA2 PE=1 SV=2	1	2679.32	0.92	0.692	0.873	1.275	22.2	24.1	140.8	169.7	143.2	105.5	17.3	17.8	18.6	247.3	19.3	163.8	12.8	112.7	16.2	135.8	182.5	315.4	20.5	114.6	87883.4	14407.4	14817.8	15467.8	206047	16098.1	136529	10700.3	93889.6	13504.7	113160	152073	262812	17078.6	95484.6	High
[K].ELHGTSIVPKLQAITASSANLR.[H]	1xBiotin [K10]	1	1	Q9Y2K7	Q9Y2K7 [809-830]	Q9Y2K7 1xBiotin [K818]	Lysine-specific demethylase 2A OS=Homo sapiens OX=9606 GN=KDM2A PE=1 SV=3	1	2532.36	1.055	1.037	0.873	0.63	113.6	105.6	109.5	96.6	74.7	155.6	71.7	113	105.1	98.5	147.5	104.5	111.7	109	113.4	86	96.1	74.3	20.7	92.9	50928.3	23469.7	36966.7	34385.4	32243.8	48274.7	34198.8	36549.4	35656	37102.2	28142.9	31432.4	24324.4	6762.58	30407.6	Peak Found
[-].MQAFLKGTSISTKPPLTK.[D]	1xAcetyl [N-Term]; 1xBiotin [K6]	1	6	P35249	P35249 [1-18]	P35249 1xAcetyl [N-Term]; 1xBiotin [K6]	Replication factor C subunit 4 OS=Homo sapiens OX=9606 GN=RFC4 PE=1 SV=2	1	2216.18	0.867	1.32	0.872	1.105	76.8	88.6	116.9	97.7	120	116.4	15.8	87.6	101.1	130.7	83.2	34.9	133.4	178.8	56.1	111.5	113.9	136.9	144.5	55.2	30199.6	4091.85	22731.4	26226.2	33910.1	21599.5	9058.02	34626.6	46399.8	14568.7	28930.4	29561.1	35530.4	37484.8	14321.5	Peak Found
[K].SSTHNKPSEGKAANPK.[M]	1xBiotin [K]	1	54	Q9NUQ6	Q9NUQ6 [391-406]	Q9NUQ6 1xBiotin [K]	SPATS2-like protein OS=Homo sapiens OX=9606 GN=SPATS2L PE=1 SV=2	1	1878.91	0.906	0.804	0.871	0.813	108.7	117.5	86.2	93.2	94.4	112.5	110.7	75	124.2	119.6	102.5	87.4	99.8	87.8	94.9	89.3	108.3	90.9	96.1	101	325674	320211	216962	359351	346225	296629	252977	288795	254102	274557	258297	313304	263082	278135	292291	High
[R].GLKLEAIVQK.[I]	1xBiotin [K3]	2	6	Q9UGU0	Q9UGU0 [1349-1358]	Q9UGU0 1xBiotin [K1351]	Transcription factor 20 OS=Homo sapiens OX=9606 GN=TCF20 PE=1 SV=3	1	1324.77	0.346	0.786	0.871	0.297	47.9	158.1	126.2	120.8	47	94.2	21.4	55.8	61.9	193.6	184.1	146.9	152.2	12	140.6	168.5	137.9	17.8	58.5	54.7	34389.6	7814.49	20359.6	22582.1	70673	67199.8	53616.6	55566.4	4363.3	51321.7	61526.9	50337.4	6497.75	21367.4	19962.5	High
[R].VTGNFKHASPILPITEFSDIPR.[R]	1xBiotin [K6]	1	177	P42167	P42167 [298-319]	P42167 1xBiotin [K303]	Lamina-associated polypeptide 2, isoforms beta/gamma OS=Homo sapiens OX=9606 GN=TMPO PE=1 SV=2	1	2665.38	0.895	1.005	0.87	1.023	90.4	101	111.4	87.9	109.3	90.9	75	109.1	101.6	91.1	120.8	121.4	89.9	112	88.5	99.2	81.6	115.6	110	93.3	3.25636e+07	2.68608e+07	3.90547e+07	3.63856e+07	3.26373e+07	4.32709e+07	4.34663e+07	3.21799e+07	4.01174e+07	3.16729e+07	3.55043e+07	2.92251e+07	4.13786e+07	3.93947e+07	3.33934e+07	High
[R].STVSKSK.[D]	1xBiotin [K]	1	20	Q96A65	Q96A65 [12-18]	Q96A65 1xBiotin [K]	Exocyst complex component 4 OS=Homo sapiens OX=9606 GN=EXOC4 PE=1 SV=1	1	962.498	1.162	0.832	0.869	0.787	119.6	102.9	85.6	89.4	102.4	117.6	119.7	134.3	134.8	103	85.5	80.5	98.1	85.7	91.3	86.3	89.5	102.6	65.1	106	262499	267114	299688	300736	229944	190886	179671	218901	191260	203688	192621	199826	228877	145277	236661	High
[K].GFGGKYGVQK.[D]	1xBiotin [K5]	1	3	Q14247	Q14247 [305-314]	Q14247 1xBiotin [K309]	Src substrate cortactin OS=Homo sapiens OX=9606 GN=CTTN PE=1 SV=2	1	1266.63	0.929	1.05	0.868	0.87	98.5	106	111.3	91.9	92.3	122.6	75.3	100.6	102.5	117.5	108.2	113.6	131.8	67.9	92.5	102	93.8	94.2	125.3	52.1	369493	226956	303109	308731	353963	326135	342344	397196	204517	278606	307258	282663	283856	377480	157040	Peak Found
[K].TMSAKEK.[SG]	1xBiotin [K]	3	3	P26583; P09429	P26583 [51-57]; P09429 [51-57]	P26583 1xBiotin [K]; P09429 1xBiotin [K]	High mobility group protein B2 OS=Homo sapiens OX=9606 GN=HMGB2 PE=1 SV=2 High mobility group protein B1 OS=Homo sapiens OX=9606 GN=HMGB1 PE=1 SV=3	1	1020.49	0.442	1.017	0.868	0.543	50.4	135.2	140.5	100.6	73.3	63.4	50.5	43.1	84.9	135.6	143.5	140.9	145.9	85.5	73.7	100.9	161.9	73.6	164.8	31.6	18130	14444.6	12323.1	24267.2	38747.2	41025.2	40281.6	41705.1	24446.5	21063.7	28852.1	46287.7	21023.2	47112.2	9042.88	Not Found
[K].GATPGKALVATPGK.[K]	1xBiotin [K6]	1	3	P19338	P19338 [111-124]	P19338 1xBiotin [K116]	Nucleolin OS=Homo sapiens OX=9606 GN=NCL PE=1 SV=3	1	1493.81	0.856	0.838	0.868	1.003	90.4	105.6	106.5	91.6	105.9	88.9	94.1	95.3	96.4	137.9	109.9	115.6	110.8	1.7	93.6	95.4	116.8	130.4	103	110.3	556975	589576	597122	604272	863917	688590	724094	694382	10568.3	586209	597637	732101	816990	645456	690913	Peak Found
[K].NFLFPPQKLEK.[K]	1xBiotin [K]	1	15	Q9C0B7	Q9C0B7 [1078-1088]	Q9C0B7 1xBiotin [K]	Transport and Golgi organization protein 6 homolog OS=Homo sapiens OX=9606 GN=TANGO6 PE=1 SV=2	1	1586.84	1.044	0.792	0.867	0.76	110.6	116.3	84.7	100.9	87.5	83.3	151.6	115.7	128.2	121.7	79.8	67	101.5	88.6	105.5	110.7	70.2	87.3	97.4	91.5	103555	188319	143731	159272	151157	99188.1	83303.6	126175	110051	131082	137535	87228.8	108419	121033	113688	High
[R].YQKSTELLIR.[K]	1xBiotin [K3]	5	1	P84243; P68431	P84243 [55-64]; P68431 [55-64]	P84243 1xBiotin [K57]; P68431 1xBiotin [K57]	Histone H3.3 OS=Homo sapiens OX=9606 GN=H3-3A PE=1 SV=2 Histone H3.1 OS=Homo sapiens OX=9606 GN=H3C1 PE=1 SV=2	1	1476.79	0.73	0.481	0.866	0.256	53.6	209.9	38.5	181.9	16.1	40.8	331	30.7	42	199.2	160	29.4	95.9	24.4	222.2	138.6	29.8	12.3	10.8	132.8	21386.7	173333	16065.3	22016.6	104308	83772.8	15374.1	50187.9	12756.5	116362	72579.7	15627.1	6433.24	5629.67	69547.4	Not Found
[R].VGKVEHGSVALPAIMR.[S]	1xBiotin [K3]	1	8	Q9Y490	Q9Y490 [439-454]	Q9Y490 1xBiotin [K441]	Talin-1 OS=Homo sapiens OX=9606 GN=TLN1 PE=1 SV=3	1	1890.01	0.649	0.989	0.864	0.887	70.6	114.8	113.6	99.2	101.9	72	64.7	95.5	99.7	136.4	117	115.8	130.7	108.9	67.5	101.2	125.8	141	103.9	20	56659.5	50938.9	75190	78514.5	107393	92141	91159.6	102872	85749.4	53138.8	79647.3	99006.4	111009	81761.6	15746.5	High
[R].AGAISASGPELQGAGHSKLQVTMPGIK.[V]	1xBiotin [K18]; 1xOxidation [M23]	1	12	Q09666	Q09666 [226-252]	Q09666 1xBiotin [K243]	Neuroblast differentiation-associated protein AHNAK OS=Homo sapiens OX=9606 GN=AHNAK PE=1 SV=2	1	2847.45	1.946	0.848	0.861	0.987	177.2	81.9	72.2	87.8	80.8	144.8	177.1	165.6	153.2	74.4	76.5	67.5	34.5	129.9	131.9	82.1	9.3	75.5	8.3	169.3	367942	450126	420862	389214	189123	194460	171568	87788.8	329986	335289	208555	23723.8	191960	21056.7	430209	High
[R].EISLLKELR.[H]	1xBiotin [K6]	1	2	P06493	P06493 [51-59]	P06493 1xBiotin [K56]	Cyclin-dependent kinase 1 OS=Homo sapiens OX=9606 GN=CDK1 PE=1 SV=3	1	1326.74	0.724	0.845	0.861	0.962	105.9	146.4	123.7	36.6	87.4	122	115.7	20	159.9	166.3	28.3	135.1	138.5	116.4	143.2	24.6	40	95.5	34.4	160	59526.2	56480.8	9783.72	78044.6	81143.5	13786	65924.1	67570.3	56820.2	69870.1	12021.5	19507.7	46611.7	16807.8	78084	Peak Found
[K].YAKQHVPEQHPK.[D]	1xBiotin [K3]	1	7	Q9H3U1	Q9H3U1 [615-626]	Q9H3U1 1xBiotin [K617]	Protein unc-45 homolog A OS=Homo sapiens OX=9606 GN=UNC45A PE=1 SV=1	1	1687.84	0.938	1.187	0.86	0.75	95.9	102.2	121.3	87.9	92.7	61.3	89.1	143.8	95	124.2	90.7	90.2	173.2	112.7	65.4	125.9	81.6	92.9	68	86.2	37379.4	54305.6	87681.8	57879.6	75680.1	55259.7	54956.8	105564	68698.2	39871.5	76730.5	49759.4	56611.5	41437.6	52515.3	Peak Found
[K].LQEYNVGGKVIHLVER.[A]	1xBiotin [K9]	1	4	P46379	P46379 [72-87]	P46379 1xBiotin [K80]	Large proline-rich protein BAG6 OS=Homo sapiens OX=9606 GN=BAG6 PE=1 SV=2	1	2080.1	0.226	0.298	0.858	0.725	39.4	174.5	51.9	107.6	126.6	46.2	48	40.2	258.1	204.8	14.8	66.1	23	60.9	19.5	221.4	126.3	148.5	160.3	61.7	15625.8	16240	13597.2	87279.4	69257.6	5000.33	22361.8	7791.19	20605.4	6602.33	74879.7	42712.7	50235.5	54200.3	20869.9	Not Found
[R].FGAGTLKSLHYD.[-]	1xBiotin [K7]	1	15	Q5HYI8	Q5HYI8 [225-236]	Q5HYI8 1xBiotin [K231]	Rab-like protein 3 OS=Homo sapiens OX=9606 GN=RABL3 PE=1 SV=1	1	1534.74	0.743	0.706	0.858	0.936	87.6	117.8	83.2	101.1	110.3	88.1	95.6	84.8	121.4	118.5	117	79.9	83.7	100.5	101.6	94.6	109.9	110.9	121.2	72.5	140315	152322	135145	193423	188737	186394	127257	133311	160077	161868	150645	175133	176618	193041	115582	High
[K].LGKTIVITK.[T]	1xBiotin [K3]	1	15	Q96NC0	Q96NC0 [62-70]	Q96NC0 1xBiotin [K64]	Zinc finger matrin-type protein 2 OS=Homo sapiens OX=9606 GN=ZMAT2 PE=1 SV=1	1	1198.72	0.669	0.891	0.857	0.726	80.7	120.7	107.5	103.4	87.6	87.9	70.8	87.2	75.5	130.4	141	116.2	81.9	122.1	116	111.7	83	97.2	94.6	84.7	584905	470999	580580	502557	867787	938345	773280	545156	812740	772061	743849	552268	646755	630020	563607	High
[-].MKIEEVK.[S]	1xBiotin [K2]	1	14	Q9Y265	Q9Y265 [1-7]	Q9Y265 1xBiotin [K2]	RuvB-like 1 OS=Homo sapiens OX=9606 GN=RUVBL1 PE=1 SV=1	1	1102.56	0.397	0.921	0.856	1.085	46.8	118.2	108.8	97.9	128.3	56.1	25.5	59.9	47.4	150.8	141.6	130.4	162.7	39.2	40.5	117.3	168.4	170.2	153.7	36.3	739384	336588	789406	624471	1.9891e+06	1.86742e+06	1.71977e+06	2145180	517136	534540	1.54739e+06	2.22038e+06	2.24519e+06	2.02685e+06	479164	High
[K].VAPVINNGSPTILGKR.[S]	1xBiotin [K15]	1	3	Q13330	Q13330 [568-583]	Q13330 1xBiotin [K582]	Metastasis-associated protein MTA1 OS=Homo sapiens OX=9606 GN=MTA1 PE=1 SV=2	1	1862.03	0.991	0.929	0.856	0.986	75.1	114.9	106.7	90	113.3	72.2	139.5	61.4	140.8	110.6	58.2	103.1	102.7	59.6	173	86.6	49.8	109	105.9	127.5	72897.7	140814	61941.6	142067	111599	58760.8	104003	103672	60158.3	174597	87439.1	50284.3	110015	106845	128675	Peak Found
[K].GKHGFSDNQK.[L]	1xBiotin [K2]	1	4	Q8WW12	Q8WW12 [151-160]	Q8WW12 1xBiotin [K152]	PEST proteolytic signal-containing nuclear protein OS=Homo sapiens OX=9606 GN=PCNP PE=1 SV=2	1	1343.62	0.743	0.794	0.855	0.86	89	119.9	83.3	104.6	103.1	101	96.4	67.3	77.8	156.1	129.9	90.3	143.3	61.8	113.2	64.1	133.4	111.7	143.1	10.5	85347.7	81459.7	56892.9	65753.6	131838	109702	76250.2	121031	52230.4	95654.3	54190.5	112707	94368	120894	8833.64	High
[K].VNHVEKPPK.[V]	1xBiotin [K6]	1	2	P46821	P46821 [571-579]	P46821 1xBiotin [K576]	Microtubule-associated protein 1B OS=Homo sapiens OX=9606 GN=MAP1B PE=1 SV=2	0	1273.67	1.089	1.098	0.855	0.793	100.8	123.8	103.1	94.1	78.2	86.7	149.8	96.5	120.7	118.5	79.6	87.4	147.9	98.7	103.1	90	85.6	74.9	64.8	95.7	41201	71171.4	45844.4	57343.5	56285.1	37825.6	41544.5	70242.6	46872.7	49003.2	42765.5	40663.4	35566	30798.3	45476	Peak Found
[K].KQPSVLVTFPKEER.[K]	1xBiotin [K11]	1	10	O75179	O75179 [1651-1664]	O75179 1xBiotin [K1661]	Ankyrin repeat domain-containing protein 17 OS=Homo sapiens OX=9606 GN=ANKRD17 PE=1 SV=3	2	1884	0.616	0.772	0.854	0.814	75.6	122.8	94.8	106.8	100	81.9	14.1	78.3	129.8	126.6	127.2	86.3	98.2	120.2	95.9	110.6	110.8	103.5	114.3	102.3	140306	24218.2	134187	222366	216883	217970	147915	168256	206004	164357	189467	189884	177370	195775	175326	High
[K].ATQWNSAEEGLPTNSTSDSRPKSSSPIR.[L]	1xBiotin [K22]	1	14	Q9Y2I7	Q9Y2I7 [1690-1717]	Q9Y2I7 1xBiotin [K1711]	1-phosphatidylinositol 3-phosphate 5-kinase OS=Homo sapiens OX=9606 GN=PIKFYVE PE=1 SV=3	1	3229.52	0.888	1.249	0.853	1.035	8.6	139.6	128.1	119	104.7	4	9.1	145.3	157.1	4.5	148	119.2	196.2	135.8	1.5	126.2	172.1	111	162.7	7.3	9680.86	22023.2	352687	381499	10907.2	359248	289433	476418	329766	3576.33	306373	417701	269525	394990	17834	High
[R].SDDMFTFHGPGKSVFGTPTLETANK.[N]	1xBiotin [K12]; 1xOxidation [M4]	1	23	P49792	P49792 [1128-1152]	P49792 1xBiotin [K1139]	E3 SUMO-protein ligase RanBP2 OS=Homo sapiens OX=9606 GN=RANBP2 PE=1 SV=2	1	2926.34	1.307	0.773	0.852	0.8	138.4	105.9	81.9	89.1	84.7	104.2	116.1	118.1	177.5	66.2	88.8	68.7	45.9	148.3	164.2	74.7	56.4	60.7	71.1	139	511330	569888	579916	871616	324829	436078	337274	225530	728082	806193	366851	276872	298116	348877	682392	High
[K].SLLGQNVSTKSPFIYSPIIAHNR.[G]	1xBiotin [K10]	1	8	Q96Q05	Q96Q05 [559-581]	Q96Q05 1xBiotin [K568]	Trafficking protein particle complex subunit 9 OS=Homo sapiens OX=9606 GN=TRAPPC9 PE=1 SV=2	1	2768.46	0.537	0.294	0.852	0.76	99.5	103.7	44.4	95.2	157.3	36.4	67.5	124.9	70.3	67.8	310.4	30.1	91.3	16.8	57.8	190.5	64.6	236	106.7	28.9	12768.7	23643.1	43763.5	24636.5	23764.5	108743	10556	31994.2	5870.49	20248.4	66763	22619	82693.4	37380.7	10127	Not Found
[K].QYGLKMK.[T]	1xBiotin [K5]	1	5	Q9UQ80	Q9UQ80 [254-260]	Q9UQ80 1xBiotin [K258]	Proliferation-associated protein 2G4 OS=Homo sapiens OX=9606 GN=PA2G4 PE=1 SV=3	1	1093.55	0.788	0.957	0.851	0.829	88.2	113.2	108.3	96.4	93.8	135.6	86.9	82.8	128.3	105.1	111.5	155.2	106.7	82.9	2.9	94.9	121.8	92.4	79.4	113.6	676892	433817	413488	640275	524596	556701	774639	532832	413658	14447.1	473991	607847	461515	396268	567203	Peak Found
[K].HALFPELPKSALFSESQK.[A]	1xBiotin [K9]	1	8	Q96JM3	Q96JM3 [557-574]	Q96JM3 1xBiotin [K565]	Chromosome alignment-maintaining phosphoprotein 1 OS=Homo sapiens OX=9606 GN=CHAMP1 PE=1 SV=2	1	2255.15	0.69	1.228	0.851	0.93	18.6	123.5	151.8	105.2	100.9	15.2	17.4	180.3	150.9	22.1	115.4	141.7	112.5	185.2	98.2	103.5	83.6	159	94.3	20.6	9395.13	10710.3	111128	93002.4	13624.5	71089.9	87333.8	69321.3	114119	60511.3	63801.8	51530.4	97966.8	58079.9	12667.2	Not Found
[K].NVGSTGVAKIIISK.[H]	1xBiotin [K9]	1	7	Q15648	Q15648 [1383-1396]	Q15648 1xBiotin [K1391]	Mediator of RNA polymerase II transcription subunit 1 OS=Homo sapiens OX=9606 GN=MED1 PE=1 SV=4	1	1612.91	1.069	0.902	0.85	0.742	113.5	106.2	98.7	102.7	78.9	98.1	185.8	103.3	130.1	94.2	96.6	103.4	84.9	89.8	110.5	93.4	75.3	69.9	71.8	93	91902	174037	96743.1	121865	88191.5	90473.6	96833.6	79516.8	84088.4	103527	87528.4	70570.2	65437	67217.5	87109.1	High
[K].VIMPLGSKLTGVIVENENITK.[E]	1xBiotin [K8]	1	8	Q8NFC6	Q8NFC6 [1382-1402]	Q8NFC6 1xBiotin [K1389]	Biorientation of chromosomes in cell division protein 1-like 1 OS=Homo sapiens OX=9606 GN=BOD1L1 PE=1 SV=2	1	2481.35	0.274	1.21	0.847	1.022	31	113.4	109.5	116.6	129.5	7.6	47	36.5	44.9	133.6	163.7	129	198.1	94.3	28.5	137.4	138.7	167.3	152.6	20.7	3523.89	21799.2	16954.4	20819.5	61988.7	75943.3	59843	91896.2	43722.2	13229.8	63759.4	64329.3	77593.5	70798.1	9616.51	Not Found
[R].KGPELPLVPVK.[R]	1xBiotin [K1]	1	1	Q96DI7	Q96DI7 [8-18]	Q96DI7 1xBiotin [K8]	U5 small nuclear ribonucleoprotein 40 kDa protein OS=Homo sapiens OX=9606 GN=SNRNP40 PE=1 SV=1	1	1402.81	0.208	1.1	0.847	1.475	22.6	108.6	119.5	92	157.3	126.3	16.6	21.9	122.7	105.2	88.3	32.3	149	115.8	30.7	89.1	119.4	130.3	152.4	199.9	87305.6	11463	15126.7	84860.8	72762.9	61034.4	22361.8	103026	80053.3	21248.7	61615.4	82582.1	90052.6	105377	138203	Peak Found
[R].HSPHHLKEQHHIR.[G]	1xBiotin [K7]	1	25	Q9Y618	Q9Y618 [1340-1352]	Q9Y618 1xBiotin [K1346]	Nuclear receptor corepressor 2 OS=Homo sapiens OX=9606 GN=NCOR2 PE=1 SV=3	1	1881.94	1.761	1.432	0.846	1.547	134.5	89.4	83.4	71.2	121.5	171.5	133.5	90.7	39.3	97.4	88.7	82.8	139.4	78.8	82.4	70.7	69.5	150.6	120.5	84.2	138545	107832	73284.4	31713.9	78663.8	71661.5	66898.4	112649	63657.2	66579.9	57120.8	56187.9	121656	97393.6	68059.4	High
[K].DLGLKTSSLVLEK.[C]	1xBiotin [K5]	1	5	Q8IWB9	Q8IWB9 [392-404]	Q8IWB9 1xBiotin [K396]	Testis-expressed protein 2 OS=Homo sapiens OX=9606 GN=TEX2 PE=1 SV=2	1	1628.89	0.941	1.308	0.846	1.285	89.3	94.9	107.9	80.3	127.5	93.3	34.8	150.7	81.7	104.4	99.2	109.9	112.8	136.6	20.8	84	113.4	133.3	134.2	90.8	62798	23416	101354	54993.3	70257.6	66746.1	73927.5	75876.6	91902.8	14021.1	56492	76256.3	89691.6	90280.9	61066.4	Peak Found
[K].GPIKWVITDAEK.[N]	1xBiotin [K4]	1	18	P48552	P48552 [1040-1051]	P48552 1xBiotin [K1043]	Nuclear receptor-interacting protein 1 OS=Homo sapiens OX=9606 GN=NRIP1 PE=1 SV=2	1	1582.83	0.818	1.137	0.845	1.023	87.7	107.1	121.8	78.6	104.9	137.4	83.6	60.2	87.5	102.2	112.1	116.2	136.1	86.3	120.2	75	73.9	94.6	100.1	114.6	103651	63089.6	45420.7	66001.6	77089.8	84518.4	87651.7	102637	65110	90622.8	56572.3	55747	71323.9	75473	86449.1	High
[K].AASVPVKGSLGQGTAPVLPGK.[T]	1xBiotin [K7]	1	16	Q13428	Q13428 [726-746]	Q13428 1xBiotin [K732]	Treacle protein OS=Homo sapiens OX=9606 GN=TCOF1 PE=1 SV=3	1	2160.18	0.754	0.964	0.841	0.854	71.4	141.2	148.5	72	66.9	129.5	72.5	51.8	68.6	158.6	143.5	150.9	153	11.5	57.7	73.1	164.2	135.4	68	61.6	223658	125322	89472.5	118588	274002	247994	260765	264247	19810.6	99758.8	126341	283674	233978	117433	106406	High
[R].SAPGGGSKVPQK.[K]	1xBiotin [K8]	1	9	P06748	P06748 [143-154]	P06748 1xBiotin [K150]	Nucleophosmin OS=Homo sapiens OX=9606 GN=NPM1 PE=1 SV=2	1	1338.68	0.89	0.65	0.839	1.448	120.6	94	53.9	94.3	137.2	132.5	44.4	116.1	148.8	90.5	79.5	51.7	120.9	51.9	65.5	90.8	124.9	132.1	135	115.2	130348	43694.8	114246	146416	89044.9	78252.3	50856.7	118963	51067.3	64387.9	89334.5	122912	129978	132778	113303	High
[K].GGVGKLVTLR.[N]	1xBiotin [K5]	1	15	Q8IX01	Q8IX01 [239-248]	Q8IX01 1xBiotin [K243]	SURP and G-patch domain-containing protein 2 OS=Homo sapiens OX=9606 GN=SUGP2 PE=1 SV=2	1	1225.71	0.858	0.909	0.838	0.835	97.3	113.4	103.1	92.9	93.3	96.1	90.9	95	116.5	104.7	110.8	100.7	109.9	94.1	90.5	90.8	97.7	87.5	91.1	123.8	375882	355806	371800	455897	409899	433542	394055	429990	368136	354274	355187	382245	342338	356663	484375	High
[M].STVHEILCKLSLEGDHSTPPSAYGSVK.[A]	1xAcetyl [N-Term]; 1xBiotin [K9]; 1xCarbamidomethyl [C8]	2	34	P07355	P07355 [2-28]	P07355 1xAcetyl [N-Term]; 1xBiotin [K10]	Annexin A2 OS=Homo sapiens OX=9606 GN=ANXA2 PE=1 SV=2	1	3180.53	0.758	1.156	0.838	1.019	78.3	107.3	115.3	89.9	109.3	77.8	78.3	94.4	77.6	107.3	124.6	144	115.3	113.2	89.9	90.4	66.7	92.9	109.3	118.3	375228	377340	454940	373961	517144	600500	694130	555831	545762	433304	435780	321580	447876	526911	570330	High
[R].GLGFSIAGGKGSTPYR.[A]	1xBiotin [K10]	1	10	Q14160	Q14160 [871-886]	Q14160 1xBiotin [K880]	Protein scribble homolog OS=Homo sapiens OX=9606 GN=SCRIB PE=1 SV=4	1	1793.9	1.271	0.925	0.837	1.171	122	96	89.3	80.4	112.4	160.7	125	72.4	98.3	97.7	99.1	77.2	91.6	91.4	82.3	59.7	98.5	135.2	115.1	95.8	124889	97135.2	56295.3	76409.2	75968	77016.2	60017.2	71236.9	71070.4	63970.2	46377.7	76561.5	105117	89484.9	74447.5	High
[K].VTYGQKR.[A]	1xBiotin [K6]	1	3	Q92499	Q92499 [688-694]	Q92499 1xBiotin [K693]	ATP-dependent RNA helicase DDX1 OS=Homo sapiens OX=9606 GN=DDX1 PE=1 SV=2	1	1077.55	0.87	0.842	0.837	0.185	119.7	137.6	96.6	120.5	25.5	131.1	169.7	30.7	163.3	150.7	103.8	87.4	105.8	149.4	131.9	65.1	136.6	27.9	10.8	35.8	74267.2	96178.6	17385.2	92528.1	85362.3	58821.1	49548.2	59923	84638.8	74743.6	36899.1	77403.7	15833.3	6116.08	20266.8	Peak Found
[K].GKLDVQFSGLTKGDAVR.[D]	1xBiotin [K12]	1	58	P21333	P21333 [905-921]	P21333 1xBiotin [K916]	Filamin-A OS=Homo sapiens OX=9606 GN=FLNA PE=1 SV=4	2	2017.05	1.095	0.992	0.836	0.971	111.2	101.5	101.4	88.6	97.2	123	94.6	110.9	101.3	108.5	98.3	96.9	107.7	101.1	82.2	88.4	88.5	97	105.4	96.1	5.35894e+06	4.12058e+06	4.83274e+06	4.41225e+06	4.72713e+06	4.28109e+06	4.22251e+06	4.69081e+06	4.40562e+06	3.57923e+06	3.85074e+06	3.85578e+06	4.22585e+06	4.5896e+06	4.18489e+06	High
[R].EESGKPGAHVTVKK.[L]	1xBiotin [K]	1	7	P22626	P22626 [100-113]	P22626 1xBiotin [K]	Heterogeneous nuclear ribonucleoproteins A2/B1 OS=Homo sapiens OX=9606 GN=HNRNPA2B1 PE=1 SV=2	1	1692.87	0.492	0.566	0.834	0.636	69	147	83.3	122.6	78.1	99.4	65.8	57.1	154.5	116.2	140.3	79.5	123.7	62.6	82.3	117	154.6	98.3	74.5	74.2	104148	68919.3	59862.8	161847	121744	146927	83225.5	129600	65546.9	86226.2	122528	161928	102919	78087.6	77719.3	Peak Found
[R].LNSSDPSLIGLKQYYK.[V]	1xBiotin [K12]	1	13	Q9UHI6	Q9UHI6 [266-281]	Q9UHI6 1xBiotin [K277]	Probable ATP-dependent RNA helicase DDX20 OS=Homo sapiens OX=9606 GN=DDX20 PE=1 SV=2	1	2052.05	0.351	0.726	0.834	0.839	35.2	96.7	184.5	84.5	99.1	26.2	47.9	28.8	79.2	74.7	255.1	185.2	151	20	69.2	184.6	62.3	214.1	81.2	20.6	6394.2	11680.8	7025.84	19313.8	18235.2	62252.5	45197.6	36850.4	4870.42	16887.4	45032.8	15206	52249.1	19802.2	5019.64	High
[R].GLSHSPWAVKK.[I]	1xBiotin [K]	1	8	Q96KB5	Q96KB5 [55-65]	Q96KB5 1xBiotin [K]	Lymphokine-activated killer T-cell-originated protein kinase OS=Homo sapiens OX=9606 GN=PBK PE=1 SV=3	1	1435.75	0.765	1.087	0.834	0.635	102.6	104.3	113.4	87	92.8	118.2	9.7	118	12.6	185.1	119.9	130.4	150.1	105	100	85.5	135.6	117.6	106.6	5.7	228261	18674.6	227799	24404.2	357460	231498	251739	289898	202695	193036	165101	261775	227095	205921	10981.2	Peak Found
[K].SPLIIDKNEHFTVYR.[D]	1xBiotin [K7]	1	12	Q15652	Q15652 [701-715]	Q15652 1xBiotin [K707]	Probable JmjC domain-containing histone demethylation protein 2C OS=Homo sapiens OX=9606 GN=JMJD1C PE=1 SV=2	1	2058.05	0.182	0.661	0.833	0.788	25.5	146.3	96.7	121.9	109.6	27.2	29.5	26.1	155.9	161.7	117.6	103.1	155.1	15.4	35.8	129.9	192.9	92.7	116.9	140.2	18443	19994.6	17719.5	105857	109786	79858.7	69993.9	105296	10485.2	24299.5	88208.1	130992	62967.5	79337.7	95155.3	Not Found
[K].LSPSWNPKIIYEPHPQLTR.[N]	1xBiotin [K8]	1	1	Q96BY7	Q96BY7 [254-272]	Q96BY7 1xBiotin [K261]	Autophagy-related protein 2 homolog B OS=Homo sapiens OX=9606 GN=ATG2B PE=1 SV=5	1	2502.3	0.054	0.878	0.833	1.25	5.8	137.8	100.5	115.3	140.5	10.1	6	5.6	103.6	155.6	143.6	104.7	102.6	136.6	2.6	120.1	129.6	138.3	194.5	146.3	13267.9	7904.79	7330.19	135507	203578	187851	136991	134209	178663	3465.94	157170	169590	180956	254499	191449	Not Found
[K].HAVSEGTKAVTK.[Y]	1xBiotin [K8]	16	6	Q16778; P62807	Q16778 [110-121]; P62807 [110-121]	Q16778 1xBiotin [K117]; P62807 1xBiotin [K117]	Histone H2B type 2-E OS=Homo sapiens OX=9606 GN=H2BC21 PE=1 SV=3 Histone H2B type 1-C/E/F/G/I OS=Homo sapiens OX=9606 GN=H2BC4 PE=1 SV=4	1	1453.75	1.093	0.54	0.833	0.923	95.4	139.6	29.4	114.3	121.2	57	154.6	95.3	52.1	141.4	139.5	29.4	112.7	28.1	86.3	114.2	117.8	130.4	121	120.2	68891.1	186874	115279	62984.9	170927	168631	35570.6	136212	34030.5	104408	138113	142387	157708	146334	145365	High
[K].EPKIVVLDAGK.[H]	1xBiotin [K3]	1	3	Q8TEP8	Q8TEP8 [171-181]	Q8TEP8 1xBiotin [K173]	Centrosomal protein of 192 kDa OS=Homo sapiens OX=9606 GN=CEP192 PE=1 SV=3	1	1394.77	0.576	0.798	0.833	0.633	74.6	129.4	104.2	109.8	82	78.3	54.4	90	127.9	135.9	141.5	109.4	113	78.1	115.3	75.8	117.9	86	104.2	72.2	128389	89220.1	147562	209703	222759	232014	179321	185237	127966	189040	124299	193258	141049	170829	118433	High
[K].FVFGSESVKSIFSSEK.[S]	1xBiotin [K9]	1	13	P49792	P49792 [2514-2529]	P49792 1xBiotin [K2522]	E3 SUMO-protein ligase RanBP2 OS=Homo sapiens OX=9606 GN=RANBP2 PE=1 SV=2	1	2003.98	0.589	0.808	0.833	0.865	80.5	112.7	108	97.1	101.8	90.6	10.2	88.2	123.5	113.5	153.8	118.3	124.3	30.3	94.5	106.4	109.8	111.6	133	91.9	67713.2	7637.94	65955.3	92335.7	84852.4	115020	88487.9	92972.4	22681.9	70653.3	79571.8	82113.8	83482.3	99443.4	68737.8	Peak Found
[K].DLKQQHPLILK.[V]	1xBiotin [K3]	1	11	Q2KHR3	Q2KHR3 [675-685]	Q2KHR3 1xBiotin [K677]	Glutamine and serine-rich protein 1 OS=Homo sapiens OX=9606 GN=QSER1 PE=1 SV=3	1	1558.88	0.884	0.773	0.831	0.846	103.4	116.9	91.6	97.1	91	136.2	103.6	56.8	124.4	117.1	104.1	91.8	73.9	96.1	58.3	97.3	126.6	88.1	134.7	91.1	947767	720900	395428	865753	815227	724660	639115	514195	669028	405736	677339	881317	613304	937379	634388	High
[M].AASSLEQKLSR.[L]	1xAcetyl [N-Term]; 1xBiotin [K8]	1	14	O14733	O14733 [2-12]	O14733 1xAcetyl [N-Term]; 1xBiotin [K9]	Dual specificity mitogen-activated protein kinase kinase 7 OS=Homo sapiens OX=9606 GN=MAP2K7 PE=1 SV=2	1	1457.74	1.152	1.036	0.83	0.995	112.8	101.2	104.8	80.9	100.4	100.6	131.8	117.8	37.5	114.5	105.6	111.6	109.4	105.5	95.1	74.6	84.4	93	104.8	113.9	66293.9	86849.7	77587.5	24714	75419.5	69573.8	73561.9	72068.1	69479.9	62628.1	49141.4	55632	61267.8	69021.8	75076.7	High
[K].FAAKGEGQLGPAER.[A]	1xBiotin [K4]	1	2	P13639	P13639 [236-249]	P13639 1xBiotin [K239]	Elongation factor 2 OS=Homo sapiens OX=9606 GN=EEF2 PE=1 SV=4	1	1656.82	1.091	0.895	0.829	0.866	118.2	106.3	95.2	88.1	92.1	140.1	116.9	96	88	130.5	105.2	109.7	81.3	94.2	87.2	83	97.8	99.1	91.1	80.1	1.11928e+06	934383	766722	702791	1.04249e+06	840675	876257	649356	752599	696593	663570	781786	791609	728226	639666	Peak Found
[R].SNSNKTMDPSCLK.[W]	1xBiotin [K5]; 1xCarbamidomethyl [C11]	1	1	O95251	O95251 [592-604]	O95251 1xBiotin [K596]	Histone acetyltransferase KAT7 OS=Homo sapiens OX=9606 GN=KAT7 PE=1 SV=1	1	1707.75	0.26	1.15	0.829	0.177	39.1	160.1	148.5	132.6	19.8	12.2	47.1	52.5	45	201.7	193.2	179.2	231.8	56.2	30.7	209.4	160	23.8	35.7	21.3	5380.83	20771.1	23143.3	19851.2	88869.3	85120.4	78952.9	102169	24772.8	13548.5	92300.5	70526.3	10504.8	15747.6	9383.49	Not Found
[R].DLKIQWMTK.[L]	1xBiotin [K3]	1	14	P29144	P29144 [1027-1035]	P29144 1xBiotin [K1029]	Tripeptidyl-peptidase 2 OS=Homo sapiens OX=9606 GN=TPP2 PE=1 SV=4	1	1388.71	0.712	0.85	0.828	1.061	77.4	108.7	97.4	90	126.5	101.8	66.2	80.6	113.3	112	127.5	101.5	108.3	78.5	58.5	93.8	120.4	131.8	135.2	70.6	166228	108126	131684	185003	182885	208195	165710	176890	128170	95486.5	153240	196648	215297	220841	115239	High
[R].STKFDLLISSAR.[A]	1xBiotin [K3]	1	5	Q9Y692	Q9Y692 [180-191]	Q9Y692 1xBiotin [K182]	Glucocorticoid modulatory element-binding protein 1 OS=Homo sapiens OX=9606 GN=GMEB1 PE=1 SV=2	1	1563.82	1.943	0.835	0.828	0.754	184	94.7	53.3	96.6	71.4	147.5	111.3	132	234.8	36.6	68	38	38.2	196.1	163.8	69.3	30.3	51.1	51.3	131.6	279407	210849	250031	444598	69349.8	128694	71964.2	72432.6	371448	310203	131311	57436.1	96704.5	97065.6	249210	High
[K].GQPLCVLSAMKMETVVTSPMEGTVR.[K]	1xBiotin [K11]; 1xCarbamidomethyl [C5]	1	367	P11498	P11498 [1134-1158]	P11498 1xBiotin [K1144]	Pyruvate carboxylase, mitochondrial OS=Homo sapiens OX=9606 GN=PC PE=1 SV=2	1	2947.42	0.624	1.06	0.828	1.169	67.2	107.8	109.7	89.3	126.1	74.6	57.8	81	59.1	119.7	137.7	146	121.8	67.5	71.1	101.6	99.1	140	172.2	50.7	3.97451e+07	3.08023e+07	4.31142e+07	3.14802e+07	6.37415e+07	7.33327e+07	7.77229e+07	6.4834e+07	3.59532e+07	3.78399e+07	5.41011e+07	5.27823e+07	7.45301e+07	9.17001e+07	2.70211e+07	High
[K].AYEIEKR.[L]	1xBiotin [K6]	1	11	Q9UPP1	Q9UPP1 [382-388]	Q9UPP1 1xBiotin [K387]	Histone lysine demethylase PHF8 OS=Homo sapiens OX=9606 GN=PHF8 PE=1 SV=3	1	1134.56	0.716	0.902	0.827	0.813	78.4	124.3	112.1	95.9	89.4	97.2	69.4	81.4	135.7	129.1	84.7	116.4	119.5	91.6	99.6	87.4	112.2	92.8	110.3	72.9	261143	186345	218699	364505	346713	227412	312727	320923	245992	267680	234750	301297	249374	296244	195877	High
[R].APLKSVGPDFGK.[K]	1xBiotin [K4]	1	1	P78527	P78527 [2691-2702]	P78527 1xBiotin [K2694]	DNA-dependent protein kinase catalytic subunit OS=Homo sapiens OX=9606 GN=PRKDC PE=1 SV=3	1	1441.75	1.27	1.137	0.824	0.872	116.4	100.2	98.1	97.9	87.4	124.1	118.1	163.4	128.6	106.9	25	104.6	87.8	146.2	104.3	106	5.1	6.3	93.2	180.5	109557	104266	144254	113582	94382	22062.9	92384.6	77515.2	129136	92143.7	93570.3	4495.56	5563.59	82273.4	159437	Peak Found
[K].TIKIMEVPVIK.[I]	1xBiotin [K3]	1	11	Q9H8V3	Q9H8V3 [71-81]	Q9H8V3 1xBiotin [K73]	Protein ECT2 OS=Homo sapiens OX=9606 GN=ECT2 PE=1 SV=4	1	1496.86	0.619	0.389	0.822	0.384	61.9	184.2	67.9	115.3	70.7	192	64.6	27	43.7	192	216.6	70.8	48.6	84.2	35.9	120.2	204.9	73.7	79.2	46.7	53325.8	17933.9	7513.79	12139.7	53352.2	60165	19655.5	13498.6	23402.8	9982.55	33380.2	56933.4	20474	21990.1	12964.8	High
[R].ELPHFTEAGLKILR.[V]	1xBiotin [K11]	1	41	Q8TCU4	Q8TCU4 [1819-1832]	Q8TCU4 1xBiotin [K1829]	Alstrom syndrome protein 1 OS=Homo sapiens OX=9606 GN=ALMS1 PE=1 SV=4	1	1850	0.676	0.838	0.822	0.953	83	115.4	96.8	94.9	110	82.8	73.9	82.7	122.6	115	109.3	96.4	98.7	93.5	114.4	88.5	94.5	109.5	110.1	108.3	679765	606563	678846	1.00668e+06	944127	897256	791444	810931	767877	939223	727012	776028	899521	904157	889197	High
[R].SLPPPPPAKGSIPISR.[L]	1xBiotin [K9]	1	41	Q99640	Q99640 [50-65]	Q99640 1xBiotin [K58]	Membrane-associated tyrosine- and threonine-specific cdc2-inhibitory kinase OS=Homo sapiens OX=9606 GN=PKMYT1 PE=1 SV=1	1	1840.01	1.03	0.907	0.822	0.673	115.8	121.3	103.7	77.6	81.6	115.6	136	90.5	132.1	121.1	81.8	103.6	77.9	119.8	135.5	67.2	77.5	81.4	76.6	83.4	505177	594142	395578	577074	529109	357601	452623	340539	523343	592105	293826	338546	355869	334541	364324	High
[K].QVSQQPKGIMGMFASK.[A]	1xBiotin [K7]	1	19	Q15054	Q15054 [184-199]	Q15054 1xBiotin [K190]	DNA polymerase delta subunit 3 OS=Homo sapiens OX=9606 GN=POLD3 PE=1 SV=2	1	1962.96	0.546	0.99	0.821	1.035	64.2	104.8	117.8	86	127.1	79.9	18.2	84.2	108.6	154.3	130.5	152.7	146.6	49.7	3.8	107.1	142.8	159.8	158.2	3.7	98569.9	22484.9	103855	133901	190279	160896	188350	180742	61252.1	4718.74	132028	176137	197019	195058	4593.68	Peak Found
[-].MKTILSNQTVDIPENVDITLK.[G]	1xBiotin [K2]	1	9	P32969	P32969 [1-21]	P32969 1xBiotin [K2]	60S ribosomal protein L9 OS=Homo sapiens OX=9606 GN=RPL9 PE=1 SV=1	1	2598.35	0.164	0.975	0.82	1.433	24.4	158.4	74.6	41.6	201	12.3	31.2	24.1	19.3	156.4	190.9	73.7	186.2	30.4	15.8	41	214.7	198.5	273.5	32	7265.34	18480.4	14273.3	11430.7	92569.1	112982	43621.5	110188	18015.3	9369.64	24295.6	127097	117515	161870	18915	Not Found
[K].ASGPPVSELITKAVAASK.[E]	1xBiotin [K12]	3	9	P10412	P10412 [35-52]	P10412 1xBiotin [K46]	Histone H1.4 OS=Homo sapiens OX=9606 GN=H1-4 PE=1 SV=2	1	1952.05	0.798	1.159	0.819	0.726	63.5	125.7	145.8	79.4	85.6	67	36.9	119.1	16.7	132.7	149.2	126	161.7	153.9	83.8	122.2	42.1	90.3	108.3	90.2	11768.1	6476.78	20907.4	2937.84	23305.3	26193.6	22121.7	28395.4	27020	14720.6	21464	7394.33	15864.3	19015.5	15832	Not Found
[R].SSSEYTHHKSSR.[D]	1xBiotin [K9]	1	6	O14646	O14646 [1645-1656]	O14646 1xBiotin [K1653]	Chromodomain-helicase-DNA-binding protein 1 OS=Homo sapiens OX=9606 GN=CHD1 PE=1 SV=2	1	1631.72	0.486	0.494	0.819	0.616	64.1	148.8	73.5	121.9	91.7	109.1	53.1	57	132.2	224.5	67.8	64.8	73.3	65.3	86.3	175.8	108.3	124.3	81.5	76.9	12034.1	5863.28	6284.26	14586	24772.8	7480.83	7145.86	8083.43	7207.99	9524.66	19398.2	11950.5	13714.2	8992.07	8481.77	Peak Found
[K].NLPQKSTAPVK.[T]	1xBiotin [K5]	1	11	O75592	O75592 [2849-2859]	O75592 1xBiotin [K2853]	E3 ubiquitin-protein ligase MYCBP2 OS=Homo sapiens OX=9606 GN=MYCBP2 PE=1 SV=4	1	1408.76	0.934	0.783	0.818	0.829	107	114.6	89.7	93.7	95	148.7	2.1	109.3	135.8	117	107	91.6	101.8	86.4	95.7	81.4	130.4	97	104	92.1	1.30831e+06	18458.9	961272	1.19449e+06	1.02901e+06	941399	805909	895750	759816	841752	715767	1.1473e+06	853157	914952	810056	High
[R].AKVEFNIR.[K]	1xBiotin [K2]	1	12	Q8NC51	Q8NC51 [302-309]	Q8NC51 1xBiotin [K303]	Plasminogen activator inhibitor 1 RNA-binding protein OS=Homo sapiens OX=9606 GN=SERBP1 PE=1 SV=2	1	1202.64	0.751	0.911	0.818	1.005	89.8	107.2	97.6	97.7	107.7	91.7	92.4	73.5	97.9	123	109.5	139	99.7	86.5	61.1	99.9	100.6	110	101.3	113.8	324455	326666	260079	346192	435030	387449	491726	352794	305788	216220	353302	355699	389211	358253	402353	Peak Found
[K].GGKGLLPVR.[W]	1xBiotin [K3]	3	1	P14616	P14616 [1149-1157]	P14616 1xBiotin [K1151]	Insulin receptor-related protein OS=Homo sapiens OX=9606 GN=INSRR PE=1 SV=2	1	1122.65	0.715	0.618	0.817	0.709	89.7	125.5	77.6	97.6	109.6	135.8	6	97.7	176.8	136.8	113	6.3	84.6	139.7	144.5	102.5	106.3	125.4	119.5	5.1	384357	17012.4	276731	500540	387253	319999	17833.2	239397	395610	409013	290251	301086	355078	338268	14386.7	Peak Found
[R].AQSKILFVR.[S]	1xBiotin [K4]	1	15	Q9HCS7	Q9HCS7 [791-799]	Q9HCS7 1xBiotin [K794]	Pre-mRNA-splicing factor SYF1 OS=Homo sapiens OX=9606 GN=XAB2 PE=1 SV=2	1	1287.72	1.066	0.841	0.817	0.825	115.4	106.1	102.5	86.7	89.2	97.5	114.8	118.5	91.5	105.6	139.2	114.1	76.9	102	86.2	85.4	107.1	75.5	96.9	88.7	223868	263651	272194	210097	242455	319602	262031	176654	234182	198062	196232	246055	173339	222571	203792	High
[K].DLQLLQGSKFLQNLVPHR.[S]	1xBiotin [K9]	1	11	Q9NVI1	Q9NVI1 [340-357]	Q9NVI1 1xBiotin [K348]	Fanconi anemia group I protein OS=Homo sapiens OX=9606 GN=FANCI PE=1 SV=4	1	2332.26	0.815	1.029	0.816	0.835	91.1	111.8	115.1	91.3	90.6	75.2	120.9	97.6	119.9	100.9	120	128.2	87.8	123.4	126.4	97.8	9	95.5	100.2	97.1	43597.4	70105.4	56625.6	69507	58498.5	69578.2	74360.4	50935.8	71538.8	73325.1	56738.9	5197.19	55407.5	58102.3	56323.6	Peak Found
[K].QALAVGNKIVLHTEQK.[Q]	1xBiotin [K8]	1	7	Q8NG31	Q8NG31 [1241-1256]	Q8NG31 1xBiotin [K1248]	Kinetochore scaffold 1 OS=Homo sapiens OX=9606 GN=KNL1 PE=1 SV=3	1	1975.08	0.831	0.825	0.816	0.837	96.6	116.2	95.8	94	97.3	100.6	12.7	120.7	101.8	121	137.4	106.3	99.6	99.8	83.5	112.1	97.9	138.8	101.3	66.5	153915	19501.6	184698	155857	185238	210284	162638	152429	152731	127779	171522	149841	212431	155091	101775	Peak Found
[truncated: 691 more rows]
[truncated: 18 more columns]

## Sheet: Thalidomide
Annotated Sequence	Modifications	# PSMs	Master Protein Accessions	Positions in Master Proteins	Modifications in Master Proteins	Master Protein Descriptions	# Missed Cleavages	Charge	m/z	Theo. MH+ [Da]	Abundances: DMSO_1	Abundances: DMSO_2	Abundances: DMSO_3	Abundances: Tha_1	Abundances: Tha_2	Abundances: Tha_3	Ratio (Tha/DMSO)	Ratio (log 2)	p Value	− p Value (LOG10)	p Value Rank	q value	q value (-log10)
[truncated: 1,189 more rows]

[truncated: 3 more sheets: Lenalidomide, Pomalidomide, 5-Hydroxythalidomide]
