# Supplementary material for: A proximity biotinylation-based approach to identify protein-E3 ligase interactions induced by PROTACs and molecular glues
Source: Nat Commun. 2022 Jan 10;13:183. doi: 10.1038/s41467-021-27818-z (PMC8748630; doi:10.1038/s41467-021-27818-z)
Supplement: Supplementary file 12 — Supplementary Dataset 9 [file 41467_2021_27818_MOESM12_ESM.xlsx]

## Sheet: PeptideGroups
Annotated Sequence	Modifications	# PSMs	Master Protein Accessions	Positions in Master Proteins	Modifications in Master Proteins	Master Protein Descriptions	# Missed Cleavages	Theo. MH+ [Da]	Abundance Ratio: (2h_Air_Pom) / (2h_Air_DMSO)	Abundances (Scaled): F1: Sample, 2h_Air_DMSO	Abundances (Scaled): F5: Sample, 2h_Air_DMSO	Abundances (Scaled): F9: Sample, 2h_Air_DMSO	Abundances (Scaled): F2: Sample, 2h_Air_Pom	Abundances (Scaled): F6: Sample, 2h_Air_Pom	Abundances (Scaled): F10: Sample, 2h_Air_Pom	Abundances (Normalized): F1: Sample, 2h_Air_DMSO	Abundances (Normalized): F5: Sample, 2h_Air_DMSO	Abundances (Normalized): F9: Sample, 2h_Air_DMSO	Abundances (Normalized): F2: Sample, 2h_Air_Pom	Abundances (Normalized): F6: Sample, 2h_Air_Pom	Abundances (Normalized): F10: Sample, 2h_Air_Pom	Abundance: F1: Sample, 2h_Air_DMSO	Abundance: F5: Sample, 2h_Air_DMSO	Abundance: F9: Sample, 2h_Air_DMSO	Abundance: F2: Sample, 2h_Air_Pom	Abundance: F6: Sample, 2h_Air_Pom	Abundance: F10: Sample, 2h_Air_Pom	Found in Sample: [S1] F1: Sample, 2h_Air_DMSO	Found in Sample: [S5] F5: Sample, 2h_Air_DMSO	Found in Sample: [S9] F9: Sample, 2h_Air_DMSO	Found in Sample: [S2] F2: Sample, 2h_Air_Pom	Found in Sample: [S6] F6: Sample, 2h_Air_Pom	Found in Sample: [S10] F10: Sample, 2h_Air_Pom	Confidence (by Search Engine): Mascot	Percolator q-Value (by Search Engine): Mascot	Percolator PEP (by Search Engine): Mascot	Ions Score (by Search Engine): Mascot	Top Apex RT [min]
[K].SPELGKSSSVLLEHLR.[S]	1xBiotin [K6]	4	Q9UEG4	Q9UEG4 [745-760]	Q9UEG4 1xBiotin [K750]	Zinc finger protein 629 OS=Homo sapiens OX=9606 GN=ZNF629 PE=1 SV=2	1	1978.04	4.408	40.2	38.4	38.1	128.3	185.7	169.2	3262.12	3113.36	3090.36	10402.5	15061.7	13724.4				8013.25	11103.2	9040.23	Not Found	High	Not Found	High	High	High	High	0.0002165	1.915e-06	33	45.14
[K].AGDSLMVMIAMKMEHTIK.[S]	1xBiotin [K]; 4xOxidation [M6; M8; M11; M13]	2	Q96RQ3	Q96RQ3 [670-687]	Q96RQ3 1xBiotin [K]	Methylcrotonoyl-CoA carboxylase subunit alpha, mitochondrial OS=Homo sapiens OX=9606 GN=MCCC1 PE=1 SV=3	1	2296.05	4.269	17.5	76.7	23.8	38.4	101.8	341.8	3928.79	17234.2	5358.19	8638.52	22874.7	76806.9		17234.2		6654.4	16862.7	50592.6	Not Found	Peak Found	Not Found	Peak Found	Peak Found	High	High	0.000354	0.001311	8	40.09
[R].SLKTNTLAAQSVIK.[K]	1xBiotin [K3]	5	Q9NZ43	Q9NZ43 [182-195]	Q9NZ43 1xBiotin [K184]	Vesicle transport protein USE1 OS=Homo sapiens OX=9606 GN=USE1 PE=1 SV=2	1	1699.94	3.572	41.7	55.8	41.4	148	151.6	161.4	5037.28	6735.44	5004.39	17874	18309.9	19493.7				13768.6	13497.7	12840.5	Not Found	High	High	High	High	High	High	0.0002165	3.221e-06	39	41.31
[R].DLKIQWMTK.[L]	1xBiotin [K3]; 1xOxidation [M7]	2	P29144	P29144 [1027-1035]	P29144 1xBiotin [K1029]	Tripeptidyl-peptidase 2 OS=Homo sapiens OX=9606 GN=TPP2 PE=1 SV=4	1	1404.7	3.519	29.9	33.9	179.6	109.3	119.4	127.9	2499.59	2836.92	15016.6	9139.58	9983	10696.9			10852.3	7040.38	7359.25	7046.04	Not Found	Not Found	Peak Found	Peak Found	High	High	High	0.001025	0.008039	3	42.83
[K].LASLPGGVLKTSSINLVSSNAQHTCK.[E]	1xBiotin [K10]; 1xCarbamidomethyl [C25]	3	Q6ZVF9	Q6ZVF9 [410-435]	Q6ZVF9 1xBiotin [K419]	G protein-regulated inducer of neurite outgrowth 3 OS=Homo sapiens OX=9606 GN=GPRIN3 PE=2 SV=2	1	2908.5	3.428	25.3	233.6	24.8	140.8	85	90.6	6241.1	57708.3	6125.51	34782.1	20996.7	22393.4		57708.3		26793.2	15478.3	14750.5	Not Found	High	Not Found	High	Peak Found	High	High	0.0002165	9.708e-07	51	48.42
[R].ITGSVGKGLAAITMDKEYQQK.[R]	1xBiotin [K7]	2	Q709C8	Q709C8 [3481-3501]	Q709C8 1xBiotin [K3487]	Vacuolar protein sorting-associated protein 13C OS=Homo sapiens OX=9606 GN=VPS13C PE=1 SV=1	2	2464.26	3.246	37.5	176.8	27.7	141.2	95	121.8	7166.38	33784.4	5289.28	26975	18155.2	23261.1		33784.4		20779.3	13383.6	15322.1	Not Found	Peak Found	Not Found	High	High	Peak Found	High	0.0002165	2.741e-06	37	43.51
[K].DQYNLLKIQLGK.[D]	1xBiotin [K7]	5	O60763	O60763 [699-710]	O60763 1xBiotin [K705]	General vesicular transport factor p115 OS=Homo sapiens OX=9606 GN=USO1 PE=1 SV=2	1	1658.89	2.849	50.7	36.4	111.3	150.6	147.4	103.6	4554.13	3270.99	10011.2	13536.4	13254	9318.41			7235.01	10427.3	9770.55	6138.03	High	High	Peak Found	High	High	High	High	0.0002165	1.794e-05	29	50.28
[K].KGVVPGGGLK.[A]	1xBiotin [K1]	3	O75822	O75822 [224-233]	O75822 1xBiotin [K224]	Eukaryotic translation initiation factor 3 subunit J OS=Homo sapiens OX=9606 GN=EIF3J PE=1 SV=2	1	1137.64	2.712	74.4	58	22.4	123.2	201.8	120.1	11932.2	9292.96	3596.37	19760	32357.7	19260	10352.9	9292.96		15221.4	23853.3	12686.5	Peak Found	High	Not Found	High	High	Peak Found	High	0.001757	0.01173	17	32.11
[R].KFHCANLTSWPR.[W]	1xBiotin [K1]; 1xCarbamidomethyl [C4]	6	Q96SW2	Q96SW2 [231-242]	Q96SW2 1xBiotin [K231]	Protein cereblon OS=Homo sapiens OX=9606 GN=CRBN PE=1 SV=1	1	1742.83	2.649	49.9	75.8	51.3	132.4	136	154.6	21646.9	32855.8	22256.2	57405.7	58952.4	67056.1	18781.8	32855.8	16084.3	44220.6	43458.4	44169.8	High	High	High	High	High	High	High	0.0002165	4.442e-07	38	38.13
[K].IIPSPDDSKFLLK.[T]	1xBiotin [K]	2	Q9Y2H2	Q9Y2H2 [120-132]	Q9Y2H2 1xBiotin [K]	Phosphatidylinositide phosphatase SAC2 OS=Homo sapiens OX=9606 GN=INPP5F PE=1 SV=3	1	1698.91	2.628	121.4	55.3	32.4	145.2	98.5	147.3	13463.3	6127.02	3587.54	16101.5	10918.2	16334.6	11681.3			12403.3	8048.64	10759.6	High	Not Found	Not Found	Peak Found	High	Peak Found	High	0.0002165	0.001021	30	48.99
[R].GTKVAVNQR.[S]	1xBiotin [K3]	3	Q9UJQ4	Q9UJQ4 [188-196]	Q9UJQ4 1xBiotin [K190]	Sal-like protein 4 OS=Homo sapiens OX=9606 GN=SALL4 PE=1 SV=1	1	1198.64	2.611	31.7	52.1	75.2	136	120.2	184.9	2937.32	4819.46	6956.99	12585	11122.7	17118.2				9694.48	8199.42	11275.7	Not Found	Not Found	Not Found	High	High	High	High	0.0006603	0.003339	11	23.71
[K].SVSQVTKSVDFHFR.[T]	1xBiotin [K7]	4	Q9ULW0	Q9ULW0 [250-263]	Q9ULW0 1xBiotin [K256]	Targeting protein for Xklp2 OS=Homo sapiens OX=9606 GN=TPX2 PE=1 SV=2	1	1862.92	2.573	42.3	121.6	37.2	95.8	137.7	165.3	5835.76	16787.1	5137.33	13220.4	19005.9	22814.6		16787.1		10183.9	14010.7	15028	Not Found	High	Not Found	High	High	High	High	0.0002165	6.336e-05	25	41.39
[R].MLAAKTVLAIR.[Y]	1xBiotin [K5]	6	Q9Y2X3	Q9Y2X3 [361-371]	Q9Y2X3 1xBiotin [K365]	Nucleolar protein 58 OS=Homo sapiens OX=9606 GN=NOP58 PE=1 SV=1	1	1412.81	2.512	50.2	27.6	149.4	129.1	117.5	126.1	5807.27	3198.65	17289.7	14939	13596	14587.3			12495.1	11507.8	10022.6	9608.64	High	High	High	High	High	High	High	0.0002165	9.138e-07	47	48.87
[R].TQTPPLGQTPQLGLKTNPPLIQEKPAK.[T]	1xBiotin [K15]	3	P78344	P78344 [506-532]	P78344 1xBiotin [K520]	Eukaryotic translation initiation factor 4 gamma 2 OS=Homo sapiens OX=9606 GN=EIF4G2 PE=1 SV=1	1	3121.71	2.507	33.3	147.5	49.9	86.9	125	157.4	3454	15303.4	5174.2	9018.63	12973.5	16335.8		15303.4		6947.21	9563.8	10760.4	Not Found	High	Not Found	Peak Found	High	High	High	0.0002165	0.000698	12	44.65
[R].APKMSLPDVDLDLK.[G]	1xBiotin [K3]; 1xOxidation [M4]	5	Q09666	Q09666 [1064-1077]	Q09666 1xBiotin [K1066]	Neuroblast differentiation-associated protein AHNAK OS=Homo sapiens OX=9606 GN=AHNAK PE=1 SV=2	1	1783.9	2.49	59.6	31.2	104.9	98.1	148.5	157.6	5963.98	3122.59	10495	9810.35	14852.8	15762			7584.64	7557.08	10949.2	10382.4	Not Found	High	High	High	High	High	High	0.0002165	0.0005021	15	45.52
[K].KTPLALAGSPTPK.[N]	1xBiotin [K1]	2	O95785	O95785 [988-1000]	O95785 1xBiotin [K988]	Protein Wiz OS=Homo sapiens OX=9606 GN=WIZ PE=1 SV=2	1	1506.83	2.485	59	58.7	55.4	138.5	137.8	150.5	13272.8	13213.6	12472.2	31158.9	30994.8	33854	11516.1	13213.6	9013.52	24002.3	22848.7	22299.6	Peak Found	Peak Found	Peak Found	Peak Found	High	High	High	0.0002165	7.609e-06	34	37.53
[K].APFVSKSSMAPSQPEESDVFLR.[A]	1xBiotin [K6]; 1xOxidation [M9]	3	Q6ZSR9	Q6ZSR9 [146-167]	Q6ZSR9 1xBiotin [K151]	Uncharacterized protein FLJ45252 OS=Homo sapiens OX=9606 PE=2 SV=2	1	2651.25	2.362	49.9	138.3	16.9	105.7	117.8	171.5	8031.36	22272.8	2713.2	17013.2	18970.5	27611	6968.37	22272.8		13105.6	13984.6	18187.4	Peak Found	Peak Found	High	High	Peak Found	High	High	0.0002165	0.0005508	16	45.92
[K].FNTKDLK.[T]	1xBiotin [K4]	1	Q5TBB1	Q5TBB1 [265-271]	Q5TBB1 1xBiotin [K268]	Ribonuclease H2 subunit B OS=Homo sapiens OX=9606 GN=RNASEH2B PE=1 SV=1	1	1091.56	2.336	43.4	46.6	128.1	157.8	101.4	122.6	2532.76	2716.39	7473.47	9204.84	5915.37	7153.48			5401	7090.65	4360.68		Not Found	Not Found	Peak Found	Peak Found	High	Not Found	High	0.001757	0.01123	16	31.76
[K].VISGQKTTLFTQAAHGGQASLMK.[I]	1xBiotin [K6]; 1xOxidation [M22]	4	Q9ULM3	Q9ULM3 [901-923]	Q9ULM3 1xBiotin [K906]	YEATS domain-containing protein 2 OS=Homo sapiens OX=9606 GN=YEATS2 PE=1 SV=2	1	2616.33	2.302	30.2	125.6	30.2	41.6	83.2	289.2	2745.37	11436.4	2748.72	3788.6	7578.72	26327.3		11436.4				17341.8	High	Peak Found	Not Found	High	High	High	High	0.001689	0.009615	6	41.58
[K].QVGSHPSFLKEVR.[D]	1xBiotin [K10]	5	Q9UBW7	Q9UBW7 [504-516]	Q9UBW7 1xBiotin [K513]	Zinc finger MYM-type protein 2 OS=Homo sapiens OX=9606 GN=ZMYM2 PE=1 SV=1	1	1709.88	2.299	47.1	72.3	55	194.6	108.3	122.8	12000.5	18416.3	14001.7	49591.7	27587.1	31284.3	10412.2	18416.3	10118.9	38201.4	20336.6	20606.9	Peak Found	High	High	High	High	High	High	0.0002165	0.0001957	29	36.44
[R].KTEDTYFISSAGKPTPGTQGKIK.[L]	1xBiotin [K]	5	Q3V6T2	Q3V6T2 [1760-1782]	Q3V6T2 1xBiotin [K]	Girdin OS=Homo sapiens OX=9606 GN=CCDC88A PE=1 SV=2	2	2680.37	2.287	61	76.9	34.1	175	113.5	139.5	9107.88	11485.3	5100.73	26143.9	16962.7	20834	7902.41	11485.3		20139.1	12504.5	13723.4	Peak Found	Peak Found	High	High	High	High	High	0.0002165	0.0003803	20	33.85
[K].TPQKSVSFSLK.[N]	1xBiotin [K4]	3	Q13416	Q13416 [116-126]	Q13416 1xBiotin [K119]	Origin recognition complex subunit 2 OS=Homo sapiens OX=9606 GN=ORC2 PE=1 SV=2	1	1447.76	2.281	54.9	85	43.7	72.3	193.9	150.1	5399.35	8356.42	4298.57	7107.18	19059	14747.7		8356.42		5474.78	14049.9	9714.3	Not Found	High	Not Found	High	Peak Found	High	High	0.0002165	7.417e-05	18	40.09
[R].SLQYEYKANSNLVLQADR.[S]	1xBiotin [K7]	6	O75643	O75643 [8-25]	O75643 1xBiotin [K14]	U5 small nuclear ribonucleoprotein 200 kDa helicase OS=Homo sapiens OX=9606 GN=SNRNP200 PE=1 SV=2	1	2338.15	2.201	55.9	109.5	36.3	111.9	163.4	123.1	6248.01	12233.4	4053.72	12499.3	18262.3	13751.9		12233.4		9628.43	13462.6	9058.38	High	High	High	High	High	High	High	0.0002165	1.458e-06	39	44.33
[R].EQKVYYSYSQISHK.[H]	1xBiotin [K3]	3	Q9UBB9	Q9UBB9 [275-288]	Q9UBB9 1xBiotin [K277]	Tuftelin-interacting protein 11 OS=Homo sapiens OX=9606 GN=TFIP11 PE=1 SV=1	1	1985.94	2.142	30.5	172.4	41.7	174.3	115.8	65.3	2696.36	15235.7	3683.59	15402.7	10238.4	5774.37		15235.7		11864.9	7547.53		Not Found	Peak Found	High	High	Peak Found	High	High	0.000354	0.001747	9	34.86
[K].ASLELKSSIIGK.[K]	1xBiotin [K6]	4	Q8N6H7	Q8N6H7 [204-215]	Q8N6H7 1xBiotin [K209]	ADP-ribosylation factor GTPase-activating protein 2 OS=Homo sapiens OX=9606 GN=ARFGAP2 PE=1 SV=1	1	1471.82	2.122	60.2	31.1	125	127.8	92.3	163.6	5349.65	2764.8	11104.6	11351.5	8197.69	14531.8			8025.16	8744.29	6043.16	9572.09	Not Found	High	Peak Found	High	High	High	High	0.0002165	0.000294	31	45.62
[K].GASGTVLLAGSSLMASPYKSSSPK.[L]	1xBiotin [K]	3	Q9NPG3	Q9NPG3 [1010-1033]	Q9NPG3 1xBiotin [K]	Ubinuclein-1 OS=Homo sapiens OX=9606 GN=UBN1 PE=1 SV=2	1	2522.26	2.093	73.5	34.8	79.6	129.9	115.8	166.5	6826.38	3233.98	7391.89	12069.5	10761.2	15469.5				9297.37	7932.94	10189.7	Not Found	High	Not Found	High	High	Peak Found	High	0.000354	0.001235	20	48.6
[K].VSKYAFELVDK.[Q]	1xBiotin [K3]	1	Q9UQR1	Q9UQR1 [422-432]	Q9UQR1 1xBiotin [K424]	Zinc finger protein 148 OS=Homo sapiens OX=9606 GN=ZNF148 PE=1 SV=2	1	1524.78	2.043	76.3	71.5	43.2	84.4	178.5	146.1	4792.43	4488.93	2709.52	5302.18	11208.7	9169.98				4084.36	8262.81	6040.25	Not Found	Not Found	Not Found	High	Peak Found	Peak Found	High	0.000515	0.003207	8	45.86
[R].AVGTQTLSGAGLLKMFNK.[A]	1xBiotin [K]; 1xOxidation [M15]	11	Q13596	Q13596 [273-290]	Q13596 1xBiotin [K]	Sorting nexin-1 OS=Homo sapiens OX=9606 GN=SNX1 PE=1 SV=3	1	2078.08	2.041	59.6	146.2	24.5	135.1	112.9	121.6	16462.4	40379.5	6781.65	37332.7	31184.9	33604	14283.5	40379.5	4901.03	28758	22988.8	22134.9	High	High	High	High	High	High	High	0.0002165	5.966e-06	43	49.16
[K].LKSMDLSEYIIR.[G]	1xBiotin [K2]; 1xOxidation [M4]	3	Q9H0A0	Q9H0A0 [955-966]	Q9H0A0 1xBiotin [K956]	RNA cytidine acetyltransferase OS=Homo sapiens OX=9606 GN=NAT10 PE=1 SV=2	1	1709.86	2.029	31.3	64.9	90.3	129.4	101	183.1	3500.43	7257.89	10092.6	14469	11294.1	20477.8		7257.89	7293.85	11145.7	8325.73	13488.7	Not Found	High	Peak Found	High	Peak Found	High	High	0.0002165	9.563e-06	24	46.94
[K].TAAPSPSLLYKSTK.[E]	1xBiotin [K]	3	Q9BTC0	Q9BTC0 [519-532]	Q9BTC0 1xBiotin [K]	Death-inducer obliterator 1 OS=Homo sapiens OX=9606 GN=DIDO1 PE=1 SV=5	1	1689.89	2.015	61.3	133.5	43.3	87.3	141.3	133.3	5111.38	11136.8	3616.82	7286.24	11792.1	11119.4		11136.8		5612.72	8692.86	7324.33	Not Found	High	Not Found	Peak Found	High	High	High	0.0002165	9.625e-05	33	40.09
[R].STTFEKSLLMGK.[E]	1xBiotin [K6]; 1xOxidation [M10]	8	Q13098	Q13098 [433-444]	Q13098 1xBiotin [K438]	COP9 signalosome complex subunit 1 OS=Homo sapiens OX=9606 GN=GPS1 PE=1 SV=4	1	1583.78	2.012	52.2	83.3	78.2	107.3	111.3	167.7	11126.8	17762.7	16665.9	22866.7	23720.3	35733.8	9654.13	17762.7	12044.2	17614.6	17486.1	23537.9	Peak Found	High	High	High	High	High	High	0.0002165	2.984e-05	20	42.37
[K].AGDSLMVMIAMKMEHTIK.[S]	1xBiotin [K]; 3xOxidation [M11; M]	6	Q96RQ3	Q96RQ3 [670-687]	Q96RQ3 1xBiotin [K]	Methylcrotonoyl-CoA carboxylase subunit alpha, mitochondrial OS=Homo sapiens OX=9606 GN=MCCC1 PE=1 SV=3	1	2280.06	1.974	36.5	55.8	57.8	73.5	72.1	304.4	20791.8	31788.7	32952.9	41850.2	41050.6	173406	18039.9	31788.7	23814.7	32237.9	30261.6	114222	Peak Found	High	Peak Found	Peak Found	Peak Found	High	High	0.0002165	1.321e-05	17	46.88
[K].MLVSLKMSYK.[A]	1xBiotin [K]; 2xOxidation [M1; M7]	7	P23381	P23381 [42-51]	P23381 1xBiotin [K]	Tryptophan--tRNA ligase, cytoplasmic OS=Homo sapiens OX=9606 GN=WARS1 PE=1 SV=2	1	1457.72	1.929	45.3	55.2	143.4	106.5	103.5	146.1	14875.3	18141.5	47107.9	34997.7	33993.5	47980.9	12906.5	18141.5	34044.4	26959.3	25059.2	31604.9	High	High	High	High	High	High	High	0.0002165	4.534e-05	40	38.28
[K].DMKTNMPIITSK.[R]	1xBiotin [K3]	5	Q8NCE0	Q8NCE0 [91-102]	Q8NCE0 1xBiotin [K93]	tRNA-splicing endonuclease subunit Sen2 OS=Homo sapiens OX=9606 GN=TSEN2 PE=1 SV=2	1	1604.78	1.922	70.8	64.1	82.9	136	208	38.3	5045.55	4568.38	5909.24	9695.41	14828.1	2729.5				7468.54	10931		High	High	High	High	High	Not Found	High	0.000354	0.001209	23	41.78
[-].MIKLFSLK.[Q]	1xAcetyl [N-Term]; 1xBiotin [K3]; 1xOxidation [M1]	6	P61081	P61081 [1-8]	P61081 1xAcetyl [N-Term]; 1xBiotin [K3]	NEDD8-conjugating enzyme Ubc12 OS=Homo sapiens OX=9606 GN=UBE2M PE=1 SV=1	1	1263.68	1.906	40.1	97.9	69.6	132.6	114.5	145.3	11128.5	27143.9	19290.8	36760.7	31741.3	40292.6	9655.57	27143.9	13941.3	28317.4	23399	26540.7	Peak Found	High	High	High	High	High	High	0.0002165	0.0001123	33	57.03
[K].IMEMSAKGIKPVTLELGGK.[S]	1xBiotin [K]; 1xOxidation [M]	10	P49189	P49189 [240-258]	P49189 1xBiotin [K]	4-trimethylaminobutyraldehyde dehydrogenase OS=Homo sapiens OX=9606 GN=ALDH9A1 PE=1 SV=3	1	2244.18	1.896	64.2	53.9	115.3	121.8	125.6	119.2	36974.8	31050.8	66402.7	70111.7	72306.3	68645.4	32081	31050.8	47988.5	54008.2	53302.6	45216.6	High	High	High	High	High	High	High	0.0002165	2.002e-05	23	43.75
[K].LVKSGNPLQPVSIENR.[N]	1xBiotin [K3]	1	Q5VWN6	Q5VWN6 [1545-1560]	Q5VWN6 1xBiotin [K1547]	Protein TASOR 2 OS=Homo sapiens OX=9606 GN=TASOR2 PE=1 SV=1	1	1977.06	1.893	56.4	79.7	54	259.1	43.9	106.8	3228.49	4560.35	3090.8	14817.8	2510.69	6110.76				11414.4			Not Found	Not Found	Not Found	High	Not Found	Not Found	High	0.000515	0.003208	12	41.75
[K].GQPLCVLSAMKMETVVTSPMEGTVR.[K]	1xBiotin [K11]; 1xCarbamidomethyl [C5]; 3xOxidation [M10; M12; M20]	18	P11498	P11498 [1134-1158]	P11498 1xBiotin [K1144]	Pyruvate carboxylase, mitochondrial OS=Homo sapiens OX=9606 GN=PC PE=1 SV=2	1	2995.41	1.863	40.3	55.7	100.1	62.5	103.7	237.8	87776.2	121290	218078	136165	225960	518097	76158.6	121290	157603	104890	166573	341270	High	High	High	High	High	High	High	0.0002165	1.117e-06	40	44.84
[K].KSNSPGTASSGSSR.[L]	1xBiotin [K1]	5	Q96GY0	Q96GY0 [176-189]	Q96GY0 1xBiotin [K176]	Zinc finger C2HC domain-containing protein 1A OS=Homo sapiens OX=9606 GN=ZC2HC1A PE=1 SV=2	1	1548.71	1.808	62.3	62	109	140.9	112	113.7	18731.6	18625.5	32749.2	42331.8	33667.9	34178.4	16252.4	18625.5	23667.5	32608.9	24819.3	22513.3	High	Peak Found	High	High	High	High	High	0.0002165	6.436e-06	25	15.44
[R].SKISQVLGNEIK.[F]	1xBiotin [K2]	1	O14683	O14683 [42-53]	O14683 1xBiotin [K43]	Tumor protein p53-inducible protein 11 OS=Homo sapiens OX=9606 GN=TP53I11 PE=1 SV=2	1	1541.84	1.796	78.6	29.9	76	53.7	133.3	228.4	7329.84	2787.09	7087.56	5005.24	12424.5	21285.4					9159.08	14020.7	Not Found	Not Found	Not Found	Not Found	High	Peak Found	High	0.00185	0.01407	11	46.94
[K].VAGGAGGGVSKPHAKLILAGGGGGGK.[A]	1xBiotin [K15]	1	Q06945	Q06945 [203-228]	Q06945 1xBiotin [K217]	Transcription factor SOX-4 OS=Homo sapiens OX=9606 GN=SOX4 PE=1 SV=1	1	2399.3	1.782	66.5	66.7	90.1	92.2	118.9	165.6	7572.95	7600.77	10260.5	10504.8	13544.9	18867.1	6570.63	7600.77	7415.15	8092.06	9985.01	12427.7	Peak Found	High	Peak Found	Peak Found	Peak Found	Peak Found	High	0.0002165	0.000931	15	31.79
[K].FMSKVIGANK.[N]	1xBiotin [K4]; 1xOxidation [M2]	4	Q9Y2W1	Q9Y2W1 [452-461]	Q9Y2W1 1xBiotin [K455]	Thyroid hormone receptor-associated protein 3 OS=Homo sapiens OX=9606 GN=THRAP3 PE=1 SV=2	1	1336.68	1.771	52.5	89.7	71.5	104.5	93	188.8	11820.5	20183.9	16082.8	23522.4	20936.4	42504.1	10256	20183.9	11622.8	18119.7	15433.8	27997.4	Peak Found	Peak Found	High	High	High	High	High	0.0002165	0.0002241	23	32.77
[K].SPFLPSMKMQK.[V]	1xBiotin [K]; 2xOxidation [M7; M9]	5	Q8NFD5	Q8NFD5 [1559-1569]	Q8NFD5 1xBiotin [K]	AT-rich interactive domain-containing protein 1B OS=Homo sapiens OX=9606 GN=ARID1B PE=1 SV=2	1	1551.74	1.759	49.2	72.5	106.3	96.6	88.4	187	24674.9	36386.4	53364.8	48460.3	44345.9	93844	21409.1	36386.4	38566.2	37329.8	32690.9	61815	High	High	Peak Found	High	Peak Found	High	High	0.0002165	0.0003676	29	34.42
[R].GLGFSIAGGKGSTPYR.[A]	1xBiotin [K10]	4	Q14160	Q14160 [871-886]	Q14160 1xBiotin [K880]	Protein scribble homolog OS=Homo sapiens OX=9606 GN=SCRIB PE=1 SV=4	1	1793.9	1.751	87.8	28.4	78	136.6	138.1	131.2	14635	4727.72	13008.8	22777.3	23032.4	21874	12698		9401.32	17545.7	16978.9	14408.4	Peak Found	High	Peak Found	High	High	High	High	0.0002165	2.717e-06	35	44.31
[K].FKMPEMNIK.[VA]	1xBiotin [K2]; 2xOxidation [M3; M6]	2	Q09666	Q09666 [806-814]; [934-942]; [2695-2703]; [2951-2959]; [3079-3087]; [3207-3215]; [3659-3667]; [3861-3869]; [3989-3997]; [4245-4253]; [4373-4381]; [4447-4455]	Q09666 1xBiotin [K807]; 1xBiotin [K935]; 1xBiotin [K2696]; 1xBiotin [K2952]; 1xBiotin [K3080]; 1xBiotin [K3208]; 1xBiotin [K3660]; 1xBiotin [K3862]; 1xBiotin [K3990]; 1xBiotin [K4246]; 1xBiotin [K4374]; 1xBiotin [K4448]	Neuroblast differentiation-associated protein AHNAK OS=Homo sapiens OX=9606 GN=AHNAK PE=1 SV=2	1	1395.65	1.738	48	61.7	110	95.3	83.5	201.5	24653.6	31666.2	56477.1	48919.6	42841.2	103423	21390.6	31666.2	40815.4	37683.6	31581.6	68124.9	Peak Found	Peak Found	High	Peak Found	High	Peak Found	High	0.0002165	0.0003288	15	29.86
[R].GPPASSPAPAPKFSPVTPK.[F]	1xBiotin [K12]	6	Q15942	Q15942 [254-272]	Q15942 1xBiotin [K265]	Zyxin OS=Homo sapiens OX=9606 GN=ZYX PE=1 SV=1	1	2059.07	1.725	89.2	86.6	56.2	164.4	106.5	97	11774	11431.6	7417.49	21692.1	14046.7	12798.7	10215.7	11431.6		16709.8	10354.9	8430.46	High	High	Not Found	High	High	High	High	0.0002165	5.347e-05	29	38.31
[R].KFTYLGSQDR.[A]	1xBiotin [K1]	6	Q7Z2W4	Q7Z2W4 [296-305]	Q7Z2W4 1xBiotin [K296]	Zinc finger CCCH-type antiviral protein 1 OS=Homo sapiens OX=9606 GN=ZC3HAV1 PE=1 SV=3	1	1440.69	1.716	46.5	70.2	132.9	120.5	85.7	144.1	6487.63	9792.65	18533	16800.6	11953.1	20095.2		9792.65	13393.6	12941.8	8811.52	13236.7	High	High	High	High	High	High	High	0.0002165	5.694e-05	21	36.76
[K].VHAPGLNLSGVGGKMQVGGDGVK.[V]	1xBiotin [K14]; 1xOxidation [M15]	3	Q09666	Q09666 [5324-5346]	Q09666 1xBiotin [K5337]	Neuroblast differentiation-associated protein AHNAK OS=Homo sapiens OX=9606 GN=AHNAK PE=1 SV=2	1	2419.22	1.697	74.8	85.1	64.8	126.9	51.3	197.1	6503.13	7400.68	5635.5	11035.7	4462.88	17145.8				8500.98		11293.9	High	Not Found	High	Peak Found	Not Found	High	High	0.0002165	0.000153	31	38.16
[K].APKISMPEVDLNLK.[G]	1xBiotin [K3]; 1xOxidation [M6]	4	Q09666	Q09666 [4126-4139]; [4590-4603]	Q09666 1xBiotin [K4128]; 1xBiotin [K4592]	Neuroblast differentiation-associated protein AHNAK OS=Homo sapiens OX=9606 GN=AHNAK PE=1 SV=2	1	1796.93	1.687	63.2	100	66.3	119.2	82.7	168.7	14389.8	22766.9	15102.6	27134.4	18825.6	38418.9	12485.2	22766.9	10914.5	20902.1	13877.8	25306.5	Peak Found	High	High	Peak Found	High	Peak Found	High	0.000354	0.002403	8	44.43
[R].KYGALPDQGIAK.[A]	1xBiotin [K1]	3	P78318	P78318 [276-287]	P78318 1xBiotin [K276]	Immunoglobulin-binding protein 1 OS=Homo sapiens OX=9606 GN=IGBP1 PE=1 SV=1	1	1486.77	1.687	67.8	59.3	115.5	114.3	139.3	103.8	7433.02	6504.62	12663.1	12536	15271.7	11379.7		6504.62	9151.45	9656.68	11257.9	7495.77	Not Found	High	Peak Found	High	High	Peak Found	High	0.0002165	0.0002984	18	35.3
[K].KSSFANVAAATPAIK.[K]	1xBiotin [K1]	6	Q9BTC0	Q9BTC0 [570-584]	Q9BTC0 1xBiotin [K570]	Death-inducer obliterator 1 OS=Homo sapiens OX=9606 GN=DIDO1 PE=1 SV=5	1	1701.9	1.682	58.1	45.7	143	116.6	159.6	77	5888.27	4633.78	14483.2	11816.4	16163.2	7796.06			10466.9	9102.41	11915.1		High	High	High	High	High	High	High	0.0002165	3.242e-06	47	39.76
[K].CKISSYCR.[S]	1xBiotin [K2]; 2xCarbamidomethyl [C1; C7]	3	Q9BTE7	Q9BTE7 [25-32]	Q9BTE7 1xBiotin [K26]	DCN1-like protein 5 OS=Homo sapiens OX=9606 GN=DCUN1D5 PE=1 SV=1	1	1299.56	1.663	62.6	85.2	73.8	136.1	104.2	138.1	6558.31	8922.76	7727.84	14248	10906.1	14455	5690.28	8922.76	5584.83	10975.5	8039.74	9521.51	Peak Found	Peak Found	Peak Found	High	High	High	High	0.000354	0.001331	21	28.97
[R].TSMKIQQNQSIR.[R]	1xBiotin [K4]	6	O75116	O75116 [1365-1376]	O75116 1xBiotin [K1368]	Rho-associated protein kinase 2 OS=Homo sapiens OX=9606 GN=ROCK2 PE=1 SV=4	1	1659.83	1.648	35.4	24.5	133.2	148.8	217.9	40.3	6524.4	4510.99	24543.9	27421.8	40161.6	7433.06			17737.6	21123.5	29606.2		High	High	High	High	High	High	High	0.0002165	1.037e-05	31	30.8
[K].GKGFSVVADTPELQR.[I]	1xBiotin [K2]	1	Q14847	Q14847 [95-109]	Q14847 1xBiotin [K96]	LIM and SH3 domain protein 1 OS=Homo sapiens OX=9606 GN=LASP1 PE=1 SV=2	1	1829.92	1.636	27	142.4	72.1	101.5	139.1	117.9	3079.01	16238.2	8220.48	11578.2	15870.6	13451.2		16238.2	5940.85	8918.87	11699.4	8860.26	Not Found	Peak Found	Peak Found	High	Peak Found	Peak Found	High	0.0002165	4.032e-05	17	43.17
[K].TSAKSPGPMR.[R]	1xBiotin [K4]; 1xOxidation [M9]	4	O43602	O43602 [293-302]	O43602 1xBiotin [K296]	Neuronal migration protein doublecortin OS=Homo sapiens OX=9606 GN=DCX PE=1 SV=4	1	1273.6	1.629	81.2	47	117.1	81.5	132.3	140.9	10720.4	6203.62	15460.2	10758	17468.3	18595.5	9301.51	6203.62	11172.9	8287.07	12877.2	12248.8	Peak Found	Peak Found	High	High	High	High	High	0.00131	0.008404	8	19.33
[K].MPKFSMPGFK.[AG]	1xBiotin [K3]; 2xOxidation [M1; M6]	11	Q09666	Q09666 [882-891]; [1259-1268]; [1387-1396]; [1515-1524]; [1717-1726]; [2053-2062]; [2248-2257]; [2515-2524]; [2643-2652]; [2899-2908]; [3027-3036]; [3607-3616]; [3809-3818]; [4065-4074]; [4193-4202]; [4321-4330]; [4657-4666]; [4785-4794]	Q09666 1xBiotin [K884]; 1xBiotin [K1261]; 1xBiotin [K1389]; 1xBiotin [K1517]; 1xBiotin [K1719]; 1xBiotin [K2055]; 1xBiotin [K2250]; 1xBiotin [K2517]; 1xBiotin [K2645]; 1xBiotin [K2901]; 1xBiotin [K3029]; 1xBiotin [K3609]; 1xBiotin [K3811]; 1xBiotin [K4067]; 1xBiotin [K4195]; 1xBiotin [K4323]; 1xBiotin [K4659]; 1xBiotin [K4787]	Neuroblast differentiation-associated protein AHNAK OS=Homo sapiens OX=9606 GN=AHNAK PE=1 SV=2	1	1427.65	1.62	38.1	59.4	162.4	82.9	96.3	160.8	15143.6	23598	64487	32902.2	38236.4	63837.6	13139.3	23598	46604	25345.1	28187	42049.8	High	High	High	High	High	High	High	0.000354	0.00115	17	36.21
[K].GKGPLPMEAIEK.[M]	1xBiotin [K2]; 1xOxidation [M7]	11	Q6P1N0	Q6P1N0 [64-75]	Q6P1N0 1xBiotin [K65]	Coiled-coil and C2 domain-containing protein 1A OS=Homo sapiens OX=9606 GN=CC2D1A PE=1 SV=1	1	1511.76	1.613	44.5	76.8	99.4	123.2	95.6	160.4	64780.9	111719	144644	179185	139105	233278	56206.8	111719	104533	138030	102545	153660	High	High	High	High	High	High	High	0.0002165	3.124e-05	32	34.71
[K].LGKITFIR.[N]	1xBiotin [K3]	1	Q92890	Q92890 [265-272]	Q92890 1xBiotin [K267]	Ubiquitin recognition factor in ER-associated degradation protein 1 OS=Homo sapiens OX=9606 GN=UFD1 PE=1 SV=3	1	1173.68	1.612	48.8	52.1	115.2	185.7	65.9	132.2	3035.81	3237.83	7164.88	11548.1	4099.01	8223.55				8895.69		5416.85	Not Found	Not Found	Not Found	High	Not Found	Peak Found	High	0.0007653	0.004875	18	45.57
[R].ITGSVGKGLAAITMDK.[E]	1xBiotin [K7]; 1xOxidation [M14]	7	Q709C8	Q709C8 [3481-3496]	Q709C8 1xBiotin [K3487]	Vacuolar protein sorting-associated protein 13C OS=Homo sapiens OX=9606 GN=VPS13C PE=1 SV=1	1	1803.93	1.611	80.7	77.3	84.9	130.6	89.7	136.8	44492	42632.9	46808.7	72031.1	49488.8	75423	38603.2	42632.9	33828.1	55486.8	36482	49681.1	High	High	High	High	High	High	High	0.0002165	1.531e-08	76	43.37
[R].APILSKGPSPPLNGNILSCSPDRR.[S]	1xBiotin [K6]; 1xCarbamidomethyl [C19]	6	P78559	P78559 [2066-2089]	P78559 1xBiotin [K2071]	Microtubule-associated protein 1A OS=Homo sapiens OX=9606 GN=MAP1A PE=1 SV=6	2	2772.43	1.61	69.7	154.6	42.6	112.3	131.3	89.5	11088.8	24587.7	6775.2	17855.2	20878.7	14233.4	9621.11	24587.7		13754.1	15391.3	9375.52	High	High	Not Found	High	High	High	High	0.0002165	2.546e-05	34	44.85
[R].LCVDQWLKMPGLK.[T]	1xBiotin [K8]; 1xCarbamidomethyl [C2]; 1xOxidation [M9]	2	Q9Y4E5	Q9Y4E5 [132-144]	Q9Y4E5 1xBiotin [K139]	E3 SUMO-protein ligase ZNF451 OS=Homo sapiens OX=9606 GN=ZNF451 PE=1 SV=2	1	1829.91	1.593	93.6	96.7	50.1	112.3	79.8	167.5	7710.15	7963.28	4128.6	9253.43	6576.64	13803	6689.67	7963.28		7128.07	4848.16	9091.99	Peak Found	Peak Found	Not Found	High	Peak Found	High	High	0.0002165	0.0003057	8	50.62
[R].EDQCSYKWWQK.[Y]	1xBiotin [K7]; 1xCarbamidomethyl [C4]	6	Q96SW2	Q96SW2 [216-226]	Q96SW2 1xBiotin [K222]	Protein cereblon OS=Homo sapiens OX=9606 GN=CRBN PE=1 SV=1	1	1783.76	1.588	66.8	73	107	122.6	124.5	106.1	53541.4	58466.7	85683.3	98260.2	99711.4	85025.6	46454.9	58466.7	61922.4	75691.5	73505	56006.3	High	High	High	High	High	High	High	0.0002165	1.494e-05	47	43.79
[R].KILGVGGEDDDGEVHR.[S]	1xBiotin [K1]	6	O14683	O14683 [26-41]	O14683 1xBiotin [K26]	Tumor protein p53-inducible protein 11 OS=Homo sapiens OX=9606 GN=TP53I11 PE=1 SV=2	1	1921.91	1.587	62.7	112.9	68.7	106.6	109.1	139.9	18140.7	32650.4	19879.7	30834.6	31553.3	40463.7	15739.7	32650.4	14366.8	23752.5	23260.4	26653.4	High	High	High	High	High	High	High	0.0002165	2.938e-08	66	33.78
[K].CQIFPSKPVSR.[E]	1xBiotin [K7]; 1xCarbamidomethyl [C1]	25	Q96SW2	Q96SW2 [205-215]	Q96SW2 1xBiotin [K211]	Protein cereblon OS=Homo sapiens OX=9606 GN=CRBN PE=1 SV=1	0	1544.77	1.586	76.9	75.3	81.6	121.9	131	113.2	1.22851e+06	1.2039e+06	1.30402e+06	1.94843e+06	2.09334e+06	1.80884e+06	1.06591e+06	1.2039e+06	942405	1.50091e+06	1.54317e+06	1.19148e+06	High	High	High	High	High	High	High	0.0002165	3.053e-05	36	39.58
[R].SQSSKAAIPPPVYEEQDRPR.[S]	1xBiotin [K5]	2	Q96I25	Q96I25 [202-221]	Q96I25 1xBiotin [K206]	Splicing factor 45 OS=Homo sapiens OX=9606 GN=RBM17 PE=1 SV=1	1	2481.22	1.584	40.5	94.7	104.1	164.9	123.2	72.5	3337.91	7796.83	8567.73	13575.4	10143.9	5968.17		7796.83	6191.81	10457.4	7477.87		High	Peak Found	Peak Found	High	Peak Found	Not Found	High	0.0007653	0.004923	11	34.52
[R].QLPSQKTVVVEAGKK.[Q]	1xBiotin [K6]	6	O94842	O94842 [194-208]	O94842 1xBiotin [K199]	TOX high mobility group box family member 4 OS=Homo sapiens OX=9606 GN=TOX4 PE=1 SV=1	2	1838.02	1.578	70.7	74.2	101.7	117	123.8	112.6	36651.7	38438.2	52684.4	60644.8	64121.9	58335.4	31800.7	38438.2	38074.5	46715.7	47269.2	38425.5	High	High	High	High	High	High	High	0.0002165	0.0009797	18	32.36
[K].KGTVEGFEPADNK.[C]	1xBiotin [K1]	6	P37108	P37108 [43-55]	P37108 1xBiotin [K43]	Signal recognition particle 14 kDa protein OS=Homo sapiens OX=9606 GN=SRP14 PE=1 SV=2	1	1617.76	1.565	80.2	86.6	73.9	137.9	125.5	95.9	22352	24151.3	20603.9	38446	34986	26728	19393.6	24151.3	14890.2	29615.6	25790.9	17605.7	High	High	High	High	High	High	High	0.0002165	5.279e-05	33	32.88
[R].TGAQQKMR.[I]	1xBiotin [K6]; 1xOxidation [M7]	5	Q7Z4S6	Q7Z4S6 [876-883]	Q7Z4S6 1xBiotin [K881]	Kinesin-like protein KIF21A OS=Homo sapiens OX=9606 GN=KIF21A PE=1 SV=2	1	1161.55	1.559	60.3	73.7	117.7	111.7	114.9	121.7	9857.38	12042.5	19242.1	18247.1	18778	19885.7	8552.71	12042.5	13906	14056.1	13842.7	13098.7	High	Peak Found	High	High	High	High	High	0.00185	0.01529	15	14.98
[K].VAEKLEALSVK.[E]	1xBiotin [K4]	4	P43487	P43487 [180-190]	P43487 1xBiotin [K183]	Ran-specific GTPase-activating protein OS=Homo sapiens OX=9606 GN=RANBP1 PE=1 SV=1	1	1412.78	1.559	55.4	119.5	75.4	98.4	133.7	117.5	4935.15	10645.6	6715.85	8764.06	11901.6	10467.6		10645.6	4853.47	6751.11	8773.63	6895.01	Not Found	High	High	High	High	Peak Found	High	0.0002165	9.745e-05	13	42.29
[-].MMKTEPR.[G]	1xAcetyl [N-Term]; 1xBiotin [K3]; 1xOxidation [M2]	4	Q96SB3	Q96SB3 [1-7]	Q96SB3 1xAcetyl [N-Term]; 1xBiotin [K3]	Neurabin-2 OS=Homo sapiens OX=9606 GN=PPP1R9B PE=1 SV=3	1	1176.52	1.548	67.5	99.9	77.3	124	111.5	119.8	8709.55	12880.6	9973.36	15983.7	14374.6	15442.3	7556.8	12880.6	7207.64	12312.5	10596.7	10171.9	Peak Found	High	Peak Found	High	High	High	High	0.0007653	0.005835	12	32.78
[K].AAATSAKK.[V]	1xBiotin [K8]	6	P19338	P19338 [56-63]	P19338 1xBiotin [K63]	Nucleolin OS=Homo sapiens OX=9606 GN=NCL PE=1 SV=3	1	973.514	1.546	68.1	69.7	98.9	114	152.9	96.5	26286.8	26868.7	38145.2	43965.8	58978.9	37208.7	22807.6	26868.7	27567.1	33867.6	43477.9	24509.3	High	High	High	High	High	High	High	0.0002165	0.0002138	45	14.96
[R].SSSSQTQPLKVQYQR.[Q]	1xBiotin [K10]	2	Q14789	Q14789 [2993-3007]	Q14789 1xBiotin [K3002]	Golgin subfamily B member 1 OS=Homo sapiens OX=9606 GN=GOLGB1 PE=1 SV=2	1	1962.97	1.533	53.2	128.9	80.4	132.3	81.9	123.3	6677.75	16186.1	10100.2	16618.5	10289	15484.6	5793.91	16186.1	7299.28	12801.5	7584.83	10199.7	Peak Found	High	Peak Found	High	Peak Found	Peak Found	High	0.000354	0.001996	25	32.76
[R].ISVYYNEATGGKYVPR.[A]	1xBiotin [K12]	6	P07437	P07437 [47-62]	P07437 1xBiotin [K58]	Tubulin beta chain OS=Homo sapiens OX=9606 GN=TUBB PE=1 SV=2	1	2043	1.53	60.4	88.2	97	134.9	49.1	170.5	7389.39	10788	11866.4	16509.7	6002.77	20862.9		10788	8575.71	12717.7		13742.4	Not Found	High	Peak Found	High	High	High	High	0.0002165	1.947e-07	64	41.09
[-].MIKLFSLK.[Q]	1xAcetyl [N-Term]; 1xBiotin [K3]	7	P61081	P61081 [1-8]	P61081 1xAcetyl [N-Term]; 1xBiotin [K3]	NEDD8-conjugating enzyme Ubc12 OS=Homo sapiens OX=9606 GN=UBE2M PE=1 SV=1	1	1247.69	1.524	60.1	93.6	85.1	96.8	121.7	142.6	29683.4	46217.3	42044.1	47796.8	60122.1	70430.2	25754.6	46217.3	30384.9	36818.7	44320.7	46392.3	High	High	High	High	High	High	High	0.0002165	0.0002821	27	65.01
[R].KLISPAMAPGSAGGPVPGGNSSSSSSVVIPTR.[T]	1xBiotin [K1]	3	Q92609	Q92609 [467-498]	Q92609 1xBiotin [K467]	TBC1 domain family member 5 OS=Homo sapiens OX=9606 GN=TBC1D5 PE=1 SV=1	1	3191.62	1.514	130.1	47	47.3	62.3	241.7	71.6	7677.26	2773.16	2791.96	3674.25	14262.1	4225.7					10513.7		Not Found	High	Not Found	Not Found	High	High	High	0.001689	0.009164	28	44.55
[R].ALSSSKQSSSSR.[D]	1xBiotin [K6]	6	P53999	P53999 [48-59]	P53999 1xBiotin [K53]	Activated RNA polymerase II transcriptional coactivator p15 OS=Homo sapiens OX=9606 GN=SUB1 PE=1 SV=3	1	1450.7	1.512	60	73.7	138.4	111.5	122.8	93.5	9763.55	11989.8	22518.6	18130.9	19979.5	15215	8471.3	11989.8	16273.9	13966.5	14728.4	10022.1	High	High	High	High	High	High	High	0.0002165	2.357e-06	52	20.09
[K].LKMAPVPLDDSNRPASLTK.[D]	1xBiotin [K2]; 1xOxidation [M3]	13	Q9NYF8	Q9NYF8 [549-567]	Q9NYF8 1xBiotin [K550]	Bcl-2-associated transcription factor 1 OS=Homo sapiens OX=9606 GN=BCLAF1 PE=1 SV=2	1	2295.18	1.509	58.9	76.8	126.2	96.9	125.1	116	86952.6	113351	186171	142898	184574	171094	75444	113351	134544	110076	136064	112699	High	High	High	High	High	High	High	0.0002165	6.63e-07	58	36.11
[K].KTVVLPPIVASR.[G]	1xBiotin [K1]	4	O75152	O75152 [442-453]	O75152 1xBiotin [K442]	Zinc finger CCCH domain-containing protein 11A OS=Homo sapiens OX=9606 GN=ZC3H11A PE=1 SV=3	1	1505.89	1.505	29.6	80.7	141.4	121.4	134.1	92.8	4218.66	11488.8	20129.1	17291.7	19098	13216.4		11488.8	14547.1	13320.1	14078.6	8705.6	Not Found	Peak Found	High	High	High	High	High	0.0002165	0.0004312	26	46.81
[K].SSLKGSNPLK.[S]	1xBiotin [K4]	10	Q92953	Q92953 [702-711]	Q92953 1xBiotin [K705]	Potassium voltage-gated channel subfamily B member 2 OS=Homo sapiens OX=9606 GN=KCNB2 PE=2 SV=2	1	1256.67	1.504	60.1	101.4	74.4	146.7	111.9	105.4	52268.8	88181.3	64672.1	127531	97272.5	91664.3	45350.8	88181.3	46737.8	98239.3	71707.2	60379.2	High	High	High	High	High	High	High	0.0002165	2.94e-05	35	32.85
[R].TLQKQSVVYGGK.[S]	1xBiotin [K4]	3	Q8WWY3	Q8WWY3 [427-438]	Q8WWY3 1xBiotin [K430]	U4/U6 small nuclear ribonucleoprotein Prp31 OS=Homo sapiens OX=9606 GN=PRPF31 PE=1 SV=2	1	1533.81	1.501	90.1	56.4	91.3	115.2	110.1	137	17028.2	10660.5	17241.6	21756.1	20794.4	25876.9	14774.4	10660.5	12460.4	16759.1	15329.2	17045.1	Peak Found	High	Peak Found	High	Peak Found	High	High	0.000354	0.00193	17	34.33
[R].ASVLDTSMSAGSGSPSKTVTPK.[A]	1xBiotin [K17]; 1xOxidation [M8]	16	Q9UPQ0	Q9UPQ0 [510-531]	Q9UPQ0 1xBiotin [K526]	LIM and calponin homology domains-containing protein 1 OS=Homo sapiens OX=9606 GN=LIMCH1 PE=1 SV=4	1	2350.13	1.498	63.3	83	94.1	98.4	94.8	166.4	77676.3	101818	115455	120777	116330	204118	67395.5	101818	83438	93036.9	85756.1	134452	High	High	High	High	High	High	High	0.0002165	3.977e-06	54	33.28
[R].VLMKSPSPALHPPQK.[Y]	1xBiotin [K4]; 1xOxidation [M3]	90	Q9H6S0	Q9H6S0 [1217-1231]	Q9H6S0 1xBiotin [K1220]	3'-5' RNA helicase YTHDC2 OS=Homo sapiens OX=9606 GN=YTHDC2 PE=1 SV=2	1	1871.99	1.493	66.7	80.7	89.2	96.2	120.5	146.6	717010	867755	959030	1.03335e+06	1.29526e+06	1.57576e+06	622111	867755	693081	796008	954841	1.03795e+06	High	High	High	High	High	High	High	0.0002165	1.279e-09	54	31.55
[K].SPQVKPASTMGMGPLGKGAGPVPPGK.[V]	1xBiotin [K]; 2xOxidation [M10; M12]	58	Q13428	Q13428 [503-528]	Q13428 1xBiotin [K]	Treacle protein OS=Homo sapiens OX=9606 GN=TCOF1 PE=1 SV=3	1	2704.36	1.486	64	62.2	150	92.4	116.9	114.6	178206	173112	417638	257257	325484	319120	154619	173112	301822	198169	239940	210204	High	High	High	High	High	High	High	0.0002165	8.314e-09	71	31.96
[R].EGEGLGKYSQGR.[K]	1xBiotin [K7]	5	Q8N1G2	Q8N1G2 [102-113]	Q8N1G2 1xBiotin [K108]	Cap-specific mRNA (nucleoside-2'-O-)-methyltransferase 1 OS=Homo sapiens OX=9606 GN=CMTR1 PE=1 SV=1	1	1506.7	1.481	25.6	79.3	113.7	150.3	117.4	113.8	3308.06	10256.8	14705.9	19447	15193.1	14717.7		10256.8	10627.8	14980.4	11200	9694.56	High	Peak Found	High	High	High	High	High	0.0002165	0.0005629	21	31.88
[R].GLGKNAQGIINPIEAK.[Q]	1xBiotin [K4]	4	Q9UBB9	Q9UBB9 [167-182]	Q9UBB9 1xBiotin [K170]	Tuftelin-interacting protein 11 OS=Homo sapiens OX=9606 GN=TFIP11 PE=1 SV=1	1	1849	1.478	94.3	104.2	58.4	157.2	99.6	86.4	9307.25	10281.1	5765.79	15519	9826.7	8524.15	8075.39	10281.1		11954.5	7244.03	5614.85	High	High	Not Found	Peak Found	High	High	High	0.0002165	0.0004214	25	42.52
[K].YSPGKLR.[G]	1xBiotin [K5]	3	P84157	P84157 [143-149]	P84157 1xBiotin [K147]	Matrix-remodeling-associated protein 7 OS=Homo sapiens OX=9606 GN=MXRA7 PE=1 SV=1	1	1046.55	1.474	59.7	93.4	89.3	122	98	137.7	36519	57178.9	54627.7	74660.2	59950.6	84268.4	31685.5	57178.9	39478.9	57512.1	44194.2	55507.5	Peak Found	High	High	Peak Found	High	Peak Found	High	0.001451	0.008596	18	28.75
[K].AASVPKVETVK.[S]	1xBiotin [K6]	5	P55010	P55010 [408-418]	P55010 1xBiotin [K413]	Eukaryotic translation initiation factor 5 OS=Homo sapiens OX=9606 GN=EIF5 PE=1 SV=2	1	1354.74	1.471	69.4	77.4	113.4	107.7	118.3	113.8	45883.1	51136.2	74965.1	71160.2	78191.5	75219.5	39810.3	51136.2	54176.5	54815.9	57641	49547	High	High	Peak Found	High	High	Peak Found	High	0.0002165	0.0007788	12	31.82
[M].AWKSGGASHSELIHNLR.[K]	1xAcetyl [N-Term]; 1xBiotin [K3]	5	P22061	P22061 [2-18]	P22061 1xAcetyl [N-Term]; 1xBiotin [K4]	Protein-L-isoaspartate(D-aspartate) O-methyltransferase OS=Homo sapiens OX=9606 GN=PCMT1 PE=1 SV=4	1	2131.05	1.466	20.3	87.4	106.5	136.4	121.2	128.2	3968.77	17100.4	20824.9	26670.3	23706.1	25077.7		17100.4	15049.9	20544.6	17475.6	16518.6	High	Peak Found	High	High	High	High	High	0.0002165	6.865e-06	23	41.57
[M].ALKMVK.[G]	1xAcetyl [N-Term]; 1xBiotin [K3]; 1xOxidation [M4]	5	O14617	O14617 [2-7]	O14617 1xAcetyl [N-Term]; 1xBiotin [K4]	AP-3 complex subunit delta-1 OS=Homo sapiens OX=9606 GN=AP3D1 PE=1 SV=1	1	973.521	1.46	46.1	89.4	116.8	86.3	90.9	170.5	20518.7	39820.5	52032.5	38423.9	40498.5	75965.8	17803	39820.5	37603.4	29598.6	29854.6	50038.6	Peak Found	High	High	High	High	High	High	0.000354	0.001682	32	36.37
[K].GLKICR.[T]	1xBiotin [K3]; 1xCarbamidomethyl [C5]	2	Q9UKV3	Q9UKV3 [914-919]	Q9UKV3 1xBiotin [K916]	Apoptotic chromatin condensation inducer in the nucleus OS=Homo sapiens OX=9606 GN=ACIN1 PE=1 SV=2	1	972.512	1.459	82.3	89.3	84	132.9	122.6	88.9	38299.4	41587.3	39127	61899.6	57080.1	41371.3	33230.3	41587.3	28276.7	47682.4	42078.2	27251.2	Peak Found	Peak Found	Peak Found	Peak Found	High	High	High	0.002118	0.02053	19	30.56
[K].FSPVTPKFTPVASK.[F]	1xBiotin [K7]	5	Q15942	Q15942 [266-279]	Q15942 1xBiotin [K272]	Zyxin OS=Homo sapiens OX=9606 GN=ZYX PE=1 SV=1	1	1731.91	1.458	94.6	87	58.1	138	119.2	103.1	16254.7	14944	9979.13	23703.6	20483	17718.3	14103.3	14944	7211.81	18259.3	15099.6	11671	High	High	Peak Found	High	High	High	High	0.0002165	1.751e-05	38	43.34
[R].SIIGSKGLDR.[S]	1xBiotin [K6]	1	Q96N67	Q96N67 [917-926]	Q96N67 1xBiotin [K922]	Dedicator of cytokinesis protein 7 OS=Homo sapiens OX=9606 GN=DOCK7 PE=1 SV=4	1	1271.68	1.454	73.2	66.1	124.1	129.7	106.5	100.4	15114.6	13644.5	25623	26785.7	21977.1	20723.4	13114.1	13644.5	18517.5	20633.4	16201	13650.5	Peak Found	Peak Found	High	Peak Found	Peak Found	Peak Found	High	0.0006603	0.003587	11	36.68
[R].MDKSAVGHEYQSK.[L]	1xBiotin [K3]; 1xOxidation [M1]	2	Q14247	Q14247 [95-107]	Q14247 1xBiotin [K97]	Src substrate cortactin OS=Homo sapiens OX=9606 GN=CTTN PE=1 SV=2	1	1721.76	1.454	65.8	77.2	108.1	112.2	124.6	112.1	5371.81	6303.84	8833.56	9165.92	10180.1	9161.01	4660.83	6303.84	6383.92	7060.67	7504.54	6034.35	Peak Found	Peak Found	Peak Found	High	Peak Found	High	High	0.002363	0.02353	4	23.43
[M].SNPFLKQVFNK.[D]	1xAcetyl [N-Term]; 1xBiotin [K6]	4	Q96BX8	Q96BX8 [2-12]	Q96BX8 1xAcetyl [N-Term]; 1xBiotin [K7]	MOB kinase activator 3A OS=Homo sapiens OX=9606 GN=MOB3A PE=1 SV=1	1	1589.81	1.447	91.4	99.4	45.6	107.9	143.9	111.8	9071.62	9862.91	4522.66	10703.4	14273.5	11090.9	7870.95	9862.91		8245	10522.1	7305.56	High	High	Not Found	Peak Found	High	High	High	0.0002165	2.714e-05	30	56.55
[K].TPYIVLSGSGKSMNANTITK.[-]	1xBiotin [K11]; 1xOxidation [M13]	3	O43290	O43290 [781-800]	O43290 1xBiotin [K791]	U4/U6.U5 tri-snRNP-associated protein 1 OS=Homo sapiens OX=9606 GN=SART1 PE=1 SV=1	1	2324.16	1.445	72.3	56.8	116.8	68.9	116.4	168.8	8461.2	6648.51	13681	8071.16	13633.4	19765.1	7341.32	6648.51	9887.11	6217.35	10050.2	13019.2	Peak Found	Peak Found	High	Peak Found	High	High	High	0.001757	0.01292	4	40.38
[K].LLQKMGYVPGR.[G]	1xBiotin [K4]	3	Q9UBB9	Q9UBB9 [156-166]	Q9UBB9 1xBiotin [K159]	Tuftelin-interacting protein 11 OS=Homo sapiens OX=9606 GN=TFIP11 PE=1 SV=1	1	1487.79	1.443	65.3	120.8	77.6	119.2	94.2	122.9	6108.56	11309.7	7265.31	11157.3	8815.2	11501.7		11309.7		8594.67	6498.37	7576.16	Not Found	High	Not Found	High	High	Peak Found	High	0.000354	0.001302	16	40.98
[K].YAMEQSIKSVLVK.[Q]	1xBiotin [K8]	3	Q9UHX1	Q9UHX1 [73-85]	Q9UHX1 1xBiotin [K80]	Poly(U)-binding-splicing factor PUF60 OS=Homo sapiens OX=9606 GN=PUF60 PE=1 SV=1	1	1721.9	1.443	57.7	157.2	58.7	131.4	111.7	83.3	2691.53	7325.21	2736.15	6124.69	5204.13	3883.52		7325.21		4717.96	3836.37		High	High	Not Found	High	Peak Found	Not Found	High	0.0002165	2.137e-05	20	50.46
[R].EKMCLWSTDAISK.[D]	1xBiotin [K2]; 1xCarbamidomethyl [C4]	1	Q7L3B6	Q7L3B6 [121-133]	Q7L3B6 1xBiotin [K122]	Hsp90 co-chaperone Cdc37-like 1 OS=Homo sapiens OX=9606 GN=CDC37L1 PE=1 SV=1	1	1794.82	1.44	54.7	216.3	62.3	78.8	97.7	90.3	3231.05	12775	3681.02	4653.79	5770.61	5332.56		12775		3584.9			Not Found	High	Not Found	Peak Found	Not Found	Not Found	High	0.001169	0.008135	11	46.34
[R].GPVKPTGGPGGGGTQTQQQMNQLK.[N]	1xBiotin [K4]	2	P26196	P26196 [23-46]	P26196 1xBiotin [K26]	Probable ATP-dependent RNA helicase DDX6 OS=Homo sapiens OX=9606 GN=DDX6 PE=1 SV=2	0	2592.27	1.43	77.4	88.7	81.7	111.2	114.2	126.8	10339.3	11847.2	10922.8	14860.4	15258.5	16941.8	8970.86	11847.2	7893.77	11447.2	11248.2	11159.6	Peak Found	Peak Found	Peak Found	High	High	Peak Found	High	0.001025	0.007653	7	32.46
[R].LGLPPKIVIGYQSHADTATK.[S]	1xBiotin [K6]	2	P06730	P06730 [187-206]	P06730 1xBiotin [K192]	Eukaryotic translation initiation factor 4E OS=Homo sapiens OX=9606 GN=EIF4E PE=1 SV=2	1	2335.25	1.428	51.1	253.6	28.7	127.9	73	65.7	4434.91	21993.5	2486.13	11090.9	6332.22	5702.19		21993.5		8543.48	4667.97		High	High	Not Found	Peak Found	Peak Found	Not Found	High	0.0002165	0.0003025	17	46.34
[K].QILFPKVNLSPVTPAK.[D]	1xBiotin [K6]	5	Q6ZU35	Q6ZU35 [547-562]	Q6ZU35 1xBiotin [K552]	Capping protein-inhibiting regulator of actin dynamics OS=Homo sapiens OX=9606 GN=CRACD PE=1 SV=3	1	1978.12	1.424	102.5	123.5	46	175.8	76.4	75.8	15621	18819.4	7006.46	26790.9	11646	11543.2	13553.5	18819.4		20637.5	8585.16	7603.47	High	High	Not Found	High	Peak Found	High	High	0.0002165	0.0002409	19	52.94
[K].NMVKSADGVIVSGVK.[D]	1xBiotin [K4]; 1xOxidation [M2]	5	Q9UNH7	Q9UNH7 [190-204]	Q9UNH7 1xBiotin [K193]	Sorting nexin-6 OS=Homo sapiens OX=9606 GN=SNX6 PE=1 SV=1	1	1745.89	1.422	79	86	87.4	129.3	95.9	122.4	16969.7	18476.4	18758	27770.2	20595	26276.4	14723.7	18476.4	13556.2	21391.9	15182.2	17308.2	High	High	Peak Found	High	High	High	High	0.0002165	3.195e-06	27	36.23
[R].EEQDFGIEIVKVK.[A]	1xBiotin [K13]	1	Q96SW2	Q96SW2 [146-158]	Q96SW2 1xBiotin [K158]	Protein cereblon OS=Homo sapiens OX=9606 GN=CRBN PE=1 SV=1	1	1759.89	1.418	55.1	244.7	49.7	98.8	81.3	70.5	3384.82	15039.5	3055.71	6071.95	4995.3	4334.51		15039.5		4677.32			Not Found	Peak Found	Not Found	High	Not Found	Not Found	High	0.0006603	0.004121	13	48.76
[R].KTPALKMSVSK.[R]	1xBiotin [K6]	4	Q7Z4V5	Q7Z4V5 [158-168]	Q7Z4V5 1xBiotin [K163]	Hepatoma-derived growth factor-related protein 2 OS=Homo sapiens OX=9606 GN=HDGFL2 PE=1 SV=1	2	1415.77	1.418	76.4	118.9	51.1	145.7	108.4	99.6	11032.9	17170.1	7376.6	21033.1	15644.6	14374.6	9572.66	17170.1		16202.1	11532.8	9468.54	High	High	Not Found	High	Peak Found	High	High	0.0006603	0.004008	12	30.65
[K].AGKGGPTPQEAIQR.[L]	1xBiotin [K3]	2	Q9H444	Q9H444 [15-28]	Q9H444 1xBiotin [K17]	Charged multivesicular body protein 4b OS=Homo sapiens OX=9606 GN=CHMP4B PE=1 SV=1	1	1635.83	1.417	82.9	68.1	103.1	96.5	148.6	100.7	8037.34	6606.1	9994.97	9359.49	14405.7	9761.54	6973.56	6606.1	7223.26	7209.77	10619.6	6429.92	High	Peak Found	Peak Found	Peak Found	High	Peak Found	High	0.001757	0.01219	21	29.2
[K].IIPTKIVYGQQGK.[T]	1xBiotin [K]	5	Q7Z589	Q7Z589 [651-663]	Q7Z589 1xBiotin [K]	BRCA2-interacting transcriptional repressor EMSY OS=Homo sapiens OX=9606 GN=EMSY PE=1 SV=2	1	1670.93	1.411	78.3	97.4	86.3	75.5	125.1	137.5	14410	17930.5	15876.2	13896	23020.6	25307.8	12502.8	17930.5	11473.5	10704.3	16970.2	16670.2	High	High	Peak Found	High	High	High	High	0.000354	0.001842	10	40.1
[R].ILEPHNGKCR.[E]	1xBiotin [K8]; 1xCarbamidomethyl [C9]	4	P18031	P18031 [316-325]	P18031 1xBiotin [K323]	Tyrosine-protein phosphatase non-receptor type 1 OS=Homo sapiens OX=9606 GN=PTPN1 PE=1 SV=1	1	1449.71	1.411	96	76.8	75.6	94.2	135.5	122	12099.8	9675.83	9523.06	11869	17070.4	15375.7	10498.3	9675.83	6882.21	9142.91	12583.9	10128	Peak Found	High	Peak Found	High	High	High	High	0.000515	0.003278	13	22.68
[K].MLVSLKMSYK.[A]	1xBiotin [K6]; 1xOxidation [M]	9	P23381	P23381 [42-51]	P23381 1xBiotin [K47]	Tryptophan--tRNA ligase, cytoplasmic OS=Homo sapiens OX=9606 GN=WARS1 PE=1 SV=2	1	1441.73	1.409	82.7	75.8	92.9	95.8	121.9	130.9	86351.8	79136.4	96975.1	99980	127264	136619	74922.8	79136.4	70082.9	77016.3	93815.9	89991	High	High	High	Peak Found	High	High	High	0.0002165	2.425e-05	28	41.64
[K].DTLKTSNPLVLEEASASQAGSR.[K]	1xBiotin [K4]	10	Q9NUQ8	Q9NUQ8 [141-162]	Q9NUQ8 1xBiotin [K144]	ATP-binding cassette sub-family F member 3 OS=Homo sapiens OX=9606 GN=ABCF3 PE=1 SV=2	1	2500.23	1.408	80	90	82.6	116.2	156.1	75.1	22315.9	25119.4	23034	32432.6	43549.5	20960.9	19362.3	25119.4	16646.4	24983.4	32103.7	13806.9	High	High	High	High	High	High	High	0.0002165	1.245e-05	33	46
[K].FGTSETSKTLK.[S]	1xBiotin [K11]	2	P49792	P49792 [1523-1533]	P49792 1xBiotin [K1533]	E3 SUMO-protein ligase RanBP2 OS=Homo sapiens OX=9606 GN=RANBP2 PE=1 SV=2	1	1424.71	1.405	80.7	89.8	80.2	128.3	113.4	107.6	9806.59	10917.3	9747.75	15599.3	13778	13078.2	8508.64	10917.3	7044.6	12016.4	10156.8	8614.59	Peak Found	High	Peak Found	Peak Found	Peak Found	Peak Found	High	0.00185	0.01368	18	31.77
[R].RPDQQLQGEGKIIDR.[R]	1xBiotin [K11]	14	Q8NC51	Q8NC51 [112-126]	Q8NC51 1xBiotin [K122]	Plasminogen activator inhibitor 1 RNA-binding protein OS=Homo sapiens OX=9606 GN=SERBP1 PE=1 SV=2	1	1979.01	1.399	80.6	91.5	80.2	128.1	114.8	104.8	230064	261399	229066	365807	327718	299208	199614	261399	165544	281787	241586	197088	High	High	High	High	High	High	High	0.0002165	1.359e-08	52	32.89
[M].AASSLEQKLSR.[L]	1xAcetyl [N-Term]; 1xBiotin [K8]	2	O14733	O14733 [2-12]	O14733 1xAcetyl [N-Term]; 1xBiotin [K9]	Dual specificity mitogen-activated protein kinase kinase 7 OS=Homo sapiens OX=9606 GN=MAP2K7 PE=1 SV=2	1	1457.74	1.398	90.3	103.8	74	139	145.1	47.8	6508.34	7486.7	5333.03	10019.2	10465.3	3447.56		7486.7		7717.94	7714.78		Not Found	High	Not Found	High	Peak Found	Not Found	High	0.0002165	5.626e-05	21	49.84
[K].TASPWKSAR.[L]	1xBiotin [K6]	3	Q13813	Q13813 [1188-1196]	Q13813 1xBiotin [K1193]	Spectrin alpha chain, non-erythrocytic 1 OS=Homo sapiens OX=9606 GN=SPTAN1 PE=1 SV=3	1	1229.61	1.398	86	93.2	64.2	120.1	110.9	125.6	16067.6	17426	11993.1	22455.1	20727.8	23469.9	13941	17426	8667.31	17297.6	15280.1	15459.6	Peak Found	High	Peak Found	Peak Found	High	High	High	0.001025	0.00684	18	33.01
[K].QPAGKVQIVSK.[K]	1xBiotin [K5]	12	P27816	P27816 [987-997]	P27816 1xBiotin [K991]	Microtubule-associated protein 4 OS=Homo sapiens OX=9606 GN=MAP4 PE=1 SV=3	1	1380.77	1.396	78.6	77.4	90.9	104.3	139.1	109.8	102222	100608	118163	135666	180890	142732	88692.6	100608	85395.2	104506	133348	94017.2	High	High	High	High	High	High	High	0.0002165	7.155e-06	52	31.81
[R].TSSGTSLSAMHSSGSSGKGAGPLR.[G]	1xBiotin [K18]; 1xOxidation [M10]	6	Q12888	Q12888 [1315-1338]	Q12888 1xBiotin [K1332]	TP53-binding protein 1 OS=Homo sapiens OX=9606 GN=TP53BP1 PE=1 SV=2	1	2462.14	1.395	75.8	59.8	124.9	103.5	105.8	130.2	15235.9	12025.6	25099	20788.2	21254.6	26154.2	13219.3	12025.6	18138.8	16013.5	15668.5	17227.8	High	High	High	High	High	High	High	0.0002165	8.338e-05	26	27.51
[K].SSGSAVGGKGIAPASPMLGNASNPNK.[A]	1xBiotin [K9]; 1xOxidation [M17]	7	P27448	P27448 [455-480]	P27448 1xBiotin [K463]	MAP/microtubule affinity-regulating kinase 3 OS=Homo sapiens OX=9606 GN=MARK3 PE=1 SV=5	1	2611.26	1.394	66.1	78.3	108.6	111.2	84.5	151.4	40406.7	47844	66389.4	67955.6	51667.6	92525.7	35058.7	47844	47978.9	52347.4	38088.2	60946.6	High	High	High	High	High	High	High	0.0002165	6.447e-05	26	34.87
[K].GPSSVEDIKAK.[M]	1xBiotin [K]	2	P06748	P06748 [240-250]	P06748 1xBiotin [K]	Nucleophosmin OS=Homo sapiens OX=9606 GN=NPM1 PE=1 SV=2	1	1356.68	1.391	104.2	72.1	68	94.6	144.9	116.1	38942.9	26918.3	25414.6	35353.4	54133.7	43388.7	33788.6	26918.3	18366.9	27233.3	39906.1	28580.1	Peak Found	Peak Found	Peak Found	Peak Found	High	High	High	0.0002165	8.628e-05	28	31.6
[K].VTKSAQK.[A]	1xBiotin [K3]	12	P68104	P68104 [451-457]	P68104 1xBiotin [K453]	Elongation factor 1-alpha 1 OS=Homo sapiens OX=9606 GN=EEF1A1 PE=1 SV=1	1	987.529	1.381	82.8	81.8	92.7	116.1	98.6	128	80404	79383.2	90031	112699	95785.5	124294	69762.1	79383.2	65064.4	86814.3	70611	81872.3	High	High	High	High	High	High	High	0.0002165	0.0007644	20	15.99
[R].EPKQPQPLLR.[K]	1xBiotin [K3]	4	Q68CZ2	Q68CZ2 [559-568]	Q68CZ2 1xBiotin [K561]	Tensin-3 OS=Homo sapiens OX=9606 GN=TNS3 PE=1 SV=2	1	1431.78	1.38	59	118.3	81.4	120.3	108.8	112.3	9769.01	19576.9	13466.4	19906.5	18014.6	18588.1	8476.04	19576.9	9732.03	15334.3	13279.9	12244	High	High	Peak Found	Peak Found	High	High	High	0.001757	0.01223	10	34.15
[K].AKMQASIEK.[G]	1xBiotin [K2]; 1xOxidation [M3]	6	P06748	P06748 [249-257]	P06748 1xBiotin [K250]	Nucleophosmin OS=Homo sapiens OX=9606 GN=NPM1 PE=1 SV=2	1	1247.61	1.379	76.3	65.9	128.2	105.3	99.1	125.2	23087.7	19945.3	38783.8	31845.1	29970.7	37882.6	20031.9	19945.3	28028.6	24530.8	22093.7	24953.2	High	High	High	High	High	High	High	0.000354	0.001224	27	21.66
[K].LSDDFDSPVKGPLCK.[S]	1xBiotin [K10]; 1xCarbamidomethyl [C14]	3	Q96T23	Q96T23 [391-405]	Q96T23 1xBiotin [K400]	Remodeling and spacing factor 1 OS=Homo sapiens OX=9606 GN=RSF1 PE=1 SV=2	1	1903.89	1.378	81.2	108.2	54.4	99.3	149.2	107.6	6338.17	8444	4245.69	7745.8	11637.9	8395.47		8444		5966.72	8579.21	5530.09	Not Found	High	Not Found	High	High	Peak Found	High	0.000515	0.003265	12	42.61
[K].QYGLKMK.[T]	1xBiotin [K5]; 1xOxidation [M6]	10	Q9UQ80	Q9UQ80 [254-260]	Q9UQ80 1xBiotin [K258]	Proliferation-associated protein 2G4 OS=Homo sapiens OX=9606 GN=PA2G4 PE=1 SV=3	1	1109.55	1.378	78.5	89.8	89.3	123.1	95.3	123.9	47989.2	54888.9	54610.2	75249.2	58259.4	75762.1	41637.6	54888.9	39466.2	57965.8	42947.6	49904.4	High	High	High	High	High	High	High	0.0007653	0.005498	24	28.38
[K].SPFLPSMKMQK.[V]	1xBiotin [K]; 1xOxidation [M]	14	Q8NFD5	Q8NFD5 [1559-1569]	Q8NFD5 1xBiotin [K]	AT-rich interactive domain-containing protein 1B OS=Homo sapiens OX=9606 GN=ARID1B PE=1 SV=2	1	1535.74	1.378	84.7	89.2	86.6	97	119.6	122.9	129341	136268	132354	148163	182667	187730	112222	136268	95651.2	114133	134658	123657	High	High	High	High	High	High	High	0.0002165	5.179e-05	22	40.11
[K].EIQEAKAPSPSINR.[Q]	1xBiotin [K6]	2	Q9UJ41	Q9UJ41 [116-129]	Q9UJ41 1xBiotin [K121]	Rab5 GDP/GTP exchange factor OS=Homo sapiens OX=9606 GN=RABGEF1 PE=1 SV=3	1	1765.89	1.375	104.1	80.2	76.6	79.5	149.4	110.2	12729.6	9802.05	9358.65	9720.77	18258.8	13474.4	11044.8	9802.05	6763.4	7488.08	13460	8875.57	Peak Found	High	High	Peak Found	Peak Found	Peak Found	High	0.0002165	0.0002105	20	30.82
[K].SIKSDVPVYLK.[R]	1xBiotin [K3]	1	Q5SW79	Q5SW79 [356-366]	Q5SW79 1xBiotin [K358]	Centrosomal protein of 170 kDa OS=Homo sapiens OX=9606 GN=CEP170 PE=1 SV=1	1	1474.8	1.37	50.1	91	111.9	124.7	131.9	90.4	3267.41	5935.85	7301.54	8131.84	8606.79	5893.38			5276.75	6264.1	6344.73		Not Found	Not Found	Peak Found	High	Peak Found	Not Found	High	0.0007653	0.005048	7	44.17
[K].MPKFSMPSLK.[G]	1xBiotin [K3]; 1xOxidation [M6]	2	Q09666	Q09666 [1003-1012]; [1131-1140]	Q09666 1xBiotin [K1005]; 1xBiotin [K1133]	Neuroblast differentiation-associated protein AHNAK OS=Homo sapiens OX=9606 GN=AHNAK PE=1 SV=2	1	1407.68	1.367	36.3	102.5	107.3	99.1	108	146.7	4440.02	12525	13114.5	12108.4	13195.8	17930.2		12525	9477.69	9327.28	9727.62	11810.6	Not Found	Peak Found	Peak Found	High	High	Peak Found	High	0.001025	0.007574	9	39.17
[R].LQIKPR.[S]	1xBiotin [K4]	5	Q9NYK1	Q9NYK1 [116-121]	Q9NYK1 1xBiotin [K119]	Toll-like receptor 7 OS=Homo sapiens OX=9606 GN=TLR7 PE=1 SV=1	0	980.571	1.365	72	83.6	87.9	98.4	110.8	147.2	19746.2	22914.2	24103.1	26961.9	30382.9	40353.6	17132.7	22914.2	17419.1	20769.2	22397.6	26580.9	High	High	Peak Found	High	High	High	High	0.002118	0.02086	10	33.23
[M].AQYKGAASEAGR.[A]	1xAcetyl [N-Term]; 1xBiotin [K4]	1	Q14320	Q14320 [2-13]	Q14320 1xAcetyl [N-Term]; 1xBiotin [K5]	Protein FAM50A OS=Homo sapiens OX=9606 GN=FAM50A PE=1 SV=2	1	1476.69	1.365	65.6	109.7	75.2	149.7	85.7	114.2	9665.22	16167.7	11081.3	22071.5	12630.9	16833.1	8385.99	16167.7	8008.37	17002	9311.22	11087.9	Peak Found	Peak Found	Peak Found	Peak Found	Peak Found	High	High	0.000354	0.001801	5	34.28
[K].AKTLLIDR.[D]	1xBiotin [K2]	2	Q9NQC3	Q9NQC3 [280-287]	Q9NQC3 1xBiotin [K281]	Reticulon-4 OS=Homo sapiens OX=9606 GN=RTN4 PE=1 SV=2	1	1155.66	1.364	24.9	194.2	17.7	313.4	15.8	34	4691.41	36581.4	3328.31	59050.2	2983.3	6401.32		36581.4		45487.4			Not Found	High	Not Found	High	Not Found	Not Found	High	0.001169	0.008228	21	38.91
[R].FLPNKSR.[Q]	1xBiotin [K5]	1	Q8WWI1	Q8WWI1 [313-319]	Q8WWI1 1xBiotin [K317]	LIM domain only protein 7 OS=Homo sapiens OX=9606 GN=LMO7 PE=1 SV=3	1	1087.57	1.363	93	74.9	93.3	84	128	126.8	21233.8	17109.3	21296.1	19171	29216.2	28939.6	18423.4	17109.3	15390.4	14767.8	21537.5	19062.5	Peak Found	High	Peak Found	Peak Found	Peak Found	Peak Found	High	0.0007653	0.006251	13	30.8
[K].SPFLHSGMKMQK.[A]	1xBiotin [K]; 1xOxidation [M]	8	O14497	O14497 [1604-1615]	O14497 1xBiotin [K]	AT-rich interactive domain-containing protein 1A OS=Homo sapiens OX=9606 GN=ARID1A PE=1 SV=3	1	1632.77	1.363	70.2	87.2	96.8	108.1	119	118.8	22420.9	27842.7	30911	34513.4	37991	37942.6	19453.4	27842.7	22339	26586.3	28006.1	24992.7	Peak Found	High	High	High	High	High	High	0.000515	0.003224	6	30.55
[-].MQSNKTFNLEK.[Q]	1xAcetyl [N-Term]; 1xBiotin [K5]; 1xOxidation [M1]	6	Q15233	Q15233 [1-11]	Q15233 1xAcetyl [N-Term]; 1xBiotin [K5]	Non-POU domain-containing octamer-binding protein OS=Homo sapiens OX=9606 GN=NONO PE=1 SV=4	1	1623.75	1.362	72.9	70.2	114.5	95.5	105.6	141.3	64791.5	62346.9	101758	84899.1	93877.2	125548	56216	62346.9	73539.1	65399.3	69204.2	82698.4	Peak Found	High	High	High	High	High	High	0.0002165	1.55e-06	56	39.69
[K].GASGTVLLAGSSLMASPYKSSSPK.[L]	1xBiotin [K]; 1xOxidation [M14]	3	Q9NPG3	Q9NPG3 [1010-1033]	Q9NPG3 1xBiotin [K]	Ubinuclein-1 OS=Homo sapiens OX=9606 GN=UBN1 PE=1 SV=2	1	2538.26	1.358	47.7	194.8	55.8	75.7	75.4	150.6	3520.12	14389	4120.65	5594.58	5573.59	11126.5		14389				7329.03	Not Found	High	Not Found	High	Not Found	High	High	0.0007653	0.005766	21	43.1
[R].KSSGSAVGGKGIAPASPMLGNASNPNK.[A]	1xBiotin [K]; 1xOxidation [M18]	12	P27448	P27448 [454-480]	P27448 1xBiotin [K]	MAP/microtubule affinity-regulating kinase 3 OS=Homo sapiens OX=9606 GN=MARK3 PE=1 SV=5	2	2739.36	1.354	61.1	76.1	124.4	103	90.5	144.9	45456.9	56606.7	92527.2	76624.3	67344	107778	39440.4	56606.7	66868.4	59025	49644.5	70993.4	High	High	High	High	High	High	High	0.0002165	4.057e-06	30	31.96
[R].VKTNVPVK.[L]	1xBiotin [K2]	3	Q9UKM9	Q9UKM9 [158-165]	Q9UKM9 1xBiotin [K159]	RNA-binding protein Raly OS=Homo sapiens OX=9606 GN=RALY PE=1 SV=1	1	1110.63	1.353	90	64.1	91.8	86.8	100.5	166.7	108843	77569	111057	104926	121583	201565	94437	77569	80260	80826.1	89628	132771	Peak Found	Peak Found	High	Peak Found	High	High	High	0.0002165	0.0002121	43	25.82
[RQ].DYSKGFGGK.[Y]	1xBiotin [K4]	4	Q14247	Q14247 [190-198]; [301-309]	Q14247 1xBiotin [K193]; 1xBiotin [K304]	Src substrate cortactin OS=Homo sapiens OX=9606 GN=CTTN PE=1 SV=2	1	1184.54	1.351	67.2	68.6	151	128.1	92.5	92.6	23822.6	24294	53517.5	45393.6	32783	32816.8	20669.5	24294	38676.5	34967.4	24166.9	21616.4	High	High	High	High	Peak Found	Peak Found	High	0.000515	0.003094	11	32.66
[R].LKMMFEK.[G]	1xBiotin [K2]; 1xOxidation [M]	5	Q9UHB6	Q9UHB6 [197-203]	Q9UHB6 1xBiotin [K198]	LIM domain and actin-binding protein 1 OS=Homo sapiens OX=9606 GN=LIMA1 PE=1 SV=1	1	1168.56	1.347	67.7	85.7	104.8	115.5	121.8	104.5	26002.3	32943.7	40282.5	44369.8	46809.5	40168.7	22560.7	32943.7	29111.8	34178.8	34506.9	26459.1	Peak Found	High	High	High	High	High	High	0.001025	0.007518	23	36.02
[R].RPEPKPDKSR.[L]	1xBiotin [K8]	5	A1X283	A1X283 [577-586]	A1X283 1xBiotin [K584]	SH3 and PX domain-containing protein 2B OS=Homo sapiens OX=9606 GN=SH3PXD2B PE=1 SV=3	1	1435.75	1.342	78.1	70.7	139.1	102.4	105	104.7	28265.4	25603.2	50361.9	37083.5	38038.8	37926.7	24524.4	25603.2	36396	28566.1	28041.3	24982.3	High	High	High	High	High	Peak Found	High	0.0002165	6.987e-06	29	14.83
[K].SGILEAAGFPDPGKK.[A]	1xBiotin [K]	8	P10070	P10070 [17-31]	P10070 1xBiotin [K]	Zinc finger protein GLI2 OS=Homo sapiens OX=9606 GN=GLI2 PE=1 SV=4	1	1712.87	1.341	71.7	85	102.7	119	114	107.6	27146.1	32209.3	38913	45074.7	43194.5	40778.8	23553.2	32209.3	28122	34721.8	31842.1	26861	High	High	High	High	High	High	High	0.0002165	3.462e-06	50	45.81
[K].APKISMPDIDLNLK.[G]	1xBiotin [K3]; 1xOxidation [M6]	11	Q09666	Q09666 [2704-2717]; [3088-3101]; [3216-3229]; [3540-3553]; [3742-3755]; [3870-3883]; [4718-4731]	Q09666 1xBiotin [K2706]; 1xBiotin [K3090]; 1xBiotin [K3218]; 1xBiotin [K3542]; 1xBiotin [K3744]; 1xBiotin [K3872]; 1xBiotin [K4720]	Neuroblast differentiation-associated protein AHNAK OS=Homo sapiens OX=9606 GN=AHNAK PE=1 SV=2	1	1796.93	1.338	80.3	80.4	80.6	107.6	97.5	153.4	33634.6	33674.3	33754.3	45062.4	40825.8	64218.4	29182.9	33674.3	24393.9	34712.3	30095.8	42300.6	High	High	High	High	High	High	High	0.0002165	0.0001692	37	44.18
[R].RPKPLVDPACITSIQPGAPKTIVR.[G]	1xBiotin [K20]; 1xCarbamidomethyl [C10]	4	O96013	O96013 [49-72]	O96013 1xBiotin [K68]	Serine/threonine-protein kinase PAK 4 OS=Homo sapiens OX=9606 GN=PAK4 PE=1 SV=1	1	2840.56	1.336	44.5	145.6	82	144.3	59.5	124.2	5679.85	18578	10462.2	18404.6	7586.6	15841.5		18578	7560.95	14177.4		10434.8	Not Found	High	High	High	Not Found	High	High	0.0002165	1.761e-05	20	42.75
[R].KFDGVEGPR.[T]	1xBiotin [K1]	5	Q6PKG0	Q6PKG0 [367-375]	Q6PKG0 1xBiotin [K367]	La-related protein 1 OS=Homo sapiens OX=9606 GN=LARP1 PE=1 SV=2	1	1230.59	1.335	90.8	76.4	88.5	143.8	118.2	82.3	9388.22	7905.48	9154.41	14872.7	12218.6	8508.66	8145.64	7905.48	6615.79	11456.7	9007.29	5604.65	High	High	High	High	High	Peak Found	High	0.0002165	0.0003197	24	32.3
[K].DSSSWYQKLDTK.[D]	1xBiotin [K8]	3	Q01968	Q01968 [128-139]	Q01968 1xBiotin [K135]	Inositol polyphosphate 5-phosphatase OCRL OS=Homo sapiens OX=9606 GN=OCRL PE=1 SV=3	1	1683.77	1.335	79	62.4	117.9	83.3	126.8	130.5	6885.56	5441.08	10273.9	7261.92	11050.9	11376			7424.86	5593.98	8146.48	7493.38	Not Found	High	Peak Found	High	High	Peak Found	High	0.0002165	5.554e-05	16	45.55
[M].AAEAAGGKYR.[S]	1xAcetyl [N-Term]; 1xBiotin [K8]	2	Q96A65	Q96A65 [2-11]	Q96A65 1xAcetyl [N-Term]; 1xBiotin [K9]	Exocyst complex component 4 OS=Homo sapiens OX=9606 GN=EXOC4 PE=1 SV=1	1	1261.6	1.334	69.9	88	87.5	167.8	116.7	70.1	6195.44	7801.06	7751.34	14874	10338.8	6208.64		7801.06	5601.81	11457.7	7621.52	4089.63	Not Found	High	Peak Found	Peak Found	High	Peak Found	High	0.0006603	0.004023	23	32.74
[K].TITGKTFSSR.[-]	1xBiotin [K5]	4	O15144	O15144 [291-300]	O15144 1xBiotin [K295]	Actin-related protein 2/3 complex subunit 2 OS=Homo sapiens OX=9606 GN=ARPC2 PE=1 SV=1	1	1323.67	1.333	86.1	89.8	87.7	121.1	98.4	116.9	47737.2	49774.1	48597.1	67110.4	54505.5	64787.8	41419	49774.1	35120.6	51696.3	40180.3	42675.6	Peak Found	Peak Found	High	High	High	High	High	0.0002165	3.307e-05	59	33
[R].VVGKPAQLGTQR.[S]	1xBiotin [K4]	1	Q9C0C2	Q9C0C2 [824-835]	Q9C0C2 1xBiotin [K827]	182 kDa tankyrase-1-binding protein OS=Homo sapiens OX=9606 GN=TNKS1BP1 PE=1 SV=4	0	1479.81	1.332	66.8	92.7	100.1	133.4	101.7	105.3	9510.34	13203.2	14267.2	19008.6	14485.1	15008.6	8251.61	13203.2	10310.8	14642.7	10678.1	9886.17	Peak Found	High	Peak Found	Peak Found	Peak Found	Peak Found	High	0.0007653	0.005298	11	32.36
[K].ISKFGFAIGSQTTK.[K]	1xBiotin [K3]	7	Q8WW12	Q8WW12 [68-81]	Q8WW12 1xBiotin [K70]	PEST proteolytic signal-containing nuclear protein OS=Homo sapiens OX=9606 GN=PCNP PE=1 SV=2	1	1710.89	1.33	65.8	104	92.3	122.8	90.6	124.3	25188.6	39796.9	35327.3	46991.6	34668.4	47562.1	21854.7	39796.9	25530.6	36198.4	25556.8	31329.1	High	High	High	High	High	High	High	0.0002165	4.338e-08	49	48.24
[K].MSNADFAKLFLR.[K]	1xBiotin [K8]; 1xOxidation [M1]	8	Q15020	Q15020 [951-962]	Q15020 1xBiotin [K958]	Squamous cell carcinoma antigen recognized by T-cells 3 OS=Homo sapiens OX=9606 GN=SART3 PE=1 SV=1	1	1654.81	1.33	94.5	73.1	83.6	99.5	97.2	152	34790.3	26918.2	30791.4	36631.8	35796.5	55953.4	30185.7	26918.2	22252.6	28218.1	26388.4	36856.4	High	High	High	High	High	High	High	0.0002165	3.956e-07	83	54.14
[R].YTNTSKTVSFEALPIMR.[N]	1xBiotin [K6]; 1xOxidation [M16]	2	O15084	O15084 [1003-1019]	O15084 1xBiotin [K1008]	Serine/threonine-protein phosphatase 6 regulatory ankyrin repeat subunit A OS=Homo sapiens OX=9606 GN=ANKRD28 PE=1 SV=5	1	2200.08	1.328	83.9	114.2	73.7	111.4	45.7	171.1	6541.77	8904.15	5745.1	8687.01	3559.55	13337.9		8904.15		6691.75		8785.66	Not Found	High	Not Found	Peak Found	Not Found	High	High	0.001757	0.01264	5	46.89
[R].KDAFADAVQR.[A]	1xBiotin [K1]	9	Q92945	Q92945 [71-80]	Q92945 1xBiotin [K71]	Far upstream element-binding protein 2 OS=Homo sapiens OX=9606 GN=KHSRP PE=1 SV=4	1	1346.65	1.326	75.9	93.9	88.8	136.5	104.2	100.7	51575.7	63769.6	60280.9	92681.3	70756.3	68413.1	44749.4	63769.6	43564.4	71394	52159.9	45063.6	High	High	High	High	High	High	High	0.0002165	1.495e-06	50	34.27
[R].TAAAPKAGPGVVR.[K]	1xBiotin [K6]	9	Q15691	Q15691 [169-181]	Q15691 1xBiotin [K174]	Microtubule-associated protein RP/EB family member 1 OS=Homo sapiens OX=9606 GN=MAPRE1 PE=1 SV=3	1	1420.77	1.325	67.3	99.8	94.2	137.9	76.1	124.8	31680.4	46983.9	44379.5	64930.3	35820	58790.4	27487.4	46983.9	32072.6	50016.9	26405.7	38725.2	High	High	High	High	High	High	High	0.0002165	0.0008484	20	28.69
[K].SSGFSGKGFK.[F]	1xBiotin [K7]	2	Q7L014	Q7L014 [770-779]	Q7L014 1xBiotin [K776]	Probable ATP-dependent RNA helicase DDX46 OS=Homo sapiens OX=9606 GN=DDX46 PE=1 SV=2	1	1227.58	1.325	75.3	75.4	110.4	139.1	99.7	100	10641.7	10659.5	15597.6	19662	14096.5	14139.8	9233.26	10659.5	11272.2	15146	10391.6	9313.87	High	Peak Found	Peak Found	High	Peak Found	Peak Found	High	0.0002165	0.0001191	22	34.32
[K].TPVTLKQR.[R]	1xBiotin [K6]	9	P42167	P42167 [208-215]	P42167 1xBiotin [K213]	Lamina-associated polypeptide 2, isoforms beta/gamma OS=Homo sapiens OX=9606 GN=TMPO PE=1 SV=2	1	1168.65	1.324	77.3	98.7	78.6	104.2	80.6	160.6	91833.2	117377	93487.1	123822	95759.8	190924	79678.6	117377	67562.1	95382.6	70592	125761	High	High	High	High	High	High	High	0.0002165	0.0001908	40	29.84
[K].KGATPGK.[A]	1xBiotin [K1]	13	P19338	P19338 [110-116]	P19338 1xBiotin [K110]	Nucleolin OS=Homo sapiens OX=9606 GN=NCL PE=1 SV=3	1	884.466	1.324	74.9	94.5	85.1	97.1	125.1	123.2	1.68773e+06	2.1292e+06	1.91791e+06	2.18793e+06	2.81799e+06	2.77509e+06	1.46435e+06	2.1292e+06	1.38606e+06	1.6854e+06	2.07736e+06	1.82795e+06	High	High	High	High	High	High	High	0.0002165	0.0007164	27	15.61
[K].QEEKPKPDPVLKSPSPVLR.[L]	1xBiotin [K12]	4	O43432	O43432 [218-236]	O43432 1xBiotin [K229]	Eukaryotic translation initiation factor 4 gamma 3 OS=Homo sapiens OX=9606 GN=EIF4G3 PE=1 SV=2	1	2370.28	1.321	102.5	85	71.3	132.5	96.2	112.4	14497.8	12032.7	10092.1	18750	13617.2	15899.3	12578.9	12032.7	7293.42	14443.5	10038.3	10472.8	High	High	High	High	Peak Found	Peak Found	High	0.0002165	9.092e-05	14	34.16
[R].KIIATVLMTEDIK.[L]	1xBiotin [K1]	3	Q04637	Q04637 [714-726]	Q04637 1xBiotin [K714]	Eukaryotic translation initiation factor 4 gamma 1 OS=Homo sapiens OX=9606 GN=EIF4G1 PE=1 SV=4	1	1700.93	1.319	73.9	177.5	46.4	61.2	99.2	141.8	5715.47	13733.4	3585.94	4730.94	7673.59	10970.6		13733.4		3644.33	5656.8	7226.33	High	High	Not Found	Peak Found	High	Peak Found	High	0.0002165	0.0007404	13	51.95
[K].SYDVKNPSPLLMQNQNTR.[Q]	1xBiotin [K5]; 1xOxidation [M12]	2	O43303	O43303 [544-561]	O43303 1xBiotin [K548]	Centriolar coiled-coil protein of 110 kDa OS=Homo sapiens OX=9606 GN=CCP110 PE=1 SV=3	1	2347.12	1.317	75.4	70.4	113.5	77.2	114.1	149.5	12653	11813.1	19059.3	12957	19166.3	25095.7	10978.3	11813.1	13773.9	9981.02	14129	16530.5	Peak Found	Peak Found	High	Peak Found	Peak Found	High	High	0.0002165	0.0003796	9	39.66
[-].MNNQKQQKPTLSGQR.[F]	1xAcetyl [N-Term]; 1xBiotin [K5]; 1xOxidation [M1]	1	Q7L1Q6	Q7L1Q6 [1-15]	Q7L1Q6 1xAcetyl [N-Term]; 1xBiotin [K5]	Basic leucine zipper and W2 domain-containing protein 1 OS=Homo sapiens OX=9606 GN=BZW1 PE=1 SV=1	1	2041.99	1.315	74	80.3	117.1	105.6	124.5	98.5	6100.42	6620.72	9652.55	8705.95	10264.7	8123.17		6620.72	6975.79	6706.34	7566.91	5350.72	Not Found	Peak Found	High	Peak Found	Peak Found	Peak Found	High	0.001689	0.009709	5	24.42
[K].LQNATPTNFKTK.[T]	1xBiotin [K]	5	Q9NXF1	Q9NXF1 [25-36]	Q9NXF1 1xBiotin [K]	Testis-expressed protein 10 OS=Homo sapiens OX=9606 GN=TEX10 PE=1 SV=2	1	1588.82	1.314	78.8	112.4	69.1	147.7	99.2	93	17630.3	25151.6	15459.4	33054.7	22195.4	20810.8	15296.8	25151.6	11172.4	25462.6	16361.9	13708	High	High	Peak Found	High	High	High	High	0.0002165	0.0009776	16	32.16
[K].KTFFEELAVEDK.[Q]	1xBiotin [K1]	6	Q8NE71	Q8NE71 [39-50]	Q8NE71 1xBiotin [K39]	ATP-binding cassette sub-family F member 1 OS=Homo sapiens OX=9606 GN=ABCF1 PE=1 SV=2	1	1681.81	1.312	143.3	79.7	60.8	79.8	112.9	123.6	20602.1	11454.8	8739.08	11466.1	16228.7	17770.5	17875.3	11454.8	6315.64	8832.53	11963.4	11705.4	High	High	High	High	High	High	High	0.0002165	3.039e-06	47	50.93
[R].KSVQPTSEER.[I]	1xBiotin [K1]	5	Q9UHD8	Q9UHD8 [326-335]	Q9UHD8 1xBiotin [K326]	Septin-9 OS=Homo sapiens OX=9606 GN=SEPTIN9 PE=1 SV=2	1	1386.67	1.312	86.9	81.8	88.2	105.9	123.2	114	10283.9	9684.57	10444.1	12530.5	14578.9	13491.7	8922.8	9684.57	7547.86	9652.47	10747.2	8886.96	High	High	Peak Found	High	High	High	High	0.0002165	0.0004666	17	22.61
[K].KTAMAAAK.[A]	1xBiotin [K1]	2	P83731	P83731 [124-131]	P83731 1xBiotin [K124]	60S ribosomal protein L24 OS=Homo sapiens OX=9606 GN=RPL24 PE=1 SV=1	1	1017.52	1.312	87.9	104.1	91.7	136.5	128.9	50.8	5047.58	5977.7	5265.04	7839.87	7400.71	2918.93	4379.51	5977.7	3804.99	6039.19	5455.64		High	High	Peak Found	Peak Found	Peak Found	Not Found	High	0.002457	0.02383	10	21.45
[K].FKLQPPPLGR.[R]	1xBiotin [K2]	3	P50548	P50548 [377-386]	P50548 1xBiotin [K378]	ETS domain-containing transcription factor ERF OS=Homo sapiens OX=9606 GN=ERF PE=1 SV=2	1	1378.77	1.31	79.8	80.5	114	106.4	104.6	114.6	14412.5	14548.2	20600.9	19225	18887.2	20704.5	12505	14548.2	14888	14809.3	13923.2	13638	High	High	Peak Found	Peak Found	Peak Found	High	High	0.0002165	0.0001858	35	43.58
[K].SKYQTDLYER.[E]	1xBiotin [K2]	6	Q8WUA2	Q8WUA2 [459-468]	Q8WUA2 1xBiotin [K460]	Peptidyl-prolyl cis-trans isomerase-like 4 OS=Homo sapiens OX=9606 GN=PPIL4 PE=1 SV=1	1	1528.71	1.31	83.3	86.5	82.6	133.4	109.2	104.9	15319.1	15903.1	15183.3	24527.9	20071.6	19274.7	13291.5	15903.1	10972.8	18894.2	14796.4	12696.3	High	High	High	High	High	High	High	0.000354	0.001203	19	34.26
[K].SPAKSPNPSTPR.[G]	1xBiotin [K4]	15	O76021	O76021 [392-403]	O76021 1xBiotin [K395]	Ribosomal L1 domain-containing protein 1 OS=Homo sapiens OX=9606 GN=RSL1D1 PE=1 SV=3	1	1464.73	1.309	93.6	85.6	86.9	91.4	128.7	113.8	137060	125311	127231	133795	188455	166600	118920	125311	91948.2	103064	138925	109739	High	High	High	High	High	High	High	0.0002165	2.044e-07	61	22.61
[R].LSTASCPTPKVQSR.[C]	1xBiotin [K10]; 1xCarbamidomethyl [C6]	5	Q9NQX3	Q9NQX3 [279-292]	Q9NQX3 1xBiotin [K288]	Gephyrin OS=Homo sapiens OX=9606 GN=GPHN PE=1 SV=1	1	1757.87	1.309	81.4	72.6	117.7	95.1	115.6	117.6	10961.3	9785.51	15853.7	12812	15581.5	15847.8	9510.5	9785.51	11457.3	9869.29	11486.3	10438.9	High	High	High	High	High	Peak Found	High	0.0002165	3.173e-05	34	27.69
[R].LKPPTLIHGQAPSAGLPSQKPK.[E]	1xBiotin [K2]	9	Q9H6Z4	Q9H6Z4 [144-165]	Q9H6Z4 1xBiotin [K145]	Ran-binding protein 3 OS=Homo sapiens OX=9606 GN=RANBP3 PE=1 SV=1	0	2491.39	1.308	83.3	101.9	77.9	109.9	101.9	125.1	72151.8	88322.7	67500.4	95257.8	88290.8	108371	62602.2	88322.7	48781.9	73378.7	65086	71383.9	High	High	High	High	High	High	High	0.0002165	2.969e-05	18	34.46
[R].GANLKDYYSR.[K]	1xBiotin [K5]	4	Q08211	Q08211 [142-151]	Q08211 1xBiotin [K146]	ATP-dependent RNA helicase A OS=Homo sapiens OX=9606 GN=DHX9 PE=1 SV=4	1	1412.66	1.306	57	88.9	118.8	120.8	98.4	116.1	7970.04	12434.2	16622.2	16899	13769	16239.3		12434.2	12012.7	13017.6	10150.2	10696.8	Not Found	Peak Found	High	High	High	High	High	0.0002165	0.0002404	29	36.38
[R].TLDSGTSEIVKSPR.[I]	1xBiotin [K11]	3	Q9H501	Q9H501 [187-200]	Q9H501 1xBiotin [K197]	ESF1 homolog OS=Homo sapiens OX=9606 GN=ESF1 PE=1 SV=1	1	1715.86	1.306	79.2	95.9	82.8	125.3	119.6	97.1	8076.14	9775.98	8442.38	12766.9	12193.7	9893.59	7007.22	9775.98	6101.22	9834.54	8988.89	6516.9	High	Peak Found	Peak Found	High	Peak Found	High	High	0.0002165	6.625e-05	30	34.15
[K].AFSIGKMSTAK.[R]	1xBiotin [K6]; 1xOxidation [M7]	1	O15042	O15042 [83-93]	O15042 1xBiotin [K88]	U2 snRNP-associated SURP motif-containing protein OS=Homo sapiens OX=9606 GN=U2SURP PE=1 SV=2	1	1382.68	1.304	80.4	73	103.8	86.5	104.9	151.5	35275.2	32015.8	45550.6	37935.5	46004.8	66472	30606.4	32015.8	32918.9	29222.3	33913.7	43785	Peak Found	Peak Found	Peak Found	Peak Found	Peak Found	High	High	0.0002165	0.0002484	34	34.56
[K].LKQQAVQQQK.[A]	1xBiotin [K2]	5	Q96L91	Q96L91 [2969-2978]	Q96L91 1xBiotin [K2970]	E1A-binding protein p400 OS=Homo sapiens OX=9606 GN=EP400 PE=1 SV=4	1	1424.77	1.304	74.8	58.5	119.6	96.1	153.6	97.5	18029.9	14102.1	28845.7	23167.3	37057.7	23507.8	15643.6	14102.1	20846.5	17846.2	27318.1	15484.6	High	Peak Found	High	High	High	High	High	0.0002165	9.023e-05	22	20.64
[K].IMEMSAKGIKPVTLELGGK.[S]	1xBiotin [K7]; 2xOxidation [M2; M4]	5	P49189	P49189 [240-258]	P49189 1xBiotin [K246]	4-trimethylaminobutyraldehyde dehydrogenase OS=Homo sapiens OX=9606 GN=ALDH9A1 PE=1 SV=3	1	2260.17	1.303	54.1	95.6	83.7	70.5	102.6	193.5	15132	26750.9	23411.2	19718.3	28697.9	54140.2	13129.2	26750.9	16919	15189.3	21155.5	35662.1	Peak Found	High	High	High	High	High	High	0.0002165	5.16e-05	31	40.07
[K].QGPGPGGPKGGK.[M]	1xBiotin [K9]	4	P23246	P23246 [200-211]	P23246 1xBiotin [K208]	Splicing factor, proline- and glutamine-rich OS=Homo sapiens OX=9606 GN=SFPQ PE=1 SV=2	1	1262.63	1.303	115.5	76.8	74.5	126.6	97.1	109.5	8481.15	5638.23	5472.03	9300.1	7128.36	8039.91	7358.63	5638.23	3954.58	7164.03	5254.87	5295.88	High	High	Peak Found	High	High	Peak Found	High	0.000354	0.001947	32	20.51
[K].LKDPEKGPVPTFQPFQR.[S]	1xBiotin [K]	5	P18615	P18615 [96-112]	P18615 1xBiotin [K]	Negative elongation factor E OS=Homo sapiens OX=9606 GN=NELFE PE=1 SV=3	2	2210.14	1.302	68	110.5	84.2	134.6	114.2	88.5	18908.1	30742.8	23417.1	37460.1	31785.1	24618.3	16405.5	30742.8	16923.3	28856.2	23431.3	16216	High	High	High	High	Peak Found	High	High	0.0002165	0.0001265	19	42.99
[R].LGKVADWTGATYQDK.[R]	1xBiotin [K3]	6	O15371	O15371 [39-53]	O15371 1xBiotin [K41]	Eukaryotic translation initiation factor 3 subunit D OS=Homo sapiens OX=9606 GN=EIF3D PE=1 SV=1	1	1878.91	1.297	103.7	40.4	104	114	134.9	103.1	20362.7	7922.81	20417.2	22374.9	26484.6	20243.7	17667.6		14755.3	17235.8	19523.9	13334.5	High	High	High	High	High	High	High	0.0002165	1.902e-06	42	41.78
[K].ELIKQVSPAASLR.[H]	1xBiotin [K4]	6	Q5VWN6	Q5VWN6 [1081-1093]	Q5VWN6 1xBiotin [K1084]	Protein TASOR 2 OS=Homo sapiens OX=9606 GN=TASOR2 PE=1 SV=1	1	1637.9	1.292	81.4	102.9	72.7	77.8	132.3	132.9	16925.7	21388.3	15102.2	16167.5	27490.6	27624	14685.5	21388.3	10914.2	12454.1	20265.5	18195.9	High	High	High	High	High	High	High	0.000354	0.002791	13	40.84
[K].TYIQTELPFKAK.[T]	1xBiotin [K]	4	O95785	O95785 [1373-1384]	O95785 1xBiotin [K]	Protein Wiz OS=Homo sapiens OX=9606 GN=WIZ PE=1 SV=2	1	1664.87	1.291	75.6	74.6	106.4	125.6	96.3	121.6	16233	16002.9	22825	26944.2	20660.5	26091.3	14084.5	16002.9	16495.4	20755.6	15230.5	17186.3	Peak Found	High	Peak Found	High	High	High	High	0.0002165	0.0002431	17	46.42
[R].LYLKTTVMY.[-]	1xBiotin [K4]; 1xOxidation [M8]	4	Q9UI36	Q9UI36 [750-758]	Q9UI36 1xBiotin [K753]	Dachshund homolog 1 OS=Homo sapiens OX=9606 GN=DACH1 PE=1 SV=4	1	1373.68	1.288	82.4	94	91.4	117.7	77.7	136.8	127244	145134	141103	181714	119981	211134	110403	145134	101974	139977	88447.1	139074	High	High	Peak Found	Peak Found	High	High	High	0.002118	0.0227	12	49.09
[K].DFKTFLTNDQTK.[V]	1xBiotin [K3]	6	P49792	P49792 [2179-2190]	P49792 1xBiotin [K2181]	E3 SUMO-protein ligase RanBP2 OS=Homo sapiens OX=9606 GN=RANBP2 PE=1 SV=2	1	1683.8	1.283	54.6	113.2	97.2	96	93.8	145.2	16319	33820.1	29057.8	28677.6	28025	43393.9	14159.1	33820.1	20999.8	22090.9	20659.4	28583.5	High	High	High	High	High	High	High	0.0002165	7.535e-05	38	48.77
[K].VMVAPISGSVTTGTKMVLTTK.[V]	1xBiotin [K15]	1	Q12830	Q12830 [2075-2095]	Q12830 1xBiotin [K2089]	Nucleosome-remodeling factor subunit BPTF OS=Homo sapiens OX=9606 GN=BPTF PE=1 SV=3	1	2347.24	1.283	141.7	82.9	39.8	139.9	89.2	106.4	12637.2	7397.03	3552.01	12477.4	7953.89	9488.74	10964.6			9611.53	5863.43	6250.23	Peak Found	Not Found	Not Found	High	Peak Found	Peak Found	High	0.001025	0.007028	17	49.77
[K].SPAFALKNR.[I]	1xBiotin [K7]	3	Q9ULW0	Q9ULW0 [486-494]	Q9ULW0 1xBiotin [K492]	Targeting protein for Xklp2 OS=Homo sapiens OX=9606 GN=TPX2 PE=1 SV=2	1	1229.65	1.283	52.4	112.2	99.9	143.9	89.5	102	6814.04	14588.6	12993.6	18709.9	11640.6	13256.4	5912.17	14588.6	9390.32	14412.6	8581.2	8731.98	Peak Found	High	Peak Found	High	Peak Found	High	High	0.0002165	0.0003042	36	36.65
[K].LCAKSANAIETK.[G]	1xBiotin [K4]; 1xCarbamidomethyl [C2]	6	Q96GX5	Q96GX5 [347-358]	Q96GX5 1xBiotin [K350]	Serine/threonine-protein kinase greatwall OS=Homo sapiens OX=9606 GN=MASTL PE=1 SV=1	1	1531.76	1.282	83.3	98.2	79.3	101.4	111.8	125.9	24178.1	28527.2	23038.3	29449.8	32481.5	36573.6	20978	28527.2	16649.5	22685.7	23944.7	24091	High	High	High	High	High	High	High	0.0002165	1.195e-06	54	30.38
[K].GSLGQGTAPVLPGKTGPTVTQVK.[A]	1xBiotin [K14]	3	Q13428	Q13428 [733-755]	Q13428 1xBiotin [K746]	Treacle protein OS=Homo sapiens OX=9606 GN=TCOF1 PE=1 SV=3	1	2419.3	1.28	21.4	120.5	121.5	97.4	155.5	83.7	3535.98	19949.4	20103.7	16128.4	25736.7	13851.3		19949.4	14528.7	12424	18972.5	9123.86	High	High	Peak Found	Peak Found	High	Peak Found	High	0.0002165	0.0006472	14	41.48
[R].KPALFPEPAK.[T]	1xBiotin [K1]	10	Q96JM3	Q96JM3 [527-536]	Q96JM3 1xBiotin [K527]	Chromosome alignment-maintaining phosphoprotein 1 OS=Homo sapiens OX=9606 GN=CHAMP1 PE=1 SV=2	0	1323.71	1.28	112.5	88.1	73.2	68.9	144	113.3	24001.4	18798.6	15611.6	14704.6	30723.6	24178.6	20824.7	18798.6	11282.4	11327.2	22648.8	15926.4	High	High	High	High	High	High	High	0.0002165	5.356e-05	32	40.99
[R].VLLLCKTR.[R]	1xBiotin [K6]; 1xCarbamidomethyl [C5]	3	Q9Y3S1	Q9Y3S1 [75-82]	Q9Y3S1 1xBiotin [K80]	Serine/threonine-protein kinase WNK2 OS=Homo sapiens OX=9606 GN=WNK2 PE=1 SV=4	1	1228.69	1.279	29.1	113.7	98.1	125.4	108	125.8	5041.19	19698.1	16996.4	21742.4	18715.6	21797.2		19698.1	12283.1	16748.5	13796.7	14357.8	Not Found	Peak Found	High	Peak Found	High	High	High	0.000354	0.001143	33	41.2
[K].RPKEEEWDPEYTPK.[S]	1xBiotin [K3]	5	Q9NYF8	Q9NYF8 [829-842]	Q9NYF8 1xBiotin [K831]	Bcl-2-associated transcription factor 1 OS=Homo sapiens OX=9606 GN=BCLAF1 PE=1 SV=2	1	2029.93	1.279	110.7	75.5	80.4	128.2	102.9	102.3	30551.1	20830	22193.6	35393.3	28386.5	28240.7	26507.5	20830	16039	27264.1	20925.9	18602.1	Peak Found	High	High	High	High	High	High	0.0002165	0.000106	15	35.31
[R].AFAQKISR.[T]	1xBiotin [K5]	3	Q96N67	Q96N67 [6-13]	Q96N67 1xBiotin [K10]	Dedicator of cytokinesis protein 7 OS=Homo sapiens OX=9606 GN=DOCK7 PE=1 SV=4	1	1146.61	1.278	82.3	92.3	88.8	113.5	97.8	125.4	18668.1	20931	20138.3	25737.3	22175	28448.7	16197.3	20931	14553.7	19825.9	16346.9	18739.1	High	Peak Found	High	High	Peak Found	Peak Found	High	0.000354	0.001493	16	32.97
[K].KNESPFWK.[L]	1xBiotin [K1]	3	P46013	P46013 [232-239]	P46013 1xBiotin [K232]	Proliferation marker protein Ki-67 OS=Homo sapiens OX=9606 GN=MKI67 PE=1 SV=2	1	1261.6	1.278	0.6	203.7	1	254.6	0.7	139.4	3986.68	1.43658e+06	7384.48	1.79551e+06	5094.67	983481		1.43658e+06		1.38311e+06		647818	Not Found	High	Not Found	High	Not Found	High	High	0.0002165	0.000515	29	38.89
[R].AEATLKLLQAQGVEVPSK.[D]	1xBiotin [K6]	11	O60841	O60841 [419-436]	O60841 1xBiotin [K424]	Eukaryotic translation initiation factor 5B OS=Homo sapiens OX=9606 GN=EIF5B PE=1 SV=4	1	2108.14	1.276	64.7	108.4	90.4	115.4	94.4	126.7	25335.4	42466.1	35430.5	45212.5	37003.4	49653.1	21982.1	42466.1	25605.3	34827.9	27278.1	32706.4	High	High	High	High	High	High	High	0.0002165	3.934e-06	37	46.92
[R].ILKTVNATGSSAAPGSSDKPSDPR.[V]	1xBiotin [K3]	8	Q9UPT8	Q9UPT8 [1049-1072]	Q9UPT8 1xBiotin [K1051]	Zinc finger CCCH domain-containing protein 4 OS=Homo sapiens OX=9606 GN=ZC3H4 PE=1 SV=3	1	2582.29	1.276	76.4	77.3	138.4	97.5	109.7	100.7	81792.1	82749.4	148093	104339	117427	107720	70966.5	82749.4	107025	80373.8	86564.2	70955.1	High	High	High	High	High	High	High	0.0002165	3.888e-05	22	30.08
[K].IPSTKNSIALVSTNYPLSK.[T]	1xBiotin [K5]	7	Q8IX90	Q8IX90 [296-314]	Q8IX90 1xBiotin [K300]	Spindle and kinetochore-associated protein 3 OS=Homo sapiens OX=9606 GN=SKA3 PE=1 SV=2	1	2259.21	1.275	72.5	147.5	53.9	92.5	80.1	153.4	15976.8	32473.5	11880.3	20370.7	17648.1	33784.6	13862.2	32473.5	8585.78	15691.9	13009.8	22253.9	High	High	Peak Found	High	High	High	High	0.0002165	3.723e-05	16	46.7
[R].GFGGKFGVQMDR.[V]	1xBiotin [K5]; 1xOxidation [M10]	8	Q14247	Q14247 [120-131]	Q14247 1xBiotin [K124]	Src substrate cortactin OS=Homo sapiens OX=9606 GN=CTTN PE=1 SV=2	1	1540.7	1.274	77.8	86.2	111.3	111.1	109.8	103.9	167125	185195	239247	238897	235897	223279	145006	185195	172901	184026	173898	147074	High	High	High	High	High	High	High	0.0002165	5.558e-07	53	39.83
[K].SAAQAAAQTNSNAAGKQLR.[K]	1xBiotin [K16]	3	Q8NC51	Q8NC51 [53-71]	Q8NC51 1xBiotin [K68]	Plasminogen activator inhibitor 1 RNA-binding protein OS=Homo sapiens OX=9606 GN=SERBP1 PE=1 SV=2	1	2084.03	1.273	77.9	93.3	96.5	138.3	118.9	75.1	6674.05	7998.2	8265.72	11852.4	10184.7	6436.82	5790.7	7998.2	5973.55	9130.11	7507.96	4239.93	Peak Found	High	Peak Found	Peak Found	High	High	High	0.0006603	0.00405	12	27.52
[K].APKISMPDFDLHLK.[G]	1xBiotin [K3]; 1xOxidation [M6]	4	Q09666	Q09666 [2576-2589]; [3998-4011]; [4254-4267]; [4456-4469]	Q09666 1xBiotin [K2578]; 1xBiotin [K4000]; 1xBiotin [K4256]; 1xBiotin [K4458]	Neuroblast differentiation-associated protein AHNAK OS=Homo sapiens OX=9606 GN=AHNAK PE=1 SV=2	1	1853.93	1.272	65.3	90.7	110.9	126.6	115.3	91.1	13971	19398.6	23717.8	27063.7	24666.5	19492.1	12121.9	19398.6	17140.6	20847.6	18183.6	12839.4	Peak Found	High	Peak Found	High	High	Peak Found	High	0.000354	0.001942	15	42.89
[K].AQKIEMDK.[L]	1xBiotin [K3]; 1xOxidation [M6]	6	Q9UHR5	Q9UHR5 [203-210]	Q9UHR5 1xBiotin [K205]	SAP30-binding protein OS=Homo sapiens OX=9606 GN=SAP30BP PE=1 SV=1	1	1204.57	1.271	87.2	58.6	144	79.7	110.9	119.6	48704	32732.4	80440	44486.6	61906.4	66784.4	42257.8	32732.4	58133.1	34268.8	45636	43990.8	High	High	High	High	High	High	High	0.000354	0.001558	15	21.27
[K].EKTPSPK.[E]	1xBiotin [K2]	4	Q9H1E3	Q9H1E3 [200-206]	Q9H1E3 1xBiotin [K201]	Nuclear ubiquitous casein and cyclin-dependent kinase substrate 1 OS=Homo sapiens OX=9606 GN=NUCKS1 PE=1 SV=1	1	1012.51	1.271	89	78.7	96	100	104.7	131.6	55216.6	48837.8	59598.4	62069	64978	81711	47908.5	48837.8	43071.1	47812.8	47900.4	53822.9	High	High	Peak Found	High	High	Peak Found	High	0.001757	0.01308	20	18.45
[K].VMTSGTGAPAKIITAVPK.[I]	1xBiotin [K11]; 1xOxidation [M2]	10	P51610	P51610 [803-820]	P51610 1xBiotin [K813]	Host cell factor 1 OS=Homo sapiens OX=9606 GN=HCFC1 PE=1 SV=2	1	1984.06	1.27	73.5	75.2	116.4	93.3	99.2	142.4	35448.6	36310.9	56170.1	45024	47875.9	68732.6	30756.8	36310.9	40593.5	34682.7	35293	45274.1	High	High	High	High	High	High	High	0.0002165	0.000218	30	41.57
[K].LTPLILKPFGNSISR.[Y]	1xBiotin [K7]	9	Q14739	Q14739 [117-131]	Q14739 1xBiotin [K123]	Delta(14)-sterol reductase LBR OS=Homo sapiens OX=9606 GN=LBR PE=1 SV=2	0	1882.06	1.269	75.4	150	54.8	123.8	69.6	126.3	24067.2	47850.2	17498.1	39503.2	22208.7	40309.7	20881.8	47850.2	12645.7	30430	16371.7	26551.9	High	High	Peak Found	High	High	High	High	0.0002165	0.0001372	21	56.15
[R].SQFKGPAPR.[E]	1xBiotin [K4]	4	O15145	O15145 [26-34]	O15145 1xBiotin [K29]	Actin-related protein 2/3 complex subunit 3 OS=Homo sapiens OX=9606 GN=ARPC3 PE=1 SV=3	1	1213.61	1.269	49.5	112.1	116	91.4	83.8	147.2	5829.13	13210.4	13672.5	10769.9	9876.23	17345.4	5057.62	13210.4	9880.94	8296.26	7280.54	11425.4	Peak Found	High	High	Peak Found	High	High	High	0.000354	0.001928	16	27.78
[R].LDDFFKVTGSLSSAK.[R]	1xBiotin [K6]	5	P39748	P39748 [340-354]	P39748 1xBiotin [K345]	Flap endonuclease 1 OS=Homo sapiens OX=9606 GN=FEN1 PE=1 SV=1	1	1840.91	1.263	164.4	80.6	61.8	103.3	88	101.8	20519.8	10059.8	7709.69	12886.6	10986.7	12706.6	17803.9	10059.8		9926.74	8099.14	8369.82	High	High	Not Found	High	High	High	High	0.0002165	6.3e-06	21	50.77
[K].SSKVPSALAPASQEPSPAASAEADGK.[L]	1xBiotin [K3]	5	O00429	O00429 [533-558]	O00429 1xBiotin [K535]	Dynamin-1-like protein OS=Homo sapiens OX=9606 GN=DNM1L PE=1 SV=2	1	2679.29	1.263	76.7	88.2	103.8	117.4	111.3	102.6	19665.5	22610.8	26620.6	30116.6	28551.2	26307.8	17062.7	22610.8	19238.5	23199.3	21047.3	17328.9	High	High	Peak Found	High	High	High	High	0.0002165	0.0008249	20	36.96
[K].TGNSMPHPATGKTVANLLSGK.[S]	1xBiotin [K12]; 1xOxidation [M5]	4	Q13428	Q13428 [135-155]	Q13428 1xBiotin [K146]	Treacle protein OS=Homo sapiens OX=9606 GN=TCOF1 PE=1 SV=3	1	2323.15	1.263	18.1	97.9	132.5	74.2	110	167.3	3032.04	16364	22155.7	12410.3	18395.6	27973.2		16364	16011.7	9559.88	13560.8	18425.9	Not Found	High	High	High	Peak Found	High	High	0.0002165	0.0003067	23	40.63
[R].LLLPGELAKHAVSEGTK.[A]	1xBiotin [K]	5	Q16778; P58876; Q93079; Q99880	Q16778 [101-117]; P58876 [101-117]; Q93079 [101-117]; Q99880 [101-117]	Q16778 1xBiotin [K]; P58876 1xBiotin [K]; Q93079 1xBiotin [K]; Q99880 1xBiotin [K]	Histone H2B type 2-E OS=Homo sapiens OX=9606 GN=H2BC21 PE=1 SV=3 Histone H2B type 1-D OS=Homo sapiens OX=9606 GN=H2BC5 PE=1 SV=2 Histone H2B type 1-H OS=Homo sapiens OX=9606 GN=H2BC9 PE=1 SV=3 Histone H2B type 1-L OS=Homo sapiens OX=9606 GN=H2BC13 PE=1 SV=3	1	1989.08	1.262	22.3	160.4	85.3	107.7	100.7	123.5	3085.72	22184.4	11798.4	14894.6	13930.3	17077.6		22184.4	8526.55	11473.6	10269.1	11249	High	High	Peak Found	High	High	High	High	0.0002165	0.0007757	31	46.33
[R].DLIFHKGLHNLR.[N]	1xBiotin [K6]	1	Q9UNS1	Q9UNS1 [294-305]	Q9UNS1 1xBiotin [K299]	Protein timeless homolog OS=Homo sapiens OX=9606 GN=TIMELESS PE=1 SV=2	1	1688.91	1.262	91.6	106.4	40	134.3	113.2	114.5	6117.84	7105.64	2674.46	8968.26	7559.27	7645.17		7105.64		6908.4			Not Found	High	Not Found	Peak Found	Not Found	Not Found	High	0.0002165	0.0006257	7	40.53
[R].EFLKTK.[N]	1xBiotin [K4]	4	Q96C92	Q96C92 [113-118]	Q96C92 1xBiotin [K116]	Endosome-associated-trafficking regulator 1 OS=Homo sapiens OX=9606 GN=ENTR1 PE=1 SV=3	1	991.528	1.261	83.4	87.3	91.4	147.1	110.1	80.7	33875.3	35441.7	37098.3	59738.8	44703.6	32786.7	29391.8	35441.7	26810.5	46017.9	32954.5	21596.6	High	High	Peak Found	High	Peak Found	High	High	0.001025	0.006809	16	32.29
[R].VFLPNKQR.[T]	1xBiotin [K6]	6	P04049	P04049 [60-67]	P04049 1xBiotin [K65]	RAF proto-oncogene serine/threonine-protein kinase OS=Homo sapiens OX=9606 GN=RAF1 PE=1 SV=1	1	1227.67	1.261	67.3	102.4	100.1	72.8	131.3	126.2	25043.4	38122.1	37257.2	27098.7	48881.7	46980	21728.8	38122.1	26925.4	20874.6	36034.5	30945.7	High	High	High	High	High	High	High	0.0007653	0.004695	26	35.56
[K].GLYIAKQATGGAAK.[V]	1xBiotin [K6]	1	Q8N0X7	Q8N0X7 [476-489]	Q8N0X7 1xBiotin [K481]	Spartin OS=Homo sapiens OX=9606 GN=SPART PE=1 SV=1	1	1574.84	1.26	102.7	122.7	56.8	71.6	155.4	90.7	6218.64	7431.62	3441.9	4338.03	9411	5495.74	5395.57				6937.58		High	Not Found	Not Found	Not Found	Peak Found	Not Found	High	0.0002165	0.0009083	13	36.01
[K].TQNGQDKTNAPSR.[L]	1xBiotin [K7]	3	Q9H2P0	Q9H2P0 [693-705]	Q9H2P0 1xBiotin [K699]	Activity-dependent neuroprotector homeobox protein OS=Homo sapiens OX=9606 GN=ADNP PE=1 SV=1	1	1642.76	1.259	67.9	68.3	152.2	92.1	134.1	85.4	5387.99	5417.65	12081.9	7304.81	10640.5	6780.95	4674.86	5417.65	8731.44	5627.02	7843.97	4466.6	High	Peak Found	High	Peak Found	High	Peak Found	High	0.0002165	6.472e-05	29	18.71
[K].CFTPKGSSLK.[I]	1xBiotin [K5]; 1xCarbamidomethyl [C1]	4	Q05682	Q05682 [636-645]	Q05682 1xBiotin [K640]	Caldesmon OS=Homo sapiens OX=9606 GN=CALD1 PE=1 SV=3	1	1350.65	1.258	84.2	92.1	82.4	135	105.9	100.2	16570.8	18133.1	16223.2	26569	20844.9	19726.2	14377.6	18133.1	11724.3	20466.6	15366.4	12993.6	High	Peak Found	Peak Found	High	High	High	High	0.0002165	0.0009524	18	32.98
[R].EGMKNTSYVLK.[H]	1xBiotin [K4]; 1xOxidation [M3]	20	Q8ND82	Q8ND82 [164-174]	Q8ND82 1xBiotin [K167]	Zinc finger protein 280C OS=Homo sapiens OX=9606 GN=ZNF280C PE=1 SV=1	1	1511.72	1.258	60.3	86.2	130.7	108.4	93.8	120.5	342895	490405	743485	616824	533779	685299	297512	490405	537309	475150	393490	451406	High	High	High	High	High	High	High	0.0002165	1.879e-05	37	32.6
[K].KVVLVDGK.[T]	1xBiotin [K1]	3	Q92625	Q92625 [465-472]	Q92625 1xBiotin [K465]	Ankyrin repeat and SAM domain-containing protein 1A OS=Homo sapiens OX=9606 GN=ANKS1A PE=1 SV=4	1	1083.62	1.254	78.3	70.4	127.9	110.8	88.3	124.3	36046.6	32404.6	58881.8	50971.3	40627.3	57208.9	31275.7	32404.6	42553.2	39264	29949.5	37683.5	Peak Found	Peak Found	High	High	High	Peak Found	High	0.0002165	3.268e-05	44	32.56
[K].SNYKMMFVK.[S]	1xBiotin [K4]; 1xOxidation [M]	15	O00193	O00193 [171-179]	O00193 1xBiotin [K174]	Small acidic protein OS=Homo sapiens OX=9606 GN=SMAP PE=1 SV=1	1	1389.64	1.251	76.7	96.7	92.3	78.9	115.4	140	110715	139620	133284	113919	166693	202200	96061.5	139620	96322.8	87753.6	122882	133189	High	High	High	High	High	High	High	0.0002165	0.0002782	33	40.09
[R].KIHVTPLIPGK.[S]	1xBiotin [K1]	1	Q9H0L4	Q9H0L4 [194-204]	Q9H0L4 1xBiotin [K194]	Cleavage stimulation factor subunit 2 tau variant OS=Homo sapiens OX=9606 GN=CSTF2T PE=1 SV=1	1	1428.84	1.25	91.7	85	89.7	112.1	103.9	117.5	20784	19256.9	20318.8	25403	23547.3	26612.5	18033.2	19256.9	14684.2	19568.4	17358.6	17529.7	Peak Found	High	Peak Found	Peak Found	Peak Found	Peak Found	High	0.0002165	0.0002376	20	37.19
[R].SAPGGGSKVPQK.[K]	1xBiotin [K8]	7	P06748	P06748 [143-154]	P06748 1xBiotin [K150]	Nucleophosmin OS=Homo sapiens OX=9606 GN=NPM1 PE=1 SV=2	1	1338.68	1.25	89.3	76.5	101.6	109.4	127.7	95.6	21049.8	18024.1	23938.7	25787.1	30097.5	22530.7	18263.8	18024.1	17300.3	19864.2	22187.2	14841	High	High	High	High	High	High	High	0.0002165	0.0001646	24	22.61
[R].SAEGSNPPKPLKK.[L]	1xBiotin [K]	7	P06400	P06400 [862-874]	P06400 1xBiotin [K]	Retinoblastoma-associated protein OS=Homo sapiens OX=9606 GN=RB1 PE=1 SV=2	1	1578.83	1.25	81.8	76.3	105.6	132	91.6	112.7	25605.6	23876.3	33046.3	41299.2	28675.2	35272	22216.6	23876.3	23882.2	31813.5	21138.7	23233.6	High	High	High	High	High	High	High	0.0002165	0.0002107	17	22
[K].VGVGKVIR.[G]	1xBiotin [K5]	3	Q00688	Q00688 [166-173]	Q00688 1xBiotin [K170]	Peptidyl-prolyl cis-trans isomerase FKBP3 OS=Homo sapiens OX=9606 GN=FKBP3 PE=1 SV=1	1	1053.62	1.249	86	99.7	79.2	117.4	93.1	124.5	11722.1	13580.4	10790.1	16002.8	12689.5	16967.2	10170.6	13580.4	7797.88	12327.2	9354.45	11176.3	High	Peak Found	Peak Found	Peak Found	High	High	High	0.001025	0.0072	12	33.79
[K].FTPVASKFSPGAPGGSGSQPNQK.[L]	1xBiotin [K7]	8	Q15942	Q15942 [273-295]	Q15942 1xBiotin [K279]	Zyxin OS=Homo sapiens OX=9606 GN=ZYX PE=1 SV=1	1	2472.2	1.248	59.8	128.4	86.8	95	121.8	108.2	27633.2	59299.6	40077.9	43889.2	56263	49999.4	23975.9	59299.6	28963.9	33808.6	41475.8	32934.6	High	High	High	High	High	High	High	0.0002165	2.602e-05	23	40.73
[K].EMKTITGK.[T]	1xBiotin [K3]; 1xOxidation [M2]	5	O15144	O15144 [288-295]	O15144 1xBiotin [K290]	Actin-related protein 2/3 complex subunit 2 OS=Homo sapiens OX=9606 GN=ARPC2 PE=1 SV=1	1	1149.56	1.245	64.8	95.3	113.4	86.8	80.6	159.1	12454.9	18335.4	21807.7	16701.2	15501.1	30589.7	10806.5	18335.4	15760.2	12865.2	11427	20149.4	High	High	High	Peak Found	High	High	High	0.0007653	0.005049	11	24.52
[R].LKTDNAGDQHGGGGGGGGGAGAAGGGGGGENYDDPHK.[T]	1xBiotin [K2]	4	P14866	P14866 [61-97]	P14866 1xBiotin [K62]	Heterogeneous nuclear ribonucleoprotein L OS=Homo sapiens OX=9606 GN=HNRNPL PE=1 SV=2	1	3448.46	1.243	94.6	71.1	92.1	115.9	114.4	111.8	16045.5	12052.5	15620.2	19661.8	19409.6	18967.2	13921.8	12052.5	11288.5	15145.8	14308.3	12493.7	High	High	High	High	Peak Found	Peak Found	High	0.0002165	2.819e-05	15	21.6
[K].KTVTPAK.[A]	1xBiotin [K1]	18	P19338	P19338 [96-102]	P19338 1xBiotin [K96]	Nucleolin OS=Homo sapiens OX=9606 GN=NCL PE=1 SV=3	1	970.539	1.242	85.3	67.9	117	76.7	147.2	105.9	2.05328e+06	1.63513e+06	2.81686e+06	1.84693e+06	3.54557e+06	2.55044e+06	1.78152e+06	1.63513e+06	2.03572e+06	1.42272e+06	2.61372e+06	1.67997e+06	High	High	High	High	High	High	High	0.0002165	0.000705	39	20.59
[K].SNYKMMFVK.[S]	1xBiotin [K4]; 2xOxidation [M5; M6]	11	O00193	O00193 [171-179]	O00193 1xBiotin [K174]	Small acidic protein OS=Homo sapiens OX=9606 GN=SMAP PE=1 SV=1	1	1405.63	1.24	72.4	55	146.9	81.1	89.8	154.7	68022.1	51701.8	138007	76169.4	84360.8	145366	59019.1	51701.8	99735.9	58674.6	62188.9	95752.7	High	High	High	High	High	High	High	0.0002165	0.0002011	28	35.86
[R].TLSSIKTATGVQGK.[E]	1xBiotin [K6]	6	Q9Y3P9	Q9Y3P9 [1053-1066]	Q9Y3P9 1xBiotin [K1058]	Rab GTPase-activating protein 1 OS=Homo sapiens OX=9606 GN=RABGAP1 PE=1 SV=3	1	1616.87	1.24	112.9	89	45.9	110.3	107.9	134	12625.8	9949.82	5133.81	12335.8	12071.6	14986.8	10954.7	9949.82		9502.47	8898.89	9871.81	High	High	High	High	High	High	High	0.0002165	2.209e-06	47	36.06
[R].GPTGQKVVR.[F]	1xBiotin [K6]	5	Q9H425	Q9H425 [99-107]	Q9H425 1xBiotin [K104]	Uncharacterized protein C1orf198 OS=Homo sapiens OX=9606 GN=C1orf198 PE=1 SV=1	1	1167.63	1.239	89.7	78.7	104.6	112.1	97.5	117.3	44531.6	39041.9	51916.1	55641.4	48384.6	58228.1	38637.6	39041.9	37519.2	42861.5	35668	38354.8	High	Peak Found	High	High	High	High	High	0.0002165	0.0001803	63	24.31
[K].TLSSQPKK.[A]	1xBiotin [K]	4	Q8N556	Q8N556 [529-536]	Q8N556 1xBiotin [K]	Actin filament-associated protein 1 OS=Homo sapiens OX=9606 GN=AFAP1 PE=1 SV=2	1	1114.59	1.239	76.6	78	109.7	105.4	135.9	94.5	22992.6	23426.9	32936.1	31638.9	40793.9	28364.5	19949.4	23426.9	23802.6	24372	30072.4	18683.7	Peak Found	High	High	High	Peak Found	High	High	0.001942	0.01691	11	20.11
[K].ASHGYGGKFGVEQDR.[M]	1xBiotin [K8]	11	Q14247	Q14247 [80-94]	Q14247 1xBiotin [K87]	Src substrate cortactin OS=Homo sapiens OX=9606 GN=CTTN PE=1 SV=2	1	1833.83	1.238	99.7	103.2	75.6	132.2	93.5	95.8	152674	158123	115740	202589	143266	146732	132466	158123	83644	156058	105612	96652.3	High	High	High	High	High	High	High	0.0002165	1.247e-06	28	32.81
[K].EVYELLDSPGKVLLQSK.[D]	1xBiotin [K11]	10	P22234	P22234 [20-36]	P22234 1xBiotin [K30]	Multifunctional protein ADE2 OS=Homo sapiens OX=9606 GN=PAICS PE=1 SV=3	1	2144.13	1.236	159.4	89.7	29.3	113.5	97.1	111	52292.6	29444.7	9622.66	37240.9	31847.4	36406.9	45371.4	29444.7	6954.2	28687.3	23477.2	23981.2	High	High	High	High	High	High	High	0.0002165	3.282e-08	69	54.16
[K].AAHAAKTVK.[H]	1xBiotin [K]	5	P48426	P48426 [370-378]	P48426 1xBiotin [K]	Phosphatidylinositol 5-phosphate 4-kinase type-2 alpha OS=Homo sapiens OX=9606 GN=PIP4K2A PE=1 SV=2	1	1122.61	1.236	83.2	92.1	85.7	105.9	132.9	100.2	16974.8	18777.2	17473.8	21594.5	27090.5	20432.8	14728.1	18777.2	12628.1	16634.6	19970.5	13459.1	High	High	High	High	High	Peak Found	High	0.000354	0.001234	23	15.58
[K].LCAKGSGPSR.[R]	1xBiotin [K4]; 1xCarbamidomethyl [C2]	6	Q92466	Q92466 [37-46]	Q92466 1xBiotin [K40]	DNA damage-binding protein 2 OS=Homo sapiens OX=9606 GN=DDB2 PE=1 SV=1	1	1258.6	1.234	98.1	92.8	82.4	121	119.6	86	16047.3	15184.9	13485.2	19796.6	19563.5	14065.6	13923.4	15184.9	9745.63	15249.6	14421.8	9265.01	High	High	High	High	High	High	High	0.0002165	0.001012	24	22.71
[K].VLKIEEVSDTSSLQPQASLK.[Q]	1xBiotin [K3]	5	Q9H6T3	Q9H6T3 [496-515]	Q9H6T3 1xBiotin [K498]	RNA polymerase II-associated protein 3 OS=Homo sapiens OX=9606 GN=RPAP3 PE=1 SV=2	1	2398.25	1.233	121.2	84.4	54.6	93.6	104.1	142.1	16034.8	11173.1	7224.76	12379.9	13773.2	18800.2	13912.5	11173.1		9536.47	10153.3	12383.7	High	High	Not Found	High	High	High	High	0.0002165	0.0007136	18	45.87
[R].LKIVQEFGK.[V]	1xBiotin [K2]	6	O95630	O95630 [179-187]	O95630 1xBiotin [K180]	STAM-binding protein OS=Homo sapiens OX=9606 GN=STAMBP PE=1 SV=1	1	1287.71	1.232	90.3	88.8	94.5	127.4	87.6	111.3	25262.6	24819.6	26439.4	35640.6	24494.2	31134	21919	24819.6	19107.5	27454.6	18056.5	20507.9	High	High	High	High	High	High	High	0.0002165	1.313e-05	59	42.04
[K].AGDSLMVMIAMKMEHTIK.[S]	1xBiotin [K]; 2xOxidation [M]	27	Q96RQ3	Q96RQ3 [670-687]	Q96RQ3 1xBiotin [K]	Methylcrotonoyl-CoA carboxylase subunit alpha, mitochondrial OS=Homo sapiens OX=9606 GN=MCCC1 PE=1 SV=3	1	2264.06	1.232	89.2	104.3	55.4	85.9	68.2	197	134372	157162	83436.6	129442	102766	296884	116587	157162	60298.8	99711.7	75757	195557	High	High	Peak Found	High	High	High	High	0.0002165	1.76e-05	19	49.38
[K].GLGKGGAK.[CR]	1xBiotin [K4]	6	P62805	P62805 [10-17]	P62805 1xBiotin [K13]	Histone H4 OS=Homo sapiens OX=9606 GN=H4C1 PE=1 SV=2	1	913.492	1.231	97.1	90.9	85.8	92.4	114.3	119.5	43398.1	40614.3	38338.8	41280.7	51081.7	53412.3	37654.2	40614.3	27707	31799.3	37656.3	35182.6	High	High	High	High	High	High	High	0.002118	0.01822	20	22.31
[R].TVSAGKGSATSNWK.[K]	1xBiotin [K6]	6	Q86YP4	Q86YP4 [571-584]	Q86YP4 1xBiotin [K576]	Transcriptional repressor p66-alpha OS=Homo sapiens OX=9606 GN=GATAD2A PE=1 SV=1	1	1619.78	1.226	62.8	94.5	111.9	87	137.2	106.7	14040.5	21145.8	25027.7	19467.1	30692	23876.3	12182.2	21145.8	18087.3	14995.8	22625.5	15727.3	High	High	High	High	High	High	High	0.0002165	5.205e-06	38	30.53
[K].STYWMKMR.[R]	1xBiotin [K6]; 1xOxidation [M]	15	Q96ME7	Q96ME7 [74-81]	Q96ME7 1xBiotin [K79]	Zinc finger protein 512 OS=Homo sapiens OX=9606 GN=ZNF512 PE=1 SV=2	1	1344.59	1.226	38.4	93.4	112.6	114.3	138	103.2	19336.1	47073	56725.9	57590.9	69529.8	51986.5	16776.9	47073	40995.2	44363.2	51255.8	34243.5	High	High	High	High	High	High	High	0.0002165	0.0008893	30	37.31
[K].SFNQKSVLITEDR.[V]	1xBiotin [K5]	1	P0CG31	P0CG31 [198-210]	P0CG31 1xBiotin [K202]	Putative zinc finger protein 286B OS=Homo sapiens OX=9606 GN=ZNF286B PE=5 SV=1	1	1762.88	1.225	56.5	79	153.2	96.8	128.7	85.8	3333.67	4662.01	9039.79	5708.86	7592.46	5062.83		4662.01	6532.96	4397.64	5597		Not Found	Peak Found	Peak Found	High	Peak Found	Not Found	High	0.000354	0.002305	15	42.05
[R].SYTPMKGGISNVWFDR.[F]	1xBiotin [K6]; 1xOxidation [M5]	11	Q5VWZ2	Q5VWZ2 [65-80]	Q5VWZ2 1xBiotin [K70]	Lysophospholipase-like protein 1 OS=Homo sapiens OX=9606 GN=LYPLAL1 PE=1 SV=3	1	2099.97	1.224	71.5	138.1	66.3	88.3	81.1	154.7	42611.6	82283.3	39503.8	52618	48341.5	92207	36971.8	82283.3	28549	40532.5	35636.3	60736.7	High	High	High	High	High	High	High	0.0002165	2.622e-06	33	48.73
[R].ASEEHLKQHYIDLK.[D]	1xBiotin [K7]	6	P22392	P22392 [43-56]	P22392 1xBiotin [K49]	Nucleoside diphosphate kinase B OS=Homo sapiens OX=9606 GN=NME2 PE=1 SV=1	1	1936.96	1.223	69.9	93.4	109.2	114.3	88.8	124.4	41971.8	56061.8	65576.7	68591	53296.2	74673.9	36416.6	56061.8	47391.6	52836.8	39288.8	49187.6	High	High	High	High	High	High	High	0.0002165	5.463e-05	18	34.51
[K].DAKTVLHQK.[S]	1xBiotin [K3]	8	Q5T5Y3	Q5T5Y3 [348-356]	Q5T5Y3 1xBiotin [K350]	Calmodulin-regulated spectrin-associated protein 1 OS=Homo sapiens OX=9606 GN=CAMSAP1 PE=1 SV=2	1	1265.67	1.222	78.7	81.5	108.7	132.8	107.9	90.5	50426.5	52221.5	69674.3	85138.1	69143.5	57994.8	43752.3	52221.5	50352.9	65583.3	50971.1	38201.1	High	High	High	High	High	High	High	0.0002165	0.0001706	28	26.65
[K].SDPFKGADPFK.[G]	1xBiotin [K]	2	Q9UBC2	Q9UBC2 [628-638]	Q9UBC2 1xBiotin [K]	Epidermal growth factor receptor substrate 15-like 1 OS=Homo sapiens OX=9606 GN=EPS15L1 PE=1 SV=1	1	1434.67	1.222	51.1	94.7	117.4	84.7	108.7	143.4	3215.52	5961.85	7390.71	5329.98	6844.01	9030.33		5961.85			5045.25	5948.27	Not Found	High	Not Found	High	Peak Found	Peak Found	High	0.001582	0.009056	12	44.71
[K].ENPQQEGAKGAKPCAVSAGR.[S]	1xBiotin [K9]; 1xCarbamidomethyl [C14]	7	Q15697	Q15697 [219-238]	Q15697 1xBiotin [K227]	Zinc finger protein 174 OS=Homo sapiens OX=9606 GN=ZNF174 PE=1 SV=1	1	2281.08	1.222	98.9	94.3	76.1	82.3	115.2	133.1	55199.3	52640.3	42465.6	45962.6	64314.5	74316.8	47893.4	52640.3	30689.4	35405.8	47411.2	48952.4	High	High	High	High	High	High	High	0.0002165	0.0001609	26	23.3
[K].AAAKSAALQVTK.[Q]	1xBiotin [K4]	4	Q92733	Q92733 [247-258]	Q92733 1xBiotin [K250]	Proline-rich protein PRCC OS=Homo sapiens OX=9606 GN=PRCC PE=1 SV=1	1	1384.76	1.222	72.4	87.2	122.6	106.6	109.8	101.4	20161.1	24301.8	34152.1	29689.6	30589.4	28231.4	17492.7	24301.8	24681.4	22870.4	22549.8	18596	High	Peak Found	High	High	Peak Found	High	High	0.0002165	2.358e-05	35	31.83
[K].LKETGYVVERPSTTK.[D]	1xBiotin [K2]	7	Q9NYF8	Q9NYF8 [461-475]	Q9NYF8 1xBiotin [K462]	Bcl-2-associated transcription factor 1 OS=Homo sapiens OX=9606 GN=BCLAF1 PE=1 SV=2	1	1934.01	1.221	83.9	99.4	86	102.5	110.1	118.2	53741.1	63648.3	55084.8	65637	70490.1	75678.3	46628.2	63648.3	39809.2	50561.3	51963.8	49849.2	High	High	High	High	High	High	High	0.0002165	2.809e-06	31	30.37
[K].ATGQKAAPAPK.[A]	1xBiotin [K5]	3	P50914	P50914 [183-193]	P50914 1xBiotin [K187]	60S ribosomal protein L14 OS=Homo sapiens OX=9606 GN=RPL14 PE=1 SV=4	1	1265.67	1.221	85.1	66.3	134.6	103.9	84.4	125.7	10809.1	8417.3	17098.1	13200.6	10725.8	15967.8	9378.48	8417.3	12356.6	10168.7	7906.83	10518	Peak Found	Peak Found	Peak Found	High	High	High	High	0.0002165	0.0006256	27	20.32
[K].ISGKLLLCTD.[-]	1xBiotin [K4]; 1xCarbamidomethyl [C8]	3	O00221	O00221 [491-500]	O00221 1xBiotin [K494]	NF-kappa-B inhibitor epsilon OS=Homo sapiens OX=9606 GN=NFKBIE PE=1 SV=3	1	1345.69	1.22	73.8	103.9	96.2	132.5	90.1	103.5	21277.1	29955.3	27734.5	38189.9	25959	29845.7	18461	29955.3	20043.4	29418.3	19136.4	19659.3	Peak Found	Peak Found	Peak Found	High	High	High	High	0.001757	0.01202	27	49.04
[K].IITAVPKIATGHGQQGVTQVVLK.[G]	1xBiotin [K7]	2	P51610	P51610 [814-836]	P51610 1xBiotin [K820]	Host cell factor 1 OS=Homo sapiens OX=9606 GN=HCFC1 PE=1 SV=2	1	2584.46	1.22	112.3	118.4	22.5	144.5	103.9	98.4	24324.7	25643.8	4864.01	31282.2	22500.6	21303.2	21105.2	25643.8		24097.2	16587	14032.4	Peak Found	High	Not Found	Peak Found	High	Peak Found	High	0.0007653	0.005398	15	43.46
[K].STYWMKMR.[R]	1xBiotin [K6]	6	Q96ME7	Q96ME7 [74-81]	Q96ME7 1xBiotin [K79]	Zinc finger protein 512 OS=Homo sapiens OX=9606 GN=ZNF512 PE=1 SV=2	1	1328.59	1.218	93.1	89.2	86.7	108.6	124.7	97.6	37520.1	35961.7	34946.1	43789.9	50288.2	39361.3	32554.2	35961.7	25255.2	33732.1	37071.3	25927.2	High	High	High	High	High	High	High	0.000354	0.001986	23	42.52
[R].SVSSNVASVSPIPAGSKK.[I]	1xBiotin [K]	22	Q9Y6G9	Q9Y6G9 [412-429]	Q9Y6G9 1xBiotin [K]	Cytoplasmic dynein 1 light intermediate chain 1 OS=Homo sapiens OX=9606 GN=DYNC1LI1 PE=1 SV=3	1	1941.01	1.217	89.6	80.5	104.6	113.7	113.6	97.9	140928	126548	164483	178782	178654	153965	122276	126548	118870	137719	131700	101417	High	High	High	High	High	High	High	0.0002165	7.875e-08	54	35.83
[R].WKTPAAIPATPVAVSQPIR.[T]	1xBiotin [K2]	19	P55196	P55196 [1343-1361]	P55196 1xBiotin [K1344]	Afadin OS=Homo sapiens OX=9606 GN=AFDN PE=1 SV=3	1	2229.22	1.216	103.9	83.6	90.4	110.1	101.7	110.2	170922	137505	148729	181078	167219	181154	148299	137505	107485	139488	123270	119326	High	High	High	High	High	High	High	0.0002165	1.093e-07	43	47.05
[R].IMKAQALR.[D]	1xBiotin [K3]	10	P08238	P08238 [605-612]	P08238 1xBiotin [K607]	Heat shock protein HSP 90-beta OS=Homo sapiens OX=9606 GN=HSP90AB1 PE=1 SV=4	1	1156.63	1.215	84.1	94.7	89.9	125.4	96.7	109.2	252068	283803	269301	375599	289666	327324	218705	283803	194621	289331	213536	215608	High	High	High	High	High	High	High	0.0002165	9.828e-05	48	32.74
[R].GGGGSSSNSTHYQK.[-]	1xBiotin [K14]	2	O60282	O60282 [944-957]	O60282 1xBiotin [K957]	Kinesin heavy chain isoform 5C OS=Homo sapiens OX=9606 GN=KIF5C PE=1 SV=1	0	1592.68	1.211	99.3	69.8	100.9	116.5	122.2	91.3	7008.67	4926.82	7125.42	8228.98	8628.73	6447.61	6081.04	4926.82	5149.46	6338.93	6360.91	4247.04	Peak Found	Peak Found	High	High	Peak Found	Peak Found	High	0.002118	0.0193	6	22.63
[M].SALEKSMHLGR.[L]	1xAcetyl [N-Term]; 1xBiotin [K5]; 1xOxidation [M7]	5	Q9Y570	Q9Y570 [2-12]	Q9Y570 1xAcetyl [N-Term]; 1xBiotin [K6]	Protein phosphatase methylesterase 1 OS=Homo sapiens OX=9606 GN=PPME1 PE=1 SV=3	1	1512.73	1.209	71.5	77.2	125.3	86.5	110.2	129.2	55687.6	60121.6	97575	67331.9	85818.4	100553	48317.1	60121.6	70516.4	51866.9	63263.5	66234	Peak Found	High	High	High	High	High	High	0.0002165	0.000158	35	36.83
[K].VDKATR.[D]	1xBiotin [K3]	3	Q12769	Q12769 [1423-1428]	Q12769 1xBiotin [K1425]	Nuclear pore complex protein Nup160 OS=Homo sapiens OX=9606 GN=NUP160 PE=1 SV=3	1	915.472	1.205	81.9	59.5	158.1	98.7	95.3	106.5	8601.21	6248.26	16597.5	10366.9	10004.8	11181	7462.8	6248.26	11994.8	7985.82	7375.29	7364.92	Peak Found	High	High	High	Peak Found	Peak Found	High	0.002118	0.02138	9	19.17
[R].GVTEAIEKFSFR.[S]	1xBiotin [K8]	4	Q7Z460	Q7Z460 [1184-1195]	Q7Z460 1xBiotin [K1191]	CLIP-associating protein 1 OS=Homo sapiens OX=9606 GN=CLASP1 PE=1 SV=1	1	1609.8	1.202	121.4	82.8	77.4	99.5	57.1	161.8	10679.3	7282.65	6810.58	8755.81	5025.23	14229.9	9265.87	7282.65		6744.75	3704.49	9373.25	High	High	Not Found	High	Peak Found	High	High	0.0002165	4.744e-05	29	52.61
[K].SKVVVTEK.[A]	1xBiotin [K2]	10	Q99733	Q99733 [139-146]	Q99733 1xBiotin [K140]	Nucleosome assembly protein 1-like 4 OS=Homo sapiens OX=9606 GN=NAP1L4 PE=1 SV=1	1	1115.61	1.201	93.7	65.9	103	116.5	108.3	112.6	90312.1	63477.4	99219.9	112206	104339	108464	78358.9	63477.4	71705.2	86433.9	76916.2	71445.4	High	High	High	High	High	High	High	0.0002165	0.0001501	33	26.83
[K].YLYQKIMFGK.[R]	1xBiotin [K5]; 1xOxidation [M7]	3	O00541	O00541 [546-555]	O00541 1xBiotin [K550]	Pescadillo homolog OS=Homo sapiens OX=9606 GN=PES1 PE=1 SV=1	1	1532.76	1.201	91.7	85.3	86.7	140.1	92.1	104.1	7061.76	6567.92	6678.57	10788.6	7091.37	8019.47		6567.92		8310.63	5227.6	5282.42	Not Found	High	Not Found	High	Peak Found	High	High	0.0002165	0.0001629	28	47.18
[R].IEKNPAR.[L]	1xBiotin [K3]	4	Q8WXF1	Q8WXF1 [12-18]	Q8WXF1 1xBiotin [K14]	Paraspeckle component 1 OS=Homo sapiens OX=9606 GN=PSPC1 PE=1 SV=1	1	1053.55	1.199	90.8	70.4	117.7	100.5	111.9	108.8	20321.2	15751.4	26354.2	22498.1	25057.3	24357.5	17631.6	15751.4	19045.9	17330.6	18471.7	16044.3	High	High	Peak Found	High	High	Peak Found	High	0.0006603	0.003731	16	22.48
[R].TKQSTVLAPVIDLK.[R]	1xBiotin [K2]	3	Q96I25	Q96I25 [45-58]	Q96I25 1xBiotin [K46]	Splicing factor 45 OS=Homo sapiens OX=9606 GN=RBM17 PE=1 SV=1	1	1738.98	1.199	82.9	122.9	58.5	172.9	92.6	70.2	6491.35	9623.17	4583.44	13538.6	7253.99	5493.8		9623.17		10429	5347.48		Not Found	High	Not Found	High	High	Not Found	High	0.0002165	0.0004567	15	47.68
[K].EETPEVTKVNHVEKPPK.[V]	1xBiotin [K8]	1	P46821	P46821 [563-579]	P46821 1xBiotin [K570]	Microtubule-associated protein 1B OS=Homo sapiens OX=9606 GN=MAP1B PE=1 SV=2	1	2187.11	1.198	119.6	89.4	68.5	85.1	94.2	143.2	16352.1	12227.9	9368.22	11635	12881.7	19588.4	14187.8	12227.9	6770.31	8962.68	9496.09	12902.9	Peak Found	Peak Found	Peak Found	Peak Found	High	Peak Found	High	0.001757	0.01323	3	28.59
[K].DSSGWSSSKDK.[D]	1xBiotin [K]	6	O00571	O00571 [56-66]	O00571 1xBiotin [K]	ATP-dependent RNA helicase DDX3X OS=Homo sapiens OX=9606 GN=DDX3X PE=1 SV=3	1	1409.6	1.195	89	93.4	107.3	111.7	129.3	69.3	16405.8	17220.4	19769.6	20582.1	23824.7	12770.2	14234.4	17220.4	14287.3	15854.8	17563.1	8411.74	High	High	High	High	High	High	High	0.000515	0.003095	9	28.48
[K].GGKGLGK.[G]	1xBiotin [K3]	10	P62805	P62805 [7-13]	P62805 1xBiotin [K9]	Histone H4 OS=Homo sapiens OX=9606 GN=H4C1 PE=1 SV=2	1	842.455	1.195	78.7	103.3	94.7	123.5	98	101.9	93014.2	122141	111965	145984	115833	120436	80703.3	122141	80915.7	112454	85389.4	79331.3	High	High	High	High	High	High	High	0.0007653	0.004412	28	21.99
[K].MPEMHFKAPK.[I]	1xBiotin [K7]	2	Q09666	Q09666 [1313-1322]; [1643-1652]; [1845-1854]; [2107-2116]	Q09666 1xBiotin [K1319]; 1xBiotin [K1649]; 1xBiotin [K1851]; 1xBiotin [K2113]	Neuroblast differentiation-associated protein AHNAK OS=Homo sapiens OX=9606 GN=AHNAK PE=1 SV=2	1	1441.68	1.194	19	428.5	34.3	43.3	34	40.9	3005.57	67896.6	5430.1	6854.62	5393.6	6483.28		67896.6					Not Found	High	Not Found	High	Not Found	Not Found	High	0.000354	0.001734	10	36.02
[K].QCQYKDTLPK.[E]	1xBiotin [K5]; 1xCarbamidomethyl [C2]	5	Q8WUM4	Q8WUM4 [230-239]	Q8WUM4 1xBiotin [K234]	Programmed cell death 6-interacting protein OS=Homo sapiens OX=9606 GN=PDCD6IP PE=1 SV=1	1	1506.71	1.194	68.8	98.4	111.8	133.5	104.2	83.2	14172.6	20260.2	23029	27487	21461.4	17135.5	12296.7	20260.2	16642.8	21173.7	15820.9	11287.2	High	High	High	High	High	Peak Found	High	0.0002165	0.0003963	18	32.68
[K].LKMEDIK.[E]	1xBiotin [K2]	6	Q96T51	Q96T51 [622-628]	Q96T51 1xBiotin [K623]	RUN and FYVE domain-containing protein 1 OS=Homo sapiens OX=9606 GN=RUFY1 PE=1 SV=2	1	1102.56	1.193	95.3	96	82.8	118.4	98.8	108.7	259145	261159	225392	322009	268894	295788	224846	261159	162889	248049	198223	194835	High	High	High	High	High	High	High	0.000354	0.00154	25	33.53
[-].MKIFCSR.[A]	1xAcetyl [N-Term]; 1xBiotin [K2]; 1xCarbamidomethyl [C5]	5	Q9NVM4	Q9NVM4 [1-7]	Q9NVM4 1xAcetyl [N-Term]; 1xBiotin [K2]	Protein arginine N-methyltransferase 7 OS=Homo sapiens OX=9606 GN=PRMT7 PE=1 SV=1	1	1209.56	1.193	115.8	88.3	71.9	116	102.7	105.4	11901.2	9078.57	7385.81	11918.6	10555.2	10828	10326	9078.57	5337.65	9181.09	7781.08	7132.36	High	High	Peak Found	High	High	High	High	0.0002165	0.0006233	14	52.74
[R].AGGVMKIVR.[E]	1xBiotin [K6]; 1xOxidation [M5]	5	Q9Y2L1	Q9Y2L1 [13-21]	Q9Y2L1 1xBiotin [K18]	Exosome complex exonuclease RRP44 OS=Homo sapiens OX=9606 GN=DIS3 PE=1 SV=2	1	1172.63	1.192	57.1	115.8	103.1	110.9	75.1	138.1	8436.64	17114.8	15231.2	16386	11100.8	20402.5	7320.01	17114.8	11007.4	12622.4	8183.27	13439.1	Peak Found	High	High	High	High	High	High	0.001689	0.009714	21	30.99
[R].SPFLQKQLTQPETHFGR.[E]	1xBiotin [K6]	9	Q9UJU6	Q9UJU6 [283-299]	Q9UJU6 1xBiotin [K288]	Drebrin-like protein OS=Homo sapiens OX=9606 GN=DBNL PE=1 SV=1	1	2240.13	1.189	110.7	98.9	64.1	85.3	131.6	109.4	74848.4	66841.4	43360	57675.5	88970	73991.8	64941.9	66841.4	31335.8	44428.4	65586.7	48738.4	High	High	High	High	High	High	High	0.0002165	2.073e-07	45	42.58
[R].SISQQKSGVSITIDDPVR.[T]	1xBiotin [K6]	5	Q9UKV3	Q9UKV3 [981-998]	Q9UKV3 1xBiotin [K986]	Apoptotic chromatin condensation inducer in the nucleus OS=Homo sapiens OX=9606 GN=ACIN1 PE=1 SV=2	1	2156.1	1.188	87.3	105.1	84.1	112.8	100	110.6	12186.2	14680.4	11747.3	15754.8	13959.6	15446.1	10573.3	14680.4	8489.62	12136.2	10290.7	10174.3	High	High	Peak Found	High	High	High	High	0.0002165	6.793e-06	44	42.47
[K].NNASLSKSVGVSNR.[Q]	1xBiotin [K7]	4	Q6Y7W6	Q6Y7W6 [1097-1110]	Q6Y7W6 1xBiotin [K1103]	GRB10-interacting GYF protein 2 OS=Homo sapiens OX=9606 GN=GIGYF2 PE=1 SV=1	1	1658.83	1.188	89.2	115.8	77.5	92.1	111.5	114	23107.1	29986.8	20076	23846.3	28877	29538.7	20048.8	29986.8	14508.7	18369.3	21287.5	19457.1	High	High	High	High	Peak Found	Peak Found	High	0.0002165	4.577e-06	51	30.9
[K].VYLPNKQR.[T]	1xBiotin [K6]	1	P10398	P10398 [23-30]	P10398 1xBiotin [K28]	Serine/threonine-protein kinase A-Raf OS=Homo sapiens OX=9606 GN=ARAF PE=1 SV=2	1	1243.66	1.187	84.1	82.6	111.9	132.8	105.2	83.3	55482.1	54455.8	73792.7	87589.6	69384.8	54889.6	48138.8	54455.8	53329.2	67471.7	51149	36155.7	Peak Found	Peak Found	Peak Found	Peak Found	High	Peak Found	High	0.0007653	0.005742	29	32.63
[R].TAQKIMAPPGGR.[S]	1xBiotin [K4]; 1xOxidation [M6]	37	O14531	O14531 [554-565]	O14531 1xBiotin [K557]	Dihydropyrimidinase-related protein 4 OS=Homo sapiens OX=9606 GN=DPYSL4 PE=1 SV=2	1	1468.74	1.187	100	89.5	112.6	126.7	37.7	133.6	110003	98489.4	123926	139392	41451.7	147051	95443.4	98489.4	89560.3	107376	30557.3	96862.6	High	High	High	High	High	High	High	0.0002165	1.653e-06	52	27.38
[K].GTEASTKNIFGR.[Y]	1xBiotin [K7]	3	Q96JB5	Q96JB5 [77-88]	Q96JB5 1xBiotin [K83]	CDK5 regulatory subunit-associated protein 3 OS=Homo sapiens OX=9606 GN=CDK5RAP3 PE=1 SV=2	1	1506.74	1.185	87.4	71.5	113.3	134.2	74.2	119.5	7115.25	5822.18	9227.97	10933.7	6039.4	9729.76		5822.18	6668.96	8422.43		6408.98	Not Found	Peak Found	High	Peak Found	High	High	High	0.0002165	0.0005568	29	38.42
[K].NLQTKNPNYIR.[C]	1xBiotin [K5]	6	O43795	O43795 [584-594]	O43795 1xBiotin [K588]	Unconventional myosin-Ib OS=Homo sapiens OX=9606 GN=MYO1B PE=1 SV=3	1	1586.81	1.185	75.9	83.6	117.9	99.1	93.7	129.8	17602.6	19401.8	27351	22981.8	21738.2	30097.4	15272.8	19401.8	19766.3	17703.3	16024.9	19825.2	High	High	High	High	High	High	High	0.0002165	0.0001182	31	33.87
[R].VTILCDKFSGHPK.[G]	1xBiotin [K]; 1xCarbamidomethyl [C5]	5	A6NDY0	A6NDY0 [176-188]	A6NDY0 1xBiotin [K]	Embryonic polyadenylate-binding protein 2 OS=Homo sapiens OX=9606 GN=PABPN1L PE=2 SV=1	1	1727.86	1.184	102.3	77.8	94.2	87	117.6	121.1	23201.4	17654.4	21374.8	19728	26674.3	27472	20130.5	17654.4	15447.4	15196.8	19663.7	18095.8	High	High	High	High	High	Peak Found	High	0.0002165	0.0003057	29	40.27
[K].ISIPDVGLHLKGPK.[M]	1xBiotin [K11]	1	Q09666	Q09666 [1451-1464]	Q09666 1xBiotin [K1461]	Neuroblast differentiation-associated protein AHNAK OS=Homo sapiens OX=9606 GN=AHNAK PE=1 SV=2	1	1699.96	1.183	85	44.7	139.5	165	90.5	75.3	4740.45	2492.56	7778.86	9202.05	5046.09	4199.56				7088.5			Not Found	Not Found	Not Found	High	Not Found	Not Found	High	0.0002165	0.0001253	15	46.86
[K].AVTKAQK.[K]	1xBiotin [K4]	4	Q16778; P58876; Q93079; Q99880	Q16778 [18-24]; P58876 [18-24]; Q93079 [18-24]; Q99880 [18-24]	Q16778 1xBiotin [K21]; P58876 1xBiotin [K21]; Q93079 1xBiotin [K21]; Q99880 1xBiotin [K21]	Histone H2B type 2-E OS=Homo sapiens OX=9606 GN=H2BC21 PE=1 SV=3 Histone H2B type 1-D OS=Homo sapiens OX=9606 GN=H2BC5 PE=1 SV=2 Histone H2B type 1-H OS=Homo sapiens OX=9606 GN=H2BC9 PE=1 SV=3 Histone H2B type 1-L OS=Homo sapiens OX=9606 GN=H2BC13 PE=1 SV=3	1	971.534	1.182	84.9	63.6	158.4	103.4	89.5	100.3	19162.2	14360.4	35764.6	23340.4	20213.9	22654.1	16626	14360.4	25846.7	17979.5	14901.3	14922.2	High	Peak Found	High	High	High	Peak Found	High	0.001689	0.009717	10	17.57
[R].SKVEETTEHLVTKSR.[L]	1xBiotin [K13]	8	P52732	P52732 [1033-1047]	P52732 1xBiotin [K1045]	Kinesin-like protein KIF11 OS=Homo sapiens OX=9606 GN=KIF11 PE=1 SV=2	2	1970	1.182	79.2	95.8	102.1	84.9	124.7	113.3	57022.5	68945.8	73471.7	61117.1	89702.1	81507.2	49475.3	68945.8	53097.2	47079.6	66126.4	53688.7	High	High	High	High	High	Peak Found	High	0.0002165	4.174e-06	35	31.52
[R].AVTVNKATMK.[T]	1xBiotin [K6]	6	Q86X10	Q86X10 [388-397]	Q86X10 1xBiotin [K393]	Ral GTPase-activating protein subunit beta OS=Homo sapiens OX=9606 GN=RALGAPB PE=1 SV=1	1	1288.68	1.18	102.4	75.9	89.3	89.6	140.7	102.1	24860.1	18437.8	21693.2	21756.6	34181.9	24796.7	21569.8	18437.8	15677.5	16759.5	25198.2	16333.6	High	High	High	High	High	High	High	0.0002165	0.0002175	32	30.82
[K].VGGSGVNVNAKGLDLGGR.[G]	1xBiotin [K11]	10	Q09666	Q09666 [253-270]	Q09666 1xBiotin [K263]	Neuroblast differentiation-associated protein AHNAK OS=Homo sapiens OX=9606 GN=AHNAK PE=1 SV=2	1	1895.98	1.18	89.1	85.2	102.4	100.5	101.5	121.3	65926.4	63021.3	75804.9	74335.2	75095.2	89780.9	57200.8	63021.3	54783.4	57261.7	55358.6	59138.6	High	High	High	High	High	High	High	0.0002165	8.071e-11	86	40.57
[K].SYDVKNPSPLLMQNQNTR.[Q]	1xBiotin [K5]	11	O43303	O43303 [544-561]	O43303 1xBiotin [K548]	Centriolar coiled-coil protein of 110 kDa OS=Homo sapiens OX=9606 GN=CCP110 PE=1 SV=3	1	2331.12	1.179	85.3	100.7	95.3	113.4	118.8	86.4	31479.8	37148.2	35148.9	41833.1	43814	31882.4	27313.3	37148.2	25401.7	32224.8	32298.7	21000.9	High	High	High	High	High	High	High	0.0002165	9.314e-06	21	42.66
[R].ETGSSKGFGFVDFNSEEDAK.[A]	1xBiotin [K6]	8	P19338	P19338 [605-624]	P19338 1xBiotin [K610]	Nucleolin OS=Homo sapiens OX=9606 GN=NCL PE=1 SV=3	1	2377.03	1.178	33.3	163	87.8	103.4	100.6	111.9	12049.8	58945	31755.5	37397	36394.7	40451.3	10454.9	58945	22949.3	28807.5	26829.4	26645.2	High	High	Peak Found	High	High	High	High	0.0002165	2.79e-05	37	48.36
[R].MEESFSSKYVPK.[Y]	1xBiotin [K8]; 1xOxidation [M1]	51	P42167	P42167 [382-393]	P42167 1xBiotin [K389]	Lamina-associated polypeptide 2, isoforms beta/gamma OS=Homo sapiens OX=9606 GN=TMPO PE=1 SV=2	1	1673.75	1.177	56.9	114.1	100.9	87.7	118.8	121.6	1.81721e+06	3.64161e+06	3.22128e+06	2.79922e+06	3.7913e+06	3.88034e+06	1.57669e+06	3.64161e+06	2.32799e+06	2.15629e+06	2.79487e+06	2.55598e+06	High	High	High	High	High	High	High	0.0002165	5.33e-08	60	37.7
[R].YQLLPKMEIGPVSSSR.[F]	1xBiotin [K6]; 1xOxidation [M7]	6	Q96EB1	Q96EB1 [164-179]	Q96EB1 1xBiotin [K169]	Elongator complex protein 4 OS=Homo sapiens OX=9606 GN=ELP4 PE=1 SV=2	1	2047.04	1.177	78	92.2	109	108.6	84	128.2	22188.6	26210.1	30982	30886.8	23900.3	36450.6	19251.8	26210.1	22390.4	23792.6	17618.8	24009.9	High	High	Peak Found	High	High	High	High	0.0002165	2.406e-05	15	45.27
[K].SPATPKQLR.[L]	1xBiotin [K6]	1	P11137	P11137 [1653-1661]	P11137 1xBiotin [K1658]	Microtubule-associated protein 2 OS=Homo sapiens OX=9606 GN=MAP2 PE=1 SV=4	1	1223.66	1.176	92.7	96.6	87.6	121.5	108.9	92.7	24397.1	25434.7	23056.9	31993.3	28681.3	24411.9	21168	25434.7	16663	24645	21143.2	16080.1	Peak Found	High	Peak Found	Peak Found	Peak Found	Peak Found	High	0.000354	0.001932	21	28.22
[R].EKCSIAVDISENLK.[E]	1xBiotin [K2]; 1xCarbamidomethyl [C3]	6	P78345	P78345 [78-91]	P78345 1xBiotin [K79]	Ribonuclease P protein subunit p38 OS=Homo sapiens OX=9606 GN=RPP38 PE=1 SV=2	1	1831.89	1.174	95.5	73.5	111.9	139.5	67.4	112.2	24527.9	18868.9	28745.7	35841.7	17313.8	28806.4	21281.5	18868.9	20774.2	27609.5	12763.3	18974.8	High	High	High	High	High	High	High	0.0002165	9.69e-06	37	47.43
[K].IESQKLNFK.[E]	1xBiotin [K5]	1	P27816	P27816 [1056-1064]	P27816 1xBiotin [K1060]	Microtubule-associated protein 4 OS=Homo sapiens OX=9606 GN=MAP4 PE=1 SV=3	1	1332.7	1.174	103	99.1	82	122.3	97.4	96.3	36745.7	35346.3	29276.1	43632.2	34745	34361.6	31882.3	35346.3	21157.5	33610.7	25613.3	22633.9	Peak Found	Peak Found	High	Peak Found	Peak Found	Peak Found	High	0.001582	0.008682	21	37.15
[R].AQGAVTGKPR.[G]	1xBiotin [K8]	6	P18887	P18887 [291-300]	P18887 1xBiotin [K298]	DNA repair protein XRCC1 OS=Homo sapiens OX=9606 GN=XRCC1 PE=1 SV=2	0	1210.64	1.174	94.9	89.1	89.5	105.1	126.9	94.5	10543.1	9896.83	9946.42	11672.8	14089.8	10494.2	9147.64	9896.83	7188.17	8991.74	10386.7	6912.53	High	High	High	High	High	High	High	0.0002165	0.0002048	30	23.81
[K].LGSSKPKETVPTLAPK.[T]	1xBiotin [K7]	2	Q8WW12	Q8WW12 [90-105]	Q8WW12 1xBiotin [K96]	PEST proteolytic signal-containing nuclear protein OS=Homo sapiens OX=9606 GN=PCNP PE=1 SV=2	1	1879.04	1.173	79.9	88.5	126.2	105.6	96	103.8	11085.4	12280.7	17509	14649.8	13324.6	14402.2	9618.19	12280.7	12653.5	11285	9822.62	9486.69	High	High	Peak Found	Peak Found	Peak Found	Peak Found	High	0.000354	0.002526	6	32.97
[K].SPGVAAAVAEDGGLKK.[C]	1xBiotin [K]	6	Q9BTE7	Q9BTE7 [9-24]	Q9BTE7 1xBiotin [K]	DCN1-like protein 5 OS=Homo sapiens OX=9606 GN=DCUN1D5 PE=1 SV=1	1	1695.87	1.172	70.4	73.8	140	125.9	107.4	82.5	10431.9	10939.5	20738.2	18653.2	15911.1	12227.7	9051.19	10939.5	14987.3	14368.9	11729.3	8054.35	High	High	High	High	High	High	High	0.0002165	3.35e-07	33	37.58
[K].ISMPDVDLHLKGPNVK.[G]	1xBiotin [K11]	1	Q09666	Q09666 [818-833]	Q09666 1xBiotin [K828]	Neuroblast differentiation-associated protein AHNAK OS=Homo sapiens OX=9606 GN=AHNAK PE=1 SV=2	1	1989.03	1.171	90.5	127.9	57	139.1	118.8	66.7	4783.37	6762.95	3013.41	7354.49	6283.64	3529.55		6762.95		5665.29	4632.16		Not Found	High	Not Found	Peak Found	Peak Found	Not Found	High	0.001025	0.007763	12	45.78
[K].EFSGNPIKVSFATR.[R]	1xBiotin [K8]	6	P35637	P35637 [358-371]	P35637 1xBiotin [K365]	RNA-binding protein FUS OS=Homo sapiens OX=9606 GN=FUS PE=1 SV=1	1	1778.89	1.17	81.3	87.4	110	111.4	95.2	114.6	13710.5	14736	18546.7	18784.6	16047.1	19327.9	11895.9	14736	13403.5	14470.1	11829.5	12731.2	High	High	High	High	High	High	High	0.0002165	2.815e-06	31	46.79
[R].SVSGKTPGDFYDR.[R]	1xBiotin [K5]	11	Q3V6T2	Q3V6T2 [1734-1746]	Q3V6T2 1xBiotin [K1738]	Girdin OS=Homo sapiens OX=9606 GN=CCDC88A PE=1 SV=2	1	1654.75	1.17	88	80.2	96.2	103	85.5	147.1	90661.5	82568.6	99107.5	106065	88111.7	151518	78662	82568.6	71624	81703.7	64954	99804.9	High	High	High	High	High	High	High	0.0002165	1.247e-05	43	36.33
[K].SSSAQQKTVSSTK.[L]	1xBiotin [K7]	2	P11717	P11717 [2464-2476]	P11717 1xBiotin [K2470]	Cation-independent mannose-6-phosphate receptor OS=Homo sapiens OX=9606 GN=IGF2R PE=1 SV=3	1	1564.76	1.17	55.6	91	114.8	105.9	134.3	98.5	8710.32	14245.8	17979.6	16578.7	21031.2	15425.6	7557.47	14245.8	12993.7	12770.8	15503.7	10160.8	Peak Found	High	Peak Found	High	Peak Found	Peak Found	High	0.0002165	1.829e-05	32	20.09
[K].ASKFGNTEQGFK.[F]	1xBiotin [K3]	1	P49792	P49792 [1849-1860]	P49792 1xBiotin [K1851]	E3 SUMO-protein ligase RanBP2 OS=Homo sapiens OX=9606 GN=RANBP2 PE=1 SV=2	1	1539.73	1.167	104.5	108.9	62.2	139.9	122	62.5	9811.44	10220.5	5842.29	13136.8	11451.1	5865.76	8512.85	10220.5		10119.5	8441.46	3863.77	Peak Found	Peak Found	Not Found	Peak Found	High	Peak Found	High	0.002118	0.01955	6	35.64
[K].TVTPASSAKTSPAK.[Q]	1xBiotin [K]	5	Q16555	Q16555 [512-525]	Q16555 1xBiotin [K]	Dihydropyrimidinase-related protein 2 OS=Homo sapiens OX=9606 GN=DPYSL2 PE=1 SV=1	1	1571.81	1.166	89.3	81.5	104.8	122.3	84.7	117.3	16576.1	15128.2	19451.2	22688.3	15718.3	21766.4	14382.2	15128.2	14057.2	17477.2	11587.2	14337.5	Peak Found	High	High	High	High	High	High	0.0002165	0.0002392	45	24.64
[K].QKIVKPVK.[V]	1xBiotin [K2]	1	P83731	P83731 [140-147]	P83731 1xBiotin [K141]	60S ribosomal protein L24 OS=Homo sapiens OX=9606 GN=RPL24 PE=1 SV=1	1	1165.71	1.166	83.2	108.9	87.6	100.3	117.9	102.1	7985.06	10444.6	8404.07	9628.84	11309	9800.93	6928.2	10444.6	6073.54	7417.26	8336.71	6455.86	Peak Found	Peak Found	Peak Found	High	Peak Found	Peak Found	High	0.002118	0.02325	4	22.91
[R].TKNISAISYINQR.[N]	1xBiotin [K2]	21	Q92541	Q92541 [554-566]	Q92541 1xBiotin [K555]	RNA polymerase-associated protein RTF1 homolog OS=Homo sapiens OX=9606 GN=RTF1 PE=1 SV=4	1	1733.9	1.165	97.3	88.4	94	128.7	109.5	82.2	1.54102e+06	1.40081e+06	1.48867e+06	2.03865e+06	1.73414e+06	1.30267e+06	1.33706e+06	1.40081e+06	1.07584e+06	1.57041e+06	1.27837e+06	858070	High	High	High	High	High	High	High	0.0002165	6.512e-09	83	41.7
[K].SPSVPKSPTPK.[S]	1xBiotin [K]	10	Q9NVD7	Q9NVD7 [8-18]	Q9NVD7 1xBiotin [K]	Alpha-parvin OS=Homo sapiens OX=9606 GN=PARVA PE=1 SV=1	1	1350.71	1.165	91.2	70.3	111.9	125.1	106.2	95.3	43791.8	33763.7	53705.4	60062	51006.8	45761.7	37995.7	33763.7	38812.3	46266.8	37601.1	30143.2	High	High	High	High	High	High	High	0.0002165	0.0002175	28	26.66
[K].TSKAEELLAEEK.[S]	1xBiotin [K3]	3	O00429	O00429 [595-606]	O00429 1xBiotin [K597]	Dynamin-1-like protein OS=Homo sapiens OX=9606 GN=DNM1L PE=1 SV=2	1	1573.78	1.162	34.7	133	121.3	87.8	182.9	40.3	2728.66	10464.1	9538.12	6908.6	14384.9	3171.04		10464.1	6893.1	5321.82	10604.3		Not Found	High	Peak Found	High	High	Not Found	High	0.000515	0.003209	11	41.12
[K].MPKFSMPGFK.[AG]	1xBiotin [K3]; 1xOxidation [M]	24	Q09666	Q09666 [882-891]; [1259-1268]; [1387-1396]; [1515-1524]; [1717-1726]; [2053-2062]; [2248-2257]; [2515-2524]; [2643-2652]; [2899-2908]; [3027-3036]; [3607-3616]; [3809-3818]; [4065-4074]; [4193-4202]; [4321-4330]; [4657-4666]; [4785-4794]	Q09666 1xBiotin [K884]; 1xBiotin [K1261]; 1xBiotin [K1389]; 1xBiotin [K1517]; 1xBiotin [K1719]; 1xBiotin [K2055]; 1xBiotin [K2250]; 1xBiotin [K2517]; 1xBiotin [K2645]; 1xBiotin [K2901]; 1xBiotin [K3029]; 1xBiotin [K3609]; 1xBiotin [K3811]; 1xBiotin [K4067]; 1xBiotin [K4195]; 1xBiotin [K4323]; 1xBiotin [K4659]; 1xBiotin [K4787]	Neuroblast differentiation-associated protein AHNAK OS=Homo sapiens OX=9606 GN=AHNAK PE=1 SV=2	1	1411.66	1.161	73.8	99.3	105.3	85.6	123	113	80860	108873	115372	93849.6	134788	123884	70157.8	108873	83378.3	72294	99362.8	81602.1	High	High	High	High	High	High	High	0.0002165	5.269e-06	52	40.06
[K].VAVATPAKK.[A]	1xBiotin [K]	7	P19338	P19338 [72-80]	P19338 1xBiotin [K]	Nucleolin OS=Homo sapiens OX=9606 GN=NCL PE=1 SV=3	1	1110.63	1.16	86.4	74.6	115.3	130.4	93	100.3	25364.5	21880.1	33841.6	38278.1	27296	29421.8	22007.4	21880.1	24457	29486.3	20122	19380.1	High	High	High	High	High	High	High	0.0002165	0.0003646	43	26.27
[K].QPVGGGQKLLTR.[K]	1xBiotin [K8]	4	Q14978	Q14978 [408-419]	Q14978 1xBiotin [K415]	Nucleolar and coiled-body phosphoprotein 1 OS=Homo sapiens OX=9606 GN=NOLC1 PE=1 SV=2	1	1479.81	1.16	75.9	94.9	101.2	100.5	117.4	110	25096.1	31374.7	33457.7	33224.9	38799.4	36340.9	21774.5	31374.7	24179.5	25593.7	28602	23937.7	Peak Found	High	High	High	High	Peak Found	High	0.0002165	1.017e-06	78	34.09
[K].AKSIIPNK.[V]	1xBiotin [K2]	11	Q9ULE6	Q9ULE6 [48-55]	Q9ULE6 1xBiotin [K49]	Paladin OS=Homo sapiens OX=9606 GN=PALD1 PE=1 SV=3	1	1096.62	1.159	86.1	102.5	88.8	122	100.8	99.8	92648.7	110398	95616.7	131341	108515	107417	80386.2	110398	69101.1	101174	79994.8	70755.4	High	High	High	High	High	High	High	0.000354	0.001646	24	32.4
[K].ANKTPLRPLDPTR.[L]	1xBiotin [K3]	4	Q04637	Q04637 [644-656]	Q04637 1xBiotin [K646]	Eukaryotic translation initiation factor 4 gamma 1 OS=Homo sapiens OX=9606 GN=EIF4G1 PE=1 SV=4	1	1704.92	1.159	87.4	91.7	105.2	125.6	83.7	106.3	38700.8	40631.2	46601.1	55648.2	37092.7	47105.3	33578.6	40631.2	33678.1	42866.8	27344	31028.2	High	High	High	Peak Found	Peak Found	High	High	0.0006603	0.003704	4	33.87
[K].GGKGLLPVR.[W]	1xBiotin [K3]	3	P14616	P14616 [1149-1157]	P14616 1xBiotin [K1151]	Insulin receptor-related protein OS=Homo sapiens OX=9606 GN=INSRR PE=1 SV=2	1	1122.65	1.159	88.1	109.4	83.8	128.6	102.1	88.1	16449.3	20433.3	15653.9	24026.3	19068.1	16448.4	14272.2	20433.3	11312.9	18507.9	14056.5	10834.6	Peak Found	High	High	Peak Found	Peak Found	High	High	0.0002165	0.000879	24	38.16
[K].VMYKGLVPEDK.[T]	1xBiotin [K4]	3	O14562	O14562 [127-137]	O14562 1xBiotin [K130]	Ubiquitin domain-containing protein UBFD1 OS=Homo sapiens OX=9606 GN=UBFD1 PE=1 SV=2	1	1504.75	1.159	64.7	98.5	110.3	96.7	114.1	115.8	7392.69	11246	12594.6	11042.3	13028.8	13227.1		11246	9101.99	8506.07	9604.52	8712.65	Not Found	Peak Found	Peak Found	High	High	High	High	0.001025	0.007866	19	40.62
[R].EENLKMVWR.[I]	1xBiotin [K5]	3	Q14204	Q14204 [443-451]	Q14204 1xBiotin [K447]	Cytoplasmic dynein 1 heavy chain 1 OS=Homo sapiens OX=9606 GN=DYNC1H1 PE=1 SV=5	1	1430.69	1.158	116.4	64.6	96	77.8	134.1	111.1	7804.71	4332.2	6432.15	5213.67	8985.87	7445.93				4016.18	6624.18	4904.63	Not Found	High	Not Found	High	High	Peak Found	High	0.000354	0.002183	17	45.48
[R].EMHKTLK.[L]	1xBiotin [K4]; 1xOxidation [M2]	13	Q96L93	Q96L93 [1226-1232]	Q96L93 1xBiotin [K1229]	Kinesin-like protein KIF16B OS=Homo sapiens OX=9606 GN=KIF16B PE=1 SV=2	1	1128.55	1.157	89.9	64.9	116.1	94.9	134.3	100	1.49914e+06	1.08171e+06	1.93576e+06	1.58228e+06	2.24036e+06	1.66776e+06	1.30072e+06	1.08171e+06	1.39895e+06	1.21885e+06	1.65155e+06	1.09855e+06	High	High	High	High	High	High	High	0.00185	0.01539	20	15.87
[R].VDKSAVGFDYQGK.[T]	1xBiotin [K3]	9	Q14247	Q14247 [169-181]	Q14247 1xBiotin [K171]	Src substrate cortactin OS=Homo sapiens OX=9606 GN=CTTN PE=1 SV=2	1	1639.78	1.157	80	104.1	98.6	120.4	95.9	101	149873	194996	184617	225560	179696	189171	130037	194996	133421	173752	132468	124606	High	High	High	High	High	High	High	0.0002165	1.932e-08	61	38.15
[R].GGKNSTWSGESK.[T]	1xBiotin [K3]	7	P19338	P19338 [475-486]	P19338 1xBiotin [K477]	Nucleolin OS=Homo sapiens OX=9606 GN=NCL PE=1 SV=3	1	1463.66	1.157	90.8	70.7	126.9	81.7	114.9	114.9	57143.8	44482.2	79916.7	51450.2	72361.3	72356.3	49580.5	44482.2	57755	39632.9	53343.2	47661	High	High	High	High	High	High	High	0.0002165	7.67e-05	47	26.53
[K].STQPISSVGKPASVIK.[N]	1xBiotin [K10]	4	Q7Z6E9	Q7Z6E9 [1335-1350]	Q7Z6E9 1xBiotin [K1344]	E3 ubiquitin-protein ligase RBBP6 OS=Homo sapiens OX=9606 GN=RBBP6 PE=1 SV=1	0	1824.99	1.154	96.6	80.2	103.3	103.2	119.2	97.4	23313.4	19348.9	24930.8	24914.8	28767.1	23509.3	20227.7	19348.9	18017.2	19192.3	21206.5	15485.5	High	High	Peak Found	High	High	Peak Found	High	0.0002165	3.374e-05	27	37.99
[K].SQVFDHETKGSVAVR.[V]	1xBiotin [K9]	6	Q9Y4C8	Q9Y4C8 [537-551]	Q9Y4C8 1xBiotin [K545]	Probable RNA-binding protein 19 OS=Homo sapiens OX=9606 GN=RBM19 PE=1 SV=3	1	1885.92	1.154	82.4	82.1	114.7	110.8	115.3	94.7	25749.1	25650.9	35860.4	34642.5	36044.5	29595.8	22341	25650.9	25915.9	26685.7	26571.2	19494.7	High	High	High	High	High	High	High	0.0002165	4.778e-06	56	31.83
[K].SFKLSGFSFK.[K]	1xBiotin [K3]	3	P29966	P29966 [163-172]	P29966 1xBiotin [K165]	Myristoylated alanine-rich C-kinase substrate OS=Homo sapiens OX=9606 GN=MARCKS PE=1 SV=4	1	1373.69	1.153	21.1	116.1	120.3	110.4	93.4	138.7	3125.08	17204.5	17829.3	16359.4	13835.4	20561.3		17204.5	12885	12601.9	10199.2	13543.7	Not Found	High	Peak Found	High	Peak Found	High	High	0.000354	0.00164	9	50.73
[K].APVTKVAASIGNAQK.[L]	1xBiotin [K5]	3	O00151	O00151 [242-256]	O00151 1xBiotin [K246]	PDZ and LIM domain protein 1 OS=Homo sapiens OX=9606 GN=PDLIM1 PE=1 SV=4	1	1680.91	1.153	89.5	99	97	111.9	79.4	123.2	8400.17	9294.19	9110	10503.6	7455.9	11563.6	7288.37	9294.19	6583.7	8091.12	5496.32	7616.96	Peak Found	High	Peak Found	High	High	Peak Found	High	0.0002165	1.178e-05	29	36.56
[R].TEISKTR.[G]	1xBiotin [K5]	5	Q14315	Q14315 [2191-2197]	Q14315 1xBiotin [K2195]	Filamin-C OS=Homo sapiens OX=9606 GN=FLNC PE=1 SV=3	1	1060.55	1.151	88.2	83.1	117	95.7	109.5	106.4	30745.2	28981.5	40791.8	33367.5	38153	37099	26675.9	28981.5	29479.8	25703.6	28125.5	24437.1	High	Peak Found	High	High	High	High	High	0.001025	0.008096	18	23.79
[R].LFQLKNDMGLECGHK.[V]	1xBiotin [K5]; 1xCarbamidomethyl [C12]; 1xOxidation [M8]	7	A1X283	A1X283 [587-601]	A1X283 1xBiotin [K591]	SH3 and PX domain-containing protein 2B OS=Homo sapiens OX=9606 GN=SH3PXD2B PE=1 SV=3	1	2031.94	1.151	75.1	84.2	104.8	85.8	96.9	153.3	44556.9	49943.5	62173.1	50918.7	57475.9	90936.7	38659.6	49943.5	44931.8	39223.6	42370	59899.9	High	High	High	High	High	High	High	0.0002165	3.904e-05	19	39.35
[R].KGSVVNVNPTNTRPQSDTPEIR.[K]	1xBiotin [K1]	6	O95819	O95819 [898-919]	O95819 1xBiotin [K898]	Mitogen-activated protein kinase kinase kinase kinase 4 OS=Homo sapiens OX=9606 GN=MAP4K4 PE=1 SV=2	1	2635.33	1.151	88.8	93.7	97.4	107.8	76.3	136	24596.2	25937.2	26962.3	29843.9	21136	37654.6	21340.8	25937.2	19485.4	22989.3	15581	24803.1	High	High	High	High	High	High	High	0.0002165	0.0003546	21	33.49
[K].AGEKSLNGAVPLGSNAR.[E]	1xBiotin [K4]	24	Q9H2P0	Q9H2P0 [200-216]	Q9H2P0 1xBiotin [K203]	Activity-dependent neuroprotector homeobox protein OS=Homo sapiens OX=9606 GN=ADNP PE=1 SV=1	1	1866.95	1.151	85.3	73.7	116	95	96.6	133.4	510247	441191	693741	568415	577835	798195	442713	441191	501359	437860	425967	525770	High	High	High	High	High	High	High	0.0002165	5.454e-09	76	36.79
[K].FKTNVLPFR.[Q]	1xBiotin [K2]	4	P0CAP2	P0CAP2 [249-257]	P0CAP2 1xBiotin [K250]	DNA-directed RNA polymerase II subunit GRINL1A OS=Homo sapiens OX=9606 GN=POLR2M PE=1 SV=1	1	1347.72	1.146	84.2	120.9	81.6	93.6	121	98.7	15252.7	21908.1	14791.4	16953.6	21921.8	17892.6	13233.9	21908.1	10689.6	13059.7	16160.2	11785.8	Peak Found	High	Peak Found	High	High	High	High	0.0002165	0.0003108	19	46.31
[K].GSLGPWGTGKIGENR.[E]	1xBiotin [K10]	6	A1X283	A1X283 [822-836]	A1X283 1xBiotin [K831]	SH3 and PX domain-containing protein 2B OS=Homo sapiens OX=9606 GN=SH3PXD2B PE=1 SV=3	1	1754.86	1.146	67.4	125.1	90.5	103.6	109.6	103.8	6174.94	11460.8	8295.85	9488	10046.6	9508.3		11460.8	5995.32	7308.77	7406.12	6263.11	High	High	High	High	High	High	High	0.0002165	0.0001432	57	42.72
[R].RVKTNVPVK.[L]	1xBiotin [K3]	3	Q9UKM9	Q9UKM9 [157-165]	Q9UKM9 1xBiotin [K159]	RNA-binding protein Raly OS=Homo sapiens OX=9606 GN=RALY PE=1 SV=1	2	1266.74	1.145	109	77.6	96.6	79.2	112.8	124.8	20717.4	14746.4	18358	15051.3	21427.8	23726.4	17975.4	14746.4	13267.2	11594.3	15796.1	15628.5	Peak Found	Peak Found	Peak Found	High	High	High	High	0.0007653	0.00584	14	22.45
[K].KAVLPTPVTKPK.[L]	1xBiotin [K1]	4	O75151	O75151 [711-722]	O75151 1xBiotin [K711]	Lysine-specific demethylase PHF2 OS=Homo sapiens OX=9606 GN=PHF2 PE=1 SV=4	1	1504.89	1.145	72.9	77.3	125.2	143.3	97.8	83.5	16605.6	17593.5	28507.5	32634.3	22257.6	19001.7	14407.8	17593.5	20602.1	25138.8	16407.8	12516.4	High	High	High	High	Peak Found	Peak Found	High	0.0002165	8.63e-05	23	31.87
[K].FGFAIGSQTTKK.[A]	1xBiotin [K]	17	Q8WW12	Q8WW12 [71-82]	Q8WW12 1xBiotin [K]	PEST proteolytic signal-containing nuclear protein OS=Homo sapiens OX=9606 GN=PCNP PE=1 SV=2	1	1510.77	1.144	92.5	78.6	115.2	89.9	109	114.8	1.12373e+06	954752	1.40012e+06	1.09224e+06	1.32431e+06	1.39528e+06	975000	954752	1.01185e+06	841368	976250	919068	High	High	High	High	High	High	High	0.0002165	1.648e-07	72	41.24
[K].QVSQQPKGIMGMFASK.[A]	1xBiotin [K7]	5	Q15054	Q15054 [184-199]	Q15054 1xBiotin [K190]	DNA polymerase delta subunit 3 OS=Homo sapiens OX=9606 GN=POLD3 PE=1 SV=2	1	1962.96	1.144	136.2	105.5	47.5	155.8	95.2	59.7	32341	25051.8	11271.4	36984.9	22610.7	14176.8	28060.5	25051.8	8145.69	28490.1	16668.1	9338.22	High	High	Peak Found	High	High	Peak Found	High	0.0002165	3.006e-05	27	49.81
[K].VFAEHKISYSGQFLVK.[S]	1xBiotin [K6]	5	Q9NZI8	Q9NZI8 [21-36]	Q9NZI8 1xBiotin [K26]	Insulin-like growth factor 2 mRNA-binding protein 1 OS=Homo sapiens OX=9606 GN=IGF2BP1 PE=1 SV=2	1	2079.07	1.143	96.8	105.3	79.9	120.4	100.1	97.5	39932.5	43456.3	32969.3	49683.1	41287.1	40242.5	34647.3	43456.3	23826.5	38271.8	30435.9	26507.7	High	High	High	High	Peak Found	High	High	0.0002165	5.825e-05	22	43.98
[K].IANKQFTAVK.[N]	1xBiotin [K4]	12	P27694	P27694 [264-273]	P27694 1xBiotin [K267]	Replication protein A 70 kDa DNA-binding subunit OS=Homo sapiens OX=9606 GN=RPA1 PE=1 SV=2	1	1345.73	1.143	108.2	92	86.4	109.3	105.1	99	149853	127436	119707	151438	145659	137188	130020	127436	86511	116655	107377	90365.3	High	High	High	High	High	High	High	0.0002165	8.615e-06	39	33.83
[R].SKGPEPSFPTPAFRPVSLK.[S]	1xBiotin [K2]	1	Q7RTP6	Q7RTP6 [1346-1364]	Q7RTP6 1xBiotin [K1347]	[F-actin]-monooxygenase MICAL3 OS=Homo sapiens OX=9606 GN=MICAL3 PE=1 SV=2	1	2268.18	1.143	56.8	153.5	84.8	85.6	96.9	122.4	4750.85	12850.5	7099.21	7164.59	8112.46	10248.3		12850.5		5519.01	5980.33	6750.57	Not Found	High	Not Found	Peak Found	Peak Found	Peak Found	High	0.0002165	0.0001281	25	45.19
[K].INFVIDNNKHTGAVSAR.[N]	1xBiotin [K9]	4	O75534	O75534 [158-174]	O75534 1xBiotin [K166]	Cold shock domain-containing protein E1 OS=Homo sapiens OX=9606 GN=CSDE1 PE=1 SV=2	1	2082.05	1.142	109.6	91.2	85.5	126.7	104.2	82.9	27855.4	23185.9	21729.9	32199.7	26480.1	21087.3	24168.6	23185.9	15703.9	24804	19520.6	13890.2	Peak Found	High	Peak Found	High	High	High	High	0.0002165	6.289e-06	37	37.64
[K].DKYVGVSSDSVGGFR.[Y]	1xBiotin [K2]	3	Q14677	Q14677 [157-171]	Q14677 1xBiotin [K158]	Clathrin interactor 1 OS=Homo sapiens OX=9606 GN=CLINT1 PE=1 SV=1	1	1798.84	1.141	88.8	119.9	77.7	28	101.4	184.2	8102.26	10940.4	7088.69	2554.18	9246.91	16802.1	7029.89	10940.4			6816.62	11067.5	Peak Found	Peak Found	Not Found	High	High	High	High	0.001025	0.008108	19	40.82
[R].EGKYIPLPQR.[V]	1xBiotin [K3]	12	Q8WWM7	Q8WWM7 [346-355]	Q8WWM7 1xBiotin [K348]	Ataxin-2-like protein OS=Homo sapiens OX=9606 GN=ATXN2L PE=1 SV=2	1	1426.75	1.141	88.7	92	102.7	115.3	117.2	84.2	360926	374330	417774	469347	476726	342436	313156	374330	301921	361546	351432	225562	High	High	High	High	High	High	High	0.0002165	1.042e-05	34	39.86
[K].KQPSVLVTFPKEER.[K]	1xBiotin [K11]	3	O75179	O75179 [1651-1664]	O75179 1xBiotin [K1661]	Ankyrin repeat domain-containing protein 17 OS=Homo sapiens OX=9606 GN=ANKRD17 PE=1 SV=3	2	1884	1.141	84.4	145	74.9	85.5	101	109.2	14599.2	25074.2	12962.7	14790	17479.2	18882.5	12666.9	25074.2	9367.97	11393	12885.3	12437.9	Peak Found	High	High	Peak Found	High	Peak Found	High	0.0002165	0.00105	19	39.98
[R].TVPQYKYAAGVR.[N]	1xBiotin [K6]	12	P11940	P11940 [507-518]	P11940 1xBiotin [K512]	Polyadenylate-binding protein 1 OS=Homo sapiens OX=9606 GN=PABPC1 PE=1 SV=2	1	1578.81	1.141	71.4	107.9	100.3	116.9	89	114.4	236007	356359	331404	386384	294100	378109	204771	356359	239502	297638	216804	249060	High	High	High	High	High	High	High	0.0002165	2.127e-05	34	36.11
[K].QPVQKGVKPQAK.[A]	1xBiotin [K5]	4	Q14978	Q14978 [144-155]	Q14978 1xBiotin [K148]	Nucleolar and coiled-body phosphoprotein 1 OS=Homo sapiens OX=9606 GN=NOLC1 PE=1 SV=2	1	1533.86	1.141	102.8	66.6	104.2	93.5	114.1	118.8	11330.6	7337.16	11475.2	10297.5	12570.4	13092	9830.91	7337.16	8293	7932.31	9266.6	8623.67	Peak Found	High	High	High	Peak Found	High	High	0.0007653	0.004311	9	20.4
[R].KGAAPAPPR.[K]	1xBiotin [K1]	11	Q13428	Q13428 [449-457]	Q13428 1xBiotin [K449]	Treacle protein OS=Homo sapiens OX=9606 GN=TCOF1 PE=1 SV=3	1	1090.58	1.14	104	84.3	86.6	111.5	96.2	117.4	98346	79762.6	81955.4	105508	90965.7	111011	85329.5	79762.6	59228.3	81274.5	67057.9	73122.6	High	High	High	High	High	High	High	0.0002165	2.391e-06	52	22.31
[K].GAKEHGAVAVER.[V]	1xBiotin [K3]	14	Q9UNZ2	Q9UNZ2 [125-136]	Q9UNZ2 1xBiotin [K127]	NSFL1 cofactor p47 OS=Homo sapiens OX=9606 GN=NSFL1C PE=1 SV=2	1	1449.73	1.14	102.1	84.5	100.1	116.5	98.8	98	74043	61273.8	72580.2	84435.1	71664.9	71042.1	64243.1	61273.8	52452.9	65041.8	52829.8	46795.4	High	High	High	High	High	High	High	0.0002165	2.2e-07	55	21.87
[K].SLLPKESR.[L]	1xBiotin [K5]	10	Q9ULU4	Q9ULU4 [1173-1180]	Q9ULU4 1xBiotin [K1177]	Protein kinase C-binding protein 1 OS=Homo sapiens OX=9606 GN=ZMYND8 PE=1 SV=2	1	1155.62	1.14	83.4	98.7	95.3	131.8	95	95.8	128993	152656	147527	203975	147001	148288	111920	152656	106616	157126	108366	97677.1	High	High	High	High	High	High	High	0.0007653	0.005696	18	34.28
[R].LPQPSGAGKTVVGVPSGK.[V]	1xBiotin [K9]	8	Q96GY0	Q96GY0 [190-207]	Q96GY0 1xBiotin [K198]	Zinc finger C2HC domain-containing protein 1A OS=Homo sapiens OX=9606 GN=ZC2HC1A PE=1 SV=2	1	1905.03	1.139	76.1	110.1	93.1	106	114.5	100	58773.2	85010	71881.2	81850.2	88399.9	77221.9	50994.3	85010	51947.8	63050.6	65166.4	50866	Peak Found	High	High	High	High	High	High	0.0002165	2.7e-06	57	36.5
[R].VLDPSKFLK.[I]	1xBiotin [K]	7	O43432	O43432 [1046-1054]	O43432 1xBiotin [K]	Eukaryotic translation initiation factor 4 gamma 3 OS=Homo sapiens OX=9606 GN=EIF4G3 PE=1 SV=2	1	1272.7	1.138	93.5	82.9	105.1	113.5	98.8	106.3	29460.7	26128	33135.9	35768.7	31137.3	33522	25561.4	26128	23947	27553.2	22953.7	22080.9	High	High	High	High	High	Peak Found	High	0.0007653	0.005055	10	48.02
[R].SGFGKFER.[G]	1xBiotin [K5]	4	O00571	O00571 [114-121]	O00571 1xBiotin [K118]	ATP-dependent RNA helicase DDX3X OS=Homo sapiens OX=9606 GN=DDX3X PE=1 SV=3	1	1153.55	1.137	99.3	100.7	79.6	112.9	93.5	113.9	19520.4	19802.7	15643.5	22201.6	18386.1	22385.8	16936.8	19802.7	11305.4	17102.3	13553.8	14745.5	High	High	High	Peak Found	Peak Found	High	High	0.0007653	0.006001	7	38.19
[K].TAASAPANVSKGTTPLAPPPKPVR.[R]	1xBiotin [K11]	99	Q96D71	Q96D71 [681-704]	Q96D71 1xBiotin [K691]	RalBP1-associated Eps domain-containing protein 1 OS=Homo sapiens OX=9606 GN=REPS1 PE=1 SV=3	1	2554.38	1.137	94.2	79	110.2	117.4	89.8	109.4	5.91876e+06	4.96068e+06	6.92258e+06	7.37501e+06	5.638e+06	6.8731e+06	5.13538e+06	4.96068e+06	5.00288e+06	5.6811e+06	4.15621e+06	4.5273e+06	High	High	High	High	High	High	High	0.0002165	1.342e-08	56	33.55
[K].GTLVQTKGTGASGSFK.[L]	1xBiotin [K7]	5	P16402	P16402 [92-107]	P16402 1xBiotin [K98]	Histone H1.3 OS=Homo sapiens OX=9606 GN=H1-3 PE=1 SV=2	1	1764.89	1.135	124.3	87.6	84.6	107.1	96.1	100.3	28486.7	20074.6	19394.4	24540	22017.3	22977.3	24716.3	20074.6	14016.1	18903.6	16230.6	15135.1	High	High	Peak Found	High	High	High	High	0.0002165	6.064e-05	41	34.77
[R].TAQKIMAPPGGR.[S]	1xBiotin [K4]	18	O14531	O14531 [554-565]	O14531 1xBiotin [K557]	Dihydropyrimidinase-related protein 4 OS=Homo sapiens OX=9606 GN=DPYSL4 PE=1 SV=2	1	1452.74	1.134	96.1	83.9	97.7	131.6	109	81.7	414390	361792	421332	567577	469983	352143	359543	361792	304492	437214	346461	231956	High	High	High	High	High	High	High	0.0002165	3.17e-08	72	32.34
[R].QSILILKEQIQK.[S]	1xBiotin [K7]	5	P33240; Q9H0L4	P33240 [561-572]; Q9H0L4 [600-611]	P33240 1xBiotin [K567]; Q9H0L4 1xBiotin [K606]	Cleavage stimulation factor subunit 2 OS=Homo sapiens OX=9606 GN=CSTF2 PE=1 SV=1 Cleavage stimulation factor subunit 2 tau variant OS=Homo sapiens OX=9606 GN=CSTF2T PE=1 SV=1	1	1666.96	1.134	79.7	99.6	94.3	90.4	91.3	144.7	44752.9	55893	52909	50755	51275.1	81235.4	38829.6	55893	38236.8	39097.5	37798.9	53509.7	High	High	High	Peak Found	Peak Found	High	High	0.0002165	7.848e-07	55	48.74
[R].LQKVMNHITDGPR.[K]	1xBiotin [K3]	6	Q63HN8	Q63HN8 [507-519]	Q63HN8 1xBiotin [K509]	E3 ubiquitin-protein ligase RNF213 OS=Homo sapiens OX=9606 GN=RNF213 PE=1 SV=3	1	1734.88	1.134	101.3	93.9	82.2	125.1	104.2	93.2	47868.5	44369.9	38829.4	59118	49230	44026	41532.9	44369.9	28061.6	45539.6	36291.3	28999.9	High	High	High	High	High	High	High	0.0002165	2.278e-05	18	32.89
[K].KGAAIPAK.[G]	1xBiotin [K1]	5	P19338	P19338 [125-132]	P19338 1xBiotin [K125]	Nucleolin OS=Homo sapiens OX=9606 GN=NCL PE=1 SV=3	1	981.555	1.133	106.1	95.8	77.4	95.9	120.2	104.5	69784.3	63024.8	50898.2	63092.6	79056.9	68759.2	60548	63024.8	36783.6	48601.3	58279	45291.6	Peak Found	High	High	High	High	High	High	0.0002165	2.261e-05	41	23.99
[R].GSAKIWSK.[S]	1xBiotin [K4]	9	Q9UBW8	Q9UBW8 [266-273]	Q9UBW8 1xBiotin [K269]	COP9 signalosome complex subunit 7a OS=Homo sapiens OX=9606 GN=COPS7A PE=1 SV=1	1	1102.57	1.132	107.2	83.3	93.2	110.6	111.2	94.4	259145	201439	225392	267381	268894	228095	224846	201439	162889	205968	198223	150246	High	High	High	High	High	High	High	0.0002165	0.0001581	43	33.53
[K].KTGSPGSPGAGGVQSTAK.[K]	1xBiotin [K1]	6	O43237	O43237 [440-457]	O43237 1xBiotin [K440]	Cytoplasmic dynein 1 light intermediate chain 2 OS=Homo sapiens OX=9606 GN=DYNC1LI2 PE=1 SV=1	1	1812.89	1.132	82.7	89.4	121.2	107.7	101.2	97.8	26900.5	29056.5	39405.6	35011.7	32900.1	31811.3	23340.1	29056.5	28478	26970.1	24253.2	20954.1	High	High	Peak Found	High	High	High	High	0.0002165	0.0001006	22	22
[K].SPKTVSPPIR.[K]	1xBiotin [K3]	9	Q9UHB6	Q9UHB6 [604-613]	Q9UHB6 1xBiotin [K606]	LIM domain and actin-binding protein 1 OS=Homo sapiens OX=9606 GN=LIMA1 PE=1 SV=1	1	1307.71	1.132	77.8	79.1	114.7	114.6	83.9	129.9	58275.1	59233.5	85892.4	85820.7	62842.5	97253.7	50562.1	59233.5	62073.5	66109.1	46326.1	64060.9	High	High	High	High	High	High	High	0.0002165	0.000362	38	32.54
[K].IKGILPVK.[M]	1xBiotin [K2]	9	Q9ULD2	Q9ULD2 [637-644]	Q9ULD2 1xBiotin [K638]	Microtubule-associated tumor suppressor 1 OS=Homo sapiens OX=9606 GN=MTUS1 PE=1 SV=2	1	1093.68	1.132	103.8	94.9	85.4	82.4	107.5	126	83732.8	76589.8	68860.2	66482.7	86718.9	101600	72650.4	76589.8	49764.6	51212.8	63927.3	66923.5	High	High	High	High	High	High	High	0.000354	0.001663	32	40.25
[K].SKEYFSK.[Q]	1xBiotin [K2]	4	Q06830	Q06830 [191-197]	Q06830 1xBiotin [K192]	Peroxiredoxin-1 OS=Homo sapiens OX=9606 GN=PRDX1 PE=1 SV=1	1	1114.52	1.132	87.4	101.9	91.8	103	115.4	100.5	14711.1	17152.8	15448.8	17344.1	19418.8	16921	12764	17152.8	11164.7	13360.4	14315.1	11145.9	Peak Found	High	Peak Found	High	High	High	High	0.00185	0.0139	11	30.91
[R].NVMILTNPVAAKK.[N]	1xBiotin [K]; 1xOxidation [M3]	6	Q9UGI8	Q9UGI8 [90-102]	Q9UGI8 1xBiotin [K]	Testin OS=Homo sapiens OX=9606 GN=TES PE=1 SV=1	1	1640.89	1.132	79.3	98.2	98.3	97.9	89.8	136.6	14018.7	17351.8	17382.7	17297.8	15866.1	24137.7	12163.3	17351.8	12562.3	13324.8	11696.1	15899.5	High	High	High	High	High	High	High	0.0002165	2.36e-06	52	40.5
[K].QYGLKMK.[T]	1xBiotin [K5]	9	Q9UQ80	Q9UQ80 [254-260]	Q9UQ80 1xBiotin [K258]	Proliferation-associated protein 2G4 OS=Homo sapiens OX=9606 GN=PA2G4 PE=1 SV=3	1	1093.55	1.132	104.1	95.6	81.8	107.9	92.7	117.9	223146	204792	175278	231263	198581	252513	193612	204792	126672	178146	146389	166330	High	High	High	High	High	High	High	0.0007653	0.004548	18	33.39
[R].NVMILTNPVAAKK.[N]	1xBiotin [K]	5	Q9UGI8	Q9UGI8 [90-102]	Q9UGI8 1xBiotin [K]	Testin OS=Homo sapiens OX=9606 GN=TES PE=1 SV=1	1	1624.89	1.13	102.4	87.7	97.9	128.8	110.6	72.7	34028.6	29118.9	32507.3	42780.2	36740.5	24137.7	29524.7	29118.9	23492.7	32954.3	27084.3	15899.5	Peak Found	High	High	High	High	High	High	0.0002165	8.41e-07	70	44
[K].LAKAGK.[N]	1xBiotin [K3]	2	P19338	P19338 [4-9]	P19338 1xBiotin [K6]	Nucleolin OS=Homo sapiens OX=9606 GN=NCL PE=1 SV=3	1	813.465	1.129	84.2	75	134.4	118	93.3	95.1	13298.9	11843.1	21225.3	18633.1	14738.6	15016.6	11538.7	11843.1	15339.3	14353.4	10865	9891.43	Peak Found	Peak Found	High	Peak Found	High	Peak Found	High	0.001757	0.01273	11	19.16
[R].ITGSVGKGLAAITMDKEYQQK.[R]	1xBiotin [K7]; 1xOxidation [M14]	4	Q709C8	Q709C8 [3481-3501]	Q709C8 1xBiotin [K3487]	Vacuolar protein sorting-associated protein 13C OS=Homo sapiens OX=9606 GN=VPS13C PE=1 SV=1	2	2480.25	1.128	20.6	143	96.5	88	90.7	161.2	4286.44	29681.5	20037.6	18262.2	18835.2	33472.7		29681.5	14481	14067.7	13884.9	22048.5	Not Found	High	High	High	High	Peak Found	High	0.0007653	0.005921	19	40.98
[R].KTVLIKTIETR.[N]	1xBiotin [K6]	9	P41219	P41219 [436-446]	P41219 1xBiotin [K441]	Peripherin OS=Homo sapiens OX=9606 GN=PRPH PE=1 SV=2	2	1527.89	1.127	70	104.2	104.2	106.7	117.4	97.5	64706.8	96291	96316.6	98660	108575	90130.2	56142.6	96291	69607	75999.5	80039.3	59368.7	High	High	High	High	High	High	High	0.0002165	0.0003235	24	36.14
[K].IKSASPCIADK.[I]	1xBiotin [K2]; 1xCarbamidomethyl [C7]	24	Q05209	Q05209 [464-474]	Q05209 1xBiotin [K465]	Tyrosine-protein phosphatase non-receptor type 12 OS=Homo sapiens OX=9606 GN=PTPN12 PE=1 SV=3	1	1415.7	1.126	84.4	104.1	98.3	100.5	117.7	95	2.39924e+06	2.95896e+06	2.79389e+06	2.85838e+06	3.34561e+06	2.70133e+06	2.08169e+06	2.95896e+06	2.01911e+06	2.20186e+06	2.46631e+06	1.77936e+06	High	High	High	High	High	High	High	0.0002165	4.723e-06	46	28.55
[R].HMVMQKLLR.[K]	1xBiotin [K6]; 1xOxidation [M]	3	Q9UHX1	Q9UHX1 [449-457]	Q9UHX1 1xBiotin [K454]	Poly(U)-binding-splicing factor PUF60 OS=Homo sapiens OX=9606 GN=PUF60 PE=1 SV=1	1	1397.72	1.124	63.9	107.4	97.4	109.5	119.3	102.5	6328.25	10640.1	9648.84	10844.1	11814.8	10149.8	5490.68	10640.1	6973.11	8353.42	8709.62	6685.68	Peak Found	High	Peak Found	High	High	Peak Found	High	0.001025	0.007263	16	35.15
[K].KLVWVPSDK.[S]	1xBiotin [K1]	9	P35579	P35579 [30-38]	P35579 1xBiotin [K30]	Myosin-9 OS=Homo sapiens OX=9606 GN=MYH9 PE=1 SV=4	1	1297.7	1.124	88.5	92.3	98.4	97.5	119.6	103.7	66354.6	69217.1	73823.9	73146.3	89752.8	77783.2	57572.3	69217.1	53351.8	56345.9	66163.8	51235.7	High	High	High	High	High	High	High	0.0002165	1.335e-06	61	42.02
[K].KQIQFADDMQEFTK.[F]	1xBiotin [K1]; 1xOxidation [M9]	1	O43865	O43865 [40-53]	O43865 1xBiotin [K40]	S-adenosylhomocysteine hydrolase-like protein 1 OS=Homo sapiens OX=9606 GN=AHCYL1 PE=1 SV=2	1	1970.9	1.123	67	93.9	87.4	48.5	98.1	205.1	6164.65	8636.7	8036.23	4459.42	9025.98	18862		8636.7			6653.75	12424.4	Not Found	Peak Found	Not Found	Not Found	Peak Found	High	High	0.002118	0.01834	9	40.09
[R].NKGSVLIPGLVEGSTK.[R]	1xBiotin [K2]	7	Q86WJ1	Q86WJ1 [615-630]	Q86WJ1 1xBiotin [K616]	Chromodomain-helicase-DNA-binding protein 1-like OS=Homo sapiens OX=9606 GN=CHD1L PE=1 SV=3	1	1824.99	1.123	156.6	80.5	74.7	90.4	89.8	108	69705.7	35817.6	33227.9	40227.7	39949.5	48082.2	60479.8	35817.6	24013.4	30988.1	29449.9	31671.7	High	High	High	High	High	High	High	0.0002165	7.498e-05	17	47.16
[K].TAGKIR.[I]	1xBiotin [K4]	10	Q5SW79	Q5SW79 [1435-1440]	Q5SW79 1xBiotin [K1438]	Centrosomal protein of 170 kDa OS=Homo sapiens OX=9606 GN=CEP170 PE=1 SV=1	1	871.482	1.122	70.1	94.1	114.6	96	105.6	119.7	42206.7	56658.7	68999	57799.3	63562	72072.4	36620.4	56658.7	49864.9	44523.8	46856.5	47474	High	High	High	High	High	High	High	0.001025	0.006625	20	20.7
[R].KPGPALKTNLF.[-]	1xBiotin [K7]	4	O14813	O14813 [274-284]	O14813 1xBiotin [K280]	Paired mesoderm homeobox protein 2A OS=Homo sapiens OX=9606 GN=PHOX2A PE=1 SV=2	1	1411.78	1.122	74.9	81.6	126	126.5	84.1	107	36956.7	40236.3	62117	62356.2	41453.6	52748.7	32065.3	40236.3	44891.3	48034.1	30558.6	34745.5	Peak Found	High	Peak Found	High	High	High	High	0.000354	0.00178	38	46.61
[M].ATAEVLNIGKK.[L]	1xAcetyl [N-Term]; 1xBiotin [K]	3	P22234	P22234 [2-12]	P22234 1xAcetyl [N-Term]; 1xBiotin [K]	Multifunctional protein ADE2 OS=Homo sapiens OX=9606 GN=PAICS PE=1 SV=3	1	1411.76	1.122	74.9	81.6	126	126.5	84.1	107	36956.7	40236.3	62117	62356.2	41453.6	52748.7	32065.3	40236.3	44891.3	48034.1	30558.6	34745.5	High	Peak Found	Peak Found	Peak Found	High	High	High	0.0002165	0.0008267	25	46.61
[R].TTKSPSDSGYSYETIGK.[T]	1xBiotin [K3]	4	P46821	P46821 [1912-1928]	P46821 1xBiotin [K1914]	Microtubule-associated protein 1B OS=Homo sapiens OX=9606 GN=MAP1B PE=1 SV=2	1	2046.93	1.121	80.1	116.2	90.4	118.1	93.9	101.3	12394.3	17991.7	13987.6	18279.8	14536.5	15676.4	10753.9	17991.7	10108.7	14081.3	10716	10326.1	Peak Found	High	High	Peak Found	High	High	High	0.0007653	0.00426	14	34.16
[R].SGKYDLDFK.[S]	1xBiotin [K3]	5	P06733	P06733 [254-262]	P06733 1xBiotin [K256]	Alpha-enolase OS=Homo sapiens OX=9606 GN=ENO1 PE=1 SV=2	1	1298.61	1.121	51.5	112.4	103	92.7	114.4	126	6427.05	14037.5	12862.1	11575.6	14291.8	15732.4		14037.5	9295.28	8916.85	10535.6	10362.9	Not Found	High	High	High	High	High	High	0.0002165	0.0005049	15	40.98
[K].AAVTPGKK.[A]	1xBiotin [K8]	12	P19338	P19338 [81-88]	P19338 1xBiotin [K88]	Nucleolin OS=Homo sapiens OX=9606 GN=NCL PE=1 SV=3	1	997.55	1.121	94.4	75.2	115.4	84.3	133.9	96.8	236666	188634	289405	211385	335915	242761	205342	188634	209150	162833	247629	159906	High	High	High	High	High	High	High	0.0002165	0.0006292	38	21.06
[K].KAAVTPGK.[K]	1xBiotin [K1]	6	P19338	P19338 [80-87]	P19338 1xBiotin [K80]	Nucleolin OS=Homo sapiens OX=9606 GN=NCL PE=1 SV=3	1	997.55	1.121	93.2	74.3	114	83.2	139.7	95.6	236666	188634	289405	211385	354734	242761	205342	188634	209150	162833	261502	159906	High	High	High	High	High	High	High	0.0002165	0.0008357	24	21.06
[M].TTTTTFKGVDPNSR.[N]	1xAcetyl [N-Term]; 1xBiotin [K7]	8	Q9UK76	Q9UK76 [2-15]	Q9UK76 1xAcetyl [N-Term]; 1xBiotin [K8]	Jupiter microtubule associated homolog 1 OS=Homo sapiens OX=9606 GN=JPT1 PE=1 SV=3	1	1792.85	1.121	91.6	89	110.1	123.3	103.1	82.8	52488.2	51014.6	63061.6	70663.7	59075.5	47428.9	45541.1	51014.6	45573.9	54433.5	43549.2	31241.4	High	High	High	High	High	High	High	0.0002165	4.668e-05	36	39.83
[R].TSPALKTTR.[L]	1xBiotin [K6]	7	Q5SW79	Q5SW79 [1259-1267]	Q5SW79 1xBiotin [K1264]	Centrosomal protein of 170 kDa OS=Homo sapiens OX=9606 GN=CEP170 PE=1 SV=1	1	1200.64	1.12	82	81.9	111	89.1	111.6	124.4	65664.8	65585.8	88924.6	71336.7	89386.7	99638.1	56973.7	65585.8	64264.9	54951.9	65893.9	65631.5	High	High	High	High	High	High	High	0.0002165	0.0009991	31	26.74
[K].SAVGHEYQSKLSK.[H]	1xBiotin [K10]	6	Q14247	Q14247 [98-110]	Q14247 1xBiotin [K107]	Src substrate cortactin OS=Homo sapiens OX=9606 GN=CTTN PE=1 SV=2	1	1659.82	1.12	119.6	76.7	93.7	86.9	85.9	137.3	36444.3	23370.3	28554.3	26476.1	26185.3	41843.9	31620.7	23370.3	20635.9	20395	19303.2	27562.5	High	High	High	High	High	High	High	0.0002165	0.000128	23	29.14
[K].TVLIKTIETR.[N]	1xBiotin [K5]	9	P41219	P41219 [437-446]	P41219 1xBiotin [K441]	Peripherin OS=Homo sapiens OX=9606 GN=PRPH PE=1 SV=2	1	1399.8	1.119	101.9	79.4	98.9	110.7	95.2	113.8	147124	114610	142860	159885	137519	164345	127652	114610	103243	123163	101376	108254	High	High	High	High	High	High	High	0.0002165	3.476e-05	49	41.62
[R].GSGGFGSTGKN.[-]	1xBiotin [K10]	3	P33316	P33316 [242-252]	P33316 1xBiotin [K251]	Deoxyuridine 5'-triphosphate nucleotidohydrolase, mitochondrial OS=Homo sapiens OX=9606 GN=DUT PE=1 SV=4	1	1194.52	1.118	91.5	106	89.2	109.2	85.7	118.5	35381.2	40977.9	34488.8	42196.6	33112.9	45796.3	30698.4	40977.9	24924.7	32504.8	24410.1	30166	High	High	Peak Found	Peak Found	High	Peak Found	High	0.0007653	0.004772	17	29.76
[R].SGKNSSPINCSR.[A]	1xBiotin [K3]; 1xCarbamidomethyl [C10]	6	Q15723	Q15723 [339-350]	Q15723 1xBiotin [K341]	ETS-related transcription factor Elf-2 OS=Homo sapiens OX=9606 GN=ELF2 PE=1 SV=2	1	1532.69	1.117	79.8	101.9	110	91.1	89.1	128	17607.9	22508.8	24291	20122	19674.2	28267.7	15277.4	22508.8	17554.9	15500.3	14503.4	18619.9	High	High	High	High	High	High	High	0.000354	0.002011	18	24.6
[-].MLNMWKVR.[E]	1xAcetyl [N-Term]; 1xBiotin [K6]	4	Q14677	Q14677 [1-8]	Q14677 1xAcetyl [N-Term]; 1xBiotin [K6]	Clathrin interactor 1 OS=Homo sapiens OX=9606 GN=CLINT1 PE=1 SV=1	1	1345.66	1.117	121.2	83.1	89.6	111.9	92.9	101.3	8238.72	5649.54	6092.76	7604.94	6312.16	6885.83	7148.28	5649.54	4403.17	5858.22	4653.19		High	High	Peak Found	High	High	Not Found	High	0.0002165	3.605e-05	35	59.89
[K].KGIGPVYSSK.[A]	1xBiotin [K1]	6	P30520	P30520 [164-173]	P30520 1xBiotin [K164]	Adenylosuccinate synthetase isozyme 2 OS=Homo sapiens OX=9606 GN=ADSS2 PE=1 SV=3	1	1261.66	1.117	102.1	92.1	95.8	124.2	78.8	107	35288.7	31850.4	33139.4	42937.5	27252.8	37004.4	30618.1	31850.4	23949.5	33075.5	20090.1	24374.8	High	High	High	High	High	High	High	0.0002165	7.747e-07	59	32.97
[R].QDKCALGWDHQEK.[L]	1xBiotin [K3]; 1xCarbamidomethyl [C4]	6	Q14247	Q14247 [243-255]	Q14247 1xBiotin [K245]	Src substrate cortactin OS=Homo sapiens OX=9606 GN=CTTN PE=1 SV=2	1	1840.81	1.116	70.6	91.6	120.4	129.8	102.2	85.4	43836.9	56893.7	74736.1	80572.4	63473.4	52995.5	38034.9	56893.7	54011	62066.3	46791.2	34908.1	High	High	High	High	High	High	High	0.0002165	1.269e-05	16	32.63
[R].KTVLIK.[T]	1xBiotin [K1]	7	P41219	P41219 [436-441]	P41219 1xBiotin [K436]	Peripherin OS=Homo sapiens OX=9606 GN=PRPH PE=1 SV=2	1	927.57	1.115	102.4	96	89.6	114.9	90.2	107	303210	284099	265097	339983	266923	316726	263078	284099	191583	261894	196770	208627	High	High	High	High	High	High	High	0.0007653	0.004796	23	33.02
[K].AAGAGKVTK.[S]	1xBiotin [K6]	12	P68104	P68104 [445-453]	P68104 1xBiotin [K450]	Elongation factor 1-alpha 1 OS=Homo sapiens OX=9606 GN=EEF1A1 PE=1 SV=1	1	1028.56	1.115	93.8	79.7	117.9	96.4	104.5	107.7	1.19232e+06	1.01346e+06	1.49858e+06	1.22623e+06	1.32919e+06	1.36947e+06	1.03451e+06	1.01346e+06	1.08301e+06	944588	979847	902070	High	High	High	High	High	High	High	0.0002165	3.755e-05	62	19.57
[K].ASEKILQVR.[A]	1xBiotin [K4]	6	Q13428	Q13428 [293-301]	Q13428 1xBiotin [K296]	Treacle protein OS=Homo sapiens OX=9606 GN=TCOF1 PE=1 SV=3	1	1269.7	1.115	116.9	86.6	79.9	99.5	130.3	86.7	69553.1	51543.6	47524.9	59167.3	77524.8	51598.3	60347.4	51543.6	34345.7	45577.6	57149.6	33987.7	High	High	High	High	High	High	High	0.0002165	4.447e-05	47	36.21
[K].NQAPPGLYTKTQDPAK.[A]	1xBiotin [K10]	24	P00966	P00966 [200-215]	P00966 1xBiotin [K209]	Argininosuccinate synthase OS=Homo sapiens OX=9606 GN=ASS1 PE=1 SV=2	1	1954.97	1.114	127.4	84.3	89.7	93.9	103.5	101.2	235717	156010	166063	173814	191578	187275	204518	156010	120012	133892	141227	123358	High	High	High	High	High	High	High	0.0002165	7.322e-07	53	34.78
[K].YKEALLGR.[V]	1xBiotin [K2]	5	P52565	P52565 [51-58]	P52565 1xBiotin [K52]	Rho GDP-dissociation inhibitor 1 OS=Homo sapiens OX=9606 GN=ARHGDIA PE=1 SV=3	1	1175.62	1.113	85.6	80.7	136.4	89.8	106.1	101.4	118746	111887	189077	124556	147093	140555	103029	111887	136644	95947.7	108434	92583.6	High	High	High	High	High	Peak Found	High	0.0002165	2.471e-05	38	37.04
[K].TKSSSPVK.[K]	1xBiotin [K2]	4	P46821	P46821 [2252-2259]	P46821 1xBiotin [K2253]	Microtubule-associated protein 1B OS=Homo sapiens OX=9606 GN=MAP1B PE=1 SV=2	1	1059.55	1.113	97	70.9	123.8	89.1	108	111.3	27220.1	19879.9	34723.5	24986.7	30301.2	31235	23617.4	19879.9	25094.3	19247.7	22337.4	20574.5	Peak Found	Peak Found	High	High	High	High	High	0.0002165	0.0006076	22	19.25
[R].ISALQGKLSK.[L]	1xBiotin [K7]	4	Q14966	Q14966 [1471-1480]	Q14966 1xBiotin [K1477]	Zinc finger protein 638 OS=Homo sapiens OX=9606 GN=ZNF638 PE=1 SV=2	1	1270.72	1.113	62.4	94.3	138.5	106.3	93.5	104.9	22688.1	34269.7	50353.8	38638.7	33996.4	38142.5	19685.2	34269.7	36390.2	29764	25061.4	25124.4	High	High	High	High	Peak Found	Peak Found	High	0.0002165	0.0001127	36	37.25
[K].NLPQKSTAPVK.[T]	1xBiotin [K5]	11	O75592	O75592 [2849-2859]	O75592 1xBiotin [K2853]	E3 ubiquitin-protein ligase MYCBP2 OS=Homo sapiens OX=9606 GN=MYCBP2 PE=1 SV=4	1	1408.76	1.112	78.6	80.3	101.9	87.7	164.2	87.4	225443	230310	292375	251581	471106	250793	195604	230310	211296	193797	347289	165197	High	High	High	High	High	High	High	0.0002165	4.023e-06	61	30.19
[R].KFFGVIPSGK.[K]	1xBiotin [K1]	6	P35251	P35251 [5-14]	P35251 1xBiotin [K5]	Replication factor C subunit 1 OS=Homo sapiens OX=9606 GN=RFC1 PE=1 SV=4	1	1305.7	1.112	69.8	88.9	122.2	98.9	92.7	127.4	15080.6	19217.1	26399.2	21374.3	20031.1	27526.7	13084.6	19217.1	19078.4	16465	14766.5	18131.8	High	High	High	High	High	High	High	0.0002165	8.263e-06	28	47.02
[R].SKPLMLIAPKPQDK.[K]	1xBiotin [K2]	7	Q9H2P0	Q9H2P0 [265-278]	Q9H2P0 1xBiotin [K266]	Activity-dependent neuroprotector homeobox protein OS=Homo sapiens OX=9606 GN=ADNP PE=1 SV=1	0	1791.99	1.112	94.4	86.3	109.4	117.6	121.6	70.7	19672	17998.4	22807.9	24512.1	25355.8	14747.1	17068.3	17998.4	16483	18882.1	18691.8	9713.88	High	High	High	High	High	High	High	0.0002165	1.707e-05	27	41.11
[R].TSSQKCEFIHQ.[-]	1xBiotin [K5]; 1xCarbamidomethyl [C6]	5	P54750	P54750 [525-535]	P54750 1xBiotin [K529]	Calcium/calmodulin-dependent 3',5'-cyclic nucleotide phosphodiesterase 1A OS=Homo sapiens OX=9606 GN=PDE1A PE=1 SV=2	1	1590.7	1.112	126.6	81.6	87.2	91.1	96.9	116.7	41208.6	26568	28381.5	29659.2	31550.2	38002.8	35754.4	26568	20511	22847	23258.1	25032.4	High	High	High	High	High	Peak Found	High	0.0002165	4.159e-06	40	34.55
[K].STKTINPSK.[Y]	1xBiotin [K3]	12	P42338	P42338 [416-424]	P42338 1xBiotin [K418]	Phosphatidylinositol 4,5-bisphosphate 3-kinase catalytic subunit beta isoform OS=Homo sapiens OX=9606 GN=PIK3CB PE=1 SV=1	1	1201.62	1.111	103.7	75.3	100.4	111.6	94.5	114.5	214375	155713	207679	230809	195381	236849	186002	155713	150087	177796	144030	156012	High	High	High	High	High	High	High	0.0002165	3.25e-05	42	24.3
[K].YQPKGGQVQIVTK.[K]	1xBiotin [K4]	2	P11137	P11137 [1685-1697]	P11137 1xBiotin [K1688]	Microtubule-associated protein 2 OS=Homo sapiens OX=9606 GN=MAP2 PE=1 SV=4	1	1671.89	1.111	40.6	138.7	94.7	105.2	128.4	92.4	4728.1	16139.6	11016	12241.5	14945.1	10746.7		16139.6	7961.15	9429.8	11017.2	7078.82	Not Found	High	Peak Found	High	Peak Found	Peak Found	High	0.002457	0.02551	8	33.04
[K].IPQLYKAVLPVTCHR.[D]	1xBiotin [K6]; 1xCarbamidomethyl [C13]	2	Q96N67	Q96N67 [2113-2127]	Q96N67 1xBiotin [K2118]	Dedicator of cytokinesis protein 7 OS=Homo sapiens OX=9606 GN=DOCK7 PE=1 SV=4	1	2021.08	1.111	83.5	84.2	119.7	78.5	140.6	93.5	11099.1	11182.9	15908	10432.2	18679.7	12423.8	9630.1	11182.9	11496.6	8036.12	13770.3	8183.54	Peak Found	Peak Found	Peak Found	Peak Found	High	High	High	0.0007653	0.005129	5	47.03
[K].LHDSSGSQVGTGFKSNFSEK.[A]	1xBiotin [K]	2	P49792	P49792 [1829-1848]	P49792 1xBiotin [K]	E3 SUMO-protein ligase RanBP2 OS=Homo sapiens OX=9606 GN=RANBP2 PE=1 SV=2	1	2338.08	1.11	108.5	78.5	101.4	123.9	100.6	87.1	17249.5	12479.5	16127.2	19711.7	16003.3	13850.5	14966.5	12479.5	11655	15184.2	11797.3	9123.33	Peak Found	Peak Found	Peak Found	High	High	Peak Found	High	0.0002165	0.0003236	15	36.06
[K].NVLCSACSGQGGKSGAVQK.[C]	1xBiotin [K13]; 2xCarbamidomethyl [C4; C7]	14	O60884	O60884 [140-158]	O60884 1xBiotin [K152]	DnaJ homolog subfamily A member 2 OS=Homo sapiens OX=9606 GN=DNAJA2 PE=1 SV=1	1	2133.98	1.108	91.6	87.5	114.7	101.5	99.4	105.3	148412	141791	185948	164474	161097	170704	128769	141791	134383	126697	118757	112443	High	High	High	High	High	High	High	0.0002165	1.336e-09	94	29.4
[R].AKLEEAILGSIGAR.[Q]	1xBiotin [K2]	2	Q96N67	Q96N67 [1394-1407]	Q96N67 1xBiotin [K1395]	Dedicator of cytokinesis protein 7 OS=Homo sapiens OX=9606 GN=DOCK7 PE=1 SV=4	1	1653.9	1.108	105	114.2	48.4	126.5	102.7	103.2	5815.5	6324.32	2678.79	7007	5690.22	5718.38	5045.79	6324.32				3766.69	High	High	Not Found	Not Found	Not Found	Peak Found	High	0.0002165	2.714e-05	20	53.16
[K].KTTDTASVQNEAK.[L]	1xBiotin [K1]	5	Q9ULV4	Q9ULV4 [428-440]	Q9ULV4 1xBiotin [K428]	Coronin-1C OS=Homo sapiens OX=9606 GN=CORO1C PE=1 SV=1	1	1618.77	1.107	89.2	77	134.3	98.8	98.1	102.5	23555.6	20336.8	35447.5	26084.9	25886.4	27060.2	20437.9	20336.8	25617.5	20093.6	19082.8	17824.5	High	High	High	High	High	Peak Found	High	0.0002165	6.164e-06	48	22.44
[K].DKNEATVSTGKIAK.[G]	1xBiotin [K]	7	Q9Y450	Q9Y450 [130-143]	Q9Y450 1xBiotin [K]	HBS1-like protein OS=Homo sapiens OX=9606 GN=HBS1L PE=1 SV=1	2	1687.87	1.106	96.6	80.2	104.9	101	110.5	106.8	154987	128725	168365	162202	177388	171442	134473	128725	121676	124947	130767	112929	High	High	High	High	Peak Found	High	High	0.0002165	2.469e-06	52	26.7
[R].KGTDVPK.[W]	1xBiotin [K1]	6	P07355	P07355 [206-212]	P07355 1xBiotin [K206]	Annexin A2 OS=Homo sapiens OX=9606 GN=ANXA2 PE=1 SV=2	1	970.503	1.106	105.5	85.8	96.4	116.6	85.7	109.9	23308.8	18967.8	21293.6	25770.8	18933.5	24290.5	20223.8	18967.8	15388.6	19851.7	13957.4	16000.1	High	High	High	High	High	High	High	0.002118	0.01825	22	21.25
[K].SKLATPEDKQDIDK.[Q]	1xBiotin [K2]	5	Q99719	Q99719 [9-22]	Q99719 1xBiotin [K10]	Septin-5 OS=Homo sapiens OX=9606 GN=SEPTIN5 PE=1 SV=1	2	1813.9	1.105	91.1	63.2	123.3	127.1	69.8	125.5	12536.2	8699.82	16975.9	17495.8	9609.73	17275.3	10877	8699.82	12268.3	13477.3	7084.08	11379.2	Peak Found	High	High	High	High	High	High	0.0002165	0.0006096	11	27.46
[R].AMSTTSISSPQPGKLR.[S]	1xBiotin [K14]; 1xOxidation [M2]	11	Q9UJU6	Q9UJU6 [267-282]	Q9UJU6 1xBiotin [K280]	Drebrin-like protein OS=Homo sapiens OX=9606 GN=DBNL PE=1 SV=1	1	1902.94	1.104	75.4	91.5	119.3	105.3	83.2	125.2	22652.9	27508.5	35844.3	31649.2	25008.4	37623.4	19654.7	27508.5	25904.3	24379.9	18435.6	24782.5	High	High	High	High	High	High	High	0.0002165	2.618e-06	72	32.59
[R].LYELKAAVDGLSK.[M]	1xBiotin [K5]	4	Q13155	Q13155 [66-78]	Q13155 1xBiotin [K70]	Aminoacyl tRNA synthase complex-interacting multifunctional protein 2 OS=Homo sapiens OX=9606 GN=AIMP2 PE=1 SV=2	1	1632.87	1.104	52.1	130.3	92.8	141.9	80.5	102.4	13141	32845.3	23393.4	35780.1	20307.8	25823.3	11401.8	32845.3	16906.2	27562	14970.5	17009.8	High	High	Peak Found	High	Peak Found	High	High	0.0002165	5.901e-06	26	49.99
[M].ASNVTNKTDPR.[S]	1xAcetyl [N-Term]; 1xBiotin [K7]	2	P07910	P07910 [2-12]	P07910 1xAcetyl [N-Term]; 1xBiotin [K8]	Heterogeneous nuclear ribonucleoproteins C1/C2 OS=Homo sapiens OX=9606 GN=HNRNPC PE=1 SV=4	1	1470.7	1.104	95.8	81	118	105.7	92.4	107.1	9234.68	7813.22	11382.7	10190.8	8906.18	10327.9	8012.43	7813.22	8226.16	7850.15	6565.44	6802.95	Peak Found	High	Peak Found	High	Peak Found	Peak Found	High	0.001757	0.01258	6	31.98
[K].NPDFKVFR.[Y]	1xBiotin [K5]	6	Q15020	Q15020 [786-793]	Q15020 1xBiotin [K790]	Squamous cell carcinoma antigen recognized by T-cells 3 OS=Homo sapiens OX=9606 GN=SART3 PE=1 SV=1	1	1248.62	1.103	112.1	74	95.5	105.3	103.9	109.2	28031.9	18506.6	23880.3	26348.7	25974.7	27324.2	24321.8	18506.6	17258	20296.9	19148	17998.4	High	High	High	High	High	High	High	0.0002165	0.0002212	37	42.78
[R].SKGQESFK.[K]	1xBiotin [K2]	7	P06748	P06748 [222-229]	P06748 1xBiotin [K223]	Nucleophosmin OS=Homo sapiens OX=9606 GN=NPM1 PE=1 SV=2	1	1136.54	1.103	74.6	97.9	104.8	102.9	82.2	137.6	91667.1	120371	128853	126516	101128	169222	79534.5	120371	93121	97457.4	74549.3	111466	Peak Found	High	High	High	High	High	High	0.0002165	0.0005689	25	24.64
[R].GFVPEKNFR.[V]	1xBiotin [K6]	4	Q9Y2W1	Q9Y2W1 [514-522]	Q9Y2W1 1xBiotin [K519]	Thyroid hormone receptor-associated protein 3 OS=Homo sapiens OX=9606 GN=THRAP3 PE=1 SV=2	1	1319.66	1.103	110.4	94.1	89.6	121.8	107.6	76.4	46832	39929.7	38001.1	51662.3	45663	32425.4	40633.5	39929.7	27463	39796.4	33661.7	21358.6	High	High	High	High	Peak Found	Peak Found	High	0.0007653	0.006016	20	40.39
[R].KATGPLEAQALVK.[Q]	1xBiotin [K1]	2	Q6PL24	Q6PL24 [83-95]	Q6PL24 1xBiotin [K83]	Protein TMED8 OS=Homo sapiens OX=9606 GN=TMED8 PE=1 SV=1	1	1551.86	1.103	89.1	87.6	111.7	123.3	81.1	107.2	13281.4	13058.9	16656.8	18373	12082.5	15982.9	11523.6	13058.9	12037.7	14153	8906.96	10527.9	Peak Found	High	Peak Found	High	Peak Found	Peak Found	High	0.000354	0.002225	23	38.86
[R].DLKEVTPEGLQMVK.[K]	1xBiotin [K3]	4	P22234	P22234 [233-246]	P22234 1xBiotin [K235]	Multifunctional protein ADE2 OS=Homo sapiens OX=9606 GN=PAICS PE=1 SV=3	1	1812.92	1.103	89.3	124.8	70.5	98.5	124.9	92.1	11317.8	15809.4	8933.13	12480.6	15821.8	11668.7	9819.84	15809.4	6455.88	9614	11663.5	7686.18	High	High	Peak Found	High	High	Peak Found	High	0.0002165	0.001004	22	46.48
[R].AGAISASGPELQGAGHSKLQVTMPGIK.[V]	1xBiotin [K18]; 1xOxidation [M23]	5	Q09666	Q09666 [226-252]	Q09666 1xBiotin [K243]	Neuroblast differentiation-associated protein AHNAK OS=Homo sapiens OX=9606 GN=AHNAK PE=1 SV=2	1	2847.45	1.102	95.3	94.9	87.5	72.7	104.6	145	45505.4	45313.1	41793.8	34703.9	49950.5	69245.5	39482.5	45313.1	30203.9	26733	36822.4	45611.9	Peak Found	High	High	High	High	High	High	0.0002165	5.931e-05	25	39.09
[K].FKQESTVATER.[Q]	1xBiotin [K2]	1	Q9H307	Q9H307 [156-166]	Q9H307 1xBiotin [K157]	Pinin OS=Homo sapiens OX=9606 GN=PNN PE=1 SV=5	1	1521.74	1.102	91.1	73.8	113	148.8	72.8	100.4	10517.2	8522.24	13048.6	17180.6	8406.12	11586.2	9125.2	8522.24	9430.1	13234.5	6196.8	7631.83	Peak Found	Peak Found	High	Peak Found	Peak Found	Peak Found	High	0.002118	0.01945	4	27.5
[R].QGKEAYPTPTK.[D]	1xBiotin [K3]	5	Q9BZF1	Q9BZF1 [47-57]	Q9BZF1 1xBiotin [K49]	Oxysterol-binding protein-related protein 8 OS=Homo sapiens OX=9606 GN=OSBPL8 PE=1 SV=3	1	1445.71	1.101	122.6	69.6	100.9	79.4	116.3	111.1	19705.2	11192.2	16216.8	12768.8	18698.8	17860.9	17097.1	11192.2	11719.7	9836.01	13784.3	11765	Peak Found	High	High	High	High	High	High	0.0002165	0.0002449	38	27.02
[K].APKISMPDVDLHLK.[G]	1xBiotin [K3]; 1xOxidation [M6]	5	Q09666	Q09666 [1650-1663]; [1852-1865]; [1919-1932]; [2114-2127]	Q09666 1xBiotin [K1652]; 1xBiotin [K1854]; 1xBiotin [K1921]; 1xBiotin [K2116]	Neuroblast differentiation-associated protein AHNAK OS=Homo sapiens OX=9606 GN=AHNAK PE=1 SV=2	1	1805.93	1.101	45.8	95.2	131.9	95.2	104.8	127.1	23703.2	49307.6	68342.1	49340	54290.4	65849	20566	49307.6	49390.1	38007.5	40021.7	43374.7	Peak Found	High	High	High	High	High	High	0.0002165	0.0002139	24	38.58
[K].TGKFLK.[R]	1xBiotin [K3]	5	Q9NYF8	Q9NYF8 [333-338]	Q9NYF8 1xBiotin [K335]	Bcl-2-associated transcription factor 1 OS=Homo sapiens OX=9606 GN=BCLAF1 PE=1 SV=2	1	919.507	1.101	96.2	91.2	89.1	127	100.4	96.1	117181	111072	108548	154730	122278	117051	101671	111072	78446.2	119191	90140.4	77101.4	High	High	High	High	High	Peak Found	High	0.000354	0.002537	44	32.97
[QK].SAVGFEYQGKTEK.[H]	1xBiotin [K]	10	Q14247	Q14247 [135-147]; [209-221]	Q14247 1xBiotin [K]; 1xBiotin [K]	Src substrate cortactin OS=Homo sapiens OX=9606 GN=CTTN PE=1 SV=2	1	1669.79	1.1	86.6	90.4	123.5	97.9	99.4	102.3	76737.1	80113.8	109448	86802.8	88158.2	90659.8	66580.6	80113.8	79096.6	66865.7	64988.2	59717.5	High	High	High	High	High	High	High	0.0002165	3.74e-06	48	35.22
[K].VAGKVTR.[K]	1xBiotin [K4]	6	Q7Z4S6	Q7Z4S6 [844-850]	Q7Z4S6 1xBiotin [K847]	Kinesin-like protein KIF21A OS=Homo sapiens OX=9606 GN=KIF21A PE=1 SV=2	1	956.535	1.1	83.9	90.1	106.7	131.7	88.6	99.1	25665.1	27561.3	32623.6	40282.4	27087.1	30311.2	22268.2	27561.3	23576.7	31030.2	19968	19966	High	Peak Found	High	High	High	High	High	0.001689	0.009604	12	21.2
[R].AYFNEKMSILQK.[G]	1xBiotin [K6]	6	Q13206	Q13206 [550-561]	Q13206 1xBiotin [K555]	Probable ATP-dependent RNA helicase DDX10 OS=Homo sapiens OX=9606 GN=DDX10 PE=1 SV=2	1	1697.84	1.098	156.2	82.3	77.4	104.9	90.4	88.9	64163.7	33801.9	31794.8	43077.5	37122.8	36498.9	55671.3	33801.9	22977.8	33183.4	27366.1	24041.8	High	High	High	High	High	High	High	0.0002165	3.342e-06	36	49.26
[K].KLSSWDQAETPGHTPSLR.[W]	1xBiotin [K1]	6	O75533	O75533 [214-231]	O75533 1xBiotin [K214]	Splicing factor 3B subunit 1 OS=Homo sapiens OX=9606 GN=SF3B1 PE=1 SV=3	1	2236.08	1.098	78.1	111.5	98.9	115.3	110.6	85.7	28035.7	40008.3	35482.2	41367.1	39692.6	30773.3	24325.1	40008.3	25642.6	31865.8	29260.5	20270.4	High	High	High	High	High	High	High	0.0002165	3.048e-08	40	36.39
[R].FCNPGKEYRPCDPQLVSER.[V]	1xBiotin [K6]; 2xCarbamidomethyl [C2; C11]	5	O15020	O15020 [597-615]	O15020 1xBiotin [K602]	Spectrin beta chain, non-erythrocytic 2 OS=Homo sapiens OX=9606 GN=SPTBN2 PE=1 SV=3	1	2578.16	1.097	106.7	93.2	87	102.3	102	108.8	34243.7	29912	27931.5	32820.7	32721	34920	29711.4	29912	20185.8	25282.4	24121.2	23001.8	Peak Found	High	High	High	High	High	High	0.0006603	0.004071	13	36.37
[K].ATSTSDMLLKLAR.[T]	1xBiotin [K10]	5	Q9NW64	Q9NW64 [140-152]	Q9NW64 1xBiotin [K149]	Pre-mRNA-splicing factor RBM22 OS=Homo sapiens OX=9606 GN=RBM22 PE=1 SV=1	1	1632.84	1.097	73.1	73.7	130.2	142.8	78.8	101.4	13141	13249.1	23393.4	25662.6	14162.3	18214.6	11401.8	13249.1	16906.2	19768.3	10440.2	11997.9	High	High	Peak Found	High	High	High	High	0.0002165	3.233e-08	81	49.99
[K].GLLETTVQKVAR.[V]	1xBiotin [K9]	6	O43290	O43290 [649-660]	O43290 1xBiotin [K657]	U4/U6.U5 tri-snRNP-associated protein 1 OS=Homo sapiens OX=9606 GN=SART1 PE=1 SV=1	1	1540.85	1.096	139.7	89.9	81.8	99.9	99.1	89.6	27433.4	17654.4	16068.4	19612.1	19461.2	17606.3	23802.4	17654.4	11612.5	15107.6	14346.3	11597.2	High	High	High	High	High	High	High	0.0002165	5.125e-07	92	46.8
[R].LDPFADGGKTPDPK.[M]	1xBiotin [K9]	9	O75533	O75533 [133-146]	O75533 1xBiotin [K141]	Splicing factor 3B subunit 1 OS=Homo sapiens OX=9606 GN=SF3B1 PE=1 SV=3	1	1683.8	1.095	93.3	91.9	108.7	81.8	102.2	122	466287	459114	543181	408524	510747	609502	404572	459114	392551	314693	376511	401478	High	High	High	High	High	High	High	0.0002165	1.714e-07	48	38.72
[K].GPQVALKGSR.[V]	1xBiotin [K7]	6	Q09666	Q09666 [531-540]	Q09666 1xBiotin [K537]	Neuroblast differentiation-associated protein AHNAK OS=Homo sapiens OX=9606 GN=AHNAK PE=1 SV=2	1	1238.67	1.094	88.9	109.9	91.6	109.1	100.2	100.2	74200.7	91664.9	76418.3	91047.5	83572.3	83621.7	64379.9	91664.9	55226.7	70135.5	61607.7	55081.5	High	High	High	High	High	High	High	0.0002165	1.941e-06	49	30.74
[K].VTINNKVILLK.[K]	1xBiotin [K6]	12	Q8TEQ6	Q8TEQ6 [818-828]	Q8TEQ6 1xBiotin [K823]	Gem-associated protein 5 OS=Homo sapiens OX=9606 GN=GEMIN5 PE=1 SV=3	1	1480.89	1.092	118.6	90	91	102.1	99.3	99	379950	288286	291321	326842	318125	317020	329662	288286	210535	251772	234515	208821	High	High	High	High	High	High	High	0.0002165	5.678e-07	78	47.1
[R].KGAAPTPPGK.[T]	1xBiotin [K1]	17	Q13428	Q13428 [909-918]	Q13428 1xBiotin [K909]	Treacle protein OS=Homo sapiens OX=9606 GN=TCOF1 PE=1 SV=3	1	1149.61	1.092	86.2	94.5	112.7	103.1	125.3	78.2	107870	118145	140920	128987	156757	97795	93593.2	118145	101842	99360.5	115558	64417.4	High	High	High	High	High	High	High	0.0002165	1.537e-06	58	21.75
[K].AVAASKER.[NS]	1xBiotin [K6]	3	P16402	P16402 [48-55]	P16402 1xBiotin [K53]	Histone H1.3 OS=Homo sapiens OX=9606 GN=H1-3 PE=1 SV=2	1	1057.55	1.091	133.5	68.5	95	86.8	103.6	112.6	17076.1	8765.06	12148.7	11099.8	13260.3	14410.4	14816	8765.06	8779.72	8550.37	9775.18	9492.14	Peak Found	Peak Found	High	High	Peak Found	High	High	0.002118	0.01893	19	19.58
[K].NYCDPQGHPSTGLKTTTPGPSLSQGVSVDEK.[L]	1xBiotin [K14]; 1xCarbamidomethyl [C3]	2	O60934	O60934 [321-351]	O60934 1xBiotin [K334]	Nibrin OS=Homo sapiens OX=9606 GN=NBN PE=1 SV=1	1	3483.62	1.091	78.4	164.6	38.4	70.1	163	85.6	7194.57	15103	3520.1	6438.36	14961.5	7852.72		15103			11029.3		Not Found	High	Not Found	High	Peak Found	Not Found	High	0.0009105	0.006329	11	37.16
[K].YVAKELAVR.[T]	1xBiotin [K4]	5	Q14739	Q14739 [187-195]	Q14739 1xBiotin [K190]	Delta(14)-sterol reductase LBR OS=Homo sapiens OX=9606 GN=LBR PE=1 SV=2	1	1274.69	1.091	81.6	117.6	88	89.1	118	105.7	18437.6	26575.9	19882.8	20121	26654.6	23882.9	15997.3	26575.9	14369.1	15499.5	19649.2	15731.6	Peak Found	High	High	High	High	High	High	0.0002165	4.665e-05	32	36.52
[K].TPQLAKTISK.[K]	1xBiotin [K6]	4	Q9BT25	Q9BT25 [116-125]	Q9BT25 1xBiotin [K121]	HAUS augmin-like complex subunit 8 OS=Homo sapiens OX=9606 GN=HAUS8 PE=1 SV=3	1	1312.73	1.091	95.7	110.6	84.8	120.7	77.5	110.7	7604.34	8790.53	6741.37	9590.02	6157.88	8794.26	6597.87	8790.53	4871.92	7387.35		5792.77	High	High	Peak Found	High	Not Found	High	High	0.0002165	0.0004685	31	32.94
[M].SKSESPK.[E]	1xAcetyl [N-Term]; 1xBiotin [K2]	11	P09651	P09651 [2-8]	P09651 1xAcetyl [N-Term]; 1xBiotin [K3]	Heterogeneous nuclear ribonucleoprotein A1 OS=Homo sapiens OX=9606 GN=HNRNPA1 PE=1 SV=5	1	1030.49	1.091	104.3	90.6	94.2	101.9	106.3	102.7	461313	400469	416515	450769	470145	454261	400256	400469	301011	347235	346580	299221	High	High	High	High	High	High	High	0.002118	0.0218	14	22.12
[K].ISKGADPK.[S]	1xBiotin [K3]	11	Q8WU90	Q8WU90 [94-101]	Q8WU90 1xBiotin [K96]	Zinc finger CCCH domain-containing protein 15 OS=Homo sapiens OX=9606 GN=ZC3H15 PE=1 SV=1	1	1041.54	1.09	101.9	83.1	105.7	116.9	101.7	90.6	193001	157403	200163	221237	192480	171598	167456	157403	144656	170422	141892	113031	High	High	High	High	High	High	High	0.000354	0.001651	19	21.81
[R].TSSGTSLSAMHSSGSSGKGAGPLR.[G]	1xBiotin [K18]	5	Q12888	Q12888 [1315-1338]	Q12888 1xBiotin [K1332]	TP53-binding protein 1 OS=Homo sapiens OX=9606 GN=TP53BP1 PE=1 SV=2	1	2446.14	1.09	88.6	113.5	85	80	136.5	96.5	26769.2	34314.6	25680	24167.8	41251.4	29182.5	23226.1	34314.6	18558.6	18616.9	30409.6	19222.5	Peak Found	High	High	High	High	High	High	0.0002165	8.056e-07	57	31.54
[R].GLKLEAIVQK.[I]	1xBiotin [K3]	6	Q9UGU0	Q9UGU0 [1349-1358]	Q9UGU0 1xBiotin [K1351]	Transcription factor 20 OS=Homo sapiens OX=9606 GN=TCF20 PE=1 SV=3	1	1324.77	1.089	110.9	76.1	98.4	120.7	95.8	98.1	16929.6	11616.7	15028	18435.2	14624.4	14986	14688.9	11616.7	10860.6	14200.9	10780.8	9871.29	High	High	High	High	High	High	High	0.0002165	4.16e-05	26	44
[R].AKVEFNIR.[K]	1xBiotin [K2]	4	Q8NC51	Q8NC51 [302-309]	Q8NC51 1xBiotin [K303]	Plasminogen activator inhibitor 1 RNA-binding protein OS=Homo sapiens OX=9606 GN=SERBP1 PE=1 SV=2	1	1202.64	1.088	96.5	94.5	91.6	85.7	128.8	102.8	76912.4	75303.4	73027.2	68338.5	102704	81965.6	66732.7	75303.4	52776	52642.3	75711.1	53990.6	High	High	Peak Found	High	Peak Found	High	High	0.000354	0.002243	14	39.38
[K].ITKPGSIDSNNQLFAPGGR.[L]	1xBiotin [K3]	9	Q04637	Q04637 [1072-1090]	Q04637 1xBiotin [K1074]	Eukaryotic translation initiation factor 4 gamma 1 OS=Homo sapiens OX=9606 GN=EIF4G1 PE=1 SV=4	0	2198.1	1.088	45.8	101.2	129.2	99.5	114.4	110	19663.9	43476.2	55529.1	42753.6	49175.6	47280.7	17061.3	43476.2	40130.3	32933.9	36251.1	31143.7	High	High	Peak Found	High	High	High	High	0.0002165	0.0004823	17	42.78
[R].EKYFSGVTK.[R]	1xBiotin [K2]	1	Q7Z4G4	Q7Z4G4 [444-452]	Q7Z4G4 1xBiotin [K445]	tRNA (guanine(10)-N2)-methyltransferase homolog OS=Homo sapiens OX=9606 GN=TRMT11 PE=1 SV=1	1	1284.63	1.087	90.4	90.8	104.8	114	111	89	29561.3	29692.1	34289.2	37269.9	36304.7	29114.1	25648.7	29692.1	24780.4	28709.7	26763	19177.4	High	Peak Found	Peak Found	Peak Found	Peak Found	Peak Found	High	0.001757	0.01329	7	35.12
[R].GQGEKSATPSR.[K]	1xBiotin [K5]	12	P46060	P46060 [402-412]	P46060 1xBiotin [K406]	Ran GTPase-activating protein 1 OS=Homo sapiens OX=9606 GN=RANGAP1 PE=1 SV=1	1	1343.64	1.086	105.5	71.4	107.4	104.7	116.6	94.4	446038	301785	453790	442757	492903	398885	387003	301785	327949	341064	363357	262745	High	High	High	High	High	High	High	0.0002165	1.686e-06	70	18.75
[K].LAGDMKSK.[V]	1xBiotin [K6]; 1xOxidation [M5]	2	Q99733	Q99733 [133-140]	Q99733 1xBiotin [K138]	Nucleosome assembly protein 1-like 4 OS=Homo sapiens OX=9606 GN=NAP1L4 PE=1 SV=1	1	1091.52	1.086	75.4	65.7	145.8	95.7	71.3	146	6105.89	5318.45	11806.5	7745.67	5773.31	11820.9	5297.74	5318.45	8532.44	5966.62	4255.96	7786.39	Peak Found	Peak Found	Peak Found	High	Peak Found	High	High	0.000354	0.001508	14	19.17
[R].SGALKNFVIPK.[I]	1xBiotin [K5]	3	Q6KC79	Q6KC79 [950-960]	Q6KC79 1xBiotin [K954]	Nipped-B-like protein OS=Homo sapiens OX=9606 GN=NIPBL PE=1 SV=2	1	1399.78	1.085	94.7	96.2	102	104.4	90.8	111.9	24730.1	25114.9	26621	27243.6	23699.8	29195.1	21457	25114.9	19238.7	20986.2	17471	19230.8	Peak Found	High	Peak Found	High	High	Peak Found	High	0.0002165	2.824e-06	35	45.61
[K].VTQQGLKMVVPGLDGAQIPR.[D]	1xBiotin [K7]; 1xOxidation [M8]	138	P49327	P49327 [1152-1171]	P49327 1xBiotin [K1158]	Fatty acid synthase OS=Homo sapiens OX=9606 GN=FASN PE=1 SV=3	1	2349.24	1.084	125.3	108.8	63	97.4	69.6	135.8	3.96657e+06	3.44461e+06	1.99376e+06	3.08344e+06	2.20268e+06	4.29778e+06	3.44157e+06	3.44461e+06	1.44087e+06	2.37522e+06	1.62376e+06	2.83094e+06	High	High	High	High	High	High	High	0.0002165	1.253e-09	89	47.75
[K].LSKHCSQVDSVR.[G]	1xBiotin [K3]; 1xCarbamidomethyl [C5]	6	Q14247	Q14247 [108-119]	Q14247 1xBiotin [K110]	Src substrate cortactin OS=Homo sapiens OX=9606 GN=CTTN PE=1 SV=2	1	1641.78	1.083	92.7	88	121.5	102.6	63.6	131.6	80684.8	76618.2	105732	89320.7	55404.3	114553	70005.8	76618.2	76411.4	68805.3	40842.8	75456.2	High	High	High	High	High	Peak Found	High	0.0002165	0.0001422	22	24.78
[R].GSSYGVTSTESYKETLHK.[T]	1xBiotin [K13]	6	P98175	P98175 [903-920]	P98175 1xBiotin [K915]	RNA-binding protein 10 OS=Homo sapiens OX=9606 GN=RBM10 PE=1 SV=3	1	2200.02	1.083	84.4	129.1	89	91.5	104.9	101.2	10943.9	16728.1	11530.1	11852.2	13588.6	13114	9495.4	16728.1	8332.66	9129.93	10017.2	8638.18	High	High	High	High	High	High	High	0.000354	0.001679	29	35.54
[R].KGVSASAVPFTPSSPLLSCSQEGSR.[H]	1xBiotin [K1]; 1xCarbamidomethyl [C19]	4	Q9Y2X7	Q9Y2X7 [558-582]	Q9Y2X7 1xBiotin [K558]	ARF GTPase-activating protein GIT1 OS=Homo sapiens OX=9606 GN=GIT1 PE=1 SV=2	1	2775.34	1.083	117.9	89.5	87.3	94.5	100.8	109.9	41185.2	31262.9	30495.8	33014.8	35214.1	38362.9	35734.1	31262.9	22039	25431.9	25959	25269.6	Peak Found	High	High	High	Peak Found	High	High	0.0002165	6.768e-06	49	46.82
[R].QSKDSNPYATLPR.[A]	1xBiotin [K3]	2	Q3V6T2	Q3V6T2 [1792-1804]	Q3V6T2 1xBiotin [K1794]	Girdin OS=Homo sapiens OX=9606 GN=CCDC88A PE=1 SV=2	1	1702.82	1.082	180.2	87	45.1	113.6	80	94.1	17944.2	8659.4	4485.24	11313.5	7962.63	9366.62	15569.2	8659.4		8715.01	5869.88	6169.79	Peak Found	High	Not Found	High	Peak Found	Peak Found	High	0.000354	0.001996	10	35.04
[R].GLQPLKLDYR.[A]	1xBiotin [K6]	8	Q14160	Q14160 [1260-1269]	Q14160 1xBiotin [K1265]	Protein scribble homolog OS=Homo sapiens OX=9606 GN=SCRIB PE=1 SV=4	1	1428.77	1.082	78.2	116.1	93.2	105.8	84.5	122.3	90927.2	135027	108406	123031	98342.1	142272	78892.5	135027	78344	94772.8	72495.7	93714.6	High	High	High	High	High	High	High	0.0002165	4.017e-05	45	43.44
[K].LKMEDIK.[E]	1xBiotin [K2]; 1xOxidation [M3]	5	Q96T51	Q96T51 [622-628]	Q96T51 1xBiotin [K623]	RUN and FYVE domain-containing protein 1 OS=Homo sapiens OX=9606 GN=RUFY1 PE=1 SV=2	1	1118.56	1.081	75	86.6	132	125	81.1	100.3	132168	152606	232563	220211	142888	176806	114675	152606	168071	169632	105334	116462	Peak Found	High	High	High	High	High	High	0.000354	0.001947	32	26.4
[-].MKIEEVK.[S]	1xBiotin [K2]; 1xOxidation [M1]	7	Q9Y265	Q9Y265 [1-7]	Q9Y265 1xBiotin [K2]	RuvB-like 1 OS=Homo sapiens OX=9606 GN=RUVBL1 PE=1 SV=1	1	1118.56	1.081	75	86.6	132	125	81.1	100.3	132168	152606	232563	220211	142888	176806	114675	152606	168071	169632	105334	116462	High	High	High	High	High	High	High	0.000354	0.001196	36	26.4
[K].AAATPAKK.[T]	1xBiotin [K]	6	P19338	P19338 [89-96]	P19338 1xBiotin [K]	Nucleolin OS=Homo sapiens OX=9606 GN=NCL PE=1 SV=3	1	983.534	1.081	91	83.7	106.6	115.2	89.2	114.4	13530	12438.7	15845.8	17125.5	13268.2	17004.5	11739.2	12438.7	11451.6	13192.1	9781.02	11200.9	High	High	High	High	High	High	High	0.000354	0.002101	32	17.77
[K].VEAKFINYVK.[N]	1xBiotin [K4]	10	P06748	P06748 [264-273]	P06748 1xBiotin [K267]	Nucleophosmin OS=Homo sapiens OX=9606 GN=NPM1 PE=1 SV=2	1	1436.76	1.08	70.8	120	92.2	129.6	96.6	90.7	112632	190789	146601	206139	153675	144174	97724.2	190789	105947	158792	113285	94967.2	High	High	High	High	High	High	High	0.0002165	1.35e-06	57	43.9
[K].KPEPPVNLKYNAPTSHVTPSVK.[K]	1xBiotin [K]	15	O60271	O60271 [569-590]	O60271 1xBiotin [K]	C-Jun-amino-terminal kinase-interacting protein 4 OS=Homo sapiens OX=9606 GN=SPAG9 PE=1 SV=4	1	2629.38	1.08	87.1	87.4	103.2	145.9	94.4	82	66422.7	66636.1	78663.7	111199	71983.3	62510.9	57631.3	66636.1	56849.4	85658.7	53064.5	41175.8	High	High	High	High	High	High	High	0.0002165	3.316e-06	33	34.64
[K].EELLAVGKFTR.[T]	1xBiotin [K8]	4	P46013	P46013 [1036-1046]	P46013 1xBiotin [K1043]	Proliferation marker protein Ki-67 OS=Homo sapiens OX=9606 GN=MKI67 PE=1 SV=2	1	1488.79	1.08	113.7	103.2	74	122.9	113.3	72.8	11341.6	10294.6	7382.36	12251.5	11297.7	7259.44	9840.51	10294.6		9437.57	8328.43	4781.79	Peak Found	High	Not Found	High	High	High	High	0.0002165	0.0001204	30	48.02
[R].NVGFESDTGGAFKGFK.[G]	1xBiotin [K]	6	Q9UKX7	Q9UKX7 [47-62]	Q9UKX7 1xBiotin [K]	Nuclear pore complex protein Nup50 OS=Homo sapiens OX=9606 GN=NUP50 PE=1 SV=2	1	1886.87	1.079	93.1	113.9	78	145.7	85.2	84.1	22235.1	27205.5	18616.4	34791.1	20334.3	20091.7	19292.2	27205.5	13453.9	26800.2	14990	13234.4	High	High	High	High	High	High	High	0.0002165	3.142e-07	70	45.37
[K].SPVKTIR.[-]	1xBiotin [K4]	2	P67870	P67870 [209-215]	P67870 1xBiotin [K212]	Casein kinase II subunit beta OS=Homo sapiens OX=9606 GN=CSNK2B PE=1 SV=1	1	1026.58	1.079	89.5	91.2	115.3	80.2	99.2	124.5	29234.8	29769.1	37654	26197.4	32389.3	40633.9	25365.5	29769.1	27212.2	20180.3	23876.7	26765.5	Peak Found	Peak Found	Peak Found	Peak Found	High	High	High	0.001942	0.01695	13	27.9
[K].VISGQKTTLFTQAAHGGQASLMK.[I]	1xBiotin [K6]	6	Q9ULM3	Q9ULM3 [901-923]	Q9ULM3 1xBiotin [K906]	YEATS domain-containing protein 2 OS=Homo sapiens OX=9606 GN=YEATS2 PE=1 SV=2	1	2600.33	1.079	119.7	96.2	59.8	101.5	103.8	119	32479.9	26082.8	16220.1	27537.9	28146.8	32272.3	28181.1	26082.8	11722.1	21212.9	20749.2	21257.7	High	High	High	High	High	High	High	0.0002165	1.671e-05	27	44.54
[K].CGEALGLKQAVK.[V]	1xBiotin [K8]; 1xCarbamidomethyl [C1]	3	P78347	P78347 [745-756]	P78347 1xBiotin [K752]	General transcription factor II-I OS=Homo sapiens OX=9606 GN=GTF2I PE=1 SV=2	1	1499.77	1.079	105.8	127.4	31.1	105.4	116.2	114.2	9736.7	11720.3	2864.08	9700.3	10691.6	10505.6	8448	11720.3		7472.31	7881.59	6920.06	Peak Found	High	Not Found	High	High	Peak Found	High	0.0002165	1.473e-06	34	38.37
[R].LTKITKPGSIDSNNQLFAPGGR.[L]	1xBiotin [K]	6	Q04637	Q04637 [1069-1090]	Q04637 1xBiotin [K]	Eukaryotic translation initiation factor 4 gamma 1 OS=Homo sapiens OX=9606 GN=EIF4G1 PE=1 SV=4	1	2540.33	1.076	105.7	94.2	92.5	103	99.5	105.2	43293.7	38572.2	37871.4	42206.8	40747.5	43088	37563.6	38572.2	27369.2	32512.6	30038.1	28382	High	High	High	High	High	High	High	0.0002165	3.377e-06	43	40.24
[R].AMSTTSISSPQPGKLR.[S]	1xBiotin [K14]	8	Q9UJU6	Q9UJU6 [267-282]	Q9UJU6 1xBiotin [K280]	Drebrin-like protein OS=Homo sapiens OX=9606 GN=DBNL PE=1 SV=1	1	1886.95	1.076	164.6	68.8	83.2	110	99.5	74	51607.5	21573.1	26087.7	34484.5	31188.1	23205.6	44777	21573.1	18853.3	26564	22991.2	15285.5	High	High	High	High	High	High	High	0.0002165	5.366e-05	31	35.3
[K].KSSTPLSEAK.[K]	1xBiotin [K1]	10	P46821	P46821 [741-750]	P46821 1xBiotin [K741]	Microtubule-associated protein 1B OS=Homo sapiens OX=9606 GN=MAP1B PE=1 SV=2	1	1273.65	1.074	84.1	92.2	109.7	128.8	90.4	94.7	69109	75723.4	90114	105791	74217.4	77811	59962.1	75723.4	65124.4	81492.5	54711.5	51254	High	High	High	High	High	High	High	0.0002165	2.916e-05	28	26.38
[K].GFGGKYGVQK.[D]	1xBiotin [K5]	9	Q14247	Q14247 [305-314]	Q14247 1xBiotin [K309]	Src substrate cortactin OS=Homo sapiens OX=9606 GN=CTTN PE=1 SV=2	1	1266.63	1.074	94.4	101.5	95.4	103	96.7	109	163104	175323	164781	177832	166990	188236	141517	175323	119085	136987	123101	123991	High	High	High	High	High	High	High	0.0002165	1.278e-05	49	33.08
[K].KKPTPVLLPQSK.[Q]	1xBiotin [K]	17	Q9UGP8	Q9UGP8 [534-545]	Q9UGP8 1xBiotin [K]	Translocation protein SEC63 homolog OS=Homo sapiens OX=9606 GN=SEC63 PE=1 SV=2	1	1561.91	1.073	81.8	95.8	109.5	112.2	117.6	83.1	351430	411718	470612	481823	505108	356866	304917	411718	340106	371156	372355	235067	High	High	High	High	High	High	High	0.0002165	4.996e-06	27	32.14
[K].TPALKMSVSK.[R]	1xBiotin [K5]	2	Q7Z4V5	Q7Z4V5 [159-168]	Q7Z4V5 1xBiotin [K163]	Hepatoma-derived growth factor-related protein 2 OS=Homo sapiens OX=9606 GN=HDGFL2 PE=1 SV=1	1	1287.68	1.072	102.7	92.3	70.5	161.2	98.9	74.4	15507.6	13940.9	10638.3	24340.1	14939.3	11229.1	13455.1	13940.9	7688.22	18749.6	11012.9	7396.58	High	High	Peak Found	Peak Found	Peak Found	Peak Found	High	0.0002165	5.019e-06	49	34.9
[R].GGSVPPQHHPSGPKSSATVSR.[N]	1xBiotin [K14]	4	Q96RF0	Q96RF0 [207-227]	Q96RF0 1xBiotin [K220]	Sorting nexin-18 OS=Homo sapiens OX=9606 GN=SNX18 PE=1 SV=2	1	2296.13	1.07	48.8	103.5	111.2	109.2	118.9	108.4	5087.94	10795	11592.6	11385.8	12403.7	11306.7	4414.52	10795	8377.85	8770.71	9143.71	7447.69	Peak Found	High	High	High	High	Peak Found	High	0.000515	0.002876	20	19.8
[R].LGPGKPGLK.[F]	1xBiotin [K5]	6	Q16637	Q16637 [205-213]	Q16637 1xBiotin [K209]	Survival motor neuron protein OS=Homo sapiens OX=9606 GN=SMN1 PE=1 SV=1	0	1092.62	1.069	76.8	95.6	120.4	120.8	104.1	82.1	19988.8	24888.3	31337.4	31441.5	27097.4	21369.6	17343.2	24888.3	22647.2	24220	19975.6	14076.2	High	High	High	High	High	High	High	0.0002165	0.0003683	36	32.88
[K].AASVPVKGSLGQGTAPVLPGK.[T]	1xBiotin [K7]	10	Q13428	Q13428 [726-746]	Q13428 1xBiotin [K732]	Treacle protein OS=Homo sapiens OX=9606 GN=TCOF1 PE=1 SV=3	1	2160.18	1.069	104.7	86.8	95.6	100.3	102.2	110.3	97464.7	80842.2	89017.6	93410.2	95132.8	102720	84564.8	80842.2	64332.1	71955.5	70129.8	67661.3	High	High	High	High	High	High	High	0.0002165	5.905e-05	49	41.61
[R].DAGLKQAPASR.[N]	1xBiotin [K5]	6	Q9UHD8	Q9UHD8 [258-268]	Q9UHD8 1xBiotin [K262]	Septin-9 OS=Homo sapiens OX=9606 GN=SEPTIN9 PE=1 SV=2	1	1339.68	1.069	86.3	92.1	122.7	92.2	100.2	106.4	17611.2	18791.6	25028.7	18818.8	20448.3	21705.3	15280.3	18791.6	18088	14496.5	15074.1	14297.2	High	High	High	High	High	High	High	0.0002165	0.0001206	23	27.88
[R].EFFKQQER.[V]	1xBiotin [K4]	3	Q16643	Q16643 [292-299]	Q16643 1xBiotin [K295]	Drebrin OS=Homo sapiens OX=9606 GN=DBN1 PE=1 SV=4	1	1337.63	1.068	84	89.3	106	162	95.4	63.3	9013.23	9583.2	11382.4	17386.4	10239	6795.67	7820.28	9583.2	8225.96	13393.1	7548		Peak Found	High	Peak Found	High	High	Not Found	High	0.001757	0.01093	8	34.6
[R].QGVGKYINPAATK.[R]	1xBiotin [K5]	4	Q13356	Q13356 [478-490]	Q13356 1xBiotin [K482]	RING-type E3 ubiquitin-protein ligase PPIL2 OS=Homo sapiens OX=9606 GN=PPIL2 PE=1 SV=1	1	1572.82	1.068	68.4	94.3	125.4	115.7	95.5	100.7	8519.11	11746	15628.2	14413.5	11904.4	12549.7	7391.57	11746	11294.4	11103	8775.67	8266.47	High	High	Peak Found	Peak Found	High	High	High	0.000354	0.001336	3	35.18
[R].VETVKPGKIVWQEDPR.[L]	1xBiotin [K8]	6	Q76FK4	Q76FK4 [1063-1078]	Q76FK4 1xBiotin [K1070]	Nucleolar protein 8 OS=Homo sapiens OX=9606 GN=NOL8 PE=1 SV=1	1	2107.1	1.068	88.9	97	100.3	118.6	100.2	95	25119.6	27410.2	28342.5	33495.9	28297.8	26835.6	21794.9	27410.2	20482.8	25802.5	20860.5	17676.6	High	High	High	High	High	High	High	0.0002165	3.988e-05	28	38.54
[K].GVTAGKIASNVQK.[K]	1xBiotin [K6]	5	O00499	O00499 [8-20]	O00499 1xBiotin [K13]	Myc box-dependent-interacting protein 1 OS=Homo sapiens OX=9606 GN=BIN1 PE=1 SV=1	1	1498.8	1.068	65.2	91.4	146.1	97.6	96.9	102.6	7494.49	10503	16791.9	11219.1	11136.3	11792.3	6502.56	10503	12135.4	8642.28	8209.44	7767.6	High	High	Peak Found	High	High	High	High	0.0002165	7.901e-05	44	31.21
[K].TFGKAAGPSLSHTSGGTQSK.[V]	1xBiotin [K4]	19	P27694	P27694 [164-183]	P27694 1xBiotin [K167]	Replication protein A 70 kDa DNA-binding subunit OS=Homo sapiens OX=9606 GN=RPA1 PE=1 SV=2	1	2145.04	1.067	79.1	83.4	107.6	84.4	158	87.4	832405	877915	1.13214e+06	888536	1.66287e+06	919182	722232	877915	818187	684455	1.22583e+06	605464	High	High	High	High	High	High	High	0.0002165	1.786e-07	44	30.18
[K].TSLCFKEQTLLPVNDALR.[T]	1xBiotin [K6]; 1xCarbamidomethyl [C4]	3	Q9Y217	Q9Y217 [566-583]	Q9Y217 1xBiotin [K571]	Myotubularin-related protein 6 OS=Homo sapiens OX=9606 GN=MTMR6 PE=1 SV=3	1	2331.18	1.067	51.7	232.1	56	104.9	100.2	55.1	3441.66	15467.4	3730.75	6989.41	6676.64	3671.27		15467.4		5384.06	4921.87		High	High	Not Found	High	Peak Found	Not Found	High	0.0002165	0.0001263	5	54.04
[K].GFKGLVVPSGGGR.[F]	1xBiotin [K3]	12	Q9UKX7	Q9UKX7 [60-72]	Q9UKX7 1xBiotin [K62]	Nuclear pore complex protein Nup50 OS=Homo sapiens OX=9606 GN=NUP50 PE=1 SV=2	1	1456.77	1.067	101	84.7	79.3	84.6	160.1	90.3	446944	374618	350734	374114	708164	399340	387789	374618	253472	288186	522043	263045	High	High	High	High	High	High	High	0.0002165	9.543e-07	44	42.59
[K].EISSVKLVSR.[Y]	1xBiotin [K6]	5	P46013	P46013 [205-214]	P46013 1xBiotin [K210]	Proliferation marker protein Ki-67 OS=Homo sapiens OX=9606 GN=MKI67 PE=1 SV=2	1	1343.74	1.064	99	87.6	94.7	100.8	130	87.9	73949.4	65479.5	70775.9	75327.7	97146.3	65711.9	64161.8	65479.5	51149	58026.2	71614.1	43284.4	High	High	High	High	Peak Found	High	High	0.0002165	4.698e-05	60	36.21
[K].GATPGKALVATPGKK.[G]	1xBiotin [K6]	6	P19338	P19338 [111-125]	P19338 1xBiotin [K116]	Nucleolin OS=Homo sapiens OX=9606 GN=NCL PE=1 SV=3	2	1621.91	1.064	90.6	100.4	102.1	112.1	87.9	106.8	115165	127514	129766	142460	111706	135695	99922.5	127514	93780.7	109740	82346.9	89381.9	High	High	High	High	High	High	High	0.0002165	1.358e-05	38	29.75
[K].WLEEQLKQYR.[V]	1xBiotin [K7]	6	Q08378	Q08378 [157-166]	Q08378 1xBiotin [K163]	Golgin subfamily A member 3 OS=Homo sapiens OX=9606 GN=GOLGA3 PE=1 SV=2	1	1618.8	1.064	118.3	84.4	97.1	103.3	105.5	91.3	31485.6	22445.9	25840.3	27485.5	28075.4	24296.1	27318.3	22445.9	18674.5	21172.6	20696.6	16003.8	High	High	High	High	High	High	High	0.0002165	7.506e-07	61	44.16
[K].DYKTGFGGK.[F]	1xBiotin [K3]	7	Q14247	Q14247 [264-272]	Q14247 1xBiotin [K266]	Src substrate cortactin OS=Homo sapiens OX=9606 GN=CTTN PE=1 SV=2	1	1198.56	1.062	94.9	98.6	100.2	104.8	91.2	110.3	58803.5	61139.8	62082.4	64923.9	56538.4	68374.3	51020.6	61139.8	44866.3	50012	41678.8	45038.1	High	High	High	High	High	High	High	0.0002165	0.0003406	29	33.89
[K].GFGGKFGVQTDR.[Q]	1xBiotin [K5]	12	Q14247	Q14247 [231-242]	Q14247 1xBiotin [K235]	Src substrate cortactin OS=Homo sapiens OX=9606 GN=CTTN PE=1 SV=2	1	1494.72	1.062	93.9	82.2	118	106.6	99.7	99.6	285855	250187	359069	324273	303509	302992	248020	250187	259496	249793	223740	199581	High	High	High	High	High	High	High	0.0002165	4.443e-08	54	40.56
[R].APPRPAKTTDPVSK.[S]	1xBiotin [K7]	5	A1X283	A1X283 [728-741]	A1X283 1xBiotin [K734]	SH3 and PX domain-containing protein 2B OS=Homo sapiens OX=9606 GN=SH3PXD2B PE=1 SV=3	1	1690.89	1.061	104.4	81	104.3	85.9	96.3	128	42966.8	33324.3	42909.5	35348.6	39637.7	52683.1	37279.9	33324.3	31010.2	27229.7	29220	34702.3	Peak Found	High	High	Peak Found	High	High	High	0.001757	0.0121	6	23.87
[K].KGVEPSPSPIKPGDIK.[R]	1xBiotin [K1]	3	Q92890	Q92890 [240-255]	Q92890 1xBiotin [K240]	Ubiquitin recognition factor in ER-associated degradation protein 1 OS=Homo sapiens OX=9606 GN=UFD1 PE=1 SV=3	1	1875	1.06	112.1	99.6	69	104.9	118.8	95.6	19908.2	17701.7	12265.1	18635.7	21107.8	16979.3	17273.3	17701.7	8863.88	14355.4	15560.2	11184.2	Peak Found	Peak Found	High	High	High	Peak Found	High	0.0002165	9.39e-05	23	32.88
[R].ATVASSTQKFQDLGVK.[N]	1xBiotin [K9]	6	Q9UHD8	Q9UHD8 [54-69]	Q9UHD8 1xBiotin [K62]	Septin-9 OS=Homo sapiens OX=9606 GN=SEPTIN9 PE=1 SV=2	1	1905.97	1.06	82.4	79.9	138	122.8	84.7	92.3	32181.9	31213.2	53921.2	47962.9	33089.7	36050.5	27922.5	31213.2	38968.3	36946.6	24393	23746.4	High	High	High	High	High	High	High	0.0002165	2.275e-06	46	43.51
[K].TSPAKQQAPPVR.[N]	1xBiotin [K5]	6	Q16555	Q16555 [521-532]	Q16555 1xBiotin [K525]	Dihydropyrimidinase-related protein 2 OS=Homo sapiens OX=9606 GN=DPYSL2 PE=1 SV=1	1	1505.79	1.057	91.8	110.6	93.1	97	104.1	103.4	26298	31680.7	26659.6	27792.3	29814.2	29627.8	22817.4	31680.7	19266.6	21408.9	21978.4	19515.8	High	High	High	High	High	High	High	0.0002165	0.0004997	32	25.04
[K].VKGADINAEEAPK.[M]	1xBiotin [K2]	3	Q16566	Q16566 [403-415]	Q16566 1xBiotin [K404]	Calcium/calmodulin-dependent protein kinase type IV OS=Homo sapiens OX=9606 GN=CAMK4 PE=1 SV=1	1	1567.78	1.057	73.4	86.5	95.8	181	77.5	85.9	13325.5	15698.1	17386.9	32856	14079.7	15593.5	11561.8	15698.1	12565.3	25309.5	10379.2	10271.4	High	Peak Found	High	High	Peak Found	Peak Found	High	0.0007653	0.004362	13	29.67
[K].GLWMPLGKEVK.[V]	1xBiotin [K]	8	Q8TA86	Q8TA86 [91-101]	Q8TA86 1xBiotin [K]	Retinitis pigmentosa 9 protein OS=Homo sapiens OX=9606 GN=RP9 PE=1 SV=2	1	1483.78	1.056	96.8	84.8	107.4	133	102.2	75.9	91857.8	80482.7	101958	126236	97016.3	72001.4	79700	80482.7	73683.8	97241.6	71518.3	47427.2	High	High	Peak Found	High	High	High	High	0.0002165	0.0004063	33	51.04
[K].MQASIEKGGSLPK.[V]	1xBiotin [K7]	3	P06748	P06748 [251-263]	P06748 1xBiotin [K257]	Nucleophosmin OS=Homo sapiens OX=9606 GN=NPM1 PE=1 SV=2	1	1571.79	1.055	119.2	96.5	80.3	109.3	92.8	101.8	16561.4	13403.6	11159.3	15182.3	12883.7	14141.7	14369.4	13403.6	8064.69	11695.2	9497.55	9315.12	Peak Found	High	Peak Found	High	Peak Found	High	High	0.0002165	0.0004551	33	35
[M].THFNKGPSYGLSAEVK.[N]	1xAcetyl [N-Term]; 1xBiotin [K5]	14	Q15417	Q15417 [2-17]	Q15417 1xAcetyl [N-Term]; 1xBiotin [K6]	Calponin-3 OS=Homo sapiens OX=9606 GN=CNN3 PE=1 SV=1	1	2002.97	1.055	83.5	117.5	89.1	88.1	98.4	123.3	130821	184140	139554	137975	154223	193229	113506	184140	100854	106285	113690	127280	High	High	High	High	High	High	High	0.0002165	2.194e-09	77	40.91
[R].RQQEGFKGTFPDAR.[E]	1xBiotin [K7]	5	Q15233	Q15233 [365-378]	Q15233 1xBiotin [K371]	Non-POU domain-containing octamer-binding protein OS=Homo sapiens OX=9606 GN=NONO PE=1 SV=4	2	1862.9	1.054	50.4	110.8	121.7	116.8	124.5	75.8	17800.4	39167	43015.2	41291.5	44024.2	26810.3	15444.5	39167	31086.7	31807.5	32453.7	17659.9	Peak Found	High	High	High	High	High	High	0.0002165	0.0001204	16	35.21
[R].SSGPYGGGGQYFAKPR.[N]	1xBiotin [K14]	6	P09651	P09651 [337-352]	P09651 1xBiotin [K350]	Heterogeneous nuclear ribonucleoprotein A1 OS=Homo sapiens OX=9606 GN=HNRNPA1 PE=1 SV=5	0	1854.86	1.054	75.5	105.1	111	86.4	117	105	14924.3	20768.9	21951.3	17073.2	23139.6	20758.2	12949	20768.9	15864	13151.8	17058	13673.4	High	High	High	High	High	High	High	0.0002165	2.373e-08	82	38.36
[K].AENKGISPVVSEHR.[K]	1xBiotin [K4]	29	Q99700	Q99700 [778-791]	Q99700 1xBiotin [K781]	Ataxin-2 OS=Homo sapiens OX=9606 GN=ATXN2 PE=1 SV=2	1	1748.87	1.053	80.7	88	113.5	67.7	157.4	92.7	2.31377e+06	2.5232e+06	3.25348e+06	1.9422e+06	4.512e+06	2.65791e+06	2.00753e+06	2.5232e+06	2.35126e+06	1.49611e+06	3.32615e+06	1.75076e+06	High	High	High	High	High	High	High	0.0002165	1.721e-09	90	30.17
[K].AQKIEMDK.[L]	1xBiotin [K3]	4	Q9UHR5	Q9UHR5 [203-210]	Q9UHR5 1xBiotin [K205]	SAP30-binding protein OS=Homo sapiens OX=9606 GN=SAP30BP PE=1 SV=1	1	1188.58	1.053	99.8	105.2	84.7	121.6	89.2	99.6	88797.9	93545.2	75335.7	108141	79349.2	88565.6	77045	93545.2	54444.3	83303.1	58494.5	58338	High	High	High	Peak Found	Peak Found	High	High	0.0002165	0.0005875	39	28.75
[K].AALVKSSMF.[-]	1xBiotin [K5]; 1xOxidation [M8]	8	Q99453	Q99453 [306-314]	Q99453 1xBiotin [K310]	Paired mesoderm homeobox protein 2B OS=Homo sapiens OX=9606 GN=PHOX2B PE=2 SV=2	1	1195.58	1.052	60.4	89.8	146.6	82.9	94.5	126	29158	43348.2	70778.2	40014	45615.1	60848	25298.8	43348.2	51150.7	30823.4	33626.5	40080.5	Peak Found	High	High	High	High	High	High	0.0002165	0.001005	15	42.81
[R].KSSGSAVGGKGIAPASPMLGNASNPNK.[A]	1xBiotin [K]	11	P27448	P27448 [454-480]	P27448 1xBiotin [K]	MAP/microtubule affinity-regulating kinase 3 OS=Homo sapiens OX=9606 GN=MARK3 PE=1 SV=5	2	2723.36	1.052	118.2	84.7	88.3	124.3	113.8	70.8	153022	109668	114299	160919	147346	91622.8	132769	109668	82602.6	123959	108621	60351.9	High	High	High	High	High	High	High	0.0002165	1.835e-07	45	35.31
[R].AQSKILFVR.[S]	1xBiotin [K4]	7	Q9HCS7	Q9HCS7 [791-799]	Q9HCS7 1xBiotin [K794]	Pre-mRNA-splicing factor SYF1 OS=Homo sapiens OX=9606 GN=XAB2 PE=1 SV=2	1	1287.72	1.05	100.1	108.5	84.4	88.6	105.3	113.2	49918.3	54111.2	42098.9	44206.2	52522.6	56472.2	43311.4	54111.2	30424.4	34052.8	38718.5	37198.2	High	High	High	High	High	High	High	0.0002165	0.0003207	34	43.07
[K].GGSFLTGKR.[A]	1xBiotin [K8]	4	Q9Y4E6	Q9Y4E6 [730-738]	Q9Y4E6 1xBiotin [K737]	WD repeat-containing protein 7 OS=Homo sapiens OX=9606 GN=WDR7 PE=1 SV=2	1	1148.59	1.05	89	111.8	88.8	117.4	100.8	92.2	29761.4	37408.6	29706	39275.2	33704.6	30849.9	25822.3	37408.6	21468.2	30254.4	24846.2	20320.8	High	High	High	High	Peak Found	Peak Found	High	0.000515	0.002917	19	35.66
[K].LAETLAKTQVAGGQLSFK.[G]	1xBiotin [K7]	11	P46060	P46060 [9-26]	P46060 1xBiotin [K15]	Ran GTPase-activating protein 1 OS=Homo sapiens OX=9606 GN=RANGAP1 PE=1 SV=1	1	2088.12	1.049	76.1	150.1	79.5	114.4	100.2	79.8	50998.4	100621	53283.6	76713.6	67155.9	53520.6	44248.5	100621	38507.5	59093.8	49505.8	35254	High	High	High	High	High	High	High	0.0002165	2.348e-10	76	45.34
[K].TVPVEAVTSKTSNIR.[A]	1xBiotin [K10]	5	Q14247	Q14247 [337-351]	Q14247 1xBiotin [K346]	Src substrate cortactin OS=Homo sapiens OX=9606 GN=CTTN PE=1 SV=2	1	1827.96	1.049	126.1	82.9	84.6	101.8	86.9	117.7	22244.3	14618.6	14933.6	17966.6	15336.4	20768	19300.2	14618.6	10792.4	13840	11305.6	13679.9	Peak Found	High	High	High	High	High	High	0.0002165	8.332e-07	63	40.21
[K].KVSYSHIQSK.[C]	1xBiotin [K1]	3	P27816	P27816 [998-1007]	P27816 1xBiotin [K998]	Microtubule-associated protein 4 OS=Homo sapiens OX=9606 GN=MAP4 PE=1 SV=3	1	1402.71	1.049	108.1	74	93.1	97.6	149.6	77.6	7179.66	4913.98	6182.55	6477.35	9931.2	5154.91	6229.4	4913.98	4468.07	4989.62	7321.06	3395.53	High	High	Peak Found	High	Peak Found	Peak Found	High	0.000354	0.001996	8	22.86
[R].AGGVMKIVR.[E]	1xBiotin [K6]	3	Q9Y2L1	Q9Y2L1 [13-21]	Q9Y2L1 1xBiotin [K18]	Exosome complex exonuclease RRP44 OS=Homo sapiens OX=9606 GN=DIS3 PE=1 SV=2	1	1156.63	1.049	104.1	111.8	78.9	97	117.2	90.9	40514.6	43512.8	30729.9	37764.6	45642.9	35402.4	35152.3	43512.8	22208.2	29090.7	33646.9	23319.5	High	Peak Found	Peak Found	Peak Found	High	High	High	0.0002165	1.098e-05	60	36.52
[R].ISSIGKFISGTPR.[R]	1xBiotin [K6]	6	Q9Y4B6	Q9Y4B6 [696-708]	Q9Y4B6 1xBiotin [K701]	DDB1- and CUL4-associated factor 1 OS=Homo sapiens OX=9606 GN=DCAF1 PE=1 SV=3	1	1588.85	1.048	74.6	102.1	105.4	107	110	101	11416.5	15631.5	16138.1	16379	16842	15459.9	9905.5	15631.5	11662.8	12617	12415.6	10183.4	High	High	High	High	High	High	High	0.0002165	7.727e-07	46	45.29
[K].DSFQKVILR.[RTSKG]	1xBiotin [K5]	6	Q14593	Q14593 [126-134]	Q14593 1xBiotin [K130]	Zinc finger protein 273 OS=Homo sapiens OX=9606 GN=ZNF273 PE=1 SV=3	1	1331.71	1.047	93.9	114.1	91.6	98.3	121.9	80.2	70257.4	85412.1	68594.3	73561.7	91242.4	60066.8	60958.5	85412.1	49572.4	56665.8	67261.9	39565.9	High	High	High	High	High	High	High	0.0002165	0.0001798	47	43.65
[K].SSPLPAKGR.[D]	1xBiotin [K7]	15	Q7L2J0	Q7L2J0 [216-224]	Q7L2J0 1xBiotin [K222]	7SK snRNA methylphosphate capping enzyme OS=Homo sapiens OX=9606 GN=MEPCE PE=1 SV=1	1	1138.6	1.046	88.1	89.6	115.6	101.2	92.2	113.3	817724	832194	1.07269e+06	939712	855622	1.05203e+06	709495	832194	775225	723876	630745	692970	High	High	High	High	High	High	High	0.0002165	0.0005964	52	28.96
[R].SQPSKTLFVK.[G]	1xBiotin [K5]	11	P19338	P19338 [568-577]	P19338 1xBiotin [K572]	Nucleolin OS=Homo sapiens OX=9606 GN=NCL PE=1 SV=3	1	1360.73	1.046	98	95.6	96.4	100.8	98.1	111.2	82117.9	80097.1	80781.6	84509	82200.6	93215.3	71249.2	80097.1	58380	65098.7	60596.4	61400.9	High	High	High	High	High	High	High	0.000354	0.001054	15	38.7
[K].TGKYVPPSLR.[D]	1xBiotin [K3]	6	O75821	O75821 [210-219]	O75821 1xBiotin [K212]	Eukaryotic translation initiation factor 3 subunit G OS=Homo sapiens OX=9606 GN=EIF3G PE=1 SV=2	1	1343.71	1.045	105.8	85.2	101.3	110.6	109.1	88.1	33150.4	26700.3	31756.4	34651.6	34208.3	27598.8	28762.8	26700.3	22950	26692.7	25217.6	18179.3	High	High	High	High	High	High	High	0.0002165	0.0001636	33	35.91
[K].GATPGKALVATPGK.[K]	1xBiotin [K6]	12	P19338	P19338 [111-124]	P19338 1xBiotin [K116]	Nucleolin OS=Homo sapiens OX=9606 GN=NCL PE=1 SV=3	1	1493.81	1.045	100	90.6	99.2	114	92.7	103.6	367306	332690	364288	418687	340498	380768	318691	332690	263267	322522	251008	250811	High	High	High	High	High	High	High	0.0002165	3.43e-08	74	33.82
[K].LLSISGKR.[S]	1xBiotin [K7]	14	P06748	P06748 [135-142]	P06748 1xBiotin [K141]	Nucleophosmin OS=Homo sapiens OX=9606 GN=NPM1 PE=1 SV=2	1	1099.63	1.045	95	95.5	108.3	113.2	101.4	86.6	323964	325385	369299	385928	345574	295075	281086	325385	266888	297287	254750	194365	High	High	High	High	High	High	High	0.000354	0.001454	45	36.01
[K].GSSLKIEER.[A]	1xBiotin [K5]	3	Q05682	Q05682 [641-649]	Q05682 1xBiotin [K645]	Caldesmon OS=Homo sapiens OX=9606 GN=CALD1 PE=1 SV=3	1	1244.63	1.043	87.5	85.8	113	108	116.2	89.5	273487	267889	353115	337426	362949	279517	237290	267889	255192	259925	267558	184118	Peak Found	Peak Found	High	High	High	Peak Found	High	0.0002165	7.094e-05	46	31.34
[R].TANPSKTIDLGAAAHYTGDK.[A]	1xBiotin [K6]	5	Q14677	Q14677 [278-297]	Q14677 1xBiotin [K283]	Clathrin interactor 1 OS=Homo sapiens OX=9606 GN=CLINT1 PE=1 SV=1	1	2257.09	1.043	116.7	76.1	117.2	122.3	84.9	83	55260.6	36030.1	55512.1	57920.2	40198.8	39304.9	47946.6	36030.1	40118	44616.9	29633.7	25890.1	Peak Found	High	High	High	High	High	High	0.0002165	9.522e-08	48	38.22
[R].AAKLIQR.[A]	1xBiotin [K3]	6	P49792	P49792 [2163-2169]	P49792 1xBiotin [K2165]	E3 SUMO-protein ligase RanBP2 OS=Homo sapiens OX=9606 GN=RANBP2 PE=1 SV=2	1	1025.59	1.043	82.2	94.6	117.3	85.7	100.3	119.8	16847.9	19392.3	24055.3	17574.8	20568	24557	14618	19392.3	17384.5	13538.2	15162.3	16175.7	High	High	High	High	High	High	High	0.000354	0.001983	25	28.9
[R].SSKIIQISSGR.[E]	1xBiotin [K3]	6	Q9UMS6	Q9UMS6 [256-266]	Q9UMS6 1xBiotin [K258]	Synaptopodin-2 OS=Homo sapiens OX=9606 GN=SYNPO2 PE=1 SV=2	1	1401.75	1.043	84.4	96.1	109.7	84	111.5	114.3	44753	50911.4	58111.7	44537	59074.1	60594.2	38829.8	50911.4	41996.7	34307.6	43548.1	39913.3	High	High	High	High	High	High	High	0.0002165	3.785e-06	38	37.38
[R].VVSEDTSHYILIKGIQAK.[T]	1xBiotin [K]	3	P28715	P28715 [281-298]	P28715 1xBiotin [K]	DNA excision repair protein ERCC-5 OS=Homo sapiens OX=9606 GN=ERCC5 PE=1 SV=3	1	2227.18	1.042	133.3	103.4	61.5	110.4	83.6	107.7	13783.8	10696.7	6361.55	11419.4	8642.81	11142.5	11959.4	10696.7		8796.53	6371.29	7339.56	High	High	Not Found	High	Peak Found	Peak Found	High	0.000354	0.001101	8	43.68
[K].VAQPKEVYR.[Q]	1xBiotin [K5]	7	O14979	O14979 [307-315]	O14979 1xBiotin [K311]	Heterogeneous nuclear ribonucleoprotein D-like OS=Homo sapiens OX=9606 GN=HNRNPDL PE=1 SV=3	1	1315.68	1.04	91.9	91.1	115.7	94.8	103	103.5	51459.6	51037.3	64805.2	53071.8	57687.7	57942	44648.6	51037.3	46834	40882.1	42526.1	38166.3	High	High	High	High	High	High	High	0.0002165	0.0003275	20	29.24
[K].IASKAVYVPAKPAR.[R]	1xBiotin [K4]	1	Q9UPX8	Q9UPX8 [616-629]	Q9UPX8 1xBiotin [K619]	SH3 and multiple ankyrin repeat domains protein 2 OS=Homo sapiens OX=9606 GN=SHANK2 PE=1 SV=3	1	1696.96	1.039	115.2	64	107.2	105.6	119.6	88.3	18518.3	10289.9	17240.4	16975.2	19234.8	14197	16067.3	10289.9	12459.5	13076.3	14179.5	9351.58	Peak Found	Peak Found	Peak Found	Peak Found	High	Peak Found	High	0.0002165	0.0003863	23	32.33
[K].YSWVLKTK.[T]	1xBiotin [K]	5	Q96DT6	Q96DT6 [25-32]	Q96DT6 1xBiotin [K]	Cysteine protease ATG4C OS=Homo sapiens OX=9606 GN=ATG4C PE=1 SV=1	1	1250.66	1.039	76.7	106.5	106.6	94.7	104.7	110.8	21749.3	30174.9	30223.2	26835.6	29660.6	31390.1	18870.7	30174.9	21842	20671.9	21865.2	20676.6	High	High	High	High	Peak Found	High	High	0.0002165	0.0005161	22	42.7
[K].VNKIEIHYAK.[T]	1xBiotin [K3]	12	Q15003	Q15003 [628-637]	Q15003 1xBiotin [K630]	Condensin complex subunit 2 OS=Homo sapiens OX=9606 GN=NCAPH PE=1 SV=3	1	1440.77	1.039	102	93.3	87	90.3	93.2	134.3	106619	97577.4	90916	94424.3	97398.8	140400	92507.8	97577.4	65704	72736.7	71800.2	92481.3	High	High	High	High	High	High	High	0.0002165	2.592e-05	43	33.34
[K].GLQKTDLYHLQK.[S]	1xBiotin [K4]	6	Q9UBD5	Q9UBD5 [520-531]	Q9UBD5 1xBiotin [K523]	Origin recognition complex subunit 3 OS=Homo sapiens OX=9606 GN=ORC3 PE=1 SV=1	1	1669.87	1.038	100	88.7	109.5	113.7	104.1	84	29347.6	26027.4	32159.2	33372.5	30567.8	24672	25463.3	26027.4	23241.1	25707.4	22533.9	16251.4	High	High	High	High	High	High	High	0.0002165	0.0001539	25	38.3
[R].SVKAPVTK.[V]	1xBiotin [K3]	4	O00151	O00151 [239-246]	O00151 1xBiotin [K241]	PDZ and LIM domain protein 1 OS=Homo sapiens OX=9606 GN=PDLIM1 PE=1 SV=4	1	1055.59	1.038	91.9	100.1	105.3	82.9	116	103.8	16741.9	18223.3	19179.1	15105.5	21121.2	18910.2	14526	18223.3	13860.5	11636	15570.1	12456.1	High	Peak Found	High	High	High	Peak Found	High	0.000354	0.001434	26	23.63
[K].KVVVSPTKK.[V]	1xBiotin [K9]	8	P19338	P19338 [63-71]	P19338 1xBiotin [K71]	Nucleolin OS=Homo sapiens OX=9606 GN=NCL PE=1 SV=3	2	1211.72	1.037	122.2	76.1	98.2	93.1	108.6	101.8	37016.6	23046.6	29756.3	28207.6	32885.3	30851.4	32117.3	23046.6	21504.6	21728.8	24242.3	20321.8	High	High	High	High	High	High	High	0.000515	0.002971	33	22.52
[R].YTYLEKAIK.[I]	1xBiotin [K]	10	Q93009	Q93009 [1091-1099]	Q93009 1xBiotin [K]	Ubiquitin carboxyl-terminal hydrolase 7 OS=Homo sapiens OX=9606 GN=USP7 PE=1 SV=2	1	1354.71	1.036	112.9	81	97.3	96.1	117	95.6	152675	109550	131510	129953	158187	129316	132468	109550	95040.5	100105	116612	85180.2	High	High	High	High	High	High	High	0.0002165	0.0001457	32	41.31
[R].TTKDGWVYYANHTEEK.[T]	1xBiotin [K3]	10	Q9NZC7	Q9NZC7 [26-41]	Q9NZC7 1xBiotin [K28]	WW domain-containing oxidoreductase OS=Homo sapiens OX=9606 GN=WWOX PE=1 SV=1	1	2167.98	1.035	93.9	105.5	92.8	97.2	115	95.7	154751	174026	153000	160240	189560	157767	134269	174026	110572	123436	139740	103921	High	High	High	High	High	High	High	0.0002165	3.542e-08	44	38.35
[K].KGATPGKALVATPGK.[K]	1xBiotin [K]	9	P19338	P19338 [110-124]	P19338 1xBiotin [K]	Nucleolin OS=Homo sapiens OX=9606 GN=NCL PE=1 SV=3	2	1621.91	1.034	90.1	100.5	103.2	113.1	89.1	104	134773	150383	154304	169118	133308	155564	116935	150383	111514	130275	98271.6	102470	High	High	High	High	High	High	High	0.0002165	0.0001024	33	29.75
[K].VFSGKSER.[S]	1xBiotin [K5]	6	P14866	P14866 [534-541]	P14866 1xBiotin [K538]	Heterogeneous nuclear ribonucleoprotein L OS=Homo sapiens OX=9606 GN=HNRNPL PE=1 SV=2	1	1135.56	1.034	87	82.4	136.5	92.6	85.2	116.3	21106.3	19991.5	33130.4	22468	20679.4	28219.6	18312.8	19991.5	23943	17307.5	15244.4	18588.2	High	High	High	High	High	High	High	0.0002165	0.0009463	28	26.3
[R].AEFLNKSVQK.[S]	1xBiotin [K6]	1	Q05682	Q05682 [650-659]	Q05682 1xBiotin [K655]	Caldesmon OS=Homo sapiens OX=9606 GN=CALD1 PE=1 SV=3	1	1389.72	1.034	36	133	109.8	116.6	113.6	90.9	3786.21	13976	11538.6	12248.7	11934.4	9545.27		13976	8338.84	9435.41	8797.78	6287.46	Not Found	Peak Found	Peak Found	High	Peak Found	Peak Found	High	0.0002165	0.0009648	22	36.41
[R].GMLKTSK.[A]	1xBiotin [K4]	5	O00429	O00429 [591-597]	O00429 1xBiotin [K594]	Dynamin-1-like protein OS=Homo sapiens OX=9606 GN=DNM1L PE=1 SV=2	1	990.511	1.034	100.9	80.7	114.9	110.6	83.5	109.4	58226.7	46576.2	66272.7	63778	48169.8	63124.4	50520.1	46576.2	47894.6	49129.3	35509.7	41580	High	High	Peak Found	High	High	High	High	0.002118	0.02083	10	26.85
[K].ISKFDFLVATSQSK.[M]	1xBiotin [K3]	6	Q9UMZ2	Q9UMZ2 [1034-1047]	Q9UMZ2 1xBiotin [K1036]	Synergin gamma OS=Homo sapiens OX=9606 GN=SYNRG PE=1 SV=2	1	1796.93	1.034	140.8	113.2	32.7	145.6	113.6	54.1	14591.6	11735.1	3391.95	15085.9	11769.8	5609.75	12660.4	11735.1		11620.9	8676.44		High	High	Not Found	High	High	Not Found	High	0.0002165	0.0002222	9	54.8
[K].AEPTAAPHPVLKQVIKPR.[R]	1xBiotin [K]	10	Q86YP4	Q86YP4 [488-505]	Q86YP4 1xBiotin [K]	Transcriptional repressor p66-alpha OS=Homo sapiens OX=9606 GN=GATAD2A PE=1 SV=1	1	2178.22	1.033	95.4	92	103.6	95.5	118.5	95	71325.8	68784.7	77513.8	71388.9	88644.4	71074.2	61885.5	68784.7	56018.4	54992.1	65346.7	46816.5	High	High	High	High	High	High	High	0.0002165	7.187e-06	21	34.79
[R].QLPSQKTVVVEAGK.[K]	1xBiotin [K6]	11	O94842	O94842 [194-207]	O94842 1xBiotin [K199]	TOX high mobility group box family member 4 OS=Homo sapiens OX=9606 GN=TOX4 PE=1 SV=1	1	1709.93	1.033	103.8	82.4	104.3	124.1	107.2	78.2	87970.3	69825.8	88439.9	105196	90861.7	66272.6	76327	69825.8	63914.6	81034.3	66981.2	43653.7	High	High	High	High	High	High	High	0.0002165	3.55e-06	53	35.98
[K].HPELPTKGK.[D]	1xBiotin [K]	5	Q86UW6	Q86UW6 [331-339]	Q86UW6 1xBiotin [K]	NEDD4-binding protein 2 OS=Homo sapiens OX=9606 GN=N4BP2 PE=1 SV=2	1	1232.65	1.033	85.6	83.8	127	86.6	90.7	126.3	22799.8	22329.1	33837.2	23062.4	24157.1	33652	19782.1	22329.1	24453.8	17765.4	17808.1	22166.6	High	High	High	Peak Found	High	High	High	0.000354	0.001858	23	26.94
[R].APLKSVGPDFGK.[K]	1xBiotin [K4]	6	P78527	P78527 [2691-2702]	P78527 1xBiotin [K2694]	DNA-dependent protein kinase catalytic subunit OS=Homo sapiens OX=9606 GN=PRKDC PE=1 SV=3	1	1441.75	1.032	127.8	77.7	101.3	108.1	105	80.2	25494.1	15495.8	20217.9	21562.7	20955.5	15994.8	22119.8	15495.8	14611.3	16610.1	15447.9	10535.7	High	High	High	High	High	High	High	0.0002165	0.0003611	40	38.58
[K].SPIKASDLTK.[F]	1xBiotin [K4]	12	Q5QJE6	Q5QJE6 [381-390]	Q5QJE6 1xBiotin [K384]	Deoxynucleotidyltransferase terminal-interacting protein 2 OS=Homo sapiens OX=9606 GN=DNTTIP2 PE=1 SV=2	1	1285.68	1.032	102.4	90.7	102.4	105.7	107.9	90.9	92565.8	81938.2	92554.7	95486.2	97556	82142.8	80314.2	81938.2	66888.3	73554.6	71916.1	54107.4	High	High	High	High	High	High	High	0.0002165	1.186e-05	33	31.74
[R].NVKNSNYCLPSYTAYK.[N]	1xBiotin [K3]; 1xCarbamidomethyl [C8]	24	Q9Y4E8	Q9Y4E8 [257-272]	Q9Y4E8 1xBiotin [K259]	Ubiquitin carboxyl-terminal hydrolase 15 OS=Homo sapiens OX=9606 GN=USP15 PE=1 SV=3	1	2147.99	1.031	107.9	101	80.4	104.1	104.5	102	416533	389549	310418	401738	403264	393784	361403	389549	224336	309466	297277	259385	High	High	High	High	High	High	High	0.0002165	6.284e-08	101	40.33
[K].EPKPFVFEGKVR.[G]	1xBiotin [K10]	6	Q9UPW5	Q9UPW5 [442-453]	Q9UPW5 1xBiotin [K451]	Cytosolic carboxypeptidase 1 OS=Homo sapiens OX=9606 GN=AGTPBP1 PE=1 SV=3	1	1658.87	1.031	96.6	114.2	91.5	117.7	101	78.9	22002.1	26009.9	20835.7	26809.3	22998.8	17954.7	19090.1	26009.9	15057.7	20651.7	16954.2	11826.7	High	High	High	High	High	High	High	0.000354	0.001403	19	40.44
[K].ALAKTEK.[Y]	1xBiotin [K4]	8	Q9Y2X3	Q9Y2X3 [412-418]	Q9Y2X3 1xBiotin [K415]	Nucleolar protein 58 OS=Homo sapiens OX=9606 GN=NOP58 PE=1 SV=1	1	986.534	1.03	97	97.3	94.7	96.3	100	114.7	81843.7	82093.5	79832.4	81197.6	84310.8	96771.8	71011.3	82093.5	57694.1	62547.9	62152	63743.5	High	High	High	High	High	High	High	0.001757	0.01128	14	22.15
[R].TPHTPGTPKSAILVPSEK.[K]	1xBiotin [K9]	6	P11137	P11137 [1625-1642]	P11137 1xBiotin [K1633]	Microtubule-associated protein 2 OS=Homo sapiens OX=9606 GN=MAP2 PE=1 SV=4	1	2086.1	1.03	78.8	109.5	111.6	116.7	81.2	102.3	34758	48280.1	49191.7	51449.4	35792.9	45086.7	30157.7	48280.1	35550.3	39632.4	26385.8	29698.6	High	High	High	High	High	High	High	0.0002165	1.844e-05	10	36.3
[R].DLTWYAKGR.[A]	1xBiotin [K7]	2	Q9BU76	Q9BU76 [47-55]	Q9BU76 1xBiotin [K53]	Multiple myeloma tumor-associated protein 2 OS=Homo sapiens OX=9606 GN=MMTAG2 PE=1 SV=1	1	1335.65	1.029	90.8	129.2	90.8	99.3	96.5	93.4	19263.3	27407.2	19257.1	21055.7	20466.9	19809.8	16713.8	27407.2	13916.9	16219.6	15087.8	13048.7	High	High	Peak Found	Peak Found	Peak Found	Peak Found	High	0.000515	0.002923	23	43.31
[K].GFNKVVLK.[H]	1xBiotin [K4]	2	P78527	P78527 [825-832]	P78527 1xBiotin [K828]	DNA-dependent protein kinase catalytic subunit OS=Homo sapiens OX=9606 GN=PRKDC PE=1 SV=3	1	1130.64	1.028	92.4	97	113.3	103.1	116.4	77.8	17184.7	18045.2	21079.2	19190	21665.8	14469.3	14910.3	18045.2	15233.7	14782.4	15971.5	9530.88	Peak Found	Peak Found	High	Peak Found	Peak Found	High	High	0.000354	0.001211	41	38.98
[K].QGVAEAAGKTK.[E]	1xBiotin [K]	7	P37840	P37840 [24-34]	P37840 1xBiotin [K]	Alpha-synuclein OS=Homo sapiens OX=9606 GN=SNCA PE=1 SV=1	1	1285.66	1.028	104.4	96.7	99.1	108.7	89.4	101.8	73114.7	67704	69391.6	76152.6	62599.3	71320.9	63437.6	67704	50148.6	58661.7	46146.8	46979	High	High	High	High	High	High	High	0.0002165	5.065e-05	34	23.51
[R].HELTEISNVDVETQSGKTVIR.[L]	1xBiotin [K17]	6	Q09666	Q09666 [187-207]	Q09666 1xBiotin [K203]	Neuroblast differentiation-associated protein AHNAK OS=Homo sapiens OX=9606 GN=AHNAK PE=1 SV=2	1	2581.29	1.028	108.6	98	93.7	86.5	100.7	112.5	73140.7	65962.7	63075.2	58246	67778.9	75775.2	63460.2	65962.7	45583.8	44867.9	49965.1	49913.1	High	High	High	High	High	High	High	0.0002165	3.145e-09	56	40.01
[K].NFKLLQSQLQVK.[K]	1xBiotin [K3]	5	Q96I25	Q96I25 [22-33]	Q96I25 1xBiotin [K24]	Splicing factor 45 OS=Homo sapiens OX=9606 GN=RBM17 PE=1 SV=1	1	1671.93	1.028	96.4	66.7	128	99	88.7	121.2	38711.2	26787.7	51433.6	39776.6	35641.9	48712.1	33587.6	26787.7	37170.5	30640.6	26274.4	32086.6	High	High	Peak Found	High	High	High	High	0.0002165	4.761e-07	45	47.04
[R].KSALEQPETGK.[A]	1xBiotin [K1]	4	Q9UPT8	Q9UPT8 [1193-1203]	Q9UPT8 1xBiotin [K1193]	Zinc finger CCCH domain-containing protein 4 OS=Homo sapiens OX=9606 GN=ZC3H4 PE=1 SV=3	1	1413.7	1.027	96.4	133.4	72.4	113.9	74.3	109.7	7695.71	10647.4	5778.34	9091.61	5934.99	8757.9		10647.4		7003.42	4375.14	5768.82	High	High	Not Found	High	High	Peak Found	High	0.000354	0.00238	23	26.4
[K].ANPFGGASHAKGIVLEK.[V]	1xBiotin [K]	3	P62266	P62266 [38-54]	P62266 1xBiotin [K]	40S ribosomal protein S23 OS=Homo sapiens OX=9606 GN=RPS23 PE=1 SV=3	1	1922	1.026	123.6	66.6	98.3	100.9	116.1	94.5	22009.2	11858.3	17494.5	17955.6	20671.7	16826.6	19096.2	11858.3	12643.1	13831.5	15238.7	11083.6	High	Peak Found	Peak Found	Peak Found	High	High	High	0.001582	0.008992	7	40.18
[K].QLLSLKAEYK.[E]	1xBiotin [K6]	6	P07814	P07814 [783-792]	P07814 1xBiotin [K788]	Bifunctional glutamate/proline--tRNA ligase OS=Homo sapiens OX=9606 GN=EPRS1 PE=1 SV=5	1	1418.77	1.026	99.3	118.3	78.7	80.8	93.8	129.2	16290	19408.1	12914.1	13252.9	15391.1	21200.9	14133.9	19408.1	9332.87	10208.9	11346	13965	High	High	High	High	High	High	High	0.0002165	8.011e-06	45	43.28
[R].GKFAQDVSQDDLIR.[A]	1xBiotin [K2]	15	Q96H20	Q96H20 [133-146]	Q96H20 1xBiotin [K134]	Vacuolar-sorting protein SNF8 OS=Homo sapiens OX=9606 GN=SNF8 PE=1 SV=1	1	1817.89	1.026	97.9	97.4	96.4	99.9	97.6	110.9	201664	200581	198603	205811	201005	228479	174973	200581	143528	158540	148177	150499	High	High	High	High	High	High	High	0.0002165	2.001e-08	60	42.69
[R].YIGIVKQAGLER.[M]	1xBiotin [K6]	7	P52597	P52597 [219-230]	P52597 1xBiotin [K224]	Heterogeneous nuclear ribonucleoprotein F OS=Homo sapiens OX=9606 GN=HNRNPF PE=1 SV=3	1	1572.86	1.026	101.7	92.8	102.5	108.5	95.2	99.3	91211.3	83235.4	91948.4	97351.3	85373.6	89107.3	79139	83235.4	66450.1	74991.4	62935.5	58694.9	High	High	High	High	High	High	High	0.0002165	5.852e-08	58	42.14
[R].GMYDGPVYEVPATPKYATPAPSAK.[S]	1xBiotin [K15]; 1xOxidation [M2]	4	Q14194	Q14194 [497-520]	Q14194 1xBiotin [K511]	Dihydropyrimidinase-related protein 1 OS=Homo sapiens OX=9606 GN=CRMP1 PE=1 SV=1	1	2752.3	1.026	132.2	99	68.5	101.5	80.6	118.3	29159.9	21832.5	15101.2	22393.3	17768	26081.3	25300.4	21832.5	10913.5	17249.9	13098.2	17179.7	High	High	Peak Found	High	Peak Found	High	High	0.0007653	0.004506	15	42.25
[K].QTSPGKGLMPTPVTR.[R]	1xBiotin [K6]	6	Q9NRM7	Q9NRM7 [155-169]	Q9NRM7 1xBiotin [K160]	Serine/threonine-protein kinase LATS2 OS=Homo sapiens OX=9606 GN=LATS2 PE=1 SV=2	1	1795.92	1.026	105.1	99.5	94.5	102.4	107.7	90.8	24373.2	23095.6	21923.4	23755.2	24999	21061.4	21147.3	23095.6	15843.8	18299.1	18428.7	13873.1	High	High	High	High	High	High	High	0.0002165	0.0002553	34	38.51
[K].VQFQGKK.[T]	1xBiotin [K]	7	P05455	P05455 [355-361]	P05455 1xBiotin [K]	Lupus La protein OS=Homo sapiens OX=9606 GN=SSB PE=1 SV=2	1	1060.56	1.026	99.4	92.9	107.5	95.3	102.3	102.6	105992	99079.1	114623	101616	109097	109345	91963.7	99079.1	82837.1	78276.2	80423.6	72025.4	High	High	High	High	High	High	High	0.002118	0.02227	7	27.51
[K].EKGSFSDTGLGDGK.[M]	1xBiotin [K2]	6	Q9Y2W1	Q9Y2W1 [374-387]	Q9Y2W1 1xBiotin [K375]	Thyroid hormone receptor-associated protein 3 OS=Homo sapiens OX=9606 GN=THRAP3 PE=1 SV=2	1	1623.73	1.025	97.8	111.1	88.6	97.4	104.8	100.3	19280.1	21899.1	17464.2	19204.7	20646.7	19764.5	16728.3	21899.1	12621.2	14793.7	15220.3	13018.9	High	High	High	High	High	High	High	0.0002165	0.0001503	28	34.23
[K].VVTAAAQAKQR.[S]	1xBiotin [K9]	1	Q13428	Q13428 [812-822]	Q13428 1xBiotin [K820]	Treacle protein OS=Homo sapiens OX=9606 GN=TCOF1 PE=1 SV=3	1	1368.74	1.024	93.9	66.3	141.5	96.1	82.9	119.3	7649.52	5403.67	11532	7834.1	6750.97	9716.92	6637.07	5403.67	8334.03	6034.74	4976.66	6400.52	Peak Found	Peak Found	Peak Found	High	Peak Found	Peak Found	High	0.0007653	0.005523	22	24.35
[K].KHISPVQALSEFK.[A]	1xBiotin [K1]	12	P26232	P26232 [936-948]	P26232 1xBiotin [K936]	Catenin alpha-2 OS=Homo sapiens OX=9606 GN=CTNNA2 PE=1 SV=5	1	1709.9	1.023	81.8	134.1	89.1	117.8	91.1	86.1	29897.5	49039	32556.6	43073.6	33317.6	31470.8	25940.4	49039	23528.3	33180.4	24561	20729.8	High	High	High	High	High	High	High	0.0002165	9.314e-07	42	44.02
[K].LMSTVDPKLNHVAAGLVSPSLK.[S]	1xBiotin [K8]	2	Q05519	Q05519 [190-211]	Q05519 1xBiotin [K197]	Serine/arginine-rich splicing factor 11 OS=Homo sapiens OX=9606 GN=SRSF11 PE=1 SV=1	1	2503.34	1.022	85.4	169.4	65.5	84	108.5	87.2	6218.04	12339	4768.63	6120.81	7899.55	6354.41		12339					High	High	Not Found	Not Found	Not Found	Not Found	High	0.0007653	0.00548	10	49.58
[R].KGSFSALVGR.[T]	1xBiotin [K1]	6	Q13619	Q13619 [8-17]	Q13619 1xBiotin [K8]	Cullin-4A OS=Homo sapiens OX=9606 GN=CUL4A PE=1 SV=3	1	1247.66	1.022	102.4	87	108.3	85.4	112.4	104.6	507354	431297	536581	423365	556915	518435	440203	431297	387781	326125	410545	341492	High	High	High	High	High	High	High	0.0002165	2.042e-07	71	39.65
[K].TVKGGISETR.[I]	1xBiotin [K3]	6	O43491	O43491 [944-953]	O43491 1xBiotin [K946]	Band 4.1-like protein 2 OS=Homo sapiens OX=9606 GN=EPB41L2 PE=1 SV=1	1	1273.66	1.02	102.2	90.8	95.4	83	97.3	131.4	57214.6	50855.7	53393.4	46458.1	54446.6	73546.8	49642	50855.7	38586.9	35787.5	40136.8	48445.2	High	High	High	High	High	High	High	0.0002165	6.313e-05	46	27.01
[K].GTPGKGATPAPPGK.[A]	1xBiotin [K5]	12	Q13428	Q13428 [309-322]	Q13428 1xBiotin [K313]	Treacle protein OS=Homo sapiens OX=9606 GN=TCOF1 PE=1 SV=3	1	1461.75	1.02	88.1	98.6	109.9	91.5	112	99.9	1.01679e+06	1.13771e+06	1.26765e+06	1.05579e+06	1.29259e+06	1.15312e+06	882213	1.13771e+06	916117	813297	952870	759558	High	High	High	High	High	High	High	0.0002165	2.675e-06	64	25.25
[R].MEESFSSKYVPK.[Y]	1xBiotin [K8]	23	P42167	P42167 [382-393]	P42167 1xBiotin [K389]	Lamina-associated polypeptide 2, isoforms beta/gamma OS=Homo sapiens OX=9606 GN=TMPO PE=1 SV=2	1	1657.76	1.02	85.6	112.4	109	87.9	117.9	87.2	2.70126e+06	3.54765e+06	3.441e+06	2.77567e+06	3.72392e+06	2.75397e+06	2.34373e+06	3.54765e+06	2.48678e+06	2.13814e+06	2.74519e+06	1.81404e+06	High	High	High	High	High	High	High	0.0002165	4.086e-06	56	39.6
[R].SYKYLNR.[V]	1xBiotin [K3]	6	Q9BXF3	Q9BXF3 [782-788]	Q9BXF3 1xBiotin [K784]	Cat eye syndrome critical region protein 2 OS=Homo sapiens OX=9606 GN=CECR2 PE=1 SV=2	1	1169.58	1.02	76.9	98.8	104.3	100.7	75.5	143.9	15948.5	20479.2	21627.7	20878.6	15649.4	29844.3	13837.6	20479.2	15630.1	16083.2	11536.4	19658.4	High	High	High	High	High	High	High	0.000354	0.00136	24	32.5
[K].AKGLVPEDDTK.[E]	1xBiotin [K2]	7	Q15459	Q15459 [532-542]	Q15459 1xBiotin [K533]	Splicing factor 3A subunit 1 OS=Homo sapiens OX=9606 GN=SF3A1 PE=1 SV=1	1	1398.69	1.019	112.1	86.3	98.3	99.2	114.2	89.9	75010.8	57780.3	65779.9	66401.2	76429.5	60164.9	65082.8	57780.3	47538.4	51150	56342.1	39630.6	High	High	High	High	High	High	High	0.0002165	6.182e-05	31	32.14
[K].ELTIGSKLQDAEIAR.[L]	1xBiotin [K7]	7	P06703	P06703 [41-55]	P06703 1xBiotin [K47]	Protein S100-A6 OS=Homo sapiens OX=9606 GN=S100A6 PE=1 SV=1	1	1869.97	1.019	122	102.9	74.3	124.2	80.9	95.7	37959.8	32012.2	23112.7	38663	25174.9	29797.3	32935.7	32012.2	16703.3	29782.8	18558.4	19627.5	High	High	High	High	High	High	High	0.0002165	1.002e-07	76	49.42
[K].LYEQLSGK.[-]	1xBiotin [K8]	4	P30086	P30086 [180-187]	P30086 1xBiotin [K187]	Phosphatidylethanolamine-binding protein 1 OS=Homo sapiens OX=9606 GN=PEBP1 PE=1 SV=3	0	1163.58	1.018	127.1	85.5	94	91.4	95.7	106.4	24454.9	16452	18084.1	17594.9	18418.4	20472.8	21218.2	16452	13069.2	13553.6	13577.6	13485.4	High	Peak Found	Peak Found	High	High	High	High	0.0002165	0.0004618	16	38.59
[K].SSLPQKISLVQR.[G]	1xBiotin [K6]	9	Q8IZE3	Q8IZE3 [617-628]	Q8IZE3 1xBiotin [K622]	Protein-associating with the carboxyl-terminal domain of ezrin OS=Homo sapiens OX=9606 GN=SCYL3 PE=1 SV=3	1	1581.88	1.018	100.4	103.5	93.9	108.4	91.5	102.3	37483.8	38624.5	35063.4	40483.1	34148.2	38173.8	32522.6	38624.5	25340	31184.9	25173.3	25145.1	High	High	High	High	High	High	High	0.0002165	8.088e-06	71	44.32
[K].SVLADQGKSFATASHR.[N]	1xBiotin [K8]	9	Q9NYF8	Q9NYF8 [414-429]	Q9NYF8 1xBiotin [K421]	Bcl-2-associated transcription factor 1 OS=Homo sapiens OX=9606 GN=BCLAF1 PE=1 SV=2	1	1900.93	1.018	92.3	98.8	91.8	143.8	94	79.2	82472.4	88226.7	82033.7	128467	83971.6	70718.4	71556.8	88226.7	59284.9	98960.1	61902	46582.1	High	High	High	High	High	High	High	0.0002165	1.873e-06	46	34.3
[K].EKTISVSSSK.[S]	1xBiotin [K2]	5	Q8N3X1	Q8N3X1 [281-290]	Q8N3X1 1xBiotin [K282]	Formin-binding protein 4 OS=Homo sapiens OX=9606 GN=FNBP4 PE=1 SV=3	1	1291.66	1.018	90.9	111.9	95.2	90.8	113.8	97.4	14109.7	17358	14767.7	14089	17664.5	15122.8	12242.2	17358	10672.4	10853	13021.9	9961.4	High	Peak Found	High	High	High	High	High	0.000354	0.001466	13	28.55
[K].LSKCETWYK.[G]	1xBiotin [K3]; 1xCarbamidomethyl [C4]	2	O14628	O14628 [381-389]	O14628 1xBiotin [K383]	Zinc finger protein 195 OS=Homo sapiens OX=9606 GN=ZNF195 PE=1 SV=2	1	1440.67	1.017	98.2	135.2	50.5	137.5	89	89.7	5271.25	7258.7	2712.34	7382.2	4779.58	4817.48				5686.64			Not Found	Not Found	Not Found	High	Not Found	High	High	0.001757	0.01224	5	37.9
[R].AKTQTPPVSPAPQPTEER.[L]	1xBiotin [K2]	10	Q14247	Q14247 [397-414]	Q14247 1xBiotin [K398]	Src substrate cortactin OS=Homo sapiens OX=9606 GN=CTTN PE=1 SV=2	1	2160.08	1.017	89.4	82.5	136.1	90.9	84.5	116.5	14533.1	13405.8	22126.9	14780.2	13739.2	18928.3	12609.6	13405.8	15990.9	11385.5	10128.2	12468.1	High	High	High	High	High	High	High	0.0002165	0.0005638	12	29.19
[K].ASTPVLKSSTPTPR.[S]	1xBiotin [K7]	6	Q04724	Q04724 [310-323]	Q04724 1xBiotin [K316]	Transducin-like enhancer protein 1 OS=Homo sapiens OX=9606 GN=TLE1 PE=1 SV=2	1	1667.88	1.016	88.4	106	99.4	120.4	84.7	101.1	20549	24651.6	23116.5	27984.8	19687.5	23496.4	17829.3	24651.6	16706.1	21557.2	14513.2	15477.1	High	High	High	High	High	High	High	0.0002165	1.886e-05	26	32.48
[K].TPKGPSSVEDIK.[A]	1xBiotin [K3]	6	P06748	P06748 [237-248]	P06748 1xBiotin [K239]	Nucleophosmin OS=Homo sapiens OX=9606 GN=NPM1 PE=1 SV=2	1	1483.75	1.016	92.8	96.5	105	139.2	98.1	68.4	35307.7	36703.9	39935.6	52947.6	37298.6	26036.2	30634.5	36703.9	28861	40786.4	27495.7	17150	High	High	High	Peak Found	High	High	High	0.0007653	0.004931	25	32.26
[K].NNPATPSTAMGSSVPYSTAKTPHPVLTPVAANQAK.[Q]	1xBiotin [K]; 1xOxidation [M10]	18	P35658	P35658 [1130-1164]	P35658 1xBiotin [K]	Nuclear pore complex protein Nup214 OS=Homo sapiens OX=9606 GN=NUP214 PE=1 SV=2	1	3747.85	1.016	78.8	100.7	111.6	80.1	92.4	136.5	417174	532941	590603	423726	488983	722282	361959	532941	426822	326403	360467	475766	High	High	High	High	High	High	High	0.0002165	1.718e-09	78	37.8
[K].NVGSTGVAKIIISK.[H]	1xBiotin [K]	5	Q15648	Q15648 [1383-1396]	Q15648 1xBiotin [K]	Mediator of RNA polymerase II transcription subunit 1 OS=Homo sapiens OX=9606 GN=MED1 PE=1 SV=4	1	1612.91	1.015	197.1	69.9	81.5	79.7	82.7	89.2	32915.5	11675.1	13605	13317.6	13811.6	14893	28559	11675.1	9832.2	10258.8	10181.6	9810.02	High	High	Peak Found	High	High	High	High	0.0002165	8.028e-06	45	42.27
[K].VNTGFLMSSYKVEAK.[G]	1xBiotin [K11]; 1xOxidation [M7]	5	Q7Z6K5	Q7Z6K5 [91-105]	Q7Z6K5 1xBiotin [K101]	Arpin OS=Homo sapiens OX=9606 GN=ARPIN PE=1 SV=1	1	1915.93	1.014	57.6	157.7	89.2	88.5	90.4	116.6	13402.9	36700.7	20745.3	20582.9	21037.2	27133.4	11628.9	36700.7	14992.4	15855.3	15508.2	17872.8	Peak Found	High	High	High	High	High	High	0.0002165	1.546e-05	37	41.94
[M].PELAKSAPAPK.[K]	1xBiotin [K5]	2	Q99880	Q99880 [2-12]	Q99880 1xBiotin [K6]	Histone H2B type 1-L OS=Homo sapiens OX=9606 GN=H2BC13 PE=1 SV=3	1	1334.71	1.014	134.5	73	81.9	126.2	110.5	74	33393.2	18132	20336	31334.2	27440.3	18384.5	28973.4	18132	14696.6	24137.3	20228.4	12109.9	Peak Found	High	High	Peak Found	Peak Found	Peak Found	High	0.0002165	1.071e-05	37	29.41
[M].AAGFKTVEPLEYYR.[R]	1xAcetyl [N-Term]; 1xBiotin [K5]	4	Q96B26	Q96B26 [2-15]	Q96B26 1xAcetyl [N-Term]; 1xBiotin [K6]	Exosome complex component RRP43 OS=Homo sapiens OX=9606 GN=EXOSC8 PE=1 SV=1	1	1911.93	1.013	175.5	94.3	39	127.9	67.7	95.6	17751.1	9538.98	3941.84	12941.8	6848.18	9666.98	15401.6	9538.98		9969.28	5048.32	6367.63	High	High	Not Found	High	Peak Found	High	High	0.0002165	0.0001376	22	55.75
[R].KSPNLSK.[C]	1xBiotin [K1]	4	P48556	P48556 [105-111]	P48556 1xBiotin [K105]	26S proteasome non-ATPase regulatory subunit 8 OS=Homo sapiens OX=9606 GN=PSMD8 PE=1 SV=2	1	999.529	1.012	98.5	94.7	99.4	114.4	97.2	95.8	20129.6	19350.9	20317.5	23385.8	19873.8	19582	17465.4	19350.9	14683.2	18014.5	14650.5	12898.6	Peak Found	High	High	Peak Found	High	High	High	0.002118	0.02248	11	22.1
[K].VTETKGASPAFLR.[A]	1xBiotin [K5]	12	Q68DA7	Q68DA7 [579-591]	Q68DA7 1xBiotin [K583]	Formin-1 OS=Homo sapiens OX=9606 GN=FMN1 PE=1 SV=3	1	1602.83	1.012	95.2	103.3	92.6	83	129.7	96.3	163177	177091	158800	142292	222309	165117	141580	177091	114763	109610	163881	108762	High	High	High	High	High	High	High	0.0002165	2.006e-08	71	38.41
[K].NASTVVVSDKYNLKPIPLKR.[Q]	1xBiotin [K]	3	Q96QC0	Q96QC0 [226-245]	Q96QC0 1xBiotin [K]	Serine/threonine-protein phosphatase 1 regulatory subunit 10 OS=Homo sapiens OX=9606 GN=PPP1R10 PE=1 SV=1	2	2468.37	1.012	71.9	134.7	73.7	121.9	136.3	61.5	9020.46	16894	9243.81	15284.8	17091	7715.03	7826.56	16894	6680.4	11774.1	12599.1		Peak Found	High	Peak Found	High	High	Not Found	High	0.000354	0.001997	11	40.22
[R].ITPPAAKPGSPQAKSLQPAVAEK.[Q]	1xBiotin [K14]	1	P35658	P35658 [669-691]	P35658 1xBiotin [K682]	Nuclear pore complex protein Nup214 OS=Homo sapiens OX=9606 GN=NUP214 PE=1 SV=2	1	2512.36	1.011	45.3	133.1	110.3	87.5	112.4	111.5	3088.58	9065.37	7510.37	5958.73	7655.6	7592.43		9065.37			5643.54		Not Found	High	Not Found	Not Found	Peak Found	Not Found	High	0.000354	0.002457	5	32.71
[K].VPNLPSFK.[-]	1xBiotin [K8]	5	Q92572	Q92572 [186-193]	Q92572 1xBiotin [K193]	AP-3 complex subunit sigma-1 OS=Homo sapiens OX=9606 GN=AP3S1 PE=1 SV=1	0	1127.59	1.011	107.9	118.7	85.1	115.8	52.6	120	14306.9	15747.9	11285.1	15361	6976.23	15913.6	12413.3	15747.9	8155.62	11832.9	5142.72	10482.3	Peak Found	High	High	High	High	High	High	0.000354	0.002396	7	48.41
[R].ITGSVGKGLAAITMDK.[E]	1xBiotin [K7]	10	Q709C8	Q709C8 [3481-3496]	Q709C8 1xBiotin [K3487]	Vacuolar protein sorting-associated protein 13C OS=Homo sapiens OX=9606 GN=VPS13C PE=1 SV=1	1	1787.94	1.01	117.3	109.1	81.3	84.1	89.8	118.5	113513	105506	78632.3	81325.7	86892.7	114625	98488.8	105506	56826.7	62646.6	64055.3	75503.3	High	High	High	High	High	High	High	0.0002165	4.167e-11	87	46.26
[K].GLNSPVLIGKSK.[D]	1xBiotin [K]	12	Q4L235	Q4L235 [721-732]	Q4L235 1xBiotin [K]	Beta-alanine-activating enzyme OS=Homo sapiens OX=9606 GN=AASDH PE=1 SV=3	1	1438.81	1.009	106.7	83	107.4	105	108.4	89.5	246031	191252	247555	241938	249890	206278	213468	191252	178905	186369	184214	135875	High	High	High	High	High	High	High	0.0002165	4.144e-06	53	39.81
[K].AYGASKTFGK.[A]	1xBiotin [K6]	6	P27694	P27694 [158-167]	P27694 1xBiotin [K163]	Replication protein A 70 kDa DNA-binding subunit OS=Homo sapiens OX=9606 GN=RPA1 PE=1 SV=2	1	1255.61	1.009	121.4	101.2	77.4	102.2	107.4	90.4	31738.3	26464.7	20226.9	26707.3	28078.7	23646.4	27537.6	26464.7	14617.8	20573.1	20699	15575.9	High	High	High	High	High	High	High	0.0002165	0.0001347	31	31.61
[R].DYSKKPTPDK.[C]	1xBiotin [K]	11	O94903	O94903 [251-260]	O94903 1xBiotin [K]	Pyridoxal phosphate homeostasis protein OS=Homo sapiens OX=9606 GN=PLPBP PE=1 SV=1	1	1404.68	1.009	93.6	75.8	129.4	87.2	119.5	94.4	92582	74989.5	127913	86250.8	118116	93383.5	80328.4	74989.5	92441.4	66440.5	87072.8	61511.6	High	High	High	High	High	High	High	0.0002165	0.0004356	17	21.26
[R].NIFYKGTSPTR.[A]	1xBiotin [K5]	9	Q7Z2D5	Q7Z2D5 [749-759]	Q7Z2D5 1xBiotin [K753]	2-lysophosphatidate phosphatase PLPPR4 OS=Homo sapiens OX=9606 GN=PLPPR4 PE=1 SV=1	1	1509.75	1.008	97.5	106.9	104.3	105.2	112.8	73.3	51256.3	56220.9	54872.9	55333.5	59331.9	38540.1	44472.3	56220.9	39656	42624.4	43738.1	25386.3	High	High	High	High	High	High	High	0.0002165	0.0006699	36	39.01
[M].AAANKGNKPR.[V]	1xAcetyl [N-Term]; 1xBiotin [K5]	4	Q9GZN8	Q9GZN8 [2-11]	Q9GZN8 1xAcetyl [N-Term]; 1xBiotin [K6]	UPF0687 protein C20orf27 OS=Homo sapiens OX=9606 GN=C20orf27 PE=1 SV=3	1	1294.67	1.008	84.5	92.2	123.7	89	93	117.5	16269.8	17756.8	23811.7	17133	17898.4	22625.7	14116.5	17756.8	17208.4	13197.8	13194.3	14903.5	High	High	Peak Found	Peak Found	High	High	High	0.0002165	0.0003419	33	19.63
[K].GTVMVGKPSSHSQYTSSGSVSSSGSK.[S]	1xBiotin [K7]; 1xOxidation [M4]	11	Q15648	Q15648 [1070-1095]	Q15648 1xBiotin [K1076]	Mediator of RNA polymerase II transcription subunit 1 OS=Homo sapiens OX=9606 GN=MED1 PE=1 SV=4	0	2771.26	1.007	83.5	103.3	108	97	99.4	108.8	38036.3	47070.3	49216.2	44202.3	45302.4	49555.7	33002.1	47070.3	35568	34049.8	33396	32642.3	High	High	High	High	High	High	High	0.0002165	4.785e-05	24	28.14
[K].ELSPPPGLPSKIGSISR.[Q]	1xBiotin [K11]	4	Q7Z4S6	Q7Z4S6 [1210-1226]	Q7Z4S6 1xBiotin [K1220]	Kinesin-like protein KIF21A OS=Homo sapiens OX=9606 GN=KIF21A PE=1 SV=2	1	1961.05	1.006	58.4	145.7	98.3	170.7	68.2	58.8	2617.09	6524.97	4402.08	7645.68	3053.27	2633.35		6524.97			2250.8		High	High	Not Found	High	Peak Found	Not Found	High	0.0002165	2.205e-05	23	48.26
[M].SESSSKSSQPLASK.[Q]	1xAcetyl [N-Term]; 1xBiotin [K6]	9	P17096	P17096 [2-15]	P17096 1xAcetyl [N-Term]; 1xBiotin [K7]	High mobility group protein HMG-I/HMG-Y OS=Homo sapiens OX=9606 GN=HMGA1 PE=1 SV=3	1	1690.8	1.005	119	73.2	108.3	79.2	119.6	100.7	92842	57114.4	84508.9	61814.1	93309.5	78595.7	80553.9	57114.4	61073.7	47616.5	68785.7	51770.9	High	High	High	High	High	High	High	0.0002165	2.282e-05	36	29.18
[R].IMKAQALR.[D]	1xBiotin [K3]; 1xOxidation [M2]	14	P08238	P08238 [605-612]	P08238 1xBiotin [K607]	Heat shock protein HSP 90-beta OS=Homo sapiens OX=9606 GN=HSP90AB1 PE=1 SV=4	1	1172.63	1.005	57.7	100.5	148.9	101	68.1	123.8	97746.7	170158	252208	170985	115407	209711	84809.4	170158	182268	131712	85075.4	138137	High	High	High	High	High	High	High	0.0002165	7.114e-05	48	29.67
[R].VLMKSPSPALHPPQK.[Y]	1xBiotin [K4]	57	Q9H6S0	Q9H6S0 [1217-1231]	Q9H6S0 1xBiotin [K1220]	3'-5' RNA helicase YTHDC2 OS=Homo sapiens OX=9606 GN=YTHDC2 PE=1 SV=2	1	1855.99	1.005	119.9	95.8	84.9	105	109.2	85.2	1.42663e+06	1.14045e+06	1.00982e+06	1.24927e+06	1.29997e+06	1.01446e+06	1.23781e+06	1.14045e+06	729786	962333	958308	668221	High	High	High	High	High	High	High	0.0002165	3.405e-07	41	34.76
[K].DSGGKTPGDFSYAYQKPEETTR.[S]	1xBiotin [K5]	4	P46821	P46821 [1859-1880]	P46821 1xBiotin [K1863]	Microtubule-associated protein 1B OS=Homo sapiens OX=9606 GN=MAP1B PE=1 SV=2	1	2660.19	1.004	127.9	96	105.9	128.5	119.1	22.6	27748.9	20817.9	22985.6	27869.7	25846.5	4910.82	24076.2	20817.9	16611.5	21468.5	19053.5		High	High	Peak Found	High	High	Not Found	High	0.0002165	2.23e-06	17	36.23
[R].HPYKMNLASEPQEVLHIGSAHNR.[S]	1xBiotin [K4]; 1xOxidation [M5]	4	O00151	O00151 [100-122]	O00151 1xBiotin [K103]	PDZ and LIM domain protein 1 OS=Homo sapiens OX=9606 GN=PDLIM1 PE=1 SV=4	1	2870.38	1.003	114.4	150.1	14.7	120.7	85.2	114.8	24093.3	31615	3099.56	25422.4	17942.1	24168	20904.4	31615		19583.3	13226.5	15919.4	Peak Found	High	Not Found	High	Peak Found	High	High	0.0002165	2.161e-05	29	36.63
[K].YCRPESQEHPEADPGSAAPYLKTK.[F]	1xBiotin [K]; 1xCarbamidomethyl [C2]	23	P40763	P40763 [686-709]	P40763 1xBiotin [K]	Signal transducer and activator of transcription 3 OS=Homo sapiens OX=9606 GN=STAT3 PE=1 SV=2	1	2957.36	1.003	101.4	90.8	100.9	120.1	91.1	95.7	642259	575307	638692	760816	576966	605799	557253	575307	461576	586069	425326	399039	High	High	High	High	High	High	High	0.0002165	1.598e-08	49	31.71
[K].EVGKGR.[D]	1xBiotin [K4]	1	Q641Q2	Q641Q2 [823-828]	Q641Q2 1xBiotin [K826]	WASH complex subunit 2A OS=Homo sapiens OX=9606 GN=WASHC2A PE=1 SV=3	1	871.445	1.003	114.4	85.4	102.3	109	114.8	74.1	15135.9	11296.6	13527.7	14413.5	15178.9	9807	13132.6	11296.6	9776.33	11102.9	11189.5	6459.86	Peak Found	Peak Found	Peak Found	High	Peak Found	Peak Found	High	0.001757	0.01155	9	18.79
[K].SKAELLLSQCPWK.[E]	1xBiotin [K2]; 1xCarbamidomethyl [C10]	3	Q6NWY9	Q6NWY9 [128-140]	Q6NWY9 1xBiotin [K129]	Pre-mRNA-processing factor 40 homolog B OS=Homo sapiens OX=9606 GN=PRPF40B PE=1 SV=1	1	1785.9	1.001	83.8	117.6	87	117.8	78.9	114.8	7354.76	10317.5	7633.26	10330.5	6923.23	10071.3		10317.5		7957.73	5103.65	6633.93	High	High	Not Found	Peak Found	High	Peak Found	High	0.0002165	0.000101	14	50.68
[R].KGSVLQSIEK.[I]	1xBiotin [K1]	6	Q5T3J3	Q5T3J3 [500-509]	Q5T3J3 1xBiotin [K500]	Ligand-dependent nuclear receptor-interacting factor 1 OS=Homo sapiens OX=9606 GN=LRIF1 PE=1 SV=1	1	1314.71	1	74	95.8	132.5	103.5	74	120.1	23303.4	30155.6	41714	32596.3	23307.5	37818.4	20219.1	30155.6	30146.3	25109.5	17181.8	24911	High	High	High	High	High	High	High	0.0002165	7.6e-06	41	37.24
[R].VELSGPKAAEPVSR.[R]	1xBiotin [K7]	10	Q9UHD8	Q9UHD8 [93-106]	Q9UHD8 1xBiotin [K99]	Septin-9 OS=Homo sapiens OX=9606 GN=SEPTIN9 PE=1 SV=2	1	1665.86	1	96.3	76	122.2	113.2	96.3	95.9	62008.4	48951.9	78683.8	72883.5	61990.7	61741.5	53801.3	48951.9	56863.9	56143.4	45698.1	40669	High	High	High	High	High	High	High	0.0002165	7.199e-08	66	33.64
[R].ISRPHPSTAESKAPTPK.[F]	1xBiotin [K12]	22	Q71RC2	Q71RC2 [460-476]	Q71RC2 1xBiotin [K471]	La-related protein 4 OS=Homo sapiens OX=9606 GN=LARP4 PE=1 SV=3	1	2030.05	1	87.4	85.8	125.2	92.4	125.2	84	147382	144807	211227	155867	211150	141697	127876	144807	152651	120067	155655	93335.9	High	High	High	High	High	High	High	0.0002165	9.484e-10	48	22.34
[K].LKMEIK.[K]	1xBiotin [K2]	4	O94953	O94953 [603-608]	O94953 1xBiotin [K604]	Lysine-specific demethylase 4B OS=Homo sapiens OX=9606 GN=KDM4B PE=1 SV=4	1	987.537	1	108.5	105.9	94	105.8	117.6	68.2	19647.7	19166.6	17023.6	19158.7	21287.5	12342.7	17047.2	19166.6	12302.8	14758.3	15692.7	8130.15	Peak Found	High	Peak Found	High	High	High	High	0.001689	0.009418	25	34.05
[K].AAQKTLLVSTSAVDNNEAQK.[K]	1xBiotin [K4]	7	Q5T8P6	Q5T8P6 [706-725]	Q5T8P6 1xBiotin [K709]	RNA-binding protein 26 OS=Homo sapiens OX=9606 GN=RBM26 PE=1 SV=3	1	2314.17	0.999	116	86.6	98.4	86.5	99.9	112.5	40310.4	30066.9	34199.2	30050.8	34717.2	39086.4	34975.1	30066.9	24715.4	23148.6	25592.7	25746.2	High	High	High	High	High	High	High	0.0002165	3.327e-05	39	39.07
[R].INEWLTKTPDGNK.[S]	1xBiotin [K7]	4	Q05682	Q05682 [746-758]	Q05682 1xBiotin [K752]	Caldesmon OS=Homo sapiens OX=9606 GN=CALD1 PE=1 SV=3	1	1741.86	0.999	105.1	84.8	103.9	100.5	105	100.7	12391.1	9995.78	12256.9	11849	12381.9	11879.9	10751.1	9995.78	8857.96	9127.45	9127.67	7825.28	Peak Found	Peak Found	High	High	High	High	High	0.0002165	0.000518	25	41.1
[R].LKNITLDDASAPR.[L]	1xBiotin [K2]	16	O75534	O75534 [757-769]	O75534 1xBiotin [K758]	Cold shock domain-containing protein E1 OS=Homo sapiens OX=9606 GN=CSDE1 PE=1 SV=2	1	1639.85	0.999	94.8	96.9	112.2	103.9	95.3	96.8	141303	144509	167260	154861	142095	144346	122600	144509	120877	119292	104749	95080.5	High	High	High	High	High	High	High	0.0002165	2.552e-07	66	38.96
[K].LLQKGIHPTIISESFQK.[A]	1xBiotin [K4]	5	P50991	P50991 [123-139]	P50991 1xBiotin [K126]	T-complex protein 1 subunit delta OS=Homo sapiens OX=9606 GN=CCT4 PE=1 SV=4	1	2165.18	0.999	31.5	114.7	145.2	145	106.9	56.8	6049.62	22010.6	27854.1	27818.3	20504.8	10893.3		22010.6	20129.8	21428.9	15115.7	7175.4	High	High	Peak Found	High	High	High	High	0.0002165	0.0001144	15	43.69
[K].SKGVPVISVK.[T]	1xBiotin [K2]	7	Q15424	Q15424 [569-578]	Q15424 1xBiotin [K570]	Scaffold attachment factor B1 OS=Homo sapiens OX=9606 GN=SAFB PE=1 SV=4	1	1239.71	0.996	107.3	86.4	107.8	115.2	86.1	97.3	114659	92353.1	115193	123141	92015.7	104059	99483.3	92353.1	83248.9	94857.5	67831.9	68543.6	High	High	High	High	High	High	High	0.0002165	5.233e-05	36	38.19
[K].IATGHGQQGVTQVVLKGAPGQPGTILR.[T]	1xBiotin [K16]	7	P51610	P51610 [821-847]	P51610 1xBiotin [K836]	Host cell factor 1 OS=Homo sapiens OX=9606 GN=HCFC1 PE=1 SV=2	1	2909.58	0.995	102.8	112.8	82.9	120.3	82.5	98.6	155699	170861	125608	182190	124980	149240	135091	170861	90775.2	140344	92132.9	98304.1	High	High	High	High	High	High	High	0.0002165	3.888e-09	51	42.7
[R].DETDSKTASPWK.[S]	1xBiotin [K6]	6	Q13813	Q13813 [1182-1193]	Q13813 1xBiotin [K1187]	Spectrin alpha chain, non-erythrocytic 1 OS=Homo sapiens OX=9606 GN=SPTAN1 PE=1 SV=3	1	1590.71	0.993	92.1	97.7	112.4	106.1	94.7	97	33144	35160.4	40474.6	38188.1	34083.9	34925.1	28757.2	35160.4	29250.6	29417	25125.9	23005.1	High	High	High	High	High	High	High	0.0002165	8.166e-06	52	34.89
[K].FQDLGVKNSEPSAR.[H]	1xBiotin [K7]	8	Q9UHD8	Q9UHD8 [63-76]	Q9UHD8 1xBiotin [K69]	Septin-9 OS=Homo sapiens OX=9606 GN=SEPTIN9 PE=1 SV=2	1	1773.86	0.993	157	74.2	92.9	109.7	92.2	74	67606.9	31958.9	39986.3	47250.6	39703	31860.4	58658.8	31958.9	28897.7	36397.9	29268.2	20986.4	High	High	High	High	High	High	High	0.0002165	2.816e-06	50	35.32
[R].VGDVQGQESESQLPTKIILTGQK.[T]	1xBiotin [K16]	5	Q96JH7	Q96JH7 [676-698]	Q96JH7 1xBiotin [K691]	Deubiquitinating protein VCPIP1 OS=Homo sapiens OX=9606 GN=VCPIP1 PE=1 SV=2	1	2681.38	0.993	108.5	98.4	88	87.3	88	129.9	39067.6	35451.1	31688	31460.3	31692.6	46780.1	33896.8	35451.1	22900.6	24234.4	23363.1	30814	High	High	High	High	High	Peak Found	High	0.0002165	1.247e-05	24	46.9
[K].FAAKGEGQLGPAER.[A]	1xBiotin [K4]	16	P13639	P13639 [236-249]	P13639 1xBiotin [K239]	Elongation factor 2 OS=Homo sapiens OX=9606 GN=EEF2 PE=1 SV=4	1	1656.82	0.993	103.4	100.8	96	100.1	89.9	109.8	263653	257163	244846	255249	229295	280019	228757	257163	176948	196623	169031	184448	High	High	High	High	High	High	High	0.0002165	7.823e-09	67	33.73
[K].GGVGKLVTLR.[N]	1xBiotin [K5]	1	Q8IX01	Q8IX01 [239-248]	Q8IX01 1xBiotin [K243]	SURP and G-patch domain-containing protein 2 OS=Homo sapiens OX=9606 GN=SUGP2 PE=1 SV=2	1	1225.71	0.992	122.5	95.5	91.7	62.2	106.6	121.5	119533	93214.2	89532.5	60671.3	104090	118619	103713	93214.2	64704.2	46736.1	76732.7	78134.2	Peak Found	High	Peak Found	Peak Found	Peak Found	Peak Found	High	0.0002165	0.0001061	36	41.37
[K].FKMPEMHFK.[TA]	1xBiotin [K2]; 1xOxidation [M]	10	Q09666	Q09666 [1183-1191]; [1311-1319]; [1641-1649]; [1843-1851]; [1977-1985]; [2172-2180]; [2300-2308]; [2823-2831]	Q09666 1xBiotin [K1184]; 1xBiotin [K1312]; 1xBiotin [K1642]; 1xBiotin [K1844]; 1xBiotin [K1978]; 1xBiotin [K2173]; 1xBiotin [K2301]; 1xBiotin [K2824]	Neuroblast differentiation-associated protein AHNAK OS=Homo sapiens OX=9606 GN=AHNAK PE=1 SV=2	1	1436.65	0.992	91.9	100.6	101.7	116.2	98.4	91.2	97268	106461	107601	122920	104075	96504.9	84394.1	106461	77762.3	94687.2	76721.9	63567.7	Peak Found	High	High	High	High	High	High	0.0007653	0.006102	6	33.66
[R].VLGPKIEAVQK.[V]	1xBiotin [K5]	13	Q7Z4V5	Q7Z4V5 [550-560]	Q7Z4V5 1xBiotin [K554]	Hepatoma-derived growth factor-related protein 2 OS=Homo sapiens OX=9606 GN=HDGFL2 PE=1 SV=1	1	1407.8	0.991	84.1	107.7	113.4	112.4	92	90.5	254115	325491	342671	339727	278160	273504	220481	325491	247645	261697	205053	180157	High	High	High	High	High	High	High	0.0002165	1.133e-07	71	36.66
[R].IIAHSNQKSAAGYPDYYCK.[W]	1xBiotin [K8]; 1xCarbamidomethyl [C18]	9	O14646	O14646 [394-412]	O14646 1xBiotin [K401]	Chromodomain-helicase-DNA-binding protein 1 OS=Homo sapiens OX=9606 GN=CHD1 PE=1 SV=2	1	2412.11	0.991	82.7	107.2	115.9	114.8	111.1	68.3	110921	143676	155333	153932	149004	91587.7	96240.5	143676	112258	118577	109843	60328.7	High	High	High	High	High	High	High	0.0002165	1.103e-07	46	32.2
[K].EMKTITGK.[T]	1xBiotin [K3]	5	O15144	O15144 [288-295]	O15144 1xBiotin [K290]	Actin-related protein 2/3 complex subunit 2 OS=Homo sapiens OX=9606 GN=ARPC2 PE=1 SV=1	1	1133.57	0.991	111.7	103.1	93	120.3	102.2	69.8	35373.1	32659.6	29451.3	38093.8	32361.7	22107.2	30691.3	32659.6	21284.1	29344.3	23856.3	14562	High	Peak Found	High	High	High	High	High	0.000354	0.001893	21	29.28
[R].VTKSPAPVHR.[G]	1xBiotin [K3]	7	Q9NRA8	Q9NRA8 [667-676]	Q9NRA8 1xBiotin [K669]	Eukaryotic translation initiation factor 4E transporter OS=Homo sapiens OX=9606 GN=EIF4ENIF1 PE=1 SV=2	1	1317.71	0.99	105.4	71.9	123.3	87.9	122.1	89.4	44127.1	30097.1	51608.4	36795	51096.3	37430.5	38286.6	30097.1	37296.8	28343.8	37667.1	24655.5	High	High	High	High	High	High	High	0.0002165	0.0001633	31	21.65
[R].KPESNAVTKTAGPIASAQK.[Q]	1xBiotin [K9]	14	P27816	P27816 [968-986]	P27816 1xBiotin [K976]	Microtubule-associated protein 4 OS=Homo sapiens OX=9606 GN=MAP4 PE=1 SV=3	1	2124.11	0.99	120	73.2	107.3	106.2	108.4	84.9	177928	108618	159114	157510	160814	125855	154379	108618	114990	121333	118548	82900.3	High	High	High	High	High	High	High	0.0002165	1.006e-06	40	29.33
[K].NSSNKPAVTTKSPAVKPAAAPK.[Q]	1xBiotin [K11]	3	Q14978	Q14978 [386-407]	Q14978 1xBiotin [K396]	Nucleolar and coiled-body phosphoprotein 1 OS=Homo sapiens OX=9606 GN=NOLC1 PE=1 SV=2	1	2390.29	0.99	118.6	75.9	103.4	113.2	113.7	75.1	13534.3	8666.36	11799.7	12917.8	12977.3	8575.51	11743	8666.36	8527.51	9950.81	9566.58	5648.68	Peak Found	High	Peak Found	Peak Found	High	High	High	0.0002165	0.0003783	12	24.17
[R].GKAVGPASILK.[E]	1xBiotin [K2]	2	O95218	O95218 [136-146]	O95218 1xBiotin [K137]	Zinc finger Ran-binding domain-containing protein 2 OS=Homo sapiens OX=9606 GN=ZRANB2 PE=1 SV=2	1	1266.72	0.989	92	120.9	89.7	76.5	119.7	101.2	140242	184364	136701	116634	182419	154357	121680	184364	98792.3	89845.5	134475	101675	Peak Found	Peak Found	Peak Found	Peak Found	High	Peak Found	High	0.001025	0.006894	30	39.29
[R].KSSTPEEVK.[K]	1xBiotin [K1]	7	P23528	P23528 [22-30]	P23528 1xBiotin [K22]	Cofilin-1 OS=Homo sapiens OX=9606 GN=CFL1 PE=1 SV=3	1	1230.6	0.988	86.4	94.4	116.6	106.1	115.1	81.4	34295.1	37496.1	46299.4	42124.8	45731.2	32346.7	29756	37496.1	33460.1	32449.5	33712	21306.7	High	High	High	High	High	High	High	0.000354	0.001112	36	21.31
[K].ALVATPGKK.[G]	1xBiotin [K]	11	P19338	P19338 [117-125]	P19338 1xBiotin [K]	Nucleolin OS=Homo sapiens OX=9606 GN=NCL PE=1 SV=3	1	1110.63	0.987	83.8	98.8	112.2	125.4	82.8	97	78860	92911.5	105545	117988	77853.2	91251.8	68422.5	92911.5	76276.1	90888.5	57391.7	60107.4	High	High	High	High	High	High	High	0.000354	0.001178	31	29.7
[K].SPQVKPASTMGMGPLGKGAGPVPPGK.[V]	1xBiotin [K17]; 1xOxidation [M]	76	Q13428	Q13428 [503-528]	Q13428 1xBiotin [K519]	Treacle protein OS=Homo sapiens OX=9606 GN=TCOF1 PE=1 SV=3	1	2688.37	0.987	102.2	94.6	111	113.7	100.8	77.7	393031	363694	426943	437317	387846	298680	341012	363694	308547	336873	285911	196740	High	High	High	High	High	High	High	0.0002165	1.742e-09	65	35.32
[R].VKQLQENR.[L]	1xBiotin [K2]	1	Q8IY37	Q8IY37 [756-763]	Q8IY37 1xBiotin [K757]	Probable ATP-dependent RNA helicase DHX37 OS=Homo sapiens OX=9606 GN=DHX37 PE=1 SV=1	1	1240.65	0.987	97.2	144	49.2	92.1	142.1	75.3	5297.93	7849.39	2681.17	5019.34	7745.8	4103.01		7849.39		3866.48			Not Found	High	Not Found	Peak Found	Not Found	Not Found	High	0.001025	0.007876	7	24.72
[K].TSSAFVGKTPEASPEPK.[D]	1xBiotin [K8]	18	Q99460	Q99460 [303-319]	Q99460 1xBiotin [K310]	26S proteasome non-ATPase regulatory subunit 1 OS=Homo sapiens OX=9606 GN=PSMD1 PE=1 SV=2	1	1958.95	0.986	102.8	103.8	95.7	100.3	94.4	103.1	97007.9	97997.9	90352.4	94648.7	89100.3	97336	84168.4	97997.9	65296.7	72909.5	65682.7	64115.2	High	High	High	High	High	High	High	0.0002165	1.27e-05	54	34.4
[R].FNLFKVQQGR.[T]	1xBiotin [K5]	6	Q6UN15	Q6UN15 [231-240]	Q6UN15 1xBiotin [K235]	Pre-mRNA 3'-end-processing factor FIP1 OS=Homo sapiens OX=9606 GN=FIP1L1 PE=1 SV=1	1	1462.76	0.986	35.3	108.3	134.3	111.5	103.8	106.8	7071.97	21731.4	26937	22367.8	20815.2	21427.2		21731.4	19467.1	17230.3	15344.5	14114.1	High	High	High	High	High	High	High	0.0002165	2.211e-05	31	46.39
[K].SLLKTASLSGR.[T]	1xBiotin [K4]	6	Q9NTX5	Q9NTX5 [10-20]	Q9NTX5 1xBiotin [K13]	Ethylmalonyl-CoA decarboxylase OS=Homo sapiens OX=9606 GN=ECHDC1 PE=1 SV=2	1	1358.75	0.986	92.1	99.3	110.9	120.3	97.9	79.5	27851	30034.3	33543.6	36386.6	29608.4	24031.2	24164.8	30034.3	24241.6	28029.3	21826.7	15829.3	High	High	High	High	High	High	High	0.0002165	2.503e-05	45	38.56
[R].KSVLADQGK.[S]	1xBiotin [K1]	8	Q9NYF8	Q9NYF8 [413-421]	Q9NYF8 1xBiotin [K413]	Bcl-2-associated transcription factor 1 OS=Homo sapiens OX=9606 GN=BCLAF1 PE=1 SV=2	1	1171.61	0.984	117.3	80.6	100.8	99.2	106.3	95.7	55337.2	38030.1	47543	46796	50124.6	45141.3	48013.1	38030.1	34358.8	36047.8	36950.7	29734.5	High	High	High	High	High	High	High	0.0002165	7.096e-06	38	27.37
[R].EKSGIQPLCPER.[S]	1xBiotin [K2]; 1xCarbamidomethyl [C9]	12	P42166	P42166 [333-344]	P42166 1xBiotin [K334]	Lamina-associated polypeptide 2, isoform alpha OS=Homo sapiens OX=9606 GN=TMPO PE=1 SV=2	1	1639.79	0.984	104.9	85.2	107.4	105.6	101.9	95.1	65870	53493.2	67468.9	66364.2	63996.3	59715.6	57151.8	53493.2	48759.1	51121.5	47176.7	39334.6	High	High	High	High	High	High	High	0.0002165	4.646e-05	38	34.86
[K].AQKIEMDKLEK.[A]	1xBiotin [K3]	10	Q9UHR5	Q9UHR5 [203-213]	Q9UHR5 1xBiotin [K205]	SAP30-binding protein OS=Homo sapiens OX=9606 GN=SAP30BP PE=1 SV=1	2	1558.8	0.983	96.3	131.9	80.8	107.9	94.7	88.3	108571	148583	91029.3	121632	106749	99539.2	94200.7	148583	65785.9	93695.3	78692.9	65566.4	High	High	High	High	High	Peak Found	High	0.0002165	8.385e-05	22	33.06
[K].ESFGGQGTKGK.[D]	1xBiotin [K]	9	A4D1P6	A4D1P6 [292-302]	A4D1P6 1xBiotin [K]	WD repeat-containing protein 91 OS=Homo sapiens OX=9606 GN=WDR91 PE=1 SV=2	1	1321.62	0.983	88.4	104.6	104.4	102.5	80.5	119.5	68155	80630.9	80418.7	79023.6	62056.5	92077	59134.4	80630.9	58117.8	60873.3	45746.7	60651.1	High	High	High	High	High	High	High	0.0002165	0.0003114	15	24.61
[K].KFVPDYYK.[MV]	1xBiotin [K1]	14	Q8IZX4	Q8IZX4 [1554-1561]	Q8IZX4 1xBiotin [K1554]	Transcription initiation factor TFIID subunit 1-like OS=Homo sapiens OX=9606 GN=TAF1L PE=1 SV=1	1	1285.63	0.982	102.2	98.6	93.2	88	121.2	96.9	2.14902e+06	2.07293e+06	1.95935e+06	1.85005e+06	2.54731e+06	2.03649e+06	1.86459e+06	2.07293e+06	1.416e+06	1.42513e+06	1.87782e+06	1.34143e+06	High	High	High	High	High	High	High	0.0002165	0.0002728	32	38.42
[M].SKSFQQSSLSR.[D]	1xAcetyl [N-Term]; 1xBiotin [K2]	6	P43243	P43243 [2-12]	P43243 1xAcetyl [N-Term]; 1xBiotin [K3]	Matrin-3 OS=Homo sapiens OX=9606 GN=MATR3 PE=1 SV=2	1	1522.73	0.982	99.8	90.4	122.6	90.4	98	98.8	29635.8	26832.6	36411.9	26832.8	29114.6	29344.7	25713.4	26832.6	26314.5	20669.8	21462.6	19329.3	High	High	High	High	High	High	High	0.0002165	8.878e-05	34	36.81
[K].KESFGGQGTKGK.[D]	1xBiotin [K]	9	A4D1P6	A4D1P6 [291-302]	A4D1P6 1xBiotin [K]	WD repeat-containing protein 91 OS=Homo sapiens OX=9606 GN=WDR91 PE=1 SV=2	2	1449.72	0.982	107.8	77	117.6	85.5	105.9	106.2	46057.1	32889.8	50250.4	36544.4	45242.3	45352.1	39961.2	32889.8	36315.4	28150.8	33351.6	29873.4	High	High	High	High	High	High	High	0.0002165	0.000121	25	20.26
[K].APVNGTEQTQKTVTPAYNR.[F]	1xBiotin [K11]	6	Q07157	Q07157 [1508-1526]	Q07157 1xBiotin [K1518]	Tight junction protein ZO-1 OS=Homo sapiens OX=9606 GN=TJP1 PE=1 SV=3	1	2301.13	0.982	141.1	65.1	101.1	85.8	107.4	99.3	33969.5	15680.2	24345.4	20663.9	25859.9	23913.7	29473.4	15680.2	17594.2	15917.8	19063.3	15751.9	High	High	High	High	High	High	High	0.0002165	0.0006867	15	30.86
[K].SGQKTVLSNVQEELDR.[M]	1xBiotin [K4]	11	O43237	O43237 [459-474]	O43237 1xBiotin [K462]	Cytoplasmic dynein 1 light intermediate chain 2 OS=Homo sapiens OX=9606 GN=DYNC1LI2 PE=1 SV=1	1	2029	0.982	131.7	15.3	123.7	121.5	124.6	83.1	34830.2	4057.45	32713.1	32122.4	32955.9	21966.3	30220.2		23641.4	24744.4	24294.4	14469.2	High	High	High	High	High	High	High	0.0002165	5.194e-07	54	45.99
[K].FKMPEMNIK.[VA]	1xBiotin [K2]; 1xOxidation [M]	17	Q09666	Q09666 [806-814]; [934-942]; [2695-2703]; [2951-2959]; [3079-3087]; [3207-3215]; [3659-3667]; [3861-3869]; [3989-3997]; [4245-4253]; [4373-4381]; [4447-4455]	Q09666 1xBiotin [K807]; 1xBiotin [K935]; 1xBiotin [K2696]; 1xBiotin [K2952]; 1xBiotin [K3080]; 1xBiotin [K3208]; 1xBiotin [K3660]; 1xBiotin [K3862]; 1xBiotin [K3990]; 1xBiotin [K4246]; 1xBiotin [K4374]; 1xBiotin [K4448]	Neuroblast differentiation-associated protein AHNAK OS=Homo sapiens OX=9606 GN=AHNAK PE=1 SV=2	1	1379.65	0.982	86.2	97.1	119.8	112.5	84.6	99.7	110796	124855	154027	144639	108770	128145	96131.3	124855	111314	111418	80182.7	84408.8	High	High	High	High	High	High	High	0.000354	0.001995	16	35.51
[K].EPFGKLQLSSR.[D]	1xBiotin [K5]	4	Q6PCB5	Q6PCB5 [24-34]	Q6PCB5 1xBiotin [K28]	Lysine-specific demethylase RSBN1L OS=Homo sapiens OX=9606 GN=RSBN1L PE=1 SV=2	1	1487.77	0.981	102.5	102.3	83.3	97.3	81.7	132.9	18995.6	18961.3	15434.9	18020.8	15139.2	24627.5	16481.4	18961.3	11154.6	13881.7	11160.3	16222.1	High	High	High	High	Peak Found	Peak Found	High	0.0002165	0.0001866	28	43.25
[K].IESPKLER.[T]	1xBiotin [K5]	5	Q92598	Q92598 [807-814]	Q92598 1xBiotin [K811]	Heat shock protein 105 kDa OS=Homo sapiens OX=9606 GN=HSPH1 PE=1 SV=1	1	1197.63	0.98	85.4	112.2	109.8	109.9	95.3	87.4	12469.3	16373.4	16023.2	16048.3	13903.5	12761.6	10818.9	16373.4	11579.8	12362.2	10249.3	8406.08	High	High	Peak Found	High	High	High	High	0.0006603	0.00369	16	31.1
[K].EGVLYVGSKTK.[E]	1xBiotin [K]	11	P37840	P37840 [35-45]	P37840 1xBiotin [K]	Alpha-synuclein OS=Homo sapiens OX=9606 GN=SNCA PE=1 SV=1	1	1406.73	0.98	87	112.1	104.4	97.6	113.6	85.3	235002	302575	281855	263521	306618	230218	203898	302575	203693	202995	226032	151644	High	High	High	High	High	High	High	0.0002165	9.172e-06	31	36.17
[R].IAGKVPGLQNEQK.[R]	1xBiotin [K4]	2	Q8WWM7	Q8WWM7 [526-538]	Q8WWM7 1xBiotin [K529]	Ataxin-2-like protein OS=Homo sapiens OX=9606 GN=ATXN2L PE=1 SV=2	1	1607.86	0.979	101.2	98.7	99.7	87.6	115.2	97.6	24265.3	23646	23892.5	20995.6	27615.2	23391.2	21053.7	23646	17266.9	16173.3	20357.3	15407.8	Peak Found	High	Peak Found	Peak Found	High	Peak Found	High	0.002118	0.02298	5	34.07
[K].SIKASISVHSPQK.[S]	1xBiotin [K3]	1	O43572	O43572 [43-55]	O43572 1xBiotin [K45]	A-kinase anchor protein 10, mitochondrial OS=Homo sapiens OX=9606 GN=AKAP10 PE=1 SV=2	1	1607.86	0.979	101.2	98.7	99.7	87.6	115.2	97.6	24265.3	23646	23892.5	20995.6	27615.2	23391.2	21053.7	23646	17266.9	16173.3	20357.3	15407.8	Peak Found	Peak Found	Peak Found	Peak Found	Peak Found	High	High	0.001942	0.01719	13	34.07
[K].EQQKGVQPLTFG.[-]	1xBiotin [K4]	4	Q96BR5	Q96BR5 [220-231]	Q96BR5 1xBiotin [K223]	Cytochrome c oxidase assembly factor 7 OS=Homo sapiens OX=9606 GN=COA7 PE=1 SV=2	1	1557.77	0.979	107.1	103.2	91.8	104.7	101.1	92.1	72904.6	70247.3	62488.1	71242.3	68766.7	62655.1	63255.3	70247.3	45159.5	54879.2	50693.3	41270.8	High	Peak Found	Peak Found	High	Peak Found	High	High	0.002118	0.02161	0	45.57
[K].EVIKSPTASR.[I]	1xBiotin [K4]	6	O94885	O94885 [438-447]	O94885 1xBiotin [K441]	SAM and SH3 domain-containing protein 1 OS=Homo sapiens OX=9606 GN=SASH1 PE=1 SV=3	1	1313.69	0.978	114.9	83.8	114.1	111.6	61.6	114	19975.7	14568.1	19833.2	19401	10703.9	19806.7	17331.8	14568.1	14333.2	14944.9	7890.68	13046.6	High	High	High	High	High	High	High	0.000354	0.001862	12	27.73
[R].IPLGKVLLR.[N]	1xBiotin [K5]	2	Q6ZUT1	Q6ZUT1 [4-12]	Q6ZUT1 1xBiotin [K8]	Uncharacterized protein NKAPD1 OS=Homo sapiens OX=9606 GN=NKAPD1 PE=1 SV=2	1	1234.77	0.978	81.3	86.7	137.5	79.5	92	123.1	12248.7	13056.3	20709.6	11978.8	13864.3	18541.4	10627.5	13056.3	14966.6	9227.45	10220.4	12213.2	Peak Found	Peak Found	High	Peak Found	High	Peak Found	High	0.000515	0.003065	15	48.25
[K].DYVKGFGGK.[F]	1xBiotin [K4]	6	Q14247	Q14247 [227-235]	Q14247 1xBiotin [K230]	Src substrate cortactin OS=Homo sapiens OX=9606 GN=CTTN PE=1 SV=2	1	1196.58	0.978	77.9	85.3	150.8	113.8	76.1	96.2	22941.4	25120.2	44435.1	33516.1	22434.3	28335.4	19905	25120.2	32112.7	25818	16538.1	18664.5	High	High	High	High	High	High	High	0.000354	0.002062	22	35.78
[K].ATQWNSAEEGLPTNSTSDSRPKSSSPIR.[L]	1xBiotin [K22]	7	Q9Y2I7	Q9Y2I7 [1690-1717]	Q9Y2I7 1xBiotin [K1711]	1-phosphatidylinositol 3-phosphate 5-kinase OS=Homo sapiens OX=9606 GN=PIKFYVE PE=1 SV=3	1	3229.52	0.978	89.7	109.3	105.6	115.4	92.3	87.6	65679.2	80072.4	77385.6	84571.4	67626.7	64204.7	56986.3	80072.4	55925.8	65146.8	49852.9	42291.6	High	High	High	High	High	High	High	0.0002165	6.605e-06	45	35.61
[R].DLGKFQVATDALK.[S]	1xBiotin [K4]	10	Q14980	Q14980 [1696-1708]	Q14980 1xBiotin [K1699]	Nuclear mitotic apparatus protein 1 OS=Homo sapiens OX=9606 GN=NUMA1 PE=1 SV=2	1	1631.85	0.977	109.1	91.9	103.9	97.5	89.8	107.7	108946	91837.6	103822	97432.7	89750.6	107597	94526.5	91837.6	75031.3	75054.1	66162.2	70874.3	High	High	High	High	High	High	High	0.0002165	6.399e-08	57	50.61
[K].AKMQASIEK.[G]	1xBiotin [K2]	9	P06748	P06748 [249-257]	P06748 1xBiotin [K250]	Nucleophosmin OS=Homo sapiens OX=9606 GN=NPM1 PE=1 SV=2	1	1231.62	0.977	104.8	90.6	110	89	107.5	98.1	74813.3	64683.6	78504.5	63550.4	76710.7	70042.7	64911.4	64683.6	56734.3	48954	56549.4	46137	High	High	High	High	High	High	High	0.0002165	2.689e-05	43	27.88
[K].EKPDIFQLVSVK.[L]	1xBiotin [K2]	1	Q8IWA0	Q8IWA0 [122-133]	Q8IWA0 1xBiotin [K123]	WD repeat-containing protein 75 OS=Homo sapiens OX=9606 GN=WDR75 PE=1 SV=1	0	1628.87	0.977	125.8	95	96.4	96.8	63.1	122.9	17517.8	13224.2	13426.4	13472.9	8783.21	17117.3	15199.2	13224.2	9703.12	10378.4	6474.78	11275.1	Peak Found	High	Peak Found	Peak Found	Peak Found	Peak Found	High	0.001025	0.007095	10	55.84
[R].NLFISCKSSHDR.[C]	1xBiotin [K7]; 1xCarbamidomethyl [C6]	4	P42166	P42166 [275-286]	P42166 1xBiotin [K281]	Lamina-associated polypeptide 2, isoform alpha OS=Homo sapiens OX=9606 GN=TMPO PE=1 SV=2	1	1689.78	0.977	98.8	121.5	87.4	97.7	76	118.7	18721.3	23025.7	16568.1	18509.6	14406.2	22498.6	16243.5	23025.7	11973.6	14258.3	10620	14819.8	High	High	Peak Found	High	Peak Found	High	High	0.0002165	0.0004295	14	34.85
[K].EVLLKTNLSGR.[Q]	1xBiotin [K5]	9	Q6IN85	Q6IN85 [729-739]	Q6IN85 1xBiotin [K733]	Serine/threonine-protein phosphatase 4 regulatory subunit 3A OS=Homo sapiens OX=9606 GN=PPP4R3A PE=1 SV=1	1	1455.8	0.977	117.6	110.9	82	80.1	94.2	115.2	106136	100099	74013.8	72282.8	85049.9	104011	92088.8	100099	53489	55680.7	62696.9	68511.8	High	High	High	High	High	High	High	0.0002165	5.167e-06	44	40.97
[R].KGCNPLAQTGR.[S]	1xBiotin [K1]; 1xCarbamidomethyl [C3]	6	Q8IUC4	Q8IUC4 [23-33]	Q8IUC4 1xBiotin [K23]	Rhophilin-2 OS=Homo sapiens OX=9606 GN=RHPN2 PE=1 SV=1	1	1427.69	0.977	73.4	102	130.2	90.9	76.4	127.1	6082.68	8449.19	10787.7	7529.2	6330.74	10535.1	5277.6	8449.19	7796.16	5799.87	4666.88	6939.44	High	High	High	High	High	High	High	0.0002165	9.279e-05	31	30.01
[K].IISTTASKTETPIVSK.[S]	1xBiotin [K8]	12	O95292	O95292 [140-155]	O95292 1xBiotin [K147]	Vesicle-associated membrane protein-associated protein B/C OS=Homo sapiens OX=9606 GN=VAPB PE=1 SV=3	1	1902.03	0.976	140.2	88	94.5	92.2	97.2	87.9	160508	100707	108136	105573	111302	100595	139264	100707	78148.6	81324.5	82049.7	66261.8	High	High	High	High	High	High	High	0.0002165	7.183e-07	55	35.37
[K].LQSKVAVLIR.[E]	1xBiotin [K4]	2	Q9H7N4	Q9H7N4 [833-842]	Q9H7N4 1xBiotin [K836]	Splicing factor, arginine/serine-rich 19 OS=Homo sapiens OX=9606 GN=SCAF1 PE=1 SV=3	1	1352.81	0.976	80.3	102.5	126.3	106.7	105.8	78.4	5485.77	7000.54	8630.25	7288.17	7226.46	5354.94			6236.99	5614.2	5327.19	3527.3	Not Found	High	Peak Found	High	Peak Found	Peak Found	High	0.000354	0.001364	23	45.51
[K].EIKLTLLNK.[A]	1xBiotin [K3]	3	Q86VM9	Q86VM9 [815-823]	Q86VM9 1xBiotin [K817]	Zinc finger CCCH domain-containing protein 18 OS=Homo sapiens OX=9606 GN=ZC3H18 PE=1 SV=2	1	1297.75	0.976	83.4	105.5	109.9	116.9	103	81.3	6217.32	7865.73	8192.64	8711.33	7678.01	6060.22		7865.73	5920.74	6710.49	5660.06	3991.86	Not Found	High	Peak Found	High	High	Peak Found	High	0.0002165	0.0008318	15	45.42
[R].GNLKQVR.[I]	1xBiotin [K4]	6	Q8WXF1	Q8WXF1 [5-11]	Q8WXF1 1xBiotin [K8]	Paraspeckle component 1 OS=Homo sapiens OX=9606 GN=PSPC1 PE=1 SV=1	1	1040.57	0.976	82.6	98.8	122.3	80.6	92.9	122.8	253442	302906	375074	247280	284926	376564	219898	302906	271062	190484	210041	248042	High	High	High	High	High	High	High	0.0006603	0.003562	29	27.1
[K].KPPSGFKGTIPK.[R]	1xBiotin [K7]	11	Q9BTC0	Q9BTC0 [585-596]	Q9BTC0 1xBiotin [K591]	Death-inducer obliterator 1 OS=Homo sapiens OX=9606 GN=DIDO1 PE=1 SV=5	1	1482.81	0.974	103.8	83.8	117.9	114.8	90.8	88.9	73263.4	59134.4	83200.8	81076	64115.3	62776	63566.7	59134.4	60128.4	62454.3	47264.4	41350.5	High	High	High	High	High	High	High	0.000354	0.001199	14	31.94
[K].AAGKGDVPTK.[R]	1xBiotin [K4]	6	P62424	P62424 [122-131]	P62424 1xBiotin [K125]	60S ribosomal protein L7a OS=Homo sapiens OX=9606 GN=RPL7A PE=1 SV=2	1	1169.6	0.974	106.5	104.1	86.9	101.5	101.4	99.7	14636.1	14307.9	11938.2	13952.3	13939.9	13699.7	12698.9	14307.9	8627.64	10747.7	10276.2	9023.96	High	High	High	High	High	High	High	0.000354	0.002193	23	23.29
[R].FDEGKLK.[A]	1xBiotin [K5]	1	Q15417	Q15417 [152-158]	Q15417 1xBiotin [K156]	Calponin-3 OS=Homo sapiens OX=9606 GN=CNN3 PE=1 SV=1	1	1062.53	0.974	76.2	106.3	116.9	103.6	85.9	111.2	8314.19	11601.2	12757.2	11301	9374.25	12131.7	7213.77	11601.2	9219.48	8705.33	6910.49	7991.17	Peak Found	Peak Found	High	Peak Found	Peak Found	Peak Found	High	0.0007653	0.005651	13	32.92
[R].AAEPQEQEFGKSAWIR.[D]	1xBiotin [K11]	7	Q9C0C2	Q9C0C2 [944-959]	Q9C0C2 1xBiotin [K954]	182 kDa tankyrase-1-binding protein OS=Homo sapiens OX=9606 GN=TNKS1BP1 PE=1 SV=4	1	2072.99	0.974	165	105.3	32.3	142.3	123.7	31.5	16682.4	10641.4	3265.59	14382.3	12508.7	3180.06	14474.4	10641.4		11078.9	9221.13		High	High	High	High	High	High	High	0.0002165	5.169e-06	28	45.37
[R].LMGAGKK.[E]	1xBiotin [K7]	1	O00193	O00193 [44-50]	O00193 1xBiotin [K50]	Small acidic protein OS=Homo sapiens OX=9606 GN=SMAP PE=1 SV=1	1	930.49	0.974	100.4	118.4	88	115.3	79.7	98.2	15164.2	17886.4	13298.7	17417.3	12049.3	14842.5	13157.1	17886.4	9610.84	13416.9	8882.45	9776.76	Peak Found	High	Peak Found	Peak Found	Peak Found	Peak Found	High	0.001942	0.01714	9	24.68
[R].QITLKTTPASGER.[G]	1xBiotin [K5]	1	P12270	P12270 [1644-1656]	P12270 1xBiotin [K1648]	Nucleoprotein TPR OS=Homo sapiens OX=9606 GN=TPR PE=1 SV=3	1	1627.85	0.973	87.5	69.7	122.4	173.9	61.2	85.2	7070.85	5634.39	9894.25	14055.2	4949.22	6881.3	6134.99	5634.39	7150.47	10827		4532.7	Peak Found	Peak Found	Peak Found	High	Not Found	Peak Found	High	0.0007653	0.005258	11	34.71
[K].VSAPGVQGDVKGPQVALK.[G]	1xBiotin [K]	12	Q09666	Q09666 [520-537]	Q09666 1xBiotin [K]	Neuroblast differentiation-associated protein AHNAK OS=Homo sapiens OX=9606 GN=AHNAK PE=1 SV=2	1	1976.06	0.972	117.6	107.6	81.4	90.8	88.4	114.2	44852.7	41051.1	31039	34623.7	33737.4	43577.5	38916.3	41051.1	22431.5	26671.2	24870.4	28704.5	High	High	High	High	High	High	High	0.0002165	7.385e-05	41	37.93
[K].AFSLKTISTSDPAEVLVK.[N]	1xBiotin [K5]	7	Q86UE4	Q86UE4 [487-504]	Q86UE4 1xBiotin [K491]	Protein LYRIC OS=Homo sapiens OX=9606 GN=MTDH PE=1 SV=2	1	2132.13	0.969	102.8	151	44.9	99.6	117.7	84	27867.2	40930.1	12177.1	26995.6	31902	22767.2	24178.9	40930.1	8800.23	20795.2	23517.4	14996.7	High	High	Peak Found	High	High	High	High	0.0002165	3.964e-05	20	54.01
[K].GKLELVDNK.[I]	1xBiotin [K2]	5	Q13523	Q13523 [169-177]	Q13523 1xBiotin [K170]	Serine/threonine-protein kinase PRP4 homolog OS=Homo sapiens OX=9606 GN=PRPF4B PE=1 SV=3	1	1241.66	0.968	93.8	115.1	99.4	96.2	70.9	124.7	17680.4	21703.4	18738.4	18138.6	13376	23517.6	15340.3	21703.4	13542.1	13972.5	9860.48	15491	Peak Found	High	High	High	High	High	High	0.0002165	0.0004456	24	37.24
[K].AYEIEKR.[L]	1xBiotin [K6]	3	Q9UPP1	Q9UPP1 [382-388]	Q9UPP1 1xBiotin [K387]	Histone lysine demethylase PHF8 OS=Homo sapiens OX=9606 GN=PHF8 PE=1 SV=3	1	1134.56	0.968	117.7	82.4	103.3	113.9	88.7	93.8	48618.5	34050.5	42680.4	47056.8	36647.7	38748.2	42183.6	34050.5	30844.7	36248.6	27015.9	25523.4	High	Peak Found	Peak Found	High	Peak Found	High	High	0.0009105	0.006389	22	31.91
[K].TQPIPVLKVESR.[L]	1xBiotin [K8]	7	Q5VWQ0	Q5VWQ0 [774-785]	Q5VWQ0 1xBiotin [K781]	Lysine-specific demethylase 9 OS=Homo sapiens OX=9606 GN=RSBN1 PE=1 SV=2	1	1592.88	0.967	95.9	88.4	139	93.6	97.6	85.5	64214.5	59142.4	93044.8	62685.3	65324.7	57219.4	55715.5	59142.4	67242.5	48287.5	48155.9	37690.4	High	High	High	High	High	High	High	0.0002165	0.0001012	44	42.8
[K].GKIEVLDSPASK.[K]	1xBiotin [K2]	5	Q8N5I9	Q8N5I9 [171-182]	Q8N5I9 1xBiotin [K172]	NOP protein chaperone 1 OS=Homo sapiens OX=9606 GN=NOPCHAP1 PE=1 SV=2	1	1469.77	0.967	115.2	89.1	98.4	111.4	92	94	21342.6	16505.5	18237.7	20642	17055.3	17422.3	18517.8	16505.5	13180.2	15900.9	12572.8	11476.1	Peak Found	High	High	High	High	High	High	0.0002165	9.297e-05	30	37.97
[K].TGEEINFGKLITKPSEGTTLR.[V]	1xBiotin [K9]	7	P49959	P49959 [408-428]	P49959 1xBiotin [K416]	Double-strand break repair protein MRE11 OS=Homo sapiens OX=9606 GN=MRE11 PE=1 SV=3	1	2517.3	0.967	109.9	114.2	86.2	110.4	70.8	108.4	41095	42699.8	32232.7	41275	26459	40522.6	35655.9	42699.8	23294.2	31794.8	19505	26692.2	High	High	High	High	High	High	High	0.0002165	2.031e-08	64	47.39
[K].LGKTIVITK.[T]	1xBiotin [K3]	8	Q96NC0	Q96NC0 [62-70]	Q96NC0 1xBiotin [K64]	Zinc finger matrin-type protein 2 OS=Homo sapiens OX=9606 GN=ZMAT2 PE=1 SV=1	1	1198.72	0.967	91.1	96.3	122.1	96.7	118.1	75.8	60886.8	64363.8	81663.8	64641.7	78936.9	50651.9	52828.2	64363.8	59017.5	49794.6	58190.5	33364.4	High	High	High	High	High	High	High	0.0002165	3.766e-05	49	37.64
[K].KAAATPAK.[K]	1xBiotin [K1]	4	P19338	P19338 [88-95]	P19338 1xBiotin [K88]	Nucleolin OS=Homo sapiens OX=9606 GN=NCL PE=1 SV=3	1	983.534	0.966	96.3	71.7	164.5	98.4	93.1	76	15671.2	11665.5	26757.8	16006.1	15139.1	12359.2	13597.1	11665.5	19337.6	12329.8	11160.2	8140.97	High	Peak Found	High	High	High	Peak Found	High	0.000354	0.002769	15	16.44
[-].MKIEEVK.[S]	1xAcetyl [N-Term]; 1xBiotin [K2]; 1xOxidation [M1]	4	Q9Y265	Q9Y265 [1-7]	Q9Y265 1xAcetyl [N-Term]; 1xBiotin [K2]	RuvB-like 1 OS=Homo sapiens OX=9606 GN=RUVBL1 PE=1 SV=1	1	1160.57	0.966	84.2	88.9	128.3	96.1	121.2	81.3	13658.5	14417.6	20807.4	15587.9	19668.2	13193	11850.7	14417.6	15037.3	12007.6	14499	8690.19	High	High	High	Peak Found	High	Peak Found	High	0.0007653	0.006273	23	35.98
[R].VGTKGLDFSDR.[I]	1xBiotin [K4]	6	Q13561	Q13561 [62-72]	Q13561 1xBiotin [K65]	Dynactin subunit 2 OS=Homo sapiens OX=9606 GN=DCTN2 PE=1 SV=4	1	1420.69	0.966	107.8	88.9	107.2	103.5	108.6	84	15073.7	12433.1	14983.1	14468.2	15176.1	11746.2	13078.6	12433.1	10828.2	11145.1	11187.5	7737.22	High	High	High	High	High	High	High	0.0002165	0.0003289	22	38.1
[R].SGKGPSFAEAK.[E]	1xBiotin [K3]	2	Q9H7E2	Q9H7E2 [414-424]	Q9H7E2 1xBiotin [K416]	Tudor domain-containing protein 3 OS=Homo sapiens OX=9606 GN=TDRD3 PE=1 SV=1	1	1304.63	0.963	91.8	102.5	97.9	89.2	130.2	88.4	14411.6	16092.8	15359.2	13995.9	20429	13882	12504.1	16092.8	11100	10781.3	15059.8	9144.06	High	Peak Found	Peak Found	Peak Found	Peak Found	High	High	0.0007653	0.006052	15	30.14
[R].AQGGQTQSPTKSHTPSPTSPK.[S]	1xBiotin [K11]	12	P40123	P40123 [294-314]	P40123 1xBiotin [K304]	Adenylyl cyclase-associated protein 2 OS=Homo sapiens OX=9606 GN=CAP2 PE=1 SV=1	1	2348.13	0.963	89.7	84.6	134	84.4	120.9	86.3	44885.2	42359.4	67079.8	42262.1	60508.5	43210	38944.4	42359.4	48477.9	32555.2	44605.6	28462.4	High	High	High	High	High	High	High	0.0002165	1.405e-06	42	21.31
[R].FLVKGAQGGLLR.[K]	1xBiotin [K4]	6	Q6NS38	Q6NS38 [4-15]	Q6NS38 1xBiotin [K7]	DNA oxidative demethylase ALKBH2 OS=Homo sapiens OX=9606 GN=ALKBH2 PE=1 SV=1	1	1484.84	0.962	116.4	91.4	95.8	92.2	120	84.2	67002.7	52624.1	55169.3	53078.4	69092.6	48489.8	58134.6	52624.1	39870.3	40887.2	50933.5	31940.2	High	High	High	High	High	High	High	0.0002165	5.946e-06	32	44.82
[K].ISKGANPVEIR.[R]	1xBiotin [K3]	9	P10809	P10809 [131-141]	P10809 1xBiotin [K133]	60 kDa heat shock protein, mitochondrial OS=Homo sapiens OX=9606 GN=HSPD1 PE=1 SV=2	1	1409.76	0.962	80.3	92.7	127.3	134.6	87.9	77.2	76957	88863.8	122034	129097	84308.9	74005	66771.3	88863.8	88192.7	99445.3	62150.7	48747	High	High	High	High	High	High	High	0.0002165	1.629e-06	57	34.67
[M].SKSESPKEPEQLR.[K]	1xAcetyl [N-Term]; 1xBiotin [K2]	15	P09651	P09651 [2-14]	P09651 1xAcetyl [N-Term]; 1xBiotin [K3]	Heterogeneous nuclear ribonucleoprotein A1 OS=Homo sapiens OX=9606 GN=HNRNPA1 PE=1 SV=5	2	1782.87	0.961	101.7	93.8	104.8	115.4	94.1	90.2	459164	423559	473412	521303	425162	407251	398391	423559	342130	401569	313420	268256	High	High	High	High	High	High	High	0.0002165	2.405e-06	53	29.43
[K].SVGKGLQVK.[A]	1xBiotin [K4]	8	Q13428	Q13428 [717-725]	Q13428 1xBiotin [K720]	Treacle protein OS=Homo sapiens OX=9606 GN=TCOF1 PE=1 SV=3	1	1141.64	0.961	96.1	107.3	102.2	103.1	96.8	94.5	65409.3	72993.9	69542.1	70165.6	65860.1	64303.7	56752	72993.9	50257.4	54049.8	48550.6	42356.8	High	High	High	High	High	High	High	0.0002165	0.0006681	26	30.75
[R].DTPAKNAQK.[S]	1xBiotin [K5]	2	P06748	P06748 [198-206]	P06748 1xBiotin [K202]	Nucleophosmin OS=Homo sapiens OX=9606 GN=NPM1 PE=1 SV=2	1	1198.59	0.96	102.5	64.1	124.7	119.1	98.4	91.2	22838.5	14285.7	27804	26554.8	21933.9	20327	19815.7	14285.7	20093.7	20455.6	16169.2	13389.4	Peak Found	Peak Found	High	Peak Found	High	Peak Found	High	0.002118	0.01863	8	17.91
[K].TGGDNKTLLHLGSSAPGK.[E]	1xBiotin [K6]	10	Q5SW79	Q5SW79 [712-729]	Q5SW79 1xBiotin [K717]	Centrosomal protein of 170 kDa OS=Homo sapiens OX=9606 GN=CEP170 PE=1 SV=1	1	1979	0.96	104.4	110	91.5	105.5	104.7	83.9	162362	170982	142340	164084	162742	130399	140873	170982	102868	126397	119970	85893.4	High	High	High	High	High	High	High	0.0002165	3.31e-07	53	36.95
[K].KVAVATPAK.[K]	1xBiotin [K1]	12	P19338	P19338 [71-79]	P19338 1xBiotin [K71]	Nucleolin OS=Homo sapiens OX=9606 GN=NCL PE=1 SV=3	1	1110.63	0.959	96	93.1	114.5	89.3	105.4	101.6	110144	106767	131370	102430	120932	116594	95566.1	106767	94939.9	78903.9	89148.6	76800.2	High	High	High	High	High	High	High	0.0002165	9.499e-06	42	25.24
[K].VNTGFLMSSYKVEAK.[G]	1xBiotin [K11]	7	Q7Z6K5	Q7Z6K5 [91-105]	Q7Z6K5 1xBiotin [K101]	Arpin OS=Homo sapiens OX=9606 GN=ARPIN PE=1 SV=1	1	1899.93	0.959	97.8	134.3	82.6	106.8	79.2	99.3	41001.7	56262.8	34619.3	44740.9	33199.1	41599.7	35574.9	56262.8	25019	34464.6	24473.7	27401.7	High	High	High	High	High	High	High	0.0002165	2.369e-06	56	46.7
[K].EKYIDQEELNK.[T]	1xBiotin [K2]	5	P08238	P08238 [274-284]	P08238 1xBiotin [K275]	Heat shock protein HSP 90-beta OS=Homo sapiens OX=9606 GN=HSP90AB1 PE=1 SV=4	1	1634.77	0.958	97.8	101.7	109.2	97.5	72.6	121.1	18139.7	18857.7	20248	18074.5	13452.8	22459	15738.8	18857.7	14633	13923.1	9917.12	14793.7	High	High	High	High	High	Peak Found	High	0.0002165	6.173e-05	19	34.43
[K].NSQDVLKTFK.[V]	1xBiotin [K7]	12	Q9UPQ0	Q9UPQ0 [546-555]	Q9UPQ0 1xBiotin [K552]	LIM and calponin homology domains-containing protein 1 OS=Homo sapiens OX=9606 GN=LIMCH1 PE=1 SV=4	1	1405.71	0.958	96.2	90.4	119.3	119.5	88.1	86.6	279362	262415	346310	346871	255825	251476	242388	262415	250274	267201	188589	165647	High	High	High	High	High	High	High	0.0002165	2.086e-06	54	38.93
[K].NMVKSADGVIVSGVK.[D]	1xBiotin [K4]	6	Q9UNH7	Q9UNH7 [190-204]	Q9UNH7 1xBiotin [K193]	Sorting nexin-6 OS=Homo sapiens OX=9606 GN=SNX6 PE=1 SV=1	1	1729.9	0.958	133.2	82.6	95.1	79.1	98.7	111.4	75499.9	46813.4	53920.3	44854.6	55939.9	63156	65507.1	46813.4	38967.6	34552.2	41237.7	41600.8	High	High	High	High	High	High	High	0.0002165	9.57e-08	55	40.25
[R].SPAKTIAPQNAPR.[D]	1xBiotin [K4]	6	Q9NYF8	Q9NYF8 [300-312]	Q9NYF8 1xBiotin [K303]	Bcl-2-associated transcription factor 1 OS=Homo sapiens OX=9606 GN=BCLAF1 PE=1 SV=2	1	1576.83	0.958	111.4	67.3	126.3	90.5	120.9	83.7	39521	23861.3	44793.3	32106.1	42905.3	29685.1	34290.2	23861.3	32371.7	24731.9	31628.9	19553.5	Peak Found	High	High	High	High	High	High	0.0002165	6.849e-05	37	29.36
[R].EKSVLTPLR.[G]	1xBiotin [K2]	2	O75152	O75152 [574-582]	O75152 1xBiotin [K575]	Zinc finger CCCH domain-containing protein 11A OS=Homo sapiens OX=9606 GN=ZC3H11A PE=1 SV=3	1	1268.7	0.957	91.4	85.7	126.2	82	106.9	107.8	23826.9	22338.9	32907.4	21388.7	27869.4	28120	20673.3	22338.9	23781.9	16476.1	20544.7	18522.6	Peak Found	High	High	Peak Found	Peak Found	Peak Found	High	0.001689	0.009617	11	39.74
[R].MNIGKPNAK.[D]	1xBiotin [K5]	1	Q96L91	Q96L91 [1047-1055]	Q96L91 1xBiotin [K1051]	E1A-binding protein p400 OS=Homo sapiens OX=9606 GN=EP400 PE=1 SV=4	0	1198.61	0.957	85.1	116.1	108.8	104.1	121.6	64.2	7297.19	9953.72	9328.71	8922.93	10425.9	5507.63	6331.37	9953.72	6741.76	6873.49	7685.72		Peak Found	Peak Found	Peak Found	Peak Found	High	Not Found	High	0.00185	0.0152	7	31.3
[K].KCPTPMQNEIGK.[I]	1xBiotin [K1]; 1xCarbamidomethyl [C2]	2	Q06190	Q06190 [460-471]	Q06190 1xBiotin [K460]	Serine/threonine-protein phosphatase 2A regulatory subunit B'' subunit alpha OS=Homo sapiens OX=9606 GN=PPP2R3A PE=1 SV=1	1	1628.76	0.956	127.5	96.5	80	105.2	114.3	76.5	16964.4	12839.7	10647.2	13993.1	15201.3	10174.5	14719.1	12839.7	7694.65	10779.1	11206.1	6701.95	High	Peak Found	Peak Found	Peak Found	High	Peak Found	High	0.0009105	0.006374	15	31.42
[K].TGFGGKFGVQSER.[Q]	1xBiotin [K6]	11	Q14247	Q14247 [267-279]	Q14247 1xBiotin [K272]	Src substrate cortactin OS=Homo sapiens OX=9606 GN=CTTN PE=1 SV=2	1	1595.76	0.954	82	97.5	131	82.5	114	93	152400	181286	243613	153296	211861	172904	132230	181286	176057	118087	156179	113892	High	High	High	High	High	High	High	0.0002165	9.734e-09	85	40.66
[R].GICDYFPSPSKTSLPLSPVK.[T]	1xBiotin [K11]; 1xCarbamidomethyl [C3]	2	Q86XL3	Q86XL3 [252-271]	Q86XL3 1xBiotin [K262]	Ankyrin repeat and LEM domain-containing protein 2 OS=Homo sapiens OX=9606 GN=ANKLE2 PE=1 SV=4	1	2419.2	0.953	165.1	109.7	40.3	56.3	124.2	104.5	10246.2	6806.76	2498.31	3493.15	7708.13	6484.39	8890.04	6806.76					High	High	Not Found	Not Found	Not Found	Not Found	High	0.00131	0.008399	7	53.64
[K].SSGSAVGGKGIAPASPMLGNASNPNK.[A]	1xBiotin [K9]	7	P27448	P27448 [455-480]	P27448 1xBiotin [K463]	MAP/microtubule affinity-regulating kinase 3 OS=Homo sapiens OX=9606 GN=MARK3 PE=1 SV=5	1	2595.27	0.952	112.2	95.4	105.8	123	100.8	62.8	118404	100683	111652	129813	106344	66249.5	102732	100683	80689.8	99997.1	78394.5	43638.5	High	High	High	High	High	High	High	0.0002165	1.053e-07	48	38.58
[K].TSTPKINFVGGNK.[L]	1xBiotin [K5]	5	Q96KR1	Q96KR1 [497-509]	Q96KR1 1xBiotin [K501]	Zinc finger RNA-binding protein OS=Homo sapiens OX=9606 GN=ZFR PE=1 SV=2	1	1588.82	0.952	89.1	83	104.5	70	168.5	84.8	20467.1	19074.4	23995.9	16086.1	38705.8	19484.2	17758.2	19074.4	17341.6	12391.4	28533	12834.2	Peak Found	High	High	High	High	High	High	0.0002165	2.295e-06	34	38.41
[R].KGPELPLVPVK.[R]	1xBiotin [K1]	9	Q96DI7	Q96DI7 [8-18]	Q96DI7 1xBiotin [K8]	U5 small nuclear ribonucleoprotein 40 kDa protein OS=Homo sapiens OX=9606 GN=SNRNP40 PE=1 SV=1	1	1402.81	0.951	141.7	87.5	95.7	92.9	99	83.2	58269.9	35951.9	39344.2	38174.5	40714.8	34193.2	50557.6	35951.9	28433.6	29406.5	30014.1	22523	High	High	High	High	High	High	High	0.0002165	2.325e-06	31	44.85
[K].KCDLISIPK.[K]	1xBiotin [K1]; 1xCarbamidomethyl [C2]	6	Q9ULV4	Q9ULV4 [419-427]	Q9ULV4 1xBiotin [K419]	Coronin-1C OS=Homo sapiens OX=9606 GN=CORO1C PE=1 SV=1	1	1299.68	0.951	96.2	99.6	117.4	94.6	92.1	100.1	66136.1	68467.7	80732.8	65087.3	63358.5	68872.4	57382.7	68467.7	58344.8	50137.9	46706.5	45366.2	High	High	High	High	High	High	High	0.0002165	1.938e-06	44	41.55
[K].HGFSDNQKLWER.[N]	1xBiotin [K8]	9	Q8WW12	Q8WW12 [153-164]	Q8WW12 1xBiotin [K160]	PEST proteolytic signal-containing nuclear protein OS=Homo sapiens OX=9606 GN=PCNP PE=1 SV=2	1	1742.81	0.95	97.6	91	117.8	115.9	91.2	86.5	53792.3	50167.3	64933.6	63870.1	50281.8	47657	46672.6	50167.3	46926.8	49200.3	37066.6	31391.6	High	High	High	High	High	High	High	0.0002165	5.867e-05	31	37.28
[K].NKSILISSVASVHHANGLAK.[S]	1xBiotin [K2]	11	Q13620	Q13620 [159-178]	Q13620 1xBiotin [K160]	Cullin-4B OS=Homo sapiens OX=9606 GN=CUL4B PE=1 SV=4	1	2272.22	0.95	142.4	86.4	81.8	77.7	95.9	115.9	249810	151598	143494	136261	168238	203339	216746	151598	103702	104964	124021	133939	High	High	High	High	High	High	High	0.0002165	1.83e-07	48	39.13
[R].GLYDGPVCEVSVTPKTVTPASSAK.[T]	1xBiotin [K15]; 1xCarbamidomethyl [C8]	15	Q16555	Q16555 [497-520]	Q16555 1xBiotin [K511]	Dihydropyrimidinase-related protein 2 OS=Homo sapiens OX=9606 GN=DPYSL2 PE=1 SV=1	1	2689.32	0.949	97.1	81.4	137.4	102.1	89.8	92.2	169886	142327	240350	178529	156979	161237	147400	142327	173698	137524	115722	106207	High	High	High	High	High	High	High	0.0002165	6.297e-06	32	43.58
[R].IQPEEKPVEVSPAVTKGLYIAK.[Q]	1xBiotin [K16]	11	Q8N0X7	Q8N0X7 [460-481]	Q8N0X7 1xBiotin [K475]	Spartin OS=Homo sapiens OX=9606 GN=SPART PE=1 SV=1	1	2622.42	0.949	105.9	115.3	87	109.4	93.9	88.5	97304.8	105903	79898.6	100491	86230.4	81268.2	84426	105903	57741.9	77409.6	63567.1	53531.3	High	High	High	High	High	High	High	0.0002165	5.873e-08	57	43.87
[R].QQQYKFLPSELR.[D]	1xBiotin [K5]	17	Q9Y490	Q9Y490 [2527-2538]	Q9Y490 1xBiotin [K2531]	Talin-1 OS=Homo sapiens OX=9606 GN=TLN1 PE=1 SV=3	1	1762.89	0.948	117.3	117	79.9	111.2	81.3	93.4	170432	169969	116047	161545	118076	135669	147875	169969	83866	124441	87042.7	89365.1	High	High	High	High	High	High	High	0.0002165	1.269e-06	54	46.86
[R].DLKIQWMTK.[L]	1xBiotin [K3]	4	P29144	P29144 [1027-1035]	P29144 1xBiotin [K1029]	Tripeptidyl-peptidase 2 OS=Homo sapiens OX=9606 GN=TPP2 PE=1 SV=4	1	1388.71	0.947	115.6	99.3	91.3	113.5	94.1	86.2	19619.5	16857.4	15497.2	19273.1	15964.9	14637	17022.8	16857.4	11199.7	14846.4	11769	9641.37	High	High	Peak Found	High	Peak Found	High	High	0.0002165	0.0004112	24	48.72
[R].KGAAPAPPGK.[T]	1xBiotin [K1]	12	Q13428	Q13428 [384-393]	Q13428 1xBiotin [K384]	Treacle protein OS=Homo sapiens OX=9606 GN=TCOF1 PE=1 SV=3	1	1119.6	0.947	95	84.1	126.8	98.5	120	75.5	152101	134710	202992	157801	192227	120942	131970	134710	146700	121556	141706	79664.4	High	High	High	High	High	High	High	0.0002165	2.647e-07	67	21.32
[K].AIAEHVKGIHPISDSK.[I]	1xBiotin [K7]	12	Q9C0I3	Q9C0I3 [402-417]	Q9C0I3 1xBiotin [K408]	Serine-rich coiled-coil domain-containing protein 1 OS=Homo sapiens OX=9606 GN=CCSER1 PE=1 SV=2	1	1928.01	0.947	84.5	101.6	110	131.6	96.3	75.9	164575	198008	214365	256411	187507	147926	142793	198008	154919	197518	138226	97438.6	High	High	High	High	High	High	High	0.0002165	2.73e-05	29	31.03
[K].HFNYNKIVEHQNLSK.[K]	1xBiotin [K6]	6	Q9H501	Q9H501 [722-736]	Q9H501 1xBiotin [K727]	ESF1 homolog OS=Homo sapiens OX=9606 GN=ESF1 PE=1 SV=1	1	2097.03	0.945	88.9	115	106.6	108.7	92.8	88.1	55328.9	71582.1	66390.5	67652.2	57769.4	54848.6	48005.9	71582.1	47979.8	52113.7	42586.3	36128.8	High	High	High	High	High	High	High	0.0002165	4.426e-06	26	34.15
[K].KSTVLQQQYNR.[V]	1xBiotin [K1]	6	Q9Y490	Q9Y490 [428-438]	Q9Y490 1xBiotin [K428]	Talin-1 OS=Homo sapiens OX=9606 GN=TLN1 PE=1 SV=3	1	1590.81	0.945	66	176.9	91.6	114.9	88.3	62.4	13020.6	34901	18068.8	22676.3	17418.8	12304.5	11297.2	34901	13058.1	17467.9	12840.8	8104.97	High	High	High	High	High	High	High	0.0002165	1.722e-05	39	31.06
[K].EILTGTKCIWVK.[A]	1xBiotin [K7]; 1xCarbamidomethyl [C8]	1	Q2TAC6	Q2TAC6 [773-784]	Q2TAC6 1xBiotin [K779]	Kinesin-like protein KIF19 OS=Homo sapiens OX=9606 GN=KIF19 PE=2 SV=2	1	1673.88	0.945	98.5	139.3	62.5	84.7	121.9	93.1	6455.77	9125.35	4091.24	5550.53	7983.38	6099.44		9125.35					Not Found	High	Not Found	Not Found	Not Found	Not Found	High	0.001942	0.01593	4	47.22
[R].TFSLKGMTTK.[L]	1xBiotin [K5]	5	O95219	O95219 [352-361]	O95219 1xBiotin [K356]	Sorting nexin-4 OS=Homo sapiens OX=9606 GN=SNX4 PE=1 SV=1	1	1339.67	0.944	102.4	92.2	88.7	85.3	147.6	83.8	21873.9	19703.8	18953.5	18215.4	31522.4	17900.6	18978.8	19703.8	13697.5	14031.6	23237.6	11791.1	High	Peak Found	High	High	High	High	High	0.000354	0.001271	13	42.55
[K].SSTHNKPSEGKAANPK.[M]	1xBiotin [K11]	5	Q9NUQ6	Q9NUQ6 [391-406]	Q9NUQ6 1xBiotin [K401]	SPATS2-like protein OS=Homo sapiens OX=9606 GN=SPATS2L PE=1 SV=2	1	1878.91	0.944	116.4	76.5	120.1	86.6	113.4	87.1	30915.4	20315.3	31908.3	23008.1	30122.2	23135.7	26823.6	20315.3	23059.8	17723.5	22205.4	15239.5	Peak Found	High	High	High	Peak Found	Peak Found	High	0.000354	0.001576	12	13.45
[R].KGLLPTPDEFPR.[F]	1xBiotin [K1]	12	Q9C0J8	Q9C0J8 [1161-1172]	Q9C0J8 1xBiotin [K1161]	pre-mRNA 3' end processing protein WDR33 OS=Homo sapiens OX=9606 GN=WDR33 PE=1 SV=2	1	1595.83	0.944	121	103.8	79.5	109	88.6	98	27438.6	23551.4	18032.2	24731	20100.5	22223.3	23806.9	23551.4	13031.7	19050.8	14817.7	14638.4	High	High	High	High	High	High	High	0.0002165	6.913e-06	27	48.06
[R].SHSGLSKGSVLSER.[D]	1xBiotin [K7]	6	Q9NVM6	Q9NVM6 [258-271]	Q9NVM6 1xBiotin [K264]	DnaJ homolog subfamily C member 17 OS=Homo sapiens OX=9606 GN=DNAJC17 PE=1 SV=1	1	1669.83	0.944	96.9	105.9	113.6	102.8	73.6	107.2	32300.5	35298.6	37867.1	34276.2	24543.6	35731.6	28025.4	35298.6	27366.2	26403.5	18093	23536.4	High	High	High	High	High	High	High	0.0002165	8.134e-06	37	33.47
[K].ELSSEPQTPPAQKGTVPLPTISGHR.[E]	1xBiotin [K13]	15	P78559	P78559 [497-521]	P78559 1xBiotin [K509]	Microtubule-associated protein 1A OS=Homo sapiens OX=9606 GN=MAP1A PE=1 SV=6	1	2853.46	0.943	97.1	95	89.6	89.7	146.2	82.4	109686	107398	101213	101322	165267	93148	95168.2	107398	73145.8	78050	121831	61356.5	High	High	High	High	High	High	High	0.0002165	5.47e-08	42	40.01
[K].TQPTSLPKQPAPTTIGGLNK.[K]	1xBiotin [K8]	8	P27816	P27816 [719-738]	P27816 1xBiotin [K726]	Microtubule-associated protein 4 OS=Homo sapiens OX=9606 GN=MAP4 PE=1 SV=3	1	2275.21	0.943	124.1	100.6	94.5	95.1	117	68.8	81836.8	66351.4	62319.6	62710.1	77174.2	45350.7	71005.3	66351.4	45037.7	48306.6	56891.1	29872.4	High	High	High	High	High	High	High	0.0002165	6.013e-05	29	38.46
[K].KHVNPVQALSEFK.[A]	1xBiotin [K1]	15	P35221	P35221 [889-901]	P35221 1xBiotin [K889]	Catenin alpha-1 OS=Homo sapiens OX=9606 GN=CTNNA1 PE=1 SV=1	1	1722.9	0.943	85.9	104.4	119.3	108.6	81	100.9	84552	102730	117446	106884	79696.5	99277.3	73361.1	102730	84877	82334.9	58750.5	65393.9	High	High	High	High	High	High	High	0.0002165	2.365e-06	36	43.48
[K].SAVGFDYQGKTEK.[H]	1xBiotin [K10]	6	Q14247	Q14247 [172-184]	Q14247 1xBiotin [K181]	Src substrate cortactin OS=Homo sapiens OX=9606 GN=CTTN PE=1 SV=2	1	1655.77	0.942	88	102.4	119.6	112.8	94.3	82.9	59011.5	68692.8	80217	75611.9	63204.5	55604.5	51201.1	68692.8	57972	58245.2	46592.9	36626.6	High	High	High	High	High	High	High	0.0002165	1.398e-06	62	35.68
[R].SLKTQLSQGR.[S]	1xBiotin [K3]	6	Q8ND56	Q8ND56 [172-181]	Q8ND56 1xBiotin [K174]	Protein LSM14 homolog A OS=Homo sapiens OX=9606 GN=LSM14A PE=1 SV=3	1	1343.71	0.942	99	96.6	123.4	116.2	61.9	102.9	54687.9	53375.5	68182.6	64219.5	34208.3	56850.1	47449.7	53375.5	49274.9	49469.4	25217.6	37447.1	High	High	High	High	High	High	High	0.000354	0.001079	21	35.91
[R].LDNLLNMAYGVKR.[FL]	1xBiotin [K12]	2	Q12926	Q12926 [239-251]	Q12926 1xBiotin [K250]	ELAV-like protein 2 OS=Homo sapiens OX=9606 GN=ELAVL2 PE=1 SV=2	1	1732.89	0.942	123.6	146.2	28.9	137.7	76.9	86.7	11354.1	13438.7	2654.05	12655.3	7063.96	7970.73	9851.36	13438.7		9748.57	5207.4	5250.31	Peak Found	High	Not Found	High	Peak Found	Peak Found	High	0.0002165	0.000254	30	51.72
[R].SGSISVKIIR.[H]	1xBiotin [K7]	9	Q8TF01	Q8TF01 [724-733]	Q8TF01 1xBiotin [K730]	Arginine/serine-rich protein PNISR OS=Homo sapiens OX=9606 GN=PNISR PE=1 SV=2	1	1285.73	0.94	101	116.9	94.2	94.9	121.2	71.7	86596.7	100247	80757.7	81388.4	103940	61512.5	75135.2	100247	58362.8	62694.9	76622.1	40518.2	High	High	High	High	High	High	High	0.0002165	1.983e-07	76	39.89
[K].LSGPSLKMPSLEISAPK.[V]	1xBiotin [K7]; 1xOxidation [M8]	3	Q09666	Q09666 [4899-4915]	Q09666 1xBiotin [K4905]	Neuroblast differentiation-associated protein AHNAK OS=Homo sapiens OX=9606 GN=AHNAK PE=1 SV=2	1	1997.04	0.94	94.8	95.1	114	124.8	89.3	82	9232.09	9255.76	11094.2	12145.7	8697.53	7983.27	8010.18	9255.76	8017.63	9356.02	6411.63		Peak Found	High	Peak Found	High	Peak Found	Not Found	High	0.0002165	0.000417	17	44.38
[K].LSSKNVSGQTDK.[C]	1xBiotin [K4]	7	Q5SW79	Q5SW79 [764-775]	Q5SW79 1xBiotin [K767]	Centrosomal protein of 170 kDa OS=Homo sapiens OX=9606 GN=CEP170 PE=1 SV=1	1	1489.73	0.939	97	117.3	102.8	110.2	73.3	99.5	26160	31630.7	27718.6	29713	19781.4	26837.5	22697.6	31630.7	20031.9	22888.4	14582.4	17677.9	High	High	High	High	High	High	High	0.0002165	2.602e-06	48	23.5
[K].EVALVKDVR.[W]	1xBiotin [K6]	2	P27816	P27816 [313-321]	P27816 1xBiotin [K318]	Microtubule-associated protein 4 OS=Homo sapiens OX=9606 GN=MAP4 PE=1 SV=3	1	1254.69	0.939	84.4	99.2	124.3	104.2	116.7	71.3	10143.7	11926.1	14947.4	12525.7	14036.5	8567.71	8801.1	11926.1	10802.4	9648.78	10347.4	5643.54	High	High	Peak Found	Peak Found	Peak Found	Peak Found	High	0.000354	0.001463	20	37.65
[K].GKSLEIQKPAVAPR.[H]	1xBiotin [K2]	6	P48634	P48634 [28-41]	P48634 1xBiotin [K29]	Protein PRRC2A OS=Homo sapiens OX=9606 GN=PRRC2A PE=1 SV=3	1	1719.96	0.939	91.8	89.4	130.3	94.9	83.9	109.7	43171.4	42003.9	61240	44617.3	39438.2	51552.3	37457.5	42003.9	44257.5	34369.5	29072.9	33957.5	High	High	High	High	High	High	High	0.0002165	1.061e-05	30	33.36
[K].EKTATCHSSSSPPIDAASAEPYGFR.[A]	1xBiotin [K2]; 1xCarbamidomethyl [C6]	8	P46821	P46821 [1809-1833]	P46821 1xBiotin [K1810]	Microtubule-associated protein 1B OS=Homo sapiens OX=9606 GN=MAP1B PE=1 SV=2	1	2892.29	0.938	104	108.1	102.7	108.5	79.2	97.6	52470.9	54567.1	51819.3	54743.9	39970.7	49234.8	45526.1	54567.1	37449.3	42170.1	29465.5	32430.9	High	High	High	High	High	High	High	0.0002165	9.872e-07	58	36.51
[R].KSIDPALSMLIK.[S]	1xBiotin [K1]	5	Q9H501	Q9H501 [822-833]	Q9H501 1xBiotin [K822]	ESF1 homolog OS=Homo sapiens OX=9606 GN=ESF1 PE=1 SV=1	1	1541.84	0.938	122.2	104.8	79.6	114.7	91.6	87.1	26748.2	22925.6	17406.7	25095.3	20044.1	19065.1	23208	22925.6	12579.7	19331.3	14776.1	12558.1	High	High	Peak Found	High	High	High	High	0.0002165	1.032e-06	36	53.06
[R].VGTHGGTLSSYIVKNIALDK.[T]	1xBiotin [K14]	5	Q9NW82	Q9NW82 [577-596]	Q9NW82 1xBiotin [K590]	WD repeat-containing protein 70 OS=Homo sapiens OX=9606 GN=WDR70 PE=1 SV=1	1	2299.21	0.937	109.7	144.1	66	110.1	67.3	102.7	44329.4	58257.6	26669.3	44514.8	27213.9	41523.3	38462.2	58257.6	19273.6	34290.5	20061.5	27351.4	Peak Found	High	High	High	High	High	High	0.0002165	5.469e-05	28	48.21
[K].WTSQHSNTQTLGK.[-]	1xBiotin [K13]	7	Q6PKG0	Q6PKG0 [1084-1096]	Q6PKG0 1xBiotin [K1096]	La-related protein 1 OS=Homo sapiens OX=9606 GN=LARP1 PE=1 SV=2	0	1713.8	0.933	93.1	93.8	129.1	88.5	120.5	75	59377	59819.5	82352.5	56444.3	76860.7	47807.1	51518.1	59819.5	59515.3	43480	56660	31490.5	Peak Found	High	Peak Found	High	High	High	High	0.0002165	0.0005494	10	31.24
[R].SQHLDNFSNQIGK.[H]	1xBiotin [K13]	1	P12259	P12259 [377-389]	P12259 1xBiotin [K389]	Coagulation factor V OS=Homo sapiens OX=9606 GN=F5 PE=1 SV=4	0	1713.8	0.933	93.1	93.8	129.1	88.5	120.5	75	59377	59819.5	82352.5	56444.3	76860.7	47807.1	51518.1	59819.5	59515.3	43480	56660	31490.5	Peak Found	Peak Found	Peak Found	High	Peak Found	Peak Found	High	0.002457	0.0239	4	31.24
[R].LTAMKAAFQSQYK.[S]	1xBiotin [K5]	5	Q86XP3	Q86XP3 [696-708]	Q86XP3 1xBiotin [K700]	ATP-dependent RNA helicase DDX42 OS=Homo sapiens OX=9606 GN=DDX42 PE=1 SV=1	1	1712.85	0.933	133	38.6	108.3	124	95	101.1	20800	6038.26	16936.4	19382	14845.2	15806.3	18047		12239.8	14930.3	10943.6	10411.6	Peak Found	High	High	High	High	High	High	0.0002165	4.818e-06	37	41.91
[K].LTTTGQVTSPVKGASFVTSTNPR.[K]	1xBiotin [K12]	8	P49916	P49916 [202-224]	P49916 1xBiotin [K213]	DNA ligase 3 OS=Homo sapiens OX=9606 GN=LIG3 PE=1 SV=2	1	2575.32	0.933	96	104.1	104.1	67.3	131.4	97.1	45216.5	49075.5	49061.7	31704.7	61906.2	45779.7	39231.9	49075.5	35456.4	24422.7	45635.9	30155	High	High	High	High	High	High	High	0.0002165	1.38e-08	38	41.41
[R].KGLFPFTHVK.[I]	1xBiotin [K1]	17	P46109	P46109 [283-292]	P46109 1xBiotin [K283]	Crk-like protein OS=Homo sapiens OX=9606 GN=CRKL PE=1 SV=1	1	1399.76	0.933	66.5	108.7	129.3	101.4	91.3	102.7	76706.8	125381	149104	116962	105265	118412	66554.3	125381	107756	90097.5	77599.3	77997.9	High	High	High	High	High	High	High	0.0002165	0.0001105	21	43.62
[K].GTLGKFTVPMLK.[E]	1xBiotin [K5]	1	P12956	P12956 [571-582]	P12956 1xBiotin [K575]	X-ray repair cross-complementing protein 6 OS=Homo sapiens OX=9606 GN=XRCC6 PE=1 SV=2	1	1517.82	0.932	120.8	100	88.1	112.5	73.4	105.2	26760	22163.8	19518.9	24934.5	16263.6	23311.6	23218.2	22163.8	14106.1	19207.5	11989.2	15355.3	Peak Found	High	Peak Found	Peak Found	Peak Found	Peak Found	High	0.0002165	0.0006778	13	52.59
[K].SKLATPEDK.[Q]	1xBiotin [K2]	6	Q99719	Q99719 [9-17]	Q99719 1xBiotin [K10]	Septin-5 OS=Homo sapiens OX=9606 GN=SEPTIN5 PE=1 SV=1	1	1214.61	0.931	92.1	95.1	125.9	79.1	90.5	117.3	33710.9	34822.7	46087.6	28965.8	33114.8	42927.8	29249.1	34822.7	33307.1	22312.9	24411.5	28276.5	High	High	High	High	High	High	High	0.0002165	0.0006817	26	27.13
[K].TNTTASAKVAPVR.[V]	1xBiotin [K8]	4	Q13428	Q13428 [648-660]	Q13428 1xBiotin [K655]	Treacle protein OS=Homo sapiens OX=9606 GN=TCOF1 PE=1 SV=3	1	1541.81	0.93	100	82	127.4	93	91.9	105.6	9061.35	7433.05	11546.9	8429.98	8328.69	9573.54	7862.04	7433.05	8344.83	6493.76	6139.73	6306.08	High	Peak Found	Peak Found	High	High	High	High	0.0002165	3.044e-05	55	28.88
[R].DLYDAGVKR.[K]	1xBiotin [K8]	5	P07355	P07355 [197-205]	P07355 1xBiotin [K204]	Annexin A2 OS=Homo sapiens OX=9606 GN=ANXA2 PE=1 SV=2	1	1262.62	0.929	89.8	91.6	113.8	137.7	83.7	83.4	10455.6	10660.5	13237.7	16021.6	9737.69	9710.44	9071.77	10660.5	9566.74	12341.7	7178.41	6396.26	High	High	Peak Found	High	High	High	High	0.001582	0.009098	5	35.12
[K].YITKSVTVTQK.[V]	1xBiotin [K4]	11	P07197	P07197 [872-882]	P07197 1xBiotin [K875]	Neurofilament medium polypeptide OS=Homo sapiens OX=9606 GN=NEFM PE=1 SV=3	1	1493.8	0.928	79	134.8	100.8	90.3	93.5	101.6	73388.2	125338	93698.9	83934.1	86952	94395.8	63674.9	125338	67715.2	64655.9	64099.1	62178.4	High	High	High	High	High	High	High	0.0002165	5.192e-05	40	34.14
[R].QAAVPLVKVER.[V]	1xBiotin [K8]	6	Q14687	Q14687 [617-627]	Q14687 1xBiotin [K624]	Genetic suppressor element 1 OS=Homo sapiens OX=9606 GN=GSE1 PE=1 SV=3	1	1435.81	0.928	121.2	81.1	112.3	87.8	85.1	112.4	76351.6	51122.3	70756.3	55330.2	53643.2	70834.9	66246.1	51122.3	51134.8	42621.8	39544.6	46658.9	High	High	High	High	High	High	High	0.0002165	1.144e-05	45	38.88
[K].VYTQKGVLPSPAPLPPSSK.[D]	1xBiotin [K5]	15	Q2KJY2	Q2KJY2 [1091-1109]	Q2KJY2 1xBiotin [K1095]	Kinesin-like protein KIF26B OS=Homo sapiens OX=9606 GN=KIF26B PE=2 SV=1	1	2192.18	0.928	112.5	124.6	75.4	91.7	115.6	80.2	33974.5	37627.3	22770.4	27679.4	34901.7	24218.2	29477.8	37627.3	16455.9	21321.9	25728.7	15952.5	High	High	High	High	High	High	High	0.0002165	0.0003225	16	41.01
[R].SFGEKR.[Y]	1xBiotin [K5]	3	Q07157	Q07157 [1413-1418]	Q07157 1xBiotin [K1417]	Tight junction protein ZO-1 OS=Homo sapiens OX=9606 GN=TJP1 PE=1 SV=3	1	949.456	0.927	113.1	84.1	131.5	117.6	121.9	31.8	23620	17565.6	27448.1	24549.4	25457.8	6631.77	20493.8	17565.6	19836.5	18910.8	18767		Peak Found	Peak Found	High	High	High	Not Found	High	0.002457	0.02496	10	26.34
[K].LSGPSLKMPSLEISAPK.[V]	1xBiotin [K7]	9	Q09666	Q09666 [4899-4915]	Q09666 1xBiotin [K4905]	Neuroblast differentiation-associated protein AHNAK OS=Homo sapiens OX=9606 GN=AHNAK PE=1 SV=2	1	1981.05	0.926	116.1	117.9	78.8	107.5	116.6	63	40305.7	40934.6	27359.8	37323.5	40480.7	21863.1	34971.1	40934.6	19772.7	28750.9	29841.5	14401.2	High	High	Peak Found	High	High	High	High	0.0002165	6.904e-06	15	50.28
[K].VQAVHNLKMFWQSTPQHSTGPMK.[I]	1xBiotin [K8]	2	Q96AY4	Q96AY4 [2354-2376]	Q96AY4 1xBiotin [K2361]	Tetratricopeptide repeat protein 28 OS=Homo sapiens OX=9606 GN=TTC28 PE=1 SV=4	1	2878.39	0.924	71.1	142.8	93	126.4	101.1	65.7	3663.1	7358.24	4790.96	6513.99	5209.65	3385.21		7358.24					High	High	Not Found	Not Found	Not Found	Not Found	High	0.0002165	0.0001041	18	44.22
[K].GTVMVGKPSSHSQYTSSGSVSSSGSK.[S]	1xBiotin [K7]	7	Q15648	Q15648 [1070-1095]	Q15648 1xBiotin [K1076]	Mediator of RNA polymerase II transcription subunit 1 OS=Homo sapiens OX=9606 GN=MED1 PE=1 SV=4	0	2755.27	0.924	107.2	114.9	101.2	113.2	99	64.4	86962.1	93204	82139.5	91871.3	80326.4	52279.3	75452.2	93204	59361.3	70770.1	59214.9	34436.3	High	High	High	High	High	High	High	0.0002165	2.013e-07	43	30.24
[K].AYDKAVASFK.[H]	1xBiotin [K4]	6	Q16637	Q16637 [42-51]	Q16637 1xBiotin [K45]	Survival motor neuron protein OS=Homo sapiens OX=9606 GN=SMN1 PE=1 SV=1	1	1325.66	0.924	90.4	98.6	112	91.1	73.7	134.1	33514.3	36555	41534.8	33760.5	27332.9	49727.5	29078.6	36555	30016.7	26006.3	20149.2	32755.5	High	High	High	High	High	High	High	0.0002165	7.278e-05	50	36.34
[K].TAGNSEFLGKTPGQNAQK.[W]	1xBiotin [K10]	6	P78344	P78344 [32-49]	P78344 1xBiotin [K41]	Eukaryotic translation initiation factor 4 gamma 2 OS=Homo sapiens OX=9606 GN=EIF4G2 PE=1 SV=1	1	2074	0.924	95.9	113.2	96.2	88.5	102.8	103.4	27602.5	32581.5	27683	25491.4	29607.9	29764	23949.2	32581.5	20006.2	19636.5	21826.3	19605.5	High	High	High	High	High	High	High	0.0002165	0.0001045	34	34.85
[K].TEVNSGFFYKSAEER.[E]	1xBiotin [K10]	6	P40227	P40227 [242-256]	P40227 1xBiotin [K251]	T-complex protein 1 subunit zeta OS=Homo sapiens OX=9606 GN=CCT6A PE=1 SV=3	1	1989.9	0.923	116.7	95.1	102.8	107.7	106.5	71.2	31697	25827	27932.5	29267.9	28935.6	19329.5	27501.7	25827	20186.5	22545.6	21330.7	12732.3	High	High	High	High	High	High	High	0.0002165	8.716e-08	42	43
[R].TSDVGGYYYEKIER.[T]	1xBiotin [K11]	6	P46821	P46821 [1898-1911]	P46821 1xBiotin [K1908]	Microtubule-associated protein 1B OS=Homo sapiens OX=9606 GN=MAP1B PE=1 SV=2	1	1905.87	0.923	116.5	86.8	108.4	73.9	107.5	106.9	30904.5	23031.7	28767.2	19594.5	28526.8	28347.7	26814.1	23031.7	20789.8	15094	21029.3	18672.6	High	High	High	High	High	High	High	0.0002165	1.187e-06	56	42.38
[K].LSKIPSTPK.[L]	1xBiotin [K3]	6	Q9HC35	Q9HC35 [195-203]	Q9HC35 1xBiotin [K197]	Echinoderm microtubule-associated protein-like 4 OS=Homo sapiens OX=9606 GN=EML4 PE=1 SV=3	1	1196.67	0.923	90.4	104.9	111.7	121.8	87.7	83.5	16605.9	19258.7	20503.8	22364.9	16104	15326.7	14408	19258.7	14817.9	17228.1	11871.5	10095.7	High	High	High	High	High	High	High	0.000354	0.002005	26	32.62
[R].TLLIKTVETR.[D]	1xBiotin [K5]	14	P08670	P08670 [441-450]	P08670 1xBiotin [K445]	Vimentin OS=Homo sapiens OX=9606 GN=VIM PE=1 SV=4	1	1399.8	0.923	97	105.5	106.2	97.3	110.2	83.8	2.16621e+06	2.35505e+06	2.37049e+06	2.17342e+06	2.46104e+06	1.87037e+06	1.8795e+06	2.35505e+06	1.71313e+06	1.67423e+06	1814225	1.23201e+06	High	High	High	High	High	High	High	0.0002165	4.565e-06	52	42.99
[K].ALGKSTVVPVPYEK.[M]	1xBiotin [K4]	6	P78347	P78347 [127-140]	P78347 1xBiotin [K130]	General transcription factor II-I OS=Homo sapiens OX=9606 GN=GTF2I PE=1 SV=2	1	1713.92	0.922	125.2	86.3	95.9	103.2	115.5	73.9	95635.1	65928	73249.1	78841.3	88210.7	56483.8	82977.4	65928	52936.4	60732.8	65027	37205.8	High	High	High	High	High	High	High	0.0002165	4.957e-07	45	41.74
[K].AAFQSQYKSHFVAASLSNQK.[A]	1xBiotin [K8]	15	Q86XP3	Q86XP3 [701-720]	Q86XP3 1xBiotin [K708]	ATP-dependent RNA helicase DDX42 OS=Homo sapiens OX=9606 GN=DDX42 PE=1 SV=1	1	2438.19	0.922	108.9	108	95.3	87.9	98.9	101	339688	336725	297276	274030	308274	315074	294728	336725	214838	211090	227253	207539	High	High	High	High	High	High	High	0.0002165	9.311e-08	47	42.39
[K].AAKVVPVK.[A]	1xBiotin [K3]	2	P19338	P19338 [221-228]	P19338 1xBiotin [K223]	Nucleolin OS=Homo sapiens OX=9606 GN=NCL PE=1 SV=3	1	1037.62	0.922	109.4	85.1	113.9	95.5	91.1	104.9	123001	95643.2	127962	107367	102413	117946	106721	95643.2	92477.1	82707	75496.6	77691	Peak Found	Peak Found	High	High	Peak Found	Peak Found	High	0.0002165	0.0007502	43	29.26
[R].TKQPIPAAYNR.[Y]	1xBiotin [K2]	4	Q6P1J9	Q6P1J9 [282-292]	Q6P1J9 1xBiotin [K283]	Parafibromin OS=Homo sapiens OX=9606 GN=CDC73 PE=1 SV=1	1	1484.77	0.921	87.5	109.6	108.2	99.7	100.7	94.4	43876.5	54962.4	54255.4	49995.5	50541.7	47367.7	38069.2	54962.4	39209.8	38512.4	37258.2	31201.1	High	High	Peak Found	High	High	Peak Found	High	0.002118	0.02137	11	32.01
[K].GKGPLPMEAIEK.[M]	1xBiotin [K2]	8	Q6P1N0	Q6P1N0 [64-75]	Q6P1N0 1xBiotin [K65]	Coiled-coil and C2 domain-containing protein 1A OS=Homo sapiens OX=9606 GN=CC2D1A PE=1 SV=1	1	1495.76	0.921	147.4	78.5	88.4	135.8	100.6	49.3	235631	125444	141276	217000	160813	78733.4	204444	125444	102099	167159	118548	51861.6	High	High	High	High	High	High	High	0.0002165	5.809e-07	44	41.71
[K].DLKQQHPLILK.[V]	1xBiotin [K3]	1	Q2KHR3	Q2KHR3 [675-685]	Q2KHR3 1xBiotin [K677]	Glutamine and serine-rich protein 1 OS=Homo sapiens OX=9606 GN=QSER1 PE=1 SV=3	1	1558.88	0.921	96.5	96.6	121.5	94.9	101.7	88.8	75491.6	75571.1	95076.8	74258.4	79542	69516.9	65499.9	75571.1	68711	57202.5	58636.6	45790.7	High	Peak Found	Peak Found	Peak Found	Peak Found	Peak Found	High	0.000354	0.002348	12	37.36
[R].LLVGKSASVDAEK.[S]	1xBiotin [K5]	6	Q13620; Q13619	Q13620 [615-627]; Q13619 [461-473]	Q13620 1xBiotin [K619]; Q13619 1xBiotin [K465]	Cullin-4B OS=Homo sapiens OX=9606 GN=CUL4B PE=1 SV=4 Cullin-4A OS=Homo sapiens OX=9606 GN=CUL4A PE=1 SV=3	1	1542.82	0.921	82.1	100.2	131.2	120.8	89.1	76.6	17529.8	21381.6	27994.5	25772.8	19004.7	16350.9	15209.6	21381.6	20231.3	19853.2	14009.8	10770.3	High	High	High	High	High	High	High	0.0002165	1.183e-05	22	35.66
[K].APAQKAPAPK.[A]	1xBiotin [K5]	6	P50914	P50914 [200-209]	P50914 1xBiotin [K204]	60S ribosomal protein L14 OS=Homo sapiens OX=9606 GN=RPL14 PE=1 SV=4	1	1204.65	0.92	87.7	86.6	127	79.7	105.1	113.9	40562.3	40015.8	58693.3	36828.9	48585.8	52663.1	35193.7	40015.8	42417	28369.9	35816.4	34689.1	High	High	High	High	High	High	High	0.0002165	6.81e-06	44	20.71
[R].LNPDGKSIR.[N]	1xBiotin [K6]	18	P25685	P25685 [190-198]	P25685 1xBiotin [K195]	DnaJ homolog subfamily B member 1 OS=Homo sapiens OX=9606 GN=DNAJB1 PE=1 SV=4	1	1225.64	0.92	66	104	129.4	113.5	95.7	91.3	718184	1.13209e+06	1.40861e+06	1.2351e+06	1.0417e+06	993639	623129	1.13209e+06	1.01798e+06	951421	767916	654509	High	High	High	High	High	High	High	0.0002165	0.0009099	40	29.67
[K].GLWMPLGKEVK.[V]	1xBiotin [K]; 1xOxidation [M4]	8	Q8TA86	Q8TA86 [91-101]	Q8TA86 1xBiotin [K]	Retinitis pigmentosa 9 protein OS=Homo sapiens OX=9606 GN=RP9 PE=1 SV=2	1	1499.77	0.92	83.1	114	99.1	76.5	83.6	143.8	67521.7	92601.2	80498.5	62124.4	67930	116840	58584.9	92601.2	58175.4	47855.5	50076.5	76962.1	High	High	High	High	High	High	High	0.0002165	5.988e-05	36	46.31
[K].GTDTQTPAVLSPSKTQATLKPK.[D]	1xBiotin [K]	3	P46087	P46087 [722-743]	P46087 1xBiotin [K]	Probable 28S rRNA (cytosine(4447)-C(5))-methyltransferase OS=Homo sapiens OX=9606 GN=NOP2 PE=1 SV=2	1	2495.32	0.92	113.9	102.7	121.8	122.1	104.7	34.8	12295	11088.9	13157.6	13185.8	11310.5	3752.44	10667.7	11088.9	9508.87	10157.2	8337.85		High	Peak Found	Peak Found	High	High	Not Found	High	0.0002165	0.0004851	25	35.95
[K].YVPKYVPLADVK.[S]	1xBiotin [K4]	6	P42167	P42167 [390-401]	P42167 1xBiotin [K393]	Lamina-associated polypeptide 2, isoforms beta/gamma OS=Homo sapiens OX=9606 GN=TMPO PE=1 SV=2	1	1617.87	0.92	104.4	124.2	73	96.1	109.6	92.8	36448.1	43339.9	25460.2	33521.9	38252	32375.4	31624	43339.9	18399.8	25822.5	28198.5	21325.6	High	High	Peak Found	High	High	High	High	0.0002165	6.739e-05	39	45.5
[R].NLLLNGKSYPTK.[V]	1xBiotin [K7]	4	Q13330	Q13330 [620-631]	Q13330 1xBiotin [K626]	Metastasis-associated protein MTA1 OS=Homo sapiens OX=9606 GN=MTA1 PE=1 SV=2	1	1573.84	0.919	85.9	116.6	108.5	96.7	107.2	85.1	11798	16009.8	14906.9	13274.9	14720.1	11688.1	10236.4	16009.8	10773.1	10225.9	10851.4	7698.93	High	High	Peak Found	High	High	Peak Found	High	0.000354	0.002533	38	40.44
[K].NEATVSTGKIAK.[G]	1xBiotin [K]	6	Q9Y450	Q9Y450 [132-143]	Q9Y450 1xBiotin [K]	HBS1-like protein OS=Homo sapiens OX=9606 GN=HBS1L PE=1 SV=1	1	1444.75	0.919	81.2	135	96.3	124	79.5	84.1	11984.7	19926.5	14220.7	18309.3	11736	12414.2	10398.5	19926.5	10277.2	14104	8651.53	8177.23	High	High	High	High	High	High	High	0.0002165	0.0003244	28	28.67
[R].LLVKNQDVSISNVQPK.[T]	1xBiotin [K4]	12	Q96EV2	Q96EV2 [874-889]	Q96EV2 1xBiotin [K877]	RNA-binding protein 33 OS=Homo sapiens OX=9606 GN=RBM33 PE=1 SV=3	1	2008.09	0.918	88.1	112.5	109.6	80.2	109	100.6	78121.7	99730.6	97178.7	71131.6	96617.1	89200.8	67781.9	99730.6	70230	54793.9	71224	58756.5	High	High	High	High	High	High	High	0.0002165	2.906e-08	87	40.73
[-].MQSNKTFNLEK.[Q]	1xAcetyl [N-Term]; 1xBiotin [K5]	9	Q15233	Q15233 [1-11]	Q15233 1xAcetyl [N-Term]; 1xBiotin [K5]	Non-POU domain-containing octamer-binding protein OS=Homo sapiens OX=9606 GN=NONO PE=1 SV=4	1	1607.76	0.918	116.2	114	84.9	109.4	97.6	77.9	104540	102552	76347.1	98449.9	87813.9	70054.5	90703.6	102552	55175.3	75837.7	64734.5	46144.9	High	High	High	High	High	High	High	0.0002165	5.178e-08	77	44.28
[K].KSGPTVTKVVTVVTTK.[K]	1xBiotin [K]	3	Q7L014	Q7L014 [256-271]	Q7L014 1xBiotin [K]	Probable ATP-dependent RNA helicase DDX46 OS=Homo sapiens OX=9606 GN=DDX46 PE=1 SV=2	2	1871.07	0.916	76.3	154.6	78.1	66	141.7	83.3	10549.4	21370.5	10788.7	9129.85	19583.2	11514.2	9153.14	21370.5	7796.9	7032.88	14436.3	7584.4	Peak Found	High	High	Peak Found	High	Peak Found	High	0.0002165	0.0006835	22	38.96
[R].STTFEKSLLMGK.[E]	1xBiotin [K6]	6	Q13098	Q13098 [433-444]	Q13098 1xBiotin [K438]	COP9 signalosome complex subunit 1 OS=Homo sapiens OX=9606 GN=GPS1 PE=1 SV=4	1	1567.79	0.916	95.4	105.1	103.9	90.6	87.3	117.6	39085.6	43062.1	42578.9	37141.3	35783.8	48186.8	33912.5	43062.1	30771.3	28610.6	26379.1	31740.6	High	High	High	High	High	High	High	0.0002165	1.209e-06	72	46.43
[K].EAAGKSSGPTSLFAVTVAPPGAR.[Q]	1xBiotin [K5]	44	Q00839	Q00839 [182-204]	Q00839 1xBiotin [K186]	Heterogeneous nuclear ribonucleoprotein U OS=Homo sapiens OX=9606 GN=HNRNPU PE=1 SV=6	1	2397.22	0.915	101.4	134.1	76.8	111.3	92.8	83.5	3.70766e+06	4.90116e+06	2.80944e+06	4.07106e+06	3.39389e+06	3.05386e+06	3.21694e+06	4.90116e+06	2.03035e+06	3.136e+06	2.5019e+06	2.01157e+06	High	High	High	High	High	High	High	0.0002165	1.073e-09	62	49.01
[R].KGTQPSTAR.[R]	1xBiotin [K1]	11	Q9NTJ3	Q9NTJ3 [4-12]	Q9NTJ3 1xBiotin [K4]	Structural maintenance of chromosomes protein 4 OS=Homo sapiens OX=9606 GN=SMC4 PE=1 SV=2	1	1171.59	0.915	105.5	71.7	151.7	98.9	96.5	75.7	170139	115686	244731	159601	155726	122168	147620	115686	176865	122943	114798	80471.9	High	High	High	High	High	High	High	0.0002165	3.243e-05	46	16.42
[M].PEPTKSAPAPK.[K]	1xBiotin [K]	7	P58876	P58876 [2-12]	P58876 1xBiotin [K]	Histone H2B type 1-D OS=Homo sapiens OX=9606 GN=H2BC5 PE=1 SV=2	1	1348.69	0.915	116.1	120.7	76	106.2	110.4	70.6	17299	17973	11315.5	15816.5	16441.9	10516.3	15009.4	17973	8177.62	12183.7	12120.6	6927.05	High	High	High	High	High	Peak Found	High	0.0002165	0.0002229	40	23.95
[K].GNQKLEQFR.[V]	1xBiotin [K4]	1	Q8TA86	Q8TA86 [126-134]	Q8TA86 1xBiotin [K129]	Retinitis pigmentosa 9 protein OS=Homo sapiens OX=9606 GN=RP9 PE=1 SV=2	1	1345.67	0.915	187.5	82.8	69	101.1	96.5	63.1	30679.1	13541.2	11291.8	16538.4	15792	10329.7	26618.6	13541.2	8160.44	12739.8	11641.5	6804.17	High	Peak Found	Peak Found	Peak Found	Peak Found	Peak Found	High	0.002118	0.01895	9	35.33
[K].SRPGSVVPTTLFQGIKTVNPTFR.[G]	1xBiotin [K16]	2	Q8TEY7	Q8TEY7 [243-265]	Q8TEY7 1xBiotin [K258]	Ubiquitin carboxyl-terminal hydrolase 33 OS=Homo sapiens OX=9606 GN=USP33 PE=1 SV=2	1	2728.46	0.915	129.3	75.5	119.1	132.8	74.1	69.1	7609.32	4445.55	7008.75	7817.89	4363.43	4065.79	6602.19						High	High	Not Found	Not Found	Not Found	Not Found	High	0.0002165	3.288e-05	21	53.59
[K].GPLCKSVTPTK.[E]	1xBiotin [K5]; 1xCarbamidomethyl [C4]	12	Q96T23	Q96T23 [401-411]	Q96T23 1xBiotin [K405]	Remodeling and spacing factor 1 OS=Homo sapiens OX=9606 GN=RSF1 PE=1 SV=2	1	1413.72	0.914	106.5	87.4	122.4	102.8	97.4	83.5	90122.9	73955.3	103562	86959.4	82409.3	70659.5	78194.7	73955.3	74843.4	66986.3	60750.3	46543.3	High	High	High	High	High	High	High	0.0002165	3.947e-06	42	31.93
[R].MSPSKSPFLPSMK.[M]	1xBiotin [K5]; 1xOxidation [M1]	1	Q8NFD5	Q8NFD5 [1554-1566]	Q8NFD5 1xBiotin [K1558]	AT-rich interactive domain-containing protein 1B OS=Homo sapiens OX=9606 GN=ARID1B PE=1 SV=2	1	1678.8	0.914	61.6	174.3	94.6	85.8	86.4	97.3	4729.11	13370.2	7254.79	6580.47	6632.16	7467.81		13370.2		5069.05	4889.08	4919.04	Not Found	Peak Found	Not Found	Peak Found	High	Peak Found	High	0.001689	0.009971	12	43
[R].QQEGFKGTFPDAR.[E]	1xBiotin [K6]	42	Q15233	Q15233 [366-378]	Q15233 1xBiotin [K371]	Non-POU domain-containing octamer-binding protein OS=Homo sapiens OX=9606 GN=NONO PE=1 SV=4	1	1706.8	0.913	100.4	95.2	114.1	102	101.4	86.9	1.69493e+06	1.60727e+06	1.92562e+06	1.72267e+06	1.71241e+06	1.46732e+06	1.4706e+06	1.60727e+06	1.39163e+06	1.327e+06	1.26235e+06	966521	High	High	High	High	High	High	High	0.0002165	1.069e-07	83	38.98
[R].EGMKNTSYVLK.[H]	1xBiotin [K4]	12	Q8ND82	Q8ND82 [164-174]	Q8ND82 1xBiotin [K167]	Zinc finger protein 280C OS=Homo sapiens OX=9606 GN=ZNF280C PE=1 SV=1	1	1495.73	0.913	106.6	112.7	94.1	96.8	103.9	85.9	848424	896905	748315	770208	826270	683013	736132	896905	540799	593304	609108	449900	High	High	High	High	High	High	High	0.0002165	3.991e-05	49	36.51
[K].VKGDVDVSLPK.[LVM]	1xBiotin [K2]	5	Q09666	Q09666 [2131-2141]; [2593-2603]; [2721-2731]; [3759-3769]; [4015-4025]; [4271-4281]; [4399-4409]; [4473-4483]	Q09666 1xBiotin [K2132]; 1xBiotin [K2594]; 1xBiotin [K2722]; 1xBiotin [K3760]; 1xBiotin [K4016]; 1xBiotin [K4272]; 1xBiotin [K4400]; 1xBiotin [K4474]	Neuroblast differentiation-associated protein AHNAK OS=Homo sapiens OX=9606 GN=AHNAK PE=1 SV=2	1	1382.73	0.913	96.7	96.7	116	98.6	88.2	103.8	25763.3	25779.4	30905.9	26274.7	23509.1	27668.8	22353.4	25779.4	22335.4	20239.9	17330.4	18225.4	Peak Found	High	High	High	High	High	High	0.0002165	7.763e-05	29	37.31
[R].LSDKGLK.[A]	1xBiotin [K4]	4	Q00839	Q00839 [25-31]	Q00839 1xBiotin [K28]	Heterogeneous nuclear ribonucleoprotein U OS=Homo sapiens OX=9606 GN=HNRNPU PE=1 SV=6	1	986.534	0.912	100.4	94.7	112.1	79.3	91.6	122	34328.4	32380.5	38324.8	27120	31312.8	41719.2	29784.9	32380.5	27696.9	20891	23083.1	27480.4	High	Peak Found	High	Peak Found	High	High	High	0.001025	0.006639	16	27.87
[K].IPSTPKLIPK.[V]	1xBiotin [K6]	11	Q9HC35	Q9HC35 [198-207]	Q9HC35 1xBiotin [K203]	Echinoderm microtubule-associated protein-like 4 OS=Homo sapiens OX=9606 GN=EML4 PE=1 SV=3	1	1319.78	0.912	115.2	98.2	102.3	82.8	105	96.4	51259.7	43717	45518.7	36859.2	46747.1	42923.8	44475.3	43717	32895.9	28393.3	34460.9	28273.8	High	High	High	High	High	High	High	0.0002165	4.767e-05	29	39.19
[R].FGAGTLKSLHYD.[-]	1xBiotin [K7]	6	Q5HYI8	Q5HYI8 [225-236]	Q5HYI8 1xBiotin [K231]	Rab-like protein 3 OS=Homo sapiens OX=9606 GN=RABL3 PE=1 SV=1	1	1534.74	0.906	91.8	126.1	104.6	94.8	84	98.7	61225.7	84087.4	69770.7	63235.7	56028.1	65794.4	53122.2	84087.4	50422.6	48711.5	41302.7	43338.7	High	High	High	Peak Found	High	High	High	0.0002165	3.544e-07	52	44.27
[K].FNFSGSKVQTPEVDVK.[G]	1xBiotin [K7]	5	Q09666	Q09666 [3357-3372]	Q09666 1xBiotin [K3363]	Neuroblast differentiation-associated protein AHNAK OS=Homo sapiens OX=9606 GN=AHNAK PE=1 SV=2	1	2007.98	0.906	108	117.1	91	82.4	111.6	90	28411.4	30803.1	23937.8	21690.7	29359.3	23682.2	24651.1	30803.1	17299.6	16708.7	21643.1	15599.4	High	High	Peak Found	High	High	High	High	0.0002165	2.113e-05	46	43.17
[K].WCPTTNKPVKSPTPTVNPR.[K]	1xBiotin [K10]; 1xCarbamidomethyl [C2]	6	Q8WY36	Q8WY36 [149-167]	Q8WY36 1xBiotin [K158]	HMG box transcription factor BBX OS=Homo sapiens OX=9606 GN=BBX PE=1 SV=1	1	2406.21	0.906	83.1	106.8	128.7	77.6	128.5	75.3	73699.9	94740.9	114177	68822.6	114026	66759.7	63945.4	94740.9	82514.3	53015.2	84057.1	43974.5	High	High	High	High	High	High	High	0.0002165	3.673e-07	47	32.21
[R].SQWLNEKFK.[L]	1xBiotin [K]	4	P09488	P09488 [44-52]	P09488 1xBiotin [K]	Glutathione S-transferase Mu 1 OS=Homo sapiens OX=9606 GN=GSTM1 PE=1 SV=3	1	1405.69	0.905	45	108.2	150.2	113.4	97.9	85.2	6789.74	16317.8	22641.5	17093.2	14764.2	12845.3		16317.8	16362.8	13167.2	10883.8	8461.16	High	High	Peak Found	High	High	Peak Found	High	0.000354	0.001779	17	43.79
[K].GHQMLVKMGWSGSGGLGAK.[E]	1xBiotin [K7]	1	Q8IWX8	Q8IWX8 [845-863]	Q8IWX8 1xBiotin [K851]	Calcium homeostasis endoplasmic reticulum protein OS=Homo sapiens OX=9606 GN=CHERP PE=1 SV=3	1	2127.03	0.905	100.1	170.2	64.6	90.5	104.4	70.2	7838.72	13335.5	5059.18	7090.25	8182.84	5500.28		13335.5		5461.74	6032.21		Not Found	Peak Found	Not Found	Peak Found	High	Not Found	High	0.000354	0.001624	14	43.1
[R].YSLQSANASSLSSGQLKSPSLSQSQASR.[V]	1xBiotin [K17]	2	Q9H2P0	Q9H2P0 [392-419]	Q9H2P0 1xBiotin [K408]	Activity-dependent neuroprotector homeobox protein OS=Homo sapiens OX=9606 GN=ADNP PE=1 SV=1	1	3095.51	0.904	118.2	108.1	83.9	88.9	103.1	97.8	39347.8	35989.7	27922.6	29577.3	34306.3	32552	34140	35989.7	20179.4	22783.9	25289.9	21442	Peak Found	High	High	Peak Found	Peak Found	Peak Found	High	0.0002165	0.0003361	28	40.76
[R].IISVTPVKNIDPVK.[N]	1xBiotin [K8]	6	Q29RF7	Q29RF7 [1204-1217]	Q29RF7 1xBiotin [K1211]	Sister chromatid cohesion protein PDS5 homolog A OS=Homo sapiens OX=9606 GN=PDS5A PE=1 SV=1	1	1749	0.903	93.6	105.3	111.9	122.4	95.1	71.7	18561.1	20880.4	22186.6	24262.9	18857.8	14208.9	16104.5	20880.4	16034	18690.1	13901.6	9359.37	High	High	High	High	High	High	High	0.0002165	3.491e-05	35	45.28
[K].TEDTYFISSAGKPTPGTQGKIK.[L]	1xBiotin [K22]	4	Q3V6T2	Q3V6T2 [1761-1782]	Q3V6T2 1xBiotin [K1782]	Girdin OS=Homo sapiens OX=9606 GN=CCDC88A PE=1 SV=2	1	2552.27	0.903	120.5	83	120.2	86.9	108.8	80.5	22549	15530.4	22480	16257.3	20357.9	15060.9	19564.6	15530.4	16246.1	12523.3	15007.4	9920.58	High	Peak Found	Peak Found	High	High	High	High	0.000354	0.0012	22	36.86
[K].AGGTEIGKTLAEK.[S]	1xBiotin [K8]	3	O95218	O95218 [47-59]	O95218 1xBiotin [K54]	Zinc finger Ran-binding domain-containing protein 2 OS=Homo sapiens OX=9606 GN=ZRANB2 PE=1 SV=2	1	1500.77	0.902	98.3	100.3	119.5	109.3	90.5	82.2	21737.4	22180.4	26423.5	24171	20017.1	18173.6	18860.3	22180.4	19096	18619.4	14756.2	11970.9	Peak Found	High	High	Peak Found	High	Peak Found	High	0.0002165	8.73e-05	37	33.82
[R].VLNNFISNQKMDFK.[E]	1xBiotin [K]	4	P46013	P46013 [736-749]	P46013 1xBiotin [K]	Proliferation marker protein Ki-67 OS=Homo sapiens OX=9606 GN=MKI67 PE=1 SV=2	1	1923.95	0.902	119.6	114.5	74.7	142.7	67.3	81.2	15159.2	14519.7	9466.95	18086	8535.61	10298.1	13152.8	14519.7	6841.67	13932	6292.26	6783.37	High	High	Peak Found	High	High	Peak Found	High	0.0002165	0.0003937	41	48.26
[K].VIPELNGKLTGMAFR.[V]	1xBiotin [K8]	1	P04406	P04406 [220-234]	P04406 1xBiotin [K227]	Glyceraldehyde-3-phosphate dehydrogenase OS=Homo sapiens OX=9606 GN=GAPDH PE=1 SV=3	1	1871.99	0.901	129.5	118.6	70.5	109.9	106.8	64.8	6929.43	6343.05	3769.01	5879.57	5713.9	3464.22		6343.05					Not Found	High	Not Found	Not Found	Not Found	Not Found	High	0.002118	0.0182	3	53.56
[K].FMSKVIGANK.[N]	1xBiotin [K4]	6	Q9Y2W1	Q9Y2W1 [452-461]	Q9Y2W1 1xBiotin [K455]	Thyroid hormone receptor-associated protein 3 OS=Homo sapiens OX=9606 GN=THRAP3 PE=1 SV=2	1	1320.68	0.901	127.7	103.5	80.4	115	82.6	90.9	39155.8	31742.2	24650.9	35261.4	25328.8	27885.3	33973.3	31742.2	17814.9	27162.5	18671.8	18368.1	High	High	High	High	High	High	High	0.0002165	1.119e-05	40	37.2
[K].IKTLFPLIEAK.[K]	1xBiotin [K2]	10	P13010	P13010 [533-543]	P13010 1xBiotin [K534]	X-ray repair cross-complementing protein 5 OS=Homo sapiens OX=9606 GN=XRCC5 PE=1 SV=3	1	1498.87	0.9	129.7	100.4	87.4	116.8	91.9	73.8	174658	135156	117637	157270	123794	99298.3	151542	135156	85014.7	121148	91258	65407.7	High	High	High	High	High	High	High	0.0002165	4.85e-07	60	55.18
[K].STHQAAIVSKIDSR.[L]	1xBiotin [K10]	4	Q05682	Q05682 [665-678]	Q05682 1xBiotin [K674]	Caldesmon OS=Homo sapiens OX=9606 GN=CALD1 PE=1 SV=3	1	1738.89	0.9	112.2	103.6	95.6	93.2	114.9	80.6	15982.3	14760.4	13622.4	13285.8	16367.5	11481.4	13866.9	14760.4	9844.78	10234.3	12065.7	7562.78	High	High	Peak Found	High	High	Peak Found	High	0.0002165	0.0001158	29	35.54
[K].EAWPGKKPTPSLLI.[-]	1xBiotin [K6]	4	Q12972	Q12972 [338-351]	Q12972 1xBiotin [K343]	Nuclear inhibitor of protein phosphatase 1 OS=Homo sapiens OX=9606 GN=PPP1R8 PE=1 SV=2	1	1762.96	0.9	89.9	105.9	100.1	136.4	77.6	90.1	30836.8	36337.8	34333.2	46779.2	26606.7	30902.9	26755.4	36337.8	24812.2	36034.8	19613.8	20355.7	High	High	Peak Found	High	High	Peak Found	High	0.00185	0.01501	11	51.17
[K].SSTPGLKSNTPTPR.[N]	1xBiotin [K7]	8	Q04726	Q04726 [310-323]	Q04726 1xBiotin [K316]	Transducin-like enhancer protein 3 OS=Homo sapiens OX=9606 GN=TLE3 PE=1 SV=2	1	1668.84	0.9	103.4	91.9	95.4	84.7	82.7	141.8	57332.9	50969.3	52891.5	46939.6	45859.6	78633.3	49744.6	50969.3	38224.1	36158.4	33806.7	51795.7	High	High	High	High	High	High	High	0.000354	0.001287	27	29.83
[R].LVPSDKFSPR.[I]	1xBiotin [K6]	3	Q5SW79	Q5SW79 [1191-1200]	Q5SW79 1xBiotin [K1196]	Centrosomal protein of 170 kDa OS=Homo sapiens OX=9606 GN=CEP170 PE=1 SV=1	1	1371.71	0.899	104.5	98.8	112.9	100.6	88.9	94.4	54872.4	51898.7	59262.7	52843.9	46659	49548.3	47609.8	51898.7	42828.5	40706.6	34396	32637.4	High	High	High	Peak Found	Peak Found	Peak Found	High	0.0002165	0.0009053	30	38.18
[R].EATKGFYDK.[D]	1xBiotin [K4]	1	O00571	O00571 [47-55]	O00571 1xBiotin [K50]	ATP-dependent RNA helicase DDX3X OS=Homo sapiens OX=9606 GN=DDX3X PE=1 SV=3	1	1284.59	0.899	118	103.5	131	117.8	16	113.7	19147	16787.2	21252.8	19106.1	2590.39	18442	16612.8	16787.2	15359.2	14717.8		12147.8	Peak Found	Peak Found	Peak Found	High	Not Found	Peak Found	High	0.0007653	0.006039	14	31.69
[K].IVIGYQSHADTATKSGSTTK.[N]	1xBiotin [K14]	6	P06730	P06730 [193-212]	P06730 1xBiotin [K206]	Eukaryotic translation initiation factor 4E OS=Homo sapiens OX=9606 GN=EIF4E PE=1 SV=2	1	2291.13	0.897	86.2	110.9	116.5	103.2	83.7	99.5	48965.4	63044.5	66219.1	58632.4	47560.1	56569.6	42484.6	63044.5	47855.9	45165.5	35060.3	37262.4	High	High	High	High	High	High	High	0.0002165	5.134e-08	57	30.25
[K].GKLDVQFSGLTKGDAVR.[D]	1xBiotin [K12]	21	P21333	P21333 [905-921]	P21333 1xBiotin [K916]	Filamin-A OS=Homo sapiens OX=9606 GN=FLNA PE=1 SV=4	2	2017.05	0.896	92.4	131.3	98.4	93.6	101.6	82.8	1.16415e+06	1.65465e+06	1.24058e+06	1.1792e+06	1.28101e+06	1.04301e+06	1.01007e+06	1.65465e+06	896554	908355	944335	687029	High	High	High	High	High	High	High	0.000216544	1.26258e-11	106	41.89
[R].NMSIIDAFKSTR.[Q]	1xBiotin [K9]	5	P49959	P49959 [617-628]	P49959 1xBiotin [K625]	Double-strand break repair protein MRE11 OS=Homo sapiens OX=9606 GN=MRE11 PE=1 SV=3	1	1608.79	0.896	140.1	68.7	103.4	116.4	78.8	92.6	11289.8	5534.96	8332.11	9376.44	6345.13	7462.4	9795.55	5534.96	6021.53	7222.83	4677.49	4915.47	High	High	Peak Found	High	High	High	High	0.000354	0.00111	11	52.33
[R].VKTLHPAVHAGILAR.[N]	1xBiotin [K2]	1	P31939	P31939 [65-79]	P31939 1xBiotin [K66]	Bifunctional purine biosynthesis protein ATIC OS=Homo sapiens OX=9606 GN=ATIC PE=1 SV=3	1	1809.03	0.896	94.6	70.8	153.9	74.6	68.1	137.9	34853.9	26096.3	56710.7	27498.9	25080	50789.6	30240.8	26096.3	40984.3	21182.9	18488.4	33455.1	High	Peak Found	Peak Found	Peak Found	Peak Found	Peak Found	High	0.0002165	3.726e-05	33	33.36
[R].SSDKPIR.[T]	1xBiotin [K4]	1	Q99961	Q99961 [291-297]	Q99961 1xBiotin [K294]	Endophilin-A2 OS=Homo sapiens OX=9606 GN=SH3GL1 PE=1 SV=1	0	1028.52	0.895	132.8	69.2	107.6	93.4	100.7	96.3	22486.7	11707.8	18212.3	15812.2	17047.8	16308.4	19510.5	11707.8	13161.8	12180.4	12567.3	10742.3	High	Peak Found	Peak Found	Peak Found	Peak Found	Peak Found	High	0.002118	0.01932	12	24.35
[R].SKPLMLIAPKPQDK.[K]	1xBiotin [K2]; 1xOxidation [M5]	1	Q9H2P0	Q9H2P0 [265-278]	Q9H2P0 1xBiotin [K266]	Activity-dependent neuroprotector homeobox protein OS=Homo sapiens OX=9606 GN=ADNP PE=1 SV=1	0	1807.98	0.895	67.8	124.1	112.8	96.3	88	111	7139.12	13074.7	11882	10140.4	9270.29	11696.9		13074.7	8587	7811.35	6833.85	7704.73	Not Found	Peak Found	Peak Found	Peak Found	Peak Found	High	High	0.002457	0.02552	4	37.76
[K].ESSAKLYINHTPPPLSK.[S]	1xBiotin [K5]	12	Q8NI27	Q8NI27 [1433-1449]	Q8NI27 1xBiotin [K1437]	THO complex subunit 2 OS=Homo sapiens OX=9606 GN=THOC2 PE=1 SV=2	1	2108.08	0.895	107.6	79.8	126.9	90	96.2	99.6	38824.5	28785.6	45791.2	32475.6	34732.3	35938.2	33685.9	28785.6	33092.8	25016.5	25603.8	23672.4	High	High	High	High	High	High	High	0.0002165	6.904e-06	36	37.03
[M].SSDEKGISPAHK.[T]	1xAcetyl [N-Term]; 1xBiotin [K5]	6	Q9BZF3	Q9BZF3 [2-13]	Q9BZF3 1xAcetyl [N-Term]; 1xBiotin [K6]	Oxysterol-binding protein-related protein 6 OS=Homo sapiens OX=9606 GN=OSBPL6 PE=1 SV=1	1	1523.72	0.894	118.3	84.7	113.6	83.9	75.7	123.9	31136.5	22290.7	29902.6	22093.4	19937	32621.1	27015.5	22290.7	21610.3	17018.9	14697.1	21487.5	High	High	High	Peak Found	High	High	High	0.0002165	0.0005984	2	27.01
[M].STKNFR.[V]	1xAcetyl [N-Term]; 1xBiotin [K3]	5	O95218	O95218 [2-7]	O95218 1xAcetyl [N-Term]; 1xBiotin [K4]	Zinc finger Ran-binding domain-containing protein 2 OS=Homo sapiens OX=9606 GN=ZRANB2 PE=1 SV=2	1	1020.49	0.894	76.1	110.9	131.1	107.9	99.2	74.8	14745.5	21509.1	25425.6	20912.5	19226.3	14504.2	12793.9	21509.1	18374.8	16109.3	14173.2	9553.88	High	High	Peak Found	High	High	High	High	0.0007653	0.004867	7	32.62
[R].AKGPSPPGAK.[R]	1xBiotin [K2]	5	Q96S55	Q96S55 [61-70]	Q96S55 1xBiotin [K62]	ATPase WRNIP1 OS=Homo sapiens OX=9606 GN=WRNIP1 PE=1 SV=2	1	1135.59	0.893	121.2	86.3	104.5	89.8	89.8	108.3	16680.4	11872.8	14373.3	12360.6	12359.1	14902.6	14472.6	11872.8	10387.5	9521.62	9110.88	9816.33	High	High	High	Peak Found	High	Peak Found	High	0.0006603	0.004001	26	22.29
[R].YNLYTAEGKYIFK.[E]	1xBiotin [K]	6	Q8N9N2	Q8N9N2 [323-335]	Q8N9N2 1xBiotin [K]	Activating signal cointegrator 1 complex subunit 1 OS=Homo sapiens OX=9606 GN=ASCC1 PE=1 SV=1	1	1835.9	0.893	112	130.8	68.1	116.9	79.5	92.7	21797.8	25468.3	13257.7	22750.8	15465.2	18049.8	18912.8	25468.3	9581.21	17525.4	11400.6	11889.4	High	High	High	High	High	High	High	0.0002165	8.99e-07	59	50.03
[K].GKHGFSDNQK.[L]	1xBiotin [K2]	8	Q8WW12	Q8WW12 [151-160]	Q8WW12 1xBiotin [K152]	PEST proteolytic signal-containing nuclear protein OS=Homo sapiens OX=9606 GN=PCNP PE=1 SV=2	1	1343.62	0.89	109.1	88.9	114.3	101.8	95.8	90.1	54746.2	44610.7	57368.8	51068.9	48063.1	45201.1	47500.3	44610.7	41459.8	39339.3	35431	29773.9	High	High	High	High	High	High	High	0.0002165	0.000157	21	20.17
[K].ATPLAPKGAAPGAVQPVAGAEAAPAATLAALGGR.[R]	1xBiotin [K7]	5	Q5TF21	Q5TF21 [105-138]	Q5TF21 1xBiotin [K111]	Protein SOGA3 OS=Homo sapiens OX=9606 GN=SOGA3 PE=3 SV=1	1	3219.73	0.89	108	166.1	24.4	142.9	96.1	62.4	21293.8	32741	4818.65	28179	18951.6	12300.9	18475.4	32741		21706.8	13970.7	8102.62	High	High	High	High	High	Peak Found	High	0.0007653	0.004966	14	51.9
[K].VMTSGTGAPAKIITAVPK.[I]	1xBiotin [K11]	12	P51610	P51610 [803-820]	P51610 1xBiotin [K813]	Host cell factor 1 OS=Homo sapiens OX=9606 GN=HCFC1 PE=1 SV=2	1	1968.07	0.889	132.9	101.1	90.1	102.2	83.8	89.9	99835.3	75919.2	67633.2	76740.2	62904.6	67526.9	86621.6	75919.2	48877.8	59114.3	46371.9	44479.9	High	High	High	High	High	High	High	0.0002165	5.337e-07	42	43.42
[K].FINYVKNCFR.[M]	1xBiotin [K6]; 1xCarbamidomethyl [C8]	5	P06748	P06748 [268-277]	P06748 1xBiotin [K273]	Nucleophosmin OS=Homo sapiens OX=9606 GN=NPM1 PE=1 SV=2	1	1586.76	0.889	33.1	145.3	115	119.4	102.2	84.9	6656.96	29208.6	23117.3	23993.9	20540	17060.2		29208.6	16706.6	18482.9	15141.6	11237.5	Not Found	High	High	High	High	High	High	0.0002165	1.463e-05	44	44.95
[M].AKMEVK.[T]	1xAcetyl [N-Term]; 1xBiotin [K2]	4	O43795	O43795 [2-7]	O43795 1xAcetyl [N-Term]; 1xBiotin [K3]	Unconventional myosin-Ib OS=Homo sapiens OX=9606 GN=MYO1B PE=1 SV=3	1	973.485	0.889	168.2	82.5	81.3	88.6	107.1	72.3	58806.7	28838.8	28446.2	30994.2	37466.9	25274.5	51023.4	28838.8	20557.7	23875.4	27619.7	16648.3	Peak Found	High	High	Peak Found	High	High	High	0.001757	0.01259	19	34.79
[K].SAKTATAGPGTTK.[T]	1xBiotin [K3]	3	P46821	P46821 [2331-2343]	P46821 1xBiotin [K2333]	Microtubule-associated protein 1B OS=Homo sapiens OX=9606 GN=MAP1B PE=1 SV=2	1	1416.72	0.888	82.9	100.3	131.5	84.2	89.1	112	8334.97	10086.1	13218.5	8469.67	8957.5	11261.8	7231.8	10086.1	9552.84	6524.33	6603.27	7418.11	Peak Found	Peak Found	High	High	High	Peak Found	High	0.001582	0.009072	9	20.71
[R].WGAKTVQGSGHQEHINIHK.[L]	1xBiotin [K4]	4	Q14247	Q14247 [39-57]	Q14247 1xBiotin [K42]	Src substrate cortactin OS=Homo sapiens OX=9606 GN=CTTN PE=1 SV=2	1	2353.16	0.886	97.3	111.8	115.7	64.1	99.1	112	42173.5	48445.6	50117.5	27759	42925.6	48535.3	36591.6	48445.6	36219.4	21383.3	31643.8	31970.1	High	High	Peak Found	Peak Found	High	High	High	0.0002165	5.993e-05	26	27.83
[K].KGPNPLMR.[R]	1xBiotin [K1]	5	Q16875	Q16875 [451-458]	Q16875 1xBiotin [K451]	6-phosphofructo-2-kinase/fructose-2,6-bisphosphatase 3 OS=Homo sapiens OX=9606 GN=PFKFB3 PE=1 SV=1	1	1138.59	0.886	71	127.5	120.8	96.2	71.6	112.9	13499.5	24251.4	22974.8	18288.3	13626.1	21476.7	11712.7	24251.4	16603.7	14087.8	10044.9	14146.7	High	High	High	Peak Found	High	High	High	0.000354	0.001401	31	33.44
[K].VDKSAVGFEYQGK.[T]	1xBiotin [K3]	9	Q14247	Q14247 [206-218]	Q14247 1xBiotin [K208]	Src substrate cortactin OS=Homo sapiens OX=9606 GN=CTTN PE=1 SV=2	1	1653.79	0.885	99.1	88.5	127.7	86.9	84.9	113	103890	92812.8	133850	91092.9	88995.1	118482	90139.5	92812.8	96731.8	70170.4	65605.2	78044	High	High	High	High	High	High	High	0.0002165	1.237e-06	47	37.84
[K].FQKTSTGAVR.[M]	1xBiotin [K3]	11	Q6P158	Q6P158 [1235-1244]	Q6P158 1xBiotin [K1237]	Putative ATP-dependent RNA helicase DHX57 OS=Homo sapiens OX=9606 GN=DHX57 PE=1 SV=2	1	1320.67	0.885	106.1	85.9	131.5	86.4	96.2	93.9	94796.8	76729.3	117521	77190	85904.3	83879.8	82250	76729.3	84931.5	59460.8	63326.8	55251.5	High	High	High	High	High	High	High	0.0002165	0.0001086	36	28.16
[K].VTVTKLGQFR.[V]	1xBiotin [K5]	1	P18887	P18887 [165-174]	P18887 1xBiotin [K169]	DNA repair protein XRCC1 OS=Homo sapiens OX=9606 GN=XRCC1 PE=1 SV=2	1	1374.76	0.884	95	96	122.7	106.1	84	96.2	22330.9	22569.1	28845.4	24943.5	19751.6	22615.4	19375.3	22569.1	20846.2	19214.4	14560.4	14896.8	Peak Found	Peak Found	Peak Found	Peak Found	High	Peak Found	High	0.0002165	0.0001201	37	42.45
[R].GKSSEPVVIMK.[R]	1xBiotin [K2]	4	P46013	P46013 [3039-3049]	P46013 1xBiotin [K3040]	Proliferation marker protein Ki-67 OS=Homo sapiens OX=9606 GN=MKI67 PE=1 SV=2	1	1400.73	0.883	105.8	98.7	127	112.2	95.6	60.7	17339.5	16174.8	20810	18385.6	15664.2	9954.77	15044.6	16174.8	15039.2	14162.8	11547.3	6557.2	High	High	Peak Found	High	High	Peak Found	High	0.0002165	0.0002652	19	35.45
[K].VSTNKAGLQTADK.[Y]	1xBiotin [K5]	1	P52594	P52594 [314-326]	P52594 1xBiotin [K318]	Arf-GAP domain and FG repeat-containing protein 1 OS=Homo sapiens OX=9606 GN=AGFG1 PE=1 SV=2	1	1558.79	0.882	87.1	101.3	142	101.9	76.9	90.9	7451.44	8662.67	12145.3	8719.4	6574.98	7779.52	6465.21	8662.67	8777.27	6716.71	4846.93	5124.36	Peak Found	High	Peak Found	Peak Found	Peak Found	Peak Found	High	0.0007653	0.004342	11	28.45
[K].VAYAAQPALKTQFLTTPISQAQK.[L]	1xBiotin [K10]	13	Q96L91	Q96L91 [3009-3031]	Q96L91 1xBiotin [K3018]	E1A-binding protein p400 OS=Homo sapiens OX=9606 GN=EP400 PE=1 SV=4	1	2701.44	0.882	102.4	171.7	71.5	97.6	66.5	90.3	121980	204620	85235.9	116220	79221.3	107555	105835	204620	61599.1	89526.5	58400.2	70846.6	High	High	High	High	High	High	High	0.0002165	4.532e-07	34	51.75
[R].IKTPSGLLINSELEKPQK.[V]	1xBiotin [K2]	5	Q03164	Q03164 [312-329]	Q03164 1xBiotin [K313]	Histone-lysine N-methyltransferase 2A OS=Homo sapiens OX=9606 GN=KMT2A PE=1 SV=5	1	2221.23	0.881	157.7	96	69.2	102.3	113.9	60.9	40388.2	24592.4	17729.4	26211.2	29175	15613	35042.6	24592.4	12812.8	20190.9	21507.1	10284.3	High	High	High	High	High	Peak Found	High	0.0002165	7.322e-06	35	42.99
[RK].GPKVDIK.[A]	1xBiotin [K3]	11	Q09666	Q09666 [1105-1111]; [3446-3452]	Q09666 1xBiotin [K1107]; 1xBiotin [K3448]	Neuroblast differentiation-associated protein AHNAK OS=Homo sapiens OX=9606 GN=AHNAK PE=1 SV=2	1	982.539	0.878	111.6	78.6	129.1	98	83.4	99.4	69952.5	49248.9	80863.1	61392.3	52241.2	62254.6	60694	49248.9	58438.9	47291.6	38511	41007.1	High	High	High	High	High	High	High	0.000354	0.001888	31	29.1
[K].SGKWEGLVYAPPGK.[E]	1xBiotin [K3]	9	Q9Y2W1	Q9Y2W1 [468-481]	Q9Y2W1 1xBiotin [K470]	Thyroid hormone receptor-associated protein 3 OS=Homo sapiens OX=9606 GN=THRAP3 PE=1 SV=2	1	1714.86	0.878	98.4	118.4	108.5	103.9	98.9	71.9	37867.1	45558	41749.7	39979.8	38046.4	27657.3	32855.2	45558	30172	30797.1	28047	18217.8	High	High	High	High	High	High	High	0.0002165	2.376e-07	59	46.1
[K].KLVWIPSER.[H]	1xBiotin [K1]	9	P35580	P35580 [34-42]	P35580 1xBiotin [K34]	Myosin-10 OS=Homo sapiens OX=9606 GN=MYH10 PE=1 SV=3	1	1353.73	0.877	108.5	100.7	107.7	94.5	75.5	113.1	64882.3	60231	64426.1	56527.5	45187.4	67637.1	56294.8	60231	46560	43544.1	33311.1	44552.5	High	High	High	High	High	High	High	0.0002165	6.848e-05	14	45.64
[K].NNPATPSTAMGSSVPYSTAKTPHPVLTPVAANQAK.[Q]	1xBiotin [K]	19	P35658	P35658 [1130-1164]	P35658 1xBiotin [K]	Nuclear pore complex protein Nup214 OS=Homo sapiens OX=9606 GN=NUP214 PE=1 SV=2	1	3731.85	0.876	136.9	96.5	81.6	120	94.8	70.1	1.06152e+06	748224	632451	930358	734903	543349	921024	748224	457066	716671	541754	357903	High	High	High	High	High	High	High	0.0002165	7.84e-07	38	40.51
[K].HKLDVTSVEDYK.[A]	1xBiotin [K2]	12	P48643	P48643 [264-275]	P48643 1xBiotin [K265]	T-complex protein 1 subunit epsilon OS=Homo sapiens OX=9606 GN=CCT5 PE=1 SV=1	1	1659.8	0.876	94.6	111.8	111	107.6	82.9	92	81433.2	96209.7	95529.6	92579.9	71344	79191.9	70655.1	96209.7	69038.2	71315.9	52593.2	52163.6	High	High	High	High	High	High	High	0.0002165	1.156e-07	67	36.11
[M].SVFGKLFGAGGGK.[A]	1xAcetyl [N-Term]; 1xBiotin [K5]	5	Q9H444	Q9H444 [2-14]	Q9H444 1xAcetyl [N-Term]; 1xBiotin [K6]	Charged multivesicular body protein 4b OS=Homo sapiens OX=9606 GN=CHMP4B PE=1 SV=1	1	1492.76	0.876	136.8	125.9	41	119.8	69.3	107.1	22101.6	20342	6619.28	19353.2	11195.5	17304.5	19176.3	20342		14908.1	8253.04	11398.5	High	High	Not Found	High	High	High	High	0.0002165	1.309e-05	24	61.81
[R].LVIGDHKSTSHFR.[T]	1xBiotin [K7]	8	O00193	O00193 [56-68]	O00193 1xBiotin [K62]	Small acidic protein OS=Homo sapiens OX=9606 GN=SMAP PE=1 SV=1	1	1722.87	0.875	102	75.5	149.5	82.4	101.3	89.2	145006	107303	212498	117085	144009	126832	125813	107303	153570	90192.9	106160	83543.9	High	High	High	High	High	High	High	0.0002165	7.772e-05	25	30.06
[R].MSPSKSPFLPSMK.[M]	1xBiotin [K5]	2	Q8NFD5	Q8NFD5 [1554-1566]	Q8NFD5 1xBiotin [K1558]	AT-rich interactive domain-containing protein 1B OS=Homo sapiens OX=9606 GN=ARID1B PE=1 SV=2	1	1662.81	0.874	142.3	114.8	63.1	100.3	115.4	64.1	21523.7	17358.4	9549.25	15165.6	17452.7	9689.41	18674.9	17358.4	6901.14	11682.3	12865.8	6382.4	High	Peak Found	Peak Found	Peak Found	Peak Found	High	High	0.000354	0.002085	12	44.83
[K].IGLVEDLNKGAKPVVVLQK.[L]	1xBiotin [K]	6	Q6KC79	Q6KC79 [989-1007]	Q6KC79 1xBiotin [K]	Nipped-B-like protein OS=Homo sapiens OX=9606 GN=NIPBL PE=1 SV=2	1	2246.29	0.871	93.8	133.3	96.5	107.5	87.3	81.6	65605.4	93283.5	67550.6	75203.2	61067.3	57130.5	56922.2	93283.5	48818.1	57930.3	45017.4	37631.8	High	High	High	High	High	High	High	0.0002165	2.285e-05	38	45.52
[M].SLKLQASNVTNK.[N]	1xAcetyl [N-Term]; 1xBiotin [K3]	6	Q9UKM9	Q9UKM9 [2-13]	Q9UKM9 1xAcetyl [N-Term]; 1xBiotin [K4]	RNA-binding protein Raly OS=Homo sapiens OX=9606 GN=RALY PE=1 SV=1	1	1570.83	0.871	97.2	95.5	121.9	77.4	101.9	106.2	68683.1	67465.4	86165.9	54704.8	71998.6	75026.1	59592.5	67465.4	62271.2	42140	53075.8	49419.6	Peak Found	High	High	High	High	High	High	0.0002165	4.592e-07	55	41.51
[K].SPSDSGYSYETIGKTTK.[T]	1xBiotin [K]	11	P46821	P46821 [1915-1931]	P46821 1xBiotin [K]	Microtubule-associated protein 1B OS=Homo sapiens OX=9606 GN=MAP1B PE=1 SV=2	1	2046.93	0.87	90.5	112.6	119	103.5	89.1	85.3	112992	140539	148579	129256	111177	106423	98037.4	140539	107377	99568.2	81957.5	70100.9	High	High	High	High	High	High	High	0.0002165	2.506e-08	76	35.69
[K].TVCDAAEKGVR.[T]	1xBiotin [K8]; 1xCarbamidomethyl [C3]	5	O60664	O60664 [58-68]	O60664 1xBiotin [K65]	Perilipin-3 OS=Homo sapiens OX=9606 GN=PLIN3 PE=1 SV=3	1	1431.67	0.87	117.7	63.4	134	116.6	81.6	86.7	13000.5	6997.43	14800.4	12871.2	9009.25	9574.39	11279.8	6997.43	10696.1	9914.89	6641.42	6306.64	High	High	High	High	High	Peak Found	High	0.0002165	0.0001133	42	27.71
[K].IAKTHEDIEAQIR.[E]	1xBiotin [K3]	3	O75533	O75533 [4-16]	O75533 1xBiotin [K6]	Splicing factor 3B subunit 1 OS=Homo sapiens OX=9606 GN=SF3B1 PE=1 SV=3	1	1749.9	0.866	117.8	70	92.4	182.2	57.6	80	9745.46	5786.99	7638.48	15069.3	4766.18	6616.43	8455.61	5786.99	5520.25	11608.2		4358.24	High	Peak Found	Peak Found	High	Not Found	High	High	0.000354	0.001345	24	32.34
[K].GTISAPGKVVTAAAQAK.[Q]	1xBiotin [K8]	6	Q13428	Q13428 [804-820]	Q13428 1xBiotin [K811]	Treacle protein OS=Homo sapiens OX=9606 GN=TCOF1 PE=1 SV=3	1	1795.97	0.866	106.8	79.9	139.9	104.3	99.9	69.2	113523	84949.1	148667	110826	106214	73543.3	98497.3	84949.1	107440	85371.4	78298.8	48442.9	High	High	High	High	High	Peak Found	High	0.0002165	3.655e-07	67	38.27
[R].QGAKINEIR.[Q]	1xBiotin [K4]	4	Q15366	Q15366 [306-314]	Q15366 1xBiotin [K309]	Poly(rC)-binding protein 2 OS=Homo sapiens OX=9606 GN=PCBP2 PE=1 SV=1	1	1254.66	0.866	42.4	143.8	113.3	86.8	115.6	98.1	6963.5	23603.7	18594.9	14247	18964.3	16094.9		23603.7	13438.4	10974.7	13980	10601.7	Not Found	High	High	High	High	Peak Found	High	0.0007653	0.004752	21	31.13
[K].ILPVLGSQTGKI.[-]	1xBiotin [K11]	4	Q9UNI6	Q9UNI6 [329-340]	Q9UNI6 1xBiotin [K339]	Dual specificity protein phosphatase 12 OS=Homo sapiens OX=9606 GN=DUSP12 PE=1 SV=1	1	1451.83	0.865	108.3	85.8	125.8	108.9	103.2	68	16947.7	13415.3	19679.5	17032.3	16151.3	10640.7	14704.6	13415.3	14222.2	13120.3	11906.4	7009.02	High	High	Peak Found	High	High	Peak Found	High	0.001757	0.01257	20	52.46
[K].NSSVNEGSTYHKSCSFGR.[R]	1xBiotin [K12]; 1xCarbamidomethyl [C14]	4	O14974	O14974 [540-557]	O14974 1xBiotin [K551]	Protein phosphatase 1 regulatory subunit 12A OS=Homo sapiens OX=9606 GN=PPP1R12A PE=1 SV=1	1	2242.96	0.864	105.1	126.7	87.2	90.8	106.8	83.5	19719.6	23764.8	16360.8	17031	20034.5	15662.7	17109.7	23764.8	11823.8	13119.3	14769	10317	Peak Found	High	High	High	Peak Found	High	High	0.000354	0.001208	19	29.55
[K].SGPTVTKVVTVVTTK.[K]	1xBiotin [K7]	12	Q7L014	Q7L014 [257-271]	Q7L014 1xBiotin [K263]	Probable ATP-dependent RNA helicase DDX46 OS=Homo sapiens OX=9606 GN=DDX46 PE=1 SV=2	1	1742.97	0.864	99.1	107.9	116.4	100.5	95.9	80.3	84510	92005	99206.1	85678.7	81734.6	68423	73324.7	92005	71695.2	65999.8	60252.9	45070.2	High	High	High	High	High	High	High	0.0002165	1.749e-08	83	44.41
[R].TGAQQKMR.[I]	1xBiotin [K6]	7	Q7Z4S6	Q7Z4S6 [876-883]	Q7Z4S6 1xBiotin [K881]	Kinesin-like protein KIF21A OS=Homo sapiens OX=9606 GN=KIF21A PE=1 SV=2	1	1145.56	0.863	127.3	89.3	102.9	109.9	96.5	74.1	50402.7	35368.8	40735.1	43517.3	38188.4	29319.3	43731.6	35368.8	29438.9	33522.1	28151.6	19312.6	High	High	High	High	High	High	High	0.0002165	8.564e-05	38	21.24
[K].GAAIPAKGAK.[N]	1xBiotin [K]	5	P19338	P19338 [126-135]	P19338 1xBiotin [K]	Nucleolin OS=Homo sapiens OX=9606 GN=NCL PE=1 SV=3	1	1109.61	0.863	100.9	115.3	107.3	78.9	92.6	104.9	33705.2	38517.3	35839.9	26364.8	30936.5	35042	29244.1	38517.3	25901.1	20309.2	22805.7	23082.2	Peak Found	High	High	High	High	Peak Found	High	0.002457	0.02461	10	27.11
[K].DYSSGFGGKYGVQADR.[V]	1xBiotin [K9]	17	Q14247	Q14247 [153-168]	Q14247 1xBiotin [K161]	Src substrate cortactin OS=Homo sapiens OX=9606 GN=CTTN PE=1 SV=2	1	1932.85	0.862	116.1	91.9	112.2	87.6	92.1	100.1	321005	254216	310147	242267	254620	276685	278518	254216	224140	186622	187700	182252	High	High	High	High	High	High	High	0.0002165	3.411e-09	93	39.7
[M].PDPAKSAPAPK.[K]	1xBiotin [K5]	8	Q93079	Q93079 [2-12]	Q93079 1xBiotin [K6]	Histone H2B type 1-H OS=Homo sapiens OX=9606 GN=H2BC9 PE=1 SV=3	1	1304.67	0.86	127.4	96	104.4	120.1	89.8	62.4	39723.5	29909.7	32524.1	37425.7	27984.8	19441.3	34465.9	29909.7	23504.8	28829.7	20629.7	12806	High	Peak Found	High	High	High	High	High	0.0002165	1.1e-05	34	23.76
[R].VLFRPSDTANSSNQDALSSNTSLKLR.[K]	1xBiotin [K24]	6	Q8N4V1	Q8N4V1 [99-124]	Q8N4V1 1xBiotin [K122]	ER membrane protein complex subunit 5 OS=Homo sapiens OX=9606 GN=MMGT1 PE=1 SV=1	1	3047.52	0.859	56.5	124.7	139.2	107.1	34.6	137.8	12270.1	27058.2	30219.7	23252.3	7506.94	29916.7	10646.1	27058.2	21839.4	17911.6		19706.1	High	High	High	High	High	High	High	0.0002165	3.369e-09	65	41.85
[K].IILTGQKTK.[T]	1xBiotin [K]	7	Q96JH7	Q96JH7 [692-700]	Q96JH7 1xBiotin [K]	Deubiquitinating protein VCPIP1 OS=Homo sapiens OX=9606 GN=VCPIP1 PE=1 SV=2	1	1227.71	0.859	110.9	105.8	106.4	80.1	91.4	105.4	96697.5	92186.7	92764.3	69789.5	79675.1	91843.2	83899.1	92186.7	67039.8	53760.1	58734.7	60497	High	High	High	High	High	High	High	0.000354	0.001454	20	32.04
[R].LGSTGAKMQGVPLK.[H]	1xBiotin [K7]	6	Q01826	Q01826 [45-58]	Q01826 1xBiotin [K51]	DNA-binding protein SATB1 OS=Homo sapiens OX=9606 GN=SATB1 PE=1 SV=1	1	1612.85	0.858	110.9	98.8	109.6	94.1	108.6	77.9	33250.7	29636.2	32875	28218.2	32576	23358.4	28849.8	29636.2	23758.4	21737	24014.3	15386.2	High	High	High	High	High	High	High	0.0002165	1.755e-06	52	37.36
[R].VEKYTISQEAYDQR.[Q]	1xBiotin [K3]	21	Q99426	Q99426 [104-117]	Q99426 1xBiotin [K106]	Tubulin-folding cofactor B OS=Homo sapiens OX=9606 GN=TBCB PE=1 SV=2	1	1955.92	0.858	105.1	95.2	119.1	100.2	90.2	90.1	308526	279422	349593	293984	264791	264429	267691	279422	252647	226461	195198	174179	High	High	High	High	High	High	High	0.0002165	2.398e-07	42	36.87
[K].TPKISMPDVDFNLK.[G]	1xBiotin [K3]	4	Q09666	Q09666 [2309-2322]	Q09666 1xBiotin [K2311]	Neuroblast differentiation-associated protein AHNAK OS=Homo sapiens OX=9606 GN=AHNAK PE=1 SV=2	1	1830.91	0.857	155.5	97.6	71.6	128.8	62.8	83.7	17273.6	10848.5	7959.03	14307	6982.5	9300.05	14987.3	10848.5		11020.9	5147.34	6125.94	High	High	Not Found	High	High	Peak Found	High	0.0002165	0.000103	10	51.1
[R].GGGGGFGYQKTK.[K]	1xBiotin [K]	3	Q9NVP1	Q9NVP1 [636-647]	Q9NVP1 1xBiotin [K]	ATP-dependent RNA helicase DDX18 OS=Homo sapiens OX=9606 GN=DDX18 PE=1 SV=2	1	1382.65	0.856	68.3	146.5	108.9	78.3	72.6	125.5	4657.93	9999.28	7429.6	5340.24	4952.95	8564.29		9999.28	5369.29	4113.68	3651.21	5641.29	High	High	Peak Found	High	Peak Found	Peak Found	High	0.0002165	0.001003	12	30.67
[K].TPKISMPDVNLNLK.[G]	1xBiotin [K3]	5	Q09666	Q09666 [2181-2194]	Q09666 1xBiotin [K2183]	Neuroblast differentiation-associated protein AHNAK OS=Homo sapiens OX=9606 GN=AHNAK PE=1 SV=2	1	1795.94	0.856	42.2	228.8	75.8	50	138.2	64.9	3332.28	18049.6	5980.8	3941.94	10899.8	5122.46		18049.6			8035.1		High	High	Not Found	High	High	High	High	0.0002165	3.2e-05	19	48.82
[R].AASIFGGAKPVDTAAR.[E]	1xBiotin [K9]	10	P23588	P23588 [357-372]	P23588 1xBiotin [K365]	Eukaryotic translation initiation factor 4B OS=Homo sapiens OX=9606 GN=EIF4B PE=1 SV=2	0	1757.9	0.856	117.7	106.7	98.7	84.5	107.7	84.7	88189.3	79949.2	73956.9	63292.7	80651.8	63479.8	76517	79949.2	53447.9	48755.5	59454.7	41814.1	High	High	High	High	High	High	High	0.0002165	6.5e-08	69	41.3
[K].GGHGAASPSEKGAHPSGGADDVAK.[K]	1xBiotin [K11]	13	Q07065	Q07065 [11-34]	Q07065 1xBiotin [K21]	Cytoskeleton-associated protein 4 OS=Homo sapiens OX=9606 GN=CKAP4 PE=1 SV=2	1	2386.08	0.855	83	117.3	123.2	84	87.1	105.4	66512.2	93999.3	98740.6	67331.7	69761.1	84453.3	57709	93999.3	71358.8	51866.8	51426.3	55629.3	High	High	High	High	High	High	High	0.0002165	1.871e-05	40	19.66
[K].SLVSKGTLVQTK.[G]	1xBiotin [K5]	5	P16402	P16402 [87-98]	P16402 1xBiotin [K91]	Histone H1.3 OS=Homo sapiens OX=9606 GN=H1-3 PE=1 SV=2	1	1486.83	0.855	101.1	109.6	124.5	93.7	63.1	108	32233.6	34925.9	39671.7	29862.7	20100.8	34432.2	27967.3	34925.9	28670.3	23003.7	14817.9	22680.5	High	High	High	High	Peak Found	High	High	0.0002165	2.058e-05	43	38.81
[R].EESGKPGAHVTVKK.[L]	1xBiotin [K]	3	P22626	P22626 [100-113]	P22626 1xBiotin [K]	Heterogeneous nuclear ribonucleoproteins A2/B1 OS=Homo sapiens OX=9606 GN=HNRNPA2B1 PE=1 SV=2	1	1692.87	0.855	96.4	73.5	180.9	82.4	77.7	89.2	9000.21	6864.43	16896.1	7692.3	7256.85	8334.05	7808.99	6864.43	12210.6	5925.51	5349.59	5489.63	Peak Found	High	Peak Found	High	High	Peak Found	High	0.0007653	0.00484	5	19.09
[K].ASGKTSQVGAASAPAK.[E]	1xBiotin [K4]	6	Q13428	Q13428 [364-379]	Q13428 1xBiotin [K367]	Treacle protein OS=Homo sapiens OX=9606 GN=TCOF1 PE=1 SV=3	1	1656.84	0.853	106.4	125.8	97.2	91.9	90.8	87.9	10236.9	12094.7	9348.57	8838.35	8732.01	8452.09	8881.96	12094.7	6756.11	6808.33	6437.04	5567.39	High	High	High	High	High	High	High	0.001757	0.01028	14	23.64
[K].TVDGPSGKLWR.[D]	1xBiotin [K8]	6	P04406	P04406 [187-197]	P04406 1xBiotin [K194]	Glyceraldehyde-3-phosphate dehydrogenase OS=Homo sapiens OX=9606 GN=GAPDH PE=1 SV=3	1	1441.73	0.853	111.5	125.8	85.9	76.1	93.6	107.2	21587.6	24354.9	16631.1	14735.3	18120.7	20768.6	18730.4	24354.9	12019.1	11350.9	13358.1	13680.3	High	High	High	High	High	High	High	0.0002165	4.294e-06	68	40.05
[R].GKEGAIIVDPAR.[E]	1xBiotin [K2]	4	Q9H3U1	Q9H3U1 [278-289]	Q9H3U1 1xBiotin [K279]	Protein unc-45 homolog A OS=Homo sapiens OX=9606 GN=UNC45A PE=1 SV=1	1	1451.77	0.852	98.9	114.6	107.6	105.4	91.7	81.7	15084.8	17477.5	16408.9	16066.5	13985.4	12465.2	13088.2	17477.5	11858.5	12376.3	10309.7	8210.83	Peak Found	Peak Found	High	High	Peak Found	High	High	0.0002165	9.269e-05	41	36.85
[R].VDQSAVGFEYQGKTEK.[H]	1xBiotin [K]	6	Q14247	Q14247 [132-147]	Q14247 1xBiotin [K]	Src substrate cortactin OS=Homo sapiens OX=9606 GN=CTTN PE=1 SV=2	1	2011.94	0.851	102.2	107.9	102.8	118.8	80.8	87.5	29325.8	30974.1	29505.9	34083.9	23178.1	25117.7	25444.4	30974.1	21323.6	26255.4	17086.4	16545	High	Peak Found	High	High	High	High	High	0.0002165	1.945e-06	41	36.59
[R].GEVSQKTVIIK.[E]	1xBiotin [K6]	6	Q14676	Q14676 [1830-1840]	Q14676 1xBiotin [K1835]	Mediator of DNA damage checkpoint protein 1 OS=Homo sapiens OX=9606 GN=MDC1 PE=1 SV=3	1	1427.79	0.851	97.2	100.8	114.6	123.5	85.7	78.2	21763.9	22552.4	25652.1	27653.6	19185.4	17494.1	18883.4	22552.4	18538.5	21302	14143.1	11523.3	High	High	High	High	High	High	High	0.0002165	4.861e-05	30	36.04
[K].MLVSLKMSYK.[A]	1xBiotin [K6]	11	P23381	P23381 [42-51]	P23381 1xBiotin [K47]	Tryptophan--tRNA ligase, cytoplasmic OS=Homo sapiens OX=9606 GN=WARS1 PE=1 SV=2	1	1425.73	0.85	104.4	132.4	80.4	88.7	126.7	67.4	54986.9	69787.3	42369.7	46750.1	66753	35500	47709.1	69787.3	30620.1	36012.4	49208.9	23383.8	High	High	High	High	High	High	High	0.0002165	7.722e-06	41	46.16
[R].LQSKSLHLSPQEQSASYQDR.[R]	1xBiotin [K4]	5	Q9H410	Q9H410 [73-92]	Q9H410 1xBiotin [K76]	Kinetochore-associated protein DSN1 homolog OS=Homo sapiens OX=9606 GN=DSN1 PE=1 SV=2	1	2528.22	0.849	112	109.5	102.4	100.7	86.9	88.5	15480.2	15138.5	14149.3	13924.6	12008.9	12232.5	13431.3	15138.5	10225.5	10726.3	8852.7	8057.56	High	High	High	Peak Found	High	High	High	0.0002165	0.0002717	11	34.56
[K].FKMPEMNIK.[VA]	1xBiotin [K2]	5	Q09666	Q09666 [806-814]; [934-942]; [2695-2703]; [2951-2959]; [3079-3087]; [3207-3215]; [3659-3667]; [3861-3869]; [3989-3997]; [4245-4253]; [4373-4381]; [4447-4455]	Q09666 1xBiotin [K807]; 1xBiotin [K935]; 1xBiotin [K2696]; 1xBiotin [K2952]; 1xBiotin [K3080]; 1xBiotin [K3208]; 1xBiotin [K3660]; 1xBiotin [K3862]; 1xBiotin [K3990]; 1xBiotin [K4246]; 1xBiotin [K4374]; 1xBiotin [K4448]	Neuroblast differentiation-associated protein AHNAK OS=Homo sapiens OX=9606 GN=AHNAK PE=1 SV=2	1	1363.66	0.848	121	124.5	92	119.4	102.7	40.4	95426.1	98142.6	72565.4	94103.7	80951.2	31831.1	82796	98142.6	52442.3	72489.7	59675.5	20967.1	High	High	High	High	High	Peak Found	High	0.0002165	1.33e-05	37	43.84
[K].KSPAKSPNPSTPR.[G]	1xBiotin [K]	13	O76021	O76021 [391-403]	O76021 1xBiotin [K]	Ribosomal L1 domain-containing protein 1 OS=Homo sapiens OX=9606 GN=RSL1D1 PE=1 SV=3	2	1592.82	0.847	117.5	69.2	120.9	95.3	94.6	102.4	186577	109999	192067	151456	150347	162669	161882	109999	138805	116669	110833	107150	High	High	High	High	High	High	High	0.0002165	3.249e-05	28	19.4
[K].SKGIAYIEFK.[T]	1xBiotin [K2]	5	P19338	P19338 [428-437]	P19338 1xBiotin [K429]	Nucleolin OS=Homo sapiens OX=9606 GN=NCL PE=1 SV=3	1	1381.72	0.847	103	101.5	123.3	94.2	92.1	85.9	37611.8	37042.4	44995.8	34395.8	33610.2	31360.9	32633.7	37042.4	32518	26495.7	24776.7	20657.4	High	High	Peak Found	High	High	High	High	0.0002165	2.614e-05	47	45.25
[R].TSHGEPKSAVPFNQYLPNK.[S]	1xBiotin [K7]	10	Q9UPQ0	Q9UPQ0 [255-273]	Q9UPQ0 1xBiotin [K261]	LIM and calponin homology domains-containing protein 1 OS=Homo sapiens OX=9606 GN=LIMCH1 PE=1 SV=4	1	2340.14	0.846	99.5	121.3	100.1	97.9	84.2	97	63093.4	76915	63444.4	62025.7	53353.8	61495.7	54742.7	76915	45850.6	47779.4	39331.3	40507.1	High	High	High	High	High	High	High	0.0002165	6.448e-07	28	41.18
[K].ESLAFAQQHKAK.[D]	1xBiotin [K]	5	Q5T5Y3	Q5T5Y3 [977-988]	Q5T5Y3 1xBiotin [K]	Calmodulin-regulated spectrin-associated protein 1 OS=Homo sapiens OX=9606 GN=CAMSAP1 PE=1 SV=2	1	1583.8	0.844	130.3	100.7	99.5	109.9	100.4	59.2	20041.3	15493.9	15306.8	16913.9	15451.2	9105.4	17388.7	15493.9	11062.1	13029.1	11390.3	5997.72	High	High	High	High	High	Peak Found	High	0.000354	0.001394	19	29.3
[R].IKGPNAVQLVK.[T]	1xBiotin [K2]	12	Q7Z6Z7	Q7Z6Z7 [1916-1926]	Q7Z6Z7 1xBiotin [K1917]	E3 ubiquitin-protein ligase HUWE1 OS=Homo sapiens OX=9606 GN=HUWE1 PE=1 SV=3	1	1392.8	0.844	113.9	107.7	106.4	96.1	82.6	93.3	133705	126468	124864	112838	96987.8	109585	116008	126468	90238.2	86920.7	71497.3	72183.7	High	High	High	High	High	High	High	0.0002165	3.517e-05	27	37.22
[K].CGSLKNIR.[H]	1xBiotin [K5]; 1xCarbamidomethyl [C1]	6	P11137	P11137 [1708-1715]	P11137 1xBiotin [K1712]	Microtubule-associated protein 2 OS=Homo sapiens OX=9606 GN=MAP2 PE=1 SV=4	1	1173.59	0.844	108.1	83.8	118.5	91.3	132.1	66.2	13968.2	10822.3	15307	11786.9	17059.3	8551.82	12119.4	10822.3	11062.2	9079.68	12575.8	5633.07	High	High	High	High	High	High	High	0.0002165	0.0006384	27	31.51
[R].GFGGKFGVQMDR.[V]	1xBiotin [K5]	12	Q14247	Q14247 [120-131]	Q14247 1xBiotin [K124]	Src substrate cortactin OS=Homo sapiens OX=9606 GN=CTTN PE=1 SV=2	1	1524.71	0.843	106.8	133.2	86.6	112.3	87.4	73.7	183255	228474	148573	192700	149917	126427	159000	228474	107372	148440	110515	83277.4	High	High	High	High	High	High	High	0.0002165	1.919e-08	61	44.21
[R].VIEGKNSSAVEQDHAK.[T]	1xBiotin [K5]	3	Q9NXV6	Q9NXV6 [145-160]	Q9NXV6 1xBiotin [K149]	CDKN2A-interacting protein OS=Homo sapiens OX=9606 GN=CDKN2AIP PE=1 SV=3	1	1937.94	0.843	108.9	98.1	108	90.9	82.7	111.3	16451.7	14815	16308.8	13730	12493.9	16812.7	14274.2	14815	11786.2	10576.5	9210.24	11074.5	Peak Found	High	Peak Found	Peak Found	High	High	High	0.0002165	0.0003298	22	24.59
[K].SVQKSSGVK.[S]	1xBiotin [K4]	3	Q05682	Q05682 [656-664]	Q05682 1xBiotin [K659]	Caldesmon OS=Homo sapiens OX=9606 GN=CALD1 PE=1 SV=3	1	1145.6	0.843	109.3	84.5	121.8	102.4	92.1	89.9	11898.5	9195.45	13261.3	11151	10031.7	9788.74	10323.7	9195.45	9583.8	8589.83	7395.14	6447.83	High	High	Peak Found	Peak Found	High	Peak Found	High	0.0007653	0.004271	9	20.22
[R].VGKDSFWAK.[A]	1xBiotin [K3]	6	Q9UJU6	Q9UJU6 [174-182]	Q9UJU6 1xBiotin [K176]	Drebrin-like protein OS=Homo sapiens OX=9606 GN=DBNL PE=1 SV=1	1	1263.62	0.843	119.3	103.6	105.8	65.6	116.6	89.1	101150	87799.7	89637.3	55595.2	98819.8	75539.1	87762.4	87799.7	64779.9	42826	72847.8	49757.5	High	High	High	High	High	High	High	0.0002165	9.184e-06	47	41.48
[R].MDKSAVGHEYQSK.[L]	1xBiotin [K3]	4	Q14247	Q14247 [95-107]	Q14247 1xBiotin [K97]	Src substrate cortactin OS=Homo sapiens OX=9606 GN=CTTN PE=1 SV=2	1	1705.77	0.842	133.1	90.3	96.1	97.1	107.4	76	33094.2	22466.9	23904.1	24140.4	26716	18912.9	28714	22466.9	17275.3	18595.8	19694.4	12457.9	High	High	Peak Found	High	High	Peak Found	High	0.0002165	4.269e-06	33	28.02
[R].LFTNLKDTSSK.[V]	1xBiotin [K6]	2	O14976	O14976 [385-395]	O14976 1xBiotin [K390]	Cyclin-G-associated kinase OS=Homo sapiens OX=9606 GN=GAK PE=1 SV=2	1	1479.75	0.841	55.5	126.9	138.4	46.7	146.4	86.1	4393.57	10055.5	10967.1	3696.86	11598.4	6820		10055.5	7925.78		8550.09	4492.32	High	Peak Found	Peak Found	Not Found	High	Peak Found	High	0.0007653	0.004602	15	38.96
[K].GTVLIKTAEELMNFSK.[G]	1xBiotin [K6]; 1xOxidation [M12]	27	P50990	P50990 [255-270]	P50990 1xBiotin [K260]	T-complex protein 1 subunit theta OS=Homo sapiens OX=9606 GN=CCT8 PE=1 SV=4	1	2023.02	0.84	98.2	100.4	78.1	79.9	65.6	177.7	212777	217507	169225	172985	142179	384771	184615	217507	122297	133253	104811	253448	High	High	High	High	High	High	High	0.0002165	3.899e-06	37	54.81
[K].MPEMHFKTPK.[I]	1xBiotin [K7]	6	Q09666	Q09666 [1185-1194]; [1979-1988]; [2174-2183]; [2302-2311]; [2825-2834]	Q09666 1xBiotin [K1191]; 1xBiotin [K1985]; 1xBiotin [K2180]; 1xBiotin [K2308]; 1xBiotin [K2831]	Neuroblast differentiation-associated protein AHNAK OS=Homo sapiens OX=9606 GN=AHNAK PE=1 SV=2	1	1471.69	0.838	123.2	117.3	87.1	122.4	98.3	51.6	52776.9	50261.6	37338.6	52464	42136	22112.1	45791.6	50261.6	26984.2	40413.9	31061.7	14565.2	High	High	High	High	High	High	High	0.0002165	0.0001989	18	36.28
[K].SFPDKAPVNGTEQTQKTVTPAYNR.[F]	1xBiotin [K16]	7	Q07157	Q07157 [1503-1526]	Q07157 1xBiotin [K1518]	Tight junction protein ZO-1 OS=Homo sapiens OX=9606 GN=TJP1 PE=1 SV=3	2	2875.4	0.838	151.6	77.9	104	98.9	80.4	87.2	30120.6	15482.6	20669.8	19639.9	15967.5	17312.9	26134	15482.6	14937.8	15129	11770.9	11404	High	High	Peak Found	High	High	High	High	0.000354	0.001424	9	33.67
[K].AALVKSSMF.[-]	1xBiotin [K5]	4	Q99453	Q99453 [306-314]	Q99453 1xBiotin [K310]	Paired mesoderm homeobox protein 2B OS=Homo sapiens OX=9606 GN=PHOX2B PE=2 SV=2	1	1179.59	0.835	106.9	120.1	100.1	99.6	89.3	84.1	64663.6	72650.7	60534.5	60248.4	54015.9	50904.1	56105.1	72650.7	43747.7	46410.4	39819.3	33530.5	High	High	High	High	Peak Found	Peak Found	High	0.001582	0.008916	11	50.63
[R].SGLAESSSKFKPTQSSLTR.[G]	1xBiotin [K9]	2	Q14966	Q14966 [1447-1465]	Q14966 1xBiotin [K1455]	Zinc finger protein 638 OS=Homo sapiens OX=9606 GN=ZNF638 PE=1 SV=2	1	2237.12	0.835	42.3	102.7	172.3	143.8	84.4	54.4	4016.57	9746.16	16350.1	13647.7	8009.06	5158.25		9746.16	11816	10513.1			High	Peak Found	Peak Found	High	Not Found	Not Found	High	0.001757	0.01162	4	35.37
[K].HEKFTIQLQLSQK.[S]	1xBiotin [K3]	2	Q5SW79	Q5SW79 [112-124]	Q5SW79 1xBiotin [K114]	Centrosomal protein of 170 kDa OS=Homo sapiens OX=9606 GN=CEP170 PE=1 SV=1	1	1825.96	0.834	142.5	143.2	51.6	119.4	75.6	67.7	15866.4	15945.4	5747.65	13301	8417.81	7533.92	13766.4	15945.4		10246	6205.43	4962.59	Peak Found	High	Not Found	High	Peak Found	Peak Found	High	0.0002165	4.923e-06	26	43.03
[K].LDVQFSGLTKGDAVR.[D]	1xBiotin [K10]	30	P21333	P21333 [907-921]	P21333 1xBiotin [K916]	Filamin-A OS=Homo sapiens OX=9606 GN=FLNA PE=1 SV=4	1	1831.94	0.834	95.5	124.6	104.4	86.9	101.6	87	3.82716e+06	4.99315e+06	4.1842e+06	3.48462e+06	4.07228e+06	3.48843e+06	3.32061e+06	4.99315e+06	3.02388e+06	2.68426e+06	3.00199e+06	2.29782e+06	High	High	High	High	High	High	High	0.0002165	9.928e-11	76	46.13
[R].GKSSFFSDR.[G]	1xBiotin [K2]	5	O00571	O00571 [80-88]	O00571 1xBiotin [K81]	ATP-dependent RNA helicase DDX3X OS=Homo sapiens OX=9606 GN=DDX3X PE=1 SV=3	1	1256.57	0.833	133.9	89.5	108.5	90.4	74.7	103	65659.1	43870.2	53194	44330.1	36650	50481.5	56968.8	43870.2	38442.7	34148.3	27017.6	33252.1	High	High	High	High	High	Peak Found	High	0.0006603	0.003723	18	38.64
[K].LEALQKTTPIR.[S]	1xBiotin [K6]	3	Q9Y6X9	Q9Y6X9 [575-585]	Q9Y6X9 1xBiotin [K580]	ATPase MORC2 OS=Homo sapiens OX=9606 GN=MORC2 PE=1 SV=2	1	1495.83	0.833	172.5	104.5	36.7	125.3	87	74	20554.4	12449.9	4376.48	14929.2	10372.7	8825.12	17833.9	12449.9		11500.2	7646.53	5813.1	High	Peak Found	High	Peak Found	High	Peak Found	High	0.0002165	0.0007313	12	38.19
[R].EGPSSSKLVTK.[K]	1xBiotin [K7]	4	Q9UBN7	Q9UBN7 [843-853]	Q9UBN7 1xBiotin [K849]	Histone deacetylase 6 OS=Homo sapiens OX=9606 GN=HDAC6 PE=1 SV=2	1	1358.7	0.832	131.6	69	116.9	91.8	109.5	81.3	11426.9	5987.59	10151.4	7967.61	9510.29	7058.51	9914.51	5987.59	7336.31	6137.59	7010.78	4649.43	High	High	Peak Found	High	High	Peak Found	High	0.0002165	0.0002205	31	29.35
[K].DKNSFPFFASSK.[L]	1xBiotin [K2]	5	Q6R327	Q6R327 [1081-1092]	Q6R327 1xBiotin [K1082]	Rapamycin-insensitive companion of mTOR OS=Homo sapiens OX=9606 GN=RICTOR PE=1 SV=1	1	1600.75	0.831	110.8	88.2	110.3	137.2	91.6	61.8	11319.5	9014.81	11263.8	14018.5	9363.14	6318.16	9821.33	9014.81	8140.23	10798.7	6902.3	4161.77	High	High	Peak Found	High	High	High	High	0.0002165	0.000271	6	50.17
[K].YSTIPKFGIEK.[E]	1xBiotin [K6]	6	O14964	O14964 [197-207]	O14964 1xBiotin [K202]	Hepatocyte growth factor-regulated tyrosine kinase substrate OS=Homo sapiens OX=9606 GN=HGS PE=1 SV=1	1	1508.78	0.83	97.9	104.4	128	106.2	98.3	65.2	37835.5	40359.2	49457.4	41053.1	37969	25195.3	32827.8	40359.2	35742.3	31623.9	27989.9	16596.1	High	High	High	High	High	High	High	0.0002165	0.0002324	31	44.12
[R].KQPMLDAATGKSVWGSLAVQNSPK.[G]	1xBiotin [K]; 1xOxidation [M4]	5	P18615	P18615 [332-355]	P18615 1xBiotin [K]	Negative elongation factor E OS=Homo sapiens OX=9606 GN=NELFE PE=1 SV=3	2	2755.39	0.83	107.6	103.7	78.4	74.5	65.1	170.7	22778	21952.3	16601.6	15769.5	13778.1	36135.9	19763.3	21952.3	11997.8	12147.5	10156.9	23802.7	High	High	Peak Found	High	High	High	High	0.0002165	6.636e-05	39	45.6
[R].TCPVMSGGPKYEYR.[W]	1xBiotin [K10]; 1xCarbamidomethyl [C2]	4	Q86TA1	Q86TA1 [86-99]	Q86TA1 1xBiotin [K95]	MOB kinase activator 3B OS=Homo sapiens OX=9606 GN=MOB3B PE=1 SV=2	1	1870.83	0.83	92.4	127	110.6	91.7	124.9	53.4	10847.5	14908.9	12978.9	10767.9	14656.1	6270.95	9411.76	14908.9	9379.68	8294.72	10804.1		Peak Found	High	High	High	High	Not Found	High	0.0002165	9.946e-05	37	36.36
[K].AQYKSLIGVEYKPVSATGAEDK.[D]	1xBiotin [K4]	11	P07814	P07814 [940-961]	P07814 1xBiotin [K943]	Bifunctional glutamate/proline--tRNA ligase OS=Homo sapiens OX=9606 GN=EPRS1 PE=1 SV=5	1	2580.3	0.83	136.2	104	85.9	113	98.8	62	572618	437228	361190	475021	415270	260705	496830	437228	261029	365917	306128	171726	High	High	High	High	High	High	High	0.0002165	3.077e-09	48	41.75
[K].EWYFGNADKER.[S]	1xBiotin [K9]	4	O75165	O75165 [975-985]	O75165 1xBiotin [K983]	DnaJ homolog subfamily C member 13 OS=Homo sapiens OX=9606 GN=DNAJC13 PE=1 SV=5	1	1640.72	0.829	99.4	117.5	115.7	102.6	82.5	82.4	8411.8	9938.2	9783.81	8675.53	6976.46	6972.31	7298.46	9938.2	7070.65	6682.91	5142.89	4592.65	Peak Found	High	High	High	Peak Found	High	High	0.000354	0.001179	15	43.19
[R].TNSGGGDGPHISSKVR.[V]	1xBiotin [K14]	6	Q96EV2	Q96EV2 [971-986]	Q96EV2 1xBiotin [K984]	RNA-binding protein 33 OS=Homo sapiens OX=9606 GN=RBM33 PE=1 SV=3	1	1794.86	0.827	116	103.3	109.9	90.9	88.7	91.1	31231	27822.6	29590.4	24466.3	23880.3	24536	27097.4	27822.6	21384.6	18846.8	17604.1	16161.8	High	High	High	High	High	High	High	0.0002165	0.0006804	19	27.21
[R].LGSPSGKTGTCR.[I]	1xBiotin [K7]; 1xCarbamidomethyl [C11]	6	Q09666	Q09666 [557-568]	Q09666 1xBiotin [K563]	Neuroblast differentiation-associated protein AHNAK OS=Homo sapiens OX=9606 GN=AHNAK PE=1 SV=2	1	1446.68	0.825	138.6	95.9	99.5	93.9	79.1	92.9	13644.2	9436.38	9796.79	9246.77	7787.59	9144.23	11838.3	9436.38	7080.03	7122.94	5740.84	6023.29	High	High	High	High	High	High	High	0.000354	0.001334	17	23.92
[K].DLGYGKGYK.[Y]	1xBiotin [K6]	4	Q96S55	Q96S55 [628-636]	Q96S55 1xBiotin [K633]	ATPase WRNIP1 OS=Homo sapiens OX=9606 GN=WRNIP1 PE=1 SV=2	1	1226.59	0.825	97.8	86.4	157.9	80.7	78.3	98.9	23164.5	20471.6	37415	19113.3	18563.9	23439.2	20098.5	20471.6	27039.4	14723.3	13684.9	15439.4	High	High	High	High	Peak Found	Peak Found	High	0.001689	0.009595	12	33.46
[K].IAVYSCPFDGMITETKGTVLIK.[T]	1xBiotin [K16]; 1xCarbamidomethyl [C6]; 1xOxidation [M11]	15	P50990	P50990 [239-260]	P50990 1xBiotin [K254]	T-complex protein 1 subunit theta OS=Homo sapiens OX=9606 GN=CCT8 PE=1 SV=4	1	2685.33	0.824	144.4	94.2	78.3	77.6	59.4	146.1	228455	149056	123851	122766	93949.2	231043	198218	149056	89505.7	94568.8	69257.2	152188	High	High	High	High	High	High	High	0.0002165	8.559e-09	47	52.15
[K].SPQVKPASTMGMGPLGKGAGPVPPGK.[V]	1xBiotin [K17]	35	Q13428	Q13428 [503-528]	Q13428 1xBiotin [K519]	Treacle protein OS=Homo sapiens OX=9606 GN=TCOF1 PE=1 SV=3	1	2672.37	0.824	148.1	114	85.6	97.9	121.9	32.5	358734	276113	207384	237306	295456	78783.1	311254	276113	149874	182801	217804	51894.3	High	High	High	High	High	High	High	0.0002165	1.193e-10	58	38.41
[-].MKIEEVK.[S]	1xAcetyl [N-Term]; 1xBiotin [K2]	6	Q9Y265	Q9Y265 [1-7]	Q9Y265 1xAcetyl [N-Term]; 1xBiotin [K2]	RuvB-like 1 OS=Homo sapiens OX=9606 GN=RUVBL1 PE=1 SV=1	1	1144.57	0.821	171.6	79.4	96.9	79.6	98.1	74.3	41506.9	19206.4	23439	19246.6	23734.2	17960.2	36013.2	19206.4	16939.1	14826	17496.3	11830.4	High	High	High	High	High	High	High	0.000354	0.001109	16	43.2
[R].ASVLDTSMSAGSGSPSKTVTPK.[A]	1xBiotin [K17]	12	Q9UPQ0	Q9UPQ0 [510-531]	Q9UPQ0 1xBiotin [K526]	LIM and calponin homology domains-containing protein 1 OS=Homo sapiens OX=9606 GN=LIMCH1 PE=1 SV=4	1	2334.13	0.821	103.8	105.6	118.9	104.2	86.7	80.8	162056	164853	185507	162667	135275	126119	140607	164853	134064	125305	99721.6	83074.3	High	High	High	High	High	High	High	0.0002165	1.186e-07	68	37.26
[R].YGDGPRPPKMAR.[Y]	1xBiotin [K9]	1	Q08211	Q08211 [1155-1166]	Q08211 1xBiotin [K1163]	ATP-dependent RNA helicase A OS=Homo sapiens OX=9606 GN=DHX9 PE=1 SV=4	1	1570.76	0.82	114.5	89.8	116.1	95.1	90.5	93.9	31389.3	24627.4	31828.7	26078.7	24796.8	25752.7	27234.8	24627.4	23002.3	20088.9	18279.7	16963.2	Peak Found	High	Peak Found	Peak Found	Peak Found	Peak Found	High	0.002118	0.02017	7	27.36
[R].SSKLQPVTEVK.[T]	1xBiotin [K3]	2	Q6GYQ0	Q6GYQ0 [1484-1494]	Q6GYQ0 1xBiotin [K1486]	Ral GTPase-activating protein subunit alpha-1 OS=Homo sapiens OX=9606 GN=RALGAPA1 PE=1 SV=1	1	1441.77	0.818	89.1	90.8	146.6	92.4	108.2	72.9	9323.45	9506.17	15350.8	9673.68	11324.4	7630.75	8089.45	9506.17	11093.9	7451.8	8348.13		Peak Found	Peak Found	Peak Found	Peak Found	High	High	High	0.0002165	0.0009677	21	34.45
[R].APSAKGTISAPGK.[V]	1xBiotin [K5]	3	Q13428	Q13428 [799-811]	Q13428 1xBiotin [K803]	Treacle protein OS=Homo sapiens OX=9606 GN=TCOF1 PE=1 SV=3	1	1410.74	0.817	98.6	92.6	120.4	80.6	143.3	64.6	13406.2	12588.6	16374.6	10959.4	19484.6	8792.41	11631.8	12588.6	11833.8	8442.21	14363.6	5791.55	High	High	Peak Found	Peak Found	High	Peak Found	High	0.000354	0.001725	17	28.46
[K].TILPKVMQVK.[N]	1xBiotin [K5]	7	P55081	P55081 [372-381]	P55081 1xBiotin [K376]	Microfibrillar-associated protein 1 OS=Homo sapiens OX=9606 GN=MFAP1 PE=1 SV=2	1	1382.79	0.817	114.7	101.8	103.9	118.7	76	84.9	51040.2	45270.7	46220.2	52824.4	33792	37783.1	44284.8	45270.7	33402.8	40691.6	24910.7	24887.7	High	High	High	High	High	High	High	0.0002165	0.0006965	18	44.49
[R].GGSKSLLPDFLQTPK.[E]	1xBiotin [K4]	9	P54132	P54132 [102-116]	P54132 1xBiotin [K105]	Bloom syndrome protein OS=Homo sapiens OX=9606 GN=BLM PE=1 SV=1	1	1813.95	0.817	143.9	123.7	61.3	117.6	73.6	79.9	83054	71383.2	35403.9	67860.6	42452.5	46097.9	72061.4	71383.2	25586.1	52274.2	31295.1	30364.6	High	High	Peak Found	High	Peak Found	High	High	0.0002165	0.0005746	6	53.55
[K].VFKFVGFK.[F]	1xBiotin [K3]	5	Q02952	Q02952 [175-182]	Q02952 1xBiotin [K177]	A-kinase anchor protein 12 OS=Homo sapiens OX=9606 GN=AKAP12 PE=1 SV=4	1	1197.65	0.817	12.8	136.9	155	126.6	79.9	88.9	2928.29	31300.5	35440.7	28945.9	18273.1	20329.8		31300.5	25612.6	22297.6	13470.6	13391.2	Not Found	High	High	High	High	High	High	0.0002165	5.316e-05	30	49.12
[R].NPPKLVTPHDR.[M]	1xBiotin [K4]	11	P29353	P29353 [318-328]	P29353 1xBiotin [K321]	SHC-transforming protein 1 OS=Homo sapiens OX=9606 GN=SHC1 PE=1 SV=4	1	1499.78	0.817	116.2	94.1	115.3	85.3	94.9	94.2	64121.5	51946.7	63621.2	47074.2	52352.7	51951.3	55634.8	51946.7	45978.4	36262	38593.2	34220.3	High	High	High	High	High	High	High	0.0002165	2.189e-05	32	28.14
[R].HSTLSSSAKTER.[H]	1xBiotin [K9]	2	Q01484	Q01484 [1830-1841]	Q01484 1xBiotin [K1838]	Ankyrin-2 OS=Homo sapiens OX=9606 GN=ANK2 PE=1 SV=4	1	1529.74	0.816	84.6	137.2	101.3	69	136.5	71.5	7204.22	11685.9	8627.64	5876.22	11629.3	6092.73	6250.71	11685.9	6235.1	4526.56	8572.89	4013.28	Peak Found	Peak Found	High	High	Peak Found	Peak Found	High	0.001025	0.0071	14	20.76
[R].SPTKAPHLQLIEGK.[K]	1xBiotin [K4]	5	O43491	O43491 [598-611]	O43491 1xBiotin [K601]	Band 4.1-like protein 2 OS=Homo sapiens OX=9606 GN=EPB41L2 PE=1 SV=1	1	1744.94	0.816	35.6	141.3	138.3	81.6	115.3	88	5228.91	20786.3	20336.8	11996.8	16951.9	12939		20786.3	14697.2	9241.33	12496.6	8522.91	High	High	High	High	Peak Found	High	High	0.0002165	0.0005432	17	36.87
[K].VVGAKVVTNAR.[S]	1xBiotin [K5]	6	Q15424	Q15424 [432-442]	Q15424 1xBiotin [K436]	Scaffold attachment factor B1 OS=Homo sapiens OX=9606 GN=SAFB PE=1 SV=4	1	1339.75	0.815	99.3	108.1	124	104.9	80.9	82.8	11752.6	12787.6	14667.1	12405.9	9575.35	9802.6	10197	12787.6	10599.8	9556.5	7058.74	6456.96	High	High	High	High	High	High	High	0.0002165	0.0001467	21	30.28
[K].IDSQKLNFR.[E]	1xBiotin [K5]	1	P11137	P11137 [1757-1765]	P11137 1xBiotin [K1761]	Microtubule-associated protein 2 OS=Homo sapiens OX=9606 GN=MAP2 PE=1 SV=4	1	1346.69	0.814	92.9	124	122	105.5	79.9	75.6	26184.1	34945.4	34370.6	29711.4	22511.3	21307.3	22718.6	34945.4	24839.3	22887.2	16594.9	14035.1	Peak Found	Peak Found	Peak Found	Peak Found	High	Peak Found	High	0.0002165	8.462e-05	40	38.76
[K].HKSESPCESPYPNEK.[D]	1xBiotin [K2]; 1xCarbamidomethyl [C7]	7	Q8NI27	Q8NI27 [1512-1526]	Q8NI27 1xBiotin [K1513]	THO complex subunit 2 OS=Homo sapiens OX=9606 GN=THOC2 PE=1 SV=2	1	2014.86	0.813	113.2	116.8	99.7	88.1	81	101.1	28676.7	29582.6	25238.4	22319.2	20521.6	25600.2	24881.2	29582.6	18239.6	17192.9	15128.1	16862.9	High	High	High	High	Peak Found	High	High	0.0002165	0.0002932	19	23.51
[K].LPKGISAGAVQTAGK.[K]	1xBiotin [K3]	2	P46087	P46087 [77-91]	P46087 1xBiotin [K79]	Probable 28S rRNA (cytosine(4447)-C(5))-methyltransferase OS=Homo sapiens OX=9606 GN=NOP2 PE=1 SV=2	1	1623.89	0.813	128.2	100.5	107.5	87.8	81.7	94.2	16340.2	12818.2	13704	11197.7	10420.2	12011.4	14177.5	12818.2	9903.72	8625.75	7681.53	7911.89	Peak Found	High	Peak Found	High	Peak Found	Peak Found	High	0.0002165	0.000683	23	35.04
[R].SQTKEPTPK.[Q]	1xBiotin [K4]	3	P26358	P26358 [247-255]	P26358 1xBiotin [K250]	DNA (cytosine-5)-methyltransferase 1 OS=Homo sapiens OX=9606 GN=DNMT1 PE=1 SV=2	1	1241.62	0.813	110.8	64.9	154.5	90.1	82.9	96.8	10987.6	6435.44	15313.9	8931.9	8223.43	9594.03	9533.32	6435.44	11067.2	6880.39	6062.13	6319.58	High	High	Peak Found	Peak Found	High	Peak Found	High	0.001025	0.007856	14	19.79
[K].SPFLPSMKMQK.[V]	1xBiotin [K11]	8	Q8NFD5	Q8NFD5 [1559-1569]	Q8NFD5 1xBiotin [K1569]	AT-rich interactive domain-containing protein 1B OS=Homo sapiens OX=9606 GN=ARID1B PE=1 SV=2	1	1519.75	0.813	123.2	102.6	115.5	100.1	95.1	63.4	161677	134610	151623	131373	124844	83226.1	140278	134610	109577	101199	92032.1	54820.9	High	High	High	High	High	High	High	0.0006603	0.003553	12	43.58
[K].INAKLNYVPLEK.[Q]	1xBiotin [K4]	18	Q7L014	Q7L014 [904-915]	Q7L014 1xBiotin [K907]	Probable ATP-dependent RNA helicase DDX46 OS=Homo sapiens OX=9606 GN=DDX46 PE=1 SV=2	1	1627.89	0.812	117.7	111	95.4	114.1	90.2	71.6	1.36946e+06	1.29116e+06	1.10915e+06	1.32701e+06	1.04852e+06	833030	1.18821e+06	1.29116e+06	801570	1.02222e+06	772946	548716	High	High	High	High	High	High	High	0.0002165	2.234e-07	62	43.33
[K].VKGSLGATGEIK.[G]	1xBiotin [K2]	5	Q09666	Q09666 [5461-5472]	Q09666 1xBiotin [K5462]	Neuroblast differentiation-associated protein AHNAK OS=Homo sapiens OX=9606 GN=AHNAK PE=1 SV=2	1	1385.75	0.812	93.6	108.4	125.5	87.7	82.9	101.9	18655.4	21609	25011.1	17466.6	16524.1	20297.5	16186.3	21609	18075.3	13454.8	12181.2	13370	Peak Found	High	High	High	High	High	High	0.000354	0.002797	17	32.06
[R].EPDGLKMK.[L]	1xBiotin [K6]	13	Q9UGU5	Q9UGU5 [186-193]	Q9UGU5 1xBiotin [K191]	HMG domain-containing protein 4 OS=Homo sapiens OX=9606 GN=HMGXB4 PE=1 SV=2	1	1143.55	0.811	93.2	106.2	123.2	129.6	86.1	61.7	31389.6	35755.9	41495.6	43661.1	28991.9	20774.4	27235.1	35755.9	29988.5	33632.9	21372.2	13684.1	High	High	High	High	High	High	High	0.0002165	0.0005077	34	31
[K].KPLTSSSAAPQRPISTQR.[T]	1xBiotin [K1]	5	Q15691	Q15691 [151-168]	Q15691 1xBiotin [K151]	Microtubule-associated protein RP/EB family member 1 OS=Homo sapiens OX=9606 GN=MAPRE1 PE=1 SV=3	0	2151.13	0.81	101.9	86.3	115.5	150.2	76.1	69.9	23431.5	19846.6	26558	34527.7	17481.7	16074.1	20330.2	19846.6	19193.2	26597.2	12887.2	10588	Peak Found	High	Peak Found	High	High	High	High	0.0007653	0.005598	4	27.36
[K].NLKDTLGIGK.[V]	1xBiotin [K3]	7	P16333	P16333 [70-79]	P16333 1xBiotin [K72]	Cytoplasmic protein NCK1 OS=Homo sapiens OX=9606 GN=NCK1 PE=1 SV=1	1	1284.7	0.809	124.6	55.5	150.7	56.1	122	91.2	32022.1	14253.1	38744.8	14409.5	31358.8	23430.8	27783.9	14253.1	28000.5	11099.9	23117	15433.8	Peak Found	High	High	High	High	High	High	0.000354	0.001242	23	43.74
[R].NPLIAGK.[-]	1xBiotin [K7]	3	P62316	P62316 [112-118]	P62316 1xBiotin [K118]	Small nuclear ribonucleoprotein Sm D2 OS=Homo sapiens OX=9606 GN=SNRPD2 PE=1 SV=1	0	938.513	0.809	93.7	124.1	103.1	83.4	120.7	75.1	27941.6	37034.6	30749.2	24880.8	36003.4	22397.1	24243.4	37034.6	22222.1	19166.1	26540.9	14752.9	Peak Found	High	Peak Found	Peak Found	High	High	High	0.0006603	0.003343	31	39.89
[R].GMKVIENR.[A]	1xBiotin [K3]	5	P67936	P67936 [90-97]	P67936 1xBiotin [K92]	Tropomyosin alpha-4 chain OS=Homo sapiens OX=9606 GN=TPM4 PE=1 SV=3	1	1172.59	0.808	84.2	121.6	128.6	110.8	98.3	56.5	10708	15462.1	16351.9	14084.8	12498.3	7183.7	9290.78	15462.1	11817.3	10849.8	9213.45	4731.9	High	High	High	High	High	Peak Found	High	0.000354	0.001426	28	30.96
[K].SPKVQAVK.[D]	1xBiotin [K3]	2	P38432	P38432 [202-209]	P38432 1xBiotin [K204]	Coilin OS=Homo sapiens OX=9606 GN=COIL PE=1 SV=1	1	1082.6	0.807	97.5	115.1	109.7	80.3	118.7	78.7	9914.27	11706.3	11154.9	8162.95	12063.9	7997.74	8602.07	11706.3	8061.51	6288.06	8893.22	5268.1	High	Peak Found	Peak Found	High	Peak Found	Peak Found	High	0.001025	0.00771	7	23.9
[K].AALLKNNTALQSVSLR.[S]	1xBiotin [K5]	9	Q92974	Q92974 [96-111]	Q92974 1xBiotin [K100]	Rho guanine nucleotide exchange factor 2 OS=Homo sapiens OX=9606 GN=ARHGEF2 PE=1 SV=4	1	1925.06	0.805	100.4	141.9	92.3	108.7	80.8	75.9	35876.6	50716.6	32988.9	38851.5	28887.1	27135.2	31128.1	50716.6	23840.8	29928	21294.9	17873.9	High	High	High	High	High	High	High	0.0002165	2.301e-08	79	45.32
[K].AAEAGGAEEQYGFLTTPTKQLGAQSPGR.[E]	1xBiotin [K19]	2	P46821	P46821 [1052-1079]	P46821 1xBiotin [K1070]	Microtubule-associated protein 1B OS=Homo sapiens OX=9606 GN=MAP1B PE=1 SV=2	1	3061.47	0.805	99.8	132.2	88.9	79.6	71.5	128	20608.7	27288.6	18347.1	16431.3	14762	26422.1	17881	27288.6	13259.2	12657.3	10882.2	17404.2	High	Peak Found	Peak Found	High	Peak Found	Peak Found	High	0.0002165	0.0001232	18	46.29
[K].GQVVTKTALLK.[Q]	1xBiotin [K6]	1	Q5T4S7	Q5T4S7 [4815-4825]	Q5T4S7 1xBiotin [K4820]	E3 ubiquitin-protein ligase UBR4 OS=Homo sapiens OX=9606 GN=UBR4 PE=1 SV=1	1	1383.8	0.804	117.4	100.3	104	65.8	83.6	128.8	612704	523755	542843	343669	436629	672584	531610	523755	392307	264734	321873	443030	Peak Found	Peak Found	High	Peak Found	Peak Found	Peak Found	High	0.0002165	0.0006879	36	40.81
[K].FGQGFGKTNIYTQK.[Q]	1xBiotin [K7]	17	Q9H5V9	Q9H5V9 [122-135]	Q9H5V9 1xBiotin [K128]	STING ER exit protein OS=Homo sapiens OX=9606 GN=STEEP1 PE=1 SV=1	1	1814.89	0.804	85.9	112	129.6	81.4	101	90	648307	845222	977819	614218	761651	679218	562501	845222	706659	473142	561472	447400	High	High	High	High	High	High	High	0.0002165	8.636e-11	108	40.78
[K].VKGLVSSR.[H]	1xBiotin [K2]	7	Q9H9Q2	Q9H9Q2 [256-263]	Q9H9Q2 1xBiotin [K257]	COP9 signalosome complex subunit 7b OS=Homo sapiens OX=9606 GN=COPS7B PE=1 SV=1	1	1071.6	0.803	124.3	110.3	95.7	104.6	76.8	88.2	2.10445e+06	1.86776e+06	1.62086e+06	1.77086e+06	1.30075e+06	1.49415e+06	1825915	1.86776e+06	1.17138e+06	1.36413e+06	958886	984194	High	High	High	High	High	High	High	0.0007653	0.004201	36	29.49
[R].IAEKGSTIETEQK.[E]	1xBiotin [K4]	4	Q8N8S7	Q8N8S7 [458-470]	Q8N8S7 1xBiotin [K461]	Protein enabled homolog OS=Homo sapiens OX=9606 GN=ENAH PE=1 SV=2	1	1659.83	0.802	111	71.8	141.8	89.1	102.4	83.9	13673.9	8845.49	17456.3	10966	12607.1	10337.1	11864.1	8845.49	12615.5	8447.26	9293.66	6809.06	High	Peak Found	High	High	High	Peak Found	High	0.0002165	0.001006	17	28.43
[K].LKMAAIDEK.[V]	1xBiotin [K2]	2	Q96AY4	Q96AY4 [2345-2353]	Q96AY4 1xBiotin [K2346]	Tetratricopeptide repeat protein 28 OS=Homo sapiens OX=9606 GN=TTC28 PE=1 SV=4	1	1244.64	0.802	103.1	100.9	133.4	107	97.5	58.1	11367.6	11127.2	14702.7	11790	10751.5	6403.01	9863.05	11127.2	10625.5	9082.03	7925.79	4217.65	Peak Found	High	High	Peak Found	Peak Found	Peak Found	High	0.000515	0.003227	7	34.36
[R].AQEFGVKSAFPPSVR.[A]	1xBiotin [K7]	1	Q5VT52	Q5VT52 [880-894]	Q5VT52 1xBiotin [K886]	Regulation of nuclear pre-mRNA domain-containing protein 2 OS=Homo sapiens OX=9606 GN=RPRD2 PE=1 SV=1	1	1845.93	0.802	188.3	95.5	62	112.3	92.2	49.7	12428.2	6298.49	4091.97	7407.9	6084.52	3280.81	10783.3	6298.49		5706.43			Peak Found	Peak Found	Not Found	High	Not Found	Not Found	High	0.000354	0.001784	14	44.56
[K].FQVATDALKSR.[E]	1xBiotin [K9]	4	Q14980	Q14980 [1700-1710]	Q14980 1xBiotin [K1708]	Nuclear mitotic apparatus protein 1 OS=Homo sapiens OX=9606 GN=NUMA1 PE=1 SV=2	1	1461.75	0.8	72.1	114.3	159.5	60.6	91.4	102.2	7629.88	12094.2	16877.4	6414.95	9669.72	10814.4		12094.2	12197.1	4941.54	7128.3	7123.43	High	High	Peak Found	High	Peak Found	High	High	0.0002165	0.0004577	32	38.58
[K].GFGGKYGIDK.[D]	1xBiotin [K5]	5	Q14247	Q14247 [194-203]	Q14247 1xBiotin [K198]	Src substrate cortactin OS=Homo sapiens OX=9606 GN=CTTN PE=1 SV=2	1	1267.61	0.795	108.1	107.2	99.6	121.7	79.1	84.3	92743.7	91950.3	85434.1	104367	67877.9	72264	80468.6	91950.3	61742.3	80395.7	50038.1	47600.2	High	Peak Found	Peak Found	High	High	High	High	0.0002165	3.163e-05	50	36.6
[K].KHPDASVNFSEFSK.[K]	1xBiotin [K1]	1	P09429	P09429 [30-43]	P09429 1xBiotin [K30]	High mobility group protein B1 OS=Homo sapiens OX=9606 GN=HMGB1 PE=1 SV=3	1	1818.85	0.794	103.6	82.9	139.1	132.7	75.8	65.8	18522.6	14820.4	24874.2	23720	13554.1	11772.1	16071.1	14820.4	17976.3	18272	9991.75	7754.3	Peak Found	Peak Found	Peak Found	High	Peak Found	Peak Found	High	0.0002165	1.634e-05	28	37.01
[R].YQLLPKMEIGPVSSSR.[F]	1xBiotin [K6]	16	Q96EB1	Q96EB1 [164-179]	Q96EB1 1xBiotin [K169]	Elongator complex protein 4 OS=Homo sapiens OX=9606 GN=ELP4 PE=1 SV=2	1	2031.04	0.794	148.4	120.8	62.7	95.9	74.5	97.7	165406	134686	69874.2	106884	82985.9	108880	143514	134686	50497.3	82334.7	61175.3	71718.9	High	High	High	High	High	High	High	0.0002165	4.044e-07	38	51.53
[R].KVVDYSQFQESDDADEDYGR.[D]	1xBiotin [K1]	6	Q9H1E3	Q9H1E3 [9-28]	Q9H1E3 1xBiotin [K9]	Nuclear ubiquitous casein and cyclin-dependent kinase substrate 1 OS=Homo sapiens OX=9606 GN=NUCKS1 PE=1 SV=1	1	2592.08	0.792	208.2	66.3	64.5	165	83	12.9	41656.9	13271.3	12896.5	33000.2	16611.5	2585.99	36143.4	13271.3	9320.14	25420.6	12245.6		High	High	Peak Found	High	Peak Found	High	High	0.0002165	1.152e-06	23	39.61
[K].TFNLEKQNHTPR.[K]	1xBiotin [K6]	5	Q15233	Q15233 [6-17]	Q15233 1xBiotin [K11]	Non-POU domain-containing octamer-binding protein OS=Homo sapiens OX=9606 GN=NONO PE=1 SV=4	1	1710.84	0.79	131.6	90.6	113.3	89.5	96.8	78.3	29290.5	20152	25207	19907.2	21543.9	17418.6	25413.8	20152	18216.8	15334.8	15881.7	11473.6	Peak Found	High	High	High	High	High	High	0.000354	0.001226	17	32
[R].APKMSLPDVDLDLK.[G]	1xBiotin [K3]	5	Q09666	Q09666 [1064-1077]	Q09666 1xBiotin [K1066]	Neuroblast differentiation-associated protein AHNAK OS=Homo sapiens OX=9606 GN=AHNAK PE=1 SV=2	1	1767.9	0.79	137.1	81	121.5	99.4	96.9	64	19192.1	11338.5	17006.3	13916.8	13562.6	8952.32	16652	11338.5	12290.3	10720.4	9998.05	5896.88	High	High	Peak Found	High	High	High	High	0.0002165	1.866e-05	33	50.99
[K].TKEGVLYVGSK.[T]	1xBiotin [K2]	2	P37840	P37840 [33-43]	P37840 1xBiotin [K34]	Alpha-synuclein OS=Homo sapiens OX=9606 GN=SNCA PE=1 SV=1	1	1406.73	0.789	124.7	113	99	95.6	98.4	69.3	15305.7	13871.8	12150.2	11730.7	12074.3	8499.62	13280	13871.8	8780.85	9036.33	8900.88	5598.69	Peak Found	Peak Found	Peak Found	High	High	Peak Found	High	0.000354	0.002365	13	36.51
[R].VTGTNKGISPVPINLR.[V]	1xBiotin [K6]	13	P50570	P50570 [108-123]	P50570 1xBiotin [K113]	Dynamin-2 OS=Homo sapiens OX=9606 GN=DNM2 PE=1 SV=2	1	1892.04	0.789	89.8	111.9	137.8	78.9	93.4	88.2	72624.4	90477.6	111436	63837.7	75515.8	71360.7	63012.3	90477.6	80533.7	49175.3	55668.5	47005.2	High	High	High	High	High	High	High	0.0002165	7.82e-07	48	43.63
[K].TVTPAKAVTTPGK.[K]	1xBiotin [K6]	12	P19338	P19338 [97-109]	P19338 1xBiotin [K102]	Nucleolin OS=Homo sapiens OX=9606 GN=NCL PE=1 SV=3	1	1496.81	0.788	111.7	78	133.5	84.4	88	104.4	81974.8	57232.6	98035.2	61988.7	64615.5	76623.6	71125.1	57232.6	70849	47751	47633.1	50471.9	High	High	High	High	High	High	High	0.0002165	1.377e-06	64	29.89
[R].SEPSAGIPKVTSR.[C]	1xBiotin [K9]	2	Q9Y520	Q9Y520 [940-952]	Q9Y520 1xBiotin [K948]	Protein PRRC2C OS=Homo sapiens OX=9606 GN=PRRC2C PE=1 SV=4	1	1554.79	0.788	93.5	99.7	122.8	135.9	73.7	74.6	7815.57	8333.21	10267	11361.9	6158.99	6234.86	6781.14	8333.21	7419.86	8752.23	4540.27	4106.9	High	Peak Found	Peak Found	High	Peak Found	Peak Found	High	0.002118	0.01931	15	34.21
[K].TPVSGSLKSPVPR.[S]	1xBiotin [K8]	5	Q8NI27	Q8NI27 [1385-1397]	Q8NI27 1xBiotin [K1392]	THO complex subunit 2 OS=Homo sapiens OX=9606 GN=THOC2 PE=1 SV=2	1	1550.84	0.788	140.2	88.1	102.3	73.9	126.1	69.4	20125.8	12648.8	14683.8	10613.4	18113.3	9966.61	17462	12648.8	10611.8	8175.69	13352.7	6565	High	High	High	High	High	Peak Found	High	0.0002165	5.386e-06	45	34.84
[K].MPKISMPGFK.[G]	1xBiotin [K3]; 1xOxidation [M6]	5	Q09666	Q09666 [2771-2780]; [3155-3164]; [3937-3946]	Q09666 1xBiotin [K2773]; 1xBiotin [K3157]; 1xBiotin [K3939]	Neuroblast differentiation-associated protein AHNAK OS=Homo sapiens OX=9606 GN=AHNAK PE=1 SV=2	1	1377.67	0.786	100.6	110.3	122.8	86.7	78.9	100.6	13642.2	14946.2	16649	11752.6	10698.2	13641.3	11836.6	14946.2	12032	9053.22	7886.44	8985.52	Peak Found	High	High	High	High	High	High	0.000354	0.001191	26	37.18
[R].LFQLKNDMGLECGHK.[V]	1xBiotin [K5]; 1xCarbamidomethyl [C12]	8	A1X283	A1X283 [587-601]	A1X283 1xBiotin [K591]	SH3 and PX domain-containing protein 2B OS=Homo sapiens OX=9606 GN=SH3PXD2B PE=1 SV=3	1	2015.95	0.784	110.8	102.5	113.3	86.9	108.2	78.4	74041.4	68500.8	75730.1	58083	72340.1	52428.9	64241.7	68500.8	54729.4	44742.3	53327.5	34534.9	High	High	High	High	High	High	High	0.0002165	2.919e-07	45	44.72
[K].KDMSPQK.[F]	1xBiotin [K1]	4	Q96SW2	Q96SW2 [407-413]	Q96SW2 1xBiotin [K407]	Protein cereblon OS=Homo sapiens OX=9606 GN=CRBN PE=1 SV=1	1	1059.5	0.783	122.7	90.1	119.5	88.7	96.1	82.8	34922.2	25656.4	34026.5	25256.2	27354.3	23568.7	30300.1	25656.4	24590.6	19455.3	20165	15524.7	High	Peak Found	High	High	High	Peak Found	High	0.001757	0.01096	19	21.41
[R].ISKFYPIPSLHSTGS.[-]	1xBiotin [K3]	11	Q9H2G2	Q9H2G2 [1221-1235]	Q9H2G2 1xBiotin [K1223]	STE20-like serine/threonine-protein kinase OS=Homo sapiens OX=9606 GN=SLK PE=1 SV=1	1	1859.94	0.783	101.3	106.5	89	160.7	63.2	79.3	151693	159526	133352	240774	94711.5	118757	131615	159526	96372.1	185473	69819.2	78225.4	High	High	High	High	High	High	High	0.0002165	0.0003228	26	49.15
[R].IKMIASDSHRPEVK.[L]	1xBiotin [K2]	2	Q9NYF8	Q9NYF8 [535-548]	Q9NYF8 1xBiotin [K536]	Bcl-2-associated transcription factor 1 OS=Homo sapiens OX=9606 GN=BCLAF1 PE=1 SV=2	1	1836.95	0.783	114.3	87.7	140.6	95.5	93.3	68.6	33998	26081.3	41824.8	28399.9	27744.5	20416.7	29498.2	26081.3	30226.3	21877	20452.6	13448.5	Peak Found	Peak Found	Peak Found	High	Peak Found	High	High	0.0002165	0.0002818	27	27.66
[R].APILSKGPSPPLNGNILSCSPDR.[R]	1xBiotin [K6]; 1xCarbamidomethyl [C19]	3	P78559	P78559 [2066-2088]	P78559 1xBiotin [K2071]	Microtubule-associated protein 1A OS=Homo sapiens OX=9606 GN=MAP1A PE=1 SV=6	1	2616.33	0.782	138	151.8	32.2	74.5	84.9	118.7	16608.6	18268.1	3871.64	8969.83	10213.4	14286.9	14410.4	18268.1		6909.62	7529.11	9410.76	Peak Found	High	Not Found	High	High	Peak Found	High	0.000354	0.001782	9	48.21
[R].DDNMFQIGKMR.[Y]	1xBiotin [K9]	6	P53999	P53999 [60-70]	P53999 1xBiotin [K68]	Activated RNA polymerase II transcriptional coactivator p15 OS=Homo sapiens OX=9606 GN=SUB1 PE=1 SV=3	1	1580.7	0.782	89.1	39.6	207.6	158.9	69.7	35.1	6473.69	2876.77	15082.1	11543.2	5061.66	2549.38			10899.6	8891.91			High	High	High	High	High	High	High	0.0002165	0.0004957	12	46.92
[R].NSKTAVSASR.[N]	1xBiotin [K3]	1	P49959	P49959 [607-616]	P49959 1xBiotin [K609]	Double-strand break repair protein MRE11 OS=Homo sapiens OX=9606 GN=MRE11 PE=1 SV=3	1	1246.62	0.781	118.5	69.9	130.4	88.6	100.1	92.5	6915.77	4079.88	7610.41	5172.5	5839.06	5397.82		4079.88	5499.96	3984.47	4304.42	3555.54	Not Found	High	Peak Found	Peak Found	Peak Found	Peak Found	High	0.002566	0.02612	2	21.86
[K].LTDKNLGFQMLQK.[M]	1xBiotin [K4]	5	Q8IX01	Q8IX01 [1009-1021]	Q8IX01 1xBiotin [K1012]	SURP and G-patch domain-containing protein 2 OS=Homo sapiens OX=9606 GN=SUGP2 PE=1 SV=2	1	1761.9	0.78	98	112.4	128.4	104.9	76.5	79.8	19664.4	22550.5	25766.6	21039	15341.3	16003	17061.7	22550.5	18621.3	16206.7	11309.3	10541.2	High	High	High	High	High	Peak Found	High	0.0002165	3.654e-06	44	47.59
[M].SALEKSMHLGR.[L]	1xAcetyl [N-Term]; 1xBiotin [K5]	11	Q9Y570	Q9Y570 [2-12]	Q9Y570 1xAcetyl [N-Term]; 1xBiotin [K6]	Protein phosphatase methylesterase 1 OS=Homo sapiens OX=9606 GN=PPME1 PE=1 SV=3	1	1496.73	0.78	127.6	103	101	109.9	80.4	78.1	125941	101695	99732	108481	79332.2	77102.1	109272	101695	72075.3	83564.9	58481.9	50787.1	High	High	High	High	High	High	High	0.0002165	1.399e-07	75	43.5
[R].VKTNVPVKLFAR.[S]	1xBiotin [K2]	3	Q9UKM9	Q9UKM9 [158-169]	Q9UKM9 1xBiotin [K159]	RNA-binding protein Raly OS=Homo sapiens OX=9606 GN=RALY PE=1 SV=1	2	1597.92	0.779	45.3	106	201.1	85.7	79.3	82.6	5744.72	13451.7	25528.8	10881.4	10060.3	10483.8		13451.7	18449.4	8382.17	7416.21	6905.7	Not Found	High	High	Peak Found	High	Peak Found	High	0.0002165	0.0002828	24	39.73
[R].GSITHGTPADVLYKGTITR.[I]	1xBiotin [K14]	6	Q9Y618	Q9Y618 [1227-1245]	Q9Y618 1xBiotin [K1240]	Nuclear receptor corepressor 2 OS=Homo sapiens OX=9606 GN=NCOR2 PE=1 SV=3	1	2213.14	0.774	127.8	91.4	100.7	76.1	133.1	70.8	62637.3	44798.7	49354.9	37272.7	65235.3	34687.2	54346.9	44798.7	35668.3	28711.8	48090	22848.4	High	High	High	High	High	High	High	0.0002165	4.839e-06	23	41.77
[R].TNGLTKPAALAAAPAKPGGAGGSK.[K]	1xBiotin [K6]	12	Q13619	Q13619 [18-41]	Q13619 1xBiotin [K23]	Cullin-4A OS=Homo sapiens OX=9606 GN=CUL4A PE=1 SV=3	0	2332.24	0.771	153.4	83.5	107.9	93.2	83.2	78.9	118930	64681.6	83607.7	72222.6	64487.4	61123.8	103189	64681.6	60422.4	55634.3	47538.7	40262.2	High	High	High	High	High	High	High	0.0002165	1.163e-06	32	35.36
[K].MKIAWR.[Y]	1xBiotin [K2]	5	Q96EB1	Q96EB1 [158-163]	Q96EB1 1xBiotin [K159]	Elongator complex protein 4 OS=Homo sapiens OX=9606 GN=ELP4 PE=1 SV=2	1	1030.53	0.771	128	100	116.1	67.6	89.7	98.7	131140	102418	118953	69202	91836.9	101085	113783	102418	85966	53307.5	67700.2	66584.7	High	High	High	High	Peak Found	High	High	0.001757	0.01066	12	39.21
[R].AYTPPPPLGPHPNLGKSPSPVQR.[I]	1xBiotin [K16]	10	P42694	P42694 [1161-1183]	P42694 1xBiotin [K1176]	Probable helicase with zinc finger domain OS=Homo sapiens OX=9606 GN=HELZ PE=1 SV=2	1	2633.37	0.77	67.1	163.8	83.3	117	126.1	42.7	20418.5	49842.4	25343.1	35616.2	38371.9	13004.8	17716	49842.4	18315.2	27435.8	28286.9	8566.23	High	High	High	High	High	High	High	0.000354	0.002767	16	38.03
[K].TQETLSQAGQKTSAALSTVGSAISR.[K]	1xBiotin [K11]	5	O43399	O43399 [129-153]	O43399 1xBiotin [K139]	Tumor protein D54 OS=Homo sapiens OX=9606 GN=TPD52L2 PE=1 SV=2	1	2718.37	0.768	290.7	90.4	14.8	92.9	41.7	69.5	79038.8	24591.4	4012.45	25264.8	11345	18885.3	68577.7	24591.4		19461.9	8363.25	12439.7	High	High	High	High	Peak Found	High	High	0.0002165	4.269e-07	67	52.7
[-].MKIEEVK.[S]	1xBiotin [K2]	11	Q9Y265	Q9Y265 [1-7]	Q9Y265 1xBiotin [K2]	RuvB-like 1 OS=Homo sapiens OX=9606 GN=RUVBL1 PE=1 SV=1	1	1102.56	0.767	107.3	113.7	102	142.9	82.3	51.8	380610	403198	361753	506703	291843	183714	330235	403198	261435	390322	215140	121012	High	High	High	High	High	High	High	0.0002165	0.0002856	38	30.99
[K].TGNSMPHPATGKTVANLLSGK.[S]	1xBiotin [K12]	3	Q13428	Q13428 [135-155]	Q13428 1xBiotin [K146]	Treacle protein OS=Homo sapiens OX=9606 GN=TCOF1 PE=1 SV=3	1	2307.16	0.765	123.7	158.2	54.8	94.6	120	48.8	17482.8	22359.6	7751.37	13377.1	16960.8	6897.21	15168.9	22359.6		10304.6	12503.1	4543.19	High	High	Not Found	Peak Found	High	Peak Found	High	0.0002165	0.0007371	25	42.96
[R].EASRPPEEPSAPSPTLPAQFKQR.[A]	1xBiotin [K21]	5	Q9H3P2	Q9H3P2 [351-373]	Q9H3P2 1xBiotin [K371]	Negative elongation factor A OS=Homo sapiens OX=9606 GN=NELFA PE=1 SV=3	1	2746.36	0.763	112.6	155.3	72.9	55.6	139.9	63.6	11617.1	16026.4	7524.51	5743.25	14442.9	6567.78	10079.5	16026.4			10647		High	High	Not Found	High	High	High	High	0.0002165	5.485e-05	15	38.71
[K].APKISMPEVDLNLK.[G]	1xBiotin [K3]	3	Q09666	Q09666 [4126-4139]; [4590-4603]	Q09666 1xBiotin [K4128]; 1xBiotin [K4592]	Neuroblast differentiation-associated protein AHNAK OS=Homo sapiens OX=9606 GN=AHNAK PE=1 SV=2	1	1780.93	0.761	154.4	151.5	50	117.5	82.2	44.5	63027.3	61851.5	20421.7	47990	33556.1	18154.9	54685.3	61851.5	14758.6	36967.5	24736.8	11958.6	Peak Found	High	Peak Found	High	High	Peak Found	High	0.0006603	0.003894	9	51.87
[K].QALAVGNKIVLHTEQK.[Q]	1xBiotin [K8]	5	Q8NG31	Q8NG31 [1241-1256]	Q8NG31 1xBiotin [K1248]	Kinetochore scaffold 1 OS=Homo sapiens OX=9606 GN=KNL1 PE=1 SV=3	1	1975.08	0.76	113.5	84.8	138.9	62.4	94.8	105.6	19211.5	14353.5	23514.3	10562.5	16053.2	17875.8	16668.8	14353.5	16993.5	8136.47	11834	11774.8	High	High	High	Peak Found	High	High	High	0.000515	0.002972	13	39.68
[R].KTEYISTEFNR.[Y]	1xBiotin [K1]	6	Q8N7H5	Q8N7H5 [133-143]	Q8N7H5 1xBiotin [K133]	RNA polymerase II-associated factor 1 homolog OS=Homo sapiens OX=9606 GN=PAF1 PE=1 SV=2	1	1613.76	0.759	105.7	112.5	108.8	81.2	111.7	80.2	33940.3	36138.7	34936.1	26075.4	35886	25752.6	29448.1	36138.7	25248	20086.3	26454.4	16963.2	High	High	High	High	High	High	High	0.0002165	8.749e-06	33	37.74
[K].APFVSKSSMAPSQPEESDVFLR.[A]	1xBiotin [K6]	4	Q6ZSR9	Q6ZSR9 [146-167]	Q6ZSR9 1xBiotin [K151]	Uncharacterized protein FLJ45252 OS=Homo sapiens OX=9606 PE=2 SV=2	1	2635.25	0.758	175.1	119.7	23.6	106.6	84.3	90.7	26086.7	17833.4	3518.29	15885.8	12561.5	13513.4	22634	17833.4		12237.1	9260.03	8901.29	High	High	Not Found	High	High	Peak Found	High	0.0002165	0.0003363	22	49.28
[K].HALFPELPKSALFSESQK.[A]	1xBiotin [K9]	2	Q96JM3	Q96JM3 [557-574]	Q96JM3 1xBiotin [K565]	Chromosome alignment-maintaining phosphoprotein 1 OS=Homo sapiens OX=9606 GN=CHAMP1 PE=1 SV=2	1	2255.15	0.758	143.5	128.5	70.1	102.7	108.8	46.3	10385.6	9300.22	5075.64	7432.84	7868.7	3350.47	9011.01	9300.22					High	High	Not Found	Not Found	Not Found	Not Found	High	0.0002165	5.531e-05	20	52.37
[K].TELHGKMISVEK.[A]	1xBiotin [K6]	3	Q15424	Q15424 [470-481]	Q15424 1xBiotin [K475]	Scaffold attachment factor B1 OS=Homo sapiens OX=9606 GN=SAFB PE=1 SV=4	1	1597.81	0.755	106	118	122.3	96.6	89.1	68	17305.1	19257.6	19957.1	15771	14534.5	11095.5	15014.7	19257.6	14422.8	12148.7	10714.5	7308.58	High	High	Peak Found	High	Peak Found	Peak Found	High	0.0002165	0.0006015	21	33.69
[K].KPEENPASKFSSASK.[Y]	1xBiotin [K]	2	P23588	P23588 [578-592]	P23588 1xBiotin [K]	Eukaryotic translation initiation factor 4B OS=Homo sapiens OX=9606 GN=EIF4B PE=1 SV=2	1	1832.88	0.752	83.7	128.2	129.2	93.8	97.1	67.9	49358.9	75571.3	76129.7	55309.6	57254.2	40031.1	42826	75571.3	55018.1	42606	42206.6	26368.5	Peak Found	Peak Found	Peak Found	High	Peak Found	High	High	0.000354	0.002146	14	32.19
[KR].VMAAIEKVR.[K]	1xBiotin [K7]	5	Q9BQE9	Q9BQE9 [21-29]	Q9BQE9 1xBiotin [K27]	B-cell CLL/lymphoma 7 protein family member B OS=Homo sapiens OX=9606 GN=BCL7B PE=1 SV=1	1	1242.67	0.751	105.7	91.5	135.3	100.2	101.6	65.6	23738.9	20563.7	30403	22508.6	22833.2	14738.9	20597	20563.7	21972	17338.8	16832.1	9708.48	High	High	Peak Found	High	High	High	High	0.0002165	0.0001646	33	36.91
[K].APKISMPDVDLHLK.[G]	1xBiotin [K3]	10	Q09666	Q09666 [1650-1663]; [1852-1865]; [1919-1932]; [2114-2127]	Q09666 1xBiotin [K1652]; 1xBiotin [K1854]; 1xBiotin [K1921]; 1xBiotin [K2116]	Neuroblast differentiation-associated protein AHNAK OS=Homo sapiens OX=9606 GN=AHNAK PE=1 SV=2	1	1789.93	0.751	142.2	125.7	71.5	106.6	94.4	59.6	65013.5	57466.7	32687.3	48707.6	43153.6	27221.4	56408.6	57466.7	23622.8	37520.3	31811.9	17930.7	High	High	High	High	High	High	High	0.0002165	9.659e-06	34	45.75
[R].IVDPEIALKILHR.[Q]	1xBiotin [K9]	4	P33240	P33240 [181-193]	P33240 1xBiotin [K189]	Cleavage stimulation factor subunit 2 OS=Homo sapiens OX=9606 GN=CSTF2 PE=1 SV=1	1	1743	0.748	134.4	134.8	56.7	95.4	77.8	100.8	7906.07	7932.9	3338.29	5614.94	4578.7	5933.94	6859.66	7932.9		4325.29		3908.68	High	High	Not Found	High	Not Found	High	High	0.0002165	6.706e-05	22	52.41
[K].MPEMHFKTPK.[I]	1xBiotin [K7]; 1xOxidation [M4]	4	Q09666	Q09666 [1185-1194]; [1979-1988]; [2174-2183]; [2302-2311]; [2825-2834]	Q09666 1xBiotin [K1191]; 1xBiotin [K1985]; 1xBiotin [K2180]; 1xBiotin [K2308]; 1xBiotin [K2831]	Neuroblast differentiation-associated protein AHNAK OS=Homo sapiens OX=9606 GN=AHNAK PE=1 SV=2	1	1487.68	0.748	120.6	86.1	130.3	90.1	59.4	113.4	15212.4	10865.1	16444.5	11372.6	7491.08	14310.9	13199	10865.1	11884.3	8760.55		9426.6	High	High	High	High	Not Found	Peak Found	High	0.001757	0.01038	11	28.08
[K].GIGNKTEISVR.[G]	1xBiotin [K5]	1	Q9BZ95	Q9BZ95 [528-538]	Q9BZ95 1xBiotin [K532]	Histone-lysine N-methyltransferase NSD3 OS=Homo sapiens OX=9606 GN=NSD3 PE=1 SV=1	1	1399.74	0.746	98.1	96.6	159	93.1	72.1	81.1	10935.2	10773.6	17736.3	10381.8	8041.21	9043.92	9487.86	10773.6	12817.8	7997.32	5927.8	5957.22	Peak Found	Peak Found	Peak Found	High	Peak Found	Peak Found	High	0.000354	0.002249	8	35.72
[K].AQYKSLIGVEYKPVSATGAEDKDK.[K]	1xBiotin [K4]	14	P07814	P07814 [940-963]	P07814 1xBiotin [K943]	Bifunctional glutamate/proline--tRNA ligase OS=Homo sapiens OX=9606 GN=EPRS1 PE=1 SV=5	2	2823.42	0.746	160.3	110.6	70	82	82.4	94.7	392684	270952	171547	200952	202003	231953	340710	270952	123975	154797	148912	152787	High	High	High	High	High	High	High	0.0002165	1.81e-10	59	39.14
[K].SIPNGKGSSPLPTATTPKPLIPTEASIR.[V]	1xBiotin [K6]	11	Q9BUK6	Q9BUK6 [135-162]	Q9BUK6 1xBiotin [K140]	Protein misato homolog 1 OS=Homo sapiens OX=9606 GN=MSTO1 PE=1 SV=1	1	3056.64	0.742	143.2	138.6	55.8	106.2	59.6	96.5	67264.5	65108	26185	49895.5	27987.3	45332.4	58361.8	65108	18923.7	38435.4	20631.6	29860.4	High	High	High	High	High	High	High	0.0002165	8.663e-06	35	43.39
[K].FAGGLHFSGPKVEGGVK.[G]	1xBiotin [K11]	8	Q09666	Q09666 [5613-5629]	Q09666 1xBiotin [K5623]	Neuroblast differentiation-associated protein AHNAK OS=Homo sapiens OX=9606 GN=AHNAK PE=1 SV=2	1	1912.97	0.74	107.1	119.5	104.3	76.5	113.2	79.3	34476.6	38442.8	33571.1	24614	36436.5	25517.9	29913.5	38442.8	24261.5	18960.6	26860.2	16808.6	High	High	High	High	High	High	High	0.0002165	3.297e-06	30	39.52
[R].TKIEFVTGTK.[K]	1xBiotin [K2]	6	Q9UHR5	Q9UHR5 [219-228]	Q9UHR5 1xBiotin [K220]	SAP30-binding protein OS=Homo sapiens OX=9606 GN=SAP30BP PE=1 SV=1	1	1349.71	0.74	114.6	116	106.3	78.6	83.5	101	88428.7	89557.5	82032.7	60681.1	64412.7	77918.1	76724.7	89557.5	59284.2	46743.7	47483.6	51324.6	High	High	High	High	High	High	High	0.0002165	0.0001757	32	39.42
[K].IMEMSAKGIKPVTLELGGK.[S]	1xBiotin [K7]	6	P49189	P49189 [240-258]	P49189 1xBiotin [K246]	4-trimethylaminobutyraldehyde dehydrogenase OS=Homo sapiens OX=9606 GN=ALDH9A1 PE=1 SV=3	1	2228.19	0.739	143.1	106.9	100.4	92.5	79	78.1	92308.6	68940.2	64745.4	59653.5	50932.1	50378.6	80091.1	68940.2	46790.8	45952.1	37546	33184.4	High	High	High	High	High	High	High	0.0002165	4.02e-08	55	46.82
[K].YLYQKIMFGK.[R]	1xBiotin [K5]	1	O00541	O00541 [546-555]	O00541 1xBiotin [K550]	Pescadillo homolog OS=Homo sapiens OX=9606 GN=PES1 PE=1 SV=1	1	1516.77	0.739	180.1	116.2	53.1	69.8	94.9	85.9	44388	28656.8	13098.6	17200.4	23407.2	21164.9	38513.1	28656.8	9466.22	13249.8	17255.3	13941.3	High	Peak Found	Peak Found	Peak Found	Peak Found	Peak Found	High	0.0002165	0.000132	23	51.61
[K].KVLFYEEELVR.[R]	1xBiotin [K1]	4	Q9Y5S2	Q9Y5S2 [693-703]	Q9Y5S2 1xBiotin [K693]	Serine/threonine-protein kinase MRCK beta OS=Homo sapiens OX=9606 GN=CDC42BPB PE=1 SV=2	1	1650.86	0.739	159.9	121.9	53.5	103	71.7	90	17053.5	13004.7	5707.15	10982.6	7642.5	9604.03	14796.4	13004.7		8460.1	5633.89	6326.17	High	High	Not Found	High	High	Peak Found	High	0.0002165	4.59e-05	34	49.93
[K].ATMKTSTVSTAHASK.[V]	1xBiotin [K4]	5	Q86X10	Q86X10 [394-408]	Q86X10 1xBiotin [K397]	Ral GTPase-activating protein subunit beta OS=Homo sapiens OX=9606 GN=RALGAPB PE=1 SV=1	1	1746.85	0.737	137	100	107.2	73.7	91.5	90.6	16292.1	11887.3	12739.5	8759.48	10881.7	10771.7	14135.8	11887.3	9206.68	6747.58	8021.74	7095.32	High	High	High	High	High	Peak Found	High	0.0002165	0.0003299	14	23.03
[-].MQNVINTVKGK.[A]	1xAcetyl [N-Term]; 1xBiotin [K]	4	Q9NT62	Q9NT62 [1-11]	Q9NT62 1xAcetyl [N-Term]; 1xBiotin [K]	Ubiquitin-like-conjugating enzyme ATG3 OS=Homo sapiens OX=9606 GN=ATG3 PE=1 SV=1	1	1499.77	0.736	114.8	93.8	129	113.1	80.3	69	16131.5	13185.5	18134.4	15899.4	11283.6	9704.07	13996.4	13185.5	13105.5	12247.6	8318.05	6392.06	Peak Found	Peak Found	High	High	High	High	High	0.0002165	1.18e-06	61	54.52
[K].ETLHKTMVTR.[F]	1xBiotin [K5]	10	P98175	P98175 [916-925]	P98175 1xBiotin [K920]	RNA-binding protein 10 OS=Homo sapiens OX=9606 GN=RBM10 PE=1 SV=3	1	1441.73	0.733	147	92.1	88.5	107.8	61.7	102.9	88431.2	55365.7	53200.8	64862	37120.8	61873.6	76726.9	55365.7	38447.6	49964.3	27364.6	40756.1	High	High	High	High	High	High	High	0.0002165	0.0009422	20	29.08
[R].WVSEKFIVEGLR.[D]	1xBiotin [K5]	6	Q7RTN6	Q7RTN6 [14-25]	Q7RTN6 1xBiotin [K18]	STE20-related kinase adapter protein alpha OS=Homo sapiens OX=9606 GN=STRADA PE=1 SV=1	1	1688.88	0.732	138.5	126.2	71.1	92	71	101.3	20598.4	18768.4	10583.5	13680.5	10566.7	15069	17872.1	18768.4	7648.57	10538.4	7789.57	9925.93	High	High	High	High	High	High	High	0.0002165	2.469e-07	55	53.39
[R].VGKVEHGSVALPAIMR.[S]	1xBiotin [K3]	2	Q9Y490	Q9Y490 [439-454]	Q9Y490 1xBiotin [K441]	Talin-1 OS=Homo sapiens OX=9606 GN=TLN1 PE=1 SV=3	1	1890.01	0.728	141.2	90.5	110.2	65.9	125.5	66.7	34692.9	22228	27078.9	16180.2	30827.9	16373.3	30101.1	22228	19569.7	12463.9	22725.7	10785.1	High	Peak Found	Peak Found	Peak Found	High	Peak Found	High	0.0002165	3.005e-08	36	41.46
[K].AEFTSPPSLFKTGLPPSR.[N]	1xBiotin [K11]	2	Q6UN15	Q6UN15 [255-272]	Q6UN15 1xBiotin [K265]	Pre-mRNA 3'-end-processing factor FIP1 OS=Homo sapiens OX=9606 GN=FIP1L1 PE=1 SV=1	1	2158.1	0.727	75.5	127.6	141.6	92	103	60.2	4906.31	8287.69	9198.28	5978.76	6690.63	3912.55	4256.94	8287.69	6647.5	4605.54	4932.18		Peak Found	High	Peak Found	High	Peak Found	Not Found	High	0.001942	0.01711	7	50.24
[R].RKPDTIEVQQMKAQAR.[E]	1xBiotin [K12]	5	P35241	P35241 [295-310]	P35241 1xBiotin [K306]	Radixin OS=Homo sapiens OX=9606 GN=RDX PE=1 SV=1	2	2125.1	0.727	113.7	108.2	117.5	133.1	82.6	44.9	24985.8	23781.3	25823.3	29269.8	18163.2	9880.34	21678.9	23781.3	18662.2	22547	13389.5	6508.17	Peak Found	High	Peak Found	High	High	High	High	0.0002165	4.951e-06	38	31.7
[K].ALMTVGKEPFPTIYVDSQK.[E]	1xBiotin [K7]	3	O43776	O43776 [32-50]	O43776 1xBiotin [K38]	Asparagine--tRNA ligase, cytoplasmic OS=Homo sapiens OX=9606 GN=NARS1 PE=1 SV=1	1	2350.18	0.727	172.6	118.5	35.9	125.4	63.2	84.6	13130.6	9014.42	2727.85	9540.23	4805.01	6434.68	11392.7	9014.42		7349.01	3542.15		High	High	Not Found	High	Peak Found	Not Found	High	0.0002165	0.0002927	13	52.98
[K].APKISIPDVDLDLK.[G]	1xBiotin [K3]	4	Q09666	Q09666 [4846-4859]	Q09666 1xBiotin [K4848]	Neuroblast differentiation-associated protein AHNAK OS=Homo sapiens OX=9606 GN=AHNAK PE=1 SV=2	1	1749.95	0.725	163.5	108.5	57	118.6	74.7	77.7	12042	7987.21	4195.3	8734.43	5500.38	5723.36	10448.1	7987.21		6728.28	4054.76		High	High	Not Found	High	Peak Found	High	High	0.0002165	1.053e-05	16	52.38
[K].AAVVKFHPIQGHR.[V]	1xBiotin [K5]	2	Q13151	Q13151 [155-167]	Q13151 1xBiotin [K159]	Heterogeneous nuclear ribonucleoprotein A0 OS=Homo sapiens OX=9606 GN=HNRNPA0 PE=1 SV=1	1	1685.91	0.724	102.7	111.2	114.4	80.6	57.4	133.7	12004.7	13005.5	13375.1	9418.32	6713.08	15626.6	10415.8	13005.5	9666.06	7255.09		10293.3	Peak Found	Peak Found	Peak Found	High	Not Found	High	High	0.001689	0.009942	14	30.82
[K].YAKQHVPEQHPK.[D]	1xBiotin [K3]	7	Q9H3U1	Q9H3U1 [615-626]	Q9H3U1 1xBiotin [K617]	Protein unc-45 homolog A OS=Homo sapiens OX=9606 GN=UNC45A PE=1 SV=1	1	1687.84	0.724	138.4	57.8	135.3	79.5	88.9	100.2	41554.4	17350.1	40624.9	23873	26711.7	30083.6	36054.4	17350.1	29359.2	18389.8	19691.3	19816	High	High	High	High	High	Peak Found	High	0.000354	0.001483	16	19.48
[K].GLKVNLFPGLSPSALK.[A]	1xBiotin [K3]	5	Q9C0C2	Q9C0C2 [1642-1657]	Q9C0C2 1xBiotin [K1644]	182 kDa tankyrase-1-binding protein OS=Homo sapiens OX=9606 GN=TNKS1BP1 PE=1 SV=4	1	1867.05	0.721	178.5	134.7	23.6	97.1	60.9	105.2	23987.7	18098.7	3176.9	13051.6	8183.46	14134.1	20812.8	18098.7		10053.9	6032.66	9310.13	High	High	Not Found	High	Peak Found	High	High	0.0002165	0.0003629	26	56.25
[K].GQPLCVLSAMKMETVVTSPMEGTVR.[K]	1xBiotin [K11]; 1xCarbamidomethyl [C5]; 2xOxidation [M]	51	P11498	P11498 [1134-1158]	P11498 1xBiotin [K1144]	Pyruvate carboxylase, mitochondrial OS=Homo sapiens OX=9606 GN=PC PE=1 SV=2	1	2979.41	0.72	90.3	92.4	91.9	64.1	66.2	195	364381	372895	371066	258876	267282	786847	316153	372895	268166	199416	197034	518296	High	High	High	High	High	High	High	0.0002165	1.053e-06	38	54.62
[R].IPQNPSPHTHQQQNAPVTVIQSKAPIPCEVVK.[A]	1xBiotin [K]; 1xCarbamidomethyl [C28]	6	Q68CP9	Q68CP9 [684-715]	Q68CP9 1xBiotin [K]	AT-rich interactive domain-containing protein 2 OS=Homo sapiens OX=9606 GN=ARID2 PE=1 SV=2	1	3768.93	0.719	122.4	145.1	73.6	88	100.4	70.4	62369.2	73892	37482.3	44844.4	51146	35874.1	54114.3	73892	27088.1	34544.4	37703.7	23630.2	High	High	High	High	High	High	High	0.0002165	2.621e-05	29	40.98
[K].APKISMPDIDLNLK.[G]	1xBiotin [K3]	7	Q09666	Q09666 [2704-2717]; [3088-3101]; [3216-3229]; [3540-3553]; [3742-3755]; [3870-3883]; [4718-4731]	Q09666 1xBiotin [K2706]; 1xBiotin [K3090]; 1xBiotin [K3218]; 1xBiotin [K3542]; 1xBiotin [K3744]; 1xBiotin [K3872]; 1xBiotin [K4720]	Neuroblast differentiation-associated protein AHNAK OS=Homo sapiens OX=9606 GN=AHNAK PE=1 SV=2	1	1780.93	0.719	164.1	147.9	45.1	118	84.8	40.1	74294.8	66978.8	20421.7	53410.8	38398.8	18154.9	64461.6	66978.8	14758.6	41143.2	28306.8	11958.6	High	High	Peak Found	Peak Found	High	High	High	0.0002165	9.643e-05	45	51.87
[K].AQKSSGPVPSAK.[G]	1xBiotin [K3]	4	Q8NEY1	Q8NEY1 [210-221]	Q8NEY1 1xBiotin [K212]	Neuron navigator 1 OS=Homo sapiens OX=9606 GN=NAV1 PE=1 SV=2	1	1382.71	0.719	112.2	87	152.3	109.4	67.9	71	14903.9	11554.8	20220.4	14531.4	9021.93	9432.61	12931.3	11554.8	14613	11193.8	6650.77	6213.25	High	High	High	High	Peak Found	Peak Found	High	0.001942	0.01653	19	23.09
[K].FKMPEINIK.[A]	1xBiotin [K2]	4	Q09666	Q09666 [4837-4845]	Q09666 1xBiotin [K4838]	Neuroblast differentiation-associated protein AHNAK OS=Homo sapiens OX=9606 GN=AHNAK PE=1 SV=2	1	1345.7	0.717	105.2	125.1	118.8	93.4	75.5	82	16199.3	19253.8	18284.1	14377.9	11615.8	12626.3	14055.2	19253.8	13213.7	11075.6	8562.89	8316.95	High	High	High	Peak Found	High	Peak Found	High	0.0006603	0.003596	6	46.57
[R].LEQYTSAIEGTKSAKPTKPAASDLPVPAEGVR.[N]	1xBiotin [K12]	1	Q05682	Q05682 [679-710]	Q05682 1xBiotin [K690]	Caldesmon OS=Homo sapiens OX=9606 GN=CALD1 PE=1 SV=3	1	3537.83	0.716	144.2	122.2	80.7	87.5	62.4	103.1	62214.8	52720.2	34805.5	37757.5	26906.3	44482.1	53980.4	52720.2	25153.6	29085.3	19834.7	29300.3	Peak Found	Peak Found	Peak Found	High	Peak Found	Peak Found	High	0.0002165	3.337e-07	34	39.14
[K].GLKAELMER.[L]	1xBiotin [K3]	1	Q00839	Q00839 [29-37]	Q00839 1xBiotin [K31]	Heterogeneous nuclear ribonucleoprotein U OS=Homo sapiens OX=9606 GN=HNRNPU PE=1 SV=6	1	1272.64	0.716	170.4	40.7	123.5	88.5	99.3	77.6	19693	4705.63	14274.9	10221	11468.4	8961.38	17086.5		10316.3	7873.39	8454.28	5902.85	Peak Found	Not Found	Peak Found	High	Peak Found	Peak Found	High	0.002457	0.02459	11	42.82
[R].HTLDGAACLLNSNKYFPSR.[V]	1xBiotin [K14]; 1xCarbamidomethyl [C8]	5	Q9Y3A3	Q9Y3A3 [127-145]	Q9Y3A3 1xBiotin [K140]	MOB-like protein phocein OS=Homo sapiens OX=9606 GN=MOB4 PE=1 SV=1	1	2390.14	0.714	108.5	186.5	57.7	77.5	59.8	110	19630	33737.3	10448.3	14021.6	10814	19903.4	17031.9	33737.3	7550.84	10801	7971.82	13110.4	High	High	Peak Found	High	High	High	High	0.0002165	1.047e-07	43	46.5
[K].SSYKSILPYPVSPK.[Q]	1xBiotin [K4]	18	Q8IWI9	Q8IWI9 [913-926]	Q8IWI9 1xBiotin [K916]	MAX gene-associated protein OS=Homo sapiens OX=9606 GN=MGA PE=1 SV=4	1	1791.93	0.71	109	105.1	133.2	102.9	77.4	72.5	81198.4	78292.6	99191.4	76617.7	57650.8	53970.1	70451.4	78292.6	71684.6	59019.9	42498.9	35550.1	High	High	High	High	High	High	High	0.0002165	1.68e-07	57	47.21
[K].HESQQDYSKGFGGK.[Y]	1xBiotin [K9]	1	Q14247	Q14247 [296-309]	Q14247 1xBiotin [K304]	Src substrate cortactin OS=Homo sapiens OX=9606 GN=CTTN PE=1 SV=2	1	1793.79	0.71	118.6	84.4	145.1	66.7	84.2	101	17583.6	12515.3	21502.5	9883.94	12479.4	14971.4	15256.3	12515.3	15539.6	7613.77	9199.55	9861.65	Peak Found	Peak Found	High	Peak Found	Peak Found	Peak Found	High	0.0006603	0.003442	29	28.05
[K].VQAVHNLKMFWQSTPQHSTGPMK.[I]	1xBiotin [K8]; 2xOxidation [M9; M22]	3	Q96AY4	Q96AY4 [2354-2376]	Q96AY4 1xBiotin [K2361]	Tetratricopeptide repeat protein 28 OS=Homo sapiens OX=9606 GN=TTC28 PE=1 SV=4	1	2910.38	0.708	44	157.4	123.6	67	31.1	176.9	5130.36	18372.1	14423.7	7821.74	3633.98	20649		18372.1	10423.9	6025.22		13601.5	Not Found	High	Peak Found	High	Not Found	High	High	0.0002165	3.096e-06	25	40.65
[K].AFLDNGPKTINQIR.[Q]	1xBiotin [K8]	6	P78344	P78344 [314-327]	P78344 1xBiotin [K321]	Eukaryotic translation initiation factor 4 gamma 2 OS=Homo sapiens OX=9606 GN=EIF4G2 PE=1 SV=1	1	1812.94	0.706	131.3	139.4	85.7	98.4	62	83.2	36522.8	38783.2	23828.1	27376.4	17235.1	23126.4	31688.9	38783.2	17220.3	21088.5	12705.3	15233.3	High	High	High	High	High	High	High	0.0002165	3.485e-06	50	43.07
[K].APKISMPDIDFNLK.[G]	1xBiotin [K3]	2	Q09666	Q09666 [4382-4395]	Q09666 1xBiotin [K4384]	Neuroblast differentiation-associated protein AHNAK OS=Homo sapiens OX=9606 GN=AHNAK PE=1 SV=2	1	1814.92	0.705	157.7	91.1	112.6	40	87.3	111.2	9863.59	5696.43	7045.5	2504.49	5459.73	6957.24	8558.1	5696.43					High	High	Not Found	Not Found	Not Found	Not Found	High	0.0002165	0.0004297	19	53.25
[K].HAQTFGAKQPTHQGGPAQDR.[G]	1xBiotin [K8]	12	Q15477	Q15477 [532-551]	Q15477 1xBiotin [K539]	Helicase SKI2W OS=Homo sapiens OX=9606 GN=SKIV2L PE=1 SV=3	1	2358.12	0.705	113.5	123.7	114.5	80.8	90.7	76.7	53945.9	58788	54408.2	38371.5	43082.5	36463.6	46805.9	58788	39320.3	29558.2	31759.5	24018.6	High	High	High	High	High	High	High	0.0002165	3.626e-06	27	22.97
[R].YTNTSKTVSFEALPIMR.[N]	1xBiotin [K6]	3	O15084	O15084 [1003-1019]	O15084 1xBiotin [K1008]	Serine/threonine-protein phosphatase 6 regulatory ankyrin repeat subunit A OS=Homo sapiens OX=9606 GN=ANKRD28 PE=1 SV=5	1	2184.08	0.703	145	126.8	81.3	106.5	57.2	83.3	10263.7	8973.37	5753.17	7535.28	4046.4	5899.42	8905.24	8973.37		5804.56	2982.92	3885.94	High	High	Not Found	Peak Found	Peak Found	Peak Found	High	0.000354	0.001243	23	52.83
[M].PEPAKSAPAPK.[K]	1xBiotin [K5]	16	Q16778	Q16778 [2-12]	Q16778 1xBiotin [K6]	Histone H2B type 2-E OS=Homo sapiens OX=9606 GN=H2BC21 PE=1 SV=3	1	1318.68	0.702	138.9	103.2	106.8	97.5	83.2	70.4	82890.9	61615.3	63739.3	58218.4	49665.2	42000.7	71919.9	61615.3	46063.7	44846.7	36612.1	27665.8	High	High	High	High	High	High	High	0.0002165	6.917e-07	57	23.51
[K].AKVDLKPLLSSLSANK.[E]	1xBiotin [K2]	1	Q9NRA8	Q9NRA8 [405-420]	Q9NRA8 1xBiotin [K406]	Eukaryotic translation initiation factor 4E transporter OS=Homo sapiens OX=9606 GN=EIF4ENIF1 PE=1 SV=2	1	1910.08	0.701	69.2	156.7	129.1	81.2	109.9	54	7018.36	15899	13099.4	8242.37	11152.5	5483.34		15899	9466.77	6349.24	8221.35		Not Found	Peak Found	Peak Found	High	Peak Found	Not Found	High	0.0007653	0.00577	15	50.13
[K].TPKISMPDVDLHLK.[G]	1xBiotin [K3]	6	Q09666	Q09666 [1192-1205]; [1986-1999]	Q09666 1xBiotin [K1194]; 1xBiotin [K1988]	Neuroblast differentiation-associated protein AHNAK OS=Homo sapiens OX=9606 GN=AHNAK PE=1 SV=2	1	1819.94	0.701	123.5	131.6	87.2	79.7	91.5	86.6	27298.3	29089.5	19270.6	17627.7	20230.3	19143.5	23685.2	29089.5	13926.7	13578.9	14913.3	12609.8	High	High	High	High	High	High	High	0.0002165	1.253e-06	42	45.88
[K].MKMPTFSTPGAK.[G]	1xBiotin [K2]	5	Q09666	Q09666 [631-642]	Q09666 1xBiotin [K632]	Neuroblast differentiation-associated protein AHNAK OS=Homo sapiens OX=9606 GN=AHNAK PE=1 SV=2	1	1521.73	0.7	153.8	119.4	76.2	91.5	105.7	53.4	41078.1	31896.3	20347.9	24445.9	28233.1	14249.6	35641.2	31896.3	14705.2	18831.1	20812.8	9386.18	High	High	Peak Found	High	High	High	High	0.000354	0.001583	9	40.93
[K].FTEEIPLKILAHNNFVGR.[L]	1xBiotin [K8]	2	O00425	O00425 [273-290]	O00425 1xBiotin [K280]	Insulin-like growth factor 2 mRNA-binding protein 3 OS=Homo sapiens OX=9606 GN=IGF2BP3 PE=1 SV=2	1	2324.22	0.7	132.1	118.2	110.4	62.1	84.8	92.4	8585.77	7687.68	7180.11	4035.51	5513.2	6008.55	7449.4	7687.68					High	High	Not Found	Not Found	Not Found	Not Found	High	0.0002165	7.614e-05	21	55.56
[K].LPQKVALR.[K]	1xBiotin [K4]	5	Q9ULH1	Q9ULH1 [897-904]	Q9ULH1 1xBiotin [K900]	Arf-GAP with SH3 domain, ANK repeat and PH domain-containing protein 1 OS=Homo sapiens OX=9606 GN=ASAP1 PE=1 SV=4	1	1150.68	0.699	93.3	114.3	151	88	73.4	79.9	17195.1	21063.9	27824.8	16210.9	13528.2	14730.2	14919.3	21063.9	20108.7	12487.5	9972.71	9702.8	Peak Found	High	High	High	High	High	High	0.0002165	0.0004065	42	35.73
[K].DLGLKTSSLVLEK.[C]	1xBiotin [K5]	6	Q8IWB9	Q8IWB9 [392-404]	Q8IWB9 1xBiotin [K396]	Testis-expressed protein 2 OS=Homo sapiens OX=9606 GN=TEX2 PE=1 SV=2	1	1628.89	0.697	118.7	133.3	98.2	82.8	81	85.9	28451.9	31950.8	23539.7	19836	19418.1	20580.3	24686.2	31950.8	17011.9	15280	14314.6	13556.2	High	High	High	High	High	High	High	0.0002165	6.418e-07	40	48.43
[K].GTGYIKTELISVSEVHPSR.[L]	1xBiotin [K6]	8	P42224	P42224 [698-716]	P42224 1xBiotin [K703]	Signal transducer and activator of transcription 1-alpha/beta OS=Homo sapiens OX=9606 GN=STAT1 PE=1 SV=2	1	2299.18	0.691	126.1	149.1	83.9	71.6	66.4	103	96261.7	113817	64019.4	54656.5	50663.6	78620.2	83521	113817	46266.1	42102.8	37348.1	51787.1	High	High	High	High	High	High	High	0.0002165	7.631e-08	42	48.74
[R].AVGTQTLSGAGLLKMFNK.[A]	1xBiotin [K]	14	Q13596	Q13596 [273-290]	Q13596 1xBiotin [K]	Sorting nexin-1 OS=Homo sapiens OX=9606 GN=SNX1 PE=1 SV=3	1	2062.08	0.69	160	126.6	66.9	87.4	62	97.1	145945	115548	61023.6	79733.3	56605.8	88554.2	126629	115548	44101.1	61419.9	41728.6	58330.5	High	High	High	High	High	High	High	0.0002165	4.74e-06	32	55.55
[K].LEGSKVTK.[S]	1xBiotin [K5]	3	Q5SW79	Q5SW79 [1068-1075]	Q5SW79 1xBiotin [K1072]	Centrosomal protein of 170 kDa OS=Homo sapiens OX=9606 GN=CEP170 PE=1 SV=1	1	1087.58	0.689	135.9	81.5	138.2	95.5	93.6	55.3	14435.8	8656.66	14676.3	10139.4	9943.05	5867.63	12525.2	8656.66	10606.4	7810.53	7329.8	3865	Peak Found	Peak Found	High	High	High	Peak Found	High	0.00185	0.01378	13	23.09
[K].DISIGKATGR.[G]	1xBiotin [K6]	1	O60281	O60281 [2711-2720]	O60281 1xBiotin [K2716]	Zinc finger protein 292 OS=Homo sapiens OX=9606 GN=ZNF292 PE=1 SV=3	1	1243.65	0.686	137.8	80.8	136.2	94.6	83.7	66.9	29336.2	17198.2	28989.7	20129.1	17820.4	14229.3	25453.4	17198.2	20950.5	15505.8	13136.8	9372.83	Peak Found	Peak Found	Peak Found	High	Peak Found	Peak Found	High	0.001025	0.006912	12	35.13
[R].ELVDLKIIWNK.[T]	1xBiotin [K6]	8	O14562	O14562 [84-94]	O14562 1xBiotin [K89]	Ubiquitin domain-containing protein UBFD1 OS=Homo sapiens OX=9606 GN=UBFD1 PE=1 SV=2	1	1596.88	0.683	147.7	120.1	88.8	97.9	63.6	82	58261.5	47386.5	35019.9	38610.2	25075.4	32354.3	50550.3	47386.5	25308.5	29742.1	18485	21311.7	High	High	High	High	High	High	High	0.0002165	1.619e-05	29	56.25
[K].DGPKGIFLGDQWR.[D]	1xBiotin [K4]	5	Q14671	Q14671 [161-173]	Q14671 1xBiotin [K164]	Pumilio homolog 1 OS=Homo sapiens OX=9606 GN=PUM1 PE=1 SV=3	1	1714.84	0.682	165.1	96.3	93.9	104.5	76.2	64	19142.8	11158.7	10880	12109.9	8835.4	7421.97	16609.1	11158.7	7862.87	9328.44	6513.26	4888.84	High	High	Peak Found	High	High	High	High	0.0002165	1.809e-05	35	52.42
[K].NASTVVVSDKYNLKPIPLK.[R]	1xBiotin [K]	6	Q96QC0	Q96QC0 [226-244]	Q96QC0 1xBiotin [K]	Serine/threonine-protein phosphatase 1 regulatory subunit 10 OS=Homo sapiens OX=9606 GN=PPP1R10 PE=1 SV=1	1	2312.27	0.678	90.7	151.4	91.8	102	102.5	61.6	32713.1	54593.3	33109.4	36782.1	36941	22194.5	28383.4	54593.3	23927.8	28333.9	27232.1	14619.5	High	High	High	High	High	High	High	0.0002165	4.742e-06	40	44.07
[K].LKSMDLSEYIIR.[G]	1xBiotin [K2]	4	Q9H0A0	Q9H0A0 [955-966]	Q9H0A0 1xBiotin [K956]	RNA cytidine acetyltransferase OS=Homo sapiens OX=9606 GN=NAT10 PE=1 SV=2	1	1693.87	0.677	176	133.3	20.1	99.6	90.2	80.9	29334.7	22209.5	3346.33	16593.6	15028.8	13475.5	25452.1	22209.5		12782.3	11078.9	8876.27	High	High	Not Found	High	Peak Found	High	High	0.0002165	6.626e-05	26	52.78
[K].MSNADFAKLFLR.[K]	1xBiotin [K8]	9	Q15020	Q15020 [951-962]	Q15020 1xBiotin [K958]	Squamous cell carcinoma antigen recognized by T-cells 3 OS=Homo sapiens OX=9606 GN=SART3 PE=1 SV=1	1	1638.81	0.673	155.5	122.9	64.5	97.9	76.4	82.8	78163	61810.6	32405.8	49227.4	38412.8	41628.4	67817.8	61810.6	23419.3	37920.7	28317.1	27420.6	High	High	High	High	High	High	High	0.0002165	1.563e-07	66	56.1
[HQR].GPDWHLKMPK.[MVI]	1xBiotin [K7]	4	Q09666	Q09666 [742-751]; [870-879]; [1247-1256]; [1375-1384]; [1503-1512]; [2041-2050]; [2236-2245]; [2631-2640]; [2759-2768]; [2887-2896]; [3015-3024]; [3143-3152]; [3595-3604]; [3797-3806]; [3925-3934]; [4053-4062]; [4181-4190]; [4309-4318]; [4645-4654]; [4773-4782]	Q09666 1xBiotin [K748]; 1xBiotin [K876]; 1xBiotin [K1253]; 1xBiotin [K1381]; 1xBiotin [K1509]; 1xBiotin [K2047]; 1xBiotin [K2242]; 1xBiotin [K2637]; 1xBiotin [K2765]; 1xBiotin [K2893]; 1xBiotin [K3021]; 1xBiotin [K3149]; 1xBiotin [K3601]; 1xBiotin [K3803]; 1xBiotin [K3931]; 1xBiotin [K4059]; 1xBiotin [K4187]; 1xBiotin [K4315]; 1xBiotin [K4651]; 1xBiotin [K4779]	Neuroblast differentiation-associated protein AHNAK OS=Homo sapiens OX=9606 GN=AHNAK PE=1 SV=2	1	1434.7	0.673	118.5	131.9	94.1	79.7	126.2	49.6	31461.3	35030.3	24979.5	21168.4	33524.8	13165.4	27297.3	35030.3	18052.4	16306.4	24713.7	8672.02	High	High	High	Peak Found	High	Peak Found	High	0.000515	0.003016	19	39.88
[R].YSDFVVHEIGKDGR.[I]	1xBiotin [K11]	6	Q96PZ0	Q96PZ0 [134-147]	Q96PZ0 1xBiotin [K144]	Pseudouridylate synthase 7 homolog OS=Homo sapiens OX=9606 GN=PUS7 PE=1 SV=2	1	1847.87	0.672	206.5	60	71.8	26.8	96.2	138.8	26209.1	7611.92	9115.04	3403.97	12208.5	17615.8	22740.2	7611.92	6587.34		8999.81	11603.5	High	High	High	High	High	High	High	0.0002165	0.0001118	21	39.1
[K].VSSSSSSLGNKLQTLSPSHK.[G]	1xBiotin [K]	2	Q96GY0	Q96GY0 [208-227]	Q96GY0 1xBiotin [K]	Zinc finger C2HC domain-containing protein 1A OS=Homo sapiens OX=9606 GN=ZC2HC1A PE=1 SV=2	1	2270.14	0.672	102.5	178.6	82.8	79.1	101.4	55.6	46304.7	80648.8	37369.2	35738.9	45786	25098.2	40176.1	80648.8	27006.3	27530.3	33752.4	16532.1	Peak Found	High	Peak Found	Peak Found	Peak Found	Peak Found	High	0.0002165	0.0002245	22	41.91
[K].LSLYSETDSGYGSYTPSLKSPNGVR.[V]	1xBiotin [K19]	2	Q6ZTA4	Q6ZTA4 [102-126]	Q6ZTA4 1xBiotin [K120]	Tripartite motif-containing protein 67 OS=Homo sapiens OX=9606 GN=TRIM67 PE=2 SV=3	1	2904.37	0.669	122.8	182	41.3	121.8	80.6	51.5	15390.3	22821.9	5173.62	15272.4	10108.1	6453.97	13353.3	22821.9		11764.6	7451.48		High	Peak Found	Not Found	High	Peak Found	Not Found	High	0.001757	0.01088	11	46.69
[R].HKIISIFSGTEK.[G]	1xBiotin [K2]	12	Q13177	Q13177 [51-62]	Q13177 1xBiotin [K52]	Serine/threonine-protein kinase PAK 2 OS=Homo sapiens OX=9606 GN=PAK2 PE=1 SV=3	1	1585.84	0.668	105.9	124.6	120.4	70.8	102.4	75.9	108925	128158	123872	72791.4	105375	78044.4	94507.9	128158	89520.9	56072.5	77680.1	51407.8	High	High	High	High	High	High	High	0.0002165	3.813e-07	57	41.92
[R].YANNSNYKNDVMIR.[K]	1xBiotin [K8]	4	P61326	P61326 [34-47]	P61326 1xBiotin [K41]	Protein mago nashi homolog OS=Homo sapiens OX=9606 GN=MAGOH PE=1 SV=1	1	1927.88	0.664	198	29	130	55	131.4	56.6	18173.2	2665.43	11931.5	5045.59	12063.5	5197.03	15767.9		8622.76		8892.93		High	Not Found	High	Not Found	High	High	High	0.0002165	2.117e-05	32	38.59
[K].LLGSGKVTDR.[K]	1xBiotin [K6]	2	Q16513	Q16513 [242-251]	Q16513 1xBiotin [K247]	Serine/threonine-protein kinase N2 OS=Homo sapiens OX=9606 GN=PKN2 PE=1 SV=1	1	1271.68	0.663	252.6	85.7	68.3	83.1	53.4	56.9	464972	157821	125638	153012	98250.6	104655	403431	157821	90797.3	117868	72428.2	68936.1	Peak Found	Peak Found	Peak Found	High	Peak Found	High	High	0.000354	0.002704	34	32.85
[K].VPAQKATGQK.[A]	1xBiotin [K5]	4	P50914	P50914 [178-187]	P50914 1xBiotin [K182]	60S ribosomal protein L14 OS=Homo sapiens OX=9606 GN=RPL14 PE=1 SV=4	1	1253.67	0.662	183.5	79.9	111.4	79.8	73.7	71.8	50847.9	22143.3	30874.9	22105.6	20428.6	19895.6	44118	22143.3	22313	17028.3	15059.5	13105.2	Peak Found	High	High	Peak Found	High	High	High	0.000354	0.001765	22	19.42
[K].NSSYGKVEGFWSK.[D]	1xBiotin [K6]	5	Q9H2P0	Q9H2P0 [1030-1042]	Q9H2P0 1xBiotin [K1035]	Activity-dependent neuroprotector homeobox protein OS=Homo sapiens OX=9606 GN=ADNP PE=1 SV=1	1	1714.79	0.662	144.4	123.2	97.9	81.5	87.4	65.6	55211.2	47125.3	37440.5	31175.9	33413.1	25070.3	47903.7	47125.3	27057.9	24015.3	24631.4	16513.8	High	High	Peak Found	High	High	High	High	0.0002165	3.438e-06	49	45.52
[K].TMSAKEK.[SG]	1xBiotin [K]	2	P09429	P09429 [51-57]	P09429 1xBiotin [K]	High mobility group protein B1 OS=Homo sapiens OX=9606 GN=HMGB1 PE=1 SV=3	1	1020.49	0.661	132.1	82.8	143.5	87.3	88.4	66	13368.7	8381.77	14527.3	8832.61	8948.96	6677.77	11599.3	8381.77	10498.7	6803.91	6596.97	4398.64	Peak Found	Peak Found	High	High	Peak Found	Peak Found	High	0.001582	0.009013	19	19.89
[R].TINKAWVESR.[E]	1xBiotin [K4]	3	Q9HB71	Q9HB71 [209-218]	Q9HB71 1xBiotin [K212]	Calcyclin-binding protein OS=Homo sapiens OX=9606 GN=CACYBP PE=1 SV=2	1	1429.73	0.661	138.3	110.1	111.5	85.2	82.3	72.7	52784.5	42030.1	42554.8	32532.3	31414.1	27764.4	45798.2	42030.1	30753.9	25060.2	23157.8	18288.4	High	Peak Found	High	Peak Found	High	Peak Found	High	0.0002165	5.908e-05	32	39.58
[K].MPEMNIKAPK.[I]	1xBiotin [K7]	4	Q09666	Q09666 [936-945]; [2569-2578]; [2697-2706]; [2953-2962]; [3081-3090]; [3209-3218]; [3661-3670]; [3863-3872]; [3991-4000]; [4247-4256]; [4375-4384]; [4449-4458]	Q09666 1xBiotin [K942]; 1xBiotin [K2575]; 1xBiotin [K2703]; 1xBiotin [K2959]; 1xBiotin [K3087]; 1xBiotin [K3215]; 1xBiotin [K3667]; 1xBiotin [K3869]; 1xBiotin [K3997]; 1xBiotin [K4253]; 1xBiotin [K4381]; 1xBiotin [K4455]	Neuroblast differentiation-associated protein AHNAK OS=Homo sapiens OX=9606 GN=AHNAK PE=1 SV=2	1	1384.68	0.659	141.2	117.4	103.2	95.1	77.4	65.7	23394.6	19446.5	17105.6	15763.9	12823.8	10885.5	20298.2	19446.5	12362	12143.2	9453.44	7170.29	Peak Found	High	High	High	High	Peak Found	High	0.0002165	3.506e-05	36	37.51
[K].SPYQEFTDHLVKTHTR.[V]	1xBiotin [K12]	1	P15880	P15880 [264-279]	P15880 1xBiotin [K275]	40S ribosomal protein S2 OS=Homo sapiens OX=9606 GN=RPS2 PE=1 SV=2	1	2185.05	0.658	145.7	132.2	81.2	67.6	77.5	95.8	9565.53	8681.88	5333.2	4436.26	5086.12	6289.35	8299.49	8681.88					Peak Found	High	Not Found	Not Found	Not Found	Not Found	High	0.001942	0.01645	12	40.16
[K].VTQQGLKMVVPGLDGAQIPR.[D]	1xBiotin [K7]	80	P49327	P49327 [1152-1171]	P49327 1xBiotin [K1158]	Fatty acid synthase OS=Homo sapiens OX=9606 GN=FASN PE=1 SV=3	1	2333.25	0.653	170.9	131.5	50	93.1	68.8	85.8	9.41735e+06	7.24686e+06	2.75427e+06	5.12982e+06	3.79187e+06	4.73054e+06	8.17092e+06	7.24686e+06	1.99048e+06	3.95159e+06	2.79528e+06	3.116e+06	High	High	High	High	High	High	High	0.0002165	3.287e-09	62	51.59
[K].SAGPQSQLLASVIAEKSR.[S]	1xBiotin [K16]	6	P35612	P35612 [512-529]	P35612 1xBiotin [K527]	Beta-adducin OS=Homo sapiens OX=9606 GN=ADD2 PE=1 SV=3	1	2068.09	0.653	177.7	126.7	57	115.9	52.4	70.3	24306.2	17338.6	7792.64	15859.8	7172.43	9622.27	21089.1	17338.6	5631.66	12217.1	5287.36	6338.18	High	High	Peak Found	High	High	High	High	0.0002165	1.347e-05	26	53.61
[K].KPEKPLILQSLGPKTQSVEITK.[T]	1xBiotin [K]	23	Q9Y5K6	Q9Y5K6 [240-261]	Q9Y5K6 1xBiotin [K]	CD2-associated protein OS=Homo sapiens OX=9606 GN=CD2AP PE=1 SV=1	1	2660.51	0.651	156.3	127.7	84	92.6	83.1	56.3	141237	115370	75933.7	83721	75111.5	50878.1	122544	115370	54876.5	64491.7	55370.6	33513.4	High	High	High	High	High	High	High	0.0002165	1.312e-08	30	43
[R].IESKSMSAPVIFDR.[S]	1xBiotin [K4]	4	O60749	O60749 [113-126]	O60749 1xBiotin [K116]	Sorting nexin-2 OS=Homo sapiens OX=9606 GN=SNX2 PE=1 SV=2	1	1805.89	0.648	75.3	152.4	119.1	142.6	33.4	77.2	6135.07	12421.7	9702.88	11622.8	2719.22	6291		12421.7	7012.17	8953.24			High	Peak Found	High	High	Not Found	High	High	0.0002165	1.757e-05	35	45.67
[K].GGQVQIVTKK.[I]	1xBiotin [K9]	3	P11137	P11137 [1689-1698]	P11137 1xBiotin [K1697]	Microtubule-associated protein 2 OS=Homo sapiens OX=9606 GN=MAP2 PE=1 SV=4	1	1283.71	0.648	71.6	151.7	123.1	78.7	98.3	76.7	18000.6	38149.5	30957.2	19793.1	24710.4	19285.3	15618.1	38149.5	22372.4	15247	18215.9	12703.2	Peak Found	High	High	High	Peak Found	Peak Found	High	0.0002165	0.0003002	29	31.11
[K].YSPTSPKYSPTSPK.[Y]	1xBiotin [K7]	2	P24928	P24928 [1860-1873]	P24928 1xBiotin [K1866]	DNA-directed RNA polymerase II subunit RPB1 OS=Homo sapiens OX=9606 GN=POLR2A PE=1 SV=2	1	1765.85	0.646	94.7	114.8	133.1	74.2	133.9	49.3	6983.68	8462.23	9810.08	5466.96	9874.19	3633.59	6059.36	8462.23	7089.64		7279.03		Peak Found	High	Peak Found	Not Found	High	Not Found	High	0.001025	0.007655	7	31.38
[K].FNVWDTAGQEKFGGLR.[D]	1xBiotin [K11]	10	P62826	P62826 [61-76]	P62826 1xBiotin [K71]	GTP-binding nuclear protein Ran OS=Homo sapiens OX=9606 GN=RAN PE=1 SV=3	1	2050.98	0.643	204.9	124.2	48.6	79.9	52.2	90.2	113736	68956.9	26989.9	44362.4	28974.3	50074.2	98682.3	68956.9	19505.3	34173.1	21359.2	32983.8	High	High	High	High	High	High	High	0.0002165	2.513e-07	47	52.74
[K].YAKLEER.[T]	1xBiotin [K3]	9	O95218	O95218 [93-99]	O95218 1xBiotin [K95]	Zinc finger Ran-binding domain-containing protein 2 OS=Homo sapiens OX=9606 GN=ZRANB2 PE=1 SV=2	1	1134.56	0.642	135.1	131.1	91.7	84.1	86.5	71.4	112816	109543	76621	70285.1	72284	59620	97884.5	109543	55373.2	54141.9	53286.2	39271.7	High	High	High	High	High	High	High	0.0002165	0.0004509	31	29.54
[K].VDVSAPDVEAHGPEWNLKMPK.[M]	1xBiotin [K]	4	Q09666	Q09666 [610-630]	Q09666 1xBiotin [K]	Neuroblast differentiation-associated protein AHNAK OS=Homo sapiens OX=9606 GN=AHNAK PE=1 SV=2	1	2545.22	0.641	128.2	198.7	30.2	127.4	81.2	34.3	12410.5	19227.2	2918.91	12328.3	7862.62	3321.26	10767.9	19227.2		9496.72	5796.15		High	High	Not Found	High	High	Not Found	High	0.0002165	3.299e-05	23	45.32
[R].AHSFTSKGPGPLLPPPPPK.[H]	1xBiotin [K7]	36	P78314	P78314 [223-241]	P78314 1xBiotin [K229]	SH3 domain-binding protein 2 OS=Homo sapiens OX=9606 GN=SH3BP2 PE=1 SV=2	1	2151.14	0.64	110.9	112.3	139.8	67.9	79.5	89.5	340683	344941	429571	208692	244365	274915	295592	344941	310447	160759	180140	181086	High	High	High	High	High	High	High	0.0002165	5.855e-10	69	39.22
[truncated: 215 more rows]

## Sheet: Pomalidomide
Annotated Sequence	Modifications	# PSMs	Master Protein Accessions	Positions in Master Proteins	Modifications in Master Proteins	Master Protein Descriptions	# Missed Cleavages	Theo. MH+ [Da]	Abundances (Normalized): F1: Sample, 2h_Air_DMSO	Abundances (Normalized): F5: Sample, 2h_Air_DMSO	Abundances (Normalized): F9: Sample, 2h_Air_DMSO	Abundances (Normalized): F2: Sample, 2h_Air_Pom	Abundances (Normalized): F6: Sample, 2h_Air_Pom	Abundances (Normalized): F10: Sample, 2h_Air_Pom	Ratio (Pom/DMSO)	Ratio (log 2)	p Value	− p Value (LOG10)	p Value Rank	q value	q value (-log10)
[truncated: 1,117 more rows]
