# Supplementary material for: A proximity biotinylation-based approach to identify protein-E3 ligase interactions induced by PROTACs and molecular glues
Source: Nat Commun. 2022 Jan 10;13:183. doi: 10.1038/s41467-021-27818-z (PMC8748630; doi:10.1038/s41467-021-27818-z)
Supplement: Supplementary file 13 — Supplementary Dataset 10 [file 41467_2021_27818_MOESM13_ESM.xlsx]

## Sheet: PeptideGroups
Annotated Sequence	Modifications	# PSMs	Master Protein Accessions	Positions in Master Proteins	Modifications in Master Proteins	Master Protein Descriptions	# Missed Cleavages	Theo. MH+ [Da]	Abundance Ratio: (2h_Turbo_Pom) / (2h_Turbo_DMSO)	Abundances (Scaled): F3: Sample, 2h_Turbo_DMSO	Abundances (Scaled): F7: Sample, 2h_Turbo_DMSO	Abundances (Scaled): F11: Sample, 2h_Turbo_DMSO	Abundances (Scaled): F4: Sample, 2h_Turbo_Pom	Abundances (Scaled): F8: Sample, 2h_Turbo_Pom	Abundances (Scaled): F12: Sample, 2h_Turbo_Pom	Abundances (Normalized): F3: Sample, 2h_Turbo_DMSO	Abundances (Normalized): F7: Sample, 2h_Turbo_DMSO	Abundances (Normalized): F11: Sample, 2h_Turbo_DMSO	Abundances (Normalized): F4: Sample, 2h_Turbo_Pom	Abundances (Normalized): F8: Sample, 2h_Turbo_Pom	Abundances (Normalized): F12: Sample, 2h_Turbo_Pom	Abundance: F3: Sample, 2h_Turbo_DMSO	Abundance: F7: Sample, 2h_Turbo_DMSO	Abundance: F11: Sample, 2h_Turbo_DMSO	Abundance: F4: Sample, 2h_Turbo_Pom	Abundance: F8: Sample, 2h_Turbo_Pom	Abundance: F12: Sample, 2h_Turbo_Pom	Found in Sample: [S3] F3: Sample, 2h_Turbo_DMSO	Found in Sample: [S7] F7: Sample, 2h_Turbo_DMSO	Found in Sample: [S11] F11: Sample, 2h_Turbo_DMSO	Found in Sample: [S4] F4: Sample, 2h_Turbo_Pom	Found in Sample: [S8] F8: Sample, 2h_Turbo_Pom	Found in Sample: [S12] F12: Sample, 2h_Turbo_Pom	Confidence (by Search Engine): Mascot	Percolator q-Value (by Search Engine): Mascot	Percolator PEP (by Search Engine): Mascot	Ions Score (by Search Engine): Mascot	Top Apex RT [min]
[R].SKTGSLQLICK.[S]	1xBiotin [K2]; 1xCarbamidomethyl [C10]	9	Q96JP5	Q96JP5 [173-183]	Q96JP5 1xBiotin [K174]	E3 ubiquitin-protein ligase ZFP91 OS=Homo sapiens OX=9606 GN=ZFP91 PE=1 SV=1	1	1460.76	5.384	31.5	28	31.9	170.3	169.6	168.8	35474.2	31499.5	35946.3	191767	190994	190096	21229.3	25492.2	35946.3	138513	103731	122457	High	High	High	High	High	High	High	0.000216	6.064e-05	19	38.44
[K].KTPLALAGSPTPK.[N]	1xBiotin [K1]	9	O95785	O95785 [988-1000]	O95785 1xBiotin [K988]	Protein Wiz OS=Homo sapiens OX=9606 GN=WIZ PE=1 SV=2	1	1506.83	5.084	40.3	34.2	22.1	155.3	173.8	174.3	30875.3	26218.6	16946.2	119133	133305	133683	18477.1	21218.4	16946.2	86049.6	72399.2	86116.3	High	High	High	High	High	High	High	0.000216	2.969e-05	29	37.63
[R].TGMKSHLPINN.[-]	1xBiotin [K4]; 1xOxidation [M3]	5	Q9NYK6	Q9NYK6 [287-297]	Q9NYK6 1xBiotin [K290]	Protein EURL homolog OS=Homo sapiens OX=9606 GN=EURL PE=1 SV=3	1	1453.69	4.964	14.7	49.4	31.4	139.8	119.7	245	3450.14	11604.6	7393.82	32880.1	28133.5	57610.2		9391.48		23749.2	15279.5	37111.5	Not Found	High	Not Found	High	High	High	High	0.0005305	0.005648	4	30.53
[R].GTKVAVNQR.[S]	1xBiotin [K3]	2	Q9UJQ4	Q9UJQ4 [188-196]	Q9UJQ4 1xBiotin [K190]	Sal-like protein 4 OS=Homo sapiens OX=9606 GN=SALL4 PE=1 SV=1	1	1198.64	4.938	28.8	35.7	38.1	154.6	188.3	154.5	4412.99	5461.05	5831.98	23645	28798.6	23636.1				17078.8	15640.8	15226	Not Found	Not Found	Not Found	High	High	Peak Found	High	0.000216	0.000556	25	23.74
[K].LKAAANAVLQDK.[S]	1xBiotin [K2]	3	Q17R98	Q17R98 [215-226]	Q17R98 1xBiotin [K216]	Zinc finger protein 827 OS=Homo sapiens OX=9606 GN=ZNF827 PE=1 SV=1	1	1467.8	4	44.7	45	34.2	180.7	136.9	158.5	4852.73	4889.16	3716.01	19627.1	14864.4	17219.9				14176.6	8072.98	11092.7	Not Found	Not Found	Not Found	High	High	High	High	0.0005305	0.005027	4	35.34
[K].AGDSLMVMIAMKMEHTIK.[S]	1xBiotin [K]; 4xOxidation [M6; M8; M11; M13]	2	Q96RQ3	Q96RQ3 [670-687]	Q96RQ3 1xBiotin [K]	Methylcrotonoyl-CoA carboxylase subunit alpha, mitochondrial OS=Homo sapiens OX=9606 GN=MCCC1 PE=1 SV=3	1	2296.05	3.425	14.2	81.9	30.4	51.1	48.7	373.7	2955.34	17002.1	6311.04	10607.7	10121.9	77632.2		13759.6		7661.94	5497.28	50009.3	Not Found	High	Not Found	Peak Found	Peak Found	High	High	0.001617	0.01977	7	40.13
[K].AGDSLMVMIAMKMEHTIK.[S]	1xBiotin [K]; 3xOxidation [M13; M]	8	Q96RQ3	Q96RQ3 [670-687]	Q96RQ3 1xBiotin [K]	Methylcrotonoyl-CoA carboxylase subunit alpha, mitochondrial OS=Homo sapiens OX=9606 GN=MCCC1 PE=1 SV=3	1	2280.06	3.258	30.5	84	8.6	99.2	9.9	367.9	21496.9	59276.6	6080.68	70038.2	6979.48	259711	12864.7	47971.9	6080.68	50588.4	3790.61	167301	Peak Found	Peak Found	Peak Found	High	Peak Found	High	High	0.000216	0.001063	4	46.85
[K].GQPLCVLSAMKMETVVTSPMEGTVR.[K]	1xBiotin [K11]; 1xCarbamidomethyl [C5]; 3xOxidation [M10; M12; M20]	18	P11498	P11498 [1134-1158]	P11498 1xBiotin [K1144]	Pyruvate carboxylase, mitochondrial OS=Homo sapiens OX=9606 GN=PC PE=1 SV=2	1	2995.41	3.108	21.7	61.2	18.1	56.3	56.6	386.1	69065.7	194273	57573.6	178964	179624	1.22611e+06	41331.9	157223	57573.6	129265	97555.5	789842	High	High	High	High	High	High	High	0.000216	2.193e-05	43	45.1
[M].SLNPPIFLKR.[S]	1xAcetyl [N-Term]; 1xBiotin [K9]	1	Q8N5C7	Q8N5C7 [2-11]	Q8N5C7 1xAcetyl [N-Term]; 1xBiotin [K10]	tRNA-uridine aminocarboxypropyltransferase 1 OS=Homo sapiens OX=9606 GN=DTWD1 PE=1 SV=1	1	1452.8	3.105	38.8	56	57.7	129.6	179	139	4786.71	6912.62	7121.41	16002	22109	17171.3				11558.2	12007.6	11061.5	Not Found	Not Found	Not Found	High	Peak Found	Peak Found	High	0.002993	0.03627	2	55.29
[R].DSDKRPSLGLAPGGLAVVGR.[S]	1xBiotin [K4]	5	O95785	O95785 [1474-1493]	O95785 1xBiotin [K1477]	Protein Wiz OS=Homo sapiens OX=9606 GN=WIZ PE=1 SV=2	1	2191.17	2.889	60.6	20.8	71.7	133	106.7	207.2	8618.32	2956.84	10199.3	18913.1	15168.6	29470.2	5157.57		10199.3	13660.9	8238.22	18984.2	High	Not Found	Peak Found	High	High	High	High	0.000216	0.0001337	24	44.23
[R].IHTGEKPFVCKQCGK.[A]	1xBiotin [K11]; 2xCarbamidomethyl [C10; C13]	1	P52737	P52737 [329-343]	P52737 1xBiotin [K339]	Zinc finger protein 136 OS=Homo sapiens OX=9606 GN=ZNF136 PE=1 SV=1	1	2014.97	2.791	59.6	69.8	39.8	122.1	194.7	114	7178.71	8399.07	4794.49	14693.5	23438.1	13727.8	4296.05	6797.29	4794.49	10613.1	12729.4	8843.19	Peak Found	Peak Found	Peak Found	Peak Found	Peak Found	High	High	0.000216	0.001227	7	26.28
[R].TGMKSHLPINN.[-]	1xBiotin [K4]	8	Q9NYK6	Q9NYK6 [287-297]	Q9NYK6 1xBiotin [K290]	Protein EURL homolog OS=Homo sapiens OX=9606 GN=EURL PE=1 SV=3	1	1437.7	2.468	62.3	39.8	63.5	152.8	183.3	98.3	20704.9	13251	21121.3	50819	60946.4	32704.1	12390.7	10723.9	21121.3	36706.5	33100.5	21067.4	High	High	High	High	High	High	High	0.000216	0.000273	19	35.54
[R].GVGKASALGLGDGEEEAPPSR.[S]	1xBiotin [K4]	2	Q8N1G0	Q8N1G0 [1163-1183]	Q8N1G0 1xBiotin [K1166]	Zinc finger protein 687 OS=Homo sapiens OX=9606 GN=ZNF687 PE=1 SV=1	1	2223.07	2.368	72.7	44.1	49.4	216	117	100.8	6075.91	3686.92	4127.45	18045.5	9775.02	8420.86				13034.3	5308.9	5424.57	Not Found	Not Found	Not Found	Peak Found	High	High	High	0.000216	0.001731	18	39.8
[K].AGDSLMVMIAMKMEHTIK.[S]	1xBiotin [K]; 2xOxidation [M]	35	Q96RQ3	Q96RQ3 [670-687]	Q96RQ3 1xBiotin [K]	Methylcrotonoyl-CoA carboxylase subunit alpha, mitochondrial OS=Homo sapiens OX=9606 GN=MCCC1 PE=1 SV=3	1	2264.06	2.351	46.9	97.8	44.3	110.3	46.3	254.3	101777	212124	96100.8	239242	100341	551233	60907.9	171670	96100.8	172804	54496.2	355095	High	High	High	High	High	High	High	0.000216	3.595e-05	31	49.39
[R].NCGHIFCNTCSSNELALPSYPKPVR.[V]	1xBiotin [K22]; 3xCarbamidomethyl [C2; C7; C10]	4	Q96T51	Q96T51 [666-690]	Q96T51 1xBiotin [K687]	RUN and FYVE domain-containing protein 1 OS=Homo sapiens OX=9606 GN=RUFY1 PE=1 SV=2	0	3147.43	2.075	25.4	76.8	101.1	26.9	159.5	210.2	4505.33	13602.5	17906.2	4767.03	28231.3	37212		11008.4	17906.2		15332.7	23971.4	Not Found	Peak Found	High	High	High	High	High	0.000216	0.00174	8	44.29
[R].QSTLYSFFPKSPALSDANK.[A]	1xBiotin [K10]	2	P52701	P52701 [4-22]	P52701 1xBiotin [K13]	DNA mismatch repair protein Msh6 OS=Homo sapiens OX=9606 GN=MSH6 PE=1 SV=2	1	2327.14	1.956	48.1	82.3	81.6	94	168.2	125.7	8862.07	15172.3	15052.7	17337.7	31013.3	23182	5303.44	12278.8	15052.7	12523	16843.6	14933.5	Peak Found	Peak Found	High	Peak Found	High	Peak Found	High	0.0008648	0.008444	6	52.95
[R].ETGSSKGFGFVDFNSEEDAK.[A]	1xBiotin [K6]	4	P19338	P19338 [605-624]	P19338 1xBiotin [K610]	Nucleolin OS=Homo sapiens OX=9606 GN=NCL PE=1 SV=3	1	2377.03	1.915	42.5	120.7	68.8	99.1	137.2	131.7	5709.88	16205.3	9238.28	13301.4	18417.7	17688.9		13114.8	9238.28	9607.61	10002.8	11394.9	High	Peak Found	High	Peak Found	High	High	High	0.000216	3.879e-05	15	48.33
[K].SMWEKGNVFSSPTAAGTPNK.[E]	1xBiotin [K5]; 1xOxidation [M2]	4	Q05682	Q05682 [714-733]	Q05682 1xBiotin [K718]	Caldesmon OS=Homo sapiens OX=9606 GN=CALD1 PE=1 SV=3	1	2351.08	1.889	115.2	40.7	63.3	112.8	119.7	148.3	11283.6	3991.37	6205.16	11046.5	11723.6	14530.4	6752.57		6205.16	7978.88	6367.18	9360.23	Peak Found	Not Found	Peak Found	High	High	High	High	0.000216	0.001326	11	42.35
[K].KDTTRLDIVDMLLVTAMGPPGGGR.[N]	1xBiotin [K1]; 1xOxidation [M11]	1	Q8TD57	Q8TD57 [2173-2196]	Q8TD57 1xBiotin [K2173]	Dynein axonemal heavy chain 3 OS=Homo sapiens OX=9606 GN=DNAH3 PE=2 SV=1	2	2755.39	1.879	101.1	40.6	79.4	86.6	102.4	189.9	9323.94	3741.59	7323.22	7989.48	9440.99	17517.8	5579.84		7323.22	5770.79	5127.48	11284.7	Peak Found	Not Found	Peak Found	Peak Found	High	Peak Found	High	0.00287	0.03388	0	45.54
[K].MIAKNVLGLVPQALPK.[A]	1xBiotin [K4]	3	Q8N1G0	Q8N1G0 [436-451]	Q8N1G0 1xBiotin [K439]	Zinc finger protein 687 OS=Homo sapiens OX=9606 GN=ZNF687 PE=1 SV=1	1	1918.1	1.851	39.5	78.3	83.4	145	198.2	55.6	3837.95	7610.66	8108.47	14090	19255	5401.63	2296.79	6159.24	8108.47	10177.2	10457.6		Peak Found	Peak Found	High	Peak Found	High	Not Found	High	0.0008648	0.008731	18	55.64
[K].GQPLCVLSAMKMETVVTSPMEGTVR.[K]	1xBiotin [K11]; 1xCarbamidomethyl [C5]; 2xOxidation [M]	59	P11498	P11498 [1134-1158]	P11498 1xBiotin [K1144]	Pyruvate carboxylase, mitochondrial OS=Homo sapiens OX=9606 GN=PC PE=1 SV=2	1	2979.41	1.83	37.6	101.3	44.6	81.7	67.7	267.1	243040	655398	288807	528610	437681	1.72812e+06	145446	530407	288807	381814	237708	1.11322e+06	High	High	High	High	High	High	High	0.000216	1.493e-06	38	54.33
[R].SKPLMLIAPKPQDK.[K]	1xBiotin [K2]; 1xOxidation [M5]	11	Q9H2P0	Q9H2P0 [265-278]	Q9H2P0 1xBiotin [K266]	Activity-dependent neuroprotector homeobox protein OS=Homo sapiens OX=9606 GN=ADNP PE=1 SV=1	0	1807.98	1.818	69.8	91.1	52.3	135.7	85.5	165.6	34803.1	45428.8	26108.1	67698.2	42649.7	82577.9	20827.7	36765.1	26108.1	48898.3	23163.4	53195.3	High	High	High	High	High	High	High	0.000216	3.123e-05	33	37.82
[K].ILMSKPVLSGGTGR.[R]	1xBiotin [K5]	6	Q9ULU4	Q9ULU4 [409-422]	Q9ULU4 1xBiotin [K413]	Protein kinase C-binding protein 1 OS=Homo sapiens OX=9606 GN=ZMYND8 PE=1 SV=2	0	1641.88	1.815	80.5	57.6	71.2	163.6	129.2	98	13019.4	9313.18	11506.8	26447.4	20882.7	15840.3	7791.38	7537.07	11506.8	19102.9	11341.6	10204	High	High	High	High	High	High	High	0.000216	0.0002694	26	42.88
[R].GLKVDLAQR.[L]	1xBiotin [K3]	6	Q1KMD3	Q1KMD3 [24-32]	Q1KMD3 1xBiotin [K26]	Heterogeneous nuclear ribonucleoprotein U-like protein 2 OS=Homo sapiens OX=9606 GN=HNRNPUL2 PE=1 SV=1	1	1225.67	1.79	105.3	36.9	77.5	155.2	66.1	158.9	237543	83283.4	174888	350083	149050	358374	142156	67400.4	174888	252864	80950.5	230858	High	High	High	High	High	High	High	0.000216	0.0002801	14	37.54
[K].ILDKSQALNVTAQQK.[W]	1xBiotin [K4]	4	Q9UID6	Q9UID6 [178-192]	Q9UID6 1xBiotin [K181]	Zinc finger protein 639 OS=Homo sapiens OX=9606 GN=ZNF639 PE=1 SV=1	1	1883.01	1.738	91.3	66.3	75.8	149.6	158.8	58.2	7854	5697.81	6514.34	12867.2	13654.2	5004.82	4700.17			9293.94	7415.69		High	Not Found	High	High	Peak Found	High	High	0.000216	4.701e-05	11	40.17
[K].APKISMPDVDLHLK.[G]	1xBiotin [K3]; 1xOxidation [M6]	3	Q09666	Q09666 [1650-1663]; [1852-1865]; [1919-1932]; [2114-2127]	Q09666 1xBiotin [K1652]; 1xBiotin [K1854]; 1xBiotin [K1921]; 1xBiotin [K2116]	Neuroblast differentiation-associated protein AHNAK OS=Homo sapiens OX=9606 GN=AHNAK PE=1 SV=2	1	1805.93	1.726	141.4	76.4	24.4	131.9	47.5	178.5	34157.5	18454.7	5884.93	31860.4	11483.8	43134.3	20441.3	14935.2		23012.7	6236.97	27786.4	Peak Found	High	Not Found	High	Peak Found	High	High	0.000216	0.0007651	25	38.64
[K].IGPKTGNYTCEFCGK.[Q]	1xBiotin [K4]; 2xCarbamidomethyl [C10; C13]	6	Q5T7W0	Q5T7W0 [249-263]	Q5T7W0 1xBiotin [K252]	Zinc finger protein 618 OS=Homo sapiens OX=9606 GN=ZNF618 PE=1 SV=1	1	1957.86	1.719	73.3	89.6	59.8	154.1	104.7	118.6	21554.2	26372.1	17591.4	45331.3	30808.5	34893.9	12899	21342.7	17591.4	32742.7	16732.4	22478	High	High	High	High	High	High	High	0.000216	0.0001379	19	37.53
[R].SPSSNGLSPSPGAGMLK.[T]	1xBiotin [K17]	1	P80192	P80192 [931-947]	P80192 1xBiotin [K947]	Mitogen-activated protein kinase kinase kinase 9 OS=Homo sapiens OX=9606 GN=MAP3K9 PE=1 SV=3	0	1812.86	1.696	91.5	93.5	48.6	83.5	158.6	124.3	733842	749973	390150	669852	1.27186e+06	996548	439163	606946	390150	483833	690758	641959	Peak Found	Peak Found	Peak Found	High	Peak Found	Peak Found	High	0.001617	0.0192	5	21.47
[K].DKNSFPFFASSK.[L]	1xBiotin [K2]	7	Q6R327	Q6R327 [1081-1092]	Q6R327 1xBiotin [K1082]	Rapamycin-insensitive companion of mTOR OS=Homo sapiens OX=9606 GN=RICTOR PE=1 SV=1	1	1600.75	1.637	64.7	112.2	71.5	117.1	111.8	122.6	11261.3	19531.1	12449.4	20378.9	19453.8	21332.7	6739.26	15806.3	12449.4	14719.7	10565.5	13742.2	High	High	High	High	High	Peak Found	High	0.000216	0.001558	13	50.16
[R].SHSGLSKGSVLSER.[D]	1xBiotin [K7]	1	Q9NVM6	Q9NVM6 [258-271]	Q9NVM6 1xBiotin [K264]	DnaJ homolog subfamily C member 17 OS=Homo sapiens OX=9606 GN=DNAJC17 PE=1 SV=1	1	1669.83	1.637	58.2	112.8	57.8	134.1	142.6	94.6	5469.79	10599.6	5429.57	12598	13400.5	8886.4	3273.35	8578.14	5429.57	9099.5	7277.91	5724.47	Peak Found	Peak Found	Peak Found	High	Peak Found	Peak Found	High	0.001617	0.01931	10	33.41
[R].HFMKDPFLGFTDAR.[Q]	1xBiotin [K4]; 1xOxidation [M3]	4	Q9C0K0	Q9C0K0 [720-733]	Q9C0K0 1xBiotin [K723]	B-cell lymphoma/leukemia 11B OS=Homo sapiens OX=9606 GN=BCL11B PE=1 SV=1	1	1923.89	1.637	73.4	69.4	96.8	120.2	74.4	165.8	7116.19	6722.81	9379.87	11646	7214.65	16069.3	4258.63	5440.71	9379.87	8411.86		10351.6	High	Peak Found	High	High	Not Found	High	High	0.000216	0.0002816	8	47.56
[K].GQPLCVLSAMKMETVVTSPMEGTVR.[K]	1xBiotin [K11]; 1xCarbamidomethyl [C5]; 1xOxidation [M]	53	P11498	P11498 [1134-1158]	P11498 1xBiotin [K1144]	Pyruvate carboxylase, mitochondrial OS=Homo sapiens OX=9606 GN=PC PE=1 SV=2	1	2963.42	1.635	42.2	122	70.5	82.2	115.2	167.9	395993	1.14436e+06	661463	771142	1.08118e+06	1.57498e+06	236979	926117	661463	556994	587199	1.01458e+06	High	High	High	High	High	High	High	0.000216	6.404e-07	55	57.05
[K].TKDLSLEIIK.[I]	1xBiotin [K2]	3	P29374	P29374 [799-808]	P29374 1xBiotin [K800]	AT-rich interactive domain-containing protein 4A OS=Homo sapiens OX=9606 GN=ARID4A PE=1 SV=3	1	1385.77	1.624	94.8	81.3	56.1	114	162.6	91.2	12007.1	10300.2	7108.98	14433.7	20595	11546.7	7185.57	8335.89	7108.98	10425.4	11185.3	7438.19	Peak Found	High	Peak Found	High	Peak Found	High	High	0.001206	0.01293	4	46.29
[K].LGIKSLVSK.[G]	1xBiotin [K4]	2	Q02539	Q02539 [85-93]	Q02539 1xBiotin [K88]	Histone H1.1 OS=Homo sapiens OX=9606 GN=H1-1 PE=1 SV=3	1	1170.69	1.622	77.9	84	77	154.6	80.1	126.4	7727.89	8329.14	7635.43	15322.6	7938.3	12532.3	4624.7	6740.69	7635.43	11067.5	4311.36	8073.11	High	Peak Found	High	Peak Found	Peak Found	Peak Found	High	0.001206	0.01314	0	43.75
[K].CQIFPSKPVSR.[E]	1xBiotin [K7]; 1xCarbamidomethyl [C1]	49	Q96SW2	Q96SW2 [205-215]	Q96SW2 1xBiotin [K211]	Protein cereblon OS=Homo sapiens OX=9606 GN=CRBN PE=1 SV=1	0	1544.77	1.601	95.1	72.1	64.6	109.9	154.9	103.4	6.64284e+06	5.03096e+06	4.50962e+06	7.67087e+06	1.08176e+07	7.22056e+06	3.97536e+06	4.07151e+06	4.50962e+06	5.54066e+06	5.87513e+06	4.65136e+06	High	High	High	High	High	High	High	0.000216	2.913e-06	44	39.62
[K].APKISMPDIDLNLK.[G]	1xBiotin [K3]; 1xOxidation [M6]	2	Q09666	Q09666 [2704-2717]; [3088-3101]; [3216-3229]; [3540-3553]; [3742-3755]; [3870-3883]; [4718-4731]	Q09666 1xBiotin [K2706]; 1xBiotin [K3090]; 1xBiotin [K3218]; 1xBiotin [K3542]; 1xBiotin [K3744]; 1xBiotin [K3872]; 1xBiotin [K4720]	Neuroblast differentiation-associated protein AHNAK OS=Homo sapiens OX=9606 GN=AHNAK PE=1 SV=2	1	1796.93	1.597	49.2	103.3	56.4	151.4	74.8	165	4379.25	9201.32	5021.52	13487.7	6665.67	14694.3	2620.73	7446.54	5021.52	9742.14		9465.83	Peak Found	Peak Found	Peak Found	High	Not Found	High	High	0.000216	0.001584	18	44.22
[K].QVGSHPSFLKEVR.[D]	1xBiotin [K10]	1	Q9UBW7	Q9UBW7 [504-516]	Q9UBW7 1xBiotin [K513]	Zinc finger MYM-type protein 2 OS=Homo sapiens OX=9606 GN=ZMYM2 PE=1 SV=1	1	1709.88	1.573	55	116.3	74.9	130.4	105.5	117.9	3396.82	7176.51	4625.18	8051.56	6509.67	7274.49			4625.18	5815.63	3535.46	4686.1	Not Found	Not Found	Peak Found	Peak Found	Peak Found	High	High	0.000216	0.002796	9	36.49
[K].AKSETFR.[L]	1xBiotin [K2]	3	Q01780	Q01780 [167-173]	Q01780 1xBiotin [K168]	Exosome component 10 OS=Homo sapiens OX=9606 GN=EXOSC10 PE=1 SV=2	1	1064.52	1.571	11.1	101.2	124.7	7.6	195.9	159.5	5331.31	48770.4	60078.7	3670.91	94357.8	76858		39469.4	60078.7		51246.5	49510.6	Not Found	Peak Found	High	Not Found	High	High	High	0.001206	0.01382	13	26.39
[K].SEISKHIEVQVAQETR.[N]	1xBiotin [K5]	2	O60271	O60271 [311-326]	O60271 1xBiotin [K315]	C-Jun-amino-terminal kinase-interacting protein 4 OS=Homo sapiens OX=9606 GN=SPAG9 PE=1 SV=4	1	2080.05	1.533	45.3	111.6	80.8	123.9	78.8	159.6	3735.49	9196.13	6660.34	10211.3	6489.47	13149.8		7442.34	6660.34	7375.62		8470.91	Not Found	Peak Found	Peak Found	High	Not Found	High	High	0.000216	7.638e-06	20	36.91
[R].VANAVSVKGIYK.[Q]	1xBiotin [K]	6	P55211	P55211 [387-398]	P55211 1xBiotin [K]	Caspase-9 OS=Homo sapiens OX=9606 GN=CASP9 PE=1 SV=3	1	1474.81	1.523	103.5	43.3	89.6	162.6	66	135	12236.9	5123.12	10586.4	19221.8	7801.55	15953.3	7323.06		10586.4	13883.9	4237.09	10276.8	High	High	High	High	High	High	High	0.000216	2.768e-05	41	37.78
[M].AWKSGGASHSELIHNLR.[K]	1xAcetyl [N-Term]; 1xBiotin [K3]	6	P22061	P22061 [2-18]	P22061 1xAcetyl [N-Term]; 1xBiotin [K4]	Protein-L-isoaspartate(D-aspartate) O-methyltransferase OS=Homo sapiens OX=9606 GN=PCMT1 PE=1 SV=4	1	2131.05	1.48	85.6	57.3	90.2	123.2	133.4	110.2	31288.4	20935.5	32948.4	45030.2	48758.6	40277.5	18724.3	16942.9	32948.4	32525.2	26481.2	25946	High	High	High	High	High	High	High	0.000216	2.77e-07	49	41.56
[K].EAAGKSSGPTSLFAVTVAPPGAR.[Q]	1xBiotin [K5]	31	Q00839	Q00839 [182-204]	Q00839 1xBiotin [K186]	Heterogeneous nuclear ribonucleoprotein U OS=Homo sapiens OX=9606 GN=HNRNPU PE=1 SV=6	1	2397.22	1.476	75.3	98.5	70.8	111	137.4	107	288633	377646	271502	425884	527163	410433	172730	305625	271502	307615	286307	264394	High	High	High	High	High	High	High	0.000216	1.468e-08	57	49.01
[K].TSTVLKNR.[A]	1xBiotin [K6]	6	P57678	P57678 [390-397]	P57678 1xBiotin [K395]	Gem-associated protein 4 OS=Homo sapiens OX=9606 GN=GEMIN4 PE=1 SV=2	1	1144.61	1.473	36.8	109.2	119.1	67.6	175.4	91.9	17238.7	51185	55797.1	31663.3	82194.2	43047.4	10316.4	41423.6	55797.1	22870.3	44640.4	27730.4	High	High	High	High	High	High	High	0.000216	0.001633	23	26.13
[K].LGLKPLEVNAIKK.[E]	1xBiotin [K4]	4	O43290	O43290 [130-142]	O43290 1xBiotin [K133]	U4/U6.U5 tri-snRNP-associated protein 1 OS=Homo sapiens OX=9606 GN=SART1 PE=1 SV=1	1	1648.98	1.469	78.4	71	89.6	160.9	115.1	85	16962	15362.6	19400.2	34826.4	24912.4	18397	10150.8	12432.8	19400.2	25155.1	13530.1	11851	High	High	High	High	Peak Found	Peak Found	High	0.000216	0.0002397	38	41.69
[K].GKGFSVVADTPELQR.[I]	1xBiotin [K2]	6	Q14847	Q14847 [95-109]	Q14847 1xBiotin [K96]	LIM and SH3 domain protein 1 OS=Homo sapiens OX=9606 GN=LASP1 PE=1 SV=2	1	1829.92	1.458	70.9	83.6	80.6	106.9	103.3	154.7	14255.4	16818.9	16217	21505.8	20778.5	31114.8	8531.01	13611.4	16217	15533.6	11285	20043.6	High	High	High	High	High	High	High	0.000216	2.189e-05	55	43.23
[K].INFVIDNNKHTGAVSAR.[N]	1xBiotin [K9]	6	O75534	O75534 [158-174]	O75534 1xBiotin [K166]	Cold shock domain-containing protein E1 OS=Homo sapiens OX=9606 GN=CSDE1 PE=1 SV=2	1	2082.05	1.452	63.7	87.4	86.1	167.6	92.5	102.6	13408.8	18383.5	18114.3	35271.5	19469.8	21597.4	8024.41	14877.6	18114.3	25476.6	10574.2	13912.7	High	High	High	High	High	High	High	0.000216	3.211e-06	34	37.71
[K].HAQTFGAKQPTHQGGPAQDR.[G]	1xBiotin [K8]	12	Q15477	Q15477 [532-551]	Q15477 1xBiotin [K539]	Helicase SKI2W OS=Homo sapiens OX=9606 GN=SKIV2L PE=1 SV=3	1	2358.12	1.44	96.2	92.2	57	138.5	115.3	100.8	37348.3	35803.8	22141.9	53763.3	44774.9	39131.6	22350.8	28975.7	22141.9	38833.2	24317.6	25207.9	High	High	High	High	High	High	High	0.000216	3.665e-06	26	23.02
[R].SLQYEYKANSNLVLQADR.[S]	1xBiotin [K7]	5	O75643	O75643 [8-25]	O75643 1xBiotin [K14]	U5 small nuclear ribonucleoprotein 200 kDa helicase OS=Homo sapiens OX=9606 GN=SNRNP200 PE=1 SV=2	1	2338.15	1.428	66.8	69.3	131.8	111.7	125.2	95.3	6948.75	7212.2	13724	11623.5	13028.1	9920.83		5836.76	13724	8395.61	7075.68	6390.83	High	High	High	High	High	Peak Found	High	0.000216	5.309e-06	18	44.39
[R].LYELKAAVDGLSK.[M]	1xBiotin [K5]	3	Q13155	Q13155 [66-78]	Q13155 1xBiotin [K70]	Aminoacyl tRNA synthase complex-interacting multifunctional protein 2 OS=Homo sapiens OX=9606 GN=AIMP2 PE=1 SV=2	1	1632.87	1.424	77	106.1	62.6	107.2	96	151.1	7697.08	10602.6	6249.41	10706.4	9590.61	15095.6	4606.26	8580.6	6249.41	7733.19	5208.74	9724.31	Peak Found	High	High	High	Peak Found	Peak Found	High	0.000216	4.615e-05	22	49.6
[K].MPEMHFKTPK.[I]	1xBiotin [K7]; 1xOxidation [M4]	2	Q09666	Q09666 [1185-1194]; [1979-1988]; [2174-2183]; [2302-2311]; [2825-2834]	Q09666 1xBiotin [K1191]; 1xBiotin [K1985]; 1xBiotin [K2180]; 1xBiotin [K2308]; 1xBiotin [K2831]	Neuroblast differentiation-associated protein AHNAK OS=Homo sapiens OX=9606 GN=AHNAK PE=1 SV=2	1	1487.68	1.418	70.2	173.5	57.7	99.6	95.6	103.3	12989.8	32095.9	10677	18424.4	17684.5	19097.8	7773.65	25974.9	10677	13307.9	9604.59	12302.4	Peak Found	Peak Found	High	High	Peak Found	Peak Found	High	0.000216	0.0009677	12	28.04
[R].EKVISFIENTSTPVDR.[M]	1xBiotin [K2]	5	Q9NUY8	Q9NUY8 [503-518]	Q9NUY8 1xBiotin [K504]	TBC1 domain family member 23 OS=Homo sapiens OX=9606 GN=TBC1D23 PE=1 SV=3	1	2061.03	1.412	64.7	136.3	78.6	110.9	115.5	94	14787.1	31141	17950.5	25348.6	26380.6	21476.2	8849.21	25202.1	17950.5	18309.3	14327.5	13834.6	High	High	High	High	Peak Found	Peak Found	High	0.0005305	0.005121	7	49.42
[K].AFSIGKMSTAK.[R]	1xBiotin [K6]; 1xOxidation [M7]	5	O15042	O15042 [83-93]	O15042 1xBiotin [K88]	U2 snRNP-associated SURP motif-containing protein OS=Homo sapiens OX=9606 GN=U2SURP PE=1 SV=2	1	1382.68	1.41	76.9	96.9	86.4	121.9	71.6	146.3	35642.9	44884	40049.3	56471.7	33187.4	67774	21330.2	36324.2	40049.3	40789.4	18024.4	43658.9	High	High	High	High	Peak Found	High	High	0.000216	0.0001801	27	34.55
[R].AGAISASGPELQGAGHSKLQVTMPGIK.[V]	1xBiotin [K]; 1xOxidation [M23]	6	Q09666	Q09666 [226-252]	Q09666 1xBiotin [K]	Neuroblast differentiation-associated protein AHNAK OS=Homo sapiens OX=9606 GN=AHNAK PE=1 SV=2	1	2847.45	1.406	114.5	80.4	59.5	133.3	99.4	113	72315.8	50759.5	37568.3	84182.6	62763	71347.3	43276.9	41079.2	37568.3	60804.9	34087.1	45960.7	High	High	High	High	High	High	High	0.000216	0.0006053	24	39.15
[K].GLVQALQTKVTQQGLK.[M]	1xBiotin [K9]	15	P49327	P49327 [1143-1158]	P49327 1xBiotin [K1151]	Fatty acid synthase OS=Homo sapiens OX=9606 GN=FASN PE=1 SV=3	1	1938.08	1.401	51.7	127.8	85.9	72.4	120.8	141.4	43066.7	106490	71578.5	60317.4	100659	117871	25773	86181.4	71578.5	43567.2	54668.5	75930.3	High	High	High	High	High	High	High	0.000216	2.996e-05	42	52.98
[K].TKEGVLYVGSK.[T]	1xBiotin [K2]	5	P37840	P37840 [33-43]	P37840 1xBiotin [K34]	Alpha-synuclein OS=Homo sapiens OX=9606 GN=SNCA PE=1 SV=1	1	1406.73	1.395	109.2	65.2	85	118.6	119.7	102.3	26041.3	15548.4	20272.9	28280.6	28541.1	24401.7	15584.3	12583.1	20272.9	20427	15500.9	15719.1	High	High	High	High	Peak Found	High	High	0.000216	2.851e-05	37	36.58
[R].YSLQSANASSLSSGQLKSPSLSQSQASR.[V]	1xBiotin [K17]	3	Q9H2P0	Q9H2P0 [392-419]	Q9H2P0 1xBiotin [K408]	Activity-dependent neuroprotector homeobox protein OS=Homo sapiens OX=9606 GN=ADNP PE=1 SV=1	1	3095.51	1.394	84.4	76.4	92.1	123.8	94.9	128.4	59992.1	54290	65428.5	87981	67471	91219.7	35901.8	43936.4	65428.5	63548.5	36644.1	58762.2	High	Peak Found	High	Peak Found	Peak Found	High	High	0.000216	2.634e-05	20	40.78
[R].LFQLKNDMGLECGHK.[V]	1xBiotin [K5]; 1xCarbamidomethyl [C12]; 1xOxidation [M8]	4	A1X283	A1X283 [587-601]	A1X283 1xBiotin [K591]	SH3 and PX domain-containing protein 2B OS=Homo sapiens OX=9606 GN=SH3PXD2B PE=1 SV=3	1	2031.94	1.394	89.7	81.6	78.6	113.8	98.8	137.4	20281.3	18448	17754	25711.1	22339.2	31062.1	12137.2	14929.8	17754	18571.1	12132.6	20009.7	High	Peak Found	High	High	Peak Found	High	High	0.000216	0.0005145	12	39.38
[K].SPELGKSSSVLLEHLR.[S]	1xBiotin [K6]	6	Q9UEG4	Q9UEG4 [745-760]	Q9UEG4 1xBiotin [K750]	Zinc finger protein 629 OS=Homo sapiens OX=9606 GN=ZNF629 PE=1 SV=2	1	1978.04	1.393	79.6	87.9	81.5	132.8	104.7	113.5	28050.5	30962.4	28706.9	46791.8	36905.7	39992.2	16786.6	25057.6	28706.9	33797.6	20043.8	25762.3	High	High	High	High	High	High	High	0.000216	1.788e-08	70	45.17
[R].EKMCLWSTDAISK.[D]	1xBiotin [K2]; 1xCarbamidomethyl [C4]; 1xOxidation [M3]	2	Q7L3B6	Q7L3B6 [121-133]	Q7L3B6 1xBiotin [K122]	Hsp90 co-chaperone Cdc37-like 1 OS=Homo sapiens OX=9606 GN=CDC37L1 PE=1 SV=1	1	1810.82	1.388	68.3	129.7	38.4	148.5	35.2	179.9	6308.76	11976.9	3550.08	13718.1	3252.15	16620.7		9692.81		9908.53		10706.8	Not Found	High	High	Peak Found	Not Found	Peak Found	High	0.000216	0.001205	5	41.84
[K].FIVKGMVER.[F]	1xBiotin [K4]; 1xOxidation [M6]	5	Q9UNH6	Q9UNH6 [100-108]	Q9UNH6 1xBiotin [K103]	Sorting nexin-7 OS=Homo sapiens OX=9606 GN=SNX7 PE=1 SV=1	1	1320.68	1.386	68.3	86.7	80.2	109.7	94.6	160.6	11067.6	14053.2	12997	17783.7	15340.5	26037.3	6623.35	11373.1	12997	12845.2	8331.54	16772.8	High	High	High	Peak Found	High	High	High	0.0004084	0.003326	23	35.65
[K].TKEVYELLDSPGK.[V]	1xBiotin [K2]	2	P22234	P22234 [18-30]	P22234 1xBiotin [K19]	Multifunctional protein ADE2 OS=Homo sapiens OX=9606 GN=PAICS PE=1 SV=3	1	1704.85	1.385	61.9	93.4	93.5	136.9	128.6	85.7	4676.29	7062.25	7066.13	10350.3	9722.1	6478.16		5715.41	7066.13	7476	5280.15		Not Found	Peak Found	High	High	Peak Found	Not Found	High	0.000216	4.075e-05	3	46.17
[K].LKSMDLSEYIIR.[G]	1xBiotin [K2]; 1xOxidation [M4]	4	Q9H0A0	Q9H0A0 [955-966]	Q9H0A0 1xBiotin [K956]	RNA cytidine acetyltransferase OS=Homo sapiens OX=9606 GN=NAT10 PE=1 SV=2	1	1709.86	1.385	76.3	131.4	47.3	65.5	124.4	155.1	6238.37	10746.2	3868.21	5358.42	10168.3	12683.2		8696.83		3870.38	5522.51	8170.27	Not Found	High	High	High	Peak Found	High	High	0.0005305	0.005873	7	46.95
[K].VFAEHKISYSGQFLVK.[S]	1xBiotin [K6]	6	Q9NZI8	Q9NZI8 [21-36]	Q9NZI8 1xBiotin [K26]	Insulin-like growth factor 2 mRNA-binding protein 1 OS=Homo sapiens OX=9606 GN=IGF2BP1 PE=1 SV=2	1	2079.07	1.383	80	87.5	83.3	108.5	115.2	125.6	22199	24297.7	23129.9	30119.3	31985	34865.7	13284.9	19663.9	23129.9	21755.1	17371.3	22459.9	High	High	High	High	High	High	High	0.000216	2.634e-06	25	44.02
[K].GHQMLVKMGWSGSGGLGAK.[E]	1xBiotin [K7]; 1xOxidation [M8]	5	Q8IWX8	Q8IWX8 [845-863]	Q8IWX8 1xBiotin [K851]	Calcium homeostasis endoplasmic reticulum protein OS=Homo sapiens OX=9606 GN=CHERP PE=1 SV=3	1	2143.02	1.38	78.3	69.9	98.6	108	80.5	164.7	10240.8	9135.6	12891	14130	10531.2	21543.5	6128.56	7393.35	12891	10206.1	5719.57	13877.9	Peak Found	High	High	High	High	High	High	0.000216	0.0002114	27	38.53
[K].GHQMLVKMGWSGSGGLGAK.[E]	1xBiotin [K7]; 2xOxidation [M4; M8]	2	Q8IWX8	Q8IWX8 [845-863]	Q8IWX8 1xBiotin [K851]	Calcium homeostasis endoplasmic reticulum protein OS=Homo sapiens OX=9606 GN=CHERP PE=1 SV=3	1	2159.02	1.379	82.1	106.7	57.2	96.7	78.8	178.5	9206.12	11960.1	6410.66	10845.6	8837.43	20018.8	5509.34	9679.2	6410.66	7833.74	4799.68	12895.8	Peak Found	High	Peak Found	Peak Found	Peak Found	High	High	0.000216	0.000162	19	35.26
[R].HIENIHLSGKTAVYK.[C]	1xBiotin [K10]	7	Q96JM2	Q96JM2 [457-471]	Q96JM2 1xBiotin [K466]	Zinc finger protein 462 OS=Homo sapiens OX=9606 GN=ZNF462 PE=1 SV=3	1	1936.01	1.377	79	71.6	125.7	109	116	98.6	97079.5	88012.7	154556	134012	142616	121184	58096.6	71227.8	154556	96796.6	77455.9	78064.7	High	High	High	High	High	High	High	0.000216	2.266e-07	34	33.59
[R].GAFKGLPGIDFR.[G]	1xBiotin [K4]	5	O15090	O15090 [840-851]	O15090 1xBiotin [K843]	Zinc finger protein 536 OS=Homo sapiens OX=9606 GN=ZNF536 PE=1 SV=3	1	1503.78	1.376	65.9	112.2	76.7	81.4	109.4	154.4	10567.1	17996.7	12307.3	13053.4	17538.1	24759.5	6323.79	14564.5	12307.3	9428.45	9525.08	15949.7	High	High	High	High	High	Peak Found	High	0.000216	0.0007091	28	51.55
[K].TEVNSGFFYKSAEER.[E]	1xBiotin [K10]	19	P40227	P40227 [242-256]	P40227 1xBiotin [K251]	T-complex protein 1 subunit zeta OS=Homo sapiens OX=9606 GN=CCT6A PE=1 SV=3	1	1989.9	1.373	82.8	83.1	72.9	156.1	104.8	100.2	123059	123402	108334	231901	155735	148773	73643.8	99867.6	108334	167502	84581.2	95837.3	High	High	High	High	High	High	High	0.000216	9.092e-08	73	43.01
[R].GKTLLLVQQASSQSMTYSEKDER.[E]	1xBiotin [K2]	2	Q9UJF2	Q9UJF2 [675-697]	Q9UJF2 1xBiotin [K676]	Ras GTPase-activating protein nGAP OS=Homo sapiens OX=9606 GN=RASAL2 PE=1 SV=2	2	2825.38	1.373	68.8	74.2	102	101.8	160.9	92.4	5065.84	5465.15	7511.59	7501.32	11853.4	6810.03			7511.59		6437.67		Not Found	Not Found	High	Not Found	Peak Found	High	High	0.000216	1.621e-05	32	43.95
[K].IAVYSCPFDGMITETKGTVLIK.[T]	1xBiotin [K16]; 1xCarbamidomethyl [C6]; 1xOxidation [M11]	20	P50990	P50990 [239-260]	P50990 1xBiotin [K254]	T-complex protein 1 subunit theta OS=Homo sapiens OX=9606 GN=CCT8 PE=1 SV=4	1	2685.33	1.37	53.2	136	65	76.9	72.8	196.1	181177	463459	221497	262041	248163	668062	108424	375073	221497	189272	134780	430354	High	High	High	High	High	High	High	0.000216	7.328e-08	56	52.04
[K].AHSLKPSIK.[E]	1xBiotin [K5]	5	Q8WXG6	Q8WXG6 [1256-1264]	Q8WXG6 1xBiotin [K1260]	MAP kinase-activating death domain protein OS=Homo sapiens OX=9606 GN=MADD PE=1 SV=2	0	1206.67	1.362	73.3	116.6	74.4	99.8	121.2	114.7	15150.8	24100.3	15374.7	20636.9	25054.1	23707.3	9066.91	19504.1	15374.7	14906	13607.1	15271.8	Peak Found	High	High	High	High	High	High	0.000216	0.001349	13	28.86
[K].VDKSAVGFEYQGK.[T]	1xBiotin [K3]	10	Q14247	Q14247 [206-218]	Q14247 1xBiotin [K208]	Src substrate cortactin OS=Homo sapiens OX=9606 GN=CTTN PE=1 SV=2	1	1653.79	1.357	91	83.7	81.5	139.6	113.5	90.7	63230.8	58150.9	56616.8	97004	78891	63053.2	37840	47060.9	56616.8	70065.8	42846.4	40617.8	High	High	High	High	High	High	High	0.000216	2.228e-06	30	37.91
[K].AGDSLMVMIAMKMEHTIK.[S]	1xBiotin [K]; 1xOxidation [M]	27	Q96RQ3	Q96RQ3 [670-687]	Q96RQ3 1xBiotin [K]	Methylcrotonoyl-CoA carboxylase subunit alpha, mitochondrial OS=Homo sapiens OX=9606 GN=MCCC1 PE=1 SV=3	1	2248.07	1.346	60.3	111.3	91.1	124.7	62.9	149.7	90478.9	166833	136560	186983	94258.6	224489	54146.4	135017	136560	135057	51192.7	144612	High	High	High	High	High	High	High	0.000216	7.761e-06	18	53.7
[R].TPHTPGTPKSAILVPSEK.[K]	1xBiotin [K9]	3	P11137	P11137 [1625-1642]	P11137 1xBiotin [K1633]	Microtubule-associated protein 2 OS=Homo sapiens OX=9606 GN=MAP2 PE=1 SV=4	1	2086.1	1.344	95	93.1	74	110.1	100	127.7	22005.6	21554.5	17141	25494.1	23148.5	29566.1	13169.1	17443.9	17141	18414.4	12572.1	19046	High	Peak Found	High	High	Peak Found	Peak Found	High	0.000216	0.001179	18	36.36
[K].TESVLIKR.[R]	1xBiotin [K7]	1	Q92797	Q92797 [484-491]	Q92797 1xBiotin [K490]	Symplekin OS=Homo sapiens OX=9606 GN=SYMPK PE=1 SV=2	1	1171.65	1.343	73.9	99.4	84.1	144.1	85.5	112.9	6746.39	9068.93	7674.54	13146.9	7805.94	10304.6	4037.33	7339.4	7674.54	9495.97	4239.47	6638.06	Peak Found	High	Peak Found	Peak Found	Peak Found	Peak Found	High	0.0008648	0.00849	11	34.59
[R].VHTGFDQHEQKFTGLPR.[Q]	1xBiotin [K11]	3	O96013	O96013 [21-37]	O96013 1xBiotin [K31]	Serine/threonine-protein kinase PAK 4 OS=Homo sapiens OX=9606 GN=PAK4 PE=1 SV=1	1	2223.08	1.333	86.8	79.7	84.6	112.8	84.1	151.9	22334.8	20508.2	21756.6	29011.2	21630.2	39074.5	13366.1	16597.1	21756.6	20954.8	11747.5	25171.1	High	High	Peak Found	High	Peak Found	Peak Found	High	0.0006974	0.007996	10	36.6
[R].IMKAQALR.[D]	1xBiotin [K3]; 1xOxidation [M2]	26	P08238	P08238 [605-612]	P08238 1xBiotin [K607]	Heat shock protein HSP 90-beta OS=Homo sapiens OX=9606 GN=HSP90AB1 PE=1 SV=4	1	1172.63	1.331	89	87.1	72.5	110	96.6	144.9	393806	385351	321024	486780	427365	641271	235670	311861	321024	351601	232106	413096	High	High	High	High	High	High	High	0.000216	0.0001774	44	29.6
[R].TAAAPKAGPGVVR.[K]	1xBiotin [K6]	6	Q15691	Q15691 [169-181]	Q15691 1xBiotin [K174]	Microtubule-associated protein RP/EB family member 1 OS=Homo sapiens OX=9606 GN=MAPRE1 PE=1 SV=3	1	1420.77	1.331	85.2	107.3	73.5	105.9	113.4	114.7	20505.2	25824.8	17692.5	25475.7	27295.3	27589.4	12271.2	20899.7	17692.5	18401.1	14824.3	17772.6	High	High	High	High	High	High	High	0.000216	0.0008994	20	28.6
[K].LTPLILKPFGNSISR.[Y]	1xBiotin [K7]	20	Q14739	Q14739 [117-131]	Q14739 1xBiotin [K123]	Delta(14)-sterol reductase LBR OS=Homo sapiens OX=9606 GN=LBR PE=1 SV=2	0	1882.06	1.324	78.6	137.1	71.9	113	104.2	95.2	118433	206608	108402	170355	157135	143520	70875.4	167206	108402	123047	85341.5	92453.2	High	High	High	High	High	High	High	0.000216	4.588e-06	21	55.86
[M].ASLLKVDQEVK.[L]	1xAcetyl [N-Term]; 1xBiotin [K5]	6	P61289	P61289 [2-12]	P61289 1xAcetyl [N-Term]; 1xBiotin [K6]	Proteasome activator complex subunit 3 OS=Homo sapiens OX=9606 GN=PSME3 PE=1 SV=1	1	1497.8	1.323	71.7	95.1	86.1	114	124.1	109	15781.1	20928.8	18966.5	25100	27320.6	24009.2	9444.07	16937.5	18966.5	18129.7	14838.1	15466.3	High	High	High	High	High	Peak Found	High	0.000216	0.0002451	19	50.55
[K].IGKDEMLQMIR.[H]	1xBiotin [K3]; 2xOxidation [M6; M9]	2	O60264	O60264 [645-655]	O60264 1xBiotin [K647]	SWI/SNF-related matrix-associated actin-dependent regulator of chromatin subfamily A member 5 OS=Homo sapiens OX=9606 GN=SMARCA5 PE=1 SV=1	1	1591.76	1.316	119.2	58.1	85	128.2	111.9	97.5	30186.7	14715.5	21524.2	32454.4	28324.2	24684.9	18065	11909.1	21524.2	23441.7	15383.1	15901.6	High	Peak Found	Peak Found	High	Peak Found	Peak Found	High	0.000216	0.0002413	12	35.71
[K].QAQIVVKPR.[M]	1xBiotin [K7]	4	Q96MW1	Q96MW1 [110-118]	Q96MW1 1xBiotin [K116]	Coiled-coil domain-containing protein 43 OS=Homo sapiens OX=9606 GN=CCDC43 PE=1 SV=2	0	1264.72	1.316	92.6	76.7	88.8	105.1	115	121.8	13332.8	11047.8	12793.1	15131.2	16554.9	17542.1	7978.92	8940.89	12793.1	10929.2	8991.11	11300.3	High	Peak Found	High	High	Peak Found	High	High	0.000216	0.0003165	21	32.89
[K].QTYQKQDK.[S]	1xBiotin [K5]	4	Q9UPU5	Q9UPU5 [649-656]	Q9UPU5 1xBiotin [K653]	Ubiquitin carboxyl-terminal hydrolase 24 OS=Homo sapiens OX=9606 GN=USP24 PE=1 SV=3	1	1264.6	1.306	91.4	74.8	85.2	77.9	159.6	111.2	11801.8	9656.64	11000.8	10054.6	20609.8	14363.8	7062.71	7815.02	11000.8	7262.44	11193.4	9252.92	Peak Found	High	High	High	Peak Found	High	High	0.001014	0.009752	12	20.17
[K].YITKSVTVTQK.[V]	1xBiotin [K4]	6	P07197	P07197 [872-882]	P07197 1xBiotin [K875]	Neurofilament medium polypeptide OS=Homo sapiens OX=9606 GN=NEFM PE=1 SV=3	1	1493.8	1.295	82.8	93.9	84.6	123.2	107.3	108.1	44773.8	50771.9	45732.2	66597.7	57976	58403.3	26794.5	41089.2	45732.2	48103.4	31487.2	37622.4	High	High	High	High	High	High	High	0.000216	9.418e-06	44	34.11
[K].LDVQFAGTAKGEVVR.[D]	1xBiotin [K10]	8	Q14315	Q14315 [902-916]	Q14315 1xBiotin [K911]	Filamin-C OS=Homo sapiens OX=9606 GN=FLNC PE=1 SV=3	1	1815.94	1.293	97.1	103.8	60.7	125.6	66	146.8	43533.9	46553.3	27218.4	56304.7	29585.1	65815.6	26052.6	37675.1	27218.4	40668.8	16067.9	42397.3	High	High	High	High	High	High	High	0.000216	1.22e-05	40	43.53
[-].MKIEEVK.[S]	1xBiotin [K2]; 1xOxidation [M1]	6	Q9Y265	Q9Y265 [1-7]	Q9Y265 1xBiotin [K2]	RuvB-like 1 OS=Homo sapiens OX=9606 GN=RUVBL1 PE=1 SV=1	1	1118.56	1.289	99.6	88.8	74.3	87.4	114.5	135.4	23566.6	21002.3	17577.7	20683.4	27076.8	32020.9	14103.3	16997	17577.7	14939.6	14705.6	20627.3	High	High	High	High	High	High	High	0.000216	0.002318	13	26.35
[K].FMSKVIGANK.[N]	1xBiotin [K4]; 1xOxidation [M2]	4	Q9Y2W1	Q9Y2W1 [452-461]	Q9Y2W1 1xBiotin [K455]	Thyroid hormone receptor-associated protein 3 OS=Homo sapiens OX=9606 GN=THRAP3 PE=1 SV=2	1	1336.68	1.287	136.9	71.6	62.3	91.7	92.2	145.3	31386.3	16427.7	14280	21018.5	21148.4	33306.4	18782.9	13294.7	14280	15181.6	11485.9	21455.4	Peak Found	High	High	High	Peak Found	High	High	0.000216	1.118e-05	23	32.69
[K].TVKGGISETR.[I]	1xBiotin [K3]	5	O43491	O43491 [944-953]	O43491 1xBiotin [K946]	Band 4.1-like protein 2 OS=Homo sapiens OX=9606 GN=EPB41L2 PE=1 SV=1	1	1273.66	1.285	98.4	93.7	74.9	96.3	130.5	106.2	23634.5	22503.8	18005.7	23134.1	31361.2	25518.4	14143.9	18212.1	18005.7	16709.7	17032.6	16438.5	High	High	High	High	High	Peak Found	High	0.000216	0.0008841	20	26.98
[R].MEESFSSKYVPK.[Y]	1xBiotin [K8]; 1xOxidation [M1]	8	P42167	P42167 [382-393]	P42167 1xBiotin [K389]	Lamina-associated polypeptide 2, isoforms beta/gamma OS=Homo sapiens OX=9606 GN=TMPO PE=1 SV=2	1	1673.75	1.281	62.8	127.1	50.7	162.8	63.1	133.6	33272.9	67286.7	26823.9	86193	33425	70741	19911.9	54454.5	26823.9	62257.1	18153.4	45570.1	High	High	High	High	High	High	High	0.000216	3.782e-07	53	37.75
[R].GFGGKFGVQMDR.[V]	1xBiotin [K5]; 1xOxidation [M10]	6	Q14247	Q14247 [120-131]	Q14247 1xBiotin [K124]	Src substrate cortactin OS=Homo sapiens OX=9606 GN=CTTN PE=1 SV=2	1	1540.7	1.277	104.2	99.3	62.7	133	90.3	110.5	97916.7	93371.4	58889.7	125015	84864.5	103878	58597.5	75564.5	58889.7	90298.5	46090.6	66916.7	High	High	High	High	High	High	High	0.000216	2.195e-07	43	39.85
[K].HALFPELPKSALFSESQK.[A]	1xBiotin [K9]	8	Q96JM3	Q96JM3 [557-574]	Q96JM3 1xBiotin [K565]	Chromosome alignment-maintaining phosphoprotein 1 OS=Homo sapiens OX=9606 GN=CHAMP1 PE=1 SV=2	1	2255.15	1.276	65.5	79	167.9	85.5	100.8	101.3	18920.1	22812.3	48470.9	24677.4	29106.8	29253.5	11322.6	18461.7	48470.9	17824.4	15808.1	18844.6	High	High	High	High	High	High	High	0.000216	1.583e-05	26	52.23
[K].DSSGWSSSKDK.[D]	1xBiotin [K]	3	O00571	O00571 [56-66]	O00571 1xBiotin [K]	ATP-dependent RNA helicase DDX3X OS=Homo sapiens OX=9606 GN=DDX3X PE=1 SV=3	1	1409.6	1.269	86.5	82.3	86.3	109.5	152.1	83.3	10513.3	9999.43	10485.3	13310.9	18483.1	10119.1	6291.62	8092.44	10485.3	9614.47	10038.4	6518.53	High	High	High	Peak Found	Peak Found	Peak Found	High	0.0005305	0.006471	0	28.4
[K].GTDLPSKSTHFSEIGR.[A]	1xBiotin [K7]	3	O15090	O15090 [887-902]	O15090 1xBiotin [K893]	Zinc finger protein 536 OS=Homo sapiens OX=9606 GN=ZNF536 PE=1 SV=3	1	1957.94	1.268	106.9	65.5	85.1	107.3	99.6	135.5	34675.4	21263.9	27628.1	34816.5	32328	43970.1	20751.2	17208.6	27628.1	25147.9	17557.6	28324.8	Peak Found	Peak Found	Peak Found	High	High	High	High	0.000216	1.462e-05	36	37.43
[K].HANAKPFEVPFLKF.[-]	1xBiotin [K13]	2	Q9UKK9	Q9UKK9 [206-219]	Q9UKK9 1xBiotin [K218]	ADP-sugar pyrophosphatase OS=Homo sapiens OX=9606 GN=NUDT5 PE=1 SV=1	1	1870.97	1.268	54.2	85.6	164.1	114.3	113.1	68.7	5898.46	9323.2	17861.9	12443.1	12310.1	7477.93	3529.89	7545.17	17861.9	8987.6	6685.72		Peak Found	Peak Found	High	High	Peak Found	Not Found	High	0.000216	0.001892	9	55.82
[K].GTVLIKTAEELMNFSK.[G]	1xBiotin [K6]; 1xOxidation [M12]	23	P50990	P50990 [255-270]	P50990 1xBiotin [K260]	T-complex protein 1 subunit theta OS=Homo sapiens OX=9606 GN=CCT8 PE=1 SV=4	1	2023.02	1.265	62.9	101.2	69.3	87.7	78.9	200.1	113338	182452	124952	158008	142165	360608	67826.3	147657	124952	114129	77210.9	232297	High	High	High	High	High	High	High	0.000216	2.168e-06	36	54.54
[K].VPNLPSFK.[-]	1xBiotin [K8]	17	Q92572	Q92572 [186-193]	Q92572 1xBiotin [K193]	AP-3 complex subunit sigma-1 OS=Homo sapiens OX=9606 GN=AP3S1 PE=1 SV=1	0	1127.59	1.264	78.3	81.7	78.1	98.9	96.7	166.4	29388.7	30661.5	29298.7	37135	36288.1	62454.9	17587.4	24814	29298.7	26822.6	19708.4	40232.4	High	High	High	High	High	High	High	0.000216	1.265e-05	21	48.42
[K].MSTLEKSK.[L]	1xBiotin [K8]	4	Q9UEE9	Q9UEE9 [238-245]	Q9UEE9 1xBiotin [K245]	Craniofacial development protein 1 OS=Homo sapiens OX=9606 GN=CFDP1 PE=1 SV=1	1	1149.56	1.262	131.2	62.9	76.3	101.7	148.6	79.4	25240.3	12109.8	14679.7	19570.6	28590.6	15276.7	15104.9	9800.3	14679.7	14135.8	15527.8	9841	High	High	High	Peak Found	High	Peak Found	High	0.001137	0.01105	14	27.28
[K].QGPGPGGPKGGK.[M]	1xBiotin [K9]	5	P23246	P23246 [200-211]	P23246 1xBiotin [K208]	Splicing factor, proline- and glutamine-rich OS=Homo sapiens OX=9606 GN=SFPQ PE=1 SV=2	1	1262.63	1.258	87.6	98.8	88.8	86.3	114.3	124.3	7414.96	8362.43	7513.2	7303.25	9672.96	10520.9	4437.43	6767.63	7513.2	5275.13	5253.47	6777.35	High	High	High	High	High	Peak Found	High	0.000216	0.0007545	48	20.51
[K].VQFQGKK.[T]	1xBiotin [K]	3	P05455	P05455 [355-361]	P05455 1xBiotin [K]	Lupus La protein OS=Homo sapiens OX=9606 GN=SSB PE=1 SV=2	1	1060.56	1.256	120.7	77.1	79.1	112.2	114	96.9	29017.4	18549.1	19024	26979.2	27403.4	23289.1	17365.2	15011.6	19024	19487	14883	15002.4	Peak Found	High	High	High	Peak Found	Peak Found	High	0.001206	0.01575	12	27.49
[K].FNVWDTAGQEKFGGLR.[D]	1xBiotin [K11]	11	P62826	P62826 [61-76]	P62826 1xBiotin [K71]	GTP-binding nuclear protein Ran OS=Homo sapiens OX=9606 GN=RAN PE=1 SV=3	1	2050.98	1.255	66.7	96.2	99.1	83.3	120.7	134.1	92893.6	134045	138128	116011	168210	186796	55591.5	108481	138128	83794.8	91356.1	120331	High	High	High	High	High	High	High	0.000216	3.964e-08	70	52.58
[M].PEPAKSAPAPK.[K]	1xBiotin [K5]	14	Q16778	Q16778 [2-12]	Q16778 1xBiotin [K6]	Histone H2B type 2-E OS=Homo sapiens OX=9606 GN=H2BC21 PE=1 SV=3	1	1318.68	1.253	89.2	94.1	95.8	117.9	125.8	77.2	39506.3	41641.7	42431.9	52197.3	55675.4	34174	23642.2	33700.2	42431.9	37702	30237.8	22014.3	High	High	High	High	High	High	High	0.000216	9.511e-07	47	23.53
[R].ITGSVGKGLAAITMDK.[E]	1xBiotin [K7]	4	Q709C8	Q709C8 [3481-3496]	Q709C8 1xBiotin [K3487]	Vacuolar protein sorting-associated protein 13C OS=Homo sapiens OX=9606 GN=VPS13C PE=1 SV=1	1	1787.94	1.245	106.9	110	57.5	137	97.5	91	12823.1	13198.1	6899.88	16433.4	11699.7	10909.1	7673.87	10681.1	6899.88	11869.8	6354.21	7027.43	High	High	High	High	Peak Found	Peak Found	High	0.000216	1.31e-06	59	46.27
[R].KHALFPELPKSALFSESQK.[A]	1xBiotin [K10]	1	Q96JM3	Q96JM3 [556-574]	Q96JM3 1xBiotin [K565]	Chromosome alignment-maintaining phosphoprotein 1 OS=Homo sapiens OX=9606 GN=CHAMP1 PE=1 SV=2	2	2383.25	1.245	54.2	69.1	192.6	120.9	86	77.3	3211.45	4094.93	11422.8	7170.87	5097.97	4582.09	1921.87		11422.8				Peak Found	Not Found	High	Not Found	Not Found	Not Found	High	0.000216	0.002084	8	48.05
[K].VTQQGLKMVVPGLDGAQIPR.[D]	1xBiotin [K7]; 1xOxidation [M8]	32	P49327	P49327 [1152-1171]	P49327 1xBiotin [K1158]	Fatty acid synthase OS=Homo sapiens OX=9606 GN=FASN PE=1 SV=3	1	2349.24	1.243	89.3	118.5	60.9	82.3	101.8	147.2	257942	342142	176015	237830	293886	425174	154363	276892	176015	171784	159612	273890	High	High	High	High	High	High	High	0.000216	5.48e-06	32	47.73
[R].SGSISVKIIR.[H]	1xBiotin [K7]	3	Q8TF01	Q8TF01 [724-733]	Q8TF01 1xBiotin [K730]	Arginine/serine-rich protein PNISR OS=Homo sapiens OX=9606 GN=PNISR PE=1 SV=2	1	1285.73	1.242	96.5	85.7	93.5	126.3	116.1	82	13945.1	12377.4	13505.9	18245.6	16772.4	11853.3	8345.37	10016.9	13505.9	13178.8	9109.26	7635.71	High	Peak Found	High	High	Peak Found	Peak Found	High	0.000216	0.0005883	49	39.93
[R].QGKIPDEELR.[Q]	1xBiotin [K3]	4	Q99961	Q99961 [175-184]	Q99961 1xBiotin [K177]	Endophilin-A2 OS=Homo sapiens OX=9606 GN=SH3GL1 PE=1 SV=1	1	1410.7	1.236	94.8	87.9	85.3	103.8	108.7	119.6	29298.3	27169.1	26363.5	32075.1	33589.7	36981	17533.3	21987.7	26363.5	23167.8	18242.9	23822.5	High	Peak Found	High	Peak Found	High	High	High	0.001137	0.01154	9	35.22
[RK].GPKVDIK.[A]	1xBiotin [K3]	4	Q09666	Q09666 [1105-1111]; [3446-3452]	Q09666 1xBiotin [K1107]; 1xBiotin [K3448]	Neuroblast differentiation-associated protein AHNAK OS=Homo sapiens OX=9606 GN=AHNAK PE=1 SV=2	1	982.539	1.234	88.8	102.8	80	126.9	125.8	75.7	17305.8	20037.5	15595.8	24733.3	24526.3	14744.9	10356.6	16216.2	15595.8	17864.8	13320.4	9498.41	High	Peak Found	High	High	Peak Found	High	High	0.000216	0.001477	19	28.99
[R].VGKDSFWAK.[A]	1xBiotin [K3]	6	Q9UJU6	Q9UJU6 [174-182]	Q9UJU6 1xBiotin [K176]	Drebrin-like protein OS=Homo sapiens OX=9606 GN=DBNL PE=1 SV=1	1	1263.62	1.234	93.4	74.3	99.5	122.8	110	100	65283.9	51939.8	69558.2	85844.1	76916.4	69905.2	39068.7	42034.4	69558.2	62005.1	41773.9	45031.7	High	High	High	High	High	High	High	0.000216	9.374e-06	44	41.45
[K].EKLEDFFK.[N]	1xBiotin [K2]	1	Q9UNH7	Q9UNH7 [182-189]	Q9UNH7 1xBiotin [K183]	Sorting nexin-6 OS=Homo sapiens OX=9606 GN=SNX6 PE=1 SV=1	1	1281.62	1.233	106	96.2	71.2	72.6	118.5	135.5	11249.1	10203.7	7551.3	7708.86	12576.6	14378.4	6731.95	8257.78		5568.1	6830.45	9262.32	High	Peak Found	Not Found	Peak Found	Peak Found	Peak Found	High	0.000216	0.002355	17	48.89
[K].KEDALLYQSK.[G]	1xBiotin [K1]	1	P50402	P50402 [79-88]	P50402 1xBiotin [K79]	Emerin OS=Homo sapiens OX=9606 GN=EMD PE=1 SV=1	1	1420.71	1.23	111.7	96.6	73.1	138	90.7	89.9	40578.8	35119.6	26548.7	50146	32975.1	32663.7	24284.1	28421.9	26548.7	36220.4	17909.1	21041.4	Peak Found	Peak Found	Peak Found	High	Peak Found	Peak Found	High	0.000216	6.599e-06	37	35.3
[R].VLMKSPSPALHPPQK.[Y]	1xBiotin [K4]; 1xOxidation [M3]	8	Q9H6S0	Q9H6S0 [1217-1231]	Q9H6S0 1xBiotin [K1220]	3'-5' RNA helicase YTHDC2 OS=Homo sapiens OX=9606 GN=YTHDC2 PE=1 SV=2	1	1871.99	1.229	61.9	86.2	122.4	88.4	90.7	150.4	22562.1	31411	44637.3	32237.2	33067.2	54846.6	13502.1	25420.6	44637.3	23284.9	17959.1	35331.3	High	High	High	High	High	High	High	0.000216	1.136e-05	27	31.5
[R].SGPGSQLNTKLQK.[A]	1xBiotin [K10]	6	Q15811	Q15811 [188-200]	Q15811 1xBiotin [K197]	Intersectin-1 OS=Homo sapiens OX=9606 GN=ITSN1 PE=1 SV=3	1	1583.82	1.224	81.8	75.5	91.6	167.5	100.1	83.6	14566.3	13447.9	16319.8	29841.2	17833.7	14893.5	8717.1	10883.3	16319.8	21554.2	9685.64	9594.16	High	High	High	High	Peak Found	High	High	0.000216	0.0004194	14	34.05
[K].MMFVKSSGS.[-]	1xBiotin [K5]; 2xOxidation [M1; M2]	2	O00193	O00193 [175-183]	O00193 1xBiotin [K179]	Small acidic protein OS=Homo sapiens OX=9606 GN=SMAP PE=1 SV=1	1	1231.52	1.223	71.4	129.7	63.8	123.5	53.1	158.5	44420.4	80649	39679.2	76820.3	32994.9	98603.6	26583.1	65268.4	39679.2	55487.2	17919.8	63518.8	Peak Found	High	Peak Found	High	Peak Found	Peak Found	High	0.002252	0.02735	20	31.76
[K].TASPWKSAR.[L]	1xBiotin [K6]	6	Q13813	Q13813 [1188-1196]	Q13813 1xBiotin [K1193]	Spectrin alpha chain, non-erythrocytic 1 OS=Homo sapiens OX=9606 GN=SPTAN1 PE=1 SV=3	1	1229.61	1.222	90.9	83.8	104.1	135.6	74.5	111.1	27877	25681.8	31922.6	41594.1	22834.3	34074.5	16682.8	20784	31922.6	30043.3	12401.5	21950.2	High	High	High	High	High	High	High	0.000216	0.0001931	45	32.95
[K].FSMPKIGIPGVK.[M]	1xBiotin [K5]	5	Q09666	Q09666 [5236-5247]	Q09666 1xBiotin [K5240]	Neuroblast differentiation-associated protein AHNAK OS=Homo sapiens OX=9606 GN=AHNAK PE=1 SV=2	1	1499.81	1.222	70.5	110.9	93	99.9	139.5	86.2	10056	15806.8	13258.7	14248.1	19882.3	12288.4	6017.93	12792.3	13258.7	10291.4	10798.3	7915.96	High	High	High	High	Peak Found	Peak Found	High	0.0005305	0.004385	12	51.57
[R].KSLYESFVSSSDR.[L]	1xBiotin [K1]	2	P18615	P18615 [130-142]	P18615 1xBiotin [K130]	Negative elongation factor E OS=Homo sapiens OX=9606 GN=NELFE PE=1 SV=3	1	1730.81	1.221	100.7	93	96.5	122.9	67.5	119.4	6298.02	5813.5	6031.16	7687.06	4223.4	7465.28	3769	4704.81					Peak Found	High	High	Not Found	Not Found	Not Found	High	0.0004084	0.003646	7	44.45
[R].NPPKLVTPHDR.[M]	1xBiotin [K4]	3	P29353	P29353 [318-328]	P29353 1xBiotin [K321]	SHC-transforming protein 1 OS=Homo sapiens OX=9606 GN=SHC1 PE=1 SV=4	1	1499.78	1.219	85.7	105.6	75.3	146.2	104.4	82.8	11724.3	14456.1	10302.6	20010	14288.9	11327.1	7016.3	11699.2	10302.6	14453.2	7760.41	7296.7	Peak Found	High	High	High	Peak Found	Peak Found	High	0.000216	0.0004302	19	28.09
[R].FVSAMPKAPIPFR.[K]	1xBiotin [K7]	4	Q14C86	Q14C86 [982-994]	Q14C86 1xBiotin [K988]	GTPase-activating protein and VPS9 domain-containing protein 1 OS=Homo sapiens OX=9606 GN=GAPVD1 PE=1 SV=2	1	1686.89	1.218	130	75.8	69	108	158.4	58.7	16368.8	9547.36	8679.8	13595.5	19942.5	7393.03	9795.82	7726.58	8679.8	9819.99	10831		High	High	High	Peak Found	High	Not Found	High	0.0004084	0.003157	9	49.7
[K].QGVAEAAGKTK.[E]	1xBiotin [K]	4	P37840	P37840 [24-34]	P37840 1xBiotin [K]	Alpha-synuclein OS=Homo sapiens OX=9606 GN=SNCA PE=1 SV=1	1	1285.66	1.218	69.1	104.9	102.2	104.8	127.7	91.4	15187.9	23060.3	22466.2	23057	28079.2	20102.6	9089.12	18662.4	22466.2	16654.1	15250.1	12949.7	High	High	High	High	Peak Found	Peak Found	High	0.000216	1.633e-05	30	23.55
[K].FAQKYGGAEK.[C]	1xBiotin [K4]	5	Q16527	Q16527 [109-118]	Q16527 1xBiotin [K112]	Cysteine and glycine-rich protein 2 OS=Homo sapiens OX=9606 GN=CSRP2 PE=1 SV=3	1	1324.64	1.214	100.9	92.1	77.6	126.5	108.7	94.3	11428.5	10432.1	8793.16	14325.4	12315.2	10678.1	6839.32	8442.58	8793.16	10347.2	6688.47	6878.66	High	High	High	High	High	Peak Found	High	0.000216	0.0003729	10	28.33
[K].TVLIKTIETR.[N]	1xBiotin [K5]	6	P41219	P41219 [437-446]	P41219 1xBiotin [K441]	Peripherin OS=Homo sapiens OX=9606 GN=PRPH PE=1 SV=2	1	1399.8	1.214	97.6	80.1	97	106.7	100.2	118.4	76330.7	62674.2	75887.1	83449.9	78433	92671.4	45679.6	50721.6	75887.1	60275.7	42597.6	59697.4	High	High	High	High	High	High	High	0.000216	5.567e-05	45	41.63
[R].EKMGWAQVVK.[N]	1xBiotin [K2]; 1xOxidation [M3]	13	Q9NUD5	Q9NUD5 [36-45]	Q9NUD5 1xBiotin [K37]	Zinc finger CCHC domain-containing protein 3 OS=Homo sapiens OX=9606 GN=ZCCHC3 PE=1 SV=2	1	1417.7	1.214	89.6	103.6	80.2	101.3	97.3	128	114119	131994	102171	128963	123994	162978	68293.5	106821	102171	93149.9	67342.2	104987	High	High	High	High	High	High	High	0.000216	5.29e-05	41	37.69
[K].GGSFLTGKR.[A]	1xBiotin [K8]	1	Q9Y4E6	Q9Y4E6 [730-738]	Q9Y4E6 1xBiotin [K737]	WD repeat-containing protein 7 OS=Homo sapiens OX=9606 GN=WDR7 PE=1 SV=2	1	1148.59	1.211	88.2	95.3	95.1	130.1	115.2	76	7762.77	8383.88	8367.56	11445	10136.9	6689.14	4645.58	6784.99	8367.56	8266.68	5505.44	4309.03	Peak Found	High	Peak Found	Peak Found	Peak Found	Peak Found	High	0.003108	0.03755	7	35.68
[K].LTDKNLGFQMLQK.[M]	1xBiotin [K4]; 1xOxidation [M10]	22	Q8IX01	Q8IX01 [1009-1021]	Q8IX01 1xBiotin [K1012]	SURP and G-patch domain-containing protein 2 OS=Homo sapiens OX=9606 GN=SUGP2 PE=1 SV=2	1	1777.9	1.211	98.1	94.7	80.3	108.6	99.5	118.9	542507	523258	443856	600135	550015	657177	324659	423468	443856	433476	298718	423342	High	High	High	High	High	High	High	0.000216	9.105e-08	64	41.47
[R].LSKFESIR.[H]	1xBiotin [K3]	6	P16591	P16591 [418-425]	P16591 1xBiotin [K420]	Tyrosine-protein kinase Fer OS=Homo sapiens OX=9606 GN=FER PE=1 SV=2	1	1205.63	1.209	109.2	87.1	78.6	111.2	132	81.9	53640.6	42818.8	38644.4	54650.8	64856.6	40231.2	32100.8	34652.8	38644.4	39474.2	35224.2	25916.2	High	High	High	High	High	High	High	0.000216	6.781e-05	39	39.13
[K].VPYGKGPSFNQER.[G]	1xBiotin [K5]	3	Q9Y520	Q9Y520 [388-400]	Q9Y520 1xBiotin [K392]	Protein PRRC2C OS=Homo sapiens OX=9606 GN=PRRC2C PE=1 SV=4	1	1704.82	1.208	90.7	84	94.5	107.8	109.5	113.6	15146.6	14030.4	15787.4	18000.4	18290.9	18972.9	9064.36	11354.7	15787.4	13001.7	9933.94	12222	Peak Found	High	High	Peak Found	Peak Found	Peak Found	High	0.000216	1.715e-05	9	34.14
[K].MPKFSMPGFK.[AG]	1xBiotin [K3]; 2xOxidation [M1; M6]	14	Q09666	Q09666 [882-891]; [1259-1268]; [1387-1396]; [1515-1524]; [1717-1726]; [2053-2062]; [2248-2257]; [2515-2524]; [2643-2652]; [2899-2908]; [3027-3036]; [3607-3616]; [3809-3818]; [4065-4074]; [4193-4202]; [4321-4330]; [4657-4666]; [4785-4794]	Q09666 1xBiotin [K884]; 1xBiotin [K1261]; 1xBiotin [K1389]; 1xBiotin [K1517]; 1xBiotin [K1719]; 1xBiotin [K2055]; 1xBiotin [K2250]; 1xBiotin [K2517]; 1xBiotin [K2645]; 1xBiotin [K2901]; 1xBiotin [K3029]; 1xBiotin [K3609]; 1xBiotin [K3811]; 1xBiotin [K4067]; 1xBiotin [K4195]; 1xBiotin [K4323]; 1xBiotin [K4659]; 1xBiotin [K4787]	Neuroblast differentiation-associated protein AHNAK OS=Homo sapiens OX=9606 GN=AHNAK PE=1 SV=2	1	1427.65	1.205	97.1	99.3	52.7	117	60.5	173.3	75465.7	77199.4	40958.1	90935.7	47026.4	134655	45161.9	62476.7	40958.1	65682.7	25540.4	86742.3	High	High	High	High	High	High	High	0.000216	2.996e-05	60	36.27
[K].GQVVTKTALLK.[Q]	1xBiotin [K6]	4	Q5T4S7	Q5T4S7 [4815-4825]	Q5T4S7 1xBiotin [K4820]	E3 ubiquitin-protein ligase UBR4 OS=Homo sapiens OX=9606 GN=UBR4 PE=1 SV=1	1	1383.8	1.204	100.3	92.1	83.8	116.7	86.4	120.8	500304	459418	417867	582307	431032	602497	299404	371803	417867	420599	234097	388118	Peak Found	High	High	Peak Found	High	High	High	0.000216	0.0004886	42	40.88
[K].TAASAPANVSKGTTPLAPPPKPVR.[R]	1xBiotin [K11]	23	Q96D71	Q96D71 [681-704]	Q96D71 1xBiotin [K691]	RalBP1-associated Eps domain-containing protein 1 OS=Homo sapiens OX=9606 GN=REPS1 PE=1 SV=3	1	2554.38	1.204	82.9	79.9	112.1	101.8	127	96.3	125610	121173	169829	154330	192537	145909	75170.3	98063.9	169829	111472	104568	93992.3	High	High	High	High	High	High	High	0.000216	6.354e-07	52	33.48
[K].DLGLKTSSLVLEK.[C]	1xBiotin [K5]	3	Q8IWB9	Q8IWB9 [392-404]	Q8IWB9 1xBiotin [K396]	Testis-expressed protein 2 OS=Homo sapiens OX=9606 GN=TEX2 PE=1 SV=2	1	1628.89	1.203	100.9	81.1	84.8	119.7	92.1	121.4	15424.7	12400.3	12961.5	18292.4	14085.7	18556.9	9230.8	10035.4	12961.5	13212.5	7650.05	11954	Peak Found	High	High	High	Peak Found	Peak Found	High	0.000216	0.0001093	28	48.44
[R].FEAKIHDLR.[E]	1xBiotin [K4]	4	Q12959	Q12959 [553-561]	Q12959 1xBiotin [K556]	Disks large homolog 1 OS=Homo sapiens OX=9606 GN=DLG1 PE=1 SV=2	1	1354.69	1.202	90.6	74.3	107.2	133.7	85.2	108.9	53508	43878.2	63289.2	78947.3	50275.7	64316.9	32021.5	35510.2	63289.2	57023.5	27305.2	41431.8	High	High	High	Peak Found	High	Peak Found	High	0.000216	0.0009876	25	34.33
[R].YQLLPKMEIGPVSSSR.[F]	1xBiotin [K6]; 1xOxidation [M7]	7	Q96EB1	Q96EB1 [164-179]	Q96EB1 1xBiotin [K169]	Elongator complex protein 4 OS=Homo sapiens OX=9606 GN=ELP4 PE=1 SV=2	1	2047.04	1.202	100.8	95.2	52.6	98.2	63.2	190	29038.9	27425.1	15140.3	28295.8	18195.6	54747.5	17378.1	22194.8	15140.3	20438	9882.16	35267.4	High	High	High	Peak Found	High	High	High	0.000216	6.213e-05	22	45.29
[K].VLKQVHPDTGISSK.[A]	1xBiotin [K3]	1	Q16778; P58876; Q93079; Q99880	Q16778 [45-58]; P58876 [45-58]; Q93079 [45-58]; Q99880 [45-58]	Q16778 1xBiotin [K47]; P58876 1xBiotin [K47]; Q93079 1xBiotin [K47]; Q99880 1xBiotin [K47]	Histone H2B type 2-E OS=Homo sapiens OX=9606 GN=H2BC21 PE=1 SV=3 Histone H2B type 1-D OS=Homo sapiens OX=9606 GN=H2BC5 PE=1 SV=2 Histone H2B type 1-H OS=Homo sapiens OX=9606 GN=H2BC9 PE=1 SV=3 Histone H2B type 1-L OS=Homo sapiens OX=9606 GN=H2BC13 PE=1 SV=3	1	1734.92	1.196	145.9	55.6	86.5	103.5	108.2	100.3	53804.2	20505.5	31889.5	38145.9	39903.7	36970.9	32198.7	16594.9	31889.5	27552.8	21672.1	23816	Peak Found	Peak Found	Peak Found	High	Peak Found	Peak Found	High	0.000216	0.00252	7	29.41
[K].GATPGKALVATPGKK.[G]	1xBiotin [K6]	2	P19338	P19338 [111-125]	P19338 1xBiotin [K116]	Nucleolin OS=Homo sapiens OX=9606 GN=NCL PE=1 SV=3	2	1621.91	1.195	111.2	90.4	71.9	90	128.6	108	32344	26280.9	20906.7	26169.2	37400.5	31398	19356	21268.9	20906.7	18901.9	20312.5	20226	Peak Found	Peak Found	High	High	Peak Found	Peak Found	High	0.000216	0.001457	27	29.63
[K].KGATPGKALVATPGK.[K]	1xBiotin [K7]	2	P19338	P19338 [110-124]	P19338 1xBiotin [K116]	Nucleolin OS=Homo sapiens OX=9606 GN=NCL PE=1 SV=3	2	1621.91	1.195	111.2	90.4	71.9	90	128.6	108	32344	26280.9	20906.7	26169.2	37400.5	31398	19356	21268.9	20906.7	18901.9	20312.5	20226	Peak Found	High	Peak Found	Peak Found	High	Peak Found	High	0.001206	0.01535	11	29.63
[K].SKAELLLSQCPWK.[E]	1xBiotin [K2]; 1xCarbamidomethyl [C10]	8	Q6NWY9	Q6NWY9 [128-140]	Q6NWY9 1xBiotin [K129]	Pre-mRNA-processing factor 40 homolog B OS=Homo sapiens OX=9606 GN=PRPF40B PE=1 SV=1	1	1785.9	1.192	82.4	89.7	104	119	124	80.9	39390.8	42861.6	49723.3	56896	59265.1	38652	23573.1	34687.5	49723.3	41095.9	32187.4	24899	High	Peak Found	High	High	High	High	High	0.000216	1.02e-06	42	50.67
[R].SKNAYLQR.[S]	1xBiotin [K2]	2	Q96AY4	Q96AY4 [2026-2033]	Q96AY4 1xBiotin [K2027]	Tetratricopeptide repeat protein 28 OS=Homo sapiens OX=9606 GN=TTC28 PE=1 SV=4	1	1205.61	1.192	20.7	130.8	117	95.7	155.8	80.1	2954	18652	16685.3	13646.3	22224.7	11429.5		15094.9	16685.3	9856.67	12070.4	7362.7	Not Found	High	High	Peak Found	Peak Found	Peak Found	High	0.0004084	0.003188	21	29.37
[K].SALLALGLKCGGTLEER.[A]	1xBiotin [K9]; 1xCarbamidomethyl [C10]	22	Q12874	Q12874 [265-281]	Q12874 1xBiotin [K273]	Splicing factor 3A subunit 3 OS=Homo sapiens OX=9606 GN=SF3A3 PE=1 SV=1	1	2014.05	1.191	75	98.9	101.9	89.3	141.2	93.7	239029	315341	325001	284663	450170	298832	143045	255203	325001	205612	244491	192502	High	High	High	High	High	High	High	0.000216	3.986e-09	57	51.1
[K].EVALVKDVR.[W]	1xBiotin [K6]	6	P27816	P27816 [313-321]	P27816 1xBiotin [K318]	Microtubule-associated protein 4 OS=Homo sapiens OX=9606 GN=MAP4 PE=1 SV=3	1	1254.69	1.191	89.9	89.9	99.4	113.1	89.4	118.3	18074.4	18073.9	19989.1	22752.8	17987.9	23797.4	10816.5	14627	19989.1	16434.3	9769.4	15329.9	High	High	High	High	High	High	High	0.000216	0.0002743	28	37.74
[K].GKQQAFFVPPSR.[A]	1xBiotin [K2]	2	Q9BQG2	Q9BQG2 [434-445]	Q9BQG2 1xBiotin [K435]	NAD-capped RNA hydrolase NUDT12 OS=Homo sapiens OX=9606 GN=NUDT12 PE=1 SV=1	1	1587.81	1.189	71.2	109.1	80.4	126.5	84.7	128.2	7582.09	11616.6	8559.34	13468.4	9018.8	13654.9		9401.23	8559.34	9728.24	4898.19	8796.24	High	High	Peak Found	Peak Found	Peak Found	Peak Found	High	0.000216	0.002755	6	40.58
[K].FAAKGEGQLGPAER.[A]	1xBiotin [K4]	15	P13639	P13639 [236-249]	P13639 1xBiotin [K239]	Elongation factor 2 OS=Homo sapiens OX=9606 GN=EEF2 PE=1 SV=4	1	1656.82	1.188	86.2	92.3	95.3	107.8	115.9	102.4	218844	234371	241772	273727	294243	259983	130966	189674	241772	197713	159806	167477	High	High	High	High	High	High	High	0.000216	9.693e-09	72	33.69
[K].VPGLGKPLTLPPKPEK.[S]	1xBiotin [K6]	6	Q9C0C2	Q9C0C2 [1692-1707]	Q9C0C2 1xBiotin [K1697]	182 kDa tankyrase-1-binding protein OS=Homo sapiens OX=9606 GN=TNKS1BP1 PE=1 SV=4	0	1897.1	1.188	122	51.3	122.2	153	60.9	90.6	28288.4	11895.2	28328.6	35471.7	14126	21020	16929	9626.67	28328.6	25621.1	7671.96	13540.7	High	Peak Found	High	High	High	High	High	0.0005305	0.00598	3	40.1
[R].KGASLSNGQGSR.[V]	1xBiotin [K1]	1	O43639	O43639 [184-195]	O43639 1xBiotin [K184]	Cytoplasmic protein NCK2 OS=Homo sapiens OX=9606 GN=NCK2 PE=1 SV=2	1	1387.67	1.187	122.7	67.2	89.1	89.9	145.7	85.4	8951.08	4903.13	6496.62	6555.09	10628.6	6230.39	5356.71	3968.05	6496.62	4734.73	5772.46	4013.51	Peak Found	Peak Found	High	Peak Found	Peak Found	Peak Found	High	0.001137	0.01021	9	21.71
[R].LKPPVHYNGPSK.[A]	1xBiotin [K2]	3	P55265	P55265 [432-443]	P55265 1xBiotin [K433]	Double-stranded RNA-specific adenosine deaminase OS=Homo sapiens OX=9606 GN=ADAR PE=1 SV=4	0	1562.81	1.186	98.7	91.5	75.9	102.2	90.1	141.7	25384.5	23532.1	19532.9	26301.8	23170.1	36451.2	15191.2	19044.3	19532.9	18997.7	12583.9	23481.2	High	High	High	Peak Found	Peak Found	Peak Found	High	0.000216	0.0001144	16	28.56
[K].FIVKGMVER.[F]	1xBiotin [K4]	5	Q9UNH6	Q9UNH6 [100-108]	Q9UNH6 1xBiotin [K103]	Sorting nexin-7 OS=Homo sapiens OX=9606 GN=SNX7 PE=1 SV=1	1	1304.69	1.186	103.7	85.1	88.9	108.2	113.2	100.9	42189.9	34604.4	36154.6	43986	46024.9	41047.6	25248.2	28005	36154.6	31771	24996.5	26442.2	High	High	High	High	Peak Found	High	High	0.000216	3.021e-05	25	41.55
[K].APKISMPEVDLNLK.[G]	1xBiotin [K3]; 1xOxidation [M6]	3	Q09666	Q09666 [4126-4139]; [4590-4603]	Q09666 1xBiotin [K4128]; 1xBiotin [K4592]	Neuroblast differentiation-associated protein AHNAK OS=Homo sapiens OX=9606 GN=AHNAK PE=1 SV=2	1	1796.93	1.185	111.8	130.8	49.3	93.7	59.3	155	7517.21	8797.26	3312.69	6303.04	3990.79	10424.6	4498.62	7119.54		4552.67		6715.36	Peak Found	High	Not Found	High	Not Found	High	High	0.0006974	0.008178	16	42.53
[R].TKNISAISYINQR.[N]	1xBiotin [K2]	5	Q92541	Q92541 [554-566]	Q92541 1xBiotin [K555]	RNA polymerase-associated protein RTF1 homolog OS=Homo sapiens OX=9606 GN=RTF1 PE=1 SV=4	1	1733.9	1.185	78	83.3	115.1	98.7	85.2	139.7	13305.1	14204.9	19622.8	16830.6	14521.4	23827.2	7962.33	11495.8	19622.8	12156.7	7886.71	15349.1	High	High	High	High	High	Peak Found	High	0.000216	1.285e-05	32	41.7
[K].DVKGSYVSIHSSGFR.[D]	1xBiotin [K3]	4	Q13838	Q13838 [34-48]	Q13838 1xBiotin [K36]	Spliceosome RNA helicase DDX39B OS=Homo sapiens OX=9606 GN=DDX39B PE=1 SV=1	1	1864.9	1.184	74.3	103	96.4	114.1	77.4	134.8	23269.5	32261.3	30194.6	35741	24258	42231.3	13925.5	26108.7	30194.6	25815.7	13174.7	27204.7	High	High	High	Peak Found	Peak Found	High	High	0.000216	1.607e-05	17	37.74
[K].IAKPVSLLEK.[A]	1xBiotin [K3]	6	O00499	O00499 [171-180]	O00499 1xBiotin [K173]	Myc box-dependent-interacting protein 1 OS=Homo sapiens OX=9606 GN=BIN1 PE=1 SV=1	0	1323.77	1.183	92.4	91.4	87.5	129.7	90.9	108.1	25190.3	24928.4	23867.7	35373.9	24778.3	29484.5	15075	20174.3	23867.7	25550.5	13457.3	18993.4	High	High	High	High	High	Peak Found	High	0.000216	0.001423	14	43.78
[K].VAKGQPLCVLSAMKMETVVTSPMEGTVR.[K]	1xBiotin [K14]; 1xCarbamidomethyl [C8]; 1xOxidation [M23]	1	P11498	P11498 [1131-1158]	P11498 1xBiotin [K1144]	Pyruvate carboxylase, mitochondrial OS=Homo sapiens OX=9606 GN=PC PE=1 SV=2	2	3261.62	1.18	35.2	59.4	53.1	62.7	40.8	348.8	3502.51	5900.16	5276.2	6228.54	4054.43	34658.9			5276.2	4498.87		22326.7	Not Found	Not Found	Peak Found	Peak Found	Not Found	High	High	0.0004084	0.003203	9	53.89
[K].LFSSQYGKMANK.[A]	1xBiotin [K8]; 1xOxidation [M9]	3	P49792	P49792 [1978-1989]	P49792 1xBiotin [K1985]	E3 SUMO-protein ligase RanBP2 OS=Homo sapiens OX=9606 GN=RANBP2 PE=1 SV=2	1	1615.76	1.18	90	105.3	88.3	113.9	78.1	124.3	6958.22	8139.03	6823.88	8804.92	6035.81	9602.61	4164.1	6586.84	6823.88	6359.78	3278.1	6185.84	Peak Found	High	Peak Found	High	Peak Found	High	High	0.000216	0.0001615	14	32.52
[K].GVPVISVKTSGSK.[E]	1xBiotin [K]	3	Q15424	Q15424 [571-583]	Q15424 1xBiotin [K]	Scaffold attachment factor B1 OS=Homo sapiens OX=9606 GN=SAFB PE=1 SV=4	1	1484.81	1.179	94.7	96.6	86.2	129.2	111.7	81.7	12213.6	12451.4	11112.1	16658.8	14404.3	10537.4	7309.13	10076.8	11112.1	12032.6	7823.08	6788.03	Peak Found	High	High	High	Peak Found	Peak Found	High	0.000216	0.002233	18	37.86
[K].LVTMFDKLSR.[N]	1xBiotin [K7]	2	Q9NPQ8	Q9NPQ8 [483-492]	Q9NPQ8 1xBiotin [K489]	Synembryn-A OS=Homo sapiens OX=9606 GN=RIC8A PE=1 SV=3	1	1435.74	1.179	110.8	79.3	92.5	130.6	110.7	76.2	6894.49	4935.95	5760.47	8128.76	6887.73	4740.39		3994.61	5760.47	5871.39			Not Found	Peak Found	High	High	Not Found	Not Found	High	0.001137	0.01047	6	50.9
[K].DLLKNNSLNELMK.[L]	1xBiotin [K4]	2	A3KN83	A3KN83 [156-168]	A3KN83 1xBiotin [K159]	Protein strawberry notch homolog 1 OS=Homo sapiens OX=9606 GN=SBNO1 PE=1 SV=1	1	1757.89	1.179	89.7	41.9	163.3	92.6	105.7	106.8	6216.97	2907.01	11319.9	6420.59	7329.11	7406.87	3720.5		11319.9	4637.58			Peak Found	High	High	Peak Found	Not Found	Not Found	High	0.000216	0.0005862	18	50.29
[K].EAPVQDQGYKTLR.[L]	1xBiotin [K10]	4	P17098	P17098 [165-177]	P17098 1xBiotin [K174]	Zinc finger protein 8 OS=Homo sapiens OX=9606 GN=ZNF8 PE=1 SV=2	1	1730.85	1.179	79.9	85.1	130.1	94.2	103.1	107.6	8196.83	8729.53	13343.3	9662.13	10571.6	11033.9	4905.34	7064.72	13343.3	6978.94	5741.54	7107.88	Peak Found	High	High	High	Peak Found	High	High	0.000216	8.472e-05	28	34.54
[QK].SAVGFEYQGKTEK.[H]	1xBiotin [K]	6	Q14247	Q14247 [135-147]; [209-221]	Q14247 1xBiotin [K]; 1xBiotin [K]	Src substrate cortactin OS=Homo sapiens OX=9606 GN=CTTN PE=1 SV=2	1	1669.79	1.178	96.3	83.7	99.8	117.6	113.9	88.6	22504.7	19545.9	23321.2	27479.5	26594.2	20704.1	13467.8	15818.3	23321.2	19848.4	14443.6	13337.2	High	High	High	High	High	High	High	0.000216	0.000318	18	35.23
[K].KPEPPVNLKYNAPTSHVTPSVK.[K]	1xBiotin [K]	5	O60271	O60271 [569-590]	O60271 1xBiotin [K]	C-Jun-amino-terminal kinase-interacting protein 4 OS=Homo sapiens OX=9606 GN=SPAG9 PE=1 SV=4	1	2629.38	1.178	80.3	102.3	94	124.6	88.1	110.7	15164.8	19322.2	17754.6	23530.5	16630	20912.9	9075.26	15637.3	17754.6	16996	9031.89	13471.7	High	High	High	High	High	Peak Found	High	0.000216	0.0002121	31	34.66
[K].KEELLNAMVAKLGNR.[E]	1xBiotin [K11]	4	P57737	P57737 [893-907]	P57737 1xBiotin [K903]	Coronin-7 OS=Homo sapiens OX=9606 GN=CORO7 PE=1 SV=2	2	1912.01	1.177	74.8	66.7	194.5	88.1	81.8	94.2	7035.44	6273.59	18290.5	8283.24	7691.77	8857.65	4210.31	5077.15	18290.5	5982.97	4177.47	5705.95	Peak Found	High	High	High	High	Peak Found	High	0.000216	0.0005546	35	52.5
[K].QMKLCVQNSHQEAR.[N]	1xBiotin [K3]; 1xCarbamidomethyl [C5]; 1xOxidation [M2]	5	Q9H0L4	Q9H0L4 [146-159]	Q9H0L4 1xBiotin [K148]	Cleavage stimulation factor subunit 2 tau variant OS=Homo sapiens OX=9606 GN=CSTF2T PE=1 SV=1	1	1970.9	1.174	88.2	98.1	89.1	81	138.9	104.7	9377.32	10434.3	9475.18	8611.66	14763.3	11126.1	5611.79	8444.41	9475.18	6220.19	8018.07	7167.25	High	Peak Found	High	High	High	High	High	0.000216	1.926e-06	20	24.38
[R].LNPDGKSIR.[N]	1xBiotin [K6]	5	P25685	P25685 [190-198]	P25685 1xBiotin [K195]	DnaJ homolog subfamily B member 1 OS=Homo sapiens OX=9606 GN=DNAJB1 PE=1 SV=4	1	1225.64	1.173	100.5	100.5	77.6	117.9	104.7	98.6	56406.2	56401.8	43556.1	66162.6	58742.7	55333.8	33755.9	45645.4	43556.1	47789.1	31903.7	35645.1	High	High	High	High	High	Peak Found	High	0.0005305	0.004584	20	29.55
[R].VGTKGLDFSDR.[I]	1xBiotin [K4]	5	Q13561	Q13561 [62-72]	Q13561 1xBiotin [K65]	Dynactin subunit 2 OS=Homo sapiens OX=9606 GN=DCTN2 PE=1 SV=4	1	1420.69	1.172	91.4	71.6	123.6	107.1	89.5	116.8	22094.8	17321.9	29883.2	25892.4	21633.6	28253	13222.5	14018.4	29883.2	18702.1	11749.4	18200.1	Peak Found	High	High	High	High	High	High	0.000216	0.0002128	30	38.17
[R].LKNITLDDASAPR.[L]	1xBiotin [K2]	13	O75534	O75534 [757-769]	O75534 1xBiotin [K758]	Cold shock domain-containing protein E1 OS=Homo sapiens OX=9606 GN=CSDE1 PE=1 SV=2	1	1639.85	1.172	94	95.7	96.5	112.1	113.6	88.1	110108	112099	113067	131353	133088	103146	65893.5	90720.4	113067	94875.8	72281.3	66445.2	High	High	High	High	High	High	High	0.000216	2.347e-06	43	39.03
[R].TLLIKTVETR.[D]	1xBiotin [K5]	15	P08670	P08670 [441-450]	P08670 1xBiotin [K445]	Vimentin OS=Homo sapiens OX=9606 GN=VIM PE=1 SV=4	1	1399.8	1.172	88.1	96.8	83.1	136.3	92.5	103.3	1.11245e+06	1.22185e+06	1.04844e+06	1.71987e+06	1.16723e+06	1.30327e+06	665741	988835	1.04844e+06	1.24226e+06	633935	839543	High	High	High	High	High	High	High	0.000216	2.268e-05	55	43.03
[R].HELTEISNVDVETQSGKTVIR.[L]	1xBiotin [K17]	5	Q09666	Q09666 [187-207]	Q09666 1xBiotin [K203]	Neuroblast differentiation-associated protein AHNAK OS=Homo sapiens OX=9606 GN=AHNAK PE=1 SV=2	1	2581.29	1.17	114.9	70.1	98.4	134.4	87.8	94.3	31024.2	18944.5	26576.2	36309.1	23721.6	25472.2	18566.2	15331.6	26576.2	26226	12883.4	16408.7	High	Peak Found	High	High	High	High	High	0.000216	1.495e-08	66	40.05
[K].DYSSGFGGKYGVQADR.[V]	1xBiotin [K9]	8	Q14247	Q14247 [153-168]	Q14247 1xBiotin [K161]	Src substrate cortactin OS=Homo sapiens OX=9606 GN=CTTN PE=1 SV=2	1	1932.85	1.169	100.5	80.1	93.6	109.5	115.8	100.5	78731.5	62744.9	73306.6	85726.3	90701.4	78701.9	47116.3	50778.9	73306.6	61920	49260.7	50698.4	High	High	High	High	High	High	High	0.000216	7.59e-08	76	39.72
[K].ESSAKLYINHTPPPLSK.[S]	1xBiotin [K5]	2	Q8NI27	Q8NI27 [1433-1449]	Q8NI27 1xBiotin [K1437]	THO complex subunit 2 OS=Homo sapiens OX=9606 GN=THOC2 PE=1 SV=2	1	2108.08	1.169	37.5	98.7	129.2	115.4	118.5	100.7	3818.22	10052.4	13154.1	11750.8	12068.2	10251.1		8135.32	13154.1	8487.57	6554.35	6603.56	Not Found	Peak Found	High	High	Peak Found	Peak Found	High	0.000216	0.0009541	12	37.15
[K].SVGKGLQVK.[A]	1xBiotin [K4]	1	Q13428	Q13428 [717-725]	Q13428 1xBiotin [K720]	Treacle protein OS=Homo sapiens OX=9606 GN=TCOF1 PE=1 SV=3	1	1141.64	1.169	106.4	88.8	73.4	84.2	143.3	103.8	12897.2	10769.6	8891.06	10209.7	17372.9	12587	7718.21	8715.76	8891.06	7374.45	9435.37	8108.31	Peak Found	High	Peak Found	Peak Found	Peak Found	Peak Found	High	0.001014	0.008987	8	30.66
[K].DKVALTLAR.[L]	1xBiotin [K2]	2	Q9Y4E5	Q9Y4E5 [76-84]	Q9Y4E5 1xBiotin [K77]	E3 SUMO-protein ligase ZNF451 OS=Homo sapiens OX=9606 GN=ZNF451 PE=1 SV=2	1	1212.68	1.167	98.4	89.4	85.5	126.3	95.9	104.4	18586.6	16891.5	16148.1	23860.1	18105.6	19716.8	11123	13670.1	16148.1	17234.1	9833.31	12701.2	Peak Found	Peak Found	Peak Found	High	Peak Found	High	High	0.0004084	0.003386	6	40.65
[K].ATYINLKPAR.[K]	1xBiotin [K7]	3	Q9H467	Q9H467 [273-282]	Q9H467 1xBiotin [K279]	CUE domain-containing protein 2 OS=Homo sapiens OX=9606 GN=CUEDC2 PE=1 SV=1	0	1372.74	1.167	110.8	87.1	79.3	129.3	127.2	66.4	35197.5	27660.9	25176.2	41063.4	40396.8	21088.3	21063.7	22385.7	25176.2	29660	21939.9	13584.7	High	Peak Found	High	Peak Found	Peak Found	High	High	0.000216	0.0003223	29	39.09
[K].QMKLCVQNSHQEAR.[N]	1xBiotin [K3]; 1xCarbamidomethyl [C5]	6	Q9H0L4	Q9H0L4 [146-159]	Q9H0L4 1xBiotin [K148]	Cleavage stimulation factor subunit 2 tau variant OS=Homo sapiens OX=9606 GN=CSTF2T PE=1 SV=1	1	1954.9	1.167	104.2	93.3	82.1	86.7	121.6	112.1	30738.2	27527.5	24224.4	25578.1	35860.6	33067	18395	22277.8	24224.4	18475.1	19476.2	21301.2	High	High	High	High	High	High	High	0.000216	8.397e-06	23	28.42
[K].QKPVQTFTEEK.[V]	1xBiotin [K2]	1	Q9NYL9	Q9NYL9 [102-112]	Q9NYL9 1xBiotin [K103]	Tropomodulin-3 OS=Homo sapiens OX=9606 GN=TMOD3 PE=1 SV=1	0	1560.77	1.165	128.6	53.1	94.7	100.3	112.8	110.4	31291.1	12908.1	23046.6	24401.8	27445.9	26858.8	18725.9	10446.4	23046.6	17625.4	14906.1	17302	Peak Found	Peak Found	High	Peak Found	Peak Found	Peak Found	High	0.001014	0.008802	7	33.87
[K].SKVLSVAEVAATTATPDGGPR.[A]	1xBiotin [K2]	5	Q147X3	Q147X3 [103-123]	Q147X3 1xBiotin [K104]	N-alpha-acetyltransferase 30 OS=Homo sapiens OX=9606 GN=NAA30 PE=1 SV=1	1	2253.15	1.162	104.7	104	102.9	120.8	135.2	32.4	13445.6	13352.5	13216.5	15510.4	17365.5	4159	8046.44	10806	13216.5	11203.1	9431.33		High	High	High	High	High	Not Found	High	0.000216	0.0001143	24	46.81
[K].GKSVFLEQMK.[K]	1xBiotin [K2]	4	Q7L1Q6	Q7L1Q6 [389-398]	Q7L1Q6 1xBiotin [K390]	Basic leucine zipper and W2 domain-containing protein 1 OS=Homo sapiens OX=9606 GN=BZW1 PE=1 SV=1	1	1392.7	1.161	88.6	111.1	98.2	129	122	51	13900.8	17435.9	15402.4	20239.7	19140.7	8001.67	8318.82	14110.7	15402.4	14619.1	10395.5	5154.54	High	High	High	High	Peak Found	Peak Found	High	0.000216	0.0003385	14	42.83
[K].IKSASPCIADK.[I]	1xBiotin [K2]; 1xCarbamidomethyl [C7]	12	Q05209	Q05209 [464-474]	Q05209 1xBiotin [K465]	Tyrosine-protein phosphatase non-receptor type 12 OS=Homo sapiens OX=9606 GN=PTPN12 PE=1 SV=3	1	1415.7	1.161	108.3	82.5	83.9	94.2	125.7	105.4	173376	131993	134324	150768	201218	168751	103755	106821	134324	108899	109283	108707	High	High	High	High	High	High	High	0.000216	3.337e-06	47	28.44
[K].GFGGKYGVQK.[D]	1xBiotin [K5]	5	Q14247	Q14247 [305-314]	Q14247 1xBiotin [K309]	Src substrate cortactin OS=Homo sapiens OX=9606 GN=CTTN PE=1 SV=2	1	1266.63	1.16	101.8	70.7	99.4	113.3	96.8	118	70546.8	48983.5	68870.5	78495.3	67110.9	81805.7	42218.2	39641.9	68870.5	56697	36448.5	52697.8	High	High	Peak Found	High	High	High	High	0.000216	0.0005128	37	33.02
[K].TLPWGPKR.[-]	1xBiotin [K7]	2	Q00341	Q00341 [1261-1268]	Q00341 1xBiotin [K1267]	Vigilin OS=Homo sapiens OX=9606 GN=HDLBP PE=1 SV=2	1	1180.63	1.16	74.6	99.5	94.7	109.8	136.1	85.2	17518	23371.8	22249.4	25799.8	31971.9	20022.7	10483.5	18914.5	22249.4	18635.1	17364.2	12898.3	Peak Found	Peak Found	High	Peak Found	High	Peak Found	High	0.00189	0.02273	7	39.72
[K].FQKTSTGAVR.[M]	1xBiotin [K3]	12	Q6P158	Q6P158 [1235-1244]	Q6P158 1xBiotin [K1237]	Putative ATP-dependent RNA helicase DHX57 OS=Homo sapiens OX=9606 GN=DHX57 PE=1 SV=2	1	1320.67	1.159	94.6	95.3	89.7	121	109.7	89.6	108735	109547	103035	139079	126040	102948	65072	88655.7	103035	100456	68453.3	66317	High	High	High	High	High	High	High	0.000216	3.748e-05	34	28.07
[R].KGSVVNVNPTNTRPQSDTPEIR.[K]	1xBiotin [K1]	3	O95819	O95819 [898-919]	O95819 1xBiotin [K898]	Mitogen-activated protein kinase kinase kinase kinase 4 OS=Homo sapiens OX=9606 GN=MAP4K4 PE=1 SV=2	1	2635.33	1.156	116.9	42	132.7	153.5	49	105.8	10009.4	3596.15	11365.2	13142.7	4198.93	9062.51	5990.08		11365.2	9492.96		5837.91	Peak Found	High	High	High	Not Found	Peak Found	High	0.000216	0.002293	2	33.43
[R].SAPGGGSKVPQK.[K]	1xBiotin [K8]	1	P06748	P06748 [143-154]	P06748 1xBiotin [K150]	Nucleophosmin OS=Homo sapiens OX=9606 GN=NPM1 PE=1 SV=2	1	1338.68	1.154	79.8	99.5	103.6	119.6	98.6	99	9201.68	11481.4	11948.3	13792.3	11370.6	11414.6	5506.68	9291.77	11948.3	9962.19	6175.48	7353.07	Peak Found	Peak Found	High	Peak Found	Peak Found	Peak Found	High	0.003108	0.03739	4	22.63
[R].APKMSLPDVDLDLK.[G]	1xBiotin [K3]; 1xOxidation [M4]	3	Q09666	Q09666 [1064-1077]	Q09666 1xBiotin [K1066]	Neuroblast differentiation-associated protein AHNAK OS=Homo sapiens OX=9606 GN=AHNAK PE=1 SV=2	1	1783.9	1.154	95.4	101.5	89.7	117.1	85.5	110.8	11129.7	11836.4	10464.5	13661.2	9967.82	12917.9	6660.46	9579.09	10464.5	9867.49	5413.61	8321.49	High	Peak Found	High	High	Peak Found	Peak Found	High	0.0005305	0.004712	18	45.51
[R].TFSLKGMTTK.[L]	1xBiotin [K5]; 1xOxidation [M7]	6	O95219	O95219 [352-361]	O95219 1xBiotin [K356]	Sorting nexin-4 OS=Homo sapiens OX=9606 GN=SNX4 PE=1 SV=1	1	1355.67	1.151	131.3	97	61.1	111.7	71.2	127.6	24113.2	17819.2	11225.1	20510.4	13076.2	23430.7	14430.4	14420.9	11225.1	14814.6	7101.82	15093.7	High	High	High	High	High	High	High	0.000216	0.0004429	20	36.37
[K].TITGKTFSSR.[-]	1xBiotin [K5]	6	O15144	O15144 [291-300]	O15144 1xBiotin [K295]	Actin-related protein 2/3 complex subunit 2 OS=Homo sapiens OX=9606 GN=ARPC2 PE=1 SV=1	1	1323.67	1.149	91	96.8	97.7	122.5	80.7	111.3	22027.2	23440	23652.9	29653.2	19536.9	26939.8	13182	18969.8	23652.9	21418.5	10610.6	17354.2	High	High	High	High	High	High	High	0.000216	0.0004521	23	32.95
[K].ADLNKPLYIDTK.[M]	1xBiotin [K5]	1	Q9UPX8	Q9UPX8 [862-873]	Q9UPX8 1xBiotin [K866]	SH3 and multiple ankyrin repeat domains protein 2 OS=Homo sapiens OX=9606 GN=SHANK2 PE=1 SV=3	0	1616.84	1.148	85.6	70.4	75.4	216.5	65.6	86.5	5276.92	4344.33	4649.89	13351.4	4042.53	5336.53				9643.67			Not Found	Not Found	Not Found	High	Not Found	Not Found	High	0.0004084	0.003724	6	41.92
[R].MLAAKTVLAIR.[Y]	1xBiotin [K5]; 1xOxidation [M1]	4	Q9Y2X3	Q9Y2X3 [361-371]	Q9Y2X3 1xBiotin [K365]	Nucleolar protein 58 OS=Homo sapiens OX=9606 GN=NOP58 PE=1 SV=1	1	1428.81	1.147	107.3	118.5	45	123.1	81.4	124.7	9083.35	10028.9	3804.25	10421.9	6890.52	10549.5	5435.87	8116.28	3804.25	7527.73	3742.3	6795.81	High	High	High	High	Peak Found	Peak Found	High	0.0005305	0.005068	11	45.18
[K].AKGLVPEDDTK.[E]	1xBiotin [K2]	4	Q15459	Q15459 [532-542]	Q15459 1xBiotin [K533]	Splicing factor 3A subunit 1 OS=Homo sapiens OX=9606 GN=SF3A1 PE=1 SV=1	1	1398.69	1.147	94.8	73.4	108.6	101.6	112.8	108.7	20152.2	15613.9	23095.1	21594.2	23991.6	23114.6	12059.9	12636.2	23095.1	15597.4	13030	14890	High	High	High	Peak Found	High	Peak Found	High	0.000216	0.001816	11	32.05
[K].SNYKMMFVK.[S]	1xBiotin [K4]; 2xOxidation [M5; M6]	5	O00193	O00193 [171-179]	O00193 1xBiotin [K174]	Small acidic protein OS=Homo sapiens OX=9606 GN=SMAP PE=1 SV=1	1	1405.63	1.146	92	128.6	60.3	105.4	32.2	181.5	22310.3	31168	14618.4	25564.3	7802.39	44008.3	13351.4	25224	14618.4	18465.1	4237.55	28349.4	High	High	High	High	Peak Found	High	High	0.0005305	0.004887	3	35.91
[K].EGAAGFFKGIGK.[G]	1xBiotin [K8]	1	Q709C8	Q709C8 [3546-3557]	Q709C8 1xBiotin [K3553]	Vacuolar protein sorting-associated protein 13C OS=Homo sapiens OX=9606 GN=VPS13C PE=1 SV=1	1	1407.71	1.146	103.8	63.7	110.2	119.4	118.9	83.9	13023.6	7996.58	13827.6	14978.8	14921.8	10529.9	7793.89	6471.56	13827.6	10819.2	8104.17	6783.2	Peak Found	Peak Found	Peak Found	Peak Found	High	Peak Found	High	0.000216	0.00128	19	45.52
[K].GAKEHGAVAVER.[V]	1xBiotin [K3]	12	Q9UNZ2	Q9UNZ2 [125-136]	Q9UNZ2 1xBiotin [K127]	NSFL1 cofactor p47 OS=Homo sapiens OX=9606 GN=NSFL1C PE=1 SV=2	1	1449.73	1.143	112.9	104.9	72.2	86.4	129.1	94.6	97359.9	90437.4	62236.2	74458.5	111293	81554.5	58264.4	73190.1	62236.2	53781.3	60444.2	52536	High	High	High	High	High	High	High	0.000216	2.077e-06	44	21.9
[R].DLGKFQVATDALK.[S]	1xBiotin [K4]	12	Q14980	Q14980 [1696-1708]	Q14980 1xBiotin [K1699]	Nuclear mitotic apparatus protein 1 OS=Homo sapiens OX=9606 GN=NUMA1 PE=1 SV=2	1	1631.85	1.142	79	106.2	91	120.3	99.6	103.9	145901	196036	168008	222190	184003	191922	87313.2	158650	168008	160488	99933.5	123633	High	High	High	High	High	High	High	0.000216	4.191e-07	58	50.58
[K].LDVQFSGLTKGDAVR.[D]	1xBiotin [K10]	18	P21333	P21333 [907-921]	P21333 1xBiotin [K916]	Filamin-A OS=Homo sapiens OX=9606 GN=FLNA PE=1 SV=4	1	1831.94	1.142	74.8	89.1	126.5	110.4	97.5	101.7	738630	879069	1.24838e+06	1.09003e+06	961766	1.00363e+06	442028	711422	1.24838e+06	787324	522343	646525	High	High	High	High	High	High	High	0.000216029	1.25437e-09	81	46.13
[K].TGDKLTILIK.[K]	1xBiotin [K4]	7	O43156	O43156 [283-292]	O43156 1xBiotin [K286]	TELO2-interacting protein 1 homolog OS=Homo sapiens OX=9606 GN=TTI1 PE=1 SV=3	1	1327.77	1.141	90.8	95.9	100	114.1	110	89.1	38080.8	40234.4	41943.6	47863.2	46123.6	37367.6	22789.2	32561.3	41943.6	34571.5	25050.1	24071.5	High	High	High	High	High	High	High	0.000216	6.147e-06	51	48.46
[R].LNQLKPGLQYK.[L]	1xBiotin [K5]	7	Q12906	Q12906 [409-419]	Q12906 1xBiotin [K413]	Interleukin enhancer-binding factor 3 OS=Homo sapiens OX=9606 GN=ILF3 PE=1 SV=3	0	1527.84	1.14	122.9	77.1	89.6	103.3	88	119	46485.6	29174.2	33896.5	39085.7	33270.2	45020.5	27819	23610.4	33896.5	28231.6	18069.3	29001.4	High	High	High	High	High	High	High	0.000216	5.121e-05	25	38.09
[K].NLKDTLGIGK.[V]	1xBiotin [K3]	7	P16333	P16333 [70-79]	P16333 1xBiotin [K72]	Cytoplasmic protein NCK1 OS=Homo sapiens OX=9606 GN=NCK1 PE=1 SV=1	1	1284.7	1.14	101.2	100.3	83.2	115.5	94.8	105	30236.5	29946.9	24853.2	34507.2	28323.9	31351.9	18094.8	24235.7	24853.2	24924.5	15383	20196.3	Peak Found	High	High	High	High	High	High	0.000216	0.0002629	18	44.65
[K].EKYIDQEELNK.[T]	1xBiotin [K2]	6	P08238	P08238 [274-284]	P08238 1xBiotin [K275]	Heat shock protein HSP 90-beta OS=Homo sapiens OX=9606 GN=HSP90AB1 PE=1 SV=4	1	1634.77	1.138	85.2	90.6	108.6	107.6	111	96.9	18262.7	19429.8	23289.2	23078.3	23799.3	20778	10929.2	15724.3	23289.2	16669.4	12925.6	13384.8	High	High	High	High	High	High	High	0.000216	6.52e-05	15	34.42
[R].GQGEKSATPSR.[K]	1xBiotin [K5]	11	P46060	P46060 [402-412]	P46060 1xBiotin [K406]	Ran GTPase-activating protein 1 OS=Homo sapiens OX=9606 GN=RANGAP1 PE=1 SV=1	1	1343.64	1.137	78.9	92.2	107.7	111.2	120.3	89.7	29544.5	34520.5	40353.6	41663.7	45076.8	33599.9	17680.7	27937.1	40353.6	30093.6	24481.6	21644.5	High	High	High	High	High	High	High	0.000216	0.0001604	25	18.77
[K].SAVGHEYQSKLSK.[H]	1xBiotin [K10]	6	Q14247	Q14247 [98-110]	Q14247 1xBiotin [K107]	Src substrate cortactin OS=Homo sapiens OX=9606 GN=CTTN PE=1 SV=2	1	1659.82	1.137	115.4	83.9	86.6	95.4	110.5	108.2	28634.9	20833.1	21500.1	23685.4	27419.2	26860.5	17136.4	16860.1	21500.1	17107.9	14891.6	17303.1	High	High	High	High	High	High	High	0.000216	0.0005547	25	29.03
[K].MPKFSMPGFK.[AG]	1xBiotin [K3]; 1xOxidation [M]	38	Q09666	Q09666 [882-891]; [1259-1268]; [1387-1396]; [1515-1524]; [1717-1726]; [2053-2062]; [2248-2257]; [2515-2524]; [2643-2652]; [2899-2908]; [3027-3036]; [3607-3616]; [3809-3818]; [4065-4074]; [4193-4202]; [4321-4330]; [4657-4666]; [4785-4794]	Q09666 1xBiotin [K884]; 1xBiotin [K1261]; 1xBiotin [K1389]; 1xBiotin [K1517]; 1xBiotin [K1719]; 1xBiotin [K2055]; 1xBiotin [K2250]; 1xBiotin [K2517]; 1xBiotin [K2645]; 1xBiotin [K2901]; 1xBiotin [K3029]; 1xBiotin [K3609]; 1xBiotin [K3811]; 1xBiotin [K4067]; 1xBiotin [K4195]; 1xBiotin [K4323]; 1xBiotin [K4659]; 1xBiotin [K4787]	Neuroblast differentiation-associated protein AHNAK OS=Homo sapiens OX=9606 GN=AHNAK PE=1 SV=2	1	1411.66	1.135	97.8	94.2	90	106.9	90.9	120.1	247310	238240	227398	270332	229804	303585	148001	192805	227398	195260	124808	195564	High	High	High	High	High	High	High	0.000216	4.38e-07	56	40.07
[K].LPVNEKTYRPLNDVHIK.[D]	1xBiotin [K6]	11	Q9H2H8	Q9H2H8 [134-150]	Q9H2H8 1xBiotin [K139]	Peptidyl-prolyl cis-trans isomerase-like 3 OS=Homo sapiens OX=9606 GN=PPIL3 PE=1 SV=1	1	2262.21	1.134	105.9	72.6	103.2	99.6	98.5	120.2	215660	147784	210055	202666	200468	244662	129060	119600	210055	146385	108876	157607	High	High	High	High	High	High	High	0.000216	8.558e-05	16	37.36
[R].TKQSTVLAPVIDLK.[R]	1xBiotin [K2]	4	Q96I25	Q96I25 [45-58]	Q96I25 1xBiotin [K46]	Splicing factor 45 OS=Homo sapiens OX=9606 GN=RBM17 PE=1 SV=1	1	1738.98	1.134	90.6	98.8	95.1	161.3	107.9	46.3	11303	12316	11862	20106.7	13456.6	5768.85	6764.22	9967.22	11862	14523.1	7308.4		High	High	High	High	Peak Found	Not Found	High	0.000216	0.0007452	17	47.69
[K].GATPGKALVATPGK.[K]	1xBiotin [K6]	9	P19338	P19338 [111-124]	P19338 1xBiotin [K116]	Nucleolin OS=Homo sapiens OX=9606 GN=NCL PE=1 SV=3	1	1493.81	1.134	116.9	77.5	88.9	100.7	124.7	91.2	77784.5	51575.3	59116.8	67026.8	82977.4	60699.7	46549.6	41739.4	59116.8	48413.4	45065.7	39101.7	High	High	High	High	High	High	High	0.000216	8.07e-06	76	33.81
[K].SFKLSGFSFK.[K]	1xBiotin [K3]	10	P29966	P29966 [163-172]	P29966 1xBiotin [K165]	Myristoylated alanine-rich C-kinase substrate OS=Homo sapiens OX=9606 GN=MARCKS PE=1 SV=4	1	1373.69	1.133	94.6	92	99.7	122.1	107.1	84.6	146374	142471	154270	189003	165785	130945	87596.5	115300	154270	136516	90039.3	84352.6	High	High	High	High	High	High	High	0.000216	9.905e-06	23	50.71
[K].HAAENPGKYNILGTNTIMDK.[M]	1xBiotin [K8]	3	Q00839	Q00839 [517-536]	Q00839 1xBiotin [K524]	Heterogeneous nuclear ribonucleoprotein U OS=Homo sapiens OX=9606 GN=HNRNPU PE=1 SV=6	1	2413.16	1.132	123.3	86.5	65.9	96.1	74.6	153.5	12441.4	8720.87	6651.34	9692.7	7529.6	15483.5	7445.46	7057.71		7001.02		9974.18	High	High	Not Found	High	Not Found	Peak Found	High	0.0005305	0.005862	13	43.36
[R].NPLIAGK.[-]	1xBiotin [K7]	12	P62316	P62316 [112-118]	P62316 1xBiotin [K118]	Small nuclear ribonucleoprotein Sm D2 OS=Homo sapiens OX=9606 GN=SNRPD2 PE=1 SV=1	0	938.513	1.132	84.2	110.3	95.7	124.9	108.5	76.5	367364	481485	417530	545023	473767	333858	219846	389661	417530	393670	257307	215066	High	High	High	High	High	High	High	0.000216	0.0005683	34	39.92
[K].TGIFAKNVQK.[R]	1xBiotin [K6]	5	P49418	P49418 [6-15]	P49418 1xBiotin [K11]	Amphiphysin OS=Homo sapiens OX=9606 GN=AMPH PE=1 SV=1	1	1331.71	1.128	78.1	91.1	106	136.3	85.7	102.8	17901.9	20899.8	24298.8	31254.7	19650.6	23574.4	10713.3	16914	24298.8	22575.2	10672.4	15186.2	High	High	High	High	High	Peak Found	High	0.000216	0.0004616	18	37.05
[R].SSGPYGGGGQYFAKPR.[N]	1xBiotin [K14]	16	P09651	P09651 [337-352]	P09651 1xBiotin [K350]	Heterogeneous nuclear ribonucleoprotein A1 OS=Homo sapiens OX=9606 GN=HNRNPA1 PE=1 SV=5	0	1854.86	1.126	91.1	110.3	89.1	102	105	102.6	114970	139303	112519	128713	132504	129484	68802.7	112737	112519	92969.2	71963.8	83411.5	High	High	High	High	High	High	High	0.000216	1.314e-08	78	38.42
[R].KFHCANLTSWPR.[W]	1xBiotin [K1]; 1xCarbamidomethyl [C4]	20	Q96SW2	Q96SW2 [231-242]	Q96SW2 1xBiotin [K231]	Protein cereblon OS=Homo sapiens OX=9606 GN=CRBN PE=1 SV=1	1	1742.83	1.126	94.2	83.1	108.2	121.8	93.7	98.9	926608	817473	1.06419e+06	1.19783e+06	921958	972971	554522	661573	1.06419e+06	865190	500723	626771	High	High	High	High	High	High	High	0.000216	1.667e-08	36	38.18
[K].EYFSKQK.[-]	1xBiotin [K5]	2	Q06830	Q06830 [193-199]	Q06830 1xBiotin [K197]	Peroxiredoxin-1 OS=Homo sapiens OX=9606 GN=PRDX1 PE=1 SV=1	1	1155.55	1.124	75.8	123.1	88.2	103.3	85.2	124.3	24822.7	40325.3	28895.3	33844.7	27898.3	40721.3	14855	32634.8	28895.3	24446	15151.8	26231.9	Peak Found	Peak Found	High	Peak Found	High	Peak Found	High	0.001206	0.01376	11	31.03
[K].VNHVEKPPK.[V]	1xBiotin [K6]	4	P46821	P46821 [571-579]	P46821 1xBiotin [K576]	Microtubule-associated protein 1B OS=Homo sapiens OX=9606 GN=MAP1B PE=1 SV=2	0	1273.67	1.124	92.5	86.2	101.9	102.5	114.5	102.5	14870.5	13864.4	16386.6	16492.6	18415.2	16479.9	8899.17	11220.3	16386.6	11912.6	10001.4	10616.1	Peak Found	Peak Found	High	High	High	High	High	0.0005305	0.005267	3	20.23
[K].KPLTSSSAAPQRPISTQR.[T]	1xBiotin [K1]	6	Q15691	Q15691 [151-168]	Q15691 1xBiotin [K151]	Microtubule-associated protein RP/EB family member 1 OS=Homo sapiens OX=9606 GN=MAPRE1 PE=1 SV=3	0	2151.13	1.122	101.4	96.8	85.7	93.3	114.2	108.6	18389.5	17570.6	15540.9	16933.3	20721.7	19707.2	11005.1	14219.7	15540.9	12230.9	11254.2	12695	High	High	High	Peak Found	Peak Found	High	High	0.000216	0.0005287	14	27.34
[R].KILGVGGEDDDGEVHR.[S]	1xBiotin [K1]	2	O14683	O14683 [26-41]	O14683 1xBiotin [K26]	Tumor protein p53-inducible protein 11 OS=Homo sapiens OX=9606 GN=TP53I11 PE=1 SV=2	1	1921.91	1.121	95.8	102.4	77.7	107.4	104.4	112.3	10169.7	10868.3	8245.93	11396	11087.5	11924.1	6085.99	8795.65	8245.93	8231.28	6021.71	7681.29	Peak Found	High	Peak Found	High	Peak Found	Peak Found	High	0.000216	0.000114	16	33.71
[R].EKSGIQPLCPER.[S]	1xBiotin [K2]; 1xCarbamidomethyl [C9]	4	P42166	P42166 [333-344]	P42166 1xBiotin [K334]	Lamina-associated polypeptide 2, isoform alpha OS=Homo sapiens OX=9606 GN=TMPO PE=1 SV=2	1	1639.79	1.119	96.5	78.9	109.2	122.2	102.8	90.4	9542.14	7808.34	10800.6	12089.5	10174.3	8944.13	5710.43	6319.21	10800.6	8732.26	5525.74	5761.65	Peak Found	Peak Found	High	High	High	High	High	0.001014	0.00886	17	34.84
[K].SPYQEFTDHLVKTHTR.[V]	1xBiotin [K12]	19	P15880	P15880 [264-279]	P15880 1xBiotin [K275]	40S ribosomal protein S2 OS=Homo sapiens OX=9606 GN=RPS2 PE=1 SV=2	1	2185.05	1.119	89.4	71.9	117.1	80.4	96.3	145	129577	104243	169763	116598	139629	210310	77544.4	84362.6	169763	84218.5	75833.7	135478	High	High	High	High	High	High	High	0.000216	8.806e-08	32	40.18
[R].EKMCLWSTDAISK.[D]	1xBiotin [K2]; 1xCarbamidomethyl [C4]	5	Q7L3B6	Q7L3B6 [121-133]	Q7L3B6 1xBiotin [K122]	Hsp90 co-chaperone Cdc37-like 1 OS=Homo sapiens OX=9606 GN=CDC37L1 PE=1 SV=1	1	1794.82	1.118	123.9	77.4	106.1	125.9	138.5	28.2	19338	12081.5	16555.2	19651.1	21622.4	4407.72	11572.7	9777.45	16555.2	14194	11743.3		High	High	High	High	High	Not Found	High	0.000216	0.0009745	16	46.3
[R].TYEQMEFPLLKK.[R]	1xBiotin [K]	11	Q9H2P0	Q9H2P0 [718-729]	Q9H2P0 1xBiotin [K]	Activity-dependent neuroprotector homeobox protein OS=Homo sapiens OX=9606 GN=ADNP PE=1 SV=1	1	1752.87	1.118	77.2	117.7	99.6	111.3	142.2	52	36834.1	56206.3	47534.9	53125.1	67886.8	24828.2	22043.1	45487.2	47534.9	38372.2	36869.9	15993.9	High	High	High	High	High	High	High	0.000216	9.635e-07	58	51.53
[K].SAVGFDYQGKTEK.[H]	1xBiotin [K]	6	Q14247	Q14247 [172-184]	Q14247 1xBiotin [K]	Src substrate cortactin OS=Homo sapiens OX=9606 GN=CTTN PE=1 SV=2	1	1655.77	1.117	103.3	93.2	90.7	120.8	104	88	15546	14016.4	13645.3	18167.3	15651.4	13241.6	9303.42	11343.3	13645.3	13122.2	8500.41	8530.03	High	High	High	High	High	High	High	0.000216	0.0003715	38	35.71
[K].NSSVNEGSTYHKSCSFGR.[R]	1xBiotin [K12]; 1xCarbamidomethyl [C14]	6	O14974	O14974 [540-557]	O14974 1xBiotin [K551]	Protein phosphatase 1 regulatory subunit 12A OS=Homo sapiens OX=9606 GN=PPP1R12A PE=1 SV=1	1	2242.96	1.115	94.9	81.1	108.3	97.2	112.8	105.8	31139.1	26616.8	35547	31901.3	37032.7	34726.6	18635	21540.7	35547	23042.3	20112.8	22370.3	High	High	High	High	High	High	High	0.000216	0.0001188	35	29.45
[R].VDKSAVGFDYQGK.[T]	1xBiotin [K3]	7	Q14247	Q14247 [169-181]	Q14247 1xBiotin [K171]	Src substrate cortactin OS=Homo sapiens OX=9606 GN=CTTN PE=1 SV=2	1	1639.78	1.111	95.9	88.2	88.6	135	93.9	98.4	99098.2	91073.7	91505.2	139459	96976.1	101647	59304.6	73705	91505.2	100731	52668.6	65479.5	High	High	High	High	High	High	High	0.000216	6.319e-08	65	38.22
[K].YVAKELAVR.[T]	1xBiotin [K4]	6	Q14739	Q14739 [187-195]	Q14739 1xBiotin [K190]	Delta(14)-sterol reductase LBR OS=Homo sapiens OX=9606 GN=LBR PE=1 SV=2	1	1274.69	1.111	110.7	109.4	68.4	135.1	76	100.4	83846.2	82855.3	51778.7	102255	57508.6	76046.1	50177.2	67054	51778.7	73858.5	31233.4	48987.6	High	High	High	High	High	High	High	0.000216	4.399e-06	36	36.6
[K].GQLTKSPLAQMEEER.[R]	1xBiotin [K5]	3	Q16181	Q16181 [329-343]	Q16181 1xBiotin [K333]	Septin-7 OS=Homo sapiens OX=9606 GN=SEPTIN7 PE=1 SV=2	1	1942.94	1.109	111.4	104.4	85.4	115.7	128.8	54.3	18424.9	17265.4	14122	19140.9	21310.3	8982.62	11026.3	13972.7	14122	13825.4	11573.8	5786.45	High	High	High	Peak Found	Peak Found	Peak Found	High	0.000216	0.00012	12	42.3
[K].ISGKLLLCTD.[-]	1xBiotin [K4]; 1xCarbamidomethyl [C8]	3	O00221	O00221 [491-500]	O00221 1xBiotin [K494]	NF-kappa-B inhibitor epsilon OS=Homo sapiens OX=9606 GN=NFKBIE PE=1 SV=3	1	1345.69	1.108	94.4	103.2	76.6	61.6	104.6	159.6	17416.2	19046.6	14128.6	11361.1	19292.1	29447.8	10422.6	15414.2	14128.6	8206.07	10477.7	18969.7	Peak Found	Peak Found	High	High	High	Peak Found	High	0.0004084	0.003658	17	49.05
[R].LKGLLQSGQIPGR.[E]	1xBiotin [K2]	2	P09661	P09661 [220-232]	P09661 1xBiotin [K221]	U2 small nuclear ribonucleoprotein A' OS=Homo sapiens OX=9606 GN=SNRPA1 PE=1 SV=2	1	1592.89	1.107	74.2	83.3	73.1	222.7	82.2	64.5	5522.35	6194.6	5437.56	16570.7	6114.93	4802.81		5013.23		11969			Not Found	Peak Found	High	High	Not Found	Not Found	High	0.000216	0.00281	7	41.61
[K].TVDGPSGKLWR.[D]	1xBiotin [K8]	6	P04406	P04406 [187-197]	P04406 1xBiotin [K194]	Glyceraldehyde-3-phosphate dehydrogenase OS=Homo sapiens OX=9606 GN=GAPDH PE=1 SV=3	1	1441.73	1.107	102.9	69	110.3	111.6	122.1	84.1	15636.2	10487.6	16759.2	16956.6	18551.9	12787.4	9357.39	8487.5	16759.2	12247.7	10075.7	8237.43	High	High	High	High	High	High	High	0.000216	6.616e-05	34	40.04
[K].AALVKSSMF.[-]	1xBiotin [K5]; 1xOxidation [M8]	12	Q99453	Q99453 [306-314]	Q99453 1xBiotin [K310]	Paired mesoderm homeobox protein 2B OS=Homo sapiens OX=9606 GN=PHOX2B PE=2 SV=2	1	1195.58	1.107	95.8	105.1	98.6	115.6	68.6	116.3	115310	126457	118632	139109	82517.6	139970	69006.6	102340	118632	100478	44816	90166	High	High	High	High	High	High	High	0.000216	0.0004414	22	42.84
[K].VKGDVDVSLPK.[LVM]	1xBiotin [K2]	4	Q09666	Q09666 [2131-2141]; [2593-2603]; [2721-2731]; [3759-3769]; [4015-4025]; [4271-4281]; [4399-4409]; [4473-4483]	Q09666 1xBiotin [K2132]; 1xBiotin [K2594]; 1xBiotin [K2722]; 1xBiotin [K3760]; 1xBiotin [K4016]; 1xBiotin [K4272]; 1xBiotin [K4400]; 1xBiotin [K4474]	Neuroblast differentiation-associated protein AHNAK OS=Homo sapiens OX=9606 GN=AHNAK PE=1 SV=2	1	1382.73	1.106	137.5	16.6	101.9	112.6	109.7	121.6	29865.7	3612.71	22120.6	24462.9	23827.7	26412.8	17872.9		22120.6	17669.5	12941.1	17014.7	High	Not Found	High	High	Peak Found	High	High	0.000216	4.847e-05	15	37.41
[K].AQYKSLIGVEYKPVSATGAEDK.[D]	1xBiotin [K4]	5	P07814	P07814 [940-961]	P07814 1xBiotin [K943]	Bifunctional glutamate/proline--tRNA ligase OS=Homo sapiens OX=9606 GN=EPRS1 PE=1 SV=5	1	2580.3	1.106	94.5	74.6	119.5	58	132.1	121.4	20135.2	15891.8	25446.5	12349.2	28133.9	25849.5	12049.7	12861.1	25446.5	8919.83	15279.8	16651.8	High	High	High	Peak Found	High	High	High	0.000216	1.008e-05	20	41.73
[R].TNSGGGDGPHISSKVR.[V]	1xBiotin [K14]	3	Q96EV2	Q96EV2 [971-986]	Q96EV2 1xBiotin [K984]	RNA-binding protein 33 OS=Homo sapiens OX=9606 GN=RBM33 PE=1 SV=3	1	1794.86	1.105	99.8	99.3	85.6	94.6	115.5	105.2	11225.5	11161.8	9628.88	10637.8	12990	11825.6	6717.82	9033.16	9628.88	7683.65	7054.97	7617.87	High	High	High	Peak Found	Peak Found	Peak Found	High	0.000216	0.0009452	17	27.2
[K].GKHGFSDNQK.[L]	1xBiotin [K2]	8	Q8WW12	Q8WW12 [151-160]	Q8WW12 1xBiotin [K152]	PEST proteolytic signal-containing nuclear protein OS=Homo sapiens OX=9606 GN=PCNP PE=1 SV=2	1	1343.62	1.103	93.4	86.9	102.6	103.1	121.8	92.1	58081.1	54034.9	63804.3	64058.4	75711.2	57259.3	34758.2	43729.9	63804.3	46269.2	41119.4	36885.5	High	High	High	High	High	High	High	0.000216	0.0002423	14	20.17
[K].TVTPAKAVTTPGK.[K]	1xBiotin [K6]	3	P19338	P19338 [97-109]	P19338 1xBiotin [K102]	Nucleolin OS=Homo sapiens OX=9606 GN=NCL PE=1 SV=3	1	1496.81	1.102	106.1	83	96.6	86.5	116.9	111	17173	13437.5	15645.9	14000.4	18926.5	17976.5	10277.1	10874.8	15645.9	10112.4	10279.2	11580.2	Peak Found	High	High	Peak Found	High	Peak Found	High	0.000216	0.001668	13	29.78
[K].FMDQHPEMDFSKAK.[F]	1xBiotin [K]; 2xOxidation [M2; M8]	5	Q9Y266	Q9Y266 [316-329]	Q9Y266 1xBiotin [K]	Nuclear migration protein nudC OS=Homo sapiens OX=9606 GN=NUDC PE=1 SV=1	1	1968.83	1.101	106.8	102.5	80.9	77.1	119.9	112.9	26276.1	25210.5	19890.4	18956.6	29478.4	27758.5	15724.8	20402.6	19890.4	13692.3	16010	17881.5	High	High	High	High	Peak Found	High	High	0.000216	0.0004616	23	30.09
[R].GKEGAIIVDPAR.[E]	1xBiotin [K2]	6	Q9H3U1	Q9H3U1 [278-289]	Q9H3U1 1xBiotin [K279]	Protein unc-45 homolog A OS=Homo sapiens OX=9606 GN=UNC45A PE=1 SV=1	1	1451.77	1.101	126.6	86.6	83.2	91.6	100.3	111.8	30029.6	20553.4	19727.4	21718.8	23794.7	26513.8	17971	16633.7	19727.4	15687.5	12923.1	17079.8	High	High	High	High	High	High	High	0.000216	5.264e-05	23	36.93
[K].TLAEKSR.[G]	1xBiotin [K5]	1	O95218	O95218 [55-61]	O95218 1xBiotin [K59]	Zinc finger Ran-binding domain-containing protein 2 OS=Homo sapiens OX=9606 GN=ZRANB2 PE=1 SV=2	1	1030.53	1.095	86.7	111.6	92.2	75.3	133.3	100.9	134407	172915	142863	116743	206624	156389	80435.2	139938	142863	84323.2	112219	100743	Peak Found	Peak Found	Peak Found	High	Peak Found	Peak Found	High	0.0005305	0.004902	21	23.96
[K].TLAESRK.[A]	1xBiotin [K7]	1	Q5K651	Q5K651 [368-374]	Q5K651 1xBiotin [K374]	Sterile alpha motif domain-containing protein 9 OS=Homo sapiens OX=9606 GN=SAMD9 PE=1 SV=1	1	1030.53	1.095	86.7	111.6	92.2	75.3	133.3	100.9	134407	172915	142863	116743	206624	156389	80435.2	139938	142863	84323.2	112219	100743	Peak Found	Peak Found	Peak Found	Peak Found	High	Peak Found	High	0.001137	0.01086	33	23.96
[R].MISKQFHHQLR.[V]	1xBiotin [K4]	8	B5ME19	B5ME19 [710-720]	B5ME19 1xBiotin [K713]	Eukaryotic translation initiation factor 3 subunit C-like protein OS=Homo sapiens OX=9606 GN=EIF3CL PE=1 SV=1	1	1650.84	1.094	91.5	137.8	76	100.1	92.7	101.8	88140	132739	73210	96438	89301.2	98001.6	52746.7	107424	73210	69657	48500.2	63131	High	High	High	High	High	High	High	0.000216	0.001938	16	28.76
[K].VEAKFINYVK.[N]	1xBiotin [K4]	12	P06748	P06748 [264-273]	P06748 1xBiotin [K267]	Nucleophosmin OS=Homo sapiens OX=9606 GN=NPM1 PE=1 SV=2	1	1436.76	1.093	86.3	93.7	114.2	95	102.4	108.3	322434	349997	426655	354717	382577	404498	192958	283249	426655	256211	207781	260571	High	High	High	High	High	High	High	0.000216	4.193e-07	57	43.93
[R].KPALFPEPAK.[T]	1xBiotin [K1]	16	Q96JM3	Q96JM3 [527-536]	Q96JM3 1xBiotin [K527]	Chromosome alignment-maintaining phosphoprotein 1 OS=Homo sapiens OX=9606 GN=CHAMP1 PE=1 SV=2	0	1323.71	1.093	92.5	128.7	83.8	102.1	101.3	91.6	49862.7	69318	45144.9	55034.1	54558.3	49347.2	29840	56098.4	45144.9	39751.1	29631.1	31788.7	High	High	High	High	High	High	High	0.000216	2.15e-07	46	41.06
[K].TDLYHLQKSLLEMK.[E]	1xBiotin [K8]	2	Q9UBD5	Q9UBD5 [524-537]	Q9UBD5 1xBiotin [K531]	Origin recognition complex subunit 3 OS=Homo sapiens OX=9606 GN=ORC3 PE=1 SV=1	1	1944.99	1.093	87.6	99.5	114.3	130.5	108.8	59.3	4857.74	5518.75	6340.62	7234.69	6031.36	3287.32	2907.08		6340.62	5225.6	3275.68		Peak Found	High	High	Peak Found	Peak Found	Not Found	High	0.000216	0.000175	28	51.52
[K].APVTKVAASIGNAQK.[L]	1xBiotin [K5]	5	O00151	O00151 [242-256]	O00151 1xBiotin [K246]	PDZ and LIM domain protein 1 OS=Homo sapiens OX=9606 GN=PDLIM1 PE=1 SV=4	1	1680.91	1.093	98.2	100.5	86.3	99.6	107.3	108.1	11849.5	12134.2	10411.2	12020.1	12946.2	13047.5	7091.23	9820.06	10411.2	8682.09	7031.2	8404.99	Peak Found	High	High	High	High	High	High	0.000216	3.646e-05	41	36.64
[K].CFTPKGSSLK.[I]	1xBiotin [K]; 1xCarbamidomethyl [C1]	6	Q05682	Q05682 [636-645]	Q05682 1xBiotin [K]	Caldesmon OS=Homo sapiens OX=9606 GN=CALD1 PE=1 SV=3	1	1350.65	1.092	112.6	81.4	95.7	104.6	100.6	105.2	27824.9	20120.9	23662.7	25847.8	24869.8	26000.3	16651.6	16283.6	23662.7	18669.8	13507	16748.9	High	High	High	High	High	High	High	0.0004084	0.003834	10	32.9
[K].SVLADQGKSFATASHR.[N]	1xBiotin [K8]	6	Q9NYF8	Q9NYF8 [414-429]	Q9NYF8 1xBiotin [K421]	Bcl-2-associated transcription factor 1 OS=Homo sapiens OX=9606 GN=BCLAF1 PE=1 SV=2	1	1900.93	1.092	93.2	90.9	106.2	103.9	106.7	99.2	52038.3	50754.5	59343.9	58027.3	59580.8	55434.4	31142	41075.1	59343.9	41913	32358.8	35709.9	Peak Found	High	High	High	High	High	High	0.000216	1.775e-06	49	34.28
[K].SKYSSLEQSER.[R]	1xBiotin [K2]	4	O95149	O95149 [33-43]	O95149 1xBiotin [K34]	Snurportin-1 OS=Homo sapiens OX=9606 GN=SNUPN PE=1 SV=1	1	1539.71	1.092	76.7	104.6	103.2	80.1	122.7	112.7	27883.8	38023.3	37513.1	29099.9	44605.9	40970.7	16686.9	30771.8	37513.1	21018.8	24225.9	26392.7	High	Peak Found	High	High	Peak Found	High	High	0.000216	0.0002323	22	32.37
[K].LTTTGQVTSPVKGASFVTSTNPR.[K]	1xBiotin [K12]	6	P49916	P49916 [202-224]	P49916 1xBiotin [K213]	DNA ligase 3 OS=Homo sapiens OX=9606 GN=LIG3 PE=1 SV=2	1	2575.32	1.09	106.2	84.3	101	110.6	115.8	82.1	40389.3	32067.5	38419.4	42058.4	44033.1	31222.7	24170.7	25951.9	38419.4	30378.7	23914.8	20113.1	High	High	High	High	Peak Found	High	High	0.000216	3.387e-06	22	41.42
[K].VKGLVSSR.[H]	1xBiotin [K2]	6	Q9H9Q2	Q9H9Q2 [256-263]	Q9H9Q2 1xBiotin [K257]	COP9 signalosome complex subunit 7b OS=Homo sapiens OX=9606 GN=COPS7B PE=1 SV=1	1	1071.6	1.09	126.4	89.5	83	109.7	101	90.4	1.24663e+06	882547	817866	1.08139e+06	995663	891183	746039	714237	817866	781086	540753	574085	High	High	High	High	High	High	High	0.000216	0.0007546	39	29.39
[M].AAAPPLSKAEYLK.[R]	1xAcetyl [N-Term]; 1xBiotin [K]	18	Q9BRD0	Q9BRD0 [2-14]	Q9BRD0 1xAcetyl [N-Term]; 1xBiotin [K]	BUD13 homolog OS=Homo sapiens OX=9606 GN=BUD13 PE=1 SV=1	1	1626.86	1.09	84.2	98	100.8	128	97.3	91.7	46868.4	54556.1	56079.9	71233.1	54163.1	51068.4	28048.1	44151.7	56079.9	51451.5	29416.4	32897.4	High	High	High	High	High	High	High	0.000216	0.0002195	15	49.85
[K].MPKFSMPSLK.[G]	1xBiotin [K3]; 1xOxidation [M6]	6	Q09666	Q09666 [1003-1012]; [1131-1140]	Q09666 1xBiotin [K1005]; 1xBiotin [K1133]	Neuroblast differentiation-associated protein AHNAK OS=Homo sapiens OX=9606 GN=AHNAK PE=1 SV=2	1	1407.68	1.087	80.1	133.1	78	127.2	84.8	96.8	25783.1	42861.2	25114.9	40951	27298.6	31150.6	15429.7	34687.1	25114.9	29578.9	14826.1	20066.7	High	High	Peak Found	High	Peak Found	High	High	0.000216	0.0005295	10	38.96
[K].VFKFVGFK.[F]	1xBiotin [K3]	12	Q02952	Q02952 [175-182]	Q02952 1xBiotin [K177]	A-kinase anchor protein 12 OS=Homo sapiens OX=9606 GN=AKAP12 PE=1 SV=4	1	1197.65	1.086	88	95.3	106.5	133.6	103.5	73.1	261273	283052	316369	396828	307480	217171	156357	229071	316369	286629	166995	139898	High	High	High	High	High	High	High	0.000216	5.149e-05	41	49.13
[R].VTGNFKHASPILPITEFSDIPR.[R]	1xBiotin [K6]	11	P42167	P42167 [298-319]	P42167 1xBiotin [K303]	Lamina-associated polypeptide 2, isoforms beta/gamma OS=Homo sapiens OX=9606 GN=TMPO PE=1 SV=2	1	2665.38	1.086	51	116.8	109.5	98.2	126.8	97.8	32848	75241.9	70554.9	63294.8	81703.5	63027.4	19657.7	60892.6	70554.9	45717.7	44373.9	40601.2	High	High	High	High	High	High	High	0.000216	2.396e-09	52	52.93
[K].GLKAELMER.[L]	1xBiotin [K3]; 1xOxidation [M7]	11	Q00839	Q00839 [29-37]	Q00839 1xBiotin [K31]	Heterogeneous nuclear ribonucleoprotein U OS=Homo sapiens OX=9606 GN=HNRNPU PE=1 SV=6	1	1288.64	1.086	112.8	97.1	61.4	95.3	66.7	166.8	95949.1	82639.2	52224.5	81037.8	56705.6	141915	57420	66879.1	52224.5	58533.5	30797.3	91419.4	High	High	High	High	High	High	High	0.000216	0.000737	13	37.11
[K].YVKGLIEGK.[S]	1xBiotin [K3]	2	Q9BSJ8	Q9BSJ8 [347-355]	Q9BSJ8 1xBiotin [K349]	Extended synaptotagmin-1 OS=Homo sapiens OX=9606 GN=ESYT1 PE=1 SV=1	1	1232.67	1.085	107.6	59.1	99.8	187.7	108.3	37.5	10398.3	5705.66	9642.02	18132.1	10458.2	3621.96	6222.79	4617.53	9642.02	13096.8	5679.93		Peak Found	High	High	Peak Found	Peak Found	Not Found	High	0.0005305	0.00521	7	37.08
[K].DKIIVVPLK.[E]	1xBiotin [K2]	6	Q9H1H9	Q9H1H9 [1662-1670]	Q9H1H9 1xBiotin [K1663]	Kinesin-like protein KIF13A OS=Homo sapiens OX=9606 GN=KIF13A PE=1 SV=2	1	1250.75	1.085	104.8	72.6	111.4	111.5	120.9	78.7	23792	16471	25293.1	25312.6	27440.8	17863	14238.2	13329.8	25293.1	18283.3	14903.4	11507.1	High	High	High	High	High	High	High	0.000216	0.0006798	25	46.59
[K].EKTISVSSSK.[S]	1xBiotin [K2]	4	Q8N3X1	Q8N3X1 [281-290]	Q8N3X1 1xBiotin [K282]	Formin-binding protein 4 OS=Homo sapiens OX=9606 GN=FNBP4 PE=1 SV=3	1	1291.66	1.082	117.8	75.5	86.3	81.6	122.8	116.1	14306.4	9167.24	10488.9	9918.39	14913.9	14103.2	8561.56	7418.96	10488.9	7164.04	8099.88	9085.03	High	Peak Found	High	High	High	Peak Found	High	0.000216	0.000772	18	28.44
[K].LSSKNVSGQTDK.[C]	1xBiotin [K4]	7	Q5SW79	Q5SW79 [764-775]	Q5SW79 1xBiotin [K767]	Centrosomal protein of 170 kDa OS=Homo sapiens OX=9606 GN=CEP170 PE=1 SV=1	1	1489.73	1.081	96.2	109.8	81.1	115.5	118.7	78.6	18928.7	21605.5	15954.4	22729.5	23360.5	15468.9	11327.7	17485.1	15954.4	16417.5	12687.3	9964.8	High	High	High	High	High	High	High	0.000216	0.0001341	31	23.52
[R].QQQYKFLPSELR.[D]	1xBiotin [K5]	7	Q9Y490	Q9Y490 [2527-2538]	Q9Y490 1xBiotin [K2531]	Talin-1 OS=Homo sapiens OX=9606 GN=TLN1 PE=1 SV=3	1	1762.89	1.08	85.3	115.2	85.9	92.1	101.5	120	28066.2	37900.8	28265	30311.8	33414.4	39481.2	16796	30672.7	28265	21894.2	18147.7	25433.1	High	High	High	High	High	High	High	0.000216	4.976e-05	22	46.85
[K].SPTTTQSPKSSFLASLNPK.[T]	1xBiotin [K9]	29	Q14669	Q14669 [1030-1048]	Q14669 1xBiotin [K1038]	E3 ubiquitin-protein ligase TRIP12 OS=Homo sapiens OX=9606 GN=TRIP12 PE=1 SV=1	1	2217.12	1.078	84.9	96	105.3	103.4	103.6	106.9	87217.6	98631.6	108095	106139	106366	109736	52194.7	79821.6	108095	76664.2	57768.4	70690	High	High	High	High	High	High	High	0.000216	1.146e-06	43	50.81
[R].EMHKTLK.[L]	1xBiotin [K4]	1	Q96L93	Q96L93 [1226-1232]	Q96L93 1xBiotin [K1229]	Kinesin-like protein KIF16B OS=Homo sapiens OX=9606 GN=KIF16B PE=1 SV=2	1	1112.56	1.077	97.8	106	76.5	103	102.6	114.1	4.71402e+06	5.10869e+06	3.68878e+06	4.96436e+06	4.94324e+06	5.50118e+06	2.82107e+06	4.13441e+06	3.68878e+06	3.58575e+06	2.68472e+06	3543769	Peak Found	Peak Found	High	Peak Found	Peak Found	Peak Found	High	0.001206	0.01273	14	19.44
[R].ILEPHNGKCR.[E]	1xBiotin [K8]; 1xCarbamidomethyl [C9]	2	P18031	P18031 [316-325]	P18031 1xBiotin [K323]	Tyrosine-protein phosphatase non-receptor type 1 OS=Homo sapiens OX=9606 GN=PTPN1 PE=1 SV=1	1	1449.71	1.077	117.5	107	75.2	88.2	126.5	85.7	15578.4	14196.4	9967.55	11694.1	16771.8	11361.7	9322.76	11489	9967.55	8446.66	9108.9	7319.02	Peak Found	Peak Found	High	High	Peak Found	Peak Found	High	0.001014	0.009407	14	22.72
[K].VNKIEIHYAK.[T]	1xBiotin [K3]	3	Q15003	Q15003 [628-637]	Q15003 1xBiotin [K630]	Condensin complex subunit 2 OS=Homo sapiens OX=9606 GN=NCAPH PE=1 SV=3	1	1440.77	1.076	114.3	61.7	115.9	79.8	124.7	103.5	26616	14361.7	26985.8	18589.1	29041.7	24086.6	15928.2	11622.8	26985.8	13426.9	15772.8	15516.2	High	High	Peak Found	High	Peak Found	Peak Found	High	0.000216	0.001678	3	33.28
[R].TLSSIKTATGVQGK.[E]	1xBiotin [K6]	6	Q9Y3P9	Q9Y3P9 [1053-1066]	Q9Y3P9 1xBiotin [K1058]	Rab GTPase-activating protein 1 OS=Homo sapiens OX=9606 GN=RABGAP1 PE=1 SV=3	1	1616.87	1.076	102.1	109.2	82.7	95.9	121.2	88.9	30488.9	32624.1	24686.8	28654.8	36188.7	26557.3	18245.9	26402.4	24686.8	20697.3	19654.4	17107.7	High	High	High	High	High	High	High	0.000216	4.66e-06	48	36.12
[K].KKPLFITTDSSK.[L]	1xBiotin [K2]	4	Q7LBC6	Q7LBC6 [689-700]	Q7LBC6 1xBiotin [K690]	Lysine-specific demethylase 3B OS=Homo sapiens OX=9606 GN=KDM3B PE=1 SV=2	1	1590.86	1.075	114.1	94.2	92.1	122.6	59.3	117.8	25153.7	20779.3	20312.7	27036.9	13068.8	25973.7	15053.1	16816.5	20312.7	19528.7	7097.78	16731.8	High	High	High	Peak Found	Peak Found	High	High	0.000216	0.001583	24	35.81
[K].NSSYGKVEGFWSK.[D]	1xBiotin [K6]	10	Q9H2P0	Q9H2P0 [1030-1042]	Q9H2P0 1xBiotin [K1035]	Activity-dependent neuroprotector homeobox protein OS=Homo sapiens OX=9606 GN=ADNP PE=1 SV=1	1	1714.79	1.075	105.8	83.9	102.2	110.6	113.7	83.9	88200.3	69932.7	85191.7	92230.2	94776.5	69971.9	52782.8	56595.9	85191.7	66617.8	51473.9	45074.7	High	High	High	High	High	High	High	0.000216	5.137e-06	49	45.52
[K].VAKGQPLCVLSAMKMETVVTSPMEGTVR.[K]	1xBiotin [K14]; 1xCarbamidomethyl [C8]	1	P11498	P11498 [1131-1158]	P11498 1xBiotin [K1144]	Pyruvate carboxylase, mitochondrial OS=Homo sapiens OX=9606 GN=PC PE=1 SV=2	2	3245.62	1.073	57	61.7	207.7	61.2	120.1	92.4	4741.97	5133.4	17287	5090.28	9991.36	7691	2837.8		17287	3676.7	5426.39		Peak Found	Not Found	High	Peak Found	Peak Found	Not Found	High	0.000216	0.0002471	18	56.82
[K].AVGKVIPELNGK.[L]	1xBiotin [K4]	2	P04406	P04406 [216-227]	P04406 1xBiotin [K219]	Glyceraldehyde-3-phosphate dehydrogenase OS=Homo sapiens OX=9606 GN=GAPDH PE=1 SV=3	1	1450.81	1.072	96.6	82.9	117.9	103.6	91.2	107.8	8793.92	7543.92	10728	9427.15	8303.91	9815.78	5262.66	6105.22	10728	6809.22	4509.92	6323.16	Peak Found	High	High	Peak Found	Peak Found	Peak Found	High	0.001014	0.00963	15	40.99
[K].IGKDEMLQMIR.[H]	1xBiotin [K3]; 1xOxidation [M]	24	O60264	O60264 [645-655]	O60264 1xBiotin [K647]	SWI/SNF-related matrix-associated actin-dependent regulator of chromatin subfamily A member 5 OS=Homo sapiens OX=9606 GN=SMARCA5 PE=1 SV=1	1	1575.77	1.071	95.3	101.5	89.5	102.1	75.5	136	103421	110138	97074.2	110781	81971	147612	61891.5	89133.8	97074.2	80016.8	44519.2	95089	High	High	High	High	High	High	High	0.000216	9.503e-07	31	44.8
[M].ATSNLLKNK.[G]	1xAcetyl [N-Term]; 1xBiotin [K]	5	Q93034	Q93034 [2-10]	Q93034 1xAcetyl [N-Term]; 1xBiotin [K]	Cullin-5 OS=Homo sapiens OX=9606 GN=CUL5 PE=1 SV=4	1	1256.67	1.071	111.5	79.1	100.7	120.2	107.8	80.8	20462.2	14528.4	18478.2	22060.6	19782.8	14839.1	12245.4	11757.7	18478.2	15934.3	10744.2	9559.11	High	High	High	High	Peak Found	High	High	0.000216	0.000268	21	38.4
[K].LLGSGKVTDR.[K]	1xBiotin [K6]	6	Q16513	Q16513 [242-251]	Q16513 1xBiotin [K247]	Serine/threonine-protein kinase N2 OS=Homo sapiens OX=9606 GN=PKN2 PE=1 SV=1	1	1271.68	1.071	90.9	96.9	101	69.5	103.7	138.1	80102.9	85393.5	89038.8	61228.2	91418.9	121738	47937	69108.1	89038.8	44225.1	49650.4	78421.4	High	High	High	High	High	High	High	0.000216	9.335e-05	40	32.77
[R].LFTNLKDTSSK.[V]	1xBiotin [K6]	5	O14976	O14976 [385-395]	O14976 1xBiotin [K390]	Cyclin-G-associated kinase OS=Homo sapiens OX=9606 GN=GAK PE=1 SV=2	1	1479.75	1.07	89.2	102.1	95.3	109.2	109	95.2	26792.3	30666.3	28637.6	32807.1	32746.3	28615.3	16033.7	24818	28637.6	23696.5	17784.8	18433.5	High	High	High	High	Peak Found	High	High	0.000216	6.975e-06	58	39.03
[K].STKEGFSIPVSADGFK.[F]	1xBiotin [K3]	4	P49792	P49792 [1884-1899]	P49792 1xBiotin [K1886]	E3 SUMO-protein ligase RanBP2 OS=Homo sapiens OX=9606 GN=RANBP2 PE=1 SV=2	1	1895.92	1.07	27.1	168	108	45.5	115.5	135.9	3507.62	21738.6	13978.7	5888.72	14954.3	17589.8		17592.8	13978.7		8121.79	11331	Not Found	High	High	Not Found	High	High	High	0.000216	0.0002835	18	47.73
[R].QLKDPFLSFGDSR.[Q]	1xBiotin [K3]	2	Q9H165	Q9H165 [668-680]	Q9H165 1xBiotin [K670]	B-cell lymphoma/leukemia 11A OS=Homo sapiens OX=9606 GN=BCL11A PE=1 SV=2	1	1735.85	1.069	70.5	108.4	101.9	115.9	98.5	104.8	11074.6	17017.7	15993.5	18194.6	15463.8	16448	6627.51	13772.2	15993.5	13141.9	8398.54	10595.5	Peak Found	High	High	Peak Found	Peak Found	Peak Found	High	0.0006974	0.007859	13	52.35
[K].KKPTPVLLPQSK.[Q]	1xBiotin [K2]	1	Q9UGP8	Q9UGP8 [534-545]	Q9UGP8 1xBiotin [K535]	Translocation protein SEC63 homolog OS=Homo sapiens OX=9606 GN=SEC63 PE=1 SV=2	1	1561.91	1.069	64	97.3	131.7	140.8	83.1	83.1	13103.3	19915.9	26976.4	28838.3	17009.1	17027.7	7841.57	16117.7	26976.4	20829.9	9237.8	10969	Peak Found	Peak Found	High	Peak Found	Peak Found	Peak Found	High	0.00287	0.03336	7	32.02
[M].AQYKGAASEAGR.[A]	1xAcetyl [N-Term]; 1xBiotin [K4]	4	Q14320	Q14320 [2-13]	Q14320 1xAcetyl [N-Term]; 1xBiotin [K5]	Protein FAM50A OS=Homo sapiens OX=9606 GN=FAM50A PE=1 SV=2	1	1476.69	1.066	80.3	113.9	94.2	83.1	121.4	107.1	13822.4	19619.1	16220.5	14304.3	20915.1	18452	8271.93	15877.6	16220.5	10332	11359.2	11886.4	High	High	High	High	Peak Found	Peak Found	High	0.000216	0.0001251	15	34.27
[K].SPFLPSMKMQK.[V]	1xBiotin [K]; 1xOxidation [M]	5	Q8NFD5	Q8NFD5 [1559-1569]	Q8NFD5 1xBiotin [K]	AT-rich interactive domain-containing protein 1B OS=Homo sapiens OX=9606 GN=ARID1B PE=1 SV=2	1	1535.74	1.066	113.3	117.4	75.8	139.3	33.5	120.7	26887.9	27881.5	18000	33059.2	7956.13	28655.6	16090.9	22564.2	18000	23878.6	4321.04	18459.4	High	High	High	Peak Found	High	Peak Found	High	0.000216	0.0009026	12	40.15
[K].MPKFSVSGLK.[A]	1xBiotin [K3]	4	Q09666	Q09666 [3479-3488]	Q09666 1xBiotin [K3481]	Neuroblast differentiation-associated protein AHNAK OS=Homo sapiens OX=9606 GN=AHNAK PE=1 SV=2	1	1319.69	1.065	92.5	94.4	113	140.2	100.5	59.5	17738.5	18100.9	21675.4	26887.2	19280.2	11420.6	10615.5	14648.8	21675.4	19420.6	10471.3	7356.94	High	High	High	Peak Found	High	Peak Found	High	0.000216	0.003089	17	43.77
[K].SPQVKPASTMGMGPLGKGAGPVPPGK.[V]	1xBiotin [K17]	3	Q13428	Q13428 [503-528]	Q13428 1xBiotin [K519]	Treacle protein OS=Homo sapiens OX=9606 GN=TCOF1 PE=1 SV=3	1	2672.37	1.064	84	53	115.4	89.4	202.1	56	9878.92	6229.07	13571.4	10510.7	23764.9	6583.31	5911.97	5041.13	13571.4	7591.86	12906.9		Peak Found	Peak Found	High	Peak Found	High	Not Found	High	0.000216	0.0002347	17	38.5
[K].LNQQMAKMMDPR.[V]	1xBiotin [K7]; 1xOxidation [M]	4	P61011	P61011 [458-469]	P61011 1xBiotin [K464]	Signal recognition particle 54 kDa protein OS=Homo sapiens OX=9606 GN=SRP54 PE=1 SV=1	1	1704.77	1.063	92.4	118.1	73	98.3	70.6	147.5	14676.1	18753.9	11588.8	15607.4	11209.9	23420.5	8782.78	15177.3	11588.8	11273.2	6088.2	15087.1	High	High	High	Peak Found	High	Peak Found	High	0.000216	0.0001541	32	32.33
[K].VMTSGTGAPAKIITAVPK.[I]	1xBiotin [K11]; 1xOxidation [M2]	6	P51610	P51610 [803-820]	P51610 1xBiotin [K813]	Host cell factor 1 OS=Homo sapiens OX=9606 GN=HCFC1 PE=1 SV=2	1	1984.06	1.06	124.4	82.4	90.5	95.9	53.6	153.1	43048.8	28512.2	31310.9	33178.9	18530.7	52966.5	25762.3	23074.7	31310.9	23965.1	10064.2	34120.1	High	Peak Found	High	High	High	High	High	0.000216	0.0001047	40	41.6
[R].GKSSFFSDR.[G]	1xBiotin [K2]	6	O00571	O00571 [80-88]	O00571 1xBiotin [K81]	ATP-dependent RNA helicase DDX3X OS=Homo sapiens OX=9606 GN=DDX3X PE=1 SV=3	1	1256.57	1.059	91.3	85.3	108.7	96.7	139.8	78.2	75036.6	70111.1	89316.7	79484.5	114898	64279.5	44905.1	56740.2	89316.7	57411.5	62402.1	41407.7	High	High	High	High	High	High	High	0.000216	0.001813	29	38.68
[K].YAKLEER.[T]	1xBiotin [K3]	11	O95218	O95218 [93-99]	O95218 1xBiotin [K95]	Zinc finger Ran-binding domain-containing protein 2 OS=Homo sapiens OX=9606 GN=ZRANB2 PE=1 SV=2	1	1134.56	1.059	112.4	83.5	87	119.1	116	82	157623	117026	121917	166925	162661	114994	94328.3	94707.9	121917	120570	88342.5	74077.4	High	High	High	High	High	High	High	0.000216	0.0002689	32	29.42
[K].TGGSSKFDWAAR.[F]	1xBiotin [K6]	12	Q14669	Q14669 [254-265]	Q14669 1xBiotin [K259]	E3 ubiquitin-protein ligase TRIP12 OS=Homo sapiens OX=9606 GN=TRIP12 PE=1 SV=1	1	1508.7	1.059	110.7	94.4	88.2	120.7	100	85.9	173389	147902	138203	188975	156608	134556	103763	119696	138203	136496	85055.1	86678.9	High	High	High	High	High	High	High	0.000216	4.665e-08	91	42.29
[K].TPKGPSSVEDIK.[A]	1xBiotin [K3]	3	P06748	P06748 [237-248]	P06748 1xBiotin [K239]	Nucleophosmin OS=Homo sapiens OX=9606 GN=NPM1 PE=1 SV=2	1	1483.75	1.059	92.5	106.6	93.9	90.9	103.2	112.9	14534.5	16752.5	14746.5	14284.1	16221	17738.4	8698.04	13557.6	14746.5	10317.4	8809.76	11426.8	Peak Found	Peak Found	High	High	High	Peak Found	High	0.000216	0.002839	9	32.22
[R].DDNMFQIGKMR.[Y]	1xBiotin [K9]; 1xOxidation [M]	6	P53999	P53999 [60-70]	P53999 1xBiotin [K68]	Activated RNA polymerase II transcriptional coactivator p15 OS=Homo sapiens OX=9606 GN=SUB1 PE=1 SV=3	1	1596.7	1.058	106.5	100.7	77.9	112.7	102.1	100.2	9228.47	8727.19	6747	9765.05	8843.64	8681.99	5522.71	7062.83		7053.28	4803.06	5592.79	High	High	High	High	Peak Found	Peak Found	High	0.001014	0.009466	12	40.97
[R].EMHKTLK.[L]	1xBiotin [K4]; 1xOxidation [M2]	15	Q96L93	Q96L93 [1226-1232]	Q96L93 1xBiotin [K1229]	Kinesin-like protein KIF16B OS=Homo sapiens OX=9606 GN=KIF16B PE=1 SV=2	1	1128.55	1.058	107.2	78	108.9	89.7	133.6	82.5	1.65431e+06	1.20353e+06	1.67973e+06	1.38332e+06	2.0615e+06	1.27311e+06	990008	974007	1.67973e+06	999170	1.11962e+06	820118	High	High	High	High	High	High	High	0.0005305	0.007541	12	15.77
[K].YCRPESQEHPEADPGSAAPYLKTK.[F]	1xBiotin [K24]; 1xCarbamidomethyl [C2]	2	P40763	P40763 [686-709]	P40763 1xBiotin [K709]	Signal transducer and activator of transcription 3 OS=Homo sapiens OX=9606 GN=STAT3 PE=1 SV=2	1	2957.36	1.057	125.1	27.5	146.4	30.7	138	132.3	14215.6	3128.3	16641.1	3492.54	15687.1	15032.3	8507.21		16641.1		8519.82	9683.54	High	Not Found	Peak Found	High	Peak Found	Peak Found	High	0.000216	0.0002617	13	31.62
[K].SPSDSGYSYETIGKTTK.[T]	1xBiotin [K]	7	P46821	P46821 [1915-1931]	P46821 1xBiotin [K]	Microtubule-associated protein 1B OS=Homo sapiens OX=9606 GN=MAP1B PE=1 SV=2	1	2046.93	1.057	107.3	98.3	103.2	117.4	109.1	64.8	78750.3	72173.3	75747.6	86194	80091.5	47577.4	47127.5	58409.1	75747.6	62257.8	43498.4	30648.6	High	High	High	High	High	High	High	0.000216	4.098e-08	71	35.72
[K].GKILNVSVIEESGNKNDQK.[S]	1xBiotin [K2]	2	P28290	P28290 [324-342]	P28290 1xBiotin [K325]	Protein ITPRID2 OS=Homo sapiens OX=9606 GN=ITPRID2 PE=1 SV=3	2	2298.18	1.057	84.1	68.9	144.1	125	105	72.8	5742.66	4702.6	9837.96	8535.24	7165.17	4971.59			9837.96	6164.99			Not Found	Not Found	High	High	Not Found	Not Found	High	0.001206	0.01593	24	40.64
[K].YYSNLTKSER.[Y]	1xBiotin [K7]	6	O00418	O00418 [59-68]	O00418 1xBiotin [K65]	Eukaryotic elongation factor 2 kinase OS=Homo sapiens OX=9606 GN=EEF2K PE=1 SV=2	1	1486.7	1.057	83.7	122.2	94.6	91	100	108.5	19833.5	28964.8	22411.3	21558.8	23687.2	25715.1	11869.2	23440.9	22411.3	15571.9	12864.7	16565.2	High	High	High	High	High	High	High	0.000216	2.434e-05	40	31.07
[K].GPQVALKGSR.[V]	1xBiotin [K7]	6	Q09666	Q09666 [531-540]	Q09666 1xBiotin [K537]	Neuroblast differentiation-associated protein AHNAK OS=Homo sapiens OX=9606 GN=AHNAK PE=1 SV=2	1	1238.67	1.057	104.8	102.1	94.4	72.2	107.9	118.6	68514	66757.5	61734.7	47235	70557.5	77561.9	41001.7	54026.2	61734.7	34117.8	38320.4	49964.1	High	High	High	High	High	High	High	0.000216	5.046e-06	42	30.66
[K].LEALQKTTPIR.[S]	1xBiotin [K6]	2	Q9Y6X9	Q9Y6X9 [575-585]	Q9Y6X9 1xBiotin [K580]	ATPase MORC2 OS=Homo sapiens OX=9606 GN=MORC2 PE=1 SV=2	1	1495.83	1.057	130.7	39.9	116	185.3	42.1	86	10597.4	3234.13	9407.54	15029	3417.02	6972.07	6341.94		9407.54	10855.4			Peak Found	Not Found	High	High	Not Found	Not Found	High	0.000216	0.0003598	56	38.28
[K].VGGSGVNVNAKGLDLGGR.[G]	1xBiotin [K11]	3	Q09666	Q09666 [253-270]	Q09666 1xBiotin [K263]	Neuroblast differentiation-associated protein AHNAK OS=Homo sapiens OX=9606 GN=AHNAK PE=1 SV=2	1	1895.98	1.056	42	108	127.1	134.2	97.3	91.4	5373.79	13818.2	16259.8	17177.2	12455.3	11695		11183	16259.8	12407	6764.58	7533.72	Not Found	High	Peak Found	Peak Found	High	High	High	0.000216	2.294e-06	68	40.59
[K].FKSEALLSTLTSDASK.[E]	1xBiotin [K2]	11	Q9NXR8	Q9NXR8 [166-181]	Q9NXR8 1xBiotin [K167]	Inhibitor of growth protein 3 OS=Homo sapiens OX=9606 GN=ING3 PE=1 SV=2	1	1923.97	1.056	66.1	115.1	103.2	91.9	121.6	102.2	20098.3	34987.9	31384.2	27923	36953	31054.8	12027.7	28315.4	31384.2	20168.8	20069.5	20005	High	High	High	High	High	High	High	0.000216	9.665e-06	37	51.09
[K].SMWEKGNVFSSPTAAGTPNK.[E]	1xBiotin [K5]	3	Q05682	Q05682 [714-733]	Q05682 1xBiotin [K718]	Caldesmon OS=Homo sapiens OX=9606 GN=CALD1 PE=1 SV=3	1	2335.08	1.055	136.7	71.3	73.8	113	144.2	61	16148.2	8427.59	8712.09	13343.9	17035.3	7209.91	9663.76	6820.36	8712.09	9638.31	9252.03		High	Peak Found	Peak Found	High	Peak Found	Not Found	High	0.001206	0.01277	0	46.23
[K].TSKAEELLAEEK.[S]	1xBiotin [K3]	4	O00429	O00429 [595-606]	O00429 1xBiotin [K597]	Dynamin-1-like protein OS=Homo sapiens OX=9606 GN=DNM1L PE=1 SV=2	1	1573.78	1.054	71.4	113.3	106	119.4	94.9	95.1	8743.51	13865.9	12972.9	14612	11610.4	11640.1	5232.49	11221.6	12972.9	10554.2	6305.71	7498.33	High	High	High	High	Peak Found	Peak Found	High	0.000216	0.00151	12	41.1
[K].GTSISTKPPLTK.[D]	1xBiotin [K7]	1	P35249	P35249 [7-18]	P35249 1xBiotin [K13]	Replication factor C subunit 4 OS=Homo sapiens OX=9606 GN=RFC4 PE=1 SV=2	0	1455.79	1.051	77	77.6	128.4	101.7	80.2	134.9	6913.29	6968.25	11527	9125.53	7200.75	12110.1	4137.21	5639.33	11527	6591.35		7801.15	Peak Found	Peak Found	High	Peak Found	Not Found	Peak Found	High	0.00189	0.02219	16	33.06
[K].FLTLGSKFR.[Y]	1xBiotin [K7]	2	O43491	O43491 [508-516]	O43491 1xBiotin [K514]	Band 4.1-like protein 2 OS=Homo sapiens OX=9606 GN=EPB41L2 PE=1 SV=1	1	1294.7	1.05	108.4	38.3	121.7	96.8	127.8	107	9077.46	3204.81	10192.7	8107.13	10697.4	8957.04	5432.34		10192.7	5855.77	5809.83	5769.97	Peak Found	Not Found	High	Peak Found	High	Peak Found	High	0.000216	0.001722	17	48.91
[K].LKGSTDEMSAPGAER.[G]	1xBiotin [K2]; 1xOxidation [M8]	4	Q9H9J4	Q9H9J4 [726-740]	Q9H9J4 1xBiotin [K727]	Ubiquitin carboxyl-terminal hydrolase 42 OS=Homo sapiens OX=9606 GN=USP42 PE=1 SV=3	1	1790.8	1.049	78.7	112.7	88.1	75.9	92.4	152.1	10810	15480.8	12102.2	10422.7	12689.8	20878.2	6469.2	12528.5	12102.2	7528.3	6891.92	13449.4	High	High	High	Peak Found	Peak Found	High	High	0.000216	4.364e-05	27	24.51
[K].VSTQNMKMGGLPR.[T]	1xBiotin [K7]	1	Q9NYB9	Q9NYB9 [161-173]	Q9NYB9 1xBiotin [K167]	Abl interactor 2 OS=Homo sapiens OX=9606 GN=ABI2 PE=1 SV=1	1	1644.8	1.048	93.4	57.1	146.5	153.5	87.2	62.3	9172.77	5605.61	14377.2	15068.6	8563.32	6111.73	5489.38		14377.2	10884	4650.81		Peak Found	Not Found	High	Peak Found	Peak Found	Not Found	High	0.001137	0.01087	18	37.77
[R].KTVLIK.[T]	1xBiotin [K1]	2	P41219	P41219 [436-441]	P41219 1xBiotin [K436]	Peripherin OS=Homo sapiens OX=9606 GN=PRPH PE=1 SV=2	1	927.57	1.048	104.7	73.9	103.3	108.2	101.4	108.5	34418	24284.8	33947	35576.4	33353.4	35683.2	20597.2	19653.5	33947	25696.8	18114.5	22986.5	Peak Found	Peak Found	Peak Found	High	High	Peak Found	High	0.001137	0.01198	10	32.96
[K].INAKLNYVPLEK.[Q]	1xBiotin [K4]	15	Q7L014	Q7L014 [904-915]	Q7L014 1xBiotin [K907]	Probable ATP-dependent RNA helicase DDX46 OS=Homo sapiens OX=9606 GN=DDX46 PE=1 SV=2	1	1627.89	1.047	78.9	98.5	111.6	144	82.6	84.4	602551	752642	852037	1.09998e+06	631153	644420	360592	609106	852037	794517	342785	415124	High	High	High	High	High	High	High	0.000216	7.375e-08	72	43.36
[R].TFSLKGMTTK.[L]	1xBiotin [K5]	6	O95219	O95219 [352-361]	O95219 1xBiotin [K356]	Sorting nexin-4 OS=Homo sapiens OX=9606 GN=SNX4 PE=1 SV=1	1	1339.67	1.047	89	84.8	116.1	115.6	121.6	72.8	60481.1	57674.1	78941.3	78627.4	82687.5	49526.2	36194.5	46675.1	78941.3	56792.5	44908.3	31903.9	High	High	High	High	High	High	High	0.000216	3.222e-05	50	42.54
[K].NKFDVQK.[A]	1xBiotin [K2]	6	Q9Y450	Q9Y450 [108-114]	Q9Y450 1xBiotin [K109]	HBS1-like protein OS=Homo sapiens OX=9606 GN=HBS1L PE=1 SV=1	1	1104.55	1.047	105.3	90.9	96.2	110.2	106.6	90.8	55638.7	48022	50833.6	58266.2	56366.2	47988.1	33296.6	38863.7	50833.6	42085.6	30613	30913.1	High	High	High	High	High	High	High	0.000216	0.001547	28	32.13
[K].TLQKPVLPLYR.[G]	1xBiotin [K4]	5	Q6XZF7	Q6XZF7 [470-480]	Q6XZF7 1xBiotin [K473]	Dynamin-binding protein OS=Homo sapiens OX=9606 GN=DNMBP PE=1 SV=1	0	1553.89	1.047	67.6	97.9	118.2	93.8	102.5	120.1	11829.9	17119.2	20675.7	16403.6	17922.1	21007.9	7079.52	13854.4	20675.7	11848.3	9733.62	13533	High	High	Peak Found	High	High	High	High	0.000216	0.001487	17	48.47
[K].LNHVAAGLVSPSLKSDTSSK.[E]	1xBiotin [K14]	6	Q05519	Q05519 [198-217]	Q05519 1xBiotin [K211]	Serine/arginine-rich splicing factor 11 OS=Homo sapiens OX=9606 GN=SRSF11 PE=1 SV=1	1	2237.16	1.045	100.5	108.8	97.5	113.7	69.9	109.7	17923.4	19408.4	17385.4	20289.1	12469.7	19564.3	10726.1	15707	17385.4	14654.8	6772.43	12603	High	High	High	High	High	High	High	0.000216	2.103e-05	15	36.99
[K].YELTGKFER.[L]	1xBiotin [K6]	1	P08133	P08133 [76-84]	P08133 1xBiotin [K81]	Annexin A6 OS=Homo sapiens OX=9606 GN=ANXA6 PE=1 SV=3	1	1368.66	1.045	106.2	115.6	76.2	120.8	91.1	90.1	54354.7	59147.3	38999.4	61817.8	46645.3	46112.2	32528.2	47867.3	38999.4	44650.9	25333.5	29704.7	Peak Found	Peak Found	High	Peak Found	Peak Found	Peak Found	High	0.000216	0.0006059	20	40.86
[R].ATVASSTQKFQDLGVK.[N]	1xBiotin [K]	4	Q9UHD8	Q9UHD8 [54-69]	Q9UHD8 1xBiotin [K]	Septin-9 OS=Homo sapiens OX=9606 GN=SEPTIN9 PE=1 SV=2	1	1905.97	1.044	112.1	109.8	62.7	158.9	114.6	41.9	15770.7	15457.6	8818.04	22367.4	16132.8	5895.03	9437.84	12509.7	8818.04	16155.9	8761.85		High	High	High	High	Peak Found	Not Found	High	0.000216	3.188e-05	33	43.53
[K].ETLSKTR.[Q]	1xBiotin [K5]	1	Q8WVM7	Q8WVM7 [906-912]	Q8WVM7 1xBiotin [K910]	Cohesin subunit SA-1 OS=Homo sapiens OX=9606 GN=STAG1 PE=1 SV=3	1	1060.55	1.043	122.6	83.3	92.6	86.8	108.3	106.4	23805.3	16160.5	17966.6	16857.3	21029.6	20646.2	14246.1	13078.5	17966.6	12176	11421.4	13300	High	Peak Found	Peak Found	Peak Found	Peak Found	Peak Found	High	0.001762	0.02129	6	23.83
[R].TEISKTR.[G]	1xBiotin [K5]	4	Q14315	Q14315 [2191-2197]	Q14315 1xBiotin [K2195]	Filamin-C OS=Homo sapiens OX=9606 GN=FLNC PE=1 SV=3	1	1060.55	1.043	122.6	83.3	92.6	86.8	108.3	106.4	23805.3	16160.5	17966.6	16857.3	21029.6	20646.2	14246.1	13078.5	17966.6	12176	11421.4	13300	Peak Found	High	High	Peak Found	High	High	High	0.0005305	0.004794	15	23.83
[K].VAVATPAKK.[A]	1xBiotin [K]	3	P19338	P19338 [72-80]	P19338 1xBiotin [K]	Nucleolin OS=Homo sapiens OX=9606 GN=NCL PE=1 SV=3	1	1110.63	1.042	119.1	102.9	75.5	58.7	124.1	119.6	22078.1	19073.1	13991.1	10877.4	22998.3	22165	13212.5	15435.7	13991.1	7856.7	12490.6	14278.3	High	High	Peak Found	Peak Found	Peak Found	High	High	0.000216	0.001274	42	26.25
[-].MQNVINTVKGK.[A]	1xAcetyl [N-Term]; 1xBiotin [K9]	1	Q9NT62	Q9NT62 [1-11]	Q9NT62 1xAcetyl [N-Term]; 1xBiotin [K9]	Ubiquitin-like-conjugating enzyme ATG3 OS=Homo sapiens OX=9606 GN=ATG3 PE=1 SV=1	1	1499.77	1.039	90	110.2	94.2	108.3	114.5	82.7	11571.1	14166	12100.4	13923.5	14719.2	10624	6924.66	11464.4	12100.4	10057	7994.15	6843.82	Peak Found	Peak Found	High	Peak Found	Peak Found	Peak Found	High	0.000216	0.0002472	39	54.27
[R].DETDSKTASPWK.[S]	1xBiotin [K6]	6	Q13813	Q13813 [1182-1193]	Q13813 1xBiotin [K1187]	Spectrin alpha chain, non-erythrocytic 1 OS=Homo sapiens OX=9606 GN=SPTAN1 PE=1 SV=3	1	1590.71	1.038	88.2	119.1	95.2	100.5	98.1	98.9	29089.5	39267.5	31403.5	33147	32352.9	32608.1	17408.4	31778.8	31403.5	23942.1	17571.1	21005.6	High	High	High	High	High	High	High	0.000216	9.944e-06	55	34.9
[R].LSDKGLK.[A]	1xBiotin [K4]	14	Q00839	Q00839 [25-31]	Q00839 1xBiotin [K28]	Heterogeneous nuclear ribonucleoprotein U OS=Homo sapiens OX=9606 GN=HNRNPU PE=1 SV=6	1	986.534	1.038	84.8	121.4	88.2	87.5	126	92	87384.4	125109	90896.9	90197.3	129851	94828.6	52294.6	101249	90896.9	65149.3	70523	61087	High	High	High	High	High	High	High	0.000216	0.0007166	19	27.8
[R].YGDGPRPPKMAR.[Y]	1xBiotin [K9]	1	Q08211	Q08211 [1155-1166]	Q08211 1xBiotin [K1163]	ATP-dependent RNA helicase A OS=Homo sapiens OX=9606 GN=DHX9 PE=1 SV=4	1	1570.76	1.038	117.4	100.3	74.7	92.6	110.9	104.1	34868.9	29792.1	22199.9	27494.9	32933.5	30916.6	20867	24110.5	22199.9	19859.5	17886.5	19916	Peak Found	Peak Found	High	Peak Found	Peak Found	Peak Found	High	0.0005305	0.005739	7	27.37
[K].AGKGGPTPQEAIQR.[L]	1xBiotin [K3]	5	Q9H444	Q9H444 [15-28]	Q9H444 1xBiotin [K17]	Charged multivesicular body protein 4b OS=Homo sapiens OX=9606 GN=CHMP4B PE=1 SV=1	1	1635.83	1.037	99.7	107.1	82.1	102.5	111	97.7	12141.9	13038.6	9992.17	12477	13514.7	11897.3	7266.25	10552	9992.17	9012.09	7339.94	7664.02	High	High	High	High	High	Peak Found	High	0.000216	0.0002818	22	29.08
[R].IMKAQALR.[D]	1xBiotin [K3]	12	P08238	P08238 [605-612]	P08238 1xBiotin [K607]	Heat shock protein HSP 90-beta OS=Homo sapiens OX=9606 GN=HSP90AB1 PE=1 SV=4	1	1156.63	1.036	118.6	95.5	82.7	92.5	111.8	99	1.08936e+06	877439	759292	849238	1.02651e+06	908931	651920	710103	759292	613403	557505	585518	High	High	High	High	High	High	High	0.000216	5.598e-05	51	32.68
[R].LMKLENSIIPVHK.[Q]	1xBiotin [K3]; 1xOxidation [M2]	5	Q9UPT5	Q9UPT5 [53-65]	Q9UPT5 1xBiotin [K55]	Exocyst complex component 7 OS=Homo sapiens OX=9606 GN=EXOC7 PE=1 SV=3	1	1763.95	1.034	96.9	95.7	101.3	100.2	95.4	110.6	19770.6	19516.7	20660.9	20441.2	19454.6	22562.6	11831.6	15794.7	20660.9	14764.7	10566	14534.4	High	High	High	High	Peak Found	High	High	0.000216	0.0005211	29	40
[R].GNLKQVR.[I]	1xBiotin [K4]	2	Q8WXF1	Q8WXF1 [5-11]	Q8WXF1 1xBiotin [K8]	Paraspeckle component 1 OS=Homo sapiens OX=9606 GN=PSPC1 PE=1 SV=1	1	1040.57	1.033	108.8	109.6	78.4	94.3	113.2	95.8	56952	57367.5	41029.1	49388.9	59262	50150.9	34082.5	46427	41029.1	35673.5	32185.7	32306.3	Peak Found	High	Peak Found	Peak Found	Peak Found	High	High	0.001206	0.0175	10	27.08
[K].SKVVGDR.[E]	1xBiotin [K2]	3	O43399	O43399 [176-182]	O43399 1xBiotin [K177]	Tumor protein D54 OS=Homo sapiens OX=9606 GN=TPD52L2 PE=1 SV=2	1	986.509	1.033	97.3	102.3	91.2	95.7	119.4	94.2	20520.4	21568.7	19230.4	20173.2	25170.6	19857	12280.3	17455.3	19230.4	14571.1	13670.4	12791.6	Peak Found	High	High	Peak Found	High	Peak Found	High	0.0004084	0.003155	26	22.84
[K].VKGSLGATGEIK.[G]	1xBiotin [K2]	5	Q09666	Q09666 [5461-5472]	Q09666 1xBiotin [K5462]	Neuroblast differentiation-associated protein AHNAK OS=Homo sapiens OX=9606 GN=AHNAK PE=1 SV=2	1	1385.75	1.033	109.4	72.9	104.5	75.3	133.1	104.7	15454.9	10308.6	14772.9	10643.6	18805.6	14800.8	9248.85	8342.61	14772.9	7687.88	10213.5	9534.4	High	High	High	High	Peak Found	High	High	0.000216	0.001444	12	31.98
[R].EGAQLKK.[V]	1xBiotin [K6]	5	O00401	O00401 [415-421]	O00401 1xBiotin [K420]	Neural Wiskott-Aldrich syndrome protein OS=Homo sapiens OX=9606 GN=WASL PE=1 SV=2	1	999.529	1.032	94.1	117.4	89.3	101.3	105.6	92.2	25016.3	31184.7	23738.8	26916.2	28072.5	24509	14970.8	25237.5	23738.8	19441.6	15246.4	15788.3	High	High	Peak Found	High	High	High	High	0.0005305	0.004523	11	22.85
[K].SVGPDFGKK.[R]	1xBiotin [K8]	1	P78527	P78527 [2695-2703]	P78527 1xBiotin [K2702]	DNA-dependent protein kinase catalytic subunit OS=Homo sapiens OX=9606 GN=PRKDC PE=1 SV=3	1	1160.58	1.032	89.3	104.7	112.3	109.7	115.9	68	5829.22	6830.74	7329.87	7159.85	7563.23	4436	3488.46		7329.87	5171.55			Peak Found	Not Found	High	Peak Found	Not Found	Not Found	High	0.001617	0.01972	9	33.11
[R].TKIDWNK.[I]	1xBiotin [K2]	1	P47755	P47755 [267-273]	P47755 1xBiotin [K268]	F-actin-capping protein subunit alpha-2 OS=Homo sapiens OX=9606 GN=CAPZA2 PE=1 SV=3	1	1130.57	1.031	90.8	87.1	114.9	107	81.7	118.5	18904.9	18138.1	23935.8	22281.9	17022.1	24687.3	11313.5	14679	23935.8	16094.2	9244.83	15903.1	Peak Found	High	Peak Found	Peak Found	Peak Found	Peak Found	High	0.00287	0.03247	4	34.03
[K].YKAEILK.[K]	1xBiotin [K2]	4	Q96FJ0	Q96FJ0 [143-149]	Q96FJ0 1xBiotin [K144]	AMSH-like protease OS=Homo sapiens OX=9606 GN=STAMBPL1 PE=1 SV=2	1	1090.6	1.03	94.5	114.6	84.8	126.4	82.5	97.3	70618.2	85663.1	63412.4	94508.4	61647.6	72746	42261	69326.3	63412.4	68263.2	33481.3	46861.7	Peak Found	Peak Found	High	High	Peak Found	High	High	0.000216	0.0005795	35	34.65
[R].GFVPEKNFR.[V]	1xBiotin [K6]	9	Q9Y2W1	Q9Y2W1 [514-522]	Q9Y2W1 1xBiotin [K519]	Thyroid hormone receptor-associated protein 3 OS=Homo sapiens OX=9606 GN=THRAP3 PE=1 SV=2	1	1319.66	1.028	117.3	96.6	87.5	100	108.7	89.9	149429	123128	111461	127439	138540	114615	89424.8	99645.9	111461	92049.3	75242.5	73833	High	High	High	High	High	High	High	0.000216	0.001312	12	40.42
[R].SKPSFHAPEPK.[A]	1xBiotin [K2]	2	O95819	O95819 [547-557]	O95819 1xBiotin [K548]	Mitogen-activated protein kinase kinase kinase kinase 4 OS=Homo sapiens OX=9606 GN=MAP4K4 PE=1 SV=2	0	1450.71	1.028	110.1	84.8	97	113.1	109.2	85.8	20029	15428.9	17656.4	20582.2	19872.1	15615.8	11986.2	12486.5	17656.4	14866.5	10792.7	10059.4	Peak Found	High	High	Peak Found	Peak Found	Peak Found	High	0.000216	0.0007297	12	30.19
[R].AYFNEKMSILQK.[G]	1xBiotin [K6]	6	Q13206	Q13206 [550-561]	Q13206 1xBiotin [K555]	Probable ATP-dependent RNA helicase DDX10 OS=Homo sapiens OX=9606 GN=DDX10 PE=1 SV=2	1	1697.84	1.026	91.7	114.4	90.5	102.6	108	92.9	35175.6	43884.7	34744.8	39356.5	41429.8	35647.4	21050.6	35515.5	34744.8	28427.2	22500.9	22963.5	High	High	High	High	High	Peak Found	High	0.000216	5.5e-06	31	49.26
[K].KTFFEELAVEDK.[Q]	1xBiotin [K1]	10	Q8NE71	Q8NE71 [39-50]	Q8NE71 1xBiotin [K39]	ATP-binding cassette sub-family F member 1 OS=Homo sapiens OX=9606 GN=ABCF1 PE=1 SV=2	1	1681.81	1.025	114.1	100.5	79.9	103	78.9	123.6	47128.7	41533	32987	42558.3	32610	51040.1	28203.8	33612.2	32987	30739.8	17710.8	32879.1	High	High	High	High	High	High	High	0.000216	8.743e-08	62	50.88
[K].MSTLEKSK.[L]	1xBiotin [K]; 1xOxidation [M1]	4	Q9UEE9	Q9UEE9 [238-245]	Q9UEE9 1xBiotin [K]	Craniofacial development protein 1 OS=Homo sapiens OX=9606 GN=CFDP1 PE=1 SV=1	1	1165.56	1.024	116	80.9	92.1	94.4	82.5	134.1	10492	7318.21	8333.89	8537	7466.09	12131.5	6278.84	5922.56	8333.89	6166.26	4054.9	7814.91	High	High	High	High	Peak Found	Peak Found	High	0.000216	0.002877	10	23.17
[R].SPFLQKQLTQPETHFGR.[E]	1xBiotin [K6]	12	Q9UJU6	Q9UJU6 [283-299]	Q9UJU6 1xBiotin [K288]	Drebrin-like protein OS=Homo sapiens OX=9606 GN=DBNL PE=1 SV=1	1	2240.13	1.023	92.4	89.1	127.9	100.7	98.7	91.2	75277.4	72544.7	104160	82006.5	80347.8	74235.3	45049.2	58709.7	104160	59233.1	43637.6	47821.1	High	High	High	High	High	High	High	0.000216	1.614e-07	36	42.6
[K].EVLLKTNLSGR.[Q]	1xBiotin [K5]	6	Q6IN85	Q6IN85 [729-739]	Q6IN85 1xBiotin [K733]	Serine/threonine-protein phosphatase 4 regulatory subunit 3A OS=Homo sapiens OX=9606 GN=PPP4R3A PE=1 SV=1	1	1455.8	1.023	91.8	107.3	91.1	108.2	91.8	109.8	23248.3	27162.5	23050	27388.1	23250.7	27783.7	13912.8	21982.3	23050	19782.4	12627.7	17897.8	High	High	High	High	High	High	High	0.000216	0.0005856	25	40.97
[K].SKVVVTEK.[A]	1xBiotin [K2]	11	Q99733	Q99733 [139-146]	Q99733 1xBiotin [K140]	Nucleosome assembly protein 1-like 4 OS=Homo sapiens OX=9606 GN=NAP1L4 PE=1 SV=1	1	1115.61	1.022	114.3	98.9	82.4	91.2	111.9	101.1	118803	102782	85662.5	94795.3	116304	105091	71096.8	83180.1	85662.5	68470.5	63165.5	67697.5	High	High	High	High	High	High	High	0.000216	0.0002096	37	26.8
[K].YKEALLGR.[V]	1xBiotin [K2]	2	P52565	P52565 [51-58]	P52565 1xBiotin [K52]	Rho GDP-dissociation inhibitor 1 OS=Homo sapiens OX=9606 GN=ARHGDIA PE=1 SV=3	1	1175.62	1.022	124.4	79	91.7	93.7	87.9	123.3	78816.6	50026.1	58096.4	59391.8	55677.9	78110.7	47167.2	40485.7	58096.4	42898.6	30239.2	50317.6	Peak Found	High	Peak Found	Peak Found	High	Peak Found	High	0.000216	0.0001726	41	37.12
[R].NSATFKSFEDR.[V]	1xBiotin [K6]	2	O43399	O43399 [160-170]	O43399 1xBiotin [K165]	Tumor protein D54 OS=Homo sapiens OX=9606 GN=TPD52L2 PE=1 SV=2	1	1527.69	1.022	121	86.4	87.8	109.1	107.4	88.3	9359.74	6682.14	6789.77	8437.12	8303.48	6828.66	5601.27	5407.79		6094.12	4509.69		High	Peak Found	High	Peak Found	Peak Found	Not Found	High	0.000216	0.00167	6	37.97
[K].NTKEMFGGFFK.[S]	1xBiotin [K3]	5	Q9Y5X3	Q9Y5X3 [178-188]	Q9Y5X3 1xBiotin [K180]	Sorting nexin-5 OS=Homo sapiens OX=9606 GN=SNX5 PE=1 SV=1	1	1531.71	1.022	81.7	84.8	133.2	136.1	112.5	51.6	11554.3	11980.5	18834.6	19240.3	15905.9	7295.3	6914.58	9695.69	18834.6	13897.3	8638.61		High	High	High	High	High	Not Found	High	0.000216	0.0009618	21	52.42
[K].EGVLYVGSKTK.[E]	1xBiotin [K11]	11	P37840	P37840 [35-45]	P37840 1xBiotin [K45]	Alpha-synuclein OS=Homo sapiens OX=9606 GN=SNCA PE=1 SV=1	1	1406.73	1.021	132	91.5	73	87.8	93.4	122.3	114667	79433.9	63417.5	76215.5	81129.3	106183	68621.7	64285.1	63417.5	55050.3	44062	68401.4	High	High	High	High	High	High	High	0.000216	0.0005684	42	36.22
[K].FNFSGSKVQTPEVDVK.[G]	1xBiotin [K7]	5	Q09666	Q09666 [3357-3372]	Q09666 1xBiotin [K3363]	Neuroblast differentiation-associated protein AHNAK OS=Homo sapiens OX=9606 GN=AHNAK PE=1 SV=2	1	2007.98	1.021	79.2	114	108.2	99.6	80.9	118	15777.3	22705.7	21561.8	19850	16111.4	23514.1	9441.8	18375.5	21561.8	14337.6	8750.23	15147.4	High	High	High	High	High	Peak Found	High	0.000216	7.501e-05	28	43.23
[K].SGPTVTKVVTVVTTK.[K]	1xBiotin [K7]	4	Q7L014	Q7L014 [257-271]	Q7L014 1xBiotin [K263]	Probable ATP-dependent RNA helicase DDX46 OS=Homo sapiens OX=9606 GN=DDX46 PE=1 SV=2	1	1742.97	1.021	77.4	141.9	92.9	79.1	108.4	100.3	12315.9	22577	14770.7	12574.1	17239.3	15960.8	7370.35	18271.4	14770.7	9082.23	9362.79	10281.7	Peak Found	High	High	High	Peak Found	High	High	0.000216	5.915e-05	34	44.48
[K].ITKVFDFAGEEVR.[V]	1xBiotin [K3]	5	Q9UEE9	Q9UEE9 [165-177]	Q9UEE9 1xBiotin [K167]	Craniofacial development protein 1 OS=Homo sapiens OX=9606 GN=CFDP1 PE=1 SV=1	1	1736.87	1.019	93.8	103.2	98.8	100.7	168.8	34.7	12450.1	13701.6	13122.7	13372.2	22415.1	4614.26	7450.65	11088.5	13122.7	9658.71	12173.8		High	High	High	High	High	Not Found	High	0.000216	7.831e-05	22	49.15
[R].SKTALYVTPLDR.[V]	1xBiotin [K2]	1	Q9UFW8	Q9UFW8 [15-26]	Q9UFW8 1xBiotin [K16]	CGG triplet repeat-binding protein 1 OS=Homo sapiens OX=9606 GN=CGGBP1 PE=1 SV=2	1	1589.84	1.018	97	79.1	114.8	85.3	143.2	80.6	12549.4	10242.6	14854.3	11044.3	18537.3	10430	7510.13	8289.25	14854.3	7977.26	10067.8	6718.81	Peak Found	Peak Found	High	Peak Found	Peak Found	Peak Found	High	0.0005305	0.005718	13	42.61
[R].GVLHTFSPSPKLQNSASATALVSR.[T]	1xBiotin [K11]	3	Q86YP4	Q86YP4 [540-563]	Q86YP4 1xBiotin [K550]	Transcriptional repressor p66-alpha OS=Homo sapiens OX=9606 GN=GATAD2A PE=1 SV=1	1	2694.4	1.018	116.6	107.9	87.6	109.8	18	160	25163.1	23277.7	18902.3	23694.8	3882.87	34508.3	15058.7	18838.4	18902.3	17114.7		22229.6	Peak Found	High	Peak Found	Peak Found	High	High	High	0.000216	3.269e-05	21	43.54
[R].SKDWYK.[T]	1xBiotin [K2]	1	Q9BX66	Q9BX66 [391-396]	Q9BX66 1xBiotin [K392]	Sorbin and SH3 domain-containing protein 1 OS=Homo sapiens OX=9606 GN=SORBS1 PE=1 SV=3	1	1052.49	1.018	93.2	88.1	118.7	98.8	111.5	89.7	28043.2	26531.5	35720	29743.4	33549.6	27006.4	16782.2	21471.7	35720	21483.6	18221.1	17397.1	Peak Found	Peak Found	High	Peak Found	Peak Found	Peak Found	High	0.001206	0.01271	30	33.9
[R].KMGAMAKPDCIITCDGK.[N]	1xBiotin [K1]; 2xCarbamidomethyl [C10; C14]; 1xOxidation [M5]	1	Q01469	Q01469 [34-50]	Q01469 1xBiotin [K34]	Fatty acid-binding protein 5 OS=Homo sapiens OX=9606 GN=FABP5 PE=1 SV=3	1	2137.96	1.017	107.4	126	54	87	54.9	170.7	11371.9	13346.2	5716.87	9212.64	5816.39	18080.6	6805.46	10800.9		6654.28		11647.2	Peak Found	Peak Found	Not Found	Peak Found	Not Found	High	High	0.000216	6.079e-05	9	31.18
[K].FINYVKNCFR.[M]	1xBiotin [K6]; 1xCarbamidomethyl [C8]	6	P06748	P06748 [268-277]	P06748 1xBiotin [K273]	Nucleophosmin OS=Homo sapiens OX=9606 GN=NPM1 PE=1 SV=2	1	1586.76	1.017	98.2	85.6	111.3	94.8	110.4	99.8	18165.3	15842.7	20593.2	17536	20433.2	18466.2	10870.9	12821.4	20593.2	12666.3	11097.4	11895.6	High	High	High	High	High	High	High	0.000216	3.518e-05	27	44.95
[-].MQSNKTFNLEK.[Q]	1xAcetyl [N-Term]; 1xBiotin [K5]; 1xOxidation [M1]	6	Q15233	Q15233 [1-11]	Q15233 1xAcetyl [N-Term]; 1xBiotin [K5]	Non-POU domain-containing octamer-binding protein OS=Homo sapiens OX=9606 GN=NONO PE=1 SV=4	1	1623.75	1.016	120	101.7	71.9	100.2	84.3	121.9	51223.2	43423.8	30697.7	42762.3	35967.4	52034.2	30654.1	35142.5	30697.7	30887.1	19534.2	33519.5	High	High	High	High	High	High	High	0.000216	3.713e-05	52	39.73
[R].GANLKDYYSR.[K]	1xBiotin [K5]	11	Q08211	Q08211 [142-151]	Q08211 1xBiotin [K146]	ATP-dependent RNA helicase A OS=Homo sapiens OX=9606 GN=DHX9 PE=1 SV=4	1	1412.66	1.015	102.5	97.9	98.6	100.1	120.4	80.6	144762	138216	139258	141317	169995	113805	86631.8	111857	139258	102073	92325.9	73311.1	High	High	High	High	High	High	High	0.000216	6.852e-05	39	36.41
[R].AKVEYR.[E]	1xBiotin [K2]	2	O60341	O60341 [116-121]	O60341 1xBiotin [K117]	Lysine-specific histone demethylase 1A OS=Homo sapiens OX=9606 GN=KDM1A PE=1 SV=2	1	991.503	1.014	122.8	103.6	74.1	91.8	124.6	83	19264.7	16258.8	11629.3	14406.4	19543.5	13020.3	11528.8	13158.1	11629.3	10405.7	10614.3	8387.45	Peak Found	High	Peak Found	Peak Found	High	Peak Found	High	0.002993	0.03544	10	25.09
[K].LMAKMGFR.[E]	1xBiotin [K4]; 1xOxidation [M]	8	Q8N1G2	Q8N1G2 [94-101]	Q8N1G2 1xBiotin [K97]	Cap-specific mRNA (nucleoside-2'-O-)-methyltransferase 1 OS=Homo sapiens OX=9606 GN=CMTR1 PE=1 SV=1	1	1195.58	1.013	104.4	95.7	84	97	83.9	135	52050.9	47701.8	41869.5	48331.7	41826.9	67271.9	31149.5	38604.6	41869.5	34909.9	22716.5	43335.4	High	High	High	High	High	High	High	0.0004084	0.003209	19	37.11
[K].DYVKGFGGK.[F]	1xBiotin [K4]	9	Q14247	Q14247 [227-235]	Q14247 1xBiotin [K230]	Src substrate cortactin OS=Homo sapiens OX=9606 GN=CTTN PE=1 SV=2	1	1196.58	1.013	101.8	65	124.8	98.7	126.4	83.4	72865.7	46520.8	89336.2	70626.8	90472.6	59685.5	43605.9	37648.8	89336.2	51013.6	49136.4	38448.4	High	High	High	High	High	High	High	0.000216	0.0009793	13	35.8
[K].SPQVKPASTMGMGPLGKGAGPVPPGK.[V]	1xBiotin [K17]; 1xOxidation [M]	3	Q13428	Q13428 [503-528]	Q13428 1xBiotin [K519]	Treacle protein OS=Homo sapiens OX=9606 GN=TCOF1 PE=1 SV=3	1	2688.37	1.011	128.6	106.7	60.2	113.8	82.9	107.8	15735.8	13061.1	7374.09	13928.9	10143.3	13200.3	9416.99	10570.2	7374.09	10060.8	5508.93	8503.4	High	Peak Found	High	High	Peak Found	Peak Found	High	0.000216	0.002471	25	35.37
[K].EGATKFGSQASQK.[A]	1xBiotin [K5]	6	Q8N6T3	Q8N6T3 [227-239]	Q8N6T3 1xBiotin [K231]	ADP-ribosylation factor GTPase-activating protein 1 OS=Homo sapiens OX=9606 GN=ARFGAP1 PE=1 SV=2	1	1564.74	1.01	90.8	111.7	99.5	100.5	94.2	103.2	32244.9	39637.3	35331.6	35690.5	33432.1	36636.7	19296.7	32078.1	35331.6	25779.2	18157.2	23600.7	High	High	High	High	High	High	High	0.000216	0.0006599	16	28.55
[R].LGGHGPSFPLKGITEQQK.[E]	1xBiotin [K11]	5	P13010	P13010 [185-202]	P13010 1xBiotin [K195]	X-ray repair cross-complementing protein 5 OS=Homo sapiens OX=9606 GN=XRCC5 PE=1 SV=3	1	2120.1	1.008	77.7	75.5	139.6	129.6	101.5	76.1	17404.4	16915.2	31265.7	29039.5	22734.7	17054.8	10415.5	13689.3	31265.7	20975.2	12347.4	10986.4	High	High	High	High	Peak Found	Peak Found	High	0.000216	5.569e-05	23	41.78
[K].LQENLKK.[T]	1xBiotin [K]	9	Q9C0C9	Q9C0C9 [860-866]	Q9C0C9 1xBiotin [K]	(E3-independent) E2 ubiquitin-conjugating enzyme OS=Homo sapiens OX=9606 GN=UBE2O PE=1 SV=3	1	1098.6	1.008	109	104.3	88.1	109.9	97.2	91.6	73197.6	70042.5	59163.6	73796.3	65310.3	61512.8	43804.6	56684.7	59163.6	53303	35470.6	39625.5	Peak Found	High	High	High	High	High	High	0.0005305	0.005328	25	26.99
[K].LKVIAQQVQLQQQQEQVR.[L]	1xBiotin [K2]	2	Q01664	Q01664 [188-205]	Q01664 1xBiotin [K189]	Transcription factor AP-4 OS=Homo sapiens OX=9606 GN=TFAP4 PE=1 SV=2	1	2390.3	1.007	71.2	90.3	150.6	113	103.1	71.7	4299.71	5452.02	9089.58	6823.3	6223.67	4329.41			9089.58				High	Not Found	High	Not Found	Not Found	Not Found	High	0.000216	0.001912	16	39.81
[K].LASLPGGVLKTSSINLVSSNAQHTCK.[E]	1xBiotin [K10]; 1xCarbamidomethyl [C25]	6	Q6ZVF9	Q6ZVF9 [410-435]	Q6ZVF9 1xBiotin [K419]	G protein-regulated inducer of neurite outgrowth 3 OS=Homo sapiens OX=9606 GN=GPRIN3 PE=2 SV=2	1	2908.5	1.005	78.4	113.1	110.8	62.9	111.3	123.6	22872.2	32995.9	32302.4	18338.5	32447.8	36039.4	13687.7	26703.2	32302.4	13245.9	17622.7	23216	High	High	High	High	High	High	High	0.000216	7.639e-05	38	48.43
[K].GLYIAKQATGGAAK.[V]	1xBiotin [K6]	11	Q8N0X7	Q8N0X7 [476-489]	Q8N0X7 1xBiotin [K481]	Spartin OS=Homo sapiens OX=9606 GN=SPART PE=1 SV=1	1	1574.84	1.004	99.7	92.2	108.7	102.8	109.1	87.4	335517	310202	365678	345839	367002	293943	200788	251043	365678	249799	199322	189353	High	High	High	High	High	High	High	0.000216	2.228e-09	77	36.05
[R].EGMKNTSYVLK.[H]	1xBiotin [K4]; 1xOxidation [M3]	4	Q8ND82	Q8ND82 [164-174]	Q8ND82 1xBiotin [K167]	Zinc finger protein 280C OS=Homo sapiens OX=9606 GN=ZNF280C PE=1 SV=1	1	1511.72	1.003	88.7	101.4	97.4	76.1	97.7	138.6	22526.3	25740	24732.4	19331.5	24809.1	35182.7	13480.7	20831.1	24732.4	13963.1	13474	22664.1	Peak Found	Peak Found	High	High	High	High	High	0.000216	0.0001652	30	32.53
[R].QPDISCILGTGGKSPR.[L]	1xBiotin [K13]; 1xCarbamidomethyl [C6]	1	P57740	P57740 [73-88]	P57740 1xBiotin [K85]	Nuclear pore complex protein Nup107 OS=Homo sapiens OX=9606 GN=NUP107 PE=1 SV=1	1	1911.94	1.002	93.1	129	79.5	82.6	129.3	86.5	5047.16	6993.46	4310.61	4481.57	7009.9	4693.09	3020.44		4310.61				Peak Found	Not Found	High	Not Found	Not Found	Not Found	High	0.0004084	0.003479	12	51.73
[K].VPVDEFDGKVTYGQK.[R]	1xBiotin [K9]	12	Q92499	Q92499 [679-693]	Q92499 1xBiotin [K687]	ATP-dependent RNA helicase DDX1 OS=Homo sapiens OX=9606 GN=DDX1 PE=1 SV=2	1	1907.92	1.002	115	106.4	87.7	108.1	67.5	115.3	74756.6	69158.1	56979.9	70256.2	43862.1	74896	44737.5	55969	56979.9	50745.9	23821.9	48246.7	High	High	High	High	High	High	High	0.000216	3.557e-07	76	40.76
[M].ALHVPKAPGFAQMLK.[E]	1xAcetyl [N-Term]; 1xBiotin [K]	5	P50990	P50990 [2-16]	P50990 1xAcetyl [N-Term]; 1xBiotin [K]	T-complex protein 1 subunit theta OS=Homo sapiens OX=9606 GN=CCT8 PE=1 SV=4	1	1876	1.001	92.9	103.2	129.1	106.2	129.2	39.4	16186.6	17977.9	22490.2	18510.2	22511.1	6864	9686.76	14549.3	22490.2	13369.9	12226		Peak Found	High	High	High	Peak Found	Not Found	High	0.0005305	0.00481	7	53.21
[R].LQIKPR.[S]	1xBiotin [K4]	4	Q9NYK1	Q9NYK1 [116-121]	Q9NYK1 1xBiotin [K119]	Toll-like receptor 7 OS=Homo sapiens OX=9606 GN=TLR7 PE=1 SV=1	0	980.571	1.001	112.4	89.4	97	112.5	83.6	105	38750.5	30811.5	33439.8	38771.6	28804.5	36201	23189.9	24935.5	33439.8	28004.7	15644	23320	High	High	High	Peak Found	High	Peak Found	High	0.001014	0.009385	9	33.18
[R].VVSEDTSHYILIKGIQAK.[T]	1xBiotin [K]	5	P28715	P28715 [281-298]	P28715 1xBiotin [K]	DNA excision repair protein ERCC-5 OS=Homo sapiens OX=9606 GN=ERCC5 PE=1 SV=3	1	2227.18	1	109.8	109.1	111.2	123	109.8	37.1	16493.2	16389.3	16708.2	18480.5	16501.3	5568.41	9870.24	13263.7	16708.2	13348.4	8962.01		High	High	High	High	Peak Found	High	High	0.000216	0.001148	8	43.73
[K].SNKDGGNQEVEIAR.[C]	1xBiotin [K3]	6	P13861	P13861 [316-329]	P13861 1xBiotin [K318]	cAMP-dependent protein kinase type II-alpha regulatory subunit OS=Homo sapiens OX=9606 GN=PRKAR2A PE=1 SV=2	1	1742.81	1	95.1	92.8	119.1	95.2	93.5	104.3	10538.8	10280.3	13195	10541.3	10357	11553.9	6306.84	8319.78	13195	7613.94	5624.97	7442.8	High	High	High	High	High	High	High	0.000216	0.0002081	10	28.53
[K].LGLKPLEVNAIK.[K]	1xBiotin [K4]	12	O43290	O43290 [130-141]	O43290 1xBiotin [K133]	U4/U6.U5 tri-snRNP-associated protein 1 OS=Homo sapiens OX=9606 GN=SART1 PE=1 SV=1	0	1520.89	1	113.2	91.3	96.7	123.9	96.7	78.1	229533	185112	196094	251186	196064	158231	137363	149809	196094	181431	106484	101930	High	High	High	High	High	High	High	0.000216	1.098e-06	60	47.67
[R].LKPPTLIHGQAPSAGLPSQKPK.[E]	1xBiotin [K2]	14	Q9H6Z4	Q9H6Z4 [144-165]	Q9H6Z4 1xBiotin [K145]	Ran-binding protein 3 OS=Homo sapiens OX=9606 GN=RANBP3 PE=1 SV=1	0	2491.39	0.999	87.8	94.9	116.8	116.6	85.4	98.5	178190	192567	237050	236707	173213	199882	106636	155843	237050	170973	94073.3	128761	High	High	High	High	High	High	High	0.000216	3.486e-05	15	34.45
[R].DLYDAGVKR.[K]	1xBiotin [K8]	2	P07355	P07355 [197-205]	P07355 1xBiotin [K204]	Annexin A2 OS=Homo sapiens OX=9606 GN=ANXA2 PE=1 SV=2	1	1262.62	0.998	85.2	102	111.7	101.8	92.5	106.7	10891.5	13035.5	14266	13012.2	11818.2	13634.9	6517.95	10549.5	14266	9398.69	6418.57	8783.38	Peak Found	Peak Found	Peak Found	High	Peak Found	High	High	0.000216	0.002563	16	35.14
[K].GTEASTKNIFGR.[Y]	1xBiotin [K7]	6	Q96JB5	Q96JB5 [77-88]	Q96JB5 1xBiotin [K83]	CDK5 regulatory subunit-associated protein 3 OS=Homo sapiens OX=9606 GN=CDK5RAP3 PE=1 SV=2	1	1506.74	0.998	105.8	93.1	86.1	92.9	141.2	80.9	16828.5	14808.5	13695.9	14781.4	22458.3	12875.8	10070.9	11984.3	13695.9	10676.6	12197.3	8294.34	High	High	High	High	High	High	High	0.000216	2.736e-05	41	38.46
[K].GVTAGKIASNVQK.[K]	1xBiotin [K6]	1	O00499	O00499 [8-20]	O00499 1xBiotin [K13]	Myc box-dependent-interacting protein 1 OS=Homo sapiens OX=9606 GN=BIN1 PE=1 SV=1	1	1498.8	0.998	78	98.5	128.8	90.9	105.4	98.3	5130.04	6474.88	8467.16	5976.09	6927.15	6461.97	3070.04	5240.05	8467.16	4316.52		4162.69	Peak Found	Peak Found	High	Peak Found	Not Found	Peak Found	High	0.000216	0.000651	13	31.13
[R].FLVKGAQGGLLR.[K]	1xBiotin [K4]	7	Q6NS38	Q6NS38 [4-15]	Q6NS38 1xBiotin [K7]	DNA oxidative demethylase ALKBH2 OS=Homo sapiens OX=9606 GN=ALKBH2 PE=1 SV=1	1	1484.84	0.998	84.6	113.1	98.3	94	112	98.1	73764.6	98608	85715.2	81947.8	97694	85520.4	44143.9	79802.5	85715.2	59190.7	53058.4	55090.8	High	High	High	High	High	High	High	0.000216	3.42e-05	23	44.86
[M].AAANKGNKPR.[V]	1xAcetyl [N-Term]; 1xBiotin [K5]	6	Q9GZN8	Q9GZN8 [2-11]	Q9GZN8 1xAcetyl [N-Term]; 1xBiotin [K6]	UPF0687 protein C20orf27 OS=Homo sapiens OX=9606 GN=C20orf27 PE=1 SV=3	1	1294.67	0.998	92.5	102.4	86.1	71	155.6	92.3	9520.44	10537.3	8853.84	7307.59	16013.7	9497.99	5697.44	8527.72	8853.84	5278.26	8697.19	6118.44	High	High	High	High	High	High	High	0.000216	0.0009653	8	19.66
[K].AAGAGKVTK.[S]	1xBiotin [K6]	10	P68104	P68104 [445-453]	P68104 1xBiotin [K450]	Elongation factor 1-alpha 1 OS=Homo sapiens OX=9606 GN=EEF1A1 PE=1 SV=1	1	1028.56	0.995	92.7	97.9	76.7	76.4	166.3	90	420243	443756	347862	346152	753905	407899	251491	359127	347862	250025	409452	262762	High	High	High	High	High	High	High	0.000216	8.058e-05	49	19.6
[K].DKPVSCGLAR.[S]	1xBiotin [K2]; 1xCarbamidomethyl [C6]	1	Q3V6T2	Q3V6T2 [1724-1733]	Q3V6T2 1xBiotin [K1725]	Girdin OS=Homo sapiens OX=9606 GN=CCDC88A PE=1 SV=2	0	1328.64	0.993	112.7	91.6	86.4	85.8	111.9	111.6	23078.1	18759.3	17699.8	17580.9	22914.3	22859	13810.9	15181.7	17699.8	12698.6	12444.9	14725.4	High	Peak Found	Peak Found	Peak Found	Peak Found	Peak Found	High	0.002252	0.02632	5	30.69
[K].VLQKQPLVAK.[L]	1xBiotin [K4]	5	Q05BQ5	Q05BQ5 [106-115]	Q05BQ5 1xBiotin [K109]	MBT domain-containing protein 1 OS=Homo sapiens OX=9606 GN=MBTD1 PE=1 SV=2	1	1349.8	0.99	87.5	104	103.7	115.6	86.6	102.7	17300	20565.4	20518	22852.3	17118.5	20305.5	10353	16643.4	20518	16506.2	9297.21	13080.5	High	High	High	High	Peak Found	High	High	0.0006974	0.008188	23	34.69
[K].EYFSKHN.[-]	1xBiotin [K5]	4	P32119	P32119 [192-198]	P32119 1xBiotin [K196]	Peroxiredoxin-2 OS=Homo sapiens OX=9606 GN=PRDX2 PE=1 SV=5	1	1150.5	0.99	78.7	86.3	137	77.9	113.1	106.9	14845.7	16268.5	25840.4	14691.7	21324	20160.6	8884.3	13165.9	25840.4	10611.8	11581.3	12987.1	Peak Found	High	High	Peak Found	High	High	High	0.001137	0.01034	16	31.89
[K].DKANMQHR.[Y]	1xBiotin [K2]	1	P31943	P31943 [348-355]	P31943 1xBiotin [K349]	Heterogeneous nuclear ribonucleoprotein H OS=Homo sapiens OX=9606 GN=HNRNPH1 PE=1 SV=4	1	1225.56	0.99	105.6	69.6	118.3	68.8	148	89.7	8243.91	5428.99	9231.17	5372.04	11552.7	7000.45	4933.51	4393.63	9231.17	3880.22	6274.35	4509.57	Peak Found	Peak Found	High	Peak Found	Peak Found	Peak Found	High	0.002018	0.02422	9	18.41
[K].GVLFSSKSAEVCK.[Q]	1xBiotin [K7]; 1xCarbamidomethyl [C12]	6	Q92667	Q92667 [154-166]	Q92667 1xBiotin [K160]	A-kinase anchor protein 1, mitochondrial OS=Homo sapiens OX=9606 GN=AKAP1 PE=1 SV=1	1	1637.8	0.989	95.7	97.2	85	79.6	94.6	148	15352.6	15594.7	13636.2	12772.3	15181	23746.4	9187.62	12620.7	13636.2	9225.4	8244.94	15297	High	High	High	High	High	High	High	0.000216	2.98e-05	21	39.79
[K].VTVTKLGQFR.[V]	1xBiotin [K5]	1	P18887	P18887 [165-174]	P18887 1xBiotin [K169]	DNA repair protein XRCC1 OS=Homo sapiens OX=9606 GN=XRCC1 PE=1 SV=2	1	1374.76	0.988	101.9	94.9	109.5	84.5	108.5	100.7	16423.1	15288.3	17654.2	13623.9	17481	16222	9828.29	12372.7	17654.2	9840.5	9494.1	10449.9	Peak Found	High	Peak Found	Peak Found	Peak Found	Peak Found	High	0.000216	9.435e-05	31	42.47
[R].NKPSDLGTKLQDPR.[I]	1xBiotin [K9]	6	P31948	P31948 [161-174]	P31948 1xBiotin [K169]	Stress-induced-phosphoprotein 1 OS=Homo sapiens OX=9606 GN=STIP1 PE=1 SV=1	1	1794.92	0.988	102.1	78.6	129.9	107.3	100.9	81.2	34161.6	26301.7	43441.3	35894.4	33739	27144.3	20443.8	21285.7	43441.3	25926.5	18323.9	17485.9	High	High	High	Peak Found	High	High	High	0.000216	0.0008466	20	33.32
[R].VLDPSKFLK.[I]	1xBiotin [K6]	2	O43432	O43432 [1046-1054]	O43432 1xBiotin [K1051]	Eukaryotic translation initiation factor 4 gamma 3 OS=Homo sapiens OX=9606 GN=EIF4G3 PE=1 SV=2	1	1272.7	0.987	113	87.9	103.6	87.3	106	102.3	16131.2	12540.3	14781.4	12455.4	15128.8	14595.7	9653.57	10148.7	14781.4	8996.49	8216.57	9402.27	High	High	Peak Found	Peak Found	Peak Found	Peak Found	High	0.0005305	0.005013	9	48
[R].NLFISCKSSHDR.[C]	1xBiotin [K7]; 1xCarbamidomethyl [C6]	9	P42166	P42166 [275-286]	P42166 1xBiotin [K281]	Lamina-associated polypeptide 2, isoform alpha OS=Homo sapiens OX=9606 GN=TMPO PE=1 SV=2	1	1689.78	0.987	105.2	108.6	96.1	107.2	105.7	77.2	32942	34017.2	30082.7	33578.3	33096.2	24188.4	19713.9	27529.8	30082.7	24253.5	17974.8	15581.8	High	High	High	High	High	High	High	0.000216	0.0006711	18	34.84
[K].IVKGIDEDDLLEDK.[L]	1xBiotin [K3]	6	O75486	O75486 [110-123]	O75486 1xBiotin [K112]	Transcription initiation protein SPT3 homolog OS=Homo sapiens OX=9606 GN=SUPT3H PE=1 SV=3	1	1827.9	0.986	96.6	138.5	83.8	88.1	95.3	97.7	18021.6	25835.5	15631.2	16424.7	17775.3	18231	10784.9	20908.4	15631.2	11863.6	9653.9	11744.1	High	High	High	High	High	High	High	0.000216	9.244e-07	40	44.6
[R].GKSGAALSK.[K]	1xBiotin [K2]	4	P09874	P09874 [497-505]	P09874 1xBiotin [K498]	Poly [ADP-ribose] polymerase 1 OS=Homo sapiens OX=9606 GN=PARP1 PE=1 SV=4	1	1044.55	0.986	88.5	109.9	94	84.8	130.1	92.7	12904.2	16023.4	13708.4	12363.8	18972.4	13516.4	7722.41	12967.6	13708.4	8930.35	10304.1	8707.02	High	High	High	Peak Found	High	Peak Found	High	0.001137	0.01048	6	21.79
[M].SALEKSMHLGR.[L]	1xAcetyl [N-Term]; 1xBiotin [K5]; 1xOxidation [M7]	5	Q9Y570	Q9Y570 [2-12]	Q9Y570 1xAcetyl [N-Term]; 1xBiotin [K6]	Protein phosphatase methylesterase 1 OS=Homo sapiens OX=9606 GN=PPME1 PE=1 SV=3	1	1512.73	0.986	130.7	98.9	63.4	91.1	62.4	153.6	50397.5	38129.6	24426.7	35110.4	24073.7	59208	30160	30857.9	24426.7	25360.2	13074.6	38140.8	High	High	High	High	Peak Found	High	High	0.000216	5.535e-05	31	36.9
[R].DTPKYGLIYHASLVGQTSPK.[H]	1xBiotin [K4]	7	Q9Y2X3	Q9Y2X3 [334-353]	Q9Y2X3 1xBiotin [K337]	Nucleolar protein 58 OS=Homo sapiens OX=9606 GN=NOP58 PE=1 SV=1	1	2401.22	0.984	100.6	92.7	102.2	120.3	92.9	91.3	42553	39237	43260.2	50888.8	39323.7	38613.1	25465.5	31754.1	43260.2	36756.9	21357.1	24873.9	High	High	High	High	High	Peak Found	High	0.000216	1.096e-05	18	46.09
[R].SKGQESFK.[K]	1xBiotin [K2]	6	P06748	P06748 [222-229]	P06748 1xBiotin [K223]	Nucleophosmin OS=Homo sapiens OX=9606 GN=NPM1 PE=1 SV=2	1	1136.54	0.982	99.5	100.5	109	81.6	107	102.5	61229.9	61882.5	67083.2	50209.9	65871.3	63081.5	36642.6	50080.9	67083.2	36266.5	35775.3	40636	Peak Found	High	High	High	High	High	High	0.0005305	0.004341	11	24.67
[K].GLWMPLGKEVK.[V]	1xBiotin [K]; 1xOxidation [M4]	2	Q8TA86	Q8TA86 [91-101]	Q8TA86 1xBiotin [K]	Retinitis pigmentosa 9 protein OS=Homo sapiens OX=9606 GN=RP9 PE=1 SV=2	1	1499.77	0.982	139.9	99	70	98.3	95.7	97.2	35875.4	25384.8	17944.4	25223.1	24534.3	24924.1	21469.4	20543.7	17944.4	18218.6	13324.8	16055.7	High	Peak Found	Peak Found	Peak Found	High	Peak Found	High	0.001206	0.01353	20	46.31
[R].YSYKDSFGSAVPR.[N]	1xBiotin [K4]	5	Q9UGU0	Q9UGU0 [707-719]	Q9UGU0 1xBiotin [K710]	Transcription factor 20 OS=Homo sapiens OX=9606 GN=TCF20 PE=1 SV=3	1	1702.79	0.982	128	52.5	132.5	51.5	101.7	133.9	14426.2	5916.52	14931.5	5808.51	11462.1	15089.1	8633.26	4788.18	14931.5		6225.14	9720.14	High	High	High	High	Peak Found	High	High	0.000216	3.689e-05	22	41.6
[R].KIHVTPLIPGK.[S]	1xBiotin [K1]	15	Q9H0L4	Q9H0L4 [194-204]	Q9H0L4 1xBiotin [K194]	Cleavage stimulation factor subunit 2 tau variant OS=Homo sapiens OX=9606 GN=CSTF2T PE=1 SV=1	1	1428.84	0.981	114.8	85.1	103.8	102.3	81.4	112.6	267475	198327	241879	238291	189750	262414	160068	160504	241879	172118	103055	169042	High	High	High	High	High	High	High	0.000216	3.362e-08	37	37.28
[R].EGKTDYYAR.[K]	1xBiotin [K3]	4	P46777	P46777 [25-33]	P46777 1xBiotin [K27]	60S ribosomal protein L5 OS=Homo sapiens OX=9606 GN=RPL5 PE=1 SV=3	1	1328.59	0.981	81.5	86.3	115.4	154.5	77.8	84.6	11464.4	12132.8	16235.3	21728.1	10937.9	11900.2	6860.8	9818.95	16235.3	15694.1	5940.46	7665.88	High	High	High	High	Peak Found	Peak Found	High	0.0005305	0.005932	13	29.67
[M].SALEKSMHLGR.[L]	1xAcetyl [N-Term]; 1xBiotin [K5]	6	Q9Y570	Q9Y570 [2-12]	Q9Y570 1xAcetyl [N-Term]; 1xBiotin [K6]	Protein phosphatase methylesterase 1 OS=Homo sapiens OX=9606 GN=PPME1 PE=1 SV=3	1	1496.73	0.981	117.7	118.3	72.8	116	91.2	84	63932.2	64276.9	39537.7	63029.2	49530.9	45634.5	38259.8	52018.6	39537.7	45525.9	26900.6	29397	High	High	High	High	High	High	High	0.000216	6.356e-06	72	43.5
[R].HKIISIFSGTEK.[G]	1xBiotin [K2]	24	Q13177	Q13177 [51-62]	Q13177 1xBiotin [K52]	Serine/threonine-protein kinase PAK 2 OS=Homo sapiens OX=9606 GN=PAK2 PE=1 SV=3	1	1585.84	0.979	89.4	93	127.2	111.1	91	88.3	569214	592054	810338	707811	579709	562507	340642	479143	810338	511251	314845	362357	High	High	High	High	High	High	High	0.000216	2.698e-08	62	41.9
[R].AYGLKSGLK.[K]	1xBiotin [K5]	3	P12956	P12956 [587-595]	P12956 1xBiotin [K591]	X-ray repair cross-complementing protein 6 OS=Homo sapiens OX=9606 GN=XRCC6 PE=1 SV=2	1	1162.63	0.979	135.6	81	81.6	121.3	79.3	101.2	15773.7	9425.24	9495.07	14105.5	9223.83	11774.9	9439.64	7627.75	9495.07	10188.4	5009.54	7585.17	High	Peak Found	High	High	Peak Found	Peak Found	High	0.0004084	0.003508	14	36.26
[K].SGKWEGLVYAPPGK.[E]	1xBiotin [K3]	5	Q9Y2W1	Q9Y2W1 [468-481]	Q9Y2W1 1xBiotin [K470]	Thyroid hormone receptor-associated protein 3 OS=Homo sapiens OX=9606 GN=THRAP3 PE=1 SV=2	1	1714.86	0.978	104.7	102.5	120.4	102.4	133.3	36.7	9984.94	9779.99	11487.4	9769.55	12712.3	3503.78	5975.41	7914.85	11487.4	7056.53	6904.15		High	High	High	High	High	Not Found	High	0.000216	8.029e-05	26	46.09
[K].ENAWVKR.[S]	1xBiotin [K6]	3	P23588	P23588 [481-487]	P23588 1xBiotin [K486]	Eukaryotic translation initiation factor 4B OS=Homo sapiens OX=9606 GN=EIF4B PE=1 SV=2	1	1128.56	0.977	147.2	66.1	99.2	96.9	89.7	100.9	9001.39	4040.62	6064.54	5922.48	5481.11	6168.93	5386.81	3270.04	6064.54	4277.8	2976.84	3973.92	High	High	High	Peak Found	Peak Found	Peak Found	High	0.0004084	0.003404	3	32.64
[R].EGMKNTSYVLK.[H]	1xBiotin [K4]	6	Q8ND82	Q8ND82 [164-174]	Q8ND82 1xBiotin [K167]	Zinc finger protein 280C OS=Homo sapiens OX=9606 GN=ZNF280C PE=1 SV=1	1	1495.73	0.976	123.7	90.3	81.5	117.7	107.2	79.6	56108.2	40972	36949.1	53384.7	48603.6	36079.5	33577.5	33158.2	36949.1	38559.7	26397	23241.8	High	High	High	High	High	High	High	0.000216	0.0001143	31	36.58
[K].IASKAVYVPAKPAR.[R]	1xBiotin [K4]	1	Q9UPX8	Q9UPX8 [616-629]	Q9UPX8 1xBiotin [K619]	SH3 and multiple ankyrin repeat domains protein 2 OS=Homo sapiens OX=9606 GN=SHANK2 PE=1 SV=3	1	1696.96	0.975	54.4	113.2	122.4	111.4	110.4	88.1	8919.69	18542.9	20057.4	18245.9	18087.4	14437.1	5337.92	15006.6	20057.4	13179	9823.41	9300.16	Peak Found	Peak Found	High	Peak Found	Peak Found	Peak Found	High	0.0005305	0.004198	8	32.24
[M].PDPAKSAPAPK.[K]	1xBiotin [K5]	5	Q93079	Q93079 [2-12]	Q93079 1xBiotin [K6]	Histone H2B type 1-H OS=Homo sapiens OX=9606 GN=H2BC9 PE=1 SV=3	1	1304.67	0.975	119.8	75.4	101.5	80.1	149.7	73.5	28597.8	18006.5	24218	19109	35736.2	17548.4	17114.2	14572.5	24218	13802.4	19408.6	11304.4	High	High	High	High	Peak Found	High	High	0.000216	0.00222	32	23.8
[K].FSPVTPKFTPVASK.[F]	1xBiotin [K7]	5	Q15942	Q15942 [266-279]	Q15942 1xBiotin [K272]	Zyxin OS=Homo sapiens OX=9606 GN=ZYX PE=1 SV=1	1	1731.91	0.974	131	79.1	121.4	125.4	15.5	127.6	33117.7	19999.1	30711.9	31701.9	3930.98	32267	19819.1	16185	30711.9	22898.2		20785.8	High	High	High	High	Not Found	High	High	0.000216	1.076e-05	44	43.39
[R].VPAIPKEPGLR.[G]	1xBiotin [K6]	4	Q8TD26	Q8TD26 [2407-2417]	Q8TD26 1xBiotin [K2412]	Chromodomain-helicase-DNA-binding protein 6 OS=Homo sapiens OX=9606 GN=CHD6 PE=1 SV=4	1	1402.79	0.973	95.1	130.1	96.1	93.5	148.2	37.1	12691.3	17365	12821.2	12475.7	19779.4	4953.55	7594.99	14053.4	12821.2	9011.21	10742.4		High	High	High	High	Peak Found	Not Found	High	0.0005305	0.006545	14	38.55
[R].SLGKVPK.[W]	1xBiotin [K4]	4	Q9BZE9	Q9BZE9 [538-544]	Q9BZE9 1xBiotin [K541]	Tether containing UBX domain for GLUT4 OS=Homo sapiens OX=9606 GN=ASPSCR1 PE=1 SV=1	1	954.544	0.973	92.5	104.3	102.1	95.9	115.2	90	31749.6	35793.9	35023.7	32900.2	39530.5	30893.2	19000.3	28967.6	35023.7	23763.7	21469.4	19900.9	High	Peak Found	High	Peak Found	High	High	High	0.0005305	0.007169	9	27.73
[R].KSVLADQGK.[S]	1xBiotin [K1]	6	Q9NYF8	Q9NYF8 [413-421]	Q9NYF8 1xBiotin [K413]	Bcl-2-associated transcription factor 1 OS=Homo sapiens OX=9606 GN=BCLAF1 PE=1 SV=2	1	1171.61	0.973	126	104.3	74.3	72.3	120	103.2	40503	33526.5	23881.9	23233.2	38567.9	33196.2	24238.7	27132.6	23881.9	16781.3	20946.5	21384.4	High	High	High	High	High	High	High	0.000216	2.103e-05	23	27.34
[K].LLSISGKR.[S]	1xBiotin [K7]	8	P06748	P06748 [135-142]	P06748 1xBiotin [K141]	Nucleophosmin OS=Homo sapiens OX=9606 GN=NPM1 PE=1 SV=2	1	1099.63	0.972	109.4	88.5	105.5	113	102.5	81.2	123258	99678.9	118842	127389	115486	91473.8	73762.9	80669.2	118842	92012.9	62721.5	58925.9	High	High	High	High	High	High	High	0.000216	0.001347	30	36.06
[K].KVAVATPAK.[K]	1xBiotin [K1]	3	P19338	P19338 [71-79]	P19338 1xBiotin [K71]	Nucleolin OS=Homo sapiens OX=9606 GN=NCL PE=1 SV=3	1	1110.63	0.972	109.8	116.8	84.9	82.7	113.5	92.3	21807.5	23206.7	16856.5	16417.4	22550.8	18329.4	13050.6	18780.9	16856.5	11858.3	12247.6	11807.5	High	High	High	Peak Found	Peak Found	Peak Found	High	0.000216	0.002331	21	25.22
[RQ].DYSKGFGGK.[Y]	1xBiotin [K4]	6	Q14247	Q14247 [190-198]; [301-309]	Q14247 1xBiotin [K193]; 1xBiotin [K304]	Src substrate cortactin OS=Homo sapiens OX=9606 GN=CTTN PE=1 SV=2	1	1184.54	0.969	104.7	103.4	97.5	102.2	94.5	97.6	46146.4	45597.2	43004.7	45076.7	41671.7	43031.2	27616	36901.3	43004.7	32558.8	22632.3	27720	High	High	High	High	High	High	High	0.000216	0.001902	18	32.59
[K].IAKTHEDIEAQIR.[E]	1xBiotin [K3]	8	O75533	O75533 [4-16]	O75533 1xBiotin [K6]	Splicing factor 3B subunit 1 OS=Homo sapiens OX=9606 GN=SF3B1 PE=1 SV=3	1	1749.9	0.969	85	95.2	118.7	129.7	79.1	92.3	36620	41026.4	51134.5	55906.2	34093	39753.4	21915	33202.2	51134.5	40381	18516.2	25608.5	High	High	High	High	High	High	High	0.000216	3.893e-06	31	32.24
[R].WGASTATTQKKPSISITTESLK.[S]	1xBiotin [K10]	1	Q9UKV3	Q9UKV3 [851-872]	Q9UKV3 1xBiotin [K860]	Apoptotic chromatin condensation inducer in the nucleus OS=Homo sapiens OX=9606 GN=ACIN1 PE=1 SV=2	1	2561.33	0.968	124.2	94.4	91.5	91.4	130.1	68.4	24393.6	18551.7	17976.3	17965.4	25560.9	13440.2	14598.2	15013.7	17976.3	12976.4	13882.4	8657.98	Peak Found	High	Peak Found	Peak Found	Peak Found	Peak Found	High	0.0005305	0.005389	13	39.83
[R].FGAGTLKSLHYD.[-]	1xBiotin [K7]	5	Q5HYI8	Q5HYI8 [225-236]	Q5HYI8 1xBiotin [K231]	Rab-like protein 3 OS=Homo sapiens OX=9606 GN=RABL3 PE=1 SV=1	1	1534.74	0.966	99.5	108.4	95.4	113	87.5	96.1	22122.1	24110.5	21214.9	25129.3	19453.7	21366	13238.8	19512.4	21214.9	18150.9	10565.5	13763.6	High	High	High	High	Peak Found	High	High	0.000216	1.473e-05	39	44.3
[K].SKHLQEQLNELK.[T]	1xBiotin [K2]	15	P35240	P35240 [532-543]	P35240 1xBiotin [K533]	Merlin OS=Homo sapiens OX=9606 GN=NF2 PE=1 SV=1	1	1692.87	0.965	112.7	104	88.2	100.3	94.4	100.4	252477	232901	197655	224729	211378	224982	151093	188484	197655	162321	114801	144930	High	High	High	High	High	High	High	0.000216	2.406e-06	31	34.7
[R].EGKYIPLPQR.[V]	1xBiotin [K3]	8	Q8WWM7	Q8WWM7 [346-355]	Q8WWM7 1xBiotin [K348]	Ataxin-2-like protein OS=Homo sapiens OX=9606 GN=ATXN2L PE=1 SV=2	1	1426.75	0.963	99.2	104	109	100.1	113.4	74.1	71821.3	75283.7	78920.7	72467.5	82096.1	53644.5	42980.9	60926.3	78920.7	52343.2	44587.1	34556.8	High	High	High	High	High	High	High	0.000216	6.907e-05	32	39.9
[K].ILKDLSSEDTR.[G]	1xBiotin [K3]	1	P18846	P18846 [67-77]	P18846 1xBiotin [K69]	Cyclic AMP-dependent transcription factor ATF-1 OS=Homo sapiens OX=9606 GN=ATF1 PE=1 SV=2	1	1502.75	0.962	75.3	87.7	161.1	106.2	72.4	97.2	5466.3	6367.55	11699.4	7712.95	5257.82	7057.01	3271.27	5153.2	11699.4				Peak Found	Peak Found	High	Not Found	Not Found	Not Found	High	0.000216	0.0002408	8	35.1
[K].DVEKFIR.[L]	1xBiotin [K4]	3	Q9BWT3	Q9BWT3 [660-666]	Q9BWT3 1xBiotin [K663]	Poly(A) polymerase gamma OS=Homo sapiens OX=9606 GN=PAPOLG PE=1 SV=2	1	1132.58	0.961	130.1	81.7	88	124.1	78.5	97.6	13581.5	8527.09	9186.89	12948.7	8197.84	10185	8127.75	6900.89	9186.89	9352.8	4452.32	6560.98	High	Peak Found	High	High	Peak Found	Peak Found	High	0.001206	0.01421	15	40.45
[K].QLKMPVR.[A]	1xBiotin [K3]; 1xOxidation [M4]	5	Q9H1A4	Q9H1A4 [1920-1926]	Q9H1A4 1xBiotin [K1922]	Anaphase-promoting complex subunit 1 OS=Homo sapiens OX=9606 GN=ANAPC1 PE=1 SV=1	1	1113.59	0.96	152	67.1	91.3	105	64.5	120.1	47157.5	20829.2	28314.8	32560.9	20001.5	37262.3	28221.1	16856.9	28314.8	23518.7	10863	24003.8	High	Peak Found	Peak Found	High	High	High	High	0.00189	0.02157	6	26.83
[R].WGAKTVQGSGHQEHINIHK.[L]	1xBiotin [K4]	3	Q14247	Q14247 [39-57]	Q14247 1xBiotin [K42]	Src substrate cortactin OS=Homo sapiens OX=9606 GN=CTTN PE=1 SV=2	1	2353.16	0.96	101.7	78	133.3	78.8	97.6	110.7	33699.2	25841.8	44174.4	26119.5	32349.4	36685.2	20167.1	20913.5	44174.4	18866.1	17569.2	23632	Peak Found	Peak Found	High	High	Peak Found	High	High	0.0005305	0.004678	15	27.8
[K].SKSFFDNISSELK.[T]	1xBiotin [K2]	6	Q9BX40	Q9BX40 [315-327]	Q9BX40 1xBiotin [K316]	Protein LSM14 homolog B OS=Homo sapiens OX=9606 GN=LSM14B PE=1 SV=1	1	1727.83	0.958	73.7	113.6	104.8	99.7	107.8	100.4	12709.8	19604.7	18082.6	17200.2	18593.3	17330.1	7606.08	15865.9	18082.6	12423.7	10098.2	11163.7	High	High	High	High	High	High	High	0.000216	6.134e-05	18	51.43
[R].SSTLSQLPGDKSK.[A]	1xBiotin [K]	5	O60271	O60271 [593-605]	O60271 1xBiotin [K]	C-Jun-amino-terminal kinase-interacting protein 4 OS=Homo sapiens OX=9606 GN=SPAG9 PE=1 SV=4	1	1573.79	0.958	116.8	100.9	89	79.7	116.8	96.7	25573.2	22103.6	19486.3	17454.6	25574.7	21183.2	15304.1	17888.2	19486.3	12607.4	13889.9	13645.9	High	High	High	High	Peak Found	High	High	0.000216	0.0006781	7	33.18
[K].GKVQFQGK.[K]	1xBiotin [K2]	5	P05455	P05455 [353-360]	P05455 1xBiotin [K354]	Lupus La protein OS=Homo sapiens OX=9606 GN=SSB PE=1 SV=2	1	1117.58	0.958	105	128.5	112.8	112.4	123.1	18.3	18776	22985.4	20170.1	20097.7	22023.1	3273.24	11236.4	18601.9	20170.1	14516.6	11961		High	High	High	High	High	Not Found	High	0.0005305	0.005341	14	28.52
[K].MPEMHFKTPK.[I]	1xBiotin [K7]	7	Q09666	Q09666 [1185-1194]; [1979-1988]; [2174-2183]; [2302-2311]; [2825-2834]	Q09666 1xBiotin [K1191]; 1xBiotin [K1985]; 1xBiotin [K2180]; 1xBiotin [K2308]; 1xBiotin [K2831]	Neuroblast differentiation-associated protein AHNAK OS=Homo sapiens OX=9606 GN=AHNAK PE=1 SV=2	1	1471.69	0.957	127.6	83.7	111.6	107	122.1	48	48740.3	31985.8	42614	40875.3	46652.3	18321.7	29168.3	25885.8	42614	29524.2	25337.3	11802.5	High	High	High	High	High	High	High	0.000216	0.0003764	12	36.35
[K].AGGTEIGKTLAEK.[S]	1xBiotin [K8]	6	O95218	O95218 [47-59]	O95218 1xBiotin [K54]	Zinc finger Ran-binding domain-containing protein 2 OS=Homo sapiens OX=9606 GN=ZRANB2 PE=1 SV=2	1	1500.77	0.956	138.3	93.2	83.5	95.5	109.8	79.8	47312.5	31871.2	28555.5	32669.7	37560.6	27302.4	28313.9	25793	28555.5	23597.3	20399.5	17587.8	High	High	High	High	High	High	High	0.000216	1.573e-05	32	33.79
[R].SGFGKFER.[G]	1xBiotin [K5]	6	O00571	O00571 [114-121]	O00571 1xBiotin [K118]	ATP-dependent RNA helicase DDX3X OS=Homo sapiens OX=9606 GN=DDX3X PE=1 SV=3	1	1153.55	0.954	142	98.1	70	135.5	85	69.4	58147.4	40182.1	28642.9	55498.2	34787.4	28413.8	34797.9	32519	28642.9	40086.2	18893.3	18303.7	High	High	High	High	High	High	High	0.000216	0.001303	28	38.24
[R].GGTILAPTVSAKTIAEQLAEK.[I]	1xBiotin [K12]	13	Q7L014	Q7L014 [883-903]	Q7L014 1xBiotin [K894]	Probable ATP-dependent RNA helicase DDX46 OS=Homo sapiens OX=9606 GN=DDX46 PE=1 SV=2	1	2324.25	0.954	68.2	124.6	102.8	88.1	118.9	97.4	139790	255590	210783	180587	243903	199775	83656.5	206847	210783	130438	132466	128691	High	High	High	High	High	High	High	0.000216	1.062e-05	45	55.81
[M].SVFGKLFGAGGGK.[A]	1xAcetyl [N-Term]; 1xBiotin [K5]	4	Q9H444	Q9H444 [2-14]	Q9H444 1xAcetyl [N-Term]; 1xBiotin [K6]	Charged multivesicular body protein 4b OS=Homo sapiens OX=9606 GN=CHMP4B PE=1 SV=1	1	1492.76	0.954	88.7	113.3	104.3	108.1	107.7	77.8	17018.2	21742	20014.2	20739.2	20662.7	14921.6	10184.4	17595.6	20014.2	14979.9	11222.1	9612.25	High	Peak Found	High	High	High	Peak Found	High	0.000216	0.0002738	27	61.67
[K].KTVTPAK.[A]	1xBiotin [K1]	6	P19338	P19338 [96-102]	P19338 1xBiotin [K96]	Nucleolin OS=Homo sapiens OX=9606 GN=NCL PE=1 SV=3	1	970.539	0.954	94.3	134.5	91	86.8	103	90.4	23896.8	34092.7	23075.3	22003.3	26114.5	22913.2	14300.8	27590.9	23075.3	15892.9	14183	14760.3	High	High	High	High	Peak Found	High	High	0.000216	0.002725	15	20.6
[K].MPKFSMPGFK.[AG]	1xBiotin [K3]	14	Q09666	Q09666 [882-891]; [1259-1268]; [1387-1396]; [1515-1524]; [1717-1726]; [2053-2062]; [2248-2257]; [2515-2524]; [2643-2652]; [2899-2908]; [3027-3036]; [3607-3616]; [3809-3818]; [4065-4074]; [4193-4202]; [4321-4330]; [4657-4666]; [4785-4794]	Q09666 1xBiotin [K884]; 1xBiotin [K1261]; 1xBiotin [K1389]; 1xBiotin [K1517]; 1xBiotin [K1719]; 1xBiotin [K2055]; 1xBiotin [K2250]; 1xBiotin [K2517]; 1xBiotin [K2645]; 1xBiotin [K2901]; 1xBiotin [K3029]; 1xBiotin [K3609]; 1xBiotin [K3811]; 1xBiotin [K4067]; 1xBiotin [K4195]; 1xBiotin [K4323]; 1xBiotin [K4659]; 1xBiotin [K4787]	Neuroblast differentiation-associated protein AHNAK OS=Homo sapiens OX=9606 GN=AHNAK PE=1 SV=2	1	1395.66	0.953	100.5	106.5	103.1	98.2	148.4	43.2	254941	270170	261521	249202	376447	109572	152568	218646	261521	179998	204452	70584.4	High	High	High	High	High	High	High	0.000216	3.986e-06	51	49.18
[R].AAKLIQR.[A]	1xBiotin [K3]	5	P49792	P49792 [2163-2169]	P49792 1xBiotin [K2165]	E3 SUMO-protein ligase RanBP2 OS=Homo sapiens OX=9606 GN=RANBP2 PE=1 SV=2	1	1025.59	0.953	95.5	131.8	80.2	69.1	132.4	91	15898.9	21936.6	13344.1	11508.5	22040.2	15149.6	9514.58	17753	13344.1	8312.54	11970.2	9759.1	High	High	High	Peak Found	High	High	High	0.000216	0.002422	30	28.8
[K].YTTLIAKLK.[S]	1xBiotin [K]	8	Q9UGI8	Q9UGI8 [72-80]	Q9UGI8 1xBiotin [K]	Testin OS=Homo sapiens OX=9606 GN=TES PE=1 SV=1	1	1276.73	0.951	123.3	95.2	91.1	91.4	112.3	86.7	59611.7	46052.4	44047.2	44199.3	54316	41908.9	35674.2	37269.8	44047.2	31925.1	29499.5	26997	High	High	High	High	High	High	High	0.000216	0.0002804	20	46.47
[R].QPVLAIKGAR.[V]	1xBiotin [K7]	2	P27694	P27694 [373-382]	P27694 1xBiotin [K379]	Replication protein A 70 kDa DNA-binding subunit OS=Homo sapiens OX=9606 GN=RPA1 PE=1 SV=2	1	1278.74	0.951	161.6	34.4	105.4	100.3	117.6	80.7	15291.2	3255.59	9974.46	9488.53	11131.4	7641.76	9150.9		9974.46	6853.55	6045.54		High	Not Found	High	Peak Found	Peak Found	Not Found	High	0.001206	0.01434	9	38.35
[R].GGKIIVGDATEK.[D]	1xBiotin [K3]	5	Q96I25	Q96I25 [274-285]	Q96I25 1xBiotin [K276]	Splicing factor 45 OS=Homo sapiens OX=9606 GN=RBM17 PE=1 SV=1	1	1413.74	0.951	113.8	84.3	108.6	86.3	103.2	103.7	21812.7	16160.3	20804.8	16530.2	19781.5	19871.8	13053.6	13078.4	20804.8	11939.8	10743.5	12801.1	High	High	High	High	Peak Found	High	High	0.000216	0.002623	20	33.67
[R].VEKYTISQEAYDQR.[Q]	1xBiotin [K3]	11	Q99426	Q99426 [104-117]	Q99426 1xBiotin [K106]	Tubulin-folding cofactor B OS=Homo sapiens OX=9606 GN=TBCB PE=1 SV=2	1	1955.92	0.95	107.9	117.1	82.6	109.9	80	102.5	52375.9	56824.2	40064.3	53316.6	38800.4	49749.2	31344	45987.3	40064.3	38510.5	21072.8	32047.6	High	High	High	High	High	High	High	0.000216	4.384e-05	18	36.93
[K].TYGCVPVANKR.[D]	1xBiotin [K10]; 1xCarbamidomethyl [C4]	2	O75391	O75391 [188-198]	O75391 1xBiotin [K197]	Sperm-associated antigen 7 OS=Homo sapiens OX=9606 GN=SPAG7 PE=1 SV=2	1	1490.72	0.949	113	83.9	116.7	94.2	81.5	110.7	17823.3	13240.4	18406	14860.1	12865.6	17468.2	10666.2	10715.3	18406	10733.4	6987.4	11252.7	High	Peak Found	High	Peak Found	Peak Found	Peak Found	High	0.000216	0.001615	5	32.18
[K].ISKFDFLVATSQSK.[M]	1xBiotin [K3]	9	Q9UMZ2	Q9UMZ2 [1034-1047]	Q9UMZ2 1xBiotin [K1036]	Synergin gamma OS=Homo sapiens OX=9606 GN=SYNRG PE=1 SV=2	1	1796.93	0.947	74.5	109.7	133.1	83.6	126.1	73	27027.7	39793.4	48279.2	30312.6	45726.2	26492.1	16174.6	32204.4	48279.2	21894.7	24834.3	17065.8	High	High	High	High	High	High	High	0.000216	1.244e-05	35	54.55
[R].IDHYVVEVNKLIIR.[L]	1xBiotin [K10]	5	Q9H1K0	Q9H1K0 [114-127]	Q9H1K0 1xBiotin [K123]	Rabenosyn-5 OS=Homo sapiens OX=9606 GN=RBSN PE=1 SV=2	1	1937.07	0.946	91.1	85.3	137.7	113.7	86.2	85.9	11555.7	10825.5	17470.6	14419.7	10932.5	10898.9	6915.42	8761.01	17470.6	10415.3	5937.54	7020.9	High	High	High	High	High	Peak Found	High	0.000216	5.469e-06	29	48.09
[K].AQNDNSKLQIPIPHSLR.[L]	1xBiotin [K7]	19	Q9ULK4	Q9ULK4 [436-452]	Q9ULK4 1xBiotin [K442]	Mediator of RNA polymerase II transcription subunit 23 OS=Homo sapiens OX=9606 GN=MED23 PE=1 SV=2	1	2157.12	0.946	87.6	124.4	90.9	130.4	83.9	82.8	148564	210975	154221	221254	142239	140530	88906.8	170740	154221	159811	77251	90527.1	High	High	High	High	High	High	High	0.000216	9.133e-08	40	44.34
[K].MPKISMPGFK.[G]	1xBiotin [K3]; 1xOxidation [M6]	6	Q09666	Q09666 [2771-2780]; [3155-3164]; [3937-3946]	Q09666 1xBiotin [K2773]; 1xBiotin [K3157]; 1xBiotin [K3939]	Neuroblast differentiation-associated protein AHNAK OS=Homo sapiens OX=9606 GN=AHNAK PE=1 SV=2	1	1377.67	0.946	121.2	93.9	92.1	109	69.2	114.6	26288.1	20356.7	19977.3	23642.6	15002.7	24862.9	15731.9	16474.5	19977.3	17077	8148.08	16016.2	High	High	High	High	High	High	High	0.0005305	0.00542	12	37.26
[K].SIVDDKFFK.[L]	1xBiotin [K6]	1	O00566	O00566 [198-206]	O00566 1xBiotin [K203]	U3 small nucleolar ribonucleoprotein protein MPP10 OS=Homo sapiens OX=9606 GN=MPHOSPH10 PE=1 SV=2	1	1324.66	0.946	108.6	119.5	82.7	102.7	105.1	81.4	8899.91	9791.73	6774.84	8416.98	8610.49	6674.54	5326.09	7924.35	6774.84	6079.57	4676.43		Peak Found	High	Peak Found	Peak Found	Peak Found	Not Found	High	0.000216	0.002167	1	46.85
[K].GTISAPGKVVTAAAQAK.[Q]	1xBiotin [K8]	3	Q13428	Q13428 [804-820]	Q13428 1xBiotin [K811]	Treacle protein OS=Homo sapiens OX=9606 GN=TCOF1 PE=1 SV=3	1	1795.97	0.945	141.1	71.8	66	128.9	129.9	62.4	14689.4	7474.6	6870.39	13422.7	13520.4	6492.97	8790.75			9695.23	7343.02		Peak Found	Not Found	High	High	Peak Found	High	High	0.001206	0.01422	5	38.37
[R].LGAGAKFDTR.[R]	1xBiotin [K6]	6	Q9Y2R4	Q9Y2R4 [10-19]	Q9Y2R4 1xBiotin [K15]	Probable ATP-dependent RNA helicase DDX52 OS=Homo sapiens OX=9606 GN=DDX52 PE=1 SV=3	1	1261.64	0.945	99.8	99.3	112.7	94.3	75.2	118.6	19586.1	19491.4	22104.6	18503.9	14753.1	23274.8	11721.1	15774.2	22104.6	13365.4	8012.54	14993.2	High	High	High	High	High	High	High	0.000216	9.995e-05	32	34.32
[R].EKEELMLR.[L]	1xBiotin [K2]	6	P15311	P15311 [343-350]	P15311 1xBiotin [K344]	Ezrin OS=Homo sapiens OX=9606 GN=EZR PE=1 SV=4	1	1273.63	0.944	112.8	110.8	88.4	96.8	107.8	83.5	46196.3	45382.6	36206.8	39639.5	44165.7	34188.9	27645.8	36727.7	36206.8	28631.6	23986.7	22023.9	High	High	High	High	High	High	High	0.000216	0.001352	19	38.65
[R].KGTDVPK.[W]	1xBiotin [K1]	3	P07355	P07355 [206-212]	P07355 1xBiotin [K206]	Annexin A2 OS=Homo sapiens OX=9606 GN=ANXA2 PE=1 SV=2	1	970.503	0.944	96.1	134.1	84.5	89.1	105.4	90.7	23613	32944.4	20770.3	21892.2	25884.1	22291.1	14131	26661.6	20770.3	15812.7	14057.9	14359.6	Peak Found	High	High	Peak Found	Peak Found	High	High	0.0004084	0.003235	19	21.26
[K].GFVLHKSK.[S]	1xBiotin [K6]	4	Q8NC51	Q8NC51 [322-329]	Q8NC51 1xBiotin [K327]	Plasminogen activator inhibitor 1 RNA-binding protein OS=Homo sapiens OX=9606 GN=SERBP1 PE=1 SV=2	1	1141.62	0.943	81.8	112.7	116.2	100.8	78.9	109.6	11850.6	16316.9	16827	14593.8	11424	15872.9	7091.93	13205.1	16827	10541.1	6204.5	10225	High	High	High	High	Peak Found	Peak Found	High	0.0004084	0.003972	10	31.38
[R].DTPTSAGPNSFNKGK.[H]	1xBiotin [K]	3	Q8WW12	Q8WW12 [138-152]	Q8WW12 1xBiotin [K]	PEST proteolytic signal-containing nuclear protein OS=Homo sapiens OX=9606 GN=PCNP PE=1 SV=2	1	1746.81	0.943	91	95.7	117.9	111.2	84.4	99.8	9442.38	9925.29	12228.3	11530.1	8755.09	10355.8	5650.72	8032.44	12228.3	8328.19	4754.97	6671.03	High	Peak Found	High	High	Peak Found	Peak Found	High	0.001617	0.01876	13	30.92
[R].APFDLFENKK.[K]	1xBiotin [K]	5	P08238	P08238 [339-348]	P08238 1xBiotin [K]	Heat shock protein HSP 90-beta OS=Homo sapiens OX=9606 GN=HSP90AB1 PE=1 SV=4	1	1434.71	0.942	32.1	121.4	117.3	106.4	110.5	112.2	3483.46	13167.3	12725.5	11547.1	11989.7	12176.2		10656.2	12725.5	8340.47	6511.72	7843.71	High	High	High	High	High	Peak Found	High	0.000216	0.0001925	29	48.77
[R].NKQSSLASASFLPK.[Y]	1xBiotin [K2]	2	Q5MNZ6	Q5MNZ6 [265-278]	Q5MNZ6 1xBiotin [K266]	WD repeat domain phosphoinositide-interacting protein 3 OS=Homo sapiens OX=9606 GN=WDR45B PE=1 SV=2	1	1703.88	0.941	85.8	130	84.7	158.7	80.7	60.1	10065.5	15251.5	9934.41	18613.5	9471.83	7053.47	6023.6	12342.9	9934.41	13444.5	5144.23		Peak Found	Peak Found	High	High	Peak Found	Not Found	High	0.001137	0.01121	9	43.29
[K].VFSGKSER.[S]	1xBiotin [K5]	3	P14866	P14866 [534-541]	P14866 1xBiotin [K538]	Heterogeneous nuclear ribonucleoprotein L OS=Homo sapiens OX=9606 GN=HNRNPL PE=1 SV=2	1	1135.56	0.941	96.7	102.7	117.4	110.5	100.5	72.2	11272.5	11973.1	13696.1	12884.5	11724.6	8416.82	6745.94	9689.68	13696.1	9306.46	6367.73	5421.97	Peak Found	High	High	High	Peak Found	Peak Found	High	0.0005305	0.00736	10	26.28
[R].VLGPKIEAVQK.[V]	1xBiotin [K5]	8	Q7Z4V5	Q7Z4V5 [550-560]	Q7Z4V5 1xBiotin [K554]	Hepatoma-derived growth factor-related protein 2 OS=Homo sapiens OX=9606 GN=HDGFL2 PE=1 SV=1	1	1407.8	0.938	94.4	103.8	110.3	88.5	90.8	112.2	47640	52407.3	55675.8	44676.7	45815.7	56608.1	28509.8	42412.7	55675.8	32269.9	24882.9	36466	High	High	High	High	High	High	High	0.000216	0.0001594	34	36.74
[K].SKDPSGLLISVIR.[T]	1xBiotin [K2]	8	Q96A65	Q96A65 [17-29]	Q96A65 1xBiotin [K18]	Exocyst complex component 4 OS=Homo sapiens OX=9606 GN=EXOC4 PE=1 SV=1	1	1610.89	0.938	86	107.3	105.2	80.7	129	91.7	42141.8	52563.2	51556.5	39516.1	63207	44927.2	25219.5	42538.9	51556.5	28542.4	34328.2	28941.3	High	High	High	High	High	High	High	0.000216	3.53e-06	38	53.7
[K].NIIGKGGANIK.[K]	1xBiotin [K5]	2	Q00341	Q00341 [595-605]	Q00341 1xBiotin [K599]	Vigilin OS=Homo sapiens OX=9606 GN=HDLBP PE=1 SV=2	1	1310.72	0.937	104.5	89.7	116	103.2	108.8	77.9	14499.9	12442	16102.7	14315.3	15094.4	10813.5	8677.38	10069.2	16102.7	10339.9	8197.9	6965.89	Peak Found	Peak Found	High	High	Peak Found	Peak Found	High	0.001353	0.01838	15	34.52
[M].ATVTATTKVPEIR.[D]	1xAcetyl [N-Term]; 1xBiotin [K8]	4	Q9Y230	Q9Y230 [2-14]	Q9Y230 1xAcetyl [N-Term]; 1xBiotin [K9]	RuvB-like 2 OS=Homo sapiens OX=9606 GN=RUVBL2 PE=1 SV=3	1	1654.88	0.937	92.4	133.6	91.4	85.6	105.9	91.1	8494.93	12287	8403.94	7877.45	9741.49	8380.83	5083.73	9943.75	8403.94	5689.87	5290.69	5398.79	High	High	High	High	Peak Found	Peak Found	High	0.000216	0.0005335	27	44.16
[R].IAEKGSTIETEQK.[E]	1xBiotin [K4]	1	Q8N8S7	Q8N8S7 [458-470]	Q8N8S7 1xBiotin [K461]	Protein enabled homolog OS=Homo sapiens OX=9606 GN=ENAH PE=1 SV=2	1	1659.83	0.937	106.2	113.9	84.2	86.8	130	78.9	11564.1	12403.6	9174.25	9453	14164.2	8593.74	6920.44	10038.1	9174.25	6827.89	7692.71	5535.94	High	Peak Found	Peak Found	Peak Found	Peak Found	Peak Found	High	0.002777	0.03014	1	28.33
[R].QQEGFKGTFPDAR.[E]	1xBiotin [K6]	25	Q15233	Q15233 [366-378]	Q15233 1xBiotin [K371]	Non-POU domain-containing octamer-binding protein OS=Homo sapiens OX=9606 GN=NONO PE=1 SV=4	1	1706.8	0.936	107.8	121.1	87.8	106.3	113.4	63.6	267294	300234	217603	263388	281134	157713	159960	242976	217603	190245	152686	101596	High	High	High	High	High	High	High	0.000216	1.104e-06	56	39.02
[K].ALGKSTVVPVPYEK.[M]	1xBiotin [K4]	18	P78347	P78347 [127-140]	P78347 1xBiotin [K130]	General transcription factor II-I OS=Homo sapiens OX=9606 GN=GTF2I PE=1 SV=2	1	1713.92	0.936	92.9	84.5	128.9	101.1	71.9	120.6	1.20961e+06	1.09959e+06	1.67742e+06	1.31622e+06	936332	1.56985e+06	723880	889886	1.67742e+06	950702	508530	1.01127e+06	High	High	High	High	High	High	High	0.000216	1.035e-08	49	41.75
[K].ILQLKESR.[Q]	1xBiotin [K5]	1	Q13435	Q13435 [276-283]	Q13435 1xBiotin [K280]	Splicing factor 3B subunit 2 OS=Homo sapiens OX=9606 GN=SF3B2 PE=1 SV=2	1	1212.68	0.935	74.8	113.8	119.9	118	106.5	67.1	9641.16	14678	15458.1	15211.6	13727.3	8651.81	5769.68	11878.7	15458.1	10987.3	7455.39	5573.35	Peak Found	Peak Found	Peak Found	High	Peak Found	Peak Found	High	0.0005305	0.006687	13	36.32
[K].GLKAELMER.[L]	1xBiotin [K3]	11	Q00839	Q00839 [29-37]	Q00839 1xBiotin [K31]	Heterogeneous nuclear ribonucleoprotein U OS=Homo sapiens OX=9606 GN=HNRNPU PE=1 SV=6	1	1272.64	0.935	91.4	100.6	110.6	126.8	94	76.6	174356	191773	210938	241868	179297	145983	104342	155200	210938	174701	97377.8	94039.9	High	High	High	High	High	High	High	0.000216	8.052e-05	25	42.81
[K].GLQVKAASVPVK.[G]	1xBiotin [K5]	5	Q13428	Q13428 [721-732]	Q13428 1xBiotin [K725]	Treacle protein OS=Homo sapiens OX=9606 GN=TCOF1 PE=1 SV=3	1	1422.81	0.935	100.9	71	124.8	94.3	93.1	116	12782.1	8990.07	15811.8	11945.6	11798.2	14697.2	7649.35	7275.58	15811.8	8628.32	6407.71	9467.68	High	Peak Found	High	High	High	High	High	0.000216	0.001445	29	36.67
[R].GMLKTSK.[A]	1xBiotin [K4]	2	O00429	O00429 [591-597]	O00429 1xBiotin [K594]	Dynamin-1-like protein OS=Homo sapiens OX=9606 GN=DNM1L PE=1 SV=2	1	990.511	0.935	103.4	129	75.7	95.6	96.6	99.7	23265.3	29034.2	17025.7	21517.1	21742.2	22445	13923	23497.1	17025.7	15541.7	11808.4	14458.7	Peak Found	High	Peak Found	Peak Found	High	Peak Found	High	0.001206	0.01703	10	26.83
[R].ISKFYPIPSLHSTGS.[-]	1xBiotin [K3]	10	Q9H2G2	Q9H2G2 [1221-1235]	Q9H2G2 1xBiotin [K1223]	STE20-like serine/threonine-protein kinase OS=Homo sapiens OX=9606 GN=SLK PE=1 SV=1	1	1859.94	0.934	79.3	134.9	84.4	115.2	112.1	74.1	31381.5	53403.7	33415.2	45587.2	44371.5	29325	18780.1	43219.1	33415.2	32927.6	24098.5	18890.7	High	High	High	High	High	High	High	0.000216	3.921e-05	30	49.17
[K].QMWDTKTLGLR.[Q]	1xBiotin [K6]	5	Q8IWB7	Q8IWB7 [300-310]	Q8IWB7 1xBiotin [K305]	WD repeat and FYVE domain-containing protein 1 OS=Homo sapiens OX=9606 GN=WDFY1 PE=1 SV=1	1	1574.78	0.934	154.9	102.3	63.9	81.9	101.4	95.5	15496.1	10235.3	6394.62	8198.89	10147.1	9557.26	9273.54	8283.3	6394.62	5922.05	5510.98	6156.62	High	High	High	High	High	Peak Found	High	0.000216	5.943e-05	27	47.05
[K].DTKTTVDAMK.[L]	1xBiotin [K3]; 1xOxidation [M9]	2	Q9NZZ3	Q9NZZ3 [101-110]	Q9NZZ3 1xBiotin [K103]	Charged multivesicular body protein 5 OS=Homo sapiens OX=9606 GN=CHMP5 PE=1 SV=1	1	1351.62	0.933	181.6	90.7	65.6	61.1	103.5	97.5	22141.8	11065.6	7994.6	7457.19	12619.8	11893.9	13250.6	8955.27	7994.6	5386.32	6853.93	7661.83	Peak Found	High	Peak Found	Peak Found	Peak Found	High	High	0.003108	0.03662	3	23.88
[K].FAGAKAISSDMFFGR.[E]	1xBiotin [K5]	4	Q8N6H7	Q8N6H7 [425-439]	Q8N6H7 1xBiotin [K429]	ADP-ribosylation factor GTPase-activating protein 2 OS=Homo sapiens OX=9606 GN=ARFGAP2 PE=1 SV=1	1	1830.87	0.932	62.5	115.3	124.3	109.6	107.4	80.9	5945.37	10967.9	11827.9	10423.1	10222.4	7698.92	3557.96	8876.22	11827.9	7528.61	5551.86		Peak Found	High	High	High	High	Not Found	High	0.000216	1.116e-06	32	52.42
[K].LLQSQLQVKK.[A]	1xBiotin [K]	7	Q96I25	Q96I25 [25-34]	Q96I25 1xBiotin [K]	Splicing factor 45 OS=Homo sapiens OX=9606 GN=RBM17 PE=1 SV=1	1	1410.81	0.932	89.9	97.7	117.1	109.1	83.1	103.2	51586.1	56059.6	67214.7	62633.4	47671.7	59212.3	30871.3	45368.5	67214.7	45240	25890.9	38143.6	High	High	High	High	High	High	High	0.000216	0.0001791	47	35.02
[K].EQIKWSLLR.[-]	1xBiotin [K4]	3	P61923	P61923 [169-177]	P61923 1xBiotin [K172]	Coatomer subunit zeta-1 OS=Homo sapiens OX=9606 GN=COPZ1 PE=1 SV=1	1	1398.76	0.932	96.2	117.3	98.6	109.3	99	79.6	10618.5	12947.8	10881.5	12064.7	10934	8789.63	6354.55	10478.5	10881.5	8714.29	5938.33	5662.13	Peak Found	High	High	Peak Found	High	Peak Found	High	0.000216	0.00231	17	49.78
[K].LMSTVDPKLNHVAAGLVSPSLK.[S]	1xBiotin [K8]	1	Q05519	Q05519 [190-211]	Q05519 1xBiotin [K197]	Serine/arginine-rich splicing factor 11 OS=Homo sapiens OX=9606 GN=SRSF11 PE=1 SV=1	1	2503.34	0.931	61.4	153.2	88	82	172.2	43	7216.36	17997.4	10338.1	9629.15	20228.8	5053.99	4318.58	14565.1	10338.1	6955.12	10986.4		Peak Found	Peak Found	Peak Found	High	Peak Found	Not Found	High	0.001206	0.01385	6	49.63
[R].RPEPKPDKSR.[L]	1xBiotin [K8]	2	A1X283	A1X283 [577-586]	A1X283 1xBiotin [K584]	SH3 and PX domain-containing protein 2B OS=Homo sapiens OX=9606 GN=SH3PXD2B PE=1 SV=3	1	1435.75	0.931	96	86.2	125.4	97	78.5	116.8	20211.4	18132.2	26398.7	20410.6	16528.5	24582.5	12095.4	14674.2	26398.7	14742.6	8976.78	15835.7	Peak Found	Peak Found	High	High	Peak Found	Peak Found	High	0.000216	0.0006058	13	14.72
[R].LGAHEGLSPTPFMNSNLMGKTSER.[G]	1xBiotin [K20]; 1xOxidation [M]	15	Q99081	Q99081 [91-114]	Q99081 1xBiotin [K110]	Transcription factor 12 OS=Homo sapiens OX=9606 GN=TCF12 PE=1 SV=1	1	2816.32	0.931	120	105.7	103.2	132.5	40.2	98.4	95470.1	84088.2	82053.5	105378	31973.4	78289.6	57133.4	68051.8	82053.5	76114.5	17365	50432.8	High	High	High	High	High	High	High	0.000216	2.174e-06	31	42.31
[R].VGKVEHGSVALPAIMR.[S]	1xBiotin [K3]	2	Q9Y490	Q9Y490 [439-454]	Q9Y490 1xBiotin [K441]	Talin-1 OS=Homo sapiens OX=9606 GN=TLN1 PE=1 SV=3	1	1890.01	0.93	111.5	84.6	117.2	103.7	161.8	21.2	22976.8	17435.8	24143	21371.4	33345	4377.28	13750.3	14110.6	24143	15436.5	18110		Peak Found	Peak Found	Peak Found	Peak Found	High	High	High	0.000216	6.318e-06	19	41.49
[R].LMGAGKK.[E]	1xBiotin [K]	3	O00193	O00193 [44-50]	O00193 1xBiotin [K]	Small acidic protein OS=Homo sapiens OX=9606 GN=SMAP PE=1 SV=1	1	930.49	0.929	108.2	103.3	103.6	109.3	96.3	79.3	21544.3	20564.5	20624.9	21750.1	19164.3	15778.5	12893	16642.6	20624.9	15710	10408.3	10164.2	High	High	High	Peak Found	Peak Found	Peak Found	High	0.002252	0.02754	12	24.69
[K].GLGMQLKGPLGPGGR.[G]	1xBiotin [K7]	5	Q9NQS1	Q9NQS1 [224-238]	Q9NQS1 1xBiotin [K230]	Cell death regulator Aven OS=Homo sapiens OX=9606 GN=AVEN PE=1 SV=1	1	1663.88	0.929	110.5	102.2	108	100.3	112.2	66.9	18332.3	16948.7	17910.9	16634.5	18609.4	11100.8	10970.8	13716.4	17910.9	12015.1	10106.9	7150.94	High	High	High	High	Peak Found	High	High	0.000216	5.087e-05	31	44.59
[K].LMIKQGLLDK.[H]	1xBiotin [K4]	4	O60832	O60832 [391-400]	O60832 1xBiotin [K394]	H/ACA ribonucleoprotein complex subunit DKC1 OS=Homo sapiens OX=9606 GN=DKC1 PE=1 SV=3	1	1384.77	0.928	110.3	100.1	118.4	109.8	109.8	51.6	13508	12267.5	14498	13451.7	13449.5	6325.44	8083.77	9927.97	14498	9716.11	7304.56	4074.74	High	High	High	High	Peak Found	Peak Found	High	0.000216	0.001585	8	45.8
[M].PELAKSAPAPK.[K]	1xBiotin [K5]	2	Q99880	Q99880 [2-12]	Q99880 1xBiotin [K6]	Histone H2B type 1-L OS=Homo sapiens OX=9606 GN=H2BC13 PE=1 SV=3	1	1334.71	0.928	129.6	90.1	96.1	94.1	120.2	69.9	38916.6	27035.6	28848.7	28252	36097.9	20980.9	23289.3	21879.7	28848.7	20406.4	19605.1	13515.5	High	Peak Found	High	Peak Found	Peak Found	Peak Found	High	0.000216	0.0004072	36	29.3
[K].ASLELKSSIIGK.[K]	1xBiotin [K6]	5	Q8N6H7	Q8N6H7 [204-215]	Q8N6H7 1xBiotin [K209]	ADP-ribosylation factor GTPase-activating protein 2 OS=Homo sapiens OX=9606 GN=ARFGAP2 PE=1 SV=1	1	1471.82	0.926	95.7	105	104.3	96.5	87.9	110.6	17534	19241.5	19113	17697.1	16116.2	20275.5	10493.1	15572	19113	12782.6	8752.86	13061.1	High	Peak Found	High	High	High	High	High	0.000216	0.0009162	20	45.64
[K].SKGVPVISVK.[T]	1xBiotin [K2]	2	Q15424	Q15424 [569-578]	Q15424 1xBiotin [K570]	Scaffold attachment factor B1 OS=Homo sapiens OX=9606 GN=SAFB PE=1 SV=4	1	1239.71	0.926	117.4	124.2	80.7	115	77.3	85.5	38960.6	41221.4	26776.4	38167	25655.2	28392.5	23315.7	33360.1	26776.4	27568	13933.6	18290	High	Peak Found	Peak Found	Peak Found	Peak Found	High	High	0.00287	0.03285	13	38.29
[K].AVVSPPKFVFGSESVK.[RS]	1xBiotin [K7]	4	P49792	P49792 [2507-2522]	P49792 1xBiotin [K2513]	E3 SUMO-protein ligase RanBP2 OS=Homo sapiens OX=9606 GN=RANBP2 PE=1 SV=2	1	1904	0.926	102.7	141	80.8	79.9	95.1	100.4	25888.8	35545.1	20370.3	20140.2	23970.3	25292.5	15493	28766.3	20370.3	14547.2	13018.5	16293	High	High	High	High	Peak Found	Peak Found	High	0.000216	5.377e-05	13	49.45
[K].ILKEHDSFDMK.[D]	1xBiotin [K3]	8	Q6YHU6	Q6YHU6 [1009-1019]	Q6YHU6 1xBiotin [K1011]	Thyroid adenoma-associated protein OS=Homo sapiens OX=9606 GN=THADA PE=1 SV=1	1	1588.75	0.926	119.8	104.6	98.2	105	110.9	61.5	46243.7	40405.6	37905.5	40552.6	42815.2	23747	27674.2	32699.8	37905.5	29291.1	23253.3	15297.4	High	High	High	High	High	High	High	0.000216	0.0006137	14	34.27
[K].LSKIPSTPK.[L]	1xBiotin [K3]	6	Q9HC35	Q9HC35 [195-203]	Q9HC35 1xBiotin [K197]	Echinoderm microtubule-associated protein-like 4 OS=Homo sapiens OX=9606 GN=EML4 PE=1 SV=3	1	1196.67	0.926	105.3	104.5	99.4	105.2	92	93.6	45828.1	45503.6	43262.4	45812.7	40052.7	40737.8	27425.5	36825.6	43262.4	33090.4	21753	26242.6	High	High	High	High	High	High	High	0.000216	0.0003039	33	32.55
[R].YQLLPKMEIGPVSSSR.[F]	1xBiotin [K6]	16	Q96EB1	Q96EB1 [164-179]	Q96EB1 1xBiotin [K169]	Elongator complex protein 4 OS=Homo sapiens OX=9606 GN=ELP4 PE=1 SV=2	1	2031.04	0.926	91.8	119.9	95.2	103.5	104.5	85	103141	134714	106934	116203	117406	95470.7	61723.9	109023	106934	83933.4	63764	61500.6	High	High	High	High	High	High	High	0.000216	7.253e-07	26	51.46
[R].LQDILTNSKSR.[S]	1xBiotin [K9]	6	Q4V328	Q4V328 [632-642]	Q4V328 1xBiotin [K640]	GRIP1-associated protein 1 OS=Homo sapiens OX=9606 GN=GRIPAP1 PE=1 SV=2	1	1500.78	0.924	101.1	114	98.3	105.4	76.2	105	11231.2	12673.7	10922.9	11711.9	8468.31	11668.5	6721.25	10256.7	10922.9	8459.47	4599.21	7516.62	High	High	High	High	High	High	High	0.000216	0.0006415	12	36.81
[K].LAKLQAQVR.[I]	1xBiotin [K3]	3	Q96K17	Q96K17 [6-14]	Q96K17 1xBiotin [K8]	Transcription factor BTF3 homolog 4 OS=Homo sapiens OX=9606 GN=BTF3L4 PE=1 SV=1	1	1252.72	0.924	144.5	66.9	101.7	118.7	94	74.2	17651.5	8166.71	12429.5	14501.6	11482	9067.35	10563.4	6609.24	12429.5	10474.5	6235.98	5841.03	High	Peak Found	High	High	Peak Found	Peak Found	High	0.000216	0.0002907	20	33.19
[R].GFGGKFGVQMDR.[V]	1xBiotin [K5]	11	Q14247	Q14247 [120-131]	Q14247 1xBiotin [K124]	Src substrate cortactin OS=Homo sapiens OX=9606 GN=CTTN PE=1 SV=2	1	1524.71	0.923	95.9	91.1	120.6	109.1	84.1	99.1	79403.6	75416.9	99847.5	90301.9	69610.3	82051.8	47518.5	61034.2	99847.5	65224.9	37805.9	52856.4	High	High	High	High	High	High	High	0.000216	9.053e-06	41	44.25
[K].FQDLGVKNSEPSAR.[H]	1xBiotin [K7]	3	Q9UHD8	Q9UHD8 [63-76]	Q9UHD8 1xBiotin [K69]	Septin-9 OS=Homo sapiens OX=9606 GN=SEPTIN9 PE=1 SV=2	1	1773.86	0.922	161.5	86.1	87.1	85.4	79.4	100.5	16332.1	8703.35	8809.3	8633.08	8028.11	10163.2	9773.83	7043.53	8809.3	6235.66	4360.13	6546.95	High	High	Peak Found	High	Peak Found	Peak Found	High	0.000216	0.002876	21	35.34
[K].ATVKAMQEALAK.[L]	1xBiotin [K4]	6	O60841	O60841 [339-350]	O60841 1xBiotin [K342]	Eukaryotic translation initiation factor 5B OS=Homo sapiens OX=9606 GN=EIF5B PE=1 SV=4	1	1486.78	0.922	122.5	103.5	83.9	95.4	104.9	89.9	39685.2	33521.2	27165.5	30901.5	33977.7	29112	23749.3	27128.3	27165.5	22320.1	18453.6	18753.4	High	High	High	High	High	High	High	0.000216	2.049e-05	41	37.62
[R].HGLQSLGKVAIAR.[R]	1xBiotin [K8]	4	P48634	P48634 [42-54]	P48634 1xBiotin [K49]	Protein PRRC2A OS=Homo sapiens OX=9606 GN=PRRC2A PE=1 SV=3	1	1575.88	0.922	135.1	68.2	109.8	117.4	68.4	101.2	15118.8	7630.85	12288.8	13138.5	7651.39	11328	9047.71	6175.58	12288.8	9489.91	4155.54	7297.3	High	High	High	High	Peak Found	Peak Found	High	0.000216	2.085e-05	11	37.33
[R].LNQSPSLAPVKR.[T]	1xBiotin [K11]	2	Q9H2P0	Q9H2P0 [706-717]	Q9H2P0 1xBiotin [K716]	Activity-dependent neuroprotector homeobox protein OS=Homo sapiens OX=9606 GN=ADNP PE=1 SV=1	1	1535.84	0.922	108.1	63.7	134.1	82.4	99.6	112.1	11466.7	6759.8	14229.2	8744.25	10568.8	11890	6862.17	5470.64	14229.2	6315.95	5740.02	7659.34	Peak Found	Peak Found	Peak Found	Peak Found	High	High	High	0.0005305	0.004531	2	34.03
[M].ASNVTNKTDPR.[S]	1xAcetyl [N-Term]; 1xBiotin [K7]	4	P07910	P07910 [2-12]	P07910 1xAcetyl [N-Term]; 1xBiotin [K8]	Heterogeneous nuclear ribonucleoproteins C1/C2 OS=Homo sapiens OX=9606 GN=HNRNPC PE=1 SV=4	1	1470.7	0.921	68.2	152.9	100.5	70.9	92.6	114.8	8098.37	18153.8	11934.1	8415.51	10992.9	13628.6	4846.41	14691.7	11934.1	6078.51	5970.31	8779.28	High	Peak Found	High	Peak Found	High	High	High	0.000216	0.0004931	11	31.9
[K].QFILTNHDGSTPSKVILAR.[Q]	1xBiotin [K14]	1	P13056	P13056 [43-61]	P13056 1xBiotin [K56]	Nuclear receptor subfamily 2 group C member 1 OS=Homo sapiens OX=9606 GN=NR2C1 PE=1 SV=2	1	2323.22	0.921	154.7	110.6	53	83.2	56	142.5	36580.9	26149.4	12529.3	19674.2	13236.6	33695.6	21891.6	21162.5	12529.3	14210.7	7188.9	21706.1	Peak Found	Peak Found	Peak Found	Peak Found	Peak Found	High	High	0.000216	0.0002498	27	43.47
[K].DYKTGFGGK.[F]	1xBiotin [K3]	10	Q14247	Q14247 [264-272]	Q14247 1xBiotin [K266]	Src substrate cortactin OS=Homo sapiens OX=9606 GN=CTTN PE=1 SV=2	1	1198.56	0.92	133.4	78.2	103.6	82.6	95.3	106.9	139440	81695.7	108269	86327.4	99632.9	111788	83447	66115.5	108269	62354.1	54111.5	72011.9	High	High	High	High	High	High	High	0.000216	0.000593	24	33.85
[K].SNYKMMFVK.[S]	1xBiotin [K4]; 1xOxidation [M]	6	O00193	O00193 [171-179]	O00193 1xBiotin [K174]	Small acidic protein OS=Homo sapiens OX=9606 GN=SMAP PE=1 SV=1	1	1389.64	0.918	123.6	121.7	71.2	112.6	57.4	113.5	61104.6	60186.7	35208	55689.4	28377.9	56096	36567.6	48708.5	35208	40224.3	15412.3	36136.1	High	High	High	High	High	High	High	0.000216	0.00114	16	40.09
[R].SILSPGGSCGPIKVK.[T]	1xBiotin [K]; 1xCarbamidomethyl [C9]	4	P78347	P78347 [207-221]	P78347 1xBiotin [K]	General transcription factor II-I OS=Homo sapiens OX=9606 GN=GTF2I PE=1 SV=2	1	1725.9	0.918	80.6	110.7	92.9	73.9	156.7	85.3	11357.9	15607.4	13095.8	10418.5	22094.4	12021.8	6797.08	12630.9	13095.8	7525.27	11999.7	7744.26	Peak Found	High	High	Peak Found	High	High	High	0.000216	0.0001847	11	39.67
[K].KHVNPVQALSEFK.[A]	1xBiotin [K1]	4	P35221	P35221 [889-901]	P35221 1xBiotin [K889]	Catenin alpha-1 OS=Homo sapiens OX=9606 GN=CTNNA1 PE=1 SV=1	1	1722.9	0.917	163.5	84.5	72.8	127.7	74	77.5	23538.7	12160.5	10477.2	18382.5	10647.1	11154.8	14086.6	9841.4	10477.2	13277.6	5782.51	7185.74	High	High	High	High	Peak Found	Peak Found	High	0.000216	0.0005238	12	43.48
[K].MKGNVDISAPK.[I]	1xBiotin [K2]	3	Q09666	Q09666 [1081-1091]	Q09666 1xBiotin [K1082]	Neuroblast differentiation-associated protein AHNAK OS=Homo sapiens OX=9606 GN=AHNAK PE=1 SV=2	1	1385.69	0.917	47.6	30.9	211.5	174.2	107.5	28.4	4597.7	2985.7	20418.4	16816.6	10377.7	2738.51	2751.46		20418.4	12146.6	5636.2		Peak Found	Not Found	High	High	High	Not Found	High	0.000216	0.001804	19	33.22
[K].DGYKSCGLNPK.[L]	1xBiotin [K4]; 1xCarbamidomethyl [C6]	4	P46100	P46100 [613-623]	P46100 1xBiotin [K616]	Transcriptional regulator ATRX OS=Homo sapiens OX=9606 GN=ATRX PE=1 SV=5	1	1464.66	0.917	111.7	73.9	118.8	102.5	85.6	107.5	13329.4	8812.78	14173.6	12223.4	10206.3	12823.2	7976.86	7132.1	14173.6	8828.98	5543.11	8260.48	Peak Found	High	High	High	Peak Found	High	High	0.000216	0.002794	12	30.81
[K].STLEKFPR.[H]	1xBiotin [K5]	4	Q86UW6	Q86UW6 [774-781]	Q86UW6 1xBiotin [K778]	NEDD4-binding protein 2 OS=Homo sapiens OX=9606 GN=N4BP2 PE=1 SV=2	1	1203.62	0.917	140.6	74.7	101.6	93.2	109.4	80.5	39427	20961.7	28491.1	26125.1	30694.9	22570.8	23594.8	16964.1	28491.1	18870.1	16670.7	14539.7	High	High	High	Peak Found	Peak Found	High	High	0.0006974	0.007984	11	36.63
[R].MLAAKTVLAIR.[Y]	1xBiotin [K5]	6	Q9Y2X3	Q9Y2X3 [361-371]	Q9Y2X3 1xBiotin [K365]	Nucleolar protein 58 OS=Homo sapiens OX=9606 GN=NOP58 PE=1 SV=1	1	1412.81	0.914	105.6	109.2	97.1	96.5	107.1	84.6	32221	33312.5	29621.4	29434.7	32682.8	25829.2	19282.4	26959.4	29621.4	21260.6	17750.3	16638.8	High	High	High	High	High	High	High	0.000216	3.203e-06	50	48.87
[R].YTNTSKTVSFEALPIMR.[N]	1xBiotin [K6]; 1xOxidation [M16]	3	O15084	O15084 [1003-1019]	O15084 1xBiotin [K1008]	Serine/threonine-protein phosphatase 6 regulatory ankyrin repeat subunit A OS=Homo sapiens OX=9606 GN=ANKRD28 PE=1 SV=5	1	2200.08	0.913	148.7	71.2	93.9	85.7	55.7	144.7	15106.1	7235.27	9542.71	8710.15	5658.54	14704.1	9040.13	5855.43	9542.71	6291.33		9472.14	High	High	High	Peak Found	Not Found	Peak Found	High	0.000216	0.002401	9	46.87
[R].IIAHSNQKSAAGYPDYYCK.[W]	1xBiotin [K8]; 1xCarbamidomethyl [C18]	4	O14646	O14646 [394-412]	O14646 1xBiotin [K401]	Chromodomain-helicase-DNA-binding protein 1 OS=Homo sapiens OX=9606 GN=CHD1 PE=1 SV=2	1	2412.11	0.912	92.1	96.5	131.5	84	89	106.8	29172.6	30584.3	41677	26615.2	28211.8	33835.6	17458.1	24751.6	41677	19224.1	15322.1	21796.3	High	High	High	High	Peak Found	Peak Found	High	0.000216	5.216e-05	26	32.11
[K].VYLPNKQR.[T]	1xBiotin [K6]	9	P10398	P10398 [23-30]	P10398 1xBiotin [K28]	Serine/threonine-protein kinase A-Raf OS=Homo sapiens OX=9606 GN=ARAF PE=1 SV=2	1	1243.66	0.912	111.8	110.6	91.6	102	86.4	97.6	163821	162132	134297	149456	126617	143031	98037.6	131212	134297	107952	68766.9	92138.2	High	High	High	High	High	High	High	0.000216	0.001244	8	32.56
[R].GPTGQKVVR.[F]	1xBiotin [K6]	6	Q9H425	Q9H425 [99-107]	Q9H425 1xBiotin [K104]	Uncharacterized protein C1orf198 OS=Homo sapiens OX=9606 GN=C1orf198 PE=1 SV=1	1	1167.63	0.912	92.6	91.6	146	89.4	97.1	83.5	45634.3	45137.9	71955.9	44050	47864.4	41152.6	27309.5	36529.6	71955.9	31817.2	25995.5	26509.8	High	High	High	High	High	High	High	0.000216	2.746e-05	57	24.34
[K].SKAELLLLK.[L]	1xBiotin [K2]	2	Q8WUA4	Q8WUA4 [147-155]	Q8WUA4 1xBiotin [K148]	General transcription factor 3C polypeptide 2 OS=Homo sapiens OX=9606 GN=GTF3C2 PE=1 SV=2	1	1240.73	0.912	138.4	157	25.5	101	143.1	35.1	30244.6	34298.5	5571.09	22071.8	31264.6	7665.65	18099.7	27757.4		15942.4	16980.1		Peak Found	High	Not Found	High	Peak Found	Not Found	High	0.0004084	0.003148	6	47.75
[K].IWSKSN.[-]	1xBiotin [K4]	5	Q9UBW8	Q9UBW8 [270-275]	Q9UBW8 1xBiotin [K273]	COP9 signalosome complex subunit 7a OS=Homo sapiens OX=9606 GN=COPS7A PE=1 SV=1	1	960.461	0.911	111.5	93.2	105.6	95	98.4	96.3	158241	132309	149837	134782	139606	136573	94698.4	107076	149837	97352.7	75821.4	87977.7	High	High	High	High	Peak Found	High	High	0.001617	0.021	5	36.05
[K].AAFQSQYKSHFVAASLSNQK.[A]	1xBiotin [K8]	14	Q86XP3	Q86XP3 [701-720]	Q86XP3 1xBiotin [K708]	ATP-dependent RNA helicase DDX42 OS=Homo sapiens OX=9606 GN=DDX42 PE=1 SV=1	1	2438.19	0.911	88.9	131	101	88.8	98.4	92	218733	322317	248558	218486	242212	226335	130899	260848	248558	157812	131547	145801	High	High	High	High	High	High	High	0.000216	1.379e-06	33	42.37
[K].LYEQLSGK.[-]	1xBiotin [K8]	5	P30086	P30086 [180-187]	P30086 1xBiotin [K187]	Phosphatidylethanolamine-binding protein 1 OS=Homo sapiens OX=9606 GN=PEBP1 PE=1 SV=3	0	1163.58	0.91	117	91.5	105.9	96.3	83.3	106.1	24806.2	19405.9	22453.2	20429.8	17671.1	22493.6	14845.1	15705	22453.2	14756.4	9597.34	14490	High	High	High	High	Peak Found	High	High	0.0005305	0.005179	7	38.65
[R].GLPLVDDGGWNTVPISKGSRPIDTSR.[L]	1xBiotin [K17]	3	Q04637	Q04637 [1043-1068]	Q04637 1xBiotin [K1059]	Eukaryotic translation initiation factor 4 gamma 1 OS=Homo sapiens OX=9606 GN=EIF4G1 PE=1 SV=4	1	2963.5	0.91	75.9	117.7	128.2	82.5	116.6	79.1	16306.2	25303.1	27545.7	17717.8	25055.4	17006.5	9758.3	20477.5	27545.7	12797.6	13607.8	10955.3	Peak Found	High	High	High	Peak Found	Peak Found	High	0.000216	0.0001234	23	49.74
[K].FMSKVIGANK.[N]	1xBiotin [K4]	6	Q9Y2W1	Q9Y2W1 [452-461]	Q9Y2W1 1xBiotin [K455]	Thyroid hormone receptor-associated protein 3 OS=Homo sapiens OX=9606 GN=THRAP3 PE=1 SV=2	1	1320.68	0.91	110.3	106.3	108.6	98.8	116.1	60	29830.5	28744.8	29363.9	26708.5	31393.7	16224.8	17851.8	23262.9	29363.9	19291.5	17050.2	10451.7	High	High	High	High	High	High	High	0.000216	9.481e-06	31	37.29
[K].KGATPGK.[A]	1xBiotin [K1]	4	P19338	P19338 [110-116]	P19338 1xBiotin [K110]	Nucleolin OS=Homo sapiens OX=9606 GN=NCL PE=1 SV=3	1	884.466	0.909	108.7	91.5	112.9	102.1	101.8	83.2	22866.6	19244.8	23750.7	21478.9	21418.1	17499.3	13684.4	15574.6	23750.7	15514.1	11632.4	11272.8	High	Peak Found	High	High	High	Peak Found	High	0.00287	0.0315	16	15.5
[R].TGAQQKMR.[I]	1xBiotin [K6]	4	Q7Z4S6	Q7Z4S6 [876-883]	Q7Z4S6 1xBiotin [K881]	Kinesin-like protein KIF21A OS=Homo sapiens OX=9606 GN=KIF21A PE=1 SV=2	1	1145.56	0.909	93.8	156.3	66.4	79.9	143.4	60.3	15132.5	25200	10702.3	12880.2	23126.6	9723.76	9055.93	20394.1	10702.3	9303.34	12560.2	6263.88	High	High	Peak Found	High	High	Peak Found	High	0.000216	0.001119	35	21.26
[R].LGAHEGLSPTPFMNSNLMGKTSER.[G]	1xBiotin [K20]; 2xOxidation [M13; M18]	6	Q99081	Q99081 [91-114]	Q99081 1xBiotin [K110]	Transcription factor 12 OS=Homo sapiens OX=9606 GN=TCF12 PE=1 SV=1	1	2832.31	0.908	94.7	164.4	55.8	114.4	21.4	149.3	33212.7	57642	19567.1	40101.5	7486.51	52321.2	19875.9	46649.1	19567.1	28965.3		33704.4	High	Peak Found	High	High	Not Found	High	High	0.000216	1.026e-06	21	38.26
[K].NLTKEAIR.[E]	1xBiotin [K4]	6	P23193	P23193 [239-246]	P23193 1xBiotin [K242]	Transcription elongation factor A protein 1 OS=Homo sapiens OX=9606 GN=TCEA1 PE=1 SV=2	1	1170.63	0.908	110.7	97.1	102.9	77.3	93.4	118.7	18521	16255.3	17219.2	12942	15629.6	19860.1	11083.7	13155.2	17219.2	9348.01	8488.57	12793.5	High	High	High	High	High	High	High	0.000216	0.0009102	14	32.79
[K].AAVTPGKK.[A]	1xBiotin [K8]	3	P19338	P19338 [81-88]	P19338 1xBiotin [K88]	Nucleolin OS=Homo sapiens OX=9606 GN=NCL PE=1 SV=3	1	997.55	0.907	126.8	112.3	78.3	81.4	115	86.1	26110.9	23130.9	16120.8	16771.1	23681	17731	15625.9	18719.6	16120.8	12113.7	12861.4	11422	High	Peak Found	Peak Found	High	High	Peak Found	High	0.0005305	0.005895	28	21.06
[K].WTSQHSNTQTLGK.[-]	1xBiotin [K13]	4	Q6PKG0	Q6PKG0 [1084-1096]	Q6PKG0 1xBiotin [K1096]	La-related protein 1 OS=Homo sapiens OX=9606 GN=LARP1 PE=1 SV=2	0	1713.8	0.906	112.9	106.8	98.1	79.2	106.2	96.8	38512.1	36447.7	33472.5	27025.2	36226	33031.8	23047.3	29496.8	33472.5	19520.3	19674.7	21278.5	High	High	Peak Found	High	Peak Found	High	High	0.000216	7.733e-05	13	31.18
[K].SSSQTSGSLVSKSTSLASVSQLASK.[S]	1xBiotin [K12]	15	Q9NXV6	Q9NXV6 [375-399]	Q9NXV6 1xBiotin [K386]	CDKN2A-interacting protein OS=Homo sapiens OX=9606 GN=CDKN2AIP PE=1 SV=3	1	2653.33	0.905	94.9	110.9	101.5	86	116.9	89.7	174817	204285	186963	158293	215348	165286	104618	165326	186963	114335	116957	106474	High	High	High	High	High	High	High	0.000216	5.694e-07	61	48.44
[K].VVTTNYKPVANHQYNIEYER.[K]	1xBiotin [K7]	5	P13984	P13984 [148-167]	P13984 1xBiotin [K154]	General transcription factor IIF subunit 2 OS=Homo sapiens OX=9606 GN=GTF2F2 PE=1 SV=2	0	2664.29	0.905	98.7	120.2	101.5	97.3	90.4	91.9	20637.4	25143.1	21239.7	20342.7	18909.8	19220.3	12350.3	20348.1	21239.7	14693.5	10270.1	12381.4	Peak Found	High	High	High	High	High	High	0.000216	0.0002296	18	37
[R].GKFAQDVSQDDLIR.[A]	1xBiotin [K2]	5	Q96H20	Q96H20 [133-146]	Q96H20 1xBiotin [K134]	Vacuolar-sorting protein SNF8 OS=Homo sapiens OX=9606 GN=SNF8 PE=1 SV=1	1	1817.89	0.904	105.4	79.8	137.5	114.4	124.4	38.5	11540.5	8738.66	15064.1	12535.4	13622.1	4216.21	6906.34	7072.12	15064.1	9054.3	7398.27		High	High	High	High	High	Not Found	High	0.000216	7.792e-05	26	42.68
[K].MQASIEKGGSLPK.[V]	1xBiotin [K7]	6	P06748	P06748 [251-263]	P06748 1xBiotin [K257]	Nucleophosmin OS=Homo sapiens OX=9606 GN=NPM1 PE=1 SV=2	1	1571.79	0.903	105	79.9	129.6	103.5	87.1	94.9	17902.5	13616.9	22089.8	17644.3	14841	16170.4	10713.6	11020	22089.8	12744.5	8060.29	10416.7	High	High	High	High	High	High	High	0.000216	0.0001309	28	35.02
[M].SLKLQASNVTNK.[N]	1xAcetyl [N-Term]; 1xBiotin [K3]	6	Q9UKM9	Q9UKM9 [2-13]	Q9UKM9 1xAcetyl [N-Term]; 1xBiotin [K4]	RNA-binding protein Raly OS=Homo sapiens OX=9606 GN=RALY PE=1 SV=1	1	1570.83	0.903	126.4	99	85.9	77.6	84.5	126.5	21524.5	16870.3	14638.9	13217.8	14394.7	21546.8	12881.2	13653	14638.9	9547.16	7817.88	13880.1	High	High	High	High	High	High	High	0.000216	0.0001001	45	41.56
[K].ILEENPKFGIGK.[G]	1xBiotin [K7]	1	Q8NG31	Q8NG31 [1208-1219]	Q8NG31 1xBiotin [K1214]	Kinetochore scaffold 1 OS=Homo sapiens OX=9606 GN=KNL1 PE=1 SV=3	1	1570.83	0.903	126.4	99	85.9	77.6	84.5	126.5	21524.5	16870.3	14638.9	13217.8	14394.7	21546.8	12881.2	13653	14638.9	9547.16	7817.88	13880.1	Peak Found	Peak Found	High	Peak Found	Peak Found	Peak Found	High	0.0005305	0.005825	15	41.56
[K].ENLLSCKMLLHCK.[R]	1xBiotin [K7]; 2xCarbamidomethyl [C6; C12]; 1xOxidation [M8]	4	Q96A65	Q96A65 [95-107]	Q96A65 1xBiotin [K101]	Exocyst complex component 4 OS=Homo sapiens OX=9606 GN=EXOC4 PE=1 SV=1	1	1887.89	0.902	114.7	79.6	86.3	76.8	71.8	170.7	22533.9	15637.1	16960.1	15097.7	14110.5	33538.5	13485.2	12654.9	16960.1	10905	7663.51	21604.9	High	Peak Found	High	High	Peak Found	High	High	0.000216	0.0002425	11	41.3
[K].AKMQASIEK.[G]	1xBiotin [K2]	4	P06748	P06748 [249-257]	P06748 1xBiotin [K250]	Nucleophosmin OS=Homo sapiens OX=9606 GN=NPM1 PE=1 SV=2	1	1231.62	0.902	95.5	118.5	91.3	77.9	130.6	86.1	12638.2	15693.9	12093	10318.7	17285.8	11404.1	7563.24	12701	12093	7453.21	9388.06	7346.35	High	High	High	Peak Found	High	Peak Found	High	0.000216	0.0007633	18	27.82
[K].QALSAKVR.[T]	1xBiotin [K6]	3	Q9BPW5	Q9BPW5 [236-243]	Q9BPW5 1xBiotin [K241]	Ras-like protein family member 11B OS=Homo sapiens OX=9606 GN=RASL11B PE=1 SV=1	1	1098.61	0.902	170.9	82.6	73	65.8	128.9	78.8	29043.5	14039.3	12415.1	11192.4	21908.8	13393.1	17380.9	11361.9	12415.1	8084.28	11898.9	8627.6	High	High	Peak Found	Peak Found	Peak Found	High	High	0.000216	0.00231	20	29.43
[R].QDKCALGWDHQEK.[L]	1xBiotin [K3]; 1xCarbamidomethyl [C4]	4	Q14247	Q14247 [243-255]	Q14247 1xBiotin [K245]	Src substrate cortactin OS=Homo sapiens OX=9606 GN=CTTN PE=1 SV=2	1	1840.81	0.901	139.8	84.2	99.9	84.8	101.2	90.1	41030.9	24733.9	29336.8	24907	29697.9	26444.6	24554.7	20016.9	29336.8	17990.3	16129.2	17035.2	Peak Found	High	High	High	Peak Found	High	High	0.000216	2.331e-05	15	32.55
[R].TAEKTSLSFK.[S]	1xBiotin [K4]	3	Q9UPN9	Q9UPN9 [760-769]	Q9UPN9 1xBiotin [K763]	E3 ubiquitin-protein ligase TRIM33 OS=Homo sapiens OX=9606 GN=TRIM33 PE=1 SV=3	1	1337.68	0.901	143.6	102.3	88.1	79.4	92.1	94.5	15670	11160.7	9616.52	8670	10050.7	10308	9377.58	9032.26	9616.52	6262.33	5458.62	6640.26	High	High	High	Peak Found	Peak Found	Peak Found	High	0.000216	0.0002838	38	35.87
[R].KPGPALKTNLF.[-]	1xBiotin [K7]	3	O14813	O14813 [274-284]	O14813 1xBiotin [K280]	Paired mesoderm homeobox protein 2A OS=Homo sapiens OX=9606 GN=PHOX2A PE=1 SV=2	1	1411.78	0.9	113.4	109.1	112.6	101.3	107.4	56.2	48570.3	46726.8	48199.1	43387.3	45979.4	24073.7	29066.5	37815.5	48199.1	31338.6	24971.8	15507.8	High	High	Peak Found	High	Peak Found	Peak Found	High	0.000216	0.002671	9	46.59
[K].IITAVPKIATGHGQQGVTQVVLK.[G]	1xBiotin [K7]	1	P51610	P51610 [814-836]	P51610 1xBiotin [K820]	Host cell factor 1 OS=Homo sapiens OX=9606 GN=HCFC1 PE=1 SV=2	1	2584.46	0.9	133.5	79.8	86.9	111.6	68	120.1	25601.3	15302	16650.9	21393.1	13044	23029.5	15320.9	12383.8	16650.9	15452.2	7084.3	14835.2	Peak Found	Peak Found	Peak Found	Peak Found	Peak Found	High	High	0.001014	0.008911	7	43.53
[R].GAPQHYPKTAGNSEFLGK.[T]	1xBiotin [K8]	7	P78344	P78344 [24-41]	P78344 1xBiotin [K31]	Eukaryotic translation initiation factor 4 gamma 2 OS=Homo sapiens OX=9606 GN=EIF4G2 PE=1 SV=1	1	2128.03	0.898	114.6	101	98.7	96.1	101	88.7	120759	106459	104026	101293	106437	93457.7	72267.6	86156.3	104026	73163.9	57806.7	60203.9	High	High	High	High	High	High	High	0.000216	2.635e-06	37	33.17
[K].IANKQFTAVK.[N]	1xBiotin [K4]	11	P27694	P27694 [264-273]	P27694 1xBiotin [K267]	Replication protein A 70 kDa DNA-binding subunit OS=Homo sapiens OX=9606 GN=RPA1 PE=1 SV=2	1	1345.73	0.898	128.6	101.6	89.3	101.6	91.2	87.6	114874	90795.2	79745.8	90800.2	81500.3	78285.4	68745.4	73479.6	79745.8	65584.9	44263.5	50430.1	High	High	High	High	High	High	High	0.000216	7.472e-06	52	33.8
[R].AASIFGGAKPVDTAAR.[E]	1xBiotin [K9]	18	P23588	P23588 [357-372]	P23588 1xBiotin [K365]	Eukaryotic translation initiation factor 4B OS=Homo sapiens OX=9606 GN=EIF4B PE=1 SV=2	0	1757.9	0.897	125	94.8	100.1	101.7	93.3	85.1	273075	207065	218683	222157	203866	185817	163420	167575	218683	160463	110721	119700	High	High	High	High	High	High	High	0.000216	2.352e-07	47	41.3
[R].AAGGGSYKGHVDILAPTVQELAALEK.[E]	1xBiotin [K8]	7	Q92499	Q92499 [695-720]	Q92499 1xBiotin [K702]	ATP-dependent RNA helicase DDX1 OS=Homo sapiens OX=9606 GN=DDX1 PE=1 SV=2	1	2821.46	0.897	81.9	80.6	150.9	135.4	80	71.3	37586.4	37016.3	69261.1	62143.6	36703.6	32728.2	22493.3	29956.9	69261.1	44886.2	19934.1	21082.9	High	High	High	High	High	High	High	0.000216	3.951e-06	30	53.89
[K].YEYKSDQWKPLNLEEK.[K]	1xBiotin [K4]	5	Q04637	Q04637 [594-609]	Q04637 1xBiotin [K597]	Eukaryotic translation initiation factor 4 gamma 1 OS=Homo sapiens OX=9606 GN=EIF4G1 PE=1 SV=4	1	2296.1	0.897	66.9	86.8	177	60	119.9	89.4	13155.3	17074.3	34808.6	11796.4	23575.1	17580.6	7872.72	13818.1	34808.6	8520.52	12803.9	11325.1	High	High	High	High	High	Peak Found	High	0.000216	2.909e-05	21	42.56
[R].AQSKILFVR.[S]	1xBiotin [K4]	6	Q9HCS7	Q9HCS7 [791-799]	Q9HCS7 1xBiotin [K794]	Pre-mRNA-splicing factor SYF1 OS=Homo sapiens OX=9606 GN=XAB2 PE=1 SV=2	1	1287.72	0.896	115.4	93.9	107.3	104.7	84.2	94.4	66200.6	53891.4	61580.2	60095.2	48309	54145.7	39617.3	43613.8	61580.2	43406.7	26237	34879.7	High	High	High	Peak Found	High	High	High	0.000216	0.0001097	28	43.09
[K].TGEEINFGKLITKPSEGTTLR.[V]	1xBiotin [K9]	4	P49959	P49959 [408-428]	P49959 1xBiotin [K416]	Double-strand break repair protein MRE11 OS=Homo sapiens OX=9606 GN=MRE11 PE=1 SV=3	1	2517.3	0.896	56.7	111.4	145.4	73.9	112.8	99.8	12353.1	24279.3	31677.4	16111.2	24580.6	21757.4	7392.6	19649	31677.4	11637.1	13349.9	14015.8	High	Peak Found	High	High	High	Peak Found	High	0.000216	3.11e-07	36	47.36
[K].KLSSWDQAETPGHTPSLR.[W]	1xBiotin [K1]	2	O75533	O75533 [214-231]	O75533 1xBiotin [K214]	Splicing factor 3B subunit 1 OS=Homo sapiens OX=9606 GN=SF3B1 PE=1 SV=3	1	2236.08	0.896	50.8	130.3	117.5	116.7	103.5	81.3	3656.44	9386.22	8463.7	8407.35	7452.62	5853.91		7596.17	8463.7	6072.62		3770.99	Not Found	High	High	Peak Found	Not Found	Peak Found	High	0.000216	4.929e-05	25	36.47
[R].LGKVADWTGATYQDK.[R]	1xBiotin [K3]	6	O15371	O15371 [39-53]	O15371 1xBiotin [K41]	Eukaryotic translation initiation factor 3 subunit D OS=Homo sapiens OX=9606 GN=EIF3D PE=1 SV=1	1	1878.91	0.895	85.5	100.5	125.4	90	110.8	87.8	28669.1	33705.9	42047.4	30178.1	37141.5	29448.7	17156.8	27277.9	42047.4	21797.6	20171.9	18970.4	High	High	High	High	High	High	High	0.000216	1.991e-05	43	41.77
[K].GFYDKDSSGWSSSK.[D]	1xBiotin [K5]	5	O00571	O00571 [51-64]	O00571 1xBiotin [K55]	ATP-dependent RNA helicase DDX3X OS=Homo sapiens OX=9606 GN=DDX3X PE=1 SV=3	1	1776.75	0.895	144.6	102	85.5	91.3	93.7	82.9	25964.7	18322.6	15352.9	16396.4	16819.1	14893.7	15538.4	14828.3	15352.9	11843.1	9134.6	9594.28	Peak Found	High	High	High	High	High	High	0.000216	4.344e-06	57	39.11
[K].ANDKGFYSSQAIEK.[A]	1xBiotin [K4]	4	Q8TEV9	Q8TEV9 [219-232]	Q8TEV9 1xBiotin [K222]	Guanine nucleotide exchange protein SMCR8 OS=Homo sapiens OX=9606 GN=SMCR8 PE=1 SV=2	1	1783.83	0.895	102.1	92.1	106.3	128.9	82.4	88.3	22131.8	19962.5	23044.7	27944.4	17861.5	19150.1	13244.6	16155.4	23044.7	20184.2	9700.75	12336.2	High	High	High	High	Peak Found	Peak Found	High	0.000216	5.552e-06	15	35.48
[M].THFNKGPSYGLSAEVK.[N]	1xAcetyl [N-Term]; 1xBiotin [K5]	16	Q15417	Q15417 [2-17]	Q15417 1xAcetyl [N-Term]; 1xBiotin [K6]	Calponin-3 OS=Homo sapiens OX=9606 GN=CNN3 PE=1 SV=1	1	2002.97	0.894	110.5	114.2	86.7	112.9	77	98.8	166722	172346	130843	170352	116289	149059	99773.5	139478	130843	123045	63157.7	96021.3	High	High	High	High	High	High	High	0.000216	1.288e-08	55	40.91
[R].IVQPSRPVKQLVLQPVK.[G]	1xBiotin [K9]	3	Q9HCK8	Q9HCK8 [238-254]	Q9HCK8 1xBiotin [K246]	Chromodomain-helicase-DNA-binding protein 8 OS=Homo sapiens OX=9606 GN=CHD8 PE=1 SV=5	1	2155.28	0.894	82.1	148.8	85.8	92.5	73.4	117.4	15680.6	28429.2	16397.2	17669.4	14014.3	22418.8	9383.93	23007.5	16397.2	12762.6	7611.27	14441.8	High	Peak Found	High	Peak Found	Peak Found	High	High	0.0005305	0.004394	12	41.8
[K].VQQLMAKGSDK.[R]	1xBiotin [K]	6	Q04637	Q04637 [1020-1030]	Q04637 1xBiotin [K]	Eukaryotic translation initiation factor 4 gamma 1 OS=Homo sapiens OX=9606 GN=EIF4G1 PE=1 SV=4	1	1430.71	0.894	126.7	102.8	83.4	113.2	107.4	66.5	31776.6	25780.2	20907	28397.4	26932.3	16670	19016.5	20863.7	20907	20511.4	14627.2	10738.5	High	High	High	High	High	High	High	0.000216	0.0007009	58	31.33
[R].MEESFSSKYVPK.[Y]	1xBiotin [K8]	7	P42167	P42167 [382-393]	P42167 1xBiotin [K389]	Lamina-associated polypeptide 2, isoforms beta/gamma OS=Homo sapiens OX=9606 GN=TMPO PE=1 SV=2	1	1657.76	0.894	105.6	79.4	107.4	94.4	150.1	63.1	56522.2	42476	57492.2	50503.8	80322	33795.3	33825.3	34375.4	57492.2	36478.8	43623.6	21770.4	High	High	High	High	Peak Found	High	High	0.000216	4.848e-06	25	39.64
[K].GLWMPLGKEVK.[V]	1xBiotin [K]	4	Q8TA86	Q8TA86 [91-101]	Q8TA86 1xBiotin [K]	Retinitis pigmentosa 9 protein OS=Homo sapiens OX=9606 GN=RP9 PE=1 SV=2	1	1483.78	0.893	110.5	96.9	105.3	134.7	94	58.6	32570.1	28551.8	31013	39698.4	27707.4	17254.4	19491.4	23106.7	31013	28674.1	15048.2	11115	High	High	High	High	Peak Found	Peak Found	High	0.0005305	0.005721	9	50.99
[K].SPFLHSGMKMQK.[A]	1xBiotin [K9]	5	O14497	O14497 [1604-1615]	O14497 1xBiotin [K1612]	AT-rich interactive domain-containing protein 1A OS=Homo sapiens OX=9606 GN=ARID1A PE=1 SV=3	1	1616.77	0.893	143.2	89.5	99.3	96.1	88.7	83.2	44658.3	27908.2	30966.6	29951.6	27654.6	25940.2	26725.4	22585.8	30966.6	21634	15019.4	16710.2	High	High	High	Peak Found	High	Peak Found	High	0.000216	1.763e-05	18	33.78
[K].ITKPGSIDSNNQLFAPGGR.[L]	1xBiotin [K3]	9	Q04637	Q04637 [1072-1090]	Q04637 1xBiotin [K1074]	Eukaryotic translation initiation factor 4 gamma 1 OS=Homo sapiens OX=9606 GN=EIF4G1 PE=1 SV=4	0	2198.1	0.893	102.3	96	119.1	103.3	93.7	85.7	51430.6	48263.3	59909.4	51940.6	47138.7	43093.5	30778.3	39059	59909.4	37516.6	25601.4	27760.1	High	High	High	High	High	Peak Found	High	0.000216	5.404e-05	16	42.79
[K].GFGGKYGIDK.[D]	1xBiotin [K5]	4	Q14247	Q14247 [194-203]	Q14247 1xBiotin [K198]	Src substrate cortactin OS=Homo sapiens OX=9606 GN=CTTN PE=1 SV=2	1	1267.61	0.893	135.2	87.5	98.9	88.3	85.2	104.9	34297.9	22212.7	25091.2	22401.1	21612.6	26619.3	20525.3	17976.6	25091.2	16180.3	11738	17147.7	High	High	Peak Found	High	High	Peak Found	High	0.000216	0.0005176	26	36.65
[K].TSPAKQQAPPVR.[N]	1xBiotin [K5]	1	Q16555	Q16555 [521-532]	Q16555 1xBiotin [K525]	Dihydropyrimidinase-related protein 2 OS=Homo sapiens OX=9606 GN=DPYSL2 PE=1 SV=1	1	1505.79	0.892	54.3	81.9	176.5	157.5	59.7	70.3	4215.61	6362.35	13710.5	12234.4	4635.16	5459.29			13710.5	8836.89			Not Found	Not Found	High	Peak Found	Not Found	Not Found	High	0.00189	0.0226	22	25.04
[K].GVTIPYRPKPSSSPVIFAGGQDR.[Y]	1xBiotin [K9]	7	Q15366	Q15366 [177-199]	Q15366 1xBiotin [K185]	Poly(rC)-binding protein 2 OS=Homo sapiens OX=9606 GN=PCBP2 PE=1 SV=1	0	2655.37	0.89	95.2	120.2	104.1	92.7	88.8	99	53446.2	67488.5	58445	52029.1	49884.6	55588.9	31984.5	54617.8	58445	37580.5	27092.8	35809.4	High	High	High	High	High	High	High	0.000216	6.834e-06	26	43.04
[K].AALVKSSMF.[-]	1xBiotin [K5]	6	Q99453	Q99453 [306-314]	Q99453 1xBiotin [K310]	Paired mesoderm homeobox protein 2B OS=Homo sapiens OX=9606 GN=PHOX2B PE=2 SV=2	1	1179.59	0.89	84.4	115.1	125.4	103.6	111.6	59.9	166104	226590	246995	203958	219825	117907	99403.8	183377	246995	147318	119389	75953.7	High	High	High	Peak Found	High	High	High	0.000216	0.0006909	18	50.61
[K].AGKALVISGR.[E]	1xBiotin [K3]	2	Q8WU90	Q8WU90 [283-292]	Q8WU90 1xBiotin [K285]	Zinc finger CCCH domain-containing protein 15 OS=Homo sapiens OX=9606 GN=ZC3H15 PE=1 SV=1	1	1197.68	0.889	120.3	92.6	102.6	102.7	90.6	91.2	22150	17049.5	18889	18897.7	16672	16790.4	13255.5	13798	18889	13649.8	9054.7	10816.1	Peak Found	High	High	Peak Found	Peak Found	Peak Found	High	0.000216	0.0007086	20	35.42
[K].STHQAAIVSKIDSR.[L]	1xBiotin [K10]	6	Q05682	Q05682 [665-678]	Q05682 1xBiotin [K674]	Caldesmon OS=Homo sapiens OX=9606 GN=CALD1 PE=1 SV=3	1	1738.89	0.889	84.6	93.7	139.3	123.4	75.8	83.3	37968.7	42077.6	62548.9	55388.9	34024	37398.3	22722.1	34053	62548.9	40007.3	18478.7	24091.4	High	High	High	High	High	High	High	0.000216	3.414e-06	42	35.56
[K].GLILKNDWESTGK.[I]	1xBiotin [K5]	6	Q8N141	Q8N141 [114-126]	Q8N141 1xBiotin [K118]	Zinc finger protein 82 homolog OS=Homo sapiens OX=9606 GN=ZFP82 PE=1 SV=1	1	1686.85	0.888	99.6	97.7	110.8	78.1	125.4	88.5	18155.3	17801.2	20189.1	14225	22857.9	16122.3	10864.9	14406.4	20189.1	10274.7	12414.3	10385.7	High	High	High	High	High	High	High	0.000216	5.891e-06	19	45.78
[R].VGTHGGTLSSYIVKNIALDK.[T]	1xBiotin [K14]	5	Q9NW82	Q9NW82 [577-596]	Q9NW82 1xBiotin [K590]	WD repeat-containing protein 70 OS=Homo sapiens OX=9606 GN=WDR70 PE=1 SV=1	1	2299.21	0.887	55.3	104.5	160.8	56.8	79.9	142.7	13648.8	25805.3	39689	14018.9	19722.7	35215.6	8168.01	20884	39689	10125.8	10711.6	22685.3	High	High	High	High	High	Peak Found	High	0.000216	1.878e-05	25	48.21
[K].TEGWSKNFK.[L]	1xBiotin [K6]	6	Q96I25	Q96I25 [16-24]	Q96I25 1xBiotin [K21]	Splicing factor 45 OS=Homo sapiens OX=9606 GN=RBM17 PE=1 SV=1	1	1322.62	0.887	100.5	121	98.2	89.2	120.1	71	20187.5	24295.5	19712.6	17909.7	24110.8	14264.7	12081.1	19662.1	19712.6	12936.1	13094.8	9189.09	High	High	High	High	High	High	High	0.000216	0.0006955	14	37.61
[-].MKIEEVK.[S]	1xBiotin [K2]	5	Q9Y265	Q9Y265 [1-7]	Q9Y265 1xBiotin [K2]	RuvB-like 1 OS=Homo sapiens OX=9606 GN=RUVBL1 PE=1 SV=1	1	1102.56	0.887	102.7	91.7	123.4	100.2	109.5	72.4	54045.9	48276.4	64963.4	52743.2	57625.4	38125.6	32343.4	39069.6	64963.4	38096.3	31296.9	24559.9	High	High	High	High	High	Peak Found	High	0.000216	0.0003361	30	30.9
[R].APYKTVIVHGFTLGEK.[G]	1xBiotin [K4]	7	Q9NSE4	Q9NSE4 [646-661]	Q9NSE4 1xBiotin [K649]	Isoleucine--tRNA ligase, mitochondrial OS=Homo sapiens OX=9606 GN=IARS2 PE=1 SV=2	1	1986.05	0.887	97.7	108	101.4	86.7	118.7	87.5	31857.6	35198.1	33061.3	28254.9	38713	28521.1	19064.9	28485.5	33061.3	20408.5	21025.3	18372.8	High	High	High	High	High	Peak Found	High	0.000216	1.434e-06	33	46.56
[K].KSSTPLSEAK.[K]	1xBiotin [K1]	2	P46821	P46821 [741-750]	P46821 1xBiotin [K741]	Microtubule-associated protein 1B OS=Homo sapiens OX=9606 GN=MAP1B PE=1 SV=2	1	1273.65	0.887	140	103.2	62.1	91.5	175.6	27.5	14699.8	10838.3	6517.62	9608.39	18431.7	2888.54	8796.98	8771.32		6940.12	10010.4		High	High	Not Found	Peak Found	Peak Found	Not Found	High	0.001206	0.01319	9	26.33
[R].KTFQVK.[L]	1xBiotin [K1]	1	P19174	P19174 [49-54]	P19174 1xBiotin [K49]	1-phosphatidylinositol 4,5-bisphosphate phosphodiesterase gamma-1 OS=Homo sapiens OX=9606 GN=PLCG1 PE=1 SV=1	1	976.528	0.886	116.2	106.9	97	94.8	105	80.1	65649.1	60372	54805.9	53517	59296.4	45226.8	39287.2	48858.5	54805.9	38655.3	32204.4	29134.3	Peak Found	Peak Found	Peak Found	High	Peak Found	Peak Found	High	0.001206	0.01243	20	34.22
[R].KTFNIK.[N]	1xBiotin [K1]	3	P63208	P63208 [137-142]	P63208 1xBiotin [K137]	S-phase kinase-associated protein 1 OS=Homo sapiens OX=9606 GN=SKP1 PE=1 SV=2	1	976.528	0.886	116.2	106.9	97	94.8	105	80.1	65649.1	60372	54805.9	53517	59296.4	45226.8	39287.2	48858.5	54805.9	38655.3	32204.4	29134.3	High	High	High	Peak Found	Peak Found	Peak Found	High	0.000216	0.001572	22	34.22
[R].STTKVGNIEIK.[D]	1xBiotin [K4]	6	P61160	P61160 [43-53]	P61160 1xBiotin [K46]	Actin-related protein 2 OS=Homo sapiens OX=9606 GN=ACTR2 PE=1 SV=1	1	1415.76	0.886	116.2	112.9	92.9	84.5	90.5	103	32932	31995	26340.5	23943.5	25647.3	29186.1	19707.9	25893.2	26340.5	17294.4	13929.3	18801.2	High	High	High	High	High	High	High	0.000216	0.0003088	14	36.65
[K].ATPSVSVSKNVNVK.[D]	1xBiotin [K9]	4	P50851	P50851 [1666-1679]	P50851 1xBiotin [K1674]	Lipopolysaccharide-responsive and beige-like anchor protein OS=Homo sapiens OX=9606 GN=LRBA PE=1 SV=4	1	1655.88	0.886	113.3	71.9	140.4	67.6	100.4	106.5	12538.7	7953.7	15535.7	7476.74	11112.4	11784.2	7503.71	6436.85	15535.7	5400.44	6035.25	7591.18	High	Peak Found	High	Peak Found	High	High	High	0.000216	0.0003848	29	33.91
[K].IATGHGQQGVTQVVLKGAPGQPGTILR.[T]	1xBiotin [K16]	12	P51610	P51610 [821-847]	P51610 1xBiotin [K836]	Host cell factor 1 OS=Homo sapiens OX=9606 GN=HCFC1 PE=1 SV=2	1	2909.58	0.886	100.9	97.9	121.7	107.8	97.7	74	191205	185535	230583	204244	185213	140286	114425	150152	230583	147525	100591	90369.9	High	High	High	High	High	High	High	0.000216	4.591e-07	48	42.74
[R].TANPSKTIDLGAAAHYTGDK.[A]	1xBiotin [K6]	6	Q14677	Q14677 [278-297]	Q14677 1xBiotin [K283]	Clathrin interactor 1 OS=Homo sapiens OX=9606 GN=CLINT1 PE=1 SV=1	1	2257.09	0.886	123.5	92.1	103.3	109.4	81.8	90	51012.8	38031.7	42666.5	45183.4	33799.9	37202.9	30528.3	30778.7	42666.5	32635.9	18357	23965.5	High	High	High	High	High	High	High	0.000216	1.661e-06	59	38.28
[K].GNKIAGFDSIFK.[K]	1xBiotin [K3]	7	Q93074	Q93074 [1662-1673]	Q93074 1xBiotin [K1664]	Mediator of RNA polymerase II transcription subunit 12 OS=Homo sapiens OX=9606 GN=MED12 PE=1 SV=4	1	1522.77	0.885	63.7	105.7	134.1	93.6	93.6	109.3	28611.7	47459.7	60224.7	42011.9	42023.1	49100.6	17122.5	38408.7	60224.7	30345.1	22823.1	31629.7	High	High	High	High	High	High	High	0.000216	1.165e-05	40	52.4
[R].NKGSVLIPGLVEGSTK.[R]	1xBiotin [K2]	6	Q86WJ1	Q86WJ1 [615-630]	Q86WJ1 1xBiotin [K616]	Chromodomain-helicase-DNA-binding protein 1-like OS=Homo sapiens OX=9606 GN=CHD1L PE=1 SV=3	1	1824.99	0.885	101.7	113.1	101.3	95.3	100.1	88.5	23636.8	26287.2	23540.6	22148.5	23275.8	20564.2	14145.3	21274	23540.6	15997.9	12641.3	13247.1	High	High	High	High	High	High	High	0.000216	0.0001076	9	47.14
[R].SVSGKTPGDFYDR.[R]	1xBiotin [K5]	6	Q3V6T2	Q3V6T2 [1734-1746]	Q3V6T2 1xBiotin [K1738]	Girdin OS=Homo sapiens OX=9606 GN=CCDC88A PE=1 SV=2	1	1654.75	0.885	119.4	101.9	101.8	90.2	120	66.8	21415.2	18289.4	18266.7	16180.2	21523.2	11978.8	12815.8	14801.5	18266.7	11686.9	11689.4	7716.52	High	High	High	High	High	High	High	0.0004084	0.003973	11	36.39
[R].ECPTVAPAHSLTKSQMFEGVAR.[V]	1xBiotin [K13]; 1xCarbamidomethyl [C2]; 1xOxidation [M16]	7	Q9UPQ0	Q9UPQ0 [576-597]	Q9UPQ0 1xBiotin [K588]	LIM and calponin homology domains-containing protein 1 OS=Homo sapiens OX=9606 GN=LIMCH1 PE=1 SV=4	1	2658.25	0.884	99.8	104.7	83.9	88.3	68.7	154.5	74629.1	78279.2	62714.4	65994.4	51391.8	115505	44661.2	63350.6	62714.4	47667.6	27911.3	74406.3	High	High	High	High	High	High	High	0.000216	2.235e-07	40	37.15
[K].FKNDFR.[L]	1xBiotin [K2]	1	Q99700	Q99700 [800-805]	Q99700 1xBiotin [K801]	Ataxin-2 OS=Homo sapiens OX=9606 GN=ATXN2 PE=1 SV=2	1	1052.5	0.883	93.2	96.8	142	82.3	95.4	90.4	45202.7	46945.7	68888	39915.7	46292.4	43848.6	27051.2	37992.7	68888	28831.1	25141.8	28246.5	Peak Found	High	Peak Found	Peak Found	Peak Found	Peak Found	High	0.002152	0.02449	18	32.05
[K].SLVSKGTLVQTK.[G]	1xBiotin [K5]	6	Q02539	Q02539 [89-100]	Q02539 1xBiotin [K93]	Histone H1.1 OS=Homo sapiens OX=9606 GN=H1-1 PE=1 SV=3	1	1486.83	0.883	109	124.1	79.1	96.2	88.3	103.3	35073.1	39946.5	25439.2	30968.9	28423.7	33228.1	20989.3	32328.3	25439.2	22368.8	15437.2	21404.9	High	High	High	High	High	High	High	0.000216	9.749e-05	28	38.88
[K].FVSSHQGFSGILKER.[Y]	1xBiotin [K13]	6	Q96PZ0	Q96PZ0 [119-133]	Q96PZ0 1xBiotin [K131]	Pseudouridylate synthase 7 homolog OS=Homo sapiens OX=9606 GN=PUS7 PE=1 SV=2	1	1917.96	0.883	129.8	71.7	116.2	114.2	102.6	65.4	30127.5	16627.7	26966.3	26503.9	23806.1	15181.5	18029.6	13456.6	26966.3	19143.7	12929.3	9779.69	High	High	High	High	High	High	High	0.000216	3.066e-07	47	39.75
[K].GAEITGKAIQK.[G]	1xBiotin [K7]	4	Q8N0X7	Q8N0X7 [441-451]	Q8N0X7 1xBiotin [K447]	Spartin OS=Homo sapiens OX=9606 GN=SPART PE=1 SV=1	1	1341.72	0.882	123.6	98.3	98.3	65.9	86.7	127.1	25618.3	20370.3	20361	13656.3	17971.9	26338.2	15331.1	16485.4	20361	9863.92	9760.71	16966.6	Peak Found	Peak Found	High	High	High	High	High	0.001206	0.01245	24	30.56
[K].LKMAPVPLDDSNRPASLTK.[D]	1xBiotin [K2]	1	Q9NYF8	Q9NYF8 [549-567]	Q9NYF8 1xBiotin [K550]	Bcl-2-associated transcription factor 1 OS=Homo sapiens OX=9606 GN=BCLAF1 PE=1 SV=2	1	2279.19	0.882	104.7	79.5	112.1	92.3	147.1	64.3	12426.9	9444.92	13307.8	10955.5	17469	7637.15	7436.79	7643.68	13307.8	7913.14	9487.54		High	Peak Found	Peak Found	Peak Found	Peak Found	Not Found	High	0.002018	0.02357	6	39.86
[R].MGKLCIEVTPQSK.[I]	1xBiotin [K3]; 1xCarbamidomethyl [C5]	4	P61221	P61221 [34-46]	P61221 1xBiotin [K36]	ATP-binding cassette sub-family E member 1 OS=Homo sapiens OX=9606 GN=ABCE1 PE=1 SV=1	1	1716.85	0.881	139.1	105.6	89	106.6	122.6	37.1	20538	15590	13140	15735.7	18103.4	5471.81	12290.8	12616.9	13140	11365.9	9832.09		Peak Found	High	Peak Found	High	High	High	High	0.000216	0.0001268	16	41.54
[K].FDLMYAKR.[A]	1xBiotin [K7]	3	Q71U36; P68363	Q71U36 [395-402]; P68363 [395-402]	Q71U36 1xBiotin [K401]; P68363 1xBiotin [K401]	Tubulin alpha-1A chain OS=Homo sapiens OX=9606 GN=TUBA1A PE=1 SV=1 Tubulin alpha-1B chain OS=Homo sapiens OX=9606 GN=TUBA1B PE=1 SV=1	1	1269.61	0.881	108.8	96.5	89.4	144.8	81.7	78.7	15844	14055.4	13009.6	21086	11897.9	11464	9481.73	11374.9	13009.6	15230.4	6461.86	7384.92	High	High	High	Peak Found	Peak Found	Peak Found	High	0.000216	0.0002989	23	44.23
[K].ETLHKTMVTR.[F]	1xBiotin [K5]	6	P98175	P98175 [916-925]	P98175 1xBiotin [K920]	RNA-binding protein 10 OS=Homo sapiens OX=9606 GN=RBM10 PE=1 SV=3	1	1441.73	0.881	100.6	119.5	98.7	104.5	105.3	71.4	36061.2	42843.9	35411.7	37480.8	37753.2	25615	21580.6	34673.1	35411.7	27072.4	20504.1	16500.8	Peak Found	High	High	High	High	High	High	0.000216	0.00184	7	28.98
[K].LHDSSGSQVGTGFKSNFSEK.[A]	1xBiotin [K14]	6	P49792	P49792 [1829-1848]	P49792 1xBiotin [K1842]	E3 SUMO-protein ligase RanBP2 OS=Homo sapiens OX=9606 GN=RANBP2 PE=1 SV=2	1	2338.08	0.88	119.3	111	88.3	104.7	98.9	77.7	28465.2	26473.9	21071	24975.6	23597.8	18545.7	17034.8	21425	21071	18039.9	12816.1	11946.8	High	High	High	High	High	High	High	0.000216	6.222e-06	35	36.1
[K].GFGGKFGVQTDR.[Q]	1xBiotin [K5]	12	Q14247	Q14247 [231-242]	Q14247 1xBiotin [K235]	Src substrate cortactin OS=Homo sapiens OX=9606 GN=CTTN PE=1 SV=2	1	1494.72	0.879	108.4	121	76.3	95	106.4	93	190822	213046	134375	167328	187349	163756	114196	172416	134375	120861	101751	105489	High	High	High	High	High	High	High	0.000216	1.576e-07	56	40.57
[K].SPFLHSGMKMQK.[A]	1xBiotin [K9]; 1xOxidation [M8]	2	O14497	O14497 [1604-1615]	O14497 1xBiotin [K1612]	AT-rich interactive domain-containing protein 1A OS=Homo sapiens OX=9606 GN=ARID1A PE=1 SV=3	1	1632.77	0.878	114.1	123.8	82.9	108.8	67.3	103.1	45707.6	49611.9	33207.1	43577.9	26952.6	41324.4	27353.4	40150.4	33207.1	31476.2	14638.2	26620.5	Peak Found	High	Peak Found	Peak Found	Peak Found	High	High	0.001137	0.01102	11	29.64
[R].SSKIIQISSGR.[E]	1xBiotin [K3]	6	Q9UMS6	Q9UMS6 [256-266]	Q9UMS6 1xBiotin [K258]	Synaptopodin-2 OS=Homo sapiens OX=9606 GN=SYNPO2 PE=1 SV=2	1	1401.75	0.878	92.8	127.6	91.7	112	74.4	101.7	26994.1	37124.6	26678.7	32582.9	21646.5	29595.6	16154.4	30044.6	26678.7	23534.5	11756.4	19065	High	High	High	High	High	High	High	0.000216	8.661e-06	21	37.45
[K].GKLLLIPQGAILR.[A]	1xBiotin [K2]	4	Q9ULM3	Q9ULM3 [772-784]	Q9ULM3 1xBiotin [K773]	YEATS domain-containing protein 2 OS=Homo sapiens OX=9606 GN=YEATS2 PE=1 SV=2	1	1617.99	0.877	88.9	106.7	128.8	93.6	94.1	87.8	22973.2	27563.5	33259.2	24184.2	24302.4	22686.8	13748.1	22306.9	33259.2	17468.2	13198.9	14614.5	High	High	Peak Found	High	High	Peak Found	High	0.000216	0.00105	7	54.14
[K].GHQMLVKMGWSGSGGLGAK.[E]	1xBiotin [K7]	6	Q8IWX8	Q8IWX8 [845-863]	Q8IWX8 1xBiotin [K851]	Calcium homeostasis endoplasmic reticulum protein OS=Homo sapiens OX=9606 GN=CHERP PE=1 SV=3	1	2127.03	0.877	110	64.5	138.9	96.5	116.8	73.3	19421.6	11385.1	24527.8	17040	20612.4	12932.7	11622.7	9213.88	24527.8	12308	11194.7	8331.01	High	High	High	High	High	High	High	0.000216	1.444e-05	30	43.16
[R].GGKNSTWSGESK.[T]	1xBiotin [K3]	6	P19338	P19338 [475-486]	P19338 1xBiotin [K477]	Nucleolin OS=Homo sapiens OX=9606 GN=NCL PE=1 SV=3	1	1463.66	0.877	122.1	93.7	98.6	106	97.5	82.1	67129.7	51516.7	54232.9	58284.9	53603.2	45167.7	40173.3	41691.9	54232.9	42099.1	29112.3	29096.3	High	High	High	High	High	High	High	0.000216	0.0001703	57	26.5
[K].TMSAKEK.[SG]	1xBiotin [K]	10	P26583; P09429	P26583 [51-57]; P09429 [51-57]	P26583 1xBiotin [K]; P09429 1xBiotin [K]	High mobility group protein B2 OS=Homo sapiens OX=9606 GN=HMGB2 PE=1 SV=2 High mobility group protein B1 OS=Homo sapiens OX=9606 GN=HMGB1 PE=1 SV=3	1	1020.49	0.876	82.7	132.7	97.3	83.4	131.4	72.5	94071.1	150984	110726	94842.4	149485	82419.8	56296.2	122190	110726	68504.5	81186.4	53093.4	High	High	High	High	High	High	High	0.0004084	0.003957	18	19.91
[K].SVTPASTLTKSGPGR.[W]	1xBiotin [K10]	7	P55196	P55196 [1328-1342]	P55196 1xBiotin [K1337]	Afadin OS=Homo sapiens OX=9606 GN=AFDN PE=1 SV=3	1	1684.87	0.876	93.4	97.2	130.7	98	99	81.8	16669.9	17348.4	23343.2	17508.7	17671.1	14600.4	9975.99	14039.9	23343.2	12646.5	9597.33	9405.3	High	High	High	High	High	High	High	0.000216	1.367e-05	38	33.32
[K].YVPKYVPLADVK.[S]	1xBiotin [K4]	5	P42167	P42167 [390-401]	P42167 1xBiotin [K393]	Lamina-associated polypeptide 2, isoforms beta/gamma OS=Homo sapiens OX=9606 GN=TMPO PE=1 SV=2	1	1617.87	0.876	96.4	129.4	88.3	106.1	102.5	77.3	17873.4	24008.3	16376.3	19680.8	19006.4	14341.2	10696.2	19429.7	16376.3	14215.4	10322.5	9238.37	High	High	High	High	Peak Found	Peak Found	High	0.000216	4.536e-05	26	45.51
[R].RPDQQLQGEGKIIDR.[R]	1xBiotin [K11]	13	Q8NC51	Q8NC51 [112-126]	Q8NC51 1xBiotin [K122]	Plasminogen activator inhibitor 1 RNA-binding protein OS=Homo sapiens OX=9606 GN=SERBP1 PE=1 SV=2	1	1979.01	0.876	107.1	111.6	112.9	98.5	71.1	98.9	223697	233062	235891	205873	148472	206564	133870	188615	235891	148702	80636.6	133065	High	High	High	High	High	High	High	0.000216	2.644e-08	38	32.81
[R].EKMGWAQVVK.[N]	1xBiotin [K2]	12	Q9NUD5	Q9NUD5 [36-45]	Q9NUD5 1xBiotin [K37]	Zinc finger CCHC domain-containing protein 3 OS=Homo sapiens OX=9606 GN=ZCCHC3 PE=1 SV=2	1	1401.7	0.875	127.4	105.3	105.3	126.1	92.2	43.7	274876	227310	227194	272108	198938	94362.2	164498	183959	227194	196543	108045	60786.5	High	High	High	High	High	High	High	0.000216	1.467e-05	52	42.27
[K].VVGAKVVTNAR.[S]	1xBiotin [K5]	6	Q15424	Q15424 [432-442]	Q15424 1xBiotin [K436]	Scaffold attachment factor B1 OS=Homo sapiens OX=9606 GN=SAFB PE=1 SV=4	1	1339.75	0.875	122.1	69.6	119.5	104.6	106.2	78	19382.7	11052.2	18965.4	16598.2	16864.9	12381	11599.4	8944.4	18965.4	11988.8	9159.45	7975.63	High	High	High	High	High	High	High	0.000216	0.0001292	26	30.17
[R].SPVVELSKVPLVQR.[G]	1xBiotin [K8]	6	P25098	P25098 [670-683]	P25098 1xBiotin [K677]	Beta-adrenergic receptor kinase 1 OS=Homo sapiens OX=9606 GN=GRK2 PE=1 SV=2	1	1777	0.875	123.1	106	104.1	92.7	109.8	64.3	15530.7	13370.1	13133.2	11700.2	13858.3	8114.87	9294.22	10820.3	13133.2	8451.06	7526.58	5227.46	High	High	High	High	High	High	High	0.000216	4.404e-05	31	47.67
[K].LKETGYVVERPSTTK.[D]	1xBiotin [K2]	8	Q9NYF8	Q9NYF8 [461-475]	Q9NYF8 1xBiotin [K462]	Bcl-2-associated transcription factor 1 OS=Homo sapiens OX=9606 GN=BCLAF1 PE=1 SV=2	1	1934.01	0.874	99.7	141.5	79.4	79.7	123.7	76.1	53334.8	75659	42461.1	42612.8	66162.3	40684	31917.8	61230.1	42461.1	30779.2	35933.3	26207.9	High	High	High	High	High	High	High	0.000216	1.91e-05	24	30.28
[R].LLVGKSASVDAEK.[S]	1xBiotin [K5]	5	Q13620; Q13619	Q13620 [615-627]; Q13619 [461-473]	Q13620 1xBiotin [K619]; Q13619 1xBiotin [K465]	Cullin-4B OS=Homo sapiens OX=9606 GN=CUL4B PE=1 SV=4 Cullin-4A OS=Homo sapiens OX=9606 GN=CUL4A PE=1 SV=3	1	1542.82	0.874	103.3	104.3	110	113.6	91.2	77.6	12275.6	12397.6	13075.9	13506.9	10840.7	9222.56	7346.25	10033.3	13075.9	9756.05	5887.69	5941.01	High	High	High	High	Peak Found	High	High	0.000216	0.000361	12	35.7
[K].ALEAVFGKYGR.[I]	1xBiotin [K8]	4	P38159	P38159 [23-33]	P38159 1xBiotin [K30]	RNA-binding motif protein, X chromosome OS=Homo sapiens OX=9606 GN=RBMX PE=1 SV=3	1	1436.74	0.874	108.9	127.4	81.6	87.8	82.9	111.4	11522.7	13479.7	8637.21	9290.38	8767.83	11782.6	6895.69	10909	8637.21	6710.43	4761.88	7590.13	High	High	High	High	Peak Found	Peak Found	High	0.000216	0.0001305	27	45.37
[R].GPVKPTGGPGGGGTQTQQQMNQLK.[N]	1xBiotin [K4]	2	P26196	P26196 [23-46]	P26196 1xBiotin [K26]	Probable ATP-dependent RNA helicase DDX6 OS=Homo sapiens OX=9606 GN=DDX6 PE=1 SV=2	0	2592.27	0.873	104.4	129.8	95.8	83.7	95.1	91.2	24856.7	30881.8	22805.2	19915.8	22629.9	21699.5	14875.3	24992.3	22805.2	14385.1	12290.5	13978.5	High	Peak Found	High	Peak Found	Peak Found	Peak Found	High	0.000216	0.0001971	20	32.38
[R].APKMSLPDVDLDLK.[G]	1xBiotin [K3]	5	Q09666	Q09666 [1064-1077]	Q09666 1xBiotin [K1066]	Neuroblast differentiation-associated protein AHNAK OS=Homo sapiens OX=9606 GN=AHNAK PE=1 SV=2	1	1767.9	0.873	91.9	97.1	114.1	84.8	156.9	55.3	10996.7	11627	13657	10146.9	18787.1	6619.31	6580.88	9409.6	13657	7329.11	10203.4		High	High	High	High	High	Not Found	High	0.000216	0.0002172	24	50.95
[K].EKPVDLQNFGLR.[T]	1xBiotin [K2]	4	Q92922	Q92922 [591-602]	Q92922 1xBiotin [K592]	SWI/SNF complex subunit SMARCC1 OS=Homo sapiens OX=9606 GN=SMARCC1 PE=1 SV=3	0	1641.84	0.872	96.7	108.8	121.4	104.8	105.9	62.4	32707.5	36782.1	41056.7	35432.9	35811	21101.7	19573.6	29767.4	41056.7	25593.2	19449.3	13593.3	Peak Found	High	High	High	Peak Found	Peak Found	High	0.000216	3.268e-06	27	47.97
[K].ASGYQSSQKK.[S]	1xBiotin [K]	5	P51858	P51858 [97-106]	P51858 1xBiotin [K]	Hepatoma-derived growth factor OS=Homo sapiens OX=9606 GN=HDGF PE=1 SV=1	1	1309.62	0.872	107.9	116	103	94	116.1	62.9	20800.5	22372.9	19871	18133.6	22393.4	12135.1	12447.9	18106.2	19871	13097.9	12162.1	7817.21	Peak Found	High	High	High	High	High	High	0.000216	0.0005776	27	18.19
[K].GGQNSTAASTKYDVFR.[Q]	1xBiotin [K11]	7	Q9UMZ2	Q9UMZ2 [734-749]	Q9UMZ2 1xBiotin [K744]	Synergin gamma OS=Homo sapiens OX=9606 GN=SYNRG PE=1 SV=2	1	1927.9	0.871	106.1	98.7	115	92.5	101.9	85.9	41352.6	38457.4	44804.4	36037.5	39706.8	33489.7	24747.1	31123.2	44804.4	26029.8	21565.1	21573.5	High	High	High	High	High	Peak Found	High	0.000216	4.508e-06	29	41.35
[R].SQPSKTLFVK.[G]	1xBiotin [K5]	6	P19338	P19338 [568-577]	P19338 1xBiotin [K572]	Nucleolin OS=Homo sapiens OX=9606 GN=NCL PE=1 SV=3	1	1360.73	0.871	114.5	108.7	91.8	110.7	80	94.3	50192.3	47685.8	40266.3	48543.6	35075.1	41363.5	30037.2	38591.6	40266.3	35063	19049.6	26645.7	High	High	High	High	Peak Found	High	High	0.000216	0.0008265	15	38.77
[R].IAGKVPGLQNEQK.[R]	1xBiotin [K4]	8	Q8WWM7	Q8WWM7 [526-538]	Q8WWM7 1xBiotin [K529]	Ataxin-2-like protein OS=Homo sapiens OX=9606 GN=ATXN2L PE=1 SV=2	1	1607.86	0.871	101.6	103.6	118.6	103.3	76.6	96.4	134458	137187	156984	136740	101387	127635	80465.6	111024	156984	98767.2	55064.3	82220.6	High	High	High	High	High	High	High	0.000216	6.956e-06	33	34.05
[R].TTKSPSDSGYSYETIGK.[T]	1xBiotin [K3]	2	P46821	P46821 [1912-1928]	P46821 1xBiotin [K1914]	Microtubule-associated protein 1B OS=Homo sapiens OX=9606 GN=MAP1B PE=1 SV=2	1	2046.93	0.869	107.2	98.5	117	99.8	101.6	75.9	18722.1	17198	20418.2	17416.4	17742.3	13246.6	11204.1	13918.2	20418.2	12579.9	9636.01	8533.25	Peak Found	High	Peak Found	Peak Found	High	Peak Found	High	0.0004084	0.003144	24	34.14
[K].ITKIISLGK.[K]	1xBiotin [K3]	5	Q8N556	Q8N556 [324-332]	Q8N556 1xBiotin [K326]	Actin filament-associated protein 1 OS=Homo sapiens OX=9606 GN=AFAP1 PE=1 SV=2	1	1198.72	0.869	118.6	92.6	106.5	76.5	103	102.7	48929.1	38201	43907.8	31569.5	42502.3	42360.2	29281.3	30915.7	43907.8	22802.6	23083.4	27287.7	Peak Found	High	High	High	High	High	High	0.000216	0.0001918	36	42.45
[K].WDPVVLKNR.[Q]	1xBiotin [K7]	5	Q9BVJ6	Q9BVJ6 [144-152]	Q9BVJ6 1xBiotin [K150]	U3 small nucleolar RNA-associated protein 14 homolog A OS=Homo sapiens OX=9606 GN=UTP14A PE=1 SV=1	1	1352.71	0.868	139.3	78.4	105.8	95.3	60.5	120.9	30541.5	17188.3	23194.4	20890.3	13257.4	26503.2	18277.4	13910.3	23194.4	15089	7200.2	17072.9	High	High	High	High	Peak Found	High	High	0.000216	7.466e-05	34	43.44
[K].GKTPSLDPHQTK.[E]	1xBiotin [K2]	3	P52630	P52630 [183-194]	P52630 1xBiotin [K184]	Signal transducer and activator of transcription 2 OS=Homo sapiens OX=9606 GN=STAT2 PE=1 SV=1	1	1534.77	0.868	110.1	104.4	105.2	149.8	39.2	91.3	9479.06	8990.1	9056.39	12897.1	3378.83	7857	5672.68	7275.6	9056.39	9315.58		5061.35	High	High	High	Peak Found	Not Found	Peak Found	High	0.001206	0.01595	1	26.28
[R].SVKAPVTK.[V]	1xBiotin [K3]	3	O00151	O00151 [239-246]	O00151 1xBiotin [K241]	PDZ and LIM domain protein 1 OS=Homo sapiens OX=9606 GN=PDLIM1 PE=1 SV=4	1	1055.59	0.867	92.6	117.9	109.8	99	102.3	78.5	20424.1	26011.8	24232	21833	22564.3	17311.3	12222.7	21051.1	24232	15769.9	12254.9	11151.6	High	High	Peak Found	Peak Found	Peak Found	High	High	0.0008648	0.008365	10	23.65
[K].YAKQHVPEQHPK.[D]	1xBiotin [K3]	5	Q9H3U1	Q9H3U1 [615-626]	Q9H3U1 1xBiotin [K617]	Protein unc-45 homolog A OS=Homo sapiens OX=9606 GN=UNC45A PE=1 SV=1	1	1687.84	0.866	68.2	151.2	93.6	81.1	126.9	79.1	23753.9	52688.4	32625.5	28260	44241.2	27556.2	14215.4	42640.2	32625.5	20412.2	24027.8	17751.3	Peak Found	High	Peak Found	High	Peak Found	High	High	0.000216	0.0007838	7	19.51
[R].TYEQMEFPLLKK.[R]	1xBiotin [K]; 1xOxidation [M5]	9	Q9H2P0	Q9H2P0 [718-729]	Q9H2P0 1xBiotin [K]	Activity-dependent neuroprotector homeobox protein OS=Homo sapiens OX=9606 GN=ADNP PE=1 SV=1	1	1768.86	0.866	76.4	153.5	85.1	66.2	98.3	120.5	16995.7	34122.4	18921.4	14716.8	21867.5	26782.9	10171	27615	18921.4	10629.9	11876.4	17253.1	High	High	Peak Found	High	High	High	High	0.000216	6.528e-06	35	45.92
[R].ASCPGKISVPPVR.[N]	1xBiotin [K6]; 1xCarbamidomethyl [C3]	3	O14531	O14531 [520-532]	O14531 1xBiotin [K525]	Dihydropyrimidinase-related protein 4 OS=Homo sapiens OX=9606 GN=DPYSL4 PE=1 SV=2	1	1593.82	0.866	126.9	99.6	90.5	102.3	70.8	109.8	24138.2	18948.7	17219	19455.7	13473.2	20895.2	14445.4	15335	17219	14052.8	7317.4	13460.3	High	Peak Found	Peak Found	High	Peak Found	High	High	0.000216	0.0005736	25	36.37
[K].LSKHCSQVDSVR.[G]	1xBiotin [K3]; 1xCarbamidomethyl [C5]	5	Q14247	Q14247 [108-119]	Q14247 1xBiotin [K110]	Src substrate cortactin OS=Homo sapiens OX=9606 GN=CTTN PE=1 SV=2	1	1641.78	0.866	132.5	112.9	68.8	97.7	103.7	84.4	136422	116276	70863.6	100639	106765	86861	81640.6	94101.4	70863.6	72691.2	57985.2	55954.4	High	Peak Found	High	High	High	High	High	0.000216	0.0003932	33	24.8
[R].KNITYEELR.[N]	1xBiotin [K1]	1	Q9NX40	Q9NX40 [195-203]	Q9NX40 1xBiotin [K195]	OCIA domain-containing protein 1 OS=Homo sapiens OX=9606 GN=OCIAD1 PE=1 SV=1	1	1391.7	0.865	48.4	102.1	171.2	88.4	79	110.9	3128.32	6598.41	11056.5	5710.14	5103.45	7163.74		5340.03	11056.5	4124.43			Not Found	Peak Found	Peak Found	High	Not Found	Not Found	High	0.000216	0.0008531	5	36.65
[K].LEKTTYMDPTGK.[T]	1xBiotin [K3]	5	Q9UKK9	Q9UKK9 [31-42]	Q9UKK9 1xBiotin [K33]	ADP-sugar pyrophosphatase OS=Homo sapiens OX=9606 GN=NUDT5 PE=1 SV=1	1	1609.76	0.865	122	117.1	91.3	105.5	101.8	62.4	17715.2	17006.8	13256.1	15328.5	14786.4	9062.81	10601.5	13763.4	13256.1	11071.7	8030.64	5838.1	High	High	High	High	High	Peak Found	High	0.0004084	0.003548	14	36.47
[R].ILKTVNATGSSAAPGSSDKPSDPR.[V]	1xBiotin [K3]	5	Q9UPT8	Q9UPT8 [1049-1072]	Q9UPT8 1xBiotin [K1051]	Zinc finger CCCH domain-containing protein 4 OS=Homo sapiens OX=9606 GN=ZC3H4 PE=1 SV=3	1	2582.29	0.863	110.3	116	88.7	92.3	97.5	95.2	68650.9	72219.7	55203.4	57480.6	60665.7	59243.5	41083.7	58446.7	55203.4	41518.2	32948.1	38163.6	High	Peak Found	High	High	High	High	High	0.000216	0.0001608	21	29.97
[R].KDAFADAVQR.[A]	1xBiotin [K1]	11	Q92945	Q92945 [71-80]	Q92945 1xBiotin [K71]	Far upstream element-binding protein 2 OS=Homo sapiens OX=9606 GN=KHSRP PE=1 SV=4	1	1346.65	0.861	114.4	106.6	98.6	91.9	77.4	111.1	142269	132648	122715	114267	96275.9	138241	85140.2	107350	122715	82534.7	52288.3	89052.7	High	High	High	High	High	High	High	0.000216	9.236e-07	63	34.25
[K].TGGDNKTLLHLGSSAPGK.[E]	1xBiotin [K6]	6	Q5SW79	Q5SW79 [712-729]	Q5SW79 1xBiotin [K717]	Centrosomal protein of 170 kDa OS=Homo sapiens OX=9606 GN=CEP170 PE=1 SV=1	1	1979	0.861	87.5	123.2	102.7	128.2	69.9	88.4	32292.4	45453.3	37916.4	47321.2	25791.1	32639.5	19325.2	36784.9	37916.4	34180	14007.4	21025.8	High	High	High	High	High	High	High	0.000216	1.005e-05	24	37.01
[K].TGKFLK.[R]	1xBiotin [K3]	3	Q9NYF8	Q9NYF8 [333-338]	Q9NYF8 1xBiotin [K335]	Bcl-2-associated transcription factor 1 OS=Homo sapiens OX=9606 GN=BCLAF1 PE=1 SV=2	1	919.507	0.859	122.7	83.7	117.9	105.4	88.3	82	93138.5	63534.9	89470.5	80001.1	66987.8	62267.7	55738.1	51418.2	89470.5	57784.7	36381.6	40111.8	Peak Found	High	High	Peak Found	High	Peak Found	High	0.0005305	0.004226	40	32.9
[K].LNQEKNNR.[G]	1xBiotin [K5]	9	Q9H8H0	Q9H8H0 [701-708]	Q9H8H0 1xBiotin [K705]	Nucleolar protein 11 OS=Homo sapiens OX=9606 GN=NOL11 PE=1 SV=1	1	1241.61	0.858	121	92.7	118.5	101.7	112.7	53.5	48287	36979.1	47298.5	40573.7	44988.7	21344.5	28897	29926.8	47298.5	29306.3	24433.8	13749.8	High	High	High	High	High	High	High	0.000216	0.0009486	13	17.3
[K].KAWFPK.[I]	1xBiotin [K1]	1	O43719	O43719 [57-62]	O43719 1xBiotin [K57]	HIV Tat-specific factor 1 OS=Homo sapiens OX=9606 GN=HTATSF1 PE=1 SV=1	1	1002.52	0.858	82	115.1	124.9	93	114.6	70.4	8929.13	12527.6	13590.7	10123.3	12477.8	7657.35	5343.57	10138.5	13590.7	7312.02	6776.77	4932.74	Peak Found	Peak Found	High	Peak Found	Peak Found	Peak Found	High	0.0005305	0.005868	12	39.97
[K].LKPDYWSDK.[L]	1xBiotin [K2]	1	Q8IWI9	Q8IWI9 [2405-2413]	Q8IWI9 1xBiotin [K2406]	MAX gene-associated protein OS=Homo sapiens OX=9606 GN=MGA PE=1 SV=4	0	1377.65	0.857	88.2	97.6	143.7	108.4	83.6	78.4	10819.9	11961.5	17622.3	13294.5	10255.8	9609.64	6475.12	9680.29	17622.3	9602.61	5570	6190.37	Peak Found	Peak Found	High	Peak Found	Peak Found	Peak Found	High	0.0005305	0.007375	7	37.71
[R].LKTDNAGDQHGGGGGGGGGAGAAGGGGGGENYDDPHK.[T]	1xBiotin [K2]	3	P14866	P14866 [61-97]	P14866 1xBiotin [K62]	Heterogeneous nuclear ribonucleoprotein L OS=Homo sapiens OX=9606 GN=HNRNPL PE=1 SV=2	1	3448.46	0.857	115.4	103.7	106.8	91.5	122.6	59.9	18314.4	16460.8	16950.8	14524.6	19453.7	9509.38	10960.1	13321.5	16950.8	10491.1	10565.5	6125.78	Peak Found	High	High	Peak Found	High	Peak Found	High	0.000216	0.002833	26	21.63
[R].KIEVSLQPEVPPSK.[Q]	1xBiotin [K1]	6	Q9H8H0	Q9H8H0 [386-399]	Q9H8H0 1xBiotin [K386]	Nucleolar protein 11 OS=Homo sapiens OX=9606 GN=NOL11 PE=1 SV=1	1	1776.96	0.857	138.9	92	96.2	81.1	82.4	109.3	19635.3	13010.2	13600.7	11458.7	11651.7	15452.1	11750.6	10529	13600.7	8276.62	6328.13	9953.98	High	High	High	High	High	Peak Found	High	0.000216	7.839e-05	34	40.2
[R].GAFGKPQGTVAR.[V]	1xBiotin [K5]	6	P27635	P27635 [117-128]	P27635 1xBiotin [K121]	60S ribosomal protein L10 OS=Homo sapiens OX=9606 GN=RPL10 PE=1 SV=4	0	1414.73	0.856	132.5	98.9	93.5	90	71.8	113.4	58869.5	43947.7	41548.6	40014.9	31892.3	50402.4	35230.1	35566.5	41548.6	28902.7	17321	32468.4	High	High	High	High	High	High	High	0.000216	0.0002418	24	32.84
[K].GGQVQIVTKK.[I]	1xBiotin [K10]	2	P11137	P11137 [1689-1698]	P11137 1xBiotin [K1698]	Microtubule-associated protein 2 OS=Homo sapiens OX=9606 GN=MAP2 PE=1 SV=4	1	1283.71	0.856	94.9	139.5	97.2	96.9	90.4	81.2	12918.3	18998.4	13232.6	13194	12309	11057.4	7730.84	15375.2	13232.6	9530	6685.11	7123.01	Peak Found	Peak Found	Peak Found	High	High	Peak Found	High	0.00189	0.02251	20	31.03
[K].TVANMIKGK.[T]	1xBiotin [K9]	1	P63208	P63208 [122-130]	P63208 1xBiotin [K130]	S-phase kinase-associated protein 1 OS=Homo sapiens OX=9606 GN=SKP1 PE=1 SV=2	1	1187.63	0.856	84.3	89.7	150.3	106	72.1	97.6	21478.5	22862.9	38319.9	27014.9	18383.2	24888.9	12853.7	18502.7	38319.9	19512.8	9984.06	16033	Peak Found	Peak Found	High	Peak Found	Peak Found	Peak Found	High	0.002018	0.02427	18	34.46
[K].IVIGYQSHADTATKSGSTTK.[N]	1xBiotin [K14]	6	P06730	P06730 [193-212]	P06730 1xBiotin [K206]	Eukaryotic translation initiation factor 4E OS=Homo sapiens OX=9606 GN=EIF4E PE=1 SV=2	1	2291.13	0.856	124.1	77.7	110.9	94.9	100.9	91.5	49883.6	31231.7	44569.7	38140	40549.2	36770	29852.5	25275.5	44569.7	27548.4	22022.6	23686.6	High	High	High	High	High	High	High	0.000216	3.959e-06	40	30.16
[K].AQYKSLIGVEYKPVSATGAEDKDK.[K]	1xBiotin [K4]	3	P07814	P07814 [940-963]	P07814 1xBiotin [K943]	Bifunctional glutamate/proline--tRNA ligase OS=Homo sapiens OX=9606 GN=EPRS1 PE=1 SV=5	2	2823.42	0.856	75.7	43.7	218.1	37.4	152.3	72.9	5994.05	3455.92	17262.4	2957.11	12054	5774.76			17262.4		6546.62		High	High	High	Not Found	Peak Found	Not Found	High	0.000216	3.968e-05	18	39.2
[K].LIEYYLTKNK.[E]	1xBiotin [K]	6	Q8NI08	Q8NI08 [522-531]	Q8NI08 1xBiotin [K]	Nuclear receptor coactivator 7 OS=Homo sapiens OX=9606 GN=NCOA7 PE=1 SV=2	1	1510.8	0.855	126.8	84.7	107.4	106.7	102	72.4	31888.5	21307.2	27015.6	26845.4	25668.3	18212.8	19083.4	17243.7	27015.6	19390.4	13940.7	11732.4	High	High	High	High	High	High	High	0.000216	7.382e-05	45	42.67
[R].AEFLNKSVQK.[S]	1xBiotin [K6]	4	Q05682	Q05682 [650-659]	Q05682 1xBiotin [K655]	Caldesmon OS=Homo sapiens OX=9606 GN=CALD1 PE=1 SV=3	1	1389.72	0.855	86.4	92.3	139.5	105.2	102.7	73.9	9628.51	10279.4	15543.3	11726.1	11446	8229.52	5762.11	8318.99	15543.3	8469.71	6216.42	5301.31	High	High	High	High	Peak Found	Peak Found	High	0.000216	4.504e-05	30	36.48
[K].ATIKDASLQPR.[N]	1xBiotin [K4]	5	Q9Y508	Q9Y508 [123-133]	Q9Y508 1xBiotin [K126]	E3 ubiquitin-protein ligase RNF114 OS=Homo sapiens OX=9606 GN=RNF114 PE=1 SV=1	1	1425.75	0.854	117.7	98.7	107.1	91.5	85.5	99.4	12537.2	10515.1	11407.1	9745.65	9108.39	10586.6	7502.79	8509.81	11407.1	7039.27	4946.85	6819.73	High	High	High	High	High	Peak Found	High	0.000216	0.0004674	20	33.72
[-].MDVFMKGLSK.[A]	1xAcetyl [N-Term]; 1xBiotin [K6]	4	P37840	P37840 [1-10]	P37840 1xAcetyl [N-Term]; 1xBiotin [K6]	Alpha-synuclein OS=Homo sapiens OX=9606 GN=SNCA PE=1 SV=1	1	1423.68	0.854	137.3	92.5	91.3	95	117.3	66.6	13852.9	9334.75	9208.28	9581.69	11829.4	6719.46	8290.19	7554.52	9208.28	6920.84	6424.63		High	High	High	High	Peak Found	Not Found	High	0.000216	0.0001481	23	60.08
[R].VSKQASQPVK.[K]	1xBiotin [K3]	6	Q9HAD4	Q9HAD4 [375-384]	Q9HAD4 1xBiotin [K377]	WD repeat-containing protein 41 OS=Homo sapiens OX=9606 GN=WDR41 PE=1 SV=3	1	1297.69	0.854	111	129.8	81.9	87	94.7	95.7	24626	28808.2	18169.4	19307.4	21018.4	21231.7	14737.3	23314.2	18169.4	13945.7	11415.3	13677.1	High	High	High	High	High	High	High	0.0005305	0.007032	16	21.93
[K].VKGEILLEEEK.[S]	1xBiotin [K2]	3	Q5UIP0	Q5UIP0 [1035-1045]	Q5UIP0 1xBiotin [K1036]	Telomere-associated protein RIF1 OS=Homo sapiens OX=9606 GN=RIF1 PE=1 SV=2	1	1512.8	0.851	108.1	126.1	78.4	107.3	91.9	88.3	29094.9	33940.6	21096.3	28896.6	24738.2	23775.3	17411.7	27467.8	21096.3	20871.9	13435.6	15315.6	High	High	Peak Found	High	Peak Found	Peak Found	High	0.000216	5.035e-06	34	40.49
[R].ENKAYSFK.[E]	1xBiotin [K3]	4	Q92616	Q92616 [795-802]	Q92616 1xBiotin [K797]	eIF-2-alpha kinase activator GCN1 OS=Homo sapiens OX=9606 GN=GCN1 PE=1 SV=6	1	1212.57	0.851	118.1	103.9	100	81.2	100.4	96.4	52751	46433.7	44665.6	36273.1	44876.1	43077	31568.4	37578.3	44665.6	26200	24372.6	27749.5	High	High	High	High	Peak Found	Peak Found	High	0.000216	0.001007	7	32.79
[R].AHSFTSKGPGPLLPPPPPK.[H]	1xBiotin [K7]	10	P78314	P78314 [223-241]	P78314 1xBiotin [K229]	SH3 domain-binding protein 2 OS=Homo sapiens OX=9606 GN=SH3BP2 PE=1 SV=2	1	2151.14	0.848	98.6	96.7	130.3	102.5	82	90	20419.3	20030	26993	21225	16986.5	18636.7	12219.8	16210.1	26993	15330.8	9225.5	12005.5	High	High	High	High	High	High	High	0.000216	7.085e-07	24	39.25
[K].YIQQTKPLTLER.[T]	1xBiotin [K6]	6	O43809	O43809 [24-35]	O43809 1xBiotin [K29]	Cleavage and polyadenylation specificity factor subunit 5 OS=Homo sapiens OX=9606 GN=NUDT21 PE=1 SV=1	0	1715.91	0.848	100.8	111	112.2	94.1	94.6	87.2	34599.7	38095.9	38508	32295.5	32474.7	29923.5	20706	30830.6	38508	23327	17637.3	19276.2	High	High	High	High	High	High	High	0.000216	4.508e-06	38	39.29
[K].FMDQHPEMDFSKAK.[F]	1xBiotin [K]	14	Q9Y266	Q9Y266 [316-329]	Q9Y266 1xBiotin [K]	Nuclear migration protein nudC OS=Homo sapiens OX=9606 GN=NUDC PE=1 SV=1	1	1936.84	0.848	111.9	105.8	121.8	110.9	94.8	54.9	168653	159454	183587	167238	142968	82739.6	100929	129045	183587	120796	77647.1	53299.4	High	High	High	High	High	High	High	0.000216	4.239e-05	17	38.5
[R].KTEYISTEFNR.[Y]	1xBiotin [K1]	6	Q8N7H5	Q8N7H5 [133-143]	Q8N7H5 1xBiotin [K133]	RNA polymerase II-associated factor 1 homolog OS=Homo sapiens OX=9606 GN=PAF1 PE=1 SV=2	1	1613.76	0.848	114.2	112.8	93.1	109.2	75	95.6	17821.3	17601.4	14528	17039.1	11700.3	14920.6	10665	14244.6	14528	12307.3	6354.52	9611.58	High	High	High	High	High	High	High	0.000216	5.703e-05	24	37.82
[K].KGALAER.[Q]	1xBiotin [K1]	2	P52756; P98175	P52756 [589-595]; P98175 [700-706]	P52756 1xBiotin [K589]; P98175 1xBiotin [K700]	RNA-binding protein 5 OS=Homo sapiens OX=9606 GN=RBM5 PE=1 SV=2 RNA-binding protein 10 OS=Homo sapiens OX=9606 GN=RBM10 PE=1 SV=3	1	970.514	0.847	97	127.5	103.4	70.3	93.7	108.1	12564.3	16516.7	13386.5	9105.79	12130.3	13996.9	7518.99	13366.8	13386.5	6577.09	6588.09	9016.54	Peak Found	High	High	Peak Found	Peak Found	Peak Found	High	0.001137	0.01018	6	23.38
[R].GFPLIKTR.[D]	1xBiotin [K6]	5	Q5JTW2	Q5JTW2 [403-410]	Q5JTW2 1xBiotin [K408]	Centrosomal protein of 78 kDa OS=Homo sapiens OX=9606 GN=CEP78 PE=1 SV=1	1	1157.65	0.847	111.3	85.4	109.4	132.8	88.9	72.3	24111.1	18483.4	23683.9	28760.9	19244.4	15647.2	14429.1	14958.4	23683.9	20773.9	10451.8	10079.7	High	High	High	High	Peak Found	High	High	0.0005305	0.005905	15	42.82
[R].NVKNSNYCLPSYTAYK.[N]	1xBiotin [K3]; 1xCarbamidomethyl [C8]	12	Q9Y4E8	Q9Y4E8 [257-272]	Q9Y4E8 1xBiotin [K259]	Ubiquitin carboxyl-terminal hydrolase 15 OS=Homo sapiens OX=9606 GN=USP15 PE=1 SV=3	1	2147.99	0.845	70.7	108.7	135.5	91.9	105.9	87.4	36350.7	55883.8	69705.1	47238.5	54454.8	44932.4	21753.8	45226.2	69705.1	34120.3	29574.9	28944.7	High	High	High	High	High	High	High	0.000216	8.186e-06	64	40.33
[R].IEKNPAR.[L]	1xBiotin [K3]	5	Q8WXF1	Q8WXF1 [12-18]	Q8WXF1 1xBiotin [K14]	Paraspeckle component 1 OS=Homo sapiens OX=9606 GN=PSPC1 PE=1 SV=1	1	1053.55	0.845	88.2	130.2	106.5	83	102.1	90	26896.8	39704.6	32487.1	25325.9	31143.7	27459.5	16096.2	32132.5	32487.1	18292.8	16914.4	17688.9	High	High	High	High	Peak Found	High	High	0.000216	0.002356	17	22.49
[R].GKLIVQSPIDPK.[N]	1xBiotin [K2]	4	Q9NX01	Q9NX01 [126-137]	Q9NX01 1xBiotin [K127]	Thioredoxin-like protein 4B OS=Homo sapiens OX=9606 GN=TXNL4B PE=1 SV=1	1	1520.85	0.845	117.6	98.6	96.3	83.3	124.3	80	22593.5	18949	18497.4	16007	23878.8	15366.4	13520.9	15335.2	18497.4	11561.8	12968.8	9898.78	High	High	High	High	Peak Found	Peak Found	High	0.000216	3.856e-05	22	41.37
[K].WKNSSYGK.[V]	1xBiotin [K2]	4	Q9H2P0	Q9H2P0 [1028-1035]	Q9H2P0 1xBiotin [K1029]	Activity-dependent neuroprotector homeobox protein OS=Homo sapiens OX=9606 GN=ADNP PE=1 SV=1	1	1195.56	0.844	98.1	127.1	106.5	89.9	94.9	83.6	24770.8	32097.1	26905.2	22705.5	23987	21113.4	14823.9	25975.9	26905.2	16400.1	13027.6	13600.9	Peak Found	High	High	High	High	Peak Found	High	0.000216	0.001949	9	27.95
[R].SLLQLVKTAAK.[G]	1xBiotin [K7]	5	Q9NPG3	Q9NPG3 [840-850]	Q9NPG3 1xBiotin [K846]	Ubinuclein-1 OS=Homo sapiens OX=9606 GN=UBN1 PE=1 SV=2	1	1397.82	0.843	90.2	97.8	143.1	76.5	109.9	82.5	28599.6	31003.9	45377.3	24246.1	34829.5	26146.9	17115.2	25091.1	45377.3	17512.9	18916.2	16843.4	High	High	High	High	High	Peak Found	High	0.000216	0.0001449	40	52.92
[K].TLNSIKTATGTQPLQPAPVTQPPK.[E]	1xBiotin [K6]	2	B7ZAP0	B7ZAP0 [227-250]	B7ZAP0 1xBiotin [K232]	Rab GTPase-activating protein 1-like, isoform 10 OS=Homo sapiens OX=9606 GN=RABGAP1L PE=1 SV=1	1	2714.45	0.843	109.9	137.2	71.9	105.6	82.7	92.7	31661.1	39514.7	20719.9	30415.8	23809.4	26699.4	18947.4	31978.8	20719.9	21969.3	12931.1	17199.3	Peak Found	High	Peak Found	High	Peak Found	Peak Found	High	0.000216	0.001589	26	41.05
[R].EATKGFYDK.[D]	1xBiotin [K4]	6	O00571	O00571 [47-55]	O00571 1xBiotin [K50]	ATP-dependent RNA helicase DDX3X OS=Homo sapiens OX=9606 GN=DDX3X PE=1 SV=3	1	1284.59	0.843	100	97.4	124	103.3	93.2	82.1	75193.2	73242.1	93291.4	77702.2	70108.9	61759.3	44998.8	59274.1	93291.4	56124.1	38076.8	39784.3	High	High	High	High	High	High	High	0.000216	0.0001473	36	31.6
[K].LGKAAFLHVVK.[K]	1xBiotin [K3]	1	Q5T5Y3	Q5T5Y3 [910-920]	Q5T5Y3 1xBiotin [K912]	Calmodulin-regulated spectrin-associated protein 1 OS=Homo sapiens OX=9606 GN=CAMSAP1 PE=1 SV=2	1	1408.81	0.843	133	86.3	119.6	74.9	112.2	73.9	14720.6	9554	13239.4	8291.29	12412.5	8177.73	8809.43	7731.96	13239.4	5988.78	6741.34	5267.96	Peak Found	Peak Found	High	Peak Found	Peak Found	Peak Found	High	0.001137	0.01102	11	42.44
[M].STKNFR.[V]	1xAcetyl [N-Term]; 1xBiotin [K3]	6	O95218	O95218 [2-7]	O95218 1xAcetyl [N-Term]; 1xBiotin [K4]	Zinc finger Ran-binding domain-containing protein 2 OS=Homo sapiens OX=9606 GN=ZRANB2 PE=1 SV=2	1	1020.49	0.843	104.1	126.7	97.5	106.8	88.5	76.4	43109.1	52503.2	40374.4	44259.3	36669.8	31651	25798.3	42490.3	40374.4	31968.4	19915.7	20389.1	High	High	High	High	High	High	High	0.001137	0.0114	10	32.56
[K].APKISMPDFDLHLK.[G]	1xBiotin [K3]	1	Q09666	Q09666 [2576-2589]; [3998-4011]; [4254-4267]; [4456-4469]	Q09666 1xBiotin [K2578]; 1xBiotin [K4000]; 1xBiotin [K4256]; 1xBiotin [K4458]	Neuroblast differentiation-associated protein AHNAK OS=Homo sapiens OX=9606 GN=AHNAK PE=1 SV=2	1	1837.93	0.842	78.1	69.7	179.6	93.2	151.2	28.1	7973.42	7116.68	18328.6	9508.76	15425.6	2865.75	4771.64	5759.46	18328.6	6868.16	8377.75		Peak Found	Peak Found	High	Peak Found	Peak Found	Not Found	High	0.001137	0.01077	8	49.81
[R].IQPEEKPVEVSPAVTKGLYIAK.[Q]	1xBiotin [K16]	12	Q8N0X7	Q8N0X7 [460-481]	Q8N0X7 1xBiotin [K475]	Spartin OS=Homo sapiens OX=9606 GN=SPART PE=1 SV=1	1	2622.42	0.841	92.5	100.3	129.2	95.9	104.4	77.8	84894.5	92011.4	118540	87953.9	95781.7	71371.9	50804.5	74463.9	118540	63529	52019.9	45976.6	High	High	High	High	High	High	High	0.000216	1.053e-07	54	43.93
[K].VAKMTVSGK.[K]	1xBiotin [K3]	3	Q9Y450	Q9Y450 [162-170]	Q9Y450 1xBiotin [K164]	HBS1-like protein OS=Homo sapiens OX=9606 GN=HBS1L PE=1 SV=1	1	1146.6	0.841	100.5	135.4	91.8	77.5	110.4	84.5	18392.5	24791.3	16795.8	14182.9	20213.8	15459.5	11006.9	20063.4	16795.8	10244.3	10978.3	9958.76	High	High	High	Peak Found	Peak Found	Peak Found	High	0.000216	0.0007238	16	27.83
[K].FGFAIGSQTTKK.[A]	1xBiotin [K]	3	Q8WW12	Q8WW12 [71-82]	Q8WW12 1xBiotin [K]	PEST proteolytic signal-containing nuclear protein OS=Homo sapiens OX=9606 GN=PCNP PE=1 SV=2	1	1510.77	0.84	145.2	63.5	134.6	122	66	68.7	16960.4	7413.44	15723.9	14242.9	7713.05	8019.79	10149.8	5999.62	15723.9	10287.6		5166.21	High	High	High	Peak Found	Not Found	Peak Found	High	0.000216	6.739e-05	11	41.23
[R].GVKENSIITK.[Y]	1xBiotin [K3]	2	O95391	O95391 [105-114]	O95391 1xBiotin [K107]	Pre-mRNA-splicing factor SLU7 OS=Homo sapiens OX=9606 GN=SLU7 PE=1 SV=2	1	1314.71	0.838	119.1	103.1	94.5	86.4	73.7	123.2	15809.7	13680	12537.1	11469	9777.06	16350.9	9461.23	11071.1	12537.1	8284.06	5310	10533	Peak Found	High	High	Peak Found	Peak Found	Peak Found	High	0.002524	0.02883	21	31.71
[R].VSGILVKR.[N]	1xBiotin [K7]	6	Q9UKF6	Q9UKF6 [481-488]	Q9UKF6 1xBiotin [K487]	Cleavage and polyadenylation specificity factor subunit 3 OS=Homo sapiens OX=9606 GN=CPSF3 PE=1 SV=1	1	1097.65	0.838	133.6	98.4	96	82.5	60.9	128.5	38018	27995.8	27326.8	23463.5	17332.3	36568.4	22751.6	22656.8	27326.8	16947.6	9413.31	23556.8	High	High	High	High	High	High	High	0.000216	0.001416	24	36.24
[R].LNTKDLK.[Q]	1xBiotin [K4]	2	Q2KHR3	Q2KHR3 [671-677]	Q2KHR3 1xBiotin [K674]	Glutamine and serine-rich protein 1 OS=Homo sapiens OX=9606 GN=QSER1 PE=1 SV=3	1	1057.57	0.838	145.7	107.5	74.7	114.3	90	67.9	30162.1	22243.2	15453.5	23663.4	18629.7	14052.5	18050.3	18001.2	15453.5	17092	10118	9052.39	High	High	Peak Found	Peak Found	Peak Found	Peak Found	High	0.001617	0.02045	12	28.88
[K].TGFGGKFGVQSER.[Q]	1xBiotin [K6]	11	Q14247	Q14247 [267-279]	Q14247 1xBiotin [K272]	Src substrate cortactin OS=Homo sapiens OX=9606 GN=CTTN PE=1 SV=2	1	1595.76	0.837	108.3	102.7	115.8	90.7	88	94.6	91356.4	86665.9	97703.6	76500.9	74252	79863.4	54671.6	70137.8	97703.6	55256.4	40326.9	51446.6	High	High	High	High	High	High	High	0.000216	7.636e-08	77	40.66
[K].TAGNSEFLGKTPGQNAQK.[W]	1xBiotin [K10]	6	P78344	P78344 [32-49]	P78344 1xBiotin [K41]	Eukaryotic translation initiation factor 4 gamma 2 OS=Homo sapiens OX=9606 GN=EIF4G2 PE=1 SV=1	1	2074	0.837	114.9	111.1	98.2	103.3	82.2	90.4	55240.6	53396.9	47196	49672.5	39508.3	43469.8	33058.3	43213.6	47196	35878.3	21457.3	28002.5	High	High	Peak Found	High	High	High	High	0.000216	0.002583	10	34.87
[R].NIFYKGTSPTR.[A]	1xBiotin [K5]	4	Q7Z2D5	Q7Z2D5 [749-759]	Q7Z2D5 1xBiotin [K753]	2-lysophosphatidate phosphatase PLPPR4 OS=Homo sapiens OX=9606 GN=PLPPR4 PE=1 SV=1	1	1509.75	0.837	71.4	158.7	99.7	68.5	132.8	68.9	30067.5	66823.4	42009.1	28865.7	55919.1	29013.9	17993.7	54079.5	42009.1	20849.6	30370.2	18690.2	High	High	High	High	Peak Found	Peak Found	High	0.000216	0.002293	6	38.68
[R].GSAKIWSK.[S]	1xBiotin [K4]	12	Q9UBW8	Q9UBW8 [266-273]	Q9UBW8 1xBiotin [K269]	COP9 signalosome complex subunit 7a OS=Homo sapiens OX=9606 GN=COPS7A PE=1 SV=1	1	1102.57	0.837	103.5	100.6	124.8	97.5	104.4	69.3	193427	188049	233244	182238	195182	129620	115755	152186	233244	131630	106005	83499.1	High	High	High	High	High	High	High	0.000216	5.193e-05	45	33.48
[R].SLKTQLSQGR.[S]	1xBiotin [K3]	5	Q8ND56	Q8ND56 [172-181]	Q8ND56 1xBiotin [K174]	Protein LSM14 homolog A OS=Homo sapiens OX=9606 GN=LSM14A PE=1 SV=3	1	1343.71	0.836	107.5	109.7	108	76	108.5	90.3	18077	18451.3	18153.9	12775.1	18238.4	15181.2	10818.1	14932.4	18153.9	9227.42	9905.43	9779.49	High	High	High	High	High	Peak Found	High	0.000216	0.0001143	17	36.13
[R].KTVLIKTIETR.[N]	1xBiotin [K6]	10	P41219	P41219 [436-446]	P41219 1xBiotin [K441]	Peripherin OS=Homo sapiens OX=9606 GN=PRPH PE=1 SV=2	2	1527.89	0.836	142.6	97.8	88.9	89.7	74.3	106.8	81431.4	55861.1	50773.8	51215.4	42449.1	60995.9	48732.1	45207.8	50773.8	36992.8	23054.5	39292.5	High	High	High	High	High	High	High	0.000216	0.0002751	23	36.2
[R].NPFAHVQLKPTVTNDR.[C]	1xBiotin [K9]	1	Q9UQB8	Q9UQB8 [513-528]	Q9UQB8 1xBiotin [K521]	Brain-specific angiogenesis inhibitor 1-associated protein 2 OS=Homo sapiens OX=9606 GN=BAIAP2 PE=1 SV=1	0	2063.05	0.835	87.4	105.3	138.6	95	85.9	87.9	12161.4	14651.7	19281.8	13214.2	11950.3	12238.2	7277.91	11857.5	19281.8	9544.56	6490.31	7883.64	Peak Found	High	Peak Found	Peak Found	Peak Found	Peak Found	High	0.001137	0.01145	2	40.38
[K].FGKASWAAAAER.[M]	1xBiotin [K3]	12	Q8N9B5	Q8N9B5 [465-476]	Q8N9B5 1xBiotin [K467]	Junction-mediating and -regulatory protein OS=Homo sapiens OX=9606 GN=JMY PE=1 SV=2	1	1490.72	0.835	96.2	144.1	85.8	118	84.3	71.6	156153	233853	139152	191539	136718	116141	93448.7	189255	139152	138348	74252.9	74816.1	High	High	High	High	High	High	High	0.000216	2.131e-07	53	41.19
[K].KGTVEGFEPADNK.[C]	1xBiotin [K1]	7	P37108	P37108 [43-55]	P37108 1xBiotin [K43]	Signal recognition particle 14 kDa protein OS=Homo sapiens OX=9606 GN=SRP14 PE=1 SV=2	1	1617.76	0.834	118.2	108.9	102.6	77.2	90.8	102.3	33504.6	30862.4	29093	21870.1	25734.4	28993.7	20050.6	24976.6	29093	15796.8	13976.6	18677.3	High	High	High	High	High	High	High	0.000216	6.904e-05	21	32.82
[R].AAPGAEFAPNKR.[R]	1xBiotin [K11]	5	Q15233	Q15233 [457-468]	Q15233 1xBiotin [K467]	Non-POU domain-containing octamer-binding protein OS=Homo sapiens OX=9606 GN=NONO PE=1 SV=4	1	1454.72	0.834	143.9	82.4	83.9	66.8	103.1	119.9	35405.5	20276.9	20645.1	16447.8	25361	29512.9	21188.2	16409.9	20645.1	11880.2	13773.8	19011.7	High	High	High	High	Peak Found	High	High	0.000216	0.002337	18	32.72
[KG].LKGPKFK.[M]	1xBiotin [K5]	3	Q09666	Q09666 [801-807]; [929-935]; [1050-1056]; [1178-1184]; [1306-1312]; [1434-1440]; [1562-1568]; [1636-1642]; [1838-1844]; [1905-1911]; [1972-1978]; [2167-2173]; [2295-2301]; [2436-2442]; [2690-2696]; [2946-2952]; [3074-3080]; [3202-3208]; [3526-3532]; [3654-3660]; [3856-3862]; [3984-3990]; [4112-4118]; [4240-4246]; [4368-4374]; [4442-4448]; [4502-4508]; [4576-4582]; [4704-4710]; [4832-4838]	Q09666 1xBiotin [K805]; 1xBiotin [K933]; 1xBiotin [K1054]; 1xBiotin [K1182]; 1xBiotin [K1310]; 1xBiotin [K1438]; 1xBiotin [K1566]; 1xBiotin [K1640]; 1xBiotin [K1842]; 1xBiotin [K1909]; 1xBiotin [K1976]; 1xBiotin [K2171]; 1xBiotin [K2299]; 1xBiotin [K2440]; 1xBiotin [K2694]; 1xBiotin [K2950]; 1xBiotin [K3078]; 1xBiotin [K3206]; 1xBiotin [K3530]; 1xBiotin [K3658]; 1xBiotin [K3860]; 1xBiotin [K3988]…	Neuroblast differentiation-associated protein AHNAK OS=Homo sapiens OX=9606 GN=AHNAK PE=1 SV=2	2	1043.61	0.832	169	58.6	109.4	91.1	79.2	92.7	145325	50377.5	94082	78295.5	68101.8	79725.2	86968.5	40770	94082	56552.7	36986.7	51357.6	High	Peak Found	High	Peak Found	High	Peak Found	High	0.001206	0.01333	16	26.03
[K].EGKSDVLLK.[L]	1xBiotin [K3]	7	Q5VT06	Q5VT06 [2278-2286]	Q5VT06 1xBiotin [K2280]	Centrosome-associated protein 350 OS=Homo sapiens OX=9606 GN=CEP350 PE=1 SV=1	1	1214.64	0.831	122	108.8	101.7	91.3	74.9	101.3	107401	95832.3	89502.2	80364.5	65949.3	89231.3	64273.3	77556.2	89502.2	58047.2	35817.6	57481.3	High	High	High	High	High	High	High	0.000216	0.0002718	34	36.58
[R].AHKMQLPSAAGLHPTGHQSK.[E]	1xBiotin [K3]	14	Q15050	Q15050 [196-215]	Q15050 1xBiotin [K198]	Ribosome biogenesis regulatory protein homolog OS=Homo sapiens OX=9606 GN=RRS1 PE=1 SV=2	1	2322.16	0.831	89.5	111.7	124.8	92.8	107.2	74	64390.1	80369.2	89835.2	66770	77173.7	53277.3	38533.8	65042	89835.2	48227.9	41913.7	34320.3	High	High	High	High	High	High	High	0.000216	4.307e-05	21	30.28
[R].EVAFNKTAQVLSK.[W]	1xBiotin [K6]	6	Q9BVJ6	Q9BVJ6 [131-143]	Q9BVJ6 1xBiotin [K136]	U3 small nucleolar RNA-associated protein 14 homolog A OS=Homo sapiens OX=9606 GN=UTP14A PE=1 SV=1	1	1660.87	0.83	123.6	105.1	106	92.3	102.6	70.3	36561.2	31078	31360.4	27297.6	30360.5	20804.4	21879.8	25151.1	31360.4	19717	16489.1	13401.9	High	High	High	High	High	High	High	0.000216	2.73e-06	52	41.29
[K].AAAKSAALQVTK.[Q]	1xBiotin [K4]	6	Q92733	Q92733 [247-258]	Q92733 1xBiotin [K250]	Proline-rich protein PRCC OS=Homo sapiens OX=9606 GN=PRCC PE=1 SV=1	1	1384.76	0.83	102.6	133.8	91.1	100.6	75.6	96.4	44346.8	57812.3	39368	43470.8	32670.3	41648.4	26539	46787	39368	31398.9	17743.5	26829.2	High	High	High	High	High	High	High	0.000216	1.24e-05	56	31.75
[K].TKGVDEVTIVNILTNR.[S]	1xBiotin [K2]	6	P07355	P07355 [48-63]	P07355 1xBiotin [K49]	Annexin A2 OS=Homo sapiens OX=9606 GN=ANXA2 PE=1 SV=2	1	1998.07	0.828	68.8	144.9	117.6	103.8	107.8	57	19565.6	41190.4	33425.9	29499.8	30636	16200.4	11708.9	33335	33425.9	21307.7	16638.7	10436	High	High	High	High	High	Peak Found	High	0.000216	7.13e-06	39	56.39
[K].DLGYGKGYK.[Y]	1xBiotin [K6]	12	Q96S55	Q96S55 [628-636]	Q96S55 1xBiotin [K633]	ATPase WRNIP1 OS=Homo sapiens OX=9606 GN=WRNIP1 PE=1 SV=2	1	1226.59	0.828	93	132.9	109.3	90.5	95.6	78.7	223662	319537	262914	217675	229808	189143	133849	258599	262914	157226	124811	121843	High	High	High	High	High	High	High	0.000216	0.002312	22	33.42
[K].QALAVGNKIVLHTEQK.[Q]	1xBiotin [K]	2	Q8NG31	Q8NG31 [1241-1256]	Q8NG31 1xBiotin [K]	Kinetochore scaffold 1 OS=Homo sapiens OX=9606 GN=KNL1 PE=1 SV=3	1	1975.08	0.828	159.8	92.4	81.6	48	132.3	85.8	18732.1	10835.8	9569.05	5627.72	15507.7	10058.4	11210.1	8769.3	9569.05		8422.35	6479.47	Peak Found	Peak Found	High	High	Peak Found	Peak Found	High	0.00287	0.03279	16	39.72
[K].LKSMDLSEYIIR.[G]	1xBiotin [K2]	4	Q9H0A0	Q9H0A0 [955-966]	Q9H0A0 1xBiotin [K956]	RNA cytidine acetyltransferase OS=Homo sapiens OX=9606 GN=NAT10 PE=1 SV=2	1	1693.87	0.827	85.7	111.7	125.5	91	115.1	70.9	11917.7	15540.2	17452.8	12660.2	16012.9	9860.63	7132.05	12576.5	17452.8	9144.43	8696.74	6352.05	Peak Found	High	High	High	High	Peak Found	High	0.000216	2.616e-06	29	52.62
[K].LWALATPQKNGR.[V]	1xBiotin [K9]	7	Q9BRS8	Q9BRS8 [197-208]	Q9BRS8 1xBiotin [K205]	La-related protein 6 OS=Homo sapiens OX=9606 GN=LARP6 PE=1 SV=1	1	1580.84	0.827	101.4	103.7	113.7	111.7	83.9	85.7	20481.5	20950.3	22973.8	22571.5	16941.7	17308.3	12257	16954.9	22973.8	16303.4	9201.18	11149.7	High	High	High	High	High	High	High	0.000216	0.0001162	26	43.2
[R].LAWTLTANQPSSQATTSKGVPSAVSR.[N]	1xBiotin [K18]	6	Q96CW5	Q96CW5 [203-228]	Q96CW5 1xBiotin [K220]	Gamma-tubulin complex component 3 OS=Homo sapiens OX=9606 GN=TUBGCP3 PE=1 SV=2	1	2884.46	0.826	100.8	108.6	107	88.5	81.7	113.4	48707.6	52445.5	51709.4	42734.6	39490.7	54764.8	29148.7	42443.7	51709.4	30867.1	21447.7	35278.6	High	High	High	High	High	High	High	0.000216	2.169e-06	29	44.95
[K].FQSFQDHKLK.[I]	1xBiotin [K]	5	Q14331	Q14331 [213-222]	Q14331 1xBiotin [K]	Protein FRG1 OS=Homo sapiens OX=9606 GN=FRG1 PE=1 SV=1	1	1503.74	0.826	111.4	109.3	104.1	100.8	88.4	86	55013.9	53954.1	51414.8	49792.3	43649.3	42479.8	32922.7	43664.5	51414.8	35964.9	23706.3	27364.7	High	High	High	Peak Found	Peak Found	Peak Found	High	0.000216	0.0006279	20	32.59
[K].HVFVEKVLQR.[L]	1xBiotin [K6]	5	Q86X53	Q86X53 [7-16]	Q86X53 1xBiotin [K12]	Glutamate-rich protein 1 OS=Homo sapiens OX=9606 GN=ERICH1 PE=1 SV=1	1	1480.81	0.826	93.8	126.9	112.2	77.5	104.9	84.6	25601.5	34643.1	30632.4	21149	28635.7	23098.2	15321	28036.3	30632.4	15275.9	15552.3	14879.5	High	High	High	Peak Found	High	Peak Found	High	0.000216	0.002233	24	38.74
[R].VLMKSPSPALHPPQK.[Y]	1xBiotin [K4]	1	Q9H6S0	Q9H6S0 [1217-1231]	Q9H6S0 1xBiotin [K1220]	3'-5' RNA helicase YTHDC2 OS=Homo sapiens OX=9606 GN=YTHDC2 PE=1 SV=2	1	1855.99	0.826	133.7	84.7	108.8	118	70	84.7	42541.1	26954.1	34618.8	37526.6	22257.8	26957.2	25458.4	21813.7	34618.8	27105.4	12088.4	17365.4	Peak Found	Peak Found	Peak Found	High	Peak Found	Peak Found	High	0.000216	0.0007151	11	34.79
[R].YIGIVKQAGLER.[M]	1xBiotin [K6]	12	P52597	P52597 [219-230]	P52597 1xBiotin [K224]	Heterogeneous nuclear ribonucleoprotein F OS=Homo sapiens OX=9606 GN=HNRNPF PE=1 SV=3	1	1572.86	0.824	109.3	104.6	107.8	104	86.2	88.1	751911	719824	741935	715983	593158	606296	449976	582547	741935	517153	322149	390566	High	High	High	High	High	High	High	0.000216	9.926e-09	71	42.14
[R].LVIGDHKSTSHFR.[T]	1xBiotin [K7]	7	O00193	O00193 [56-68]	O00193 1xBiotin [K62]	Small acidic protein OS=Homo sapiens OX=9606 GN=SMAP PE=1 SV=1	1	1722.87	0.824	118	90.7	112.6	92.7	93.8	92.3	150431	115641	143543	118224	119624	117754	90024.6	93587	143543	85393	64968.8	75855.1	High	High	High	High	High	High	High	0.000216	0.0002138	22	29.96
[K].DSGGKTPGDFSYAYQKPEETTR.[S]	1xBiotin [K5]	7	P46821	P46821 [1859-1880]	P46821 1xBiotin [K1863]	Microtubule-associated protein 1B OS=Homo sapiens OX=9606 GN=MAP1B PE=1 SV=2	1	2660.19	0.823	131.5	116.1	75.7	108.2	78.9	89.6	104964	92685.5	60399.7	86367.5	62925.6	71477.3	62814.9	75009.5	60399.7	62383.1	34175.4	46044.4	High	Peak Found	High	High	High	High	High	0.000216	7.619e-06	53	36.31
[R].HSEYNPQLSLLAKFR.[S]	1xBiotin [K13]	5	O15198	O15198 [147-161]	O15198 1xBiotin [K159]	Mothers against decapentaplegic homolog 9 OS=Homo sapiens OX=9606 GN=SMAD9 PE=1 SV=1	1	2029.03	0.822	73	123.8	134.7	85.4	60	123.1	9780.36	16587.5	18054.5	11440.7	8042.4	16490	5852.99	13424.1	18054.5	8263.57	4367.9	10622.6	High	High	High	High	Peak Found	High	High	0.000216	1.857e-05	28	51.59
[K].GLGKGGAK.[CR]	1xBiotin [K4]	1	P62805	P62805 [10-17]	P62805 1xBiotin [K13]	Histone H4 OS=Homo sapiens OX=9606 GN=H4C1 PE=1 SV=2	1	913.492	0.822	102.1	119.3	104.4	94.4	98.1	81.7	34252.8	40008.1	35027.3	31669.5	32895.7	27388.9	20498.3	32378.2	35027.3	22874.8	17865.9	17643.5	Peak Found	Peak Found	High	Peak Found	Peak Found	Peak Found	High	0.001206	0.01625	13	22.33
[R].APLKSVGPDFGK.[K]	1xBiotin [K4]	6	P78527	P78527 [2691-2702]	P78527 1xBiotin [K2694]	DNA-dependent protein kinase catalytic subunit OS=Homo sapiens OX=9606 GN=PRKDC PE=1 SV=3	1	1441.75	0.822	108.6	115.9	106.6	80.8	98.9	89.3	22964.4	24502.4	22544.8	17086.5	20904.4	18881.4	13742.9	19829.6	22544.8	12341.6	11353.3	12163.1	High	High	High	High	High	High	High	0.000216	3.578e-05	52	38.66
[R].SPTKAPHLQLIEGK.[K]	1xBiotin [K4]	4	O43491	O43491 [598-611]	O43491 1xBiotin [K601]	Band 4.1-like protein 2 OS=Homo sapiens OX=9606 GN=EPB41L2 PE=1 SV=1	1	1744.94	0.822	141.8	103.3	84.4	121.5	79.6	69.4	23196.9	16895	13806.6	19878.6	13012.6	11350.6	13882	13673	13806.6	14358.3	7067.27	7311.86	High	High	High	High	Peak Found	Peak Found	High	0.000216	0.0005651	11	36.93
[K].EKAQALEDLAGFK.[E]	1xBiotin [K2]	8	P46013	P46013 [1216-1228]; [1580-1592]; [2308-2320]	P46013 1xBiotin [K1217]; 1xBiotin [K1581]; 1xBiotin [K2309]	Proliferation marker protein Ki-67 OS=Homo sapiens OX=9606 GN=MKI67 PE=1 SV=2	1	1645.83	0.822	99.1	121.6	108.8	88.1	82.4	100	67333.7	82663.6	73944.1	59875.2	56024.5	67932.5	40295.4	66898.9	73944.1	43247.8	30427.4	43761	High	High	High	High	High	High	High	0.000216	2.741e-05	53	49.48
[K].DKQSYR.[D]	1xBiotin [K2]	3	P22234	P22234 [227-232]	P22234 1xBiotin [K228]	Multifunctional protein ADE2 OS=Homo sapiens OX=9606 GN=PAICS PE=1 SV=3	1	1022.47	0.821	99.5	126.2	103.8	81.7	100.3	88.4	89619.9	113679	93518.7	73577.1	90318.2	79627.6	53632.4	91999.4	93518.7	53144.6	49052.6	51294.7	Peak Found	High	Peak Found	High	Peak Found	High	High	0.002252	0.02573	10	21.95
[R].DLCQVSHPHTKLMR.[I]	1xBiotin [K11]; 1xCarbamidomethyl [C3]	1	Q12802	Q12802 [2683-2696]	Q12802 1xBiotin [K2693]	A-kinase anchor protein 13 OS=Homo sapiens OX=9606 GN=AKAP13 PE=1 SV=2	1	1947.93	0.821	143.2	81.9	81	117.5	59.4	117.1	7366.46	4216.52	4166.93	6046.01	3054.08	6024.22	4408.41	3412.39	4166.93	4367.02			Peak Found	Peak Found	High	Peak Found	Not Found	Not Found	High	0.00287	0.03274	14	32.65
[K].KEGAAGFFKGIGK.[G]	1xBiotin [K9]	2	Q709C8	Q709C8 [3545-3557]	Q709C8 1xBiotin [K3553]	Vacuolar protein sorting-associated protein 13C OS=Homo sapiens OX=9606 GN=VPS13C PE=1 SV=1	2	1535.8	0.82	116.9	63.2	139.6	114.5	86.6	79.1	15366.7	8307	18342.4	15047.6	11381.3	10395.3	9196.08	6722.78	18342.4	10868.8	6181.3	6696.47	Peak Found	Peak Found	High	Peak Found	High	Peak Found	High	0.000216	0.0009899	18	39.72
[K].NKGQLTK.[S]	1xBiotin [K2]	4	Q16181	Q16181 [327-333]	Q16181 1xBiotin [K328]	Septin-7 OS=Homo sapiens OX=9606 GN=SEPTIN7 PE=1 SV=2	1	1014.54	0.82	90	146.2	102.7	75.3	84.2	101.7	24574.8	39888.1	28019.6	20537.9	22977.7	27756.2	14706.6	32281	28019.6	14834.5	12479.4	17880.1	High	High	High	High	Peak Found	Peak Found	High	0.001014	0.00912	22	22.27
[K].ALPSMDKYAVFK.[G]	1xBiotin [K7]	4	Q9UMZ2	Q9UMZ2 [507-518]	Q9UMZ2 1xBiotin [K513]	Synergin gamma OS=Homo sapiens OX=9606 GN=SYNRG PE=1 SV=2	1	1595.8	0.82	109.2	117.8	121.9	96.6	132.4	22.2	13549	14618.4	15131.7	11987.8	16426.1	2753.14	8108.32	11830.5	15131.7	8658.77	8921.17		Peak Found	High	High	High	High	Not Found	High	0.000216	0.0002332	26	49.56
[R].QAIKTAFR.[S]	1xBiotin [K4]	5	P28715	P28715 [117-124]	P28715 1xBiotin [K120]	DNA excision repair protein ERCC-5 OS=Homo sapiens OX=9606 GN=ERCC5 PE=1 SV=3	1	1160.62	0.819	100.7	111.9	118.4	93.6	83.7	91.7	20682.4	22970.5	24303.3	19218.6	17189.4	18821.9	12377.2	18589.8	24303.3	13881.5	9335.73	12124.7	High	High	High	High	Peak Found	High	High	0.000216	0.0005938	23	34.6
[R].ISSIGKFISGTPR.[R]	1xBiotin [K6]	4	Q9Y4B6	Q9Y4B6 [696-708]	Q9Y4B6 1xBiotin [K701]	DDB1- and CUL4-associated factor 1 OS=Homo sapiens OX=9606 GN=DCAF1 PE=1 SV=3	1	1588.85	0.819	166.1	91.2	89.6	86.5	73.4	93.2	19506.2	10714	10520.1	10153.4	8616.72	10949.2	11673.3	8670.71	10520.1	7333.75	4679.81	7053.28	High	High	High	High	Peak Found	Peak Found	High	0.000216	3.781e-07	56	45.3
[K].TISLSKVSLSK.[V]	1xBiotin [K6]	1	Q68DQ2	Q68DQ2 [835-845]	Q68DQ2 1xBiotin [K840]	Very large A-kinase anchor protein OS=Homo sapiens OX=9606 GN=CRYBG3 PE=1 SV=3	1	1388.78	0.818	137.1	98.5	102.1	80.5	97.6	84.2	11981	8606	8921.33	7039.68	8534.56	7361.35	7169.92	6964.75	8921.33	5084.75	4635.19	4742.05	Peak Found	High	Peak Found	Peak Found	Peak Found	Peak Found	High	0.001206	0.01406	30	42.17
[K].GPLCKSVTPTK.[E]	1xBiotin [K5]; 1xCarbamidomethyl [C4]	4	Q96T23	Q96T23 [401-411]	Q96T23 1xBiotin [K405]	Remodeling and spacing factor 1 OS=Homo sapiens OX=9606 GN=RSF1 PE=1 SV=2	1	1413.72	0.818	101.9	114.5	112.2	89.8	98.2	83.3	15467.7	17389.8	17041.6	13641.3	14908.3	12650.6	9256.51	14073.4	17041.6	9853.05	8096.8	8149.29	High	Peak Found	High	High	High	Peak Found	High	0.000216	2.705e-05	29	31.83
[R].SPFGIVKASWLPK.[F]	1xBiotin [K7]	2	Q14966	Q14966 [383-395]	Q14966 1xBiotin [K389]	Zinc finger protein 638 OS=Homo sapiens OX=9606 GN=ZNF638 PE=1 SV=2	1	1655.9	0.816	77.8	97	149.3	95.4	121.9	58.7	4563.83	5688.59	8758.79	5594.28	7150.88	3443.8	2731.19	4603.72	8758.79	4040.74			Peak Found	High	High	Peak Found	Not Found	Not Found	High	0.001617	0.01918	6	56.18
[K].SKPIPIMPASPQK.[G]	1xBiotin [K2]	4	O00429	O00429 [607-619]	O00429 1xBiotin [K608]	Dynamin-1-like protein OS=Homo sapiens OX=9606 GN=DNM1L PE=1 SV=2	0	1619.86	0.815	70.6	151.4	99.2	123.4	113.7	41.7	16085.2	34511.2	22599.2	28134.6	25907.8	9513.95	9626.06	27929.6	22599.2	20321.6	14070.7	6128.73	Peak Found	High	High	High	High	Peak Found	High	0.000216	0.001051	7	40.45
[R].EKSVLTPLR.[G]	1xBiotin [K2]	1	O75152	O75152 [574-582]	O75152 1xBiotin [K575]	Zinc finger CCCH domain-containing protein 11A OS=Homo sapiens OX=9606 GN=ZC3H11A PE=1 SV=3	1	1268.7	0.815	90.2	93	137.9	54.3	148.9	75.8	7332.82	7556.75	11210.4	4409.81	12102.8	6157.7	4388.27	6115.6	11210.4		6573.11	3966.68	Peak Found	Peak Found	Peak Found	Not Found	High	Peak Found	High	0.001617	0.02094	17	39.85
[R].TLLAKNLPYK.[V]	1xBiotin [K5]	2	P19338	P19338 [394-403]	P19338 1xBiotin [K398]	Nucleolin OS=Homo sapiens OX=9606 GN=NCL PE=1 SV=3	1	1386.78	0.815	96.4	109.2	112	121.4	82.4	78.5	10422.6	11801.5	12105.7	13125.3	8906.61	8489.26	6237.31	9550.86	12105.7	9480.37	4837.26	5468.64	High	Peak Found	High	Peak Found	Peak Found	Peak Found	High	0.000216	0.002145	6	42.5
[R].VFLPNKQR.[T]	1xBiotin [K6]	6	P04049	P04049 [60-67]	P04049 1xBiotin [K65]	RAF proto-oncogene serine/threonine-protein kinase OS=Homo sapiens OX=9606 GN=RAF1 PE=1 SV=1	1	1227.67	0.814	105.2	120.9	111.9	98.4	72	91.7	82459.7	94760.4	87736.4	77139.6	56414.6	71898.7	49347.4	76688.7	87736.4	55717.8	30639.2	46315.9	High	High	High	High	High	High	High	0.000216	0.001616	22	35.59
[K].QLKMPVR.[A]	1xBiotin [K3]	12	Q9H1A4	Q9H1A4 [1920-1926]	Q9H1A4 1xBiotin [K1922]	Anaphase-promoting complex subunit 1 OS=Homo sapiens OX=9606 GN=ANAPC1 PE=1 SV=1	1	1097.6	0.813	139.2	85.4	108.4	80.2	98.7	88.2	240674	147644	187427	138736	170632	152457	144030	119487	187427	100209	92671.6	98209.9	High	High	High	High	High	High	High	0.000216	0.001024	33	33.84
[K].LYSKADSLK.[Q]	1xBiotin [K4]	6	O60293	O60293 [1094-1102]	O60293 1xBiotin [K1097]	Zinc finger C3H1 domain-containing protein OS=Homo sapiens OX=9606 GN=ZFC3H1 PE=1 SV=3	1	1250.64	0.813	114.3	105.8	113.6	92.9	92.3	81	61520	56962.5	61122	50010.6	49700.5	43604.4	36816.2	46099.2	61122	36122.6	26992.8	28089.2	High	High	High	High	High	High	High	0.000216	0.0004125	38	34.95
[K].QIGIIKTNK.[K]	1xBiotin [K6]	6	P35637	P35637 [307-315]	P35637 1xBiotin [K312]	RNA-binding protein FUS OS=Homo sapiens OX=9606 GN=FUS PE=1 SV=1	1	1240.71	0.812	129.8	87.9	106.3	85.6	85	105.4	114577	77581.4	93838.8	75574.5	74990.7	93065.1	68568	62785.8	93838.8	54587.3	40728.1	59950.9	High	High	High	High	High	High	High	0.000216	0.0003306	28	34.75
[K].LGKTIVITK.[T]	1xBiotin [K3]	7	Q96NC0	Q96NC0 [62-70]	Q96NC0 1xBiotin [K64]	Zinc finger matrin-type protein 2 OS=Homo sapiens OX=9606 GN=ZMAT2 PE=1 SV=1	1	1198.72	0.812	101.8	109.8	114.7	121.4	63.2	89.1	70888.1	76429.7	79846.2	84545.4	43980.3	62068.7	42422.5	61853.8	79846.2	61067	23886.1	39983.6	High	High	High	High	High	High	High	0.000216	0.0001726	27	37.75
[R].LGSQKPVQR.[A]	1xBiotin [K5]	8	Q96HA7	Q96HA7 [271-279]	Q96HA7 1xBiotin [K275]	Tonsoku-like protein OS=Homo sapiens OX=9606 GN=TONSL PE=1 SV=2	0	1238.67	0.812	94.3	103.8	139.6	84.3	79.4	98.6	26251.1	28892.4	38865.4	23457.1	22095.5	27451.4	15709.8	23382.3	38865.4	16943	12000.2	17683.7	High	High	High	High	High	High	High	0.000216	0.0001111	38	24.33
[K].EFGLLKPTSAR.[S]	1xBiotin [K6]	7	Q14966	Q14966 [1436-1446]	Q14966 1xBiotin [K1441]	Zinc finger protein 638 OS=Homo sapiens OX=9606 GN=ZNF638 PE=1 SV=2	0	1444.76	0.812	115.3	108.8	102.1	85.9	82.9	105	33060.2	31202.4	29299.6	24650.4	23787.4	30109.9	19784.6	25251.8	29299.6	17804.9	12919.1	19396.3	High	High	High	High	High	High	High	0.000216	9.062e-06	14	44.13
[M].TTTTTFKGVDPNSR.[N]	1xAcetyl [N-Term]; 1xBiotin [K7]	4	Q9UK76	Q9UK76 [2-15]	Q9UK76 1xAcetyl [N-Term]; 1xBiotin [K8]	Jupiter microtubule associated homolog 1 OS=Homo sapiens OX=9606 GN=JPT1 PE=1 SV=3	1	1792.85	0.81	129	103.8	108.2	104.5	102.9	51.7	27980.8	22531.3	23464.8	22663.2	22326.4	11210	16744.9	18234.4	23464.8	16369.6	12125.6	7221.32	High	High	Peak Found	High	Peak Found	High	High	0.000216	0.000353	18	39.89
[K].AGEKSLNGAVPLGSNAR.[E]	1xBiotin [K4]	16	Q9H2P0	Q9H2P0 [200-216]	Q9H2P0 1xBiotin [K203]	Activity-dependent neuroprotector homeobox protein OS=Homo sapiens OX=9606 GN=ADNP PE=1 SV=1	1	1866.95	0.81	128.2	112.3	86	82	87.6	103.8	95170.7	83351.8	63833	60885.2	65050.3	77072.8	56954.2	67455.8	63833	43977.3	35329.4	49649	High	High	High	High	High	High	High	0.000216	1.607e-07	60	36.88
[K].NMVKSADGVIVSGVK.[D]	1xBiotin [K4]	5	Q9UNH7	Q9UNH7 [190-204]	Q9UNH7 1xBiotin [K193]	Sorting nexin-6 OS=Homo sapiens OX=9606 GN=SNX6 PE=1 SV=1	1	1729.9	0.81	112.5	114.7	134.7	109	100.8	28.3	14601.7	14882.2	17476	14148.4	13087.2	3672.55	8738.26	12044	17476	10219.4	7107.75		High	High	High	High	High	Not Found	High	0.000216	1.291e-07	59	40.27
[K].DKDAYSSFGSR.[SD]	1xBiotin [K2]	5	O00571	O00571 [65-75]	O00571 1xBiotin [K66]	ATP-dependent RNA helicase DDX3X OS=Homo sapiens OX=9606 GN=DDX3X PE=1 SV=3	1	1458.63	0.808	107.5	105.3	107.6	109.1	83.6	86.8	38144.8	37345.8	38170.5	38707.4	29661.3	30806.6	22827.5	30223.6	38170.5	27958.3	16109.3	19845.1	High	High	High	High	Peak Found	High	High	0.000216	0.0006292	25	34.33
[R].LLLPGELAKHAVSEGTK.[A]	1xBiotin [K9]	4	Q16778; P58876; Q93079; Q99880	Q16778 [101-117]; P58876 [101-117]; Q93079 [101-117]; Q99880 [101-117]	Q16778 1xBiotin [K109]; P58876 1xBiotin [K109]; Q93079 1xBiotin [K109]; Q99880 1xBiotin [K109]	Histone H2B type 2-E OS=Homo sapiens OX=9606 GN=H2BC21 PE=1 SV=3 Histone H2B type 1-D OS=Homo sapiens OX=9606 GN=H2BC5 PE=1 SV=2 Histone H2B type 1-H OS=Homo sapiens OX=9606 GN=H2BC9 PE=1 SV=3 Histone H2B type 1-L OS=Homo sapiens OX=9606 GN=H2BC13 PE=1 SV=3	1	1989.08	0.807	113.6	102.6	121.6	98.2	95.8	68.2	18139.6	16378.3	19418.5	15672.9	15301.2	10893.7	10855.5	13254.8	19418.5	11320.5	8310.23	7017.54	High	High	High	High	Peak Found	Peak Found	High	0.0004084	0.003512	18	46.33
[K].GTLVQTKGTGASGSFK.[L]	1xBiotin [K7]	5	Q02539	Q02539 [94-109]	Q02539 1xBiotin [K100]	Histone H1.1 OS=Homo sapiens OX=9606 GN=H1-1 PE=1 SV=3	1	1764.89	0.807	109.8	97.5	116.3	111.7	78.6	86.1	15371.4	13645.8	16285.3	15632	11007.8	12052.7	9198.92	11043.4	16285.3	11290.9	5978.45	7764.13	High	High	High	High	Peak Found	High	High	0.000216	3.524e-06	39	34.77
[R].INTGKNTTLK.[F]	1xBiotin [K5]	2	O94763	O94763 [348-357]	O94763 1xBiotin [K352]	Unconventional prefoldin RPB5 interactor 1 OS=Homo sapiens OX=9606 GN=URI1 PE=1 SV=3	1	1315.7	0.805	124.1	105.6	95.3	85	129.1	60.8	15228.6	12963.4	11691.5	10433.4	15845.9	7460.48	9113.43	10491.2	11691.5	7536	8606.07		High	Peak Found	Peak Found	High	Peak Found	Not Found	High	0.002252	0.02665	9	27.69
[K].FNAKYNPIGESVLR.[E]	1xBiotin [K4]	1	Q01433	Q01433 [490-503]	Q01433 1xBiotin [K493]	AMP deaminase 2 OS=Homo sapiens OX=9606 GN=AMPD2 PE=1 SV=2	1	1833.93	0.805	113.1	100.2	118.1	91.1	97.3	80.2	9186.18	8138.43	9589.62	7393.16	7896.04	6512.27	5497.4	6586.35	9589.62	5340.06	4288.4		Peak Found	Peak Found	Peak Found	Peak Found	High	Not Found	High	0.001206	0.01444	8	46.67
[R].YTYLEKAIK.[I]	1xBiotin [K]	10	Q93009	Q93009 [1091-1099]	Q93009 1xBiotin [K]	Ubiquitin carboxyl-terminal hydrolase 7 OS=Homo sapiens OX=9606 GN=USP7 PE=1 SV=2	1	1354.71	0.804	116.8	122.2	91.1	93.9	81.5	94.5	236124	247053	184145	189940	164693	191095	141306	199938	184145	137194	89446.3	123100	High	High	High	High	High	High	High	0.000216	5.075e-05	40	41.29
[K].EKPLVAVNTR.[L]	1xBiotin [K2]	4	Q8NCN4	Q8NCN4 [474-483]	Q8NCN4 1xBiotin [K475]	E3 ubiquitin-protein ligase RNF169 OS=Homo sapiens OX=9606 GN=RNF169 PE=1 SV=2	0	1352.74	0.803	103.2	111.4	119.3	80.3	95.8	89.9	37151.5	40124.1	42964.2	28919.6	34499.4	32386.5	22233	32472	42964.2	20888.6	18736.9	20862.8	Peak Found	High	High	High	Peak Found	High	High	0.000216	0.000452	9	35.14
[R].GMITKQAK.[K]	1xBiotin [K5]; 1xOxidation [M2]	5	P36873	P36873 [315-322]	P36873 1xBiotin [K319]	Serine/threonine-protein phosphatase PP1-gamma catalytic subunit OS=Homo sapiens OX=9606 GN=PPP1CC PE=1 SV=1	1	1118.57	0.802	138.6	109.9	75.3	88.2	54.3	133.6	45442.9	36027.7	24681.9	28911.9	17814.4	43797	27195	29156.8	24681.9	20883	9675.15	28213.3	High	High	Peak Found	High	High	High	High	0.0008648	0.008616	14	21.5
[R].AEQLASVQYTLPKTAGGDR.[A]	1xBiotin [K13]	2	Q07157	Q07157 [580-598]	Q07157 1xBiotin [K592]	Tight junction protein ZO-1 OS=Homo sapiens OX=9606 GN=TJP1 PE=1 SV=3	1	2231.11	0.802	122	85	128.5	70.3	103.1	91.2	15878.9	11064	16727.1	9155.23	13419.2	11869.7	9502.61	8953.95	16727.1	6612.81	7288.1	7646.29	High	Peak Found	High	Peak Found	Peak Found	Peak Found	High	0.0005305	0.007225	11	41.33
[K].YKVLPTER.[T]	1xBiotin [K2]	2	Q8WUB8	Q8WUB8 [240-247]	Q8WUB8 1xBiotin [K241]	PHD finger protein 10 OS=Homo sapiens OX=9606 GN=PHF10 PE=1 SV=3	1	1231.65	0.802	120.1	117.2	84.8	128.5	68	81.4	9511.69	9277.72	6717.18	10176.2	5385.61	6442.69	5692.2	7508.37	6717.18	7350.25	2924.97	4150.27	Peak Found	Peak Found	High	High	Peak Found	Peak Found	High	0.001206	0.01681	14	34.68
[K].VTYGQKR.[A]	1xBiotin [K6]	6	Q92499	Q92499 [688-694]	Q92499 1xBiotin [K693]	ATP-dependent RNA helicase DDX1 OS=Homo sapiens OX=9606 GN=DDX1 PE=1 SV=2	1	1077.55	0.802	126.4	129	81.9	76	103.4	83.4	46775.6	47754.1	30312.5	28114	38277.8	30863.3	27992.5	38646.9	30312.5	20306.7	20789	19881.6	High	High	High	High	High	High	High	0.001206	0.01561	13	23.43
[K].GTPGKGATPAPPGK.[A]	1xBiotin [K5]	4	Q13428	Q13428 [309-322]	Q13428 1xBiotin [K313]	Treacle protein OS=Homo sapiens OX=9606 GN=TCOF1 PE=1 SV=3	1	1461.75	0.801	115.6	103.5	123.1	133.7	31.6	92.6	14561.3	13029.6	15496.5	16831	3976.45	11661.8	8714.12	10544.7	15496.5	12157		7512.34	High	Peak Found	High	High	Not Found	High	High	0.000216	0.0004022	14	25.23
[K].AYGKSEWNTVER.[L]	1xBiotin [K4]	6	O00541	O00541 [95-106]	O00541 1xBiotin [K98]	Pescadillo homolog OS=Homo sapiens OX=9606 GN=PES1 PE=1 SV=1	1	1665.77	0.801	127.4	106.6	98.9	67.3	97.9	102	26405.1	22102.5	20511.7	13945.1	20297.5	21138.1	15801.9	17887.3	20511.7	10072.6	11023.7	13616.8	High	High	High	High	High	High	High	0.000216	2.501e-05	44	36.83
[K].EKVLQR.[W]	1xBiotin [K2]	5	Q8WWM7	Q8WWM7 [225-230]	Q8WWM7 1xBiotin [K226]	Ataxin-2-like protein OS=Homo sapiens OX=9606 GN=ATXN2L PE=1 SV=2	1	998.545	0.8	95.1	108.4	128.1	74.2	102.5	91.6	35921.6	40963	48382.1	28036.2	38724.4	34608.5	21497	33151	48382.1	20250.5	21031.6	22294.2	High	High	High	High	High	Peak Found	High	0.001206	0.01368	14	26.32
[R].RNPPGGKSSLVLG.[-]	1xBiotin [K7]	1	Q9UK76	Q9UK76 [142-154]	Q9UK76 1xBiotin [K148]	Jupiter microtubule associated homolog 1 OS=Homo sapiens OX=9606 GN=JPT1 PE=1 SV=3	2	1507.8	0.8	127.7	82.1	104.3	146.1	74.1	65.7	29386.2	18882	24007.1	33604.3	17058.2	15109.3	17585.9	15281	24007.1	24272.3	9264.46	9733.15	High	Peak Found	Peak Found	Peak Found	Peak Found	Peak Found	High	0.002252	0.02663	12	38.29
[R].TFSPSKPAK.[S]	1xBiotin [K]	3	P86790	P86790 [74-82]	P86790 1xBiotin [K]	Vacuolar fusion protein CCZ1 homolog B OS=Homo sapiens OX=9606 GN=CCZ1B PE=1 SV=1	0	1188.61	0.8	97	151.1	97.2	95.4	77.6	81.7	29668.3	46237.3	29720.4	29189.9	23728.1	25000.4	17754.8	37419.4	29720.4	21083.8	12886.9	16104.8	Peak Found	High	High	Peak Found	Peak Found	Peak Found	High	0.0005305	0.00508	12	28.71
[K].MVELAKYAK.[Q]	1xBiotin [K]	5	Q9H3U1	Q9H3U1 [609-617]	Q9H3U1 1xBiotin [K]	Protein unc-45 homolog A OS=Homo sapiens OX=9606 GN=UNC45A PE=1 SV=1	1	1278.66	0.799	107.9	99.6	132.9	89.2	84.2	86.2	23081.1	21315.7	28447.3	19098.7	18015	18439.2	13812.7	17250.6	28447.3	13795	9784.09	11878.2	High	High	High	High	High	Peak Found	High	0.000216	8.965e-05	18	38.59
[R].GIINPFPASKGIR.[A]	1xBiotin [K10]	3	Q7Z4S6	Q7Z4S6 [1321-1333]	Q7Z4S6 1xBiotin [K1330]	Kinesin-like protein KIF21A OS=Homo sapiens OX=9606 GN=KIF21A PE=1 SV=2	1	1595.87	0.798	94.6	137.2	102.5	109.5	54.1	102.1	8342.11	12095.3	9035.12	9652.72	4765.78	9000.21	4992.28	9788.59	9035.12	6972.15		5797.78	High	High	Peak Found	High	Not Found	Peak Found	High	0.001137	0.01214	10	46.85
[K].LPDLKDAEAVQK.[F]	1xBiotin [K5]	3	Q15388	Q15388 [57-68]	Q15388 1xBiotin [K61]	Mitochondrial import receptor subunit TOM20 homolog OS=Homo sapiens OX=9606 GN=TOMM20 PE=1 SV=1	1	1552.8	0.798	113.3	114.7	120.9	96.4	61.3	93.4	15398.5	15597.7	16434.8	13111.3	8335.67	12695.3	9215.11	12623.1	16434.8	9470.29	4527.17	8178.08	Peak Found	High	High	High	Peak Found	Peak Found	High	0.0004084	0.003887	8	39.25
[K].LAKAGK.[N]	1xBiotin [K3]	3	P19338	P19338 [4-9]	P19338 1xBiotin [K6]	Nucleolin OS=Homo sapiens OX=9606 GN=NCL PE=1 SV=3	1	813.465	0.797	90.1	121.2	100.1	79.8	138.5	70.2	36133.6	48603.9	40140.4	32001.7	55528.2	28125.6	21623.9	39334.6	40140.4	23114.8	30157.8	18118	High	Peak Found	Peak Found	High	High	Peak Found	High	0.002993	0.03542	9	19.17
[K].TVTPASSAKTSPAK.[Q]	1xBiotin [K9]	3	Q16555	Q16555 [512-525]	Q16555 1xBiotin [K520]	Dihydropyrimidinase-related protein 2 OS=Homo sapiens OX=9606 GN=DPYSL2 PE=1 SV=1	1	1571.81	0.797	106.3	117.6	110.7	88.3	91.9	85.3	12472	13800.9	12995.5	10359.3	10788.1	10012.9	7463.77	11169	12995.5	7482.48	5859.09	6450.14	Peak Found	High	High	High	Peak Found	Peak Found	High	0.000216	0.0008388	33	24.67
[K].SSGFSGKGFK.[F]	1xBiotin [K7]	3	Q7L014	Q7L014 [770-779]	Q7L014 1xBiotin [K776]	Probable ATP-dependent RNA helicase DDX46 OS=Homo sapiens OX=9606 GN=DDX46 PE=1 SV=2	1	1227.58	0.797	96	117.6	120	93.8	96.9	75.7	16893.2	20696.4	21119.2	16496.3	17051.8	13316.2	10109.6	16749.4	21119.2	11915.3	9260.99	8578.04	Peak Found	High	High	High	Peak Found	Peak Found	High	0.000216	0.0001279	35	34.31
[K].NVGSTGVAKIIISK.[H]	1xBiotin [K9]	4	Q15648	Q15648 [1383-1396]	Q15648 1xBiotin [K1391]	Mediator of RNA polymerase II transcription subunit 1 OS=Homo sapiens OX=9606 GN=MED1 PE=1 SV=4	1	1612.91	0.797	115.8	94.1	132.2	122.1	92.2	43.7	10857.3	8822.11	12397.5	11449	8649.58	4096	6497.49	7139.65	12397.5	8269.6	4697.66		High	Peak Found	High	High	High	Not Found	High	0.000216	6.126e-05	16	42.3
[K].VTINNKVILLK.[K]	1xBiotin [K6]	6	Q8TEQ6	Q8TEQ6 [818-828]	Q8TEQ6 1xBiotin [K823]	Gem-associated protein 5 OS=Homo sapiens OX=9606 GN=GEMIN5 PE=1 SV=3	1	1480.89	0.796	115.5	133.1	75.4	101	92	83	91208.1	105119	59543.8	79709.6	72629.8	65499.2	54582.8	85071.8	59543.8	57574.1	39445.9	42193.5	High	High	High	High	High	High	High	0.000216	1.761e-05	70	47.09
[-].MQSNKTFNLEK.[Q]	1xAcetyl [N-Term]; 1xBiotin [K5]	8	Q15233	Q15233 [1-11]	Q15233 1xAcetyl [N-Term]; 1xBiotin [K5]	Non-POU domain-containing octamer-binding protein OS=Homo sapiens OX=9606 GN=NONO PE=1 SV=4	1	1607.76	0.796	106.9	99.3	132.8	99.1	105.7	56.1	50254.7	46679.6	62411.9	46570.9	49688.6	26345.7	30074.5	37777.3	62411.9	33638.1	26986.3	16971.5	High	High	High	High	High	High	High	0.000216	8.952e-06	40	44.32
[R].GEIIAKQGGGGGGGSVPGIER.[M]	1xBiotin [K6]	7	P52272	P52272 [383-403]	P52272 1xBiotin [K388]	Heterogeneous nuclear ribonucleoprotein M OS=Homo sapiens OX=9606 GN=HNRNPM PE=1 SV=3	1	2122.07	0.796	117.2	115.3	102.4	79	93.3	92.8	108914	107204	95194.3	73430.1	86710.3	86218.9	65178.7	86758.9	95194.3	53038.5	47093.1	55540.8	High	High	High	High	High	High	High	0.000216	3.886e-08	35	37.66
[K].VTQQGLKMVVPGLDGAQIPR.[D]	1xBiotin [K7]	36	P49327	P49327 [1152-1171]	P49327 1xBiotin [K1158]	Fatty acid synthase OS=Homo sapiens OX=9606 GN=FASN PE=1 SV=3	1	2333.25	0.796	80.8	145.3	106.6	64.3	126.4	76.6	490866	883050	647766	390712	768061	465393	293755	714643	647766	282211	417141	299798	High	High	High	High	High	High	High	0.000216	3.546e-07	39	51.51
[K].AASVPVKGSLGQGTAPVLPGK.[T]	1xBiotin [K7]	11	Q13428	Q13428 [726-746]	Q13428 1xBiotin [K732]	Treacle protein OS=Homo sapiens OX=9606 GN=TCOF1 PE=1 SV=3	1	2160.18	0.792	99.1	103.6	106.6	82.1	134.5	74.1	38167.8	39896	41056.4	31609.9	51826.1	28558.7	22841.3	32287.5	41056.4	22831.8	28147.2	18397	High	High	High	High	High	High	High	0.0006974	0.008255	9	41.63
[K].SKGNYDEGFGR.[K]	1xBiotin [K2]	5	Q9BT23	Q9BT23 [98-108]	Q9BT23 1xBiotin [K99]	LIM domain-containing protein 2 OS=Homo sapiens OX=9606 GN=LIMD2 PE=1 SV=1	1	1455.63	0.792	87.3	114.1	127.8	86.5	90.3	93.9	31593.1	41292.7	46261.7	31313.4	32693.6	33968.5	18906.6	33417.7	46261.7	22617.6	17756.2	21882	High	High	High	Peak Found	High	High	High	0.000216	0.001067	10	32.26
[R].MLAPKIQTSETSPK.[A]	1xBiotin [K5]	5	Q01538	Q01538 [599-612]	Q01538 1xBiotin [K603]	Myelin transcription factor 1 OS=Homo sapiens OX=9606 GN=MYT1 PE=1 SV=2	1	1756.9	0.792	113.7	96.4	125.4	76.4	109.1	79	19470	16513.5	21477.1	13073.7	18679.9	13526	11651.7	13364.2	21477.1	9443.11	10145.2	8713.22	High	High	High	High	High	Peak Found	High	0.000216	0.0001034	41	36
[K].LGWLSSMTK.[-]	1xBiotin [K9]	3	Q8WTW3	Q8WTW3 [972-980]	Q8WTW3 1xBiotin [K980]	Conserved oligomeric Golgi complex subunit 1 OS=Homo sapiens OX=9606 GN=COG1 PE=1 SV=1	0	1248.61	0.791	128.7	112.1	102.7	109.1	88.7	58.8	20495.3	17856.6	16352.1	17374.9	14127.4	9372.12	12265.2	14451.2	16352.1	12549.9	7672.69	6037.36	Peak Found	High	High	Peak Found	High	Peak Found	High	0.0004084	0.003421	11	54.46
[K].LSGWGNVSKPSGTTK.[S]	1xBiotin [K9]	6	Q6Y7W6	Q6Y7W6 [986-1000]	Q6Y7W6 1xBiotin [K994]	GRB10-interacting GYF protein 2 OS=Homo sapiens OX=9606 GN=GIGYF2 PE=1 SV=1	0	1744.87	0.79	143.9	87.5	106.5	84.1	80.2	97.8	52606.3	31986.2	38944.5	30756.9	29307.8	35753.2	31481.9	25886.1	38944.5	22215.7	15917.3	23031.6	High	High	High	High	High	High	High	0.000216	1.466e-07	36	37.38
[R].NFLGEKYIR.[R]	1xBiotin [K6]	5	P32969	P32969 [116-124]	P32969 1xBiotin [K121]	60S ribosomal protein L9 OS=Homo sapiens OX=9606 GN=RPL9 PE=1 SV=1	1	1365.7	0.788	102.2	121.9	109.4	112.2	68.2	86.2	141522	168816	151499	155442	94507.6	119402	84692.9	136621	151499	112275	51327.9	76916.4	High	High	High	High	Peak Found	High	High	0.000216	0.0001171	35	44.32
[R].SIIGSKGLDR.[S]	1xBiotin [K6]	8	Q96N67	Q96N67 [917-926]	Q96N67 1xBiotin [K922]	Dedicator of cytokinesis protein 7 OS=Homo sapiens OX=9606 GN=DOCK7 PE=1 SV=4	1	1271.68	0.788	101.7	103.7	108.2	81.7	80.1	124.6	173351	176785	184411	139306	136541	212315	103741	143071	184411	100621	74156.5	136770	High	High	High	High	High	High	High	0.000216	0.0006161	50	36.74
[K].VEGFWSKDQSQWK.[N]	1xBiotin [K7]	6	Q9H2P0	Q9H2P0 [1036-1048]	Q9H2P0 1xBiotin [K1042]	Activity-dependent neuroprotector homeobox protein OS=Homo sapiens OX=9606 GN=ADNP PE=1 SV=1	1	1850.85	0.788	115	125.1	83.5	90.6	98	87.8	30524.8	33210.5	22165.6	24039.2	26022	23319.4	18267.4	26876.9	22165.6	17363.5	14132.8	15022	High	High	High	High	High	High	High	0.000216	4.686e-05	31	47.04
[R].KGGPDDR.[G]	1xBiotin [K1]	5	Q15056	Q15056 [130-136]	Q15056 1xBiotin [K130]	Eukaryotic translation initiation factor 4H OS=Homo sapiens OX=9606 GN=EIF4H PE=1 SV=5	1	970.441	0.786	119.3	124.6	95.8	63.3	103.1	93.8	32680.3	34139.9	26239.1	17333.3	28252.8	25695.2	19557.3	27629.1	26239.1	12519.8	15344.3	16552.4	High	High	High	High	High	Peak Found	High	0.0004084	0.003606	27	16.23
[R].LTKITKPGSIDSNNQLFAPGGR.[L]	1xBiotin [K]	6	Q04637	Q04637 [1069-1090]	Q04637 1xBiotin [K]	Eukaryotic translation initiation factor 4 gamma 1 OS=Homo sapiens OX=9606 GN=EIF4G1 PE=1 SV=4	1	2540.33	0.785	86.4	117.3	136.2	75.2	92.1	92.9	35353.7	48015.2	55752	30762	37697.1	38021.3	21157.2	38858.2	55752	22219.3	20473.6	24492.7	High	High	High	High	High	High	High	0.000216	3.131e-07	36	40.27
[R].KPVAGALDVSFNK.[F]	1xBiotin [K1]	5	Q99627	Q99627 [166-178]	Q99627 1xBiotin [K166]	COP9 signalosome complex subunit 8 OS=Homo sapiens OX=9606 GN=COPS8 PE=1 SV=1	0	1571.83	0.785	125.6	107.4	118.8	128.1	93.3	26.9	22437.2	19183	21220.2	22873.2	16659.9	4800.6	13427.4	15524.6	21220.2	16521.2	9048.14		High	High	High	High	High	Not Found	High	0.000216	3.42e-06	39	41.95
[K].GLQKTDLYHLQK.[S]	1xBiotin [K4]	15	Q9UBD5	Q9UBD5 [520-531]	Q9UBD5 1xBiotin [K523]	Origin recognition complex subunit 3 OS=Homo sapiens OX=9606 GN=ORC3 PE=1 SV=1	1	1669.87	0.785	108.8	123.5	104.3	96.9	83.5	82.9	309108	350757	296265	275227	237010	235511	184983	283865	296265	198796	128722	151712	High	High	High	High	High	High	High	0.000216	1.768e-06	22	38.35
[R].TSLGPKGMDK.[M]	1xBiotin [K6]	1	P50991	P50991 [50-59]	P50991 1xBiotin [K55]	T-complex protein 1 subunit delta OS=Homo sapiens OX=9606 GN=CCT4 PE=1 SV=4	1	1259.61	0.785	141.2	104.5	93.1	83.3	104.8	73.1	22139.1	16385.1	14596.9	13064.3	16423.7	11452	13249	13260.3	14596.9	9436.33	8919.83	7377.2	Peak Found	Peak Found	High	Peak Found	Peak Found	Peak Found	High	0.0004084	0.003583	7	30.46
[K].STLGPKGMDK.[I]	1xBiotin [K6]	1	P78371	P78371 [41-50]	P78371 1xBiotin [K46]	T-complex protein 1 subunit beta OS=Homo sapiens OX=9606 GN=CCT2 PE=1 SV=4	1	1259.61	0.785	141.2	104.5	93.1	83.3	104.8	73.1	22139.1	16385.1	14596.9	13064.3	16423.7	11452	13249	13260.3	14596.9	9436.33	8919.83	7377.2	Peak Found	High	Peak Found	Peak Found	Peak Found	Peak Found	High	0.000216	0.002357	23	30.46
[K].AFLDNGPKTINQIR.[Q]	1xBiotin [K8]	3	P78344	P78344 [314-327]	P78344 1xBiotin [K321]	Eukaryotic translation initiation factor 4 gamma 2 OS=Homo sapiens OX=9606 GN=EIF4G2 PE=1 SV=1	1	1812.94	0.784	137.1	106.7	84.9	124.7	66.6	79.9	12930.1	10059.6	8006.58	11758.4	6280.84	7531.39	7737.91	8141.15	8006.58	8493.11		4851.59	High	High	Peak Found	High	Not Found	Peak Found	High	0.000216	7.931e-06	21	43.09
[K].TLKSGFEDMFAK.[K]	1xBiotin [K3]	2	P49792	P49792 [1531-1542]	P49792 1xBiotin [K1533]	E3 SUMO-protein ligase RanBP2 OS=Homo sapiens OX=9606 GN=RANBP2 PE=1 SV=2	1	1599.75	0.784	68.4	133.6	133.6	86.1	73.6	104.8	4775.76	9327.63	9323.67	6007.35	5136.58	7312.58	2858.02	7548.76	9323.67	4339.1			Peak Found	High	High	Peak Found	Not Found	Not Found	High	0.000216	0.0004037	10	52.43
[K].TSFLQKSDLTSK.[L]	1xBiotin [K6]	6	Q68DQ2	Q68DQ2 [2217-2228]	Q68DQ2 1xBiotin [K2222]	Very large A-kinase anchor protein OS=Homo sapiens OX=9606 GN=CRYBG3 PE=1 SV=3	1	1580.8	0.783	139.5	96.1	106	83	95.3	80	28627.8	19729.9	21759.9	17039.2	19552.6	16423.1	17132.1	15967.2	21759.9	12307.4	10619.2	10579.5	High	High	High	High	High	High	High	0.000216	2.268e-06	40	42.2
[K].GFKGLVVPSGGGR.[F]	1xBiotin [K3]	11	Q9UKX7	Q9UKX7 [60-72]	Q9UKX7 1xBiotin [K62]	Nuclear pore complex protein Nup50 OS=Homo sapiens OX=9606 GN=NUP50 PE=1 SV=2	1	1456.77	0.781	117.4	88.7	121.3	91.7	92.8	88.1	166816	125967	172365	130306	131920	125153	99829.9	101944	172365	94119.9	71646.7	80621.5	High	High	High	High	High	High	High	0.000216	1.003e-05	27	42.62
[K].KFVPDYYK.[MV]	1xBiotin [K1]	6	Q8IZX4	Q8IZX4 [1554-1561]	Q8IZX4 1xBiotin [K1554]	Transcription initiation factor TFIID subunit 1-like OS=Homo sapiens OX=9606 GN=TAF1L PE=1 SV=1	1	1285.63	0.779	113	108.5	115.5	90	84	88.9	71318.9	68493.3	72893.1	56813	53014.1	56114.4	42680.3	55430.9	72893.1	41036	28792.4	36147.9	High	High	High	High	High	High	High	0.000216	3.887e-05	26	38.48
[K].LALSSDKIAALR.[M]	1xBiotin [K7]	6	Q9NX08	Q9NX08 [126-137]	Q9NX08 1xBiotin [K132]	COMM domain-containing protein 8 OS=Homo sapiens OX=9606 GN=COMMD8 PE=1 SV=1	1	1483.83	0.779	119.2	99.7	115	104.3	77.7	84.1	20186.6	16882.4	19468.3	17665.5	13149.9	14235.3	12080.5	13662.8	19468.3	12759.8	7141.84	9170.14	High	High	High	High	High	High	High	0.000216	2.853e-07	64	46.78
[R].ARPPVQKQASLPVSGSVAGDFVK.[K]	1xBiotin [K7]	4	Q9Y3S1	Q9Y3S1 [1853-1875]	Q9Y3S1 1xBiotin [K1859]	Serine/threonine-protein kinase WNK2 OS=Homo sapiens OX=9606 GN=WNK2 PE=1 SV=4	1	2564.37	0.779	130.9	121.6	94.3	124.1	94.7	34.4	20297.7	18845.6	14623.8	19231.8	14677.8	5328.79	12147	15251.5	14623.8	13891.1	7971.65		Peak Found	High	High	High	Peak Found	High	High	0.000216	6.271e-05	19	42.06
[R].NLNPKAACLK.[R]	1xBiotin [K5]; 1xCarbamidomethyl [C8]	10	Q99081	Q99081 [638-647]	Q99081 1xBiotin [K642]	Transcription factor 12 OS=Homo sapiens OX=9606 GN=TCF12 PE=1 SV=1	1	1354.7	0.779	111.2	101.2	126.4	83.9	90.7	86.6	241395	219562	274300	182059	196850	187994	144461	177690	274300	131501	106911	121102	High	High	High	High	High	High	High	0.000216	4.499e-05	39	33.97
[K].SPQVKPASTMGMGPLGKGAGPVPPGK.[V]	1xBiotin [K17]; 2xOxidation [M10; M12]	2	Q13428	Q13428 [503-528]	Q13428 1xBiotin [K519]	Treacle protein OS=Homo sapiens OX=9606 GN=TCOF1 PE=1 SV=3	1	2704.36	0.779	69	183.6	84.4	143	57.1	63	5016.24	13353.2	6142.05	10398.7	4155.62	4580.14		10806.6		7510.96			Not Found	Peak Found	Not Found	High	Not Found	High	High	0.0005305	0.006186	10	31.76
[K].MMFVKSSGS.[-]	1xBiotin [K5]	6	O00193	O00193 [175-183]	O00193 1xBiotin [K179]	Small acidic protein OS=Homo sapiens OX=9606 GN=SMAP PE=1 SV=1	1	1199.53	0.779	129.2	97.7	121.9	96.9	100.6	53.8	248801	188194	234668	186551	193725	103523	148893	152304	234668	134746	105214	66688	Peak Found	High	High	High	Peak Found	High	High	0.000216	0.002673	18	43.39
[R].LMTPKPVSIATNR.[S]	1xBiotin [K5]; 1xOxidation [M2]	6	P49790	P49790 [367-379]	P49790 1xBiotin [K371]	Nuclear pore complex protein Nup153 OS=Homo sapiens OX=9606 GN=NUP153 PE=1 SV=2	0	1669.88	0.778	117.7	132.7	90.1	91.6	53.7	114.2	21614.5	24365.8	16553.2	16820.9	9853.32	20980.1	12935	19719	16553.2	12149.7	5351.42	13515	High	High	High	High	Peak Found	High	High	0.000216	0.0002407	17	37.55
[R].TAQKIMAPPGGR.[S]	1xBiotin [K4]	3	O14531	O14531 [554-565]	O14531 1xBiotin [K557]	Dihydropyrimidinase-related protein 4 OS=Homo sapiens OX=9606 GN=DPYSL4 PE=1 SV=2	1	1452.74	0.777	88.9	171.9	101.3	83.6	85.2	69.1	19098.2	36922.7	21762.1	17961.8	18298	14847	11429.2	29881.2	21762.1	12973.8	9937.82	9564.16	High	High	Peak Found	High	Peak Found	Peak Found	High	0.000216	0.001832	19	32.27
[M].AATFFGEVVKAPCR.[A]	1xAcetyl [N-Term]; 1xBiotin [K10]; 1xCarbamidomethyl [C13]	2	O95456	O95456 [2-15]	O95456 1xAcetyl [N-Term]; 1xBiotin [K11]	Proteasome assembly chaperone 1 OS=Homo sapiens OX=9606 GN=PSMG1 PE=1 SV=1	1	1820.88	0.777	85.4	138.8	129.9	111.3	66.3	68.3	5038.92	8187.43	7659.04	6563.07	3913.45	4027.82	3015.5	6626	7659.04				Peak Found	High	High	Not Found	Not Found	Not Found	High	0.000216	0.001942	29	58.13
[R].KPDKLTILR.[M]	1xBiotin [K4]	15	P27540	P27540 [125-133]	P27540 1xBiotin [K128]	Aryl hydrocarbon receptor nuclear translocator OS=Homo sapiens OX=9606 GN=ARNT PE=1 SV=1	1	1309.77	0.775	101.8	135.8	100.8	88.6	67.8	105.2	153992	205515	152582	134009	102647	159246	92155.4	166321	152582	96794.6	55748.6	102584	High	High	High	High	High	High	High	0.000216	0.0002357	18	37.46
[K].GKLDVQFSGLTKGDAVR.[D]	1xBiotin [K12]	17	P21333	P21333 [905-921]	P21333 1xBiotin [K916]	Filamin-A OS=Homo sapiens OX=9606 GN=FLNA PE=1 SV=4	2	2017.05	0.772	87.5	131.1	126.1	101.2	74.1	80	322662	483752	465270	373442	273181	295020	193095	391496	465270	269736	148367	190047	High	High	High	High	High	High	High	0.000216	5.571e-09	82	41.88
[M].SKSESPKEPEQLR.[K]	1xAcetyl [N-Term]; 1xBiotin [K2]	6	P09651	P09651 [2-14]	P09651 1xAcetyl [N-Term]; 1xBiotin [K3]	Heterogeneous nuclear ribonucleoprotein A1 OS=Homo sapiens OX=9606 GN=HNRNPA1 PE=1 SV=5	2	1782.87	0.772	121.2	124	96.2	95.7	85.5	77.5	41544.3	42500.6	32979.1	32806	29299.9	26552.3	24861.9	34395.3	32979.1	23695.7	15913	17104.6	High	High	High	High	High	High	High	0.000216	0.002067	12	29.32
[K].LKPPANIAQPVATAATDVSNGTVK.[K]	1xBiotin [K2]	17	A3KN83	A3KN83 [169-192]	A3KN83 1xBiotin [K170]	Protein strawberry notch homolog 1 OS=Homo sapiens OX=9606 GN=SBNO1 PE=1 SV=1	0	2589.37	0.771	110.5	95.7	90	73.8	163.8	66.2	76470.9	66267.8	62279.5	51079	113387	45845	45763.5	53629.8	62279.5	36894.3	61581.7	29532.6	High	High	High	High	High	High	High	0.000216	2.133e-07	45	46.34
[K].ITITNDKGR.[L]	1xBiotin [K7]	4	P17066	P17066 [503-511]	P17066 1xBiotin [K509]	Heat shock 70 kDa protein 6 OS=Homo sapiens OX=9606 GN=HSPA6 PE=1 SV=2	1	1243.65	0.769	114.2	107.9	114.5	76.8	98.7	87.8	96260.8	90944.6	96519.5	64730.3	83221.3	74033.4	57606.6	73600.6	96519.5	46754.6	45198.2	47691.1	High	High	High	High	Peak Found	Peak Found	High	0.000216	0.0001769	33	29.72
[R].EAAHPTDVSISKTALYSR.[I]	1xBiotin [K12]	6	O95359	O95359 [2711-2728]	O95359 1xBiotin [K2722]	Transforming acidic coiled-coil-containing protein 2 OS=Homo sapiens OX=9606 GN=TACC2 PE=1 SV=3	1	2172.08	0.768	83.7	167.4	88.3	128.6	72	60	21982.9	43969	23202.2	33782.4	18917	15759.3	13155.5	35583.7	23202.2	24401	10274	10151.9	High	High	High	High	High	High	High	0.000216	1.619e-05	41	38.99
[M].AAVAAGGLVGKGR.[D]	1xAcetyl [N-Term]; 1xBiotin [K11]	4	Q8IZD4	Q8IZD4 [2-14]	Q8IZD4 1xAcetyl [N-Term]; 1xBiotin [K12]	mRNA-decapping enzyme 1B OS=Homo sapiens OX=9606 GN=DCP1B PE=1 SV=2	1	1394.76	0.768	111.2	136.6	102.3	113.5	51	85.4	20244.5	24880.6	18636.3	20672.5	9295.9	15551	12115.2	20135.6	18636.3	14931.7	5048.68	10017.7	High	High	High	Peak Found	Peak Found	High	High	0.000216	8.312e-06	44	43.72
[K].LNQQMAKMMDPR.[V]	1xBiotin [K7]	5	P61011	P61011 [458-469]	P61011 1xBiotin [K464]	Signal recognition particle 54 kDa protein OS=Homo sapiens OX=9606 GN=SRP54 PE=1 SV=1	1	1688.77	0.768	114.4	111.8	125.7	87.9	105	55.2	32412.3	31682.1	35598.9	24896.1	29743.8	15630	19396.9	25640	35598.9	17982.4	16154.1	10068.6	Peak Found	High	High	High	Peak Found	Peak Found	High	0.000216	0.002643	18	38.67
[R].AVTVNKATMK.[T]	1xBiotin [K6]	1	Q86X10	Q86X10 [388-397]	Q86X10 1xBiotin [K393]	Ral GTPase-activating protein subunit beta OS=Homo sapiens OX=9606 GN=RALGAPB PE=1 SV=1	1	1288.68	0.768	84.2	156.2	99.3	119.9	91.7	48.7	5343.02	9910.05	6303.73	7610.47	5820.91	3090.15	3197.49	8020.1	6303.73	5497.03	3161.39		Peak Found	Peak Found	High	Peak Found	Peak Found	Not Found	High	0.001014	0.00899	4	30.73
[R].KLMGIK.[S]	1xBiotin [K1]	5	Q7L4I2	Q7L4I2 [370-375]	Q7L4I2 1xBiotin [K370]	Arginine/serine-rich coiled-coil protein 2 OS=Homo sapiens OX=9606 GN=RSRC2 PE=1 SV=1	1	915.515	0.768	134.7	102.9	107.7	92.7	83	79	31503.8	24057.9	25184.4	21683.7	19414.8	18467.6	18853.2	19469.9	25184.4	15662.1	10544.4	11896.5	High	High	High	High	High	Peak Found	High	0.000216	0.00276	13	34.19
[R].KFLDTSHYSTAGSSSVR.[E]	1xBiotin [K1]	6	Q96A65	Q96A65 [240-256]	Q96A65 1xBiotin [K240]	Exocyst complex component 4 OS=Homo sapiens OX=9606 GN=EXOC4 PE=1 SV=1	1	2068.98	0.767	117.2	116.4	95.5	114.5	67	89.3	23590.8	23433.5	19222.5	23037.1	13493.2	17976.8	14117.7	18964.5	19222.5	16639.7	7328.28	11580.3	High	High	High	High	High	High	High	0.000216	7.601e-08	24	34.74
[R].VTILCDKFSGHPK.[G]	1xBiotin [K7]; 1xCarbamidomethyl [C5]	3	A6NDY0	A6NDY0 [176-188]	A6NDY0 1xBiotin [K182]	Embryonic polyadenylate-binding protein 2 OS=Homo sapiens OX=9606 GN=PABPN1L PE=2 SV=1	1	1727.86	0.766	79	118.5	143.7	95.3	90.7	72.8	16181.3	24274.4	29439.4	19511.9	18586.5	14902	9683.55	19645	29439.4	14093.4	10094.5	9599.6	Peak Found	High	High	High	Peak Found	Peak Found	High	0.000216	0.0001257	25	40.27
[K].LKINLFEK.[E]	1xBiotin [K2]	4	Q9NYZ3	Q9NYZ3 [124-131]	Q9NYZ3 1xBiotin [K125]	G2 and S phase-expressed protein 1 OS=Homo sapiens OX=9606 GN=GTSE1 PE=1 SV=3	1	1230.69	0.765	127.1	116	101.7	97.2	91	67	22487.4	20531.9	17990.6	17210.2	16112.2	11851.9	13457.4	16616.3	17990.6	12430.9	8750.68	7634.81	High	High	High	High	Peak Found	Peak Found	High	0.000216	0.001528	11	47.52
[R].EDQCSYKWWQK.[Y]	1xBiotin [K7]; 1xCarbamidomethyl [C4]	12	Q96SW2	Q96SW2 [216-226]	Q96SW2 1xBiotin [K222]	Protein cereblon OS=Homo sapiens OX=9606 GN=CRBN PE=1 SV=1	1	1783.76	0.764	120	113.5	108.3	94.9	76.6	86.7	352021	332914	317708	278328	224650	254347	210664	269424	317708	201036	122009	163846	High	High	High	High	High	High	High	0.000216	3.412e-05	47	43.8
[R].EALLAALGYKNVK.[K]	1xBiotin [K]	5	Q9BU76	Q9BU76 [76-88]	Q9BU76 1xBiotin [K]	Multiple myeloma tumor-associated protein 2 OS=Homo sapiens OX=9606 GN=MMTAG2 PE=1 SV=1	1	1615.89	0.764	118.7	103.1	122.2	94.6	90.7	70.7	9554.73	8296.53	9833.07	7613.18	7297.64	5685.11	5717.96	6714.3	9833.07	5498.99			High	High	High	High	Not Found	Not Found	High	0.000216	0.0002144	18	50.76
[K].LMNTGKQHTFVETESVR.[Y]	1xBiotin [K6]	5	P48444	P48444 [39-55]	P48444 1xBiotin [K44]	Coatomer subunit delta OS=Homo sapiens OX=9606 GN=ARCN1 PE=1 SV=1	1	2203.06	0.764	124.8	122.2	85.8	117.6	84.1	65.5	25946.2	25396.6	17839.3	24438.9	17472.5	13620.4	15527.3	20553.2	17839.3	17652.2	9489.48	8774.01	Peak Found	High	High	High	High	High	High	0.000216	1.227e-05	20	34.95
[K].NTWSENKLSR.[R]	1xBiotin [K7]	3	Q92733	Q92733 [473-482]	Q92733 1xBiotin [K479]	Proline-rich protein PRCC OS=Homo sapiens OX=9606 GN=PRCC PE=1 SV=1	1	1460.7	0.763	115.4	93.5	125.3	129.4	88.1	48.2	8896.88	7205.47	9658.56	9972.2	6790.86	3717.99	5324.28	5831.32	9658.56	7202.9	3688.18		Peak Found	High	High	Peak Found	Peak Found	High	High	0.000216	0.0004988	17	35.74
[K].GFNKVVLK.[H]	1xBiotin [K4]	3	P78527	P78527 [825-832]	P78527 1xBiotin [K828]	DNA-dependent protein kinase catalytic subunit OS=Homo sapiens OX=9606 GN=PRKDC PE=1 SV=3	1	1130.64	0.762	114.5	113.4	123.8	96.2	64.8	87.3	18151.6	17972.3	19617.5	15249.4	10265.6	13832.4	10862.7	14544.8	19617.5	11014.7	5575.34	8910.61	High	High	Peak Found	Peak Found	High	Peak Found	High	0.000216	0.0003137	39	39.04
[K].GQPLCVLSAMKMETVVTSPMEGTVR.[K]	1xBiotin [K11]; 1xCarbamidomethyl [C5]	21	P11498	P11498 [1134-1158]	P11498 1xBiotin [K1144]	Pyruvate carboxylase, mitochondrial OS=Homo sapiens OX=9606 GN=PC PE=1 SV=2	1	2947.42	0.762	58	137.7	159.1	75	126	44.2	370488	880244	1.0172e+06	479635	805127	282287	221716	712373	1.0172e+06	346440	437271	181844	High	High	High	High	High	High	High	0.000216	1.537e-07	65	59.89
[K].VSKAAILAR.[I]	1xBiotin [K3]	3	O00767	O00767 [339-347]	O00767 1xBiotin [K341]	Stearoyl-CoA desaturase OS=Homo sapiens OX=9606 GN=SCD PE=1 SV=2	1	1154.67	0.761	128.7	109.3	102.8	106.9	69.3	83.2	29681.5	25207.8	23712.3	24653.9	15979.8	19185.5	17762.7	20400.4	23712.3	17807.5	8678.75	12359	Peak Found	High	High	Peak Found	Peak Found	High	High	0.000216	0.001648	4	37.97
[K].FMDQHPEMDFSKAK.[F]	1xBiotin [K]; 1xOxidation [M]	15	Q9Y266	Q9Y266 [316-329]	Q9Y266 1xBiotin [K]	Nuclear migration protein nudC OS=Homo sapiens OX=9606 GN=NUDC PE=1 SV=1	1	1952.83	0.761	112.7	113.1	115.7	91.1	86.1	81.2	115646	116088	118734	93517.3	88326.5	83330	69207.7	93949.1	118734	67547.4	47970.9	53679.8	High	High	High	High	High	High	High	0.000216	0.000192	21	35.49
[K].SLLKTASLSGR.[T]	1xBiotin [K4]	3	Q9NTX5	Q9NTX5 [10-20]	Q9NTX5 1xBiotin [K13]	Ethylmalonyl-CoA decarboxylase OS=Homo sapiens OX=9606 GN=ECHDC1 PE=1 SV=2	1	1358.75	0.76	130.9	112.1	104.2	86.2	85.3	81.4	19778.1	16946.6	15742.6	13029.4	12884.6	12301.7	11836.1	13714.8	15742.6	9411.11	6997.73	7924.52	Peak Found	High	High	High	Peak Found	Peak Found	High	0.000216	0.0002827	15	38.63
[K].LMAKMGFR.[E]	1xBiotin [K4]	6	Q8N1G2	Q8N1G2 [94-101]	Q8N1G2 1xBiotin [K97]	Cap-specific mRNA (nucleoside-2'-O-)-methyltransferase 1 OS=Homo sapiens OX=9606 GN=CMTR1 PE=1 SV=1	1	1179.58	0.759	126.7	129.9	85.6	98.7	90.2	69	66800.5	68519	45127.2	52038.8	47557.2	36408.4	39976.3	55451.8	45127.2	37587.5	25828.7	23453.7	High	High	High	High	High	High	High	0.000216	0.00196	25	41.15
[M].ASGSGTKNLDFR.[R]	1xAcetyl [N-Term]; 1xBiotin [K7]	4	Q96NC0	Q96NC0 [2-13]	Q96NC0 1xAcetyl [N-Term]; 1xBiotin [K8]	Zinc finger matrin-type protein 2 OS=Homo sapiens OX=9606 GN=ZMAT2 PE=1 SV=1	1	1520.72	0.759	123.7	111.1	109.8	115.3	55.7	84.4	20337	18265.3	18038.3	18949.1	9146.63	13868.1	12170.5	14781.9	18038.3	13686.9	4967.61	8933.58	High	High	High	High	Peak Found	Peak Found	High	0.000216	8.442e-05	37	40.75
[K].VTKSAQK.[A]	1xBiotin [K3]	8	P68104	P68104 [451-457]	P68104 1xBiotin [K453]	Elongation factor 1-alpha 1 OS=Homo sapiens OX=9606 GN=EEF1A1 PE=1 SV=1	1	987.529	0.758	115.5	103.8	116.3	99.4	87.6	77.4	94511.2	84892.8	95168.9	81287.9	71670.8	63337.1	56559.5	68702.9	95168.9	58714.1	38925	40800.7	High	High	High	High	Peak Found	Peak Found	High	0.000216	0.001295	19	15.9
[R].SGALKNFVIPK.[I]	1xBiotin [K5]	6	Q6KC79	Q6KC79 [950-960]	Q6KC79 1xBiotin [K954]	Nipped-B-like protein OS=Homo sapiens OX=9606 GN=NIPBL PE=1 SV=2	1	1399.78	0.758	110.7	118.1	104.1	105.8	77.3	84	33887.6	36142.4	31859.1	32373	23663.1	25692.7	20279.8	29249.7	31859.1	23383	12851.7	16550.8	High	High	High	High	High	High	High	0.000216	0.0001798	30	45.62
[K].LSPKSDISPLTPR.[E]	1xBiotin [K4]	4	P46821	P46821 [1778-1790]	P46821 1xBiotin [K1781]	Microtubule-associated protein 1B OS=Homo sapiens OX=9606 GN=MAP1B PE=1 SV=2	1	1636.87	0.758	130.9	115.8	101	100.4	87.8	64.1	15270.7	13512.8	11785.5	11714.4	10241.7	7485.24	9138.63	10935.8	11785.5	8461.28	5562.36	4821.86	High	High	High	High	Peak Found	Peak Found	High	0.0005305	0.004296	6	40.49
[K].LAETLAKTQVAGGQLSFK.[G]	1xBiotin [K7]	4	P46060	P46060 [9-26]	P46060 1xBiotin [K15]	Ran GTPase-activating protein 1 OS=Homo sapiens OX=9606 GN=RANGAP1 PE=1 SV=1	1	2088.12	0.755	139.2	125.6	49.2	89.1	91.8	105.1	17502.3	15801.3	6180.97	11205.2	11546.1	13218.3	10474.1	12787.8		8093.51	6270.78	8515.01	High	High	High	High	Peak Found	Peak Found	High	0.0005305	0.006253	13	45.38
[K].IPSTPKLIPK.[V]	1xBiotin [K6]	8	Q9HC35	Q9HC35 [198-207]	Q9HC35 1xBiotin [K203]	Echinoderm microtubule-associated protein-like 4 OS=Homo sapiens OX=9606 GN=EML4 PE=1 SV=3	1	1319.78	0.755	123	96.9	117.9	109.9	79.2	73.1	34118.9	26863.3	32680.2	30485.4	21956.8	20271.1	20418.2	21740.2	32680.2	22019.6	11924.9	13058.3	High	High	High	High	High	High	High	0.0005305	0.006338	27	39.22
[R].LKGALMLENLQK.[H]	1xBiotin [K2]	3	Q9UKV3	Q9UKV3 [102-113]	Q9UKV3 1xBiotin [K103]	Apoptotic chromatin condensation inducer in the nucleus OS=Homo sapiens OX=9606 GN=ACIN1 PE=1 SV=2	1	1583.86	0.754	69	102.3	207.7	77.1	80.1	63.9	7248.59	10745.7	21827.3	8099.48	8421.79	6710.36	4337.87	8696.42	21827.3	5850.24	4573.94		Peak Found	High	High	High	Peak Found	Not Found	High	0.000216	5.073e-06	33	47.35
[R].VSGSGGGGAGKTVK.[C]	1xBiotin [K11]	7	P35716	P35716 [205-218]	P35716 1xBiotin [K215]	Transcription factor SOX-11 OS=Homo sapiens OX=9606 GN=SOX11 PE=1 SV=2	1	1387.7	0.752	147.5	88.6	107.6	81.1	111	64.2	42653.9	25623.5	31114.5	23454	32094.2	18554.4	25525.9	20736.8	31114.5	16940.8	17430.6	11952.4	High	High	High	High	High	High	High	0.000216	3.068e-07	44	20.14
[R].IGSKGNQIFVR.[N]	1xBiotin [K4]	1	Q9P2K5	Q9P2K5 [518-528]	Q9P2K5 1xBiotin [K521]	Myelin expression factor 2 OS=Homo sapiens OX=9606 GN=MYEF2 PE=1 SV=3	1	1444.77	0.752	92.1	119.7	121.5	108.1	69.3	89.2	6015.81	7819.34	7936.53	7062.99	4525.44	5828.91		6328.11	7936.53				Not Found	Peak Found	High	Not Found	Not Found	Not Found	High	0.000216	0.0003408	15	37.58
[K].IDLLASDPHEALICKSER.[V]	1xBiotin [K15]; 1xCarbamidomethyl [C14]	2	P38398	P38398 [429-446]	P38398 1xBiotin [K443]	Breast cancer type 1 susceptibility protein OS=Homo sapiens OX=9606 GN=BRCA1 PE=1 SV=2	1	2293.13	0.752	69.3	113.8	182.5	61.3	85.6	87.6	4920.8	8085.08	12967	4352.77	6079.84	6225.44	2944.82	6543.18	12967			4010.32	Peak Found	High	High	Not Found	Not Found	Peak Found	High	0.000216	0.002435	9	45.44
[K].FGQGFGKTNIYTQK.[Q]	1xBiotin [K7]	8	Q9H5V9	Q9H5V9 [122-135]	Q9H5V9 1xBiotin [K128]	STING ER exit protein OS=Homo sapiens OX=9606 GN=STEEP1 PE=1 SV=1	1	1814.89	0.752	126.2	112.6	107.9	101.3	67.3	84.6	339365	302771	290096	272222	181007	227572	203091	245029	290096	196626	98306.5	146598	High	High	High	High	High	High	High	0.000216	4.201e-09	55	40.77
[K].AAMNKFK.[V]	1xBiotin [K5]	1	Q15054	Q15054 [242-248]	Q15054 1xBiotin [K246]	DNA polymerase delta subunit 3 OS=Homo sapiens OX=9606 GN=POLD3 PE=1 SV=2	1	1035.51	0.751	117.8	114.1	92.8	85.7	120.7	68.9	63344.9	61356.9	49915.5	46057.8	64868.5	37018.5	37908.3	49655.5	49915.5	33267.5	35230.6	23846.7	Peak Found	High	Peak Found	Peak Found	Peak Found	Peak Found	High	0.0005305	0.004024	29	32.03
[K].VWEEHLVAKGVK.[S]	1xBiotin [K9]	11	Q96PY6	Q96PY6 [637-648]	Q96PY6 1xBiotin [K645]	Serine/threonine-protein kinase Nek1 OS=Homo sapiens OX=9606 GN=NEK1 PE=1 SV=2	1	1620.86	0.75	101.3	115.4	127.6	103.1	75.9	76.7	166473	189686	209693	169520	124827	126103	99624.8	153511	209693	122444	67794.7	81233.3	High	High	High	High	High	High	High	0.000216	1.233e-07	46	38.34
[R].NKSYSFIAR.[M]	1xBiotin [K2]	5	Q8IWX8	Q8IWX8 [900-908]	Q8IWX8 1xBiotin [K901]	Calcium homeostasis endoplasmic reticulum protein OS=Homo sapiens OX=9606 GN=CHERP PE=1 SV=3	1	1311.65	0.749	110.9	132.5	84.1	131.1	83	58.4	30659.9	36627	23267.2	36251.6	22949.9	16156.4	18348.2	29641.9	23267.2	26184.4	12464.3	10407.7	High	High	High	High	Peak Found	High	High	0.000216	0.001591	17	38.27
[K].KQELLEALTK.[H]	1xBiotin [K1]	6	P12956	P12956 [596-605]	P12956 1xBiotin [K596]	X-ray repair cross-complementing protein 6 OS=Homo sapiens OX=9606 GN=XRCC6 PE=1 SV=2	1	1398.77	0.747	99.9	130.1	119	75.2	97.2	78.6	29933.5	38991.3	35662.9	22524.2	29127.9	23546.8	17913.5	31555.3	35662.9	16269.2	15819.6	15168.4	High	High	High	High	High	High	High	0.000216	3.546e-05	32	45.91
[R].GMITKQAK.[K]	1xBiotin [K5]	3	P36873	P36873 [315-322]	P36873 1xBiotin [K319]	Serine/threonine-protein phosphatase PP1-gamma catalytic subunit OS=Homo sapiens OX=9606 GN=PPP1CC PE=1 SV=1	1	1102.57	0.746	100.5	136.2	108.8	81.7	97.9	74.9	75118.7	101805	81341.2	61047	73170.8	56018	44954.3	82389.6	81341.2	44094.1	39739.7	36085.8	High	Peak Found	Peak Found	High	High	Peak Found	High	0.001206	0.0154	7	27.85
[K].ISKFGFAIGSQTTK.[K]	1xBiotin [K3]	13	Q8WW12	Q8WW12 [68-81]	Q8WW12 1xBiotin [K70]	PEST proteolytic signal-containing nuclear protein OS=Homo sapiens OX=9606 GN=PCNP PE=1 SV=2	1	1710.89	0.745	81.2	117.8	132.5	85.2	87.8	95.5	103809	150548	169298	108838	112174	121988	62124	121837	169298	78613.6	60922.6	78582.7	High	High	High	High	High	High	High	0.000216	4.663e-07	59	48.24
[R].SKPLMLIAPKPQDK.[K]	1xBiotin [K2]	15	Q9H2P0	Q9H2P0 [265-278]	Q9H2P0 1xBiotin [K266]	Activity-dependent neuroprotector homeobox protein OS=Homo sapiens OX=9606 GN=ADNP PE=1 SV=1	0	1791.99	0.745	115.3	123.4	96.9	113.9	85.8	64.7	124788	133565	104885	123342	92927.8	70006.8	74678.7	108093	104885	89089.8	50469.9	45097.2	High	High	High	High	High	High	High	0.000216	4.276e-08	58	41.11
[R].AGAISASGPELQGAGHSKLQVTMPGIK.[V]	1xBiotin [K18]	13	Q09666	Q09666 [226-252]	Q09666 1xBiotin [K243]	Neuroblast differentiation-associated protein AHNAK OS=Homo sapiens OX=9606 GN=AHNAK PE=1 SV=2	1	2831.45	0.744	79.5	140.7	131.1	62.7	126.8	59.2	70156	124130	115676	55278.4	111884	52204.3	41984.3	100458	115676	39927.5	60765	33629.1	High	High	High	High	High	High	High	0.000216	5.138e-06	49	44.46
[K].TVPVEAVTSKTSNIR.[A]	1xBiotin [K10]	6	Q14247	Q14247 [337-351]	Q14247 1xBiotin [K346]	Src substrate cortactin OS=Homo sapiens OX=9606 GN=CTTN PE=1 SV=2	1	1827.96	0.743	101.5	124.1	121.4	75.5	82.4	95.1	16722.1	20440.3	19987.5	12429.7	13569.4	15663	10007.2	16542.2	19987.5	8977.98	7369.66	10089.9	High	High	High	High	High	High	High	0.000216	1.117e-05	38	40.27
[R].DLIFHKGLHNLR.[N]	1xBiotin [K6]	6	Q9UNS1	Q9UNS1 [294-305]	Q9UNS1 1xBiotin [K299]	Protein timeless homolog OS=Homo sapiens OX=9606 GN=TIMELESS PE=1 SV=2	1	1688.91	0.743	152.8	80.8	105.2	91.8	55.9	113.5	49031.1	25924.5	33751.2	29480.2	17958.2	36436.2	29342.3	20980.4	33751.2	21293.5	9753.23	23471.6	High	High	High	High	High	High	High	0.000216	0.0002664	17	40.56
[K].APKISMPDVDLHLK.[G]	1xBiotin [K3]	5	Q09666	Q09666 [1650-1663]; [1852-1865]; [1919-1932]; [2114-2127]	Q09666 1xBiotin [K1652]; 1xBiotin [K1854]; 1xBiotin [K1921]; 1xBiotin [K2116]	Neuroblast differentiation-associated protein AHNAK OS=Homo sapiens OX=9606 GN=AHNAK PE=1 SV=2	1	1789.93	0.743	117.2	112.4	129.1	87.1	96.1	58.1	25961.9	24892.4	28592.4	19285.3	21272.7	12877.2	15536.7	20145.2	28592.4	13929.7	11553.4	8295.26	High	High	High	High	High	Peak Found	High	0.000216	1.982e-05	18	45.74
[R].DFYFGKLR.[NE]	1xBiotin [K6]	2	Q15691	Q15691 [215-222]	Q15691 1xBiotin [K220]	Microtubule-associated protein RP/EB family member 1 OS=Homo sapiens OX=9606 GN=MAPRE1 PE=1 SV=3	1	1271.62	0.741	106	111.3	126.6	90.3	93.8	71.9	14641.4	15370.3	17482.8	12465.4	12955.2	9928.5	8762.04	12439	17482.8	9003.72	7036.1	6395.77	High	Peak Found	High	Peak Found	Peak Found	Peak Found	High	0.001014	0.009439	7	49.67
[K].IGLNSKMPSR.[F]	1xBiotin [K6]	2	Q6P2Q9	Q6P2Q9 [1301-1310]	Q6P2Q9 1xBiotin [K1306]	Pre-mRNA-processing-splicing factor 8 OS=Homo sapiens OX=9606 GN=PRPF8 PE=1 SV=2	1	1328.68	0.74	97.8	110.6	135	99.9	60.3	96.4	6050.8	6842.69	8354.63	6181.75	3733.6	5962.46	3621.06	5537.73	8354.63	4465.07			Peak Found	High	High	Peak Found	Not Found	Not Found	High	0.000216	0.0007889	19	36.12
[K].MPKFSMPSLK.[G]	1xBiotin [K3]	7	Q09666	Q09666 [1003-1012]; [1131-1140]	Q09666 1xBiotin [K1005]; 1xBiotin [K1133]	Neuroblast differentiation-associated protein AHNAK OS=Homo sapiens OX=9606 GN=AHNAK PE=1 SV=2	1	1391.69	0.74	107.3	91	150.1	89	111	51.6	35291.3	29934.1	49399	29284.5	36535.9	16965.9	21119.8	24225.4	49399	21152.1	19843	10929.2	High	High	High	High	High	Peak Found	High	0.000216	3.287e-05	33	47.85
[R].TVPQYKYAAGVR.[N]	1xBiotin [K6]	8	P11940	P11940 [507-518]	P11940 1xBiotin [K512]	Polyadenylate-binding protein 1 OS=Homo sapiens OX=9606 GN=PABPC1 PE=1 SV=2	1	1578.81	0.739	122.2	123.7	99.3	82.1	81.2	91.4	203948	206324	165713	137067	135522	152572	122051	166976	165713	99003.1	73603.2	98284.3	High	High	High	High	High	High	High	0.000216	3.26e-05	45	36.16
[K].SVLKSVESTSPEPSK.[I]	1xBiotin [K4]	5	P18583	P18583 [274-288]	P18583 1xBiotin [K277]	Protein SON OS=Homo sapiens OX=9606 GN=SON PE=1 SV=4	1	1800.9	0.739	140.7	106.3	122.8	93.5	32.7	104	17912.7	13538	15637.4	11913	4166.54	13245.1	10719.7	10956.2	15637.4	8604.73		8532.28	High	High	High	High	Not Found	High	High	0.000216	7.586e-05	22	33.84
[K].LKDSLFDLDGPK.[V]	1xBiotin [K2]	4	Q9BUL5	Q9BUL5 [133-144]	Q9BUL5 1xBiotin [K134]	PHD finger protein 23 OS=Homo sapiens OX=9606 GN=PHF23 PE=1 SV=1	1	1573.79	0.739	120.1	123.6	84.3	80.7	129.1	62.3	19855.5	20424.9	13928.5	13332.8	21346.9	10294	11882.4	16529.7	13928.5	9630.23	11593.7	6631.22	High	Peak Found	High	High	High	Peak Found	High	0.000216	1.346e-05	34	49.39
[R].TINKAWVESR.[E]	1xBiotin [K4]	2	Q9HB71	Q9HB71 [209-218]	Q9HB71 1xBiotin [K212]	Calcyclin-binding protein OS=Homo sapiens OX=9606 GN=CACYBP PE=1 SV=2	1	1429.73	0.739	129.1	103.6	104.5	92.6	95.4	74.9	103189	82860.3	83517.6	74042.8	76243.5	59888	61752.6	67058.1	83517.6	53481	41408.5	38578.8	Peak Found	Peak Found	High	Peak Found	High	Peak Found	High	0.000216	1.25e-06	49	39.61
[K].FKGDSR.[S]	1xBiotin [K2]	3	P26599	P26599 [47-52]	P26599 1xBiotin [K48]	Polypyrimidine tract-binding protein 1 OS=Homo sapiens OX=9606 GN=PTBP1 PE=1 SV=1	1	935.44	0.738	140.3	111.1	97.6	82	94.6	74.5	24194.9	19150.4	16821.4	14133.1	16306.6	12844.2	14479.3	15498.3	16821.4	10208.3	8856.24	8274.02	High	High	High	Peak Found	Peak Found	Peak Found	High	0.001206	0.01285	14	21.58
[R].WVSEKFIVEGLR.[D]	1xBiotin [K5]	5	Q7RTN6	Q7RTN6 [14-25]	Q7RTN6 1xBiotin [K18]	STE20-related kinase adapter protein alpha OS=Homo sapiens OX=9606 GN=STRADA PE=1 SV=1	1	1688.88	0.738	113.9	131.3	114.2	105.9	84.3	50.3	7587.35	8751.61	7613.42	7059.01	5617.84	3355.1	4540.59	7082.59	7613.42	5098.71	3051.1		High	High	High	High	High	Not Found	High	0.000216	1.045e-05	16	53.19
[K].LSKLDYR.[D]	1xBiotin [K3]	6	Q14966	Q14966 [1478-1484]	Q14966 1xBiotin [K1480]	Zinc finger protein 638 OS=Homo sapiens OX=9606 GN=ZNF638 PE=1 SV=2	1	1120.58	0.738	102.4	114.1	124.4	104.2	75.6	79.4	33667.7	37492.3	40894.9	34242.4	24837.8	26095.4	20148.2	30342.2	40894.9	24733.2	13489.6	16810.2	High	High	High	High	High	High	High	0.000216	0.001802	24	35.66
[K].LTDKNLGFQMLQK.[M]	1xBiotin [K4]	25	Q8IX01	Q8IX01 [1009-1021]	Q8IX01 1xBiotin [K1012]	SURP and G-patch domain-containing protein 2 OS=Homo sapiens OX=9606 GN=SUGP2 PE=1 SV=2	1	1761.9	0.737	104.6	118.3	115.1	84.8	103.6	73.6	1.34174e+06	1.51817e+06	1.47629e+06	1.08871e+06	1.32903e+06	945043	802952	1.22864e+06	1.47629e+06	786374	721805	608781	High	High	High	High	High	High	High	0.000216	6.727e-08	84	47.58
[K].WWQKYQK.[R]	1xBiotin [K]	6	Q96SW2	Q96SW2 [223-229]	Q96SW2 1xBiotin [K]	Protein cereblon OS=Homo sapiens OX=9606 GN=CRBN PE=1 SV=1	1	1292.62	0.737	117.5	104.3	124.4	76.9	99.8	77.2	160668	142593	170113	105141	136535	105565	96150.3	115399	170113	75942.9	74153.2	68003.4	High	Peak Found	High	High	Peak Found	High	High	0.000216	0.0004306	21	39.37
[R].TTEKTPSLTR.[R]	1xBiotin [K4]	2	P98170	P98170 [355-364]	P98170 1xBiotin [K358]	E3 ubiquitin-protein ligase XIAP OS=Homo sapiens OX=9606 GN=XIAP PE=1 SV=2	1	1359.69	0.737	130	105.8	111.2	71.8	85.4	95.8	16558.9	13470.3	14167.4	9143.59	10878.9	12204.1	9909.53	10901.4	14167.4	6604.4	5908.45	7861.65	High	High	Peak Found	Peak Found	Peak Found	Peak Found	High	0.0005305	0.00423	9	29.07
[K].LCAKSANAIETK.[G]	1xBiotin [K4]; 1xCarbamidomethyl [C2]	5	Q96GX5	Q96GX5 [347-358]	Q96GX5 1xBiotin [K350]	Serine/threonine-protein kinase greatwall OS=Homo sapiens OX=9606 GN=MASTL PE=1 SV=1	1	1531.76	0.737	88.7	172.5	89.1	65.4	115.8	68.5	12994.2	25270.3	13047.3	9575.7	16967.4	10041.6	7776.28	20451	13047.3	6916.51	9215.14	6468.62	High	High	High	Peak Found	High	High	High	0.000216	0.0001738	33	30.27
[K].SKMLAFEEMR.[K]	1xBiotin [K2]	1	O43303	O43303 [647-656]	O43303 1xBiotin [K648]	Centriolar coiled-coil protein of 110 kDa OS=Homo sapiens OX=9606 GN=CCP110 PE=1 SV=3	1	1467.68	0.736	119.1	106	122.2	79.4	90	83.3	7736.29	6887.94	7939.47	5155.52	5847.14	5407.84		5574.35	7939.47				Not Found	Peak Found	High	Not Found	Not Found	Not Found	High	0.000216	0.0002774	19	46.54
[K].HKLDVTSVEDYK.[A]	1xBiotin [K2]	12	P48643	P48643 [264-275]	P48643 1xBiotin [K265]	T-complex protein 1 subunit epsilon OS=Homo sapiens OX=9606 GN=CCT5 PE=1 SV=1	1	1659.8	0.736	145.9	108.2	98.2	79.6	74	94.1	142800	105920	96140.9	77967.5	72428.1	92128.3	85457.8	85719.8	96140.9	56315.8	39336.3	59347.5	High	High	High	High	High	High	High	0.000216	3.262e-06	39	36.17
[R].AAEPQEQEFGKSAWIR.[D]	1xBiotin [K11]	16	Q9C0C2	Q9C0C2 [944-959]	Q9C0C2 1xBiotin [K954]	182 kDa tankyrase-1-binding protein OS=Homo sapiens OX=9606 GN=TNKS1BP1 PE=1 SV=4	1	2072.99	0.735	113.3	98.8	132.6	72.7	93.9	88.7	105212	91769.8	123182	67482.5	87208.3	82364.9	62963.3	74268.4	123182	48742.5	47363.6	53058.1	High	High	High	High	High	High	High	0.000216	1.101e-06	41	45.38
[K].NNASLSKSVGVSNR.[Q]	1xBiotin [K7]	6	Q6Y7W6	Q6Y7W6 [1097-1110]	Q6Y7W6 1xBiotin [K1103]	GRB10-interacting GYF protein 2 OS=Homo sapiens OX=9606 GN=GIGYF2 PE=1 SV=1	1	1658.83	0.735	134.6	112.2	92.3	98	82.5	80.4	49930.8	41609.5	34210.9	36339.3	30597.3	29815.6	29880.7	33674.2	34210.9	26247.8	16617.7	19206.7	High	High	High	High	High	High	High	0.000216	4.968e-06	53	30.82
[R].ECPTVAPAHSLTKSQMFEGVAR.[V]	1xBiotin [K13]; 1xCarbamidomethyl [C2]	10	Q9UPQ0	Q9UPQ0 [576-597]	Q9UPQ0 1xBiotin [K588]	LIM and calponin homology domains-containing protein 1 OS=Homo sapiens OX=9606 GN=LIMCH1 PE=1 SV=4	1	2642.25	0.734	128.3	94.5	121.1	90.2	89	76.8	195554	144006	184616	137499	135592	117106	117028	116543	184616	99315	73641	75437.7	High	High	High	High	High	High	High	0.000216	6.155e-07	62	43.15
[K].SSYGLKGAWK.[N]	1xBiotin [K6]	5	Q5T6F2	Q5T6F2 [243-252]	Q5T6F2 1xBiotin [K248]	Ubiquitin-associated protein 2 OS=Homo sapiens OX=9606 GN=UBAP2 PE=1 SV=1	1	1322.66	0.733	120.2	102.8	132.4	88.1	97.4	59.2	18283.1	15640.6	20138.1	13405.1	14814.3	9007.99	10941.4	12657.8	20138.1	9682.48	8045.79	5802.79	High	High	High	Peak Found	High	High	High	0.0004084	0.003164	25	40.1
[K].AEFTSPPSLFKTGLPPSR.[N]	1xBiotin [K11]	1	Q6UN15	Q6UN15 [255-272]	Q6UN15 1xBiotin [K265]	Pre-mRNA 3'-end-processing factor FIP1 OS=Homo sapiens OX=9606 GN=FIP1L1 PE=1 SV=1	1	2158.1	0.732	118.1	64	163.2	119.4	40.4	94.9	8500.19	4604.81	11743.8	8595.65	2910.93	6829.15	5086.88	3726.63	11743.8	6208.63			Peak Found	Peak Found	Peak Found	High	Not Found	Not Found	High	0.0005305	0.00573	8	50.16
[R].EKPIVSYQR.[E]	1xBiotin [K2]	4	Q8TCU4	Q8TCU4 [1810-1818]	Q8TCU4 1xBiotin [K1811]	Alstrom syndrome protein 1 OS=Homo sapiens OX=9606 GN=ALMS1 PE=1 SV=4	0	1345.69	0.732	108.3	97.4	143.6	71.3	92.5	86.8	22053.3	19838.2	29244.3	14516.5	18833	17671.3	13197.7	16054.9	29244.3	10485.2	10228.4	11383.5	High	High	High	Peak Found	Peak Found	High	High	0.000216	0.0007468	21	33.25
[K].TSSAFVGKTPEASPEPK.[D]	1xBiotin [K8]	5	Q99460	Q99460 [303-319]	Q99460 1xBiotin [K310]	26S proteasome non-ATPase regulatory subunit 1 OS=Homo sapiens OX=9606 GN=PSMD1 PE=1 SV=2	1	1958.95	0.73	110.9	91.3	119.6	137.4	74.1	66.6	25022	20601.2	26990.7	31003.2	16728.3	15036.3	14974.2	16672.3	26990.7	22393.6	9085.28	9686.11	High	High	High	Peak Found	Peak Found	High	High	0.000216	0.0001166	43	34.37
[R].TKQPIPAAYNR.[Y]	1xBiotin [K2]	4	Q6P1J9	Q6P1J9 [282-292]	Q6P1J9 1xBiotin [K283]	Parafibromin OS=Homo sapiens OX=9606 GN=CDC73 PE=1 SV=1	1	1484.77	0.728	91.5	127.2	121.8	81.5	85.5	92.5	24577.4	34172.4	32722.5	21905.8	22986.8	24862.9	14708.2	27655.4	32722.5	15822.6	12484.3	16016.2	High	Peak Found	Peak Found	High	High	High	High	0.001206	0.01311	9	31.94
[K].GLEKTSLNIK.[R]	1xBiotin [K4]	1	Q8IWI9	Q8IWI9 [320-329]	Q8IWI9 1xBiotin [K323]	MAX gene-associated protein OS=Homo sapiens OX=9606 GN=MGA PE=1 SV=4	1	1328.72	0.727	132.4	41.6	161.4	55.3	113.1	96.3	8740.53	2747.55	10655.6	3648.15	7463.87	6356.05	5230.71		10655.6				Peak Found	Not Found	High	Not Found	Not Found	Not Found	High	0.001617	0.02039	8	38.19
[K].LSGPSLKMPSLEISAPK.[V]	1xBiotin [K7]	3	Q09666	Q09666 [4899-4915]	Q09666 1xBiotin [K4905]	Neuroblast differentiation-associated protein AHNAK OS=Homo sapiens OX=9606 GN=AHNAK PE=1 SV=2	1	1981.05	0.726	100.6	86.9	90	63.1	195.6	63.8	10987.7	9491.71	9836.13	6892.97	21373.5	6973.44	6575.5	7681.54	9836.13	4978.78	11608.1		High	High	Peak Found	Peak Found	High	Not Found	High	0.000216	0.001558	12	50.27
[R].AKGVSIPLMHEAMQK.[W]	1xBiotin [K2]	2	Q6Y7W6	Q6Y7W6 [521-535]	Q6Y7W6 1xBiotin [K522]	GRB10-interacting GYF protein 2 OS=Homo sapiens OX=9606 GN=GIGYF2 PE=1 SV=1	1	1865.94	0.726	122	84.3	151.8	90.2	110.3	41.3	21887.8	15128.5	27234.8	16179.1	19776.6	7408.83	13098.6	12243.3	27234.8	11686.2	10740.8	4772.65	Peak Found	Peak Found	High	High	Peak Found	Peak Found	High	0.000216	5.368e-06	23	42.63
[K].FVMKPPQVVR.[V]	1xBiotin [K4]	7	P20042	P20042 [202-211]	P20042 1xBiotin [K205]	Eukaryotic translation initiation factor 2 subunit 2 OS=Homo sapiens OX=9606 GN=EIF2S2 PE=1 SV=2	0	1426.77	0.724	117.8	116.1	104.5	104.6	81.2	75.7	22512.4	22179.7	19974.5	19994.3	15521.6	14462.2	13472.4	17949.8	19974.5	14441.8	8429.9	9316.29	High	High	High	High	High	High	High	0.0005305	0.004748	8	41.16
[K].GTVLIKTAEELMNFSK.[G]	1xBiotin [K6]	18	P50990	P50990 [255-270]	P50990 1xBiotin [K260]	T-complex protein 1 subunit theta OS=Homo sapiens OX=9606 GN=CCT8 PE=1 SV=4	1	2007.03	0.724	80.9	118.1	152.3	68.9	121.3	58.6	119712	174753	225430	101920	179501	86658.7	71640.6	141426	225430	73616.9	97488.5	55824.1	High	High	High	High	High	High	High	0.000216	7.239e-06	44	60.51
[R].KFLDGIYVSEK.[G]	1xBiotin [K1]	15	P32969	P32969 [174-184]	P32969 1xBiotin [K174]	60S ribosomal protein L9 OS=Homo sapiens OX=9606 GN=RPL9 PE=1 SV=1	1	1524.78	0.724	98.1	148.9	97.9	95.9	88.4	70.8	151724	230241	151350	148316	136751	109521	90797.9	186332	151350	107128	74270.9	70551.4	High	High	High	High	High	High	High	0.000216	5.714e-07	60	44.52
[K].QSLESLSSGLCKGR.[S]	1xBiotin [K12]; 1xCarbamidomethyl [C11]	5	Q7LBC6	Q7LBC6 [559-572]	Q7LBC6 1xBiotin [K570]	Lysine-specific demethylase 3B OS=Homo sapiens OX=9606 GN=KDM3B PE=1 SV=2	1	1747.85	0.723	119.7	123.2	103.3	61.8	105.4	86.6	16519.1	16996.1	14248.8	8524.15	14539.7	11943.9	9885.73	13754.8	14248.8	6156.98	7896.66	7694.04	High	High	High	High	Peak Found	High	High	0.000216	1.968e-06	41	40.99
[K].VELFSKMR.[V]	1xBiotin [K6]; 1xOxidation [M7]	4	Q15154	Q15154 [394-401]	Q15154 1xBiotin [K399]	Pericentriolar material 1 protein OS=Homo sapiens OX=9606 GN=PCM1 PE=1 SV=5	1	1251.62	0.72	191.6	88.6	91	77.3	63.8	87.7	23756.1	10980.3	11288.8	9589	7907.25	10877.2	14216.7	8886.28	11288.8	6926.12	4294.5	7006.89	High	High	High	Peak Found	Peak Found	High	High	0.000216	0.002072	26	39.2
[R].LYYSFKNITK.[Q]	1xBiotin [K6]	3	P35716	P35716 [311-320]	P35716 1xBiotin [K316]	Transcription factor SOX-11 OS=Homo sapiens OX=9606 GN=SOX11 PE=1 SV=2	1	1502.77	0.717	129.4	122.2	100.3	80.1	75	92.8	16900	15962.7	13103.8	10465.2	9793.33	12124.1	10113.7	12918.5	13103.8	7558.99	5318.84	7810.15	High	High	High	Peak Found	Peak Found	Peak Found	High	0.000216	6.987e-05	42	45.15
[K].ENLLSCKMLLHCK.[R]	1xBiotin [K7]; 2xCarbamidomethyl [C6; C12]	8	Q96A65	Q96A65 [95-107]	Q96A65 1xBiotin [K101]	Exocyst complex component 4 OS=Homo sapiens OX=9606 GN=EXOC4 PE=1 SV=1	1	1871.9	0.715	121.5	100.9	124.9	82.7	97.8	72.1	47638.1	39528.8	48960.6	32420.1	38341.3	28266.2	28508.7	31990.3	48960.6	23417	20823.5	18208.6	High	High	High	High	High	High	High	0.000216	2.716e-05	18	44.67
[K].FGQGDLPKPINSDFR.[S]	1xBiotin [K8]	3	P49792	P49792 [1459-1473]	P49792 1xBiotin [K1466]	E3 SUMO-protein ligase RanBP2 OS=Homo sapiens OX=9606 GN=RANBP2 PE=1 SV=2	0	1916.93	0.714	150.2	98.7	94.6	107.3	49.5	99.8	20821.3	13679.2	13107.8	14871.8	6864.25	13828.1	12460.4	11070.4	13107.8	10741.9	3728.03	8907.84	Peak Found	Peak Found	High	High	Peak Found	Peak Found	High	0.000216	9.004e-05	26	45.14
[R].GKTISLSK.[V]	1xBiotin [K2]	5	Q68DQ2	Q68DQ2 [833-840]	Q68DQ2 1xBiotin [K834]	Very large A-kinase anchor protein OS=Homo sapiens OX=9606 GN=CRYBG3 PE=1 SV=3	1	1059.59	0.714	109.7	156.6	97.6	78.3	72.3	85.5	17007.4	24273.3	15130.1	12146.6	11205.6	13255.1	10177.9	19644.2	15130.1	8773.46	6085.87	8538.73	High	High	High	High	Peak Found	High	High	0.000216	0.0004313	22	32.22
[K].EISSVKLVSR.[Y]	1xBiotin [K6]	6	P46013	P46013 [205-214]	P46013 1xBiotin [K210]	Proliferation marker protein Ki-67 OS=Homo sapiens OX=9606 GN=MKI67 PE=1 SV=2	1	1343.74	0.714	115.5	112	111	80	72.7	108.8	27050.5	26227.1	25984.6	18722.6	17028.3	25486.7	16188.2	21225.4	25984.6	13523.3	9248.24	16418.1	High	High	High	High	High	High	High	0.000216	0.0002332	28	36.27
[K].KPEKPLFSSASPQDSSPR.[L]	1xBiotin [K1]	6	O00712	O00712 [318-335]	O00712 1xBiotin [K318]	Nuclear factor 1 B-type OS=Homo sapiens OX=9606 GN=NFIB PE=1 SV=2	0	2184.08	0.713	89.3	121	143.2	92.5	90.4	63.6	18277.2	24785.2	29333.5	18941.2	18507.3	13026.5	10937.9	20058.4	29333.5	13681.2	10051.5	8391.47	High	High	High	High	High	Peak Found	High	0.000216	1.191e-07	31	34.46
[R].SPYSGPKFNSAIR.[G]	1xBiotin [K7]	1	Q14498	Q14498 [97-109]	Q14498 1xBiotin [K103]	RNA-binding protein 39 OS=Homo sapiens OX=9606 GN=RBM39 PE=1 SV=2	1	1649.81	0.713	154.9	168.8	53.5	120.3	51.4	51.1	9958.02	10852.5	3439	7733.23	3304.34	3283.52	5959.3	8782.81		5585.7			Peak Found	High	Not Found	Peak Found	Not Found	Not Found	High	0.0005305	0.006444	3	37.98
[K].GGKGLGK.[G]	1xBiotin [K3]	3	P62805	P62805 [7-13]	P62805 1xBiotin [K9]	Histone H4 OS=Homo sapiens OX=9606 GN=H4C1 PE=1 SV=2	1	842.455	0.712	102	110.1	121.4	75.8	118	72.6	50162.6	54166.3	59704.9	37287.6	58018.7	35715.5	30019.5	43836.2	59704.9	26932.8	31510.5	23007.3	High	High	Peak Found	Peak Found	High	Peak Found	High	0.001206	0.01692	23	22
[K].IYLKGECLK.[E]	1xBiotin [K4]; 1xCarbamidomethyl [C7]	5	Q12830	Q12830 [1542-1550]	Q12830 1xBiotin [K1545]	Nucleosome-remodeling factor subunit BPTF OS=Homo sapiens OX=9606 GN=BPTF PE=1 SV=3	1	1349.7	0.711	112.5	128.5	104.9	80	102.6	71.5	145455	166150	135590	103396	132715	92470.7	87046.3	134464	135590	74682.5	72078.7	59568.1	Peak Found	High	High	High	High	High	High	0.000216	0.0002989	15	39.45
[K].FAEEQLLKHGWTQGK.[G]	1xBiotin [K8]	8	Q5T3I0	Q5T3I0 [14-28]	Q5T3I0 1xBiotin [K21]	G patch domain-containing protein 4 OS=Homo sapiens OX=9606 GN=GPATCH4 PE=1 SV=2	1	1997.99	0.711	91.9	112.4	142.8	87.6	101.5	63.8	57859.2	70806.2	89956.4	55165.2	63944.1	40176.4	34625.4	57302.8	89956.4	39845.8	34728.6	25881	High	High	High	Peak Found	High	High	High	0.000216	1.076e-05	31	42.79
[R].KIILSDEGK.[M]	1xBiotin [K1]	1	P28347	P28347 [57-65]	P28347 1xBiotin [K57]	Transcriptional enhancer factor TEF-1 OS=Homo sapiens OX=9606 GN=TEAD1 PE=1 SV=2	1	1228.66	0.71	103.2	113.2	131.4	91.1	73.2	87.9	15889	17430.2	20225.6	14028.4	11276.2	13531.5	9508.64	14106.1	20225.6	10132.7	6124.21	8716.76	Peak Found	Peak Found	High	Peak Found	Peak Found	Peak Found	High	0.000216	0.0002239	33	33.74
[M].AKMEVK.[T]	1xAcetyl [N-Term]; 1xBiotin [K2]	1	O43795	O43795 [2-7]	O43795 1xAcetyl [N-Term]; 1xBiotin [K3]	Unconventional myosin-Ib OS=Homo sapiens OX=9606 GN=MYO1B PE=1 SV=3	1	973.485	0.71	111.4	108	111.2	115.5	77.2	76.7	20203.2	19599.1	20180.1	20957.7	14004.2	13906.4	12090.5	15861.3	20180.1	15137.7	7605.77	8958.24	Peak Found	Peak Found	High	Peak Found	Peak Found	Peak Found	High	0.001617	0.01892	18	34.8
[K].EKTATCHSSSSPPIDAASAEPYGFR.[A]	1xBiotin [K2]; 1xCarbamidomethyl [C6]	6	P46821	P46821 [1809-1833]	P46821 1xBiotin [K1810]	Microtubule-associated protein 1B OS=Homo sapiens OX=9606 GN=MAP1B PE=1 SV=2	1	2892.29	0.709	114.7	133.2	103.4	88.5	87	73.3	21840	25366.1	19698.8	16850.5	16560.8	13957.6	13070	20528.6	19698.8	12171.1	8994.32	8991.26	High	High	High	High	High	High	High	0.000216	7.983e-05	24	36.6
[R].LIIVKEVYYK.[N]	1xBiotin [K5]	4	O94988	O94988 [249-258]	O94988 1xBiotin [K253]	Protein FAM13A OS=Homo sapiens OX=9606 GN=FAM13A PE=1 SV=2	1	1493.84	0.708	104.4	151	97.2	102.2	68.8	76.4	10692.2	15464.3	9947.81	10464.9	7044.74	7822.09	6398.65	12515.1	9947.81	7558.81	3826.06	5038.86	High	High	High	High	Peak Found	Peak Found	High	0.000216	0.001353	17	47.89
[R].GEVGKLR.[I]	1xBiotin [K5]	7	P13984	P13984 [38-44]	P13984 1xBiotin [K42]	General transcription factor IIF subunit 2 OS=Homo sapiens OX=9606 GN=GTF2F2 PE=1 SV=2	1	984.53	0.708	105.9	126.5	120.4	76.7	85.2	85.3	30443.8	36356.6	34597.8	22055.2	24478.6	24530.1	18218.9	29423.1	34597.8	15930.4	13294.5	15801.9	High	High	High	High	High	High	High	0.002018	0.02307	10	27.95
[K].LITKPSEGTTLR.[V]	1xBiotin [K4]	2	P49959	P49959 [417-428]	P49959 1xBiotin [K420]	Double-strand break repair protein MRE11 OS=Homo sapiens OX=9606 GN=MRE11 PE=1 SV=3	0	1541.84	0.708	132.9	117.6	97.7	91.2	77.4	83.2	23341.8	20667.9	17164.1	16032.2	13590.6	14622.8	13968.7	16726.3	17164.1	11580	7381.16	9419.78	Peak Found	High	Peak Found	Peak Found	Peak Found	High	High	0.001206	0.01559	2	36.5
[K].GQLTKSPLAQMEEERR.[E]	1xBiotin [K5]	3	Q16181	Q16181 [329-344]	Q16181 1xBiotin [K333]	Septin-7 OS=Homo sapiens OX=9606 GN=SEPTIN7 PE=1 SV=2	2	2099.04	0.707	130.6	117.3	97.8	114.5	83	56.7	34296.7	30816.4	25691.4	30073.6	21786.6	14897	20524.6	24939.4	25691.4	21722.1	11832.5	9596.41	High	Peak Found	Peak Found	High	High	Peak Found	High	0.0005305	0.006582	17	38.28
[K].QFYKASQLVSEK.[V]	1xBiotin [K4]	2	Q99961	Q99961 [9-20]	Q99961 1xBiotin [K12]	Endophilin-A2 OS=Homo sapiens OX=9606 GN=SH3GL1 PE=1 SV=1	1	1653.83	0.705	151.1	85.9	113.2	79.8	127.6	42.4	26199.8	14890.5	19633.7	13841.7	22128.6	7352.14	15679.1	12050.7	19633.7	9997.86	12018.2		High	Peak Found	High	Peak Found	Peak Found	Not Found	High	0.000216	9.703e-06	37	39.57
[R].ANGKVITNK.[A]	1xBiotin [K4]	1	P55081	P55081 [321-329]	P55081 1xBiotin [K324]	Microfibrillar-associated protein 1 OS=Homo sapiens OX=9606 GN=MFAP1 PE=1 SV=2	1	1170.63	0.704	122.4	117.9	90.7	74.3	130.8	63.9	9884.55	9519.92	7324	5997.97	10557.9	5158.82	5915.34	7704.38	7324	4332.32	5734.11	3323.23	Peak Found	Peak Found	High	Peak Found	Peak Found	Peak Found	High	0.0005305	0.005752	2	23.96
[R].FTLKTPGPK.[R]	1xBiotin [K4]	4	O43156	O43156 [58-66]	O43156 1xBiotin [K61]	TELO2-interacting protein 1 homolog OS=Homo sapiens OX=9606 GN=TTI1 PE=1 SV=3	1	1214.66	0.704	127.4	128.3	100.9	92	71	80.4	11291.6	11369.5	8946.08	8152.39	6297.93	7127.35	6757.38	9201.21	8946.08	5888.46	3420.46	4591.32	Peak Found	High	High	High	High	Peak Found	High	0.000216	0.0009181	7	36.89
[R].HFMKDPFLGFTDAR.[Q]	1xBiotin [K4]	2	Q9C0K0	Q9C0K0 [720-733]	Q9C0K0 1xBiotin [K723]	B-cell lymphoma/leukemia 11B OS=Homo sapiens OX=9606 GN=BCL11B PE=1 SV=1	1	1907.89	0.704	153.3	65.5	150.9	66.7	107.9	55.7	13992.1	5980.76	13771.3	6090.48	9844.15	5080.74	8373.49	4840.17	13771.3	4399.14	5346.44		Peak Found	High	Peak Found	Peak Found	High	Not Found	High	0.000216	0.001682	11	50.89
[R].VHKTDLER.[V]	1xBiotin [K3]	1	P54252	P54252 [204-211]	P54252 1xBiotin [K206]	Ataxin-3 OS=Homo sapiens OX=9606 GN=ATXN3 PE=1 SV=5	1	1223.62	0.703	137.4	113	97.8	62.3	110	79.5	13681.8	11249.8	9743.12	6204.99	10953.8	7911.82	8187.77	9104.33	9743.12	4481.86	5949.09	5096.66	Peak Found	High	Peak Found	Peak Found	Peak Found	Peak Found	High	0.00189	0.02272	3	24.51
[R].ILGKPVMER.[W]	1xBiotin [K4]	1	Q14353	Q14353 [36-44]	Q14353 1xBiotin [K39]	Guanidinoacetate N-methyltransferase OS=Homo sapiens OX=9606 GN=GAMT PE=1 SV=1	0	1268.69	0.702	110	108	103.9	129.6	72.9	75.5	17214.1	16902.5	16267.5	20291.1	11416.9	11819.1	10301.7	13679	16267.5	14656.3	6200.64	7613.67	Peak Found	High	Peak Found	Peak Found	Peak Found	Peak Found	High	0.0005305	0.007245	13	38.7
[K].QKPSIPPTLTKAPSLTDLVK.[S]	1xBiotin [K11]	1	O15014	O15014 [1042-1061]	O15014 1xBiotin [K1052]	Zinc finger protein 609 OS=Homo sapiens OX=9606 GN=ZNF609 PE=1 SV=2	1	2360.33	0.701	120.4	137.6	130.8	22.1	92.6	96.5	16517.1	18871.4	17946.7	3034.44	12700.7	13233	9884.55	15272.5	17946.7		6897.84	8524.45	High	Peak Found	Peak Found	Not Found	Peak Found	Peak Found	High	0.001137	0.01191	7	48.17
[K].DTKTTVDAMK.[L]	1xBiotin [K3]	4	Q9NZZ3	Q9NZZ3 [101-110]	Q9NZZ3 1xBiotin [K103]	Charged multivesicular body protein 5 OS=Homo sapiens OX=9606 GN=CHMP5 PE=1 SV=1	1	1335.63	0.7	115.9	146.5	97.8	89.1	81.1	69.6	31939.2	40380.6	26943.1	24541.5	22362.1	19179.9	19113.8	32679.7	26943.1	17726.3	12145.1	12355.4	High	High	Peak Found	High	High	Peak Found	High	0.000216	0.001056	23	31.06
[K].DGPKGIFLGDQWR.[D]	1xBiotin [K4]	9	Q14671	Q14671 [161-173]	Q14671 1xBiotin [K164]	Pumilio homolog 1 OS=Homo sapiens OX=9606 GN=PUM1 PE=1 SV=3	1	1714.84	0.7	102.4	120.2	132	71.7	80.5	93.2	26906.7	31584.9	34680.6	18834	21156.3	24475.4	16102.1	25561.4	34680.6	13603.8	11490.2	15766.6	High	High	High	High	High	High	High	0.000216	1.733e-05	23	52.27
[R].NVGFESDTGGAFKGFK.[G]	1xBiotin [K13]	6	Q9UKX7	Q9UKX7 [47-62]	Q9UKX7 1xBiotin [K59]	Nuclear pore complex protein Nup50 OS=Homo sapiens OX=9606 GN=NUP50 PE=1 SV=2	1	1886.87	0.7	98.2	145.5	115.4	80.7	75.7	84.4	22391.8	33166.1	26291.6	18392.4	17262.2	19246.9	13400.2	26841	26291.6	13284.8	9375.23	12398.5	High	High	High	High	High	High	High	0.000216	4.065e-07	66	45.39
[K].QANKNLILK.[A]	1xBiotin [K4]	4	Q6PJT7	Q6PJT7 [349-357]	Q6PJT7 1xBiotin [K352]	Zinc finger CCCH domain-containing protein 14 OS=Homo sapiens OX=9606 GN=ZC3H14 PE=1 SV=1	1	1267.72	0.699	164.5	96.1	102.6	87.9	81.8	67.1	58597.1	34242.1	36549	31332.9	29133.2	23925.2	35067	27711.8	36549	22631.7	15822.5	15412.2	High	High	High	Peak Found	High	Peak Found	High	0.000216	7.011e-05	47	36.47
[R].SDDMFTFHGPGKSVFGTPTLETANK.[N]	1xBiotin [K12]; 1xOxidation [M4]	3	P49792	P49792 [1128-1152]	P49792 1xBiotin [K1139]	E3 SUMO-protein ligase RanBP2 OS=Homo sapiens OX=9606 GN=RANBP2 PE=1 SV=2	1	2926.34	0.698	52.9	147.1	109.3	51.5	37	202.2	6201.59	17238.3	12811.1	6037.17	4331.32	23692.9	3711.3	13950.8	12811.1			15262.6	Peak Found	High	High	Not Found	Not Found	High	High	0.001137	0.01012	11	47.79
[R].NKVFGLQGVSR.[G]	1xBiotin [K2]	1	Q14194	Q14194 [486-496]	Q14194 1xBiotin [K487]	Dihydropyrimidinase-related protein 1 OS=Homo sapiens OX=9606 GN=CRMP1 PE=1 SV=1	1	1430.76	0.698	103.1	131	117.3	79	81.9	87.6	8794.59	11169.8	10004.3	6733.6	6984.01	7470.11	5263.06	9039.65	10004.3				High	Peak Found	Peak Found	Not Found	Not Found	Not Found	High	0.001206	0.01512	4	41.33
[R].LNIKMR.[S]	1xBiotin [K4]	1	P0CAP2	P0CAP2 [336-341]	P0CAP2 1xBiotin [K339]	DNA-directed RNA polymerase II subunit GRINL1A OS=Homo sapiens OX=9606 GN=POLR2M PE=1 SV=1	1	1000.54	0.697	89.2	156.8	106.5	106.5	66.8	74.2	9976.43	17525.3	11904.5	11911	7467.33	8297.37	5970.32	14183.1	11904.5	8603.32	4055.57	5345.03	Peak Found	Peak Found	Peak Found	High	Peak Found	Peak Found	High	0.001137	0.01139	16	34.65
[K].LSDYVGKNEK.[T]	1xBiotin [K10]	4	P57076	P57076 [204-213]	P57076 1xBiotin [K213]	Cilia- and flagella-associated protein 298 OS=Homo sapiens OX=9606 GN=CFAP298 PE=1 SV=1	1	1378.67	0.696	133.5	132	89.8	55.3	91.9	97.4	19099.9	18890.9	12850.6	7917.62	13153	13942.8	11430.2	15288.2	12850.6	5718.88	7143.49	8981.7	High	Peak Found	High	Peak Found	High	High	High	0.0005305	0.004859	19	29.67
[K].AACLKR.[R]	1xBiotin [K5]; 1xCarbamidomethyl [C3]	2	Q99081	Q99081 [643-648]	Q99081 1xBiotin [K647]	Transcription factor 12 OS=Homo sapiens OX=9606 GN=TCF12 PE=1 SV=1	1	944.48	0.696	99.7	131.3	113.9	79.2	58.3	117.5	9993.98	13158.5	11408.6	7939.51	5846.28	11775.2	5980.83	10649.1	11408.6	5734.69	3175.16	7585.41	High	Peak Found	High	Peak Found	Peak Found	Peak Found	High	0.001617	0.01975	8	23.22
[R].HMIYEESGNKSTAGIMNAEAATK.[I]	1xBiotin [K10]	3	Q8IWC1	Q8IWC1 [579-601]	Q8IWC1 1xBiotin [K588]	MAP7 domain-containing protein 3 OS=Homo sapiens OX=9606 GN=MAP7D3 PE=1 SV=2	1	2679.22	0.693	85.9	98.5	141.8	169.2	68.3	36.4	13993.2	16047.2	23091.4	27555	11127.4	5924.27	8374.11	12986.8	23091.4	19903	6043.4		Peak Found	High	High	High	Peak Found	Not Found	High	0.000216	0.001723	10	37.92
[R].EQKVYYSYSQISHK.[H]	1xBiotin [K3]	4	Q9UBB9	Q9UBB9 [275-288]	Q9UBB9 1xBiotin [K277]	Tuftelin-interacting protein 11 OS=Homo sapiens OX=9606 GN=TFIP11 PE=1 SV=1	1	1985.94	0.691	76	140.9	107.3	153.5	48.2	74.1	9571.26	17751.1	13519.6	19335.4	6075.91	9337.96	5727.85	14365.8	13519.6	13965.9	3299.88	6015.36	High	High	High	Peak Found	Peak Found	High	High	0.000216	0.0006271	9	34.81
[R].TKIEFVTGTK.[K]	1xBiotin [K2]	8	Q9UHR5	Q9UHR5 [219-228]	Q9UHR5 1xBiotin [K220]	SAP30-binding protein OS=Homo sapiens OX=9606 GN=SAP30BP PE=1 SV=1	1	1349.71	0.691	110.1	134.3	106.9	76	102.5	70.2	111670	136260	108415	77111	104025	71168.1	66828.2	110274	108415	55697.1	56496.8	45845.3	High	High	High	High	High	High	High	0.000216	4.224e-05	39	39.45
[KR].SLNKQK.[E]	1xBiotin [K4]	2	P52756; P98175	P52756 [550-555]; P98175 [661-666]	P52756 1xBiotin [K553]; P98175 1xBiotin [K664]	RNA-binding protein 5 OS=Homo sapiens OX=9606 GN=RBM5 PE=1 SV=2 RNA-binding protein 10 OS=Homo sapiens OX=9606 GN=RBM10 PE=1 SV=3	1	943.503	0.69	93.4	114.3	108.5	74.9	147.1	61.8	15888.2	19445.1	18452.3	12736.8	25023.4	10512.3	9508.17	15736.7	18452.3	9199.79	13590.4	6771.87	Peak Found	High	High	Peak Found	Peak Found	Peak Found	High	0.002018	0.02357	13	19.52
[R].KGSFSALVGR.[T]	1xBiotin [K1]	4	Q13619	Q13619 [8-17]	Q13619 1xBiotin [K8]	Cullin-4A OS=Homo sapiens OX=9606 GN=CUL4A PE=1 SV=3	1	1247.66	0.689	114.1	131.9	106.3	78.2	96.2	73.3	416923	481970	388419	285911	351328	267749	249505	390054	388419	206513	190809	172480	High	High	High	Peak Found	High	Peak Found	High	0.000216	4.403e-07	76	39.68
[K].GKTTIK.[T]	1xBiotin [K2]	1	Q92499	Q92499 [77-82]	Q92499 1xBiotin [K78]	ATP-dependent RNA helicase DDX1 OS=Homo sapiens OX=9606 GN=DDX1 PE=1 SV=2	1	873.486	0.689	138	107.7	110	74.2	91.3	78.7	18089.2	14114.4	14415.7	9725.43	11960.4	10317.9	10825.4	11422.7	14415.7	7024.66	6495.78	6646.61	High	Peak Found	Peak Found	Peak Found	Peak Found	Peak Found	High	0.001206	0.01687	2	21.87
[R].GLGGIMVKR.[A]	1xBiotin [K8]	2	O94776	O94776 [552-560]	O94776 1xBiotin [K559]	Metastasis-associated protein MTA2 OS=Homo sapiens OX=9606 GN=MTA2 PE=1 SV=1	1	1156.63	0.688	149.4	95.7	107.8	97.8	83.4	65.8	33684.6	21574.7	24312.2	22048.4	18812.9	14843.3	20158.3	17460.2	24312.2	15925.5	10217.5	9561.79	High	High	Peak Found	Peak Found	Peak Found	Peak Found	High	0.000216	7.994e-05	24	39.51
[R].LQEFLLSKSK.[E]	1xBiotin [K10]	5	Q9UQL6	Q9UQL6 [187-196]	Q9UQL6 1xBiotin [K196]	Histone deacetylase 5 OS=Homo sapiens OX=9606 GN=HDAC5 PE=1 SV=2	1	1418.77	0.688	126.7	116	120.7	87.1	65.3	84.1	21113.7	19319.9	20106.4	14517.6	10885.9	14014.9	12635.3	15635.4	20106.4	10486	5912.22	9028.14	High	High	High	High	High	Peak Found	High	0.000216	0.0003512	30	44.22
[R].STTFEKSLLMGK.[E]	1xBiotin [K6]	6	Q13098	Q13098 [433-444]	Q13098 1xBiotin [K438]	COP9 signalosome complex subunit 1 OS=Homo sapiens OX=9606 GN=GPS1 PE=1 SV=4	1	1567.79	0.687	105.5	112.4	103.1	70.1	136.4	72.5	36365.1	38732.7	35528.6	24167.8	46992.6	24996.3	21762.4	31346	35528.6	17456.3	25522.1	16102.2	High	High	High	High	High	High	High	0.000216	2.669e-05	50	46.42
[K].ALQQQQQQQQQKLSGWGNVSKPSGTTK.[S]	1xBiotin [K12]	5	Q6Y7W6	Q6Y7W6 [974-1000]	Q6Y7W6 1xBiotin [K985]	GRB10-interacting GYF protein 2 OS=Homo sapiens OX=9606 GN=GIGYF2 PE=1 SV=1	1	3209.61	0.687	134.1	128.4	124.1	93.9	88.2	31.4	23200.3	22222.3	21469.5	16250.1	15264.4	5428.45	13884	17984.3	21469.5	11737.4	8290.24		High	Peak Found	High	High	High	High	High	0.000216	6.177e-05	34	35.9
[K].ANPFGGASHAKGIVLEK.[V]	1xBiotin [K11]	2	P62266	P62266 [38-54]	P62266 1xBiotin [K48]	40S ribosomal protein S23 OS=Homo sapiens OX=9606 GN=RPS23 PE=1 SV=3	1	1922	0.687	97.5	122.7	133	91.4	66.1	89.3	22325.3	28095.5	30463.1	20922.5	15134.8	20455.7	13360.4	22737.4	30463.1	15112.3	8219.85	13177.2	High	Peak Found	High	Peak Found	Peak Found	Peak Found	High	0.0005305	0.004714	18	40.23
[K].TFGKAAGPSLSHTSGGTQSK.[V]	1xBiotin [K4]	10	P27694	P27694 [164-183]	P27694 1xBiotin [K167]	Replication protein A 70 kDa DNA-binding subunit OS=Homo sapiens OX=9606 GN=RPA1 PE=1 SV=2	1	2145.04	0.686	126.3	99.8	130.5	70.3	89.6	83.4	177344	140075	183220	98716.8	125718	117106	106130	113361	183220	71303	68278.3	75437.5	High	High	High	High	High	High	High	0.000216	1.367e-06	39	30.08
[K].ASTPVLKSSTPTPR.[S]	1xBiotin [K7]	2	Q04724	Q04724 [310-323]	Q04724 1xBiotin [K316]	Transducin-like enhancer protein 1 OS=Homo sapiens OX=9606 GN=TLE1 PE=1 SV=2	1	1667.88	0.686	129.9	124.7	96.2	52.7	85.5	111	7359.99	7068.47	5450.74	2988.79	4848.09	6288.04	4404.53	5720.44	5450.74				Peak Found	High	High	Not Found	Not Found	Not Found	High	0.0004084	0.003885	3	32.38
[K].VLDKNQEPALWK.[Q]	1xBiotin [K4]	5	Q9UNY4	Q9UNY4 [128-139]	Q9UNY4 1xBiotin [K131]	Transcription termination factor 2 OS=Homo sapiens OX=9606 GN=TTF2 PE=1 SV=2	1	1666.86	0.686	113.3	118.2	123.1	81.1	110.2	54.1	21076.3	21997.5	22910.1	15086.7	20502.1	10064.7	12613	17802.4	22910.1	10897.1	11134.9	6483.52	Peak Found	High	High	High	High	High	High	0.000216	3.228e-05	20	42.49
[M].AAGFKTVEPLEYYR.[R]	1xAcetyl [N-Term]; 1xBiotin [K5]	2	Q96B26	Q96B26 [2-15]	Q96B26 1xAcetyl [N-Term]; 1xBiotin [K6]	Exosome complex component RRP43 OS=Homo sapiens OX=9606 GN=EXOSC8 PE=1 SV=1	1	1911.93	0.685	107.5	164.5	83.7	91.9	112.6	39.8	9679.01	14814.1	7532.79	8274.7	10141.2	3580.63	5792.34	11988.9	7532.79	5976.8	5507.79		Peak Found	Peak Found	High	High	Peak Found	Not Found	High	0.000216	0.0009484	5	55.45
[K].DILPCLDGYLKTSALSDETK.[N]	1xBiotin [K11]; 1xCarbamidomethyl [C5]	6	P78527	P78527 [791-810]	P78527 1xBiotin [K801]	DNA-dependent protein kinase catalytic subunit OS=Homo sapiens OX=9606 GN=PRKDC PE=1 SV=3	1	2465.19	0.684	55	135.4	164.9	50.7	101.4	92.6	16849.9	41482.9	50540.6	15535.3	31092	28388.5	10083.7	33571.7	50540.6	11221.1	16886.3	18287.4	Peak Found	High	High	High	High	High	High	0.000216	9.67e-05	34	57.15
[K].IEKHFNVNTDYQNPVR.[S]	1xBiotin [K3]	3	Q9H7E2	Q9H7E2 [471-486]	Q9H7E2 1xBiotin [K473]	Tudor domain-containing protein 3 OS=Homo sapiens OX=9606 GN=TDRD3 PE=1 SV=1	1	2200.06	0.684	120.1	100.7	143.9	108	82.1	45.1	9349	7844.45	11206.6	8409.31	6392.81	3515.24	5594.84	6348.44	11206.6	6074.03	3471.99		Peak Found	High	High	High	Peak Found	Not Found	High	0.000216	1.372e-05	16	37.2
[K].TDPSSLGATSASFNFGKK.[V]	1xBiotin [K]	5	Q9UKX7	Q9UKX7 [259-276]	Q9UKX7 1xBiotin [K]	Nuclear pore complex protein Nup50 OS=Homo sapiens OX=9606 GN=NUP50 PE=1 SV=2	1	2040.97	0.684	130.5	100.9	122.7	74.3	83.9	87.9	30824.1	23826.7	28972	17539.6	19810.6	20753	18446.5	19282.7	28972	12668.8	10759.3	13368.8	High	High	High	High	Peak Found	High	High	0.000216	3.021e-06	61	43.62
[K].MPKISMPGFK.[G]	1xBiotin [K3]	7	Q09666	Q09666 [2771-2780]; [3155-3164]; [3937-3946]	Q09666 1xBiotin [K2773]; 1xBiotin [K3157]; 1xBiotin [K3939]	Neuroblast differentiation-associated protein AHNAK OS=Homo sapiens OX=9606 GN=AHNAK PE=1 SV=2	1	1361.68	0.684	136.6	79.5	118.7	81.1	145.6	38.4	41189.9	23975.6	35784	24464	43900.1	11584.1	24649.8	19403.2	35784	17670.3	23842.5	7462.28	High	High	High	High	High	High	High	0.000216	2.511e-05	41	46.66
[K].VMTSGTGAPAKIITAVPK.[I]	1xBiotin [K]	10	P51610	P51610 [803-820]	P51610 1xBiotin [K]	Host cell factor 1 OS=Homo sapiens OX=9606 GN=HCFC1 PE=1 SV=2	1	1968.07	0.684	146.4	105.8	101.8	89.9	69.6	86.5	109419	79114.8	76097.1	67186.9	52020.1	64642.9	65481.1	64026.8	76097.1	48529	28252.5	41641.9	High	High	High	High	High	High	High	0.000216	2.01e-05	24	43.49
[R].EKYGPEWAR.[L]	1xBiotin [K2]	4	Q9H425	Q9H425 [52-60]	Q9H425 1xBiotin [K53]	Uncharacterized protein C1orf198 OS=Homo sapiens OX=9606 GN=C1orf198 PE=1 SV=1	1	1361.63	0.683	158.4	96.3	111.7	78.5	65.8	89.3	46482.5	28251.6	32780.6	23047.1	19297.6	26187.2	27817.1	22863.7	32780.6	16646.9	10480.7	16869.3	High	Peak Found	High	High	Peak Found	High	High	0.000216	0.001373	17	36.83
[K].KLQELVR.[K]	1xBiotin [K1]	11	Q8ND83	Q8ND83 [31-37]	Q8ND83 1xBiotin [K31]	SLAIN motif-containing protein 1 OS=Homo sapiens OX=9606 GN=SLAIN1 PE=1 SV=3	1	1111.63	0.682	117.6	101.4	136.1	80.3	84.8	79.8	173440	149528	200698	118368	124959	117661	103794	121011	200698	85497.1	67866.3	75795.3	High	High	High	High	High	High	High	0.000216	0.0002992	36	33.74
[K].AYGASKTFGK.[A]	1xBiotin [K]	6	P27694	P27694 [158-167]	P27694 1xBiotin [K]	Replication protein A 70 kDa DNA-binding subunit OS=Homo sapiens OX=9606 GN=RPA1 PE=1 SV=2	1	1255.61	0.682	98.6	113.2	137.6	110.2	67.2	73.2	34695.2	39859.8	48427.6	38780.6	23657.6	25778.5	20763.1	32258.2	48427.6	28011.2	12848.7	16606.1	High	High	High	High	High	High	High	0.000216	0.0001823	35	31.57
[R].GGYIGSTYFERCLK.[-]	1xBiotin [K14]; 1xCarbamidomethyl [C12]	3	P61081	P61081 [170-183]	P61081 1xBiotin [K183]	NEDD8-conjugating enzyme Ubc12 OS=Homo sapiens OX=9606 GN=UBE2M PE=1 SV=1	1	1876.87	0.681	88.9	119.4	149	101.5	45.5	95.7	6665.64	8956.01	11174.3	7610.12	3413.53	7177.58		7248.01	11174.3	5496.78			Not Found	High	High	High	Not Found	Not Found	High	0.000216	2.174e-05	14	46.98
[K].SVSQVTKSVDFHFR.[T]	1xBiotin [K7]	6	Q9ULW0	Q9ULW0 [250-263]	Q9ULW0 1xBiotin [K256]	Targeting protein for Xklp2 OS=Homo sapiens OX=9606 GN=TPX2 PE=1 SV=2	1	1862.92	0.681	128.7	101.1	113.5	114.3	73.5	68.9	27121	21314.5	23914.2	24088.9	15500.7	14514.6	16230.4	17249.6	23914.2	17399.4	8418.54	9350.06	High	High	High	High	High	High	High	0.000216	1.307e-05	34	41.37
[K].IGKDEMLQMIR.[H]	1xBiotin [K3]	11	O60264	O60264 [645-655]	O60264 1xBiotin [K647]	SWI/SNF-related matrix-associated actin-dependent regulator of chromatin subfamily A member 5 OS=Homo sapiens OX=9606 GN=SMARCA5 PE=1 SV=1	1	1559.77	0.681	116	117.7	120.4	80.1	97	68.8	283665	287770	294452	195844	237298	168346	169757	232890	294452	141458	128879	108446	High	High	High	High	High	High	High	0.000216	2.254e-07	57	51.31
[R].LGLPPKIVIGYQSHADTATK.[S]	1xBiotin [K6]	2	P06730	P06730 [187-206]	P06730 1xBiotin [K192]	Eukaryotic translation initiation factor 4E OS=Homo sapiens OX=9606 GN=EIF4E PE=1 SV=2	1	2335.25	0.68	116.9	136.2	104.3	93.1	79.5	69.9	22741.1	26488.1	20296.3	18118.9	15473.2	13597.1	13609.2	21436.6	20296.3	13087.3	8403.64	8758.99	High	Peak Found	Peak Found	Peak Found	High	Peak Found	High	0.0005305	0.005483	8	46.35
[R].GNILKNSVGENIEPVK.[I]	1xBiotin [K5]	18	P54277	P54277 [501-516]	P54277 1xBiotin [K505]	PMS1 protein homolog 1 OS=Homo sapiens OX=9606 GN=PMS1 PE=1 SV=1	1	1937.02	0.68	117.1	127.3	115.6	85	68.4	86.5	179194	194836	176942	130131	104606	132438	107237	157679	176942	93993.2	56812.6	85314.5	High	High	High	High	High	High	High	0.000216	3.099e-07	40	42.07
[R].DDNMFQIGKMR.[Y]	1xBiotin [K9]	5	P53999	P53999 [60-70]	P53999 1xBiotin [K68]	Activated RNA polymerase II transcriptional coactivator p15 OS=Homo sapiens OX=9606 GN=SUB1 PE=1 SV=3	1	1580.7	0.678	84.9	110	162.5	90.4	110.2	42.1	12435.4	16115.1	23803.6	13248.4	16143.2	6161.75	7441.86	13041.8	23803.6	9569.26	8767.48	3969.29	High	High	High	High	High	Peak Found	High	0.000216	0.0001444	22	46.92
[R].KGTGLLSSDYR.[I]	1xBiotin [K1]	4	Q7Z2W4	Q7Z2W4 [401-411]	Q7Z2W4 1xBiotin [K401]	Zinc finger CCCH-type antiviral protein 1 OS=Homo sapiens OX=9606 GN=ZC3HAV1 PE=1 SV=3	1	1422.7	0.677	142.5	96.3	111.3	113.3	65.2	71.4	33289.5	22496.7	26006.2	26474.4	15231.3	16669	19921.8	18206.3	26006.2	19122.4	8272.28	10737.9	High	Peak Found	High	High	High	Peak Found	High	0.000216	0.000255	33	36.3
[R].MSPSKSPFLPSMK.[M]	1xBiotin [K5]	1	Q8NFD5	Q8NFD5 [1554-1566]	Q8NFD5 1xBiotin [K1558]	AT-rich interactive domain-containing protein 1B OS=Homo sapiens OX=9606 GN=ARID1B PE=1 SV=2	1	1662.81	0.677	94.6	136.4	107.4	72.7	142.8	46.1	14805.4	21334.8	16806.9	11372.8	22336	7209.9	8860.21	17266.1	16806.9	8214.58	12130.9		Peak Found	Peak Found	High	Peak Found	Peak Found	Not Found	High	0.000216	0.001667	23	44.9
[R].LFQLKNDMGLECGHK.[V]	1xBiotin [K5]; 1xCarbamidomethyl [C12]	6	A1X283	A1X283 [587-601]	A1X283 1xBiotin [K591]	SH3 and PX domain-containing protein 2B OS=Homo sapiens OX=9606 GN=SH3PXD2B PE=1 SV=3	1	2015.95	0.676	105.7	110	134	68.3	107.7	74.4	29809.6	31027.4	37797.2	19260	30391.5	20987.1	17839.4	25110.2	37797.2	13911.5	16505.9	13519.5	High	High	High	High	High	High	High	0.000216	1.566e-06	45	44.74
[K].LKPAHEGLVATVK.[E]	1xBiotin [K2]	6	Q9Y618	Q9Y618 [1407-1419]	Q9Y618 1xBiotin [K1408]	Nuclear receptor corepressor 2 OS=Homo sapiens OX=9606 GN=NCOR2 PE=1 SV=3	0	1588.89	0.676	116.4	114.8	129.8	100.1	60.1	78.7	28616.5	28211.7	31891	24600.3	14779.2	19351.2	17125.4	22831.4	31891	17768.7	8026.73	12465.7	High	High	High	High	High	High	High	0.000216	2.07e-05	25	30.75
[K].KFFDSR.[R]	1xBiotin [K1]	2	Q2M2I8	Q2M2I8 [3-8]	Q2M2I8 1xBiotin [K3]	AP2-associated protein kinase 1 OS=Homo sapiens OX=9606 GN=AAK1 PE=1 SV=3	1	1025.49	0.674	134.1	109.3	116.3	86.7	75.2	78.4	19306.9	15745.4	16747.1	12482	10833.2	11283.8	11554.1	12742.6	16747.1	9015.73	5883.59	7268.85	Peak Found	High	Peak Found	High	Peak Found	Peak Found	High	0.001206	0.01516	10	36.44
[K].AENKGISPVVSEHR.[K]	1xBiotin [K4]	4	Q99700	Q99700 [778-791]	Q99700 1xBiotin [K781]	Ataxin-2 OS=Homo sapiens OX=9606 GN=ATXN2 PE=1 SV=2	1	1748.87	0.674	122	101.3	134.9	82.2	92	67.6	66436.2	55142.2	73457.3	44750	50104.2	36826.5	39758.3	44626	73457.3	32322.8	27212	23723	High	High	High	Peak Found	Peak Found	High	High	0.000216	2.726e-06	33	30.07
[K].GKILNVSVIEESGNK.[N]	1xBiotin [K2]	3	P28290	P28290 [324-338]	P28290 1xBiotin [K325]	Protein ITPRID2 OS=Homo sapiens OX=9606 GN=ITPRID2 PE=1 SV=3	1	1812.95	0.673	156.7	92.7	96.7	92.4	105.5	55.9	9381.27	5550.52	5788.58	5531.52	6317.71	3346.66	5614.15		5788.58				High	High	Peak Found	High	Not Found	Not Found	High	0.000216	0.0006434	18	44.68
[K].AFDKHMNLILCDCDEFR.[K]	1xBiotin [K4]; 2xCarbamidomethyl [C11; C13]	1	P14678	P14678 [33-49]	P14678 1xBiotin [K36]	Small nuclear ribonucleoprotein-associated proteins B and B' OS=Homo sapiens OX=9606 GN=SNRPB PE=1 SV=2	1	2410.04	0.673	107.5	90.3	151	123.6	66.8	60.8	5637.1	4732.91	7914.04	6479.25	3498.92	3186.6			7914.04	4679.95			Not Found	Not Found	High	Peak Found	Not Found	Not Found	High	0.001206	0.01305	2	49.7
[K].TTIKTGASVLNK.[W]	1xBiotin [K4]	6	Q92499	Q92499 [79-90]	Q92499 1xBiotin [K82]	ATP-dependent RNA helicase DDX1 OS=Homo sapiens OX=9606 GN=DDX1 PE=1 SV=2	1	1458.8	0.673	115.9	123.4	108.6	75.3	73.1	103.6	19784.6	21062.3	18539.3	12855.3	12481.9	17681.3	11840	17045.5	18539.3	9285.36	6779.03	11390	High	High	High	High	High	High	High	0.000216	0.0005785	16	34.19
[R].DKLAQQQAAAAAAAAAAASQQGSAK.[N]	1xBiotin [K2]	3	Q9BZK7	Q9BZK7 [101-125]	Q9BZK7 1xBiotin [K102]	F-box-like/WD repeat-containing protein TBL1XR1 OS=Homo sapiens OX=9606 GN=TBL1XR1 PE=1 SV=1	1	2524.26	0.667	128.1	147.1	111.9	105.3	22.2	85.4	16122.9	18518	14087.8	13251.6	2798.12	10755.2	9648.62	14986.4	14087.8	9571.64		6928.35	High	High	Peak Found	Peak Found	Not Found	High	High	0.000216	0.0003641	14	43.24
[K].IAVYSCPFDGMITETKGTVLIK.[T]	1xBiotin [K]; 1xCarbamidomethyl [C6]	14	P50990	P50990 [239-260]	P50990 1xBiotin [K]	T-complex protein 1 subunit theta OS=Homo sapiens OX=9606 GN=CCT8 PE=1 SV=4	1	2669.34	0.666	63.1	133.3	139.8	74.8	146.9	42	111527	235491	247027	132102	259425	74273.4	66742.7	190580	247027	95417	140896	47845.7	High	High	High	High	High	High	High	0.000216	1.449e-06	40	57.45
[R].EKFGSFLCHK.[D]	1xBiotin [K2]; 1xCarbamidomethyl [C8]	4	Q5VUA4	Q5VUA4 [468-477]	Q5VUA4 1xBiotin [K469]	Zinc finger protein 318 OS=Homo sapiens OX=9606 GN=ZNF318 PE=1 SV=2	1	1478.69	0.666	109.1	101.1	144.9	85.2	67.3	92.4	19196.3	17798.6	25498.9	14999.3	11851.4	16260.5	11487.9	14404.2	25498.9	10834	6436.6	10474.7	High	High	High	High	Peak Found	Peak Found	High	0.0004084	0.003557	9	40.86
[K].ATIELKALR.[L]	1xBiotin [K6]	8	P51532	P51532 [400-408]	P51532 1xBiotin [K405]	Transcription activator BRG1 OS=Homo sapiens OX=9606 GN=SMARCA4 PE=1 SV=2	1	1240.71	0.665	140.8	111.2	112.4	92.5	93.7	49.5	77514.1	61208.9	61882.1	50932.3	51561.4	27225.1	46387.8	49535.7	61882.1	36788.3	28003.5	17537.9	High	High	High	High	High	High	High	0.000216	9.81e-05	50	42.49
[R].KIIATVLMTEDIK.[L]	1xBiotin [K1]	2	Q04637	Q04637 [714-726]	Q04637 1xBiotin [K714]	Eukaryotic translation initiation factor 4 gamma 1 OS=Homo sapiens OX=9606 GN=EIF4G1 PE=1 SV=4	1	1700.93	0.665	62.3	235.4	99	52.3	85.1	65.9	5741.92	21684	9120.43	4813.14	7838.7	6066.6	3436.21	17548.6	9120.43	3476.52	4257.27		Peak Found	Peak Found	High	Peak Found	High	Not Found	High	0.000216	0.0003137	13	51.84
[R].GLYDGPVCEVSVTPKTVTPASSAK.[T]	1xBiotin [K15]; 1xCarbamidomethyl [C8]	6	Q16555	Q16555 [497-520]	Q16555 1xBiotin [K511]	Dihydropyrimidinase-related protein 2 OS=Homo sapiens OX=9606 GN=DPYSL2 PE=1 SV=1	1	2689.32	0.664	126.6	102	120.7	114.9	67.7	68.1	53394.7	43044	50936.1	48489.9	28575.2	28711.6	31953.7	34835.1	50936.1	35024.2	15519.5	18495.6	High	High	High	High	High	Peak Found	High	0.000216	0.00185	7	43.61
[K].SPFLPSMKMQK.[V]	1xBiotin [K11]	2	Q8NFD5	Q8NFD5 [1559-1569]	Q8NFD5 1xBiotin [K1569]	AT-rich interactive domain-containing protein 1B OS=Homo sapiens OX=9606 GN=ARID1B PE=1 SV=2	1	1519.75	0.663	138.7	95.8	146	91.9	101.9	25.8	31544.4	21783	33213.6	20899.4	23185.7	5859.47	18877.5	17628.8	33213.6	15095.6	12592.3		High	High	Peak Found	Peak Found	Peak Found	Not Found	High	0.000216	0.002897	14	43.6
[K].TSDKPLMYR.[L]	1xBiotin [K4]	3	Q6ZU65	Q6ZU65 [973-981]	Q6ZU65 1xBiotin [K976]	Ubinuclein-2 OS=Homo sapiens OX=9606 GN=UBN2 PE=1 SV=2	0	1336.64	0.662	128.4	107.7	126.1	73.3	85.1	79.5	20460.3	17148.9	20092.7	11670.7	13549.4	12657.3	12244.3	13878.4	20092.7	8429.74	7358.78	8153.62	High	High	High	Peak Found	Peak Found	Peak Found	High	0.000216	0.0002948	9	35.98
[R].LFSNLKDNLK.[D]	1xBiotin [K6]	3	O75061	O75061 [33-42]	O75061 1xBiotin [K38]	Putative tyrosine-protein phosphatase auxilin OS=Homo sapiens OX=9606 GN=DNAJC6 PE=1 SV=3	1	1417.75	0.662	116.3	102.5	124	116.5	63.7	77	10462.5	9223.3	11159.9	10481.1	5733.76	6926.42	6261.2	7464.33	11159.9	7570.45	3114.06	4461.88	Peak Found	High	High	High	Peak Found	Peak Found	High	0.0005305	0.006537	26	44.35
[K].LSMQQKQLDWRPER.[R]	1xBiotin [K6]	2	O43719	O43719 [240-253]	O43719 1xBiotin [K245]	HIV Tat-specific factor 1 OS=Homo sapiens OX=9606 GN=HTATSF1 PE=1 SV=1	1	2041.01	0.661	131.9	88.9	146	96.5	65	71.7	10810.7	7284.84	11969.5	7912.84	5330.56	5880.18	6469.57		11969.5	5715.43	2895.07		Peak Found	Not Found	High	High	Peak Found	Not Found	High	0.001206	0.01324	2	40.22
[K].NHFKGGQSGLNLSK.[N]	1xBiotin [K4]	13	Q9NRZ9	Q9NRZ9 [750-763]	Q9NRZ9 1xBiotin [K753]	Lymphoid-specific helicase OS=Homo sapiens OX=9606 GN=HELLS PE=1 SV=1	1	1712.85	0.66	137.5	112.5	111.8	69	78.5	90.8	129898	106284	105611	65226.7	74208.5	85769.8	77736.4	86014.9	105611	47113.2	40303.3	55251.5	High	High	High	High	High	High	High	0.000216	1.208e-05	34	30.58
[K].LSFATCKS.[-]	1xBiotin [K7]; 1xCarbamidomethyl [C6]	4	Q9NYP9	Q9NYP9 [226-233]	Q9NYP9 1xBiotin [K232]	Protein Mis18-alpha OS=Homo sapiens OX=9606 GN=MIS18A PE=1 SV=1	1	1139.52	0.66	103.7	110.1	116.2	72.7	132.6	64.7	87470.5	92867.6	98026.9	61313.2	111810	54568.1	52346.1	75156.9	98026.9	44286.4	60725	35151.9	Peak Found	High	High	High	High	Peak Found	High	0.000216	0.001421	16	39.66
[R].QIAAKIGGDAGTSLNSNDYGYGGQK.[R]	1xBiotin [K5]	5	Q96AE4	Q96AE4 [40-64]	Q96AE4 1xBiotin [K44]	Far upstream element-binding protein 1 OS=Homo sapiens OX=9606 GN=FUBP1 PE=1 SV=3	1	2711.27	0.66	75.8	123.4	159.3	83.2	81.5	76.9	20075.9	32677.6	42178.9	22036.5	21573.6	20357.8	12014.3	26445.7	42178.9	15916.9	11716.8	13114.2	High	High	High	High	Peak Found	High	High	0.000216	2.955e-05	33	40.31
[R].VPQAEGPPKR.[V]	1xBiotin [K9]	4	Q14160	Q14160 [1367-1376]	Q14160 1xBiotin [K1375]	Protein scribble homolog OS=Homo sapiens OX=9606 GN=SCRIB PE=1 SV=4	1	1304.68	0.66	114	124.2	86.3	56	144.2	75.3	10860.5	11827	8220.38	5333.37	13731.5	7167.75	6499.36	9571.49	8220.38	3852.28	7457.69	4617.34	High	High	High	Peak Found	Peak Found	High	High	0.000216	0.0005148	21	24.11
[K].QAVAISGGQILVAKASSSVSK.[A]	1xBiotin [K14]	2	Q9ULM3	Q9ULM3 [665-685]	Q9ULM3 1xBiotin [K678]	YEATS domain-containing protein 2 OS=Homo sapiens OX=9606 GN=YEATS2 PE=1 SV=2	1	2227.21	0.66	104.1	107.9	142.9	65.1	94.2	85.7	8927.28	9257.2	12255.5	5587.74	8083.87	7353.85	5342.46	7491.76	12255.5	4036.02	4390.42		High	Peak Found	High	Peak Found	Peak Found	Not Found	High	0.000216	0.0007346	3	49.36
[K].LSSKLSAVSLR.[G]	1xBiotin [K4]	3	Q15036	Q15036 [432-442]	Q15036 1xBiotin [K435]	Sorting nexin-17 OS=Homo sapiens OX=9606 GN=SNX17 PE=1 SV=1	1	1386.78	0.658	91.6	118.2	130.4	124.1	75.4	60.3	11031.5	14232.7	15708.8	14952.3	9087.22	7263.84	6601.75	11518.4	15708.8	10800	4935.35	4679.24	High	Peak Found	High	Peak Found	High	Peak Found	High	0.000216	5.349e-05	23	42.7
[R].KVLISDSLDPCCR.[K]	1xBiotin [K1]; 2xCarbamidomethyl [C11; C12]	4	O43175	O43175 [8-20]	O43175 1xBiotin [K8]	D-3-phosphoglycerate dehydrogenase OS=Homo sapiens OX=9606 GN=PHGDH PE=1 SV=4	1	1788.84	0.658	147	130.4	103	103.4	85.9	30.3	14300.5	12684.6	10018.6	10052.5	8350.84	2947.53	8558.04	10265.5	10018.6	7260.88	4535.41		High	High	High	High	Peak Found	Not Found	High	0.000216	0.0006032	23	42.74
[K].RGEIIAKQGGGGGGGSVPGIER.[M]	1xBiotin [K7]	4	P52272	P52272 [382-403]	P52272 1xBiotin [K388]	Heterogeneous nuclear ribonucleoprotein M OS=Homo sapiens OX=9606 GN=HNRNPM PE=1 SV=3	2	2278.17	0.658	97.4	131.8	112.7	122	72	64.1	33725.2	45663.6	39057.2	42276.8	24926.7	22195.7	20182.6	36955.1	39057.2	30536.4	13537.9	14298.1	Peak Found	High	High	High	Peak Found	High	High	0.000216	8.755e-06	45	34.39
[K].YPTKVDPFYR.[H]	1xBiotin [K4]	2	Q8WXX7	Q8WXX7 [567-576]	Q8WXX7 1xBiotin [K570]	Autism susceptibility gene 2 protein OS=Homo sapiens OX=9606 GN=AUTS2 PE=1 SV=1	1	1511.74	0.658	135.4	137	101.3	66.8	66.6	93	25118.3	25415.8	18790.7	12395.3	12363.6	17255.5	15031.9	20568.8	18790.7	8953.08	6714.76	11115.7	High	Peak Found	High	Peak Found	Peak Found	Peak Found	High	0.000216	0.0006487	32	44.04
[R].LLKSNHPEDLQAANR.[L]	1xBiotin [K3]	3	Q9UJY4	Q9UJY4 [198-212]	Q9UJY4 1xBiotin [K200]	ADP-ribosylation factor-binding protein GGA2 OS=Homo sapiens OX=9606 GN=GGA2 PE=1 SV=3	1	1931.98	0.657	98.3	145	127.3	87.8	46.4	95.2	10203.4	15051.1	13208.5	9108.44	4812.73	9881.18	6106.16	12180.7	13208.5	6579.01		6365.29	High	High	High	Peak Found	Not Found	Peak Found	High	0.000216	3.181e-05	27	29.56
[K].VISGQKTTLFTQAAHGGQASLMK.[I]	1xBiotin [K6]	3	Q9ULM3	Q9ULM3 [901-923]	Q9ULM3 1xBiotin [K906]	YEATS domain-containing protein 2 OS=Homo sapiens OX=9606 GN=YEATS2 PE=1 SV=2	1	2600.33	0.656	144.7	84.1	132.4	60.2	83.6	95	10991.9	6392.26	10056.1	4569.57	6354.21	7214.85	6578.02		10056.1		3451.03		High	High	High	Not Found	Peak Found	Not Found	High	0.000216	9.692e-05	18	44.57
[K].LMTGSETPSKVVIK.[L]	1xBiotin [K10]	2	Q5VUA4	Q5VUA4 [1841-1854]	Q5VUA4 1xBiotin [K1850]	Zinc finger protein 318 OS=Homo sapiens OX=9606 GN=ZNF318 PE=1 SV=2	1	1715.91	0.654	180.9	51.9	117.1	110.9	62.6	76.6	14943.3	4287.65	9675.58	9159.37	5169.44	6328.51	8942.69		9675.58	6615.79			High	Not Found	High	Peak Found	Not Found	Not Found	High	0.000216	0.0007375	56	38.2
[K].GKALEVAEYLTPVLK.[E]	1xBiotin [K2]	4	Q9NT62	Q9NT62 [10-24]	Q9NT62 1xBiotin [K11]	Ubiquitin-like-conjugating enzyme ATG3 OS=Homo sapiens OX=9606 GN=ATG3 PE=1 SV=1	1	1857.02	0.654	97.5	126.3	143.7	85.6	82.6	64.2	5574.97	7223.63	8219.81	4897.67	4721.62	3672.56	3336.3	5846.02	8219.81	3537.58	2564.35		High	High	High	High	Peak Found	Not Found	High	0.000216	0.00267	8	56.64
[R].SYKYLNR.[V]	1xBiotin [K3]	4	Q9BXF3	Q9BXF3 [782-788]	Q9BXF3 1xBiotin [K784]	Cat eye syndrome critical region protein 2 OS=Homo sapiens OX=9606 GN=CECR2 PE=1 SV=2	1	1169.58	0.653	92.8	134.9	111.9	73.1	50.3	137	10427.9	15162.9	12574.7	8214.46	5652.28	15391.6	6240.49	12271.2	12574.7	5933.29	3069.8	9915	High	High	High	Peak Found	Peak Found	High	High	0.000216	0.002127	8	32.41
[K].YSSLQKTPVWK.[G]	1xBiotin [K6]	3	Q5TKA1	Q5TKA1 [33-43]	Q5TKA1 1xBiotin [K38]	Protein lin-9 homolog OS=Homo sapiens OX=9606 GN=LIN9 PE=1 SV=1	1	1562.8	0.652	116.2	129.8	114.3	117.1	75.7	47	9644.76	10770.6	9485.36	9717.26	6285.77	3897.88	5771.84	8716.53	9485.36	7018.76	3413.85		High	High	High	Peak Found	Peak Found	Not Found	High	0.000216	0.000395	8	40.75
[K].FKMPSMNIQTHK.[I]	1xBiotin [K2]	2	Q09666	Q09666 [1567-1578]	Q09666 1xBiotin [K1568]	Neuroblast differentiation-associated protein AHNAK OS=Homo sapiens OX=9606 GN=AHNAK PE=1 SV=2	1	1687.81	0.65	148.2	129.2	101.6	104.3	84	32.6	13063.7	11390.5	8957.58	9193.88	7407.33	2869.8	7817.89	9218.19	8957.58	6640.72			Peak Found	High	High	Peak Found	Not Found	Not Found	High	0.000216	0.0004862	23	39.09
[R].SFVVSKFR.[E]	1xBiotin [K6]	6	P18583	P18583 [11-18]	P18583 1xBiotin [K16]	Protein SON OS=Homo sapiens OX=9606 GN=SON PE=1 SV=4	1	1195.63	0.65	105.8	118.3	117.4	135.7	46.4	76.3	29685.4	33207.4	32953.3	38081.2	13007.9	21419.8	17765	26874.5	32953.3	27506	7064.71	13798.3	High	High	High	High	High	High	High	0.000216	0.002313	24	43.26
[K].DSLPLLPKNR.[G]	1xBiotin [K8]	2	Q8WW38	Q8WW38 [1030-1039]	Q8WW38 1xBiotin [K1037]	Zinc finger protein ZFPM2 OS=Homo sapiens OX=9606 GN=ZFPM2 PE=1 SV=3	1	1378.75	0.647	97.9	154.3	109.2	90.6	84.7	63.3	5328.63	8400.71	5941.44	4931.69	4608.62	3447.04	3188.88	6798.61	5941.44	3562.15			Peak Found	Peak Found	High	High	Not Found	Not Found	High	0.000216	0.0005707	16	43.01
[K].NFKLLQSQLQVK.[K]	1xBiotin [K3]	5	Q96I25	Q96I25 [22-33]	Q96I25 1xBiotin [K24]	Splicing factor 45 OS=Homo sapiens OX=9606 GN=RBM17 PE=1 SV=1	1	1671.93	0.643	141.9	91.4	129.3	78.1	91.2	68.1	30171.5	19446.5	27496	16598.3	19401.6	14481.1	18055.9	15737.9	27496	11989	10537.1	9328.47	High	High	High	High	Peak Found	High	High	0.000216	1.323e-06	33	47.03
[K].AKVDLKPLLSSLSANK.[E]	1xBiotin [K2]	13	Q9NRA8	Q9NRA8 [405-420]	Q9NRA8 1xBiotin [K406]	Eukaryotic translation initiation factor 4E transporter OS=Homo sapiens OX=9606 GN=EIF4ENIF1 PE=1 SV=2	1	1910.08	0.642	106.3	128.5	124.6	67.6	93	80	58808.7	71059.4	68929.3	37418.2	51435.1	44249.3	35193.6	57507.7	68929.3	27027.1	27934.8	28504.7	High	High	High	High	High	High	High	0.000216	5.445e-06	31	50.11
[K].AVTKAQK.[K]	1xBiotin [K4]	1	Q16778; P58876; Q93079; Q99880	Q16778 [18-24]; P58876 [18-24]; Q93079 [18-24]; Q99880 [18-24]	Q16778 1xBiotin [K21]; P58876 1xBiotin [K21]; Q93079 1xBiotin [K21]; Q99880 1xBiotin [K21]	Histone H2B type 2-E OS=Homo sapiens OX=9606 GN=H2BC21 PE=1 SV=3 Histone H2B type 1-D OS=Homo sapiens OX=9606 GN=H2BC5 PE=1 SV=2 Histone H2B type 1-H OS=Homo sapiens OX=9606 GN=H2BC9 PE=1 SV=3 Histone H2B type 1-L OS=Homo sapiens OX=9606 GN=H2BC13 PE=1 SV=3	1	971.534	0.641	103.2	100.3	150.7	96.7	95.3	53.8	12369	12024.6	18070.3	11586.1	11423.1	6451.67	7402.16	9731.4	18070.3	8368.66	6203.97	4156.05	Peak Found	Peak Found	High	Peak Found	Peak Found	Peak Found	High	0.00287	0.0338	11	17.51
[M].PEPTKSAPAPK.[K]	1xBiotin [K5]	1	P58876	P58876 [2-12]	P58876 1xBiotin [K6]	Histone H2B type 1-D OS=Homo sapiens OX=9606 GN=H2BC5 PE=1 SV=2	1	1348.69	0.639	86.3	89.5	120.4	47.5	199.1	57.2	6861.71	7118.11	9579.84	3777.77	15840.4	4546.27		5760.62	9579.84	2728.67	8603.04		Not Found	High	Peak Found	Peak Found	Peak Found	Not Found	High	0.002252	0.02584	15	24.01
[K].EFSGNPIKVSFATR.[R]	1xBiotin [K8]	5	P35637	P35637 [358-371]	P35637 1xBiotin [K365]	RNA-binding protein FUS OS=Homo sapiens OX=9606 GN=FUS PE=1 SV=1	1	1778.89	0.639	121.8	141.4	109.2	79.6	90.3	57.7	13590.3	15773.3	12181.5	8873.17	10072.6	6431.54	8133.03	12765.2	12181.5	6409.08	5470.5		High	High	High	High	Peak Found	High	High	0.000216	0.0001562	15	46.83
[R].LEQYTSAIEGTKSAKPTKPAASDLPVPAEGVR.[N]	1xBiotin [K]	3	Q05682	Q05682 [679-710]	Q05682 1xBiotin [K]	Caldesmon OS=Homo sapiens OX=9606 GN=CALD1 PE=1 SV=3	1	3537.83	0.637	96.7	132.3	145.7	35.7	105.3	84.2	20860.4	28547.6	31447.8	7707.83	22730.7	18177.6	12483.7	23103.3	31447.8	5567.35	12345.2	11709.7	High	Peak Found	High	Peak Found	Peak Found	High	High	0.000216	4.167e-05	16	39.19
[R].VGDVQGQESESQLPTKIILTGQK.[T]	1xBiotin [K16]	6	Q96JH7	Q96JH7 [676-698]	Q96JH7 1xBiotin [K691]	Deubiquitinating protein VCPIP1 OS=Homo sapiens OX=9606 GN=VCPIP1 PE=1 SV=2	1	2681.38	0.637	124	143.2	104.5	79.3	66.5	82.5	82918.4	95748.1	69880.9	53043.9	44494.6	55134.4	49621.9	77488	69880.9	38313.5	24165.4	35516.6	High	High	High	High	High	High	High	0.000216	1.67e-06	37	46.91
[K].MPGLKTGTINCGTK.[S]	1xBiotin [K5]; 1xCarbamidomethyl [C11]	7	Q9Y4E5	Q9Y4E5 [140-153]	Q9Y4E5 1xBiotin [K144]	E3 SUMO-protein ligase ZNF451 OS=Homo sapiens OX=9606 GN=ZNF451 PE=1 SV=2	1	1703.83	0.635	146.7	122.9	96.6	66.9	89	78	55953	46856.7	36823.7	25514.8	33939.7	29738.6	33484.7	37920.7	36823.7	18429.3	18432.9	19157.1	High	High	High	High	High	High	High	0.000216	2.521e-06	35	36.36
[R].KFEIEPQSSAHEPGGSLSER.[R]	1xBiotin [K1]	2	Q9UGU0	Q9UGU0 [844-863]	Q9UGU0 1xBiotin [K844]	Transcription factor 20 OS=Homo sapiens OX=9606 GN=TCF20 PE=1 SV=3	1	2411.13	0.635	166.9	113.3	85.2	101.1	61.6	71.9	13135	8918.48	6700.86	7955.88	4844.56	5659.96	7860.54	7217.64		5746.52	2631.12		Peak Found	High	High	Peak Found	Peak Found	Not Found	High	0.000216	0.0008639	14	35.9
[R].TNAKGAPLNINK.[V]	1xBiotin [K4]	1	Q92609	Q92609 [445-456]	Q92609 1xBiotin [K448]	TBC1 domain family member 5 OS=Homo sapiens OX=9606 GN=TBC1D5 PE=1 SV=1	1	1466.78	0.635	117.9	119	131.9	82.6	83.7	64.9	8893.39	8979.46	9946.93	6233.26	6311.87	4897.2	5322.19	7266.99	9946.93	4502.28	3428.03		Peak Found	High	Peak Found	Peak Found	Peak Found	Not Found	High	0.000216	0.0003196	6	32.52
[R].INSGGKLPNFGFVVFDDSEPVQK.[V]	1xBiotin [K6]	1	Q13283	Q13283 [371-393]	Q13283 1xBiotin [K376]	Ras GTPase-activating protein-binding protein 1 OS=Homo sapiens OX=9606 GN=G3BP1 PE=1 SV=1	1	2720.34	0.634	74.7	144.4	145.7	92.4	86	56.8	9605.56	18564.1	18725.3	11869.1	11051.1	7297.23	5748.38	15023.7	18725.3	8573.04	6001.94		Peak Found	Peak Found	Peak Found	High	Peak Found	Not Found	High	0.0005305	0.006126	7	57.32
[R].GYSSLLKR.[D]	1xBiotin [K7]	6	P17844	P17844 [517-524]	P17844 1xBiotin [K523]	Probable ATP-dependent RNA helicase DDX5 OS=Homo sapiens OX=9606 GN=DDX5 PE=1 SV=1	1	1149.61	0.633	108.8	132.2	132.3	88.8	54.3	83.7	61598	74888.7	74928.3	50270.5	30767.4	47381.3	36862.9	60606.7	74928.3	36310.3	16710.1	30522.3	High	High	High	High	High	High	High	0.0004084	0.003708	25	37.06
[-].MDGIVPDIAVGTKR.[G]	1xAcetyl [N-Term]; 1xBiotin [K13]	2	P26599	P26599 [1-14]	P26599 1xAcetyl [N-Term]; 1xBiotin [K13]	Polypyrimidine tract-binding protein 1 OS=Homo sapiens OX=9606 GN=PTBP1 PE=1 SV=1	1	1739.88	0.632	119.9	146.1	102.3	92.4	87.7	51.6	7850.23	9571.57	6701.81	6050.34	5743.06	3381.55	4697.91	7746.18	6701.81	4370.15			Peak Found	High	High	Peak Found	Not Found	Not Found	High	0.001137	0.01099	10	55.38
[K].LGADKSK.[E]	1xBiotin [K]	6	P29375	P29375 [1540-1546]	P29375 1xBiotin [K]	Lysine-specific demethylase 5A OS=Homo sapiens OX=9606 GN=KDM5A PE=1 SV=3	1	944.487	0.631	110	149.2	100.8	62	94.2	83.9	73934.8	100254	67740.6	41651.2	63280.3	56361.5	44245.7	81134.6	67740.6	30084.6	34368.1	36307.1	High	High	High	High	High	High	High	0.000216	0.001302	21	20.66
[K].NLIVKQEQPDK.[F]	1xBiotin [K5]	6	Q96BD5	Q96BD5 [61-71]	Q96BD5 1xBiotin [K65]	PHD finger protein 21A OS=Homo sapiens OX=9606 GN=PHF21A PE=1 SV=1	1	1537.8	0.63	132.5	87.8	131.1	71.5	55.3	121.8	24833.6	16443.7	24567.8	13388.2	10360.2	22820.7	14861.5	13307.8	24567.8	9670.26	5626.71	14700.7	High	High	High	High	High	High	High	0.000216	0.001157	8	33.86
[K].SQHSGNAQVTQTKFLPNAPK.[A]	1xBiotin [K13]	4	Q92499	Q92499 [269-288]	Q92499 1xBiotin [K281]	ATP-dependent RNA helicase DDX1 OS=Homo sapiens OX=9606 GN=DDX1 PE=1 SV=2	1	2379.19	0.629	155.5	120	95.5	70.6	60.1	98.3	46090.5	35550.9	28298.4	20923.4	17804.4	29135.4	27582.5	28771	28298.4	15112.9	9669.73	18768.5	Peak Found	High	High	High	High	Peak Found	High	0.000216	0.0002141	11	35.29
[R].ILKEEPK.[G]	1xBiotin [K3]	1	Q8WWM7	Q8WWM7 [571-577]	Q8WWM7 1xBiotin [K573]	Ataxin-2-like protein OS=Homo sapiens OX=9606 GN=ATXN2L PE=1 SV=2	1	1082.59	0.628	125.9	145.4	94.7	59.5	111.7	62.7	32680.9	37745.1	24576.6	15437.5	29001.1	16284.1	19557.6	30546.8	24576.6	11150.5	15750.7	10489.9	Peak Found	Peak Found	Peak Found	Peak Found	Peak Found	High	High	0.0005305	0.005363	17	27.71
[R].EHKIQTNR.[Y]	1xBiotin [K3]	7	Q13315	Q13315 [2429-2436]	Q13315 1xBiotin [K2431]	Serine-protein kinase ATM OS=Homo sapiens OX=9606 GN=ATM PE=1 SV=4	1	1251.63	0.628	126.1	106.7	122.1	70	108.2	67	176496	149388	170879	97963.6	151529	93758.2	105623	120898	170879	70759	82296.8	60397.5	High	High	High	High	High	High	High	0.000216	0.002766	12	17.4
[K].HTYLQTNGKVILPGAK.[I]	1xBiotin [K9]	1	Q9GZR1	Q9GZR1 [296-311]	Q9GZR1 1xBiotin [K304]	Sentrin-specific protease 6 OS=Homo sapiens OX=9606 GN=SENP6 PE=1 SV=2	1	1966.06	0.627	109.6	70	196.2	96.4	83.9	43.9	8222.44	5253.26	14724.1	7231.8	6296.65	3291.84	4920.66		14724.1	5223.52			Peak Found	Not Found	High	Peak Found	Not Found	Not Found	High	0.00287	0.03287	13	38.88
[R].KPLVVQR.[T]	1xBiotin [K1]	1	Q96RY5	Q96RY5 [885-891]	Q96RY5 1xBiotin [K885]	Protein cramped-like OS=Homo sapiens OX=9606 GN=CRAMP1 PE=1 SV=3	0	1065.62	0.624	132.1	140	104.3	51.1	87.3	85.1	11132.9	11797.7	8788.69	4304.93	7358.44	7167.6	6662.4	9547.74	8788.69				Peak Found	High	Peak Found	Not Found	Not Found	Not Found	High	0.0005305	0.006754	4	30.59
[K].VQPSKVVGVPVGSALPSTVK.[Q]	1xBiotin [K5]	2	Q9ULM3	Q9ULM3 [645-664]	Q9ULM3 1xBiotin [K649]	YEATS domain-containing protein 2 OS=Homo sapiens OX=9606 GN=YEATS2 PE=1 SV=2	1	2175.22	0.62	184.3	47.3	135.8	70.7	114.3	47.7	11396	2926.27	8399.57	4370.66	7066.5	2946.96	6819.82		8399.57	3156.92			Peak Found	High	High	Peak Found	Not Found	Not Found	High	0.0005305	0.006958	10	44.16
[R].AHKMQLPSAAGLHPTGHQSK.[E]	1xBiotin [K3]; 1xOxidation [M4]	1	Q15050	Q15050 [196-215]	Q15050 1xBiotin [K198]	Ribosome biogenesis regulatory protein homolog OS=Homo sapiens OX=9606 GN=RRS1 PE=1 SV=2	1	2338.15	0.617	191.8	30.7	140	118.3	64.3	54.8	21749.1	3476.62	15879.4	13419.3	7292.38	6217.64	13015.6		15879.4	9692.77			Peak Found	Not Found	High	Peak Found	Not Found	Not Found	High	0.001206	0.01781	29	25.29
[K].GETQGLLTAKGGVGK.[L]	1xBiotin [K10]	5	Q8IX01	Q8IX01 [229-243]	Q8IX01 1xBiotin [K238]	SURP and G-patch domain-containing protein 2 OS=Homo sapiens OX=9606 GN=SUGP2 PE=1 SV=2	1	1641.86	0.617	118.2	124.9	124.1	76.5	57.9	98.4	17632	18626.1	18518.5	11417.9	8629.76	14673.8	10551.8	15073.9	18518.5	8247.13	4686.89	9452.63	High	High	Peak Found	High	High	High	High	0.000216	1.512e-05	53	37.74
[R].INEWLTKTPDGNK.[S]	1xBiotin [K7]	5	Q05682	Q05682 [746-758]	Q05682 1xBiotin [K752]	Caldesmon OS=Homo sapiens OX=9606 GN=CALD1 PE=1 SV=3	1	1741.86	0.616	140	45.9	165.3	101.8	84	63.1	11231.1	3681.1	13264.5	8165.98	6742.57	5063.18	6721.2		13264.5	5898.27			High	High	High	High	Not Found	High	High	0.000216	0.0004205	9	41.12
[K].VQNATTKGPNGVYDFSQAHNAK.[D]	1xBiotin [K7]	9	Q9Y5V3	Q9Y5V3 [80-101]	Q9Y5V3 1xBiotin [K86]	Melanoma-associated antigen D1 OS=Homo sapiens OX=9606 GN=MAGED1 PE=1 SV=3	1	2573.22	0.615	144.9	119.3	113.9	70.2	73.4	78.3	92218.1	75900.6	72498.2	44674.8	46691.4	49794.7	55187.2	61425.6	72498.2	32268.5	25358.5	32076.9	High	High	High	High	High	High	High	0.000216	2.727e-08	51	34.2
[K].LKGSTDEMSAPGAER.[G]	1xBiotin [K2]	3	Q9H9J4	Q9H9J4 [726-740]	Q9H9J4 1xBiotin [K727]	Ubiquitin carboxyl-terminal hydrolase 42 OS=Homo sapiens OX=9606 GN=USP42 PE=1 SV=3	1	1774.81	0.615	144.5	81.3	146.5	88.8	96.5	42.4	20525.4	11544.3	20817.7	12618.9	13707.4	6026.91	12283.3	9342.71	20817.7	9114.61	7444.63		High	Peak Found	High	High	Peak Found	Not Found	High	0.000216	0.0003115	15	29.95
[R].FAFKTR.[G]	1xBiotin [K4]	6	Q15814	Q15814 [137-142]	Q15814 1xBiotin [K140]	Tubulin-specific chaperone C OS=Homo sapiens OX=9606 GN=TBCC PE=1 SV=2	1	995.513	0.613	166.9	98.3	105.9	92	60.2	76.8	32093.6	18899.7	20366.2	17690.8	11586	14767.7	19206.2	15295.3	20366.2	12778.1	6292.46	9513.07	High	High	High	High	High	High	High	0.0004084	0.003731	20	36.48
[K].EKSTALTWLSK.[D]	1xBiotin [K2]	6	Q9UNY4	Q9UNY4 [623-633]	Q9UNY4 1xBiotin [K624]	Transcription termination factor 2 OS=Homo sapiens OX=9606 GN=TTF2 PE=1 SV=2	1	1489.77	0.612	104.7	126.8	144	83.5	88.2	52.7	31242.3	37839.1	42970.6	24906.7	26313.2	15723.5	18696.7	30622.8	42970.6	17990.1	14290.9	10128.8	High	High	High	High	High	High	High	0.000216	0.0001747	24	46.38
[K].SPAFALKNR.[I]	1xBiotin [K7]	4	Q9ULW0	Q9ULW0 [486-494]	Q9ULW0 1xBiotin [K492]	Targeting protein for Xklp2 OS=Homo sapiens OX=9606 GN=TPX2 PE=1 SV=2	1	1229.65	0.611	109.2	125.5	141.5	78.2	59.2	86.4	16268	18695.4	21084.2	11647.2	8820.68	12878.8	9735.47	15130	21084.2	8412.75	4790.59	8296.28	High	High	High	High	Peak Found	Peak Found	High	0.000216	8.389e-05	33	36.73
[R].NKVLNHFSIMQQR.[R]	1xBiotin [K2]	1	P35269	P35269 [168-180]	P35269 1xBiotin [K169]	General transcription factor IIF subunit 1 OS=Homo sapiens OX=9606 GN=GTF2F1 PE=1 SV=2	1	1840.93	0.611	128.4	76.6	156.8	74.3	95.8	68.2	13538.5	8082.35	16538	7833.94	10101.6	7188.23	8102.01	6540.97	16538	5658.44	5486.27	4630.54	Peak Found	Peak Found	High	Peak Found	Peak Found	Peak Found	High	0.0004084	0.003955	7	40.2
[K].APKISMPDIDLNLK.[G]	1xBiotin [K3]	4	Q09666	Q09666 [2704-2717]; [3088-3101]; [3216-3229]; [3540-3553]; [3742-3755]; [3870-3883]; [4718-4731]	Q09666 1xBiotin [K2706]; 1xBiotin [K3090]; 1xBiotin [K3218]; 1xBiotin [K3542]; 1xBiotin [K3744]; 1xBiotin [K3872]; 1xBiotin [K4720]	Neuroblast differentiation-associated protein AHNAK OS=Homo sapiens OX=9606 GN=AHNAK PE=1 SV=2	1	1780.93	0.611	104.2	140.7	121.7	74.3	143.6	15.5	20033.4	27060.1	23392.9	14288.3	27611.7	2989.87	11988.9	21899.5	23392.9	10320.4	14996.1		High	High	High	High	Peak Found	Not Found	High	0.000216	4.726e-06	28	51.79
[R].GSITHGTPADVLYKGTITR.[I]	1xBiotin [K14]	8	Q9Y618	Q9Y618 [1227-1245]	Q9Y618 1xBiotin [K1240]	Nuclear receptor corepressor 2 OS=Homo sapiens OX=9606 GN=NCOR2 PE=1 SV=3	1	2213.14	0.608	109.8	105.3	157.8	66.8	48.2	112.1	45119.4	43267.6	64841.9	27444.4	19820.8	46045.2	27001.4	35016	64841.9	19823.1	10764.9	29661.5	High	High	High	High	High	High	High	0.000216	7.281e-06	23	41.76
[R].LGSTGAKMQGVPLK.[H]	1xBiotin [K7]	6	Q01826	Q01826 [45-58]	Q01826 1xBiotin [K51]	DNA-binding protein SATB1 OS=Homo sapiens OX=9606 GN=SATB1 PE=1 SV=1	1	1612.85	0.608	104.1	152.6	121.5	73.8	72	76	30641.4	44920.7	35765.6	21744.4	21211.6	22384.4	18337.1	36353.9	35765.6	15705.9	11520.2	14419.7	High	High	High	High	High	High	High	0.000216	4.826e-06	57	37.43
[K].AGDSLMVMIAMKMEHTIK.[S]	1xBiotin [K]	5	Q96RQ3	Q96RQ3 [670-687]	Q96RQ3 1xBiotin [K]	Methylcrotonoyl-CoA carboxylase subunit alpha, mitochondrial OS=Homo sapiens OX=9606 GN=MCCC1 PE=1 SV=3	1	2232.07	0.607	112.3	40.6	153.1	238.5	30.9	24.6	24852.4	8983.42	33873.9	52773.3	6839.43	5449.82	14872.7	7270.2	33873.9	38118.1			High	High	High	High	Not Found	Not Found	High	0.000216	1.432e-06	37	62.52
[R].NLIQKDRTFAVLAYSNVQER.[E]	1xBiotin [K5]	4	Q96SW2	Q96SW2 [112-131]	Q96SW2 1xBiotin [K116]	Protein cereblon OS=Homo sapiens OX=9606 GN=CRBN PE=1 SV=1	2	2591.34	0.606	89	144.6	155.1	55.8	94	61.5	10769.4	17487.4	18759.2	6746.56	11366.9	7434.97	6444.85	14152.4	18759.2		6173.47		High	High	High	Not Found	High	Not Found	High	0.000216	1.131e-07	45	50.89
[K].LLKLFQGVNK.[A]	1xBiotin [K3]	5	Q6Y7W6	Q6Y7W6 [1121-1130]	Q6Y7W6 1xBiotin [K1123]	GRB10-interacting GYF protein 2 OS=Homo sapiens OX=9606 GN=GIGYF2 PE=1 SV=1	1	1385.8	0.606	144.6	102.9	119.3	99.5	61.4	72.2	35143.3	25011.5	28984.1	24185.4	14912.7	17550.7	21031.3	20241.5	28984.1	17469.1	8099.24	11305.9	High	High	High	High	High	Peak Found	High	0.000216	0.0003626	17	47.7
[K].MQGVPLKHSGHLMK.[T]	1xBiotin [K7]	1	Q01826	Q01826 [52-65]	Q01826 1xBiotin [K58]	DNA-binding protein SATB1 OS=Homo sapiens OX=9606 GN=SATB1 PE=1 SV=1	1	1788.91	0.605	114.7	115	159.2	69.4	69.8	71.9	29894.6	29977.7	41492.3	18085.5	18191.1	18740.8	17890.2	24260.7	41492.3	13063.1	9879.74	12072.5	Peak Found	Peak Found	High	Peak Found	Peak Found	Peak Found	High	0.0004084	0.003543	8	31.9
[R].LGPGKPGLK.[F]	1xBiotin [K5]	2	Q16637	Q16637 [205-213]	Q16637 1xBiotin [K209]	Survival motor neuron protein OS=Homo sapiens OX=9606 GN=SMN1 PE=1 SV=1	0	1092.62	0.605	128.5	128.4	122.8	77.7	96.9	45.7	14122.7	14109.8	13493	8534.08	10653.1	5023.74	8451.63	11418.9	13493	6164.15	5785.78	3236.21	High	Peak Found	High	Peak Found	Peak Found	Peak Found	High	0.0005305	0.006016	14	32.82
[K].IQSNKGSSYK.[L]	1xBiotin [K5]	11	Q9NR09	Q9NR09 [2261-2270]	Q9NR09 1xBiotin [K2265]	Baculoviral IAP repeat-containing protein 6 OS=Homo sapiens OX=9606 GN=BIRC6 PE=1 SV=2	1	1337.65	0.604	141.3	151.4	93.7	65.1	91.5	57	177955	190604	117980	81904.9	115196	71748.3	106496	154254	117980	59159.8	62564.2	46219	High	High	High	High	High	High	High	0.000216	2.878e-05	50	22.7
[K].SFGSKCQLSEK.[F]	1xBiotin [K5]; 1xCarbamidomethyl [C6]	2	Q02880	Q02880 [408-418]	Q02880 1xBiotin [K412]	DNA topoisomerase 2-beta OS=Homo sapiens OX=9606 GN=TOP2B PE=1 SV=3	1	1496.69	0.602	75.1	172.3	120	66.7	62.2	103.7	8217.63	18848.5	13127.6	7294.6	6806.67	11339.5	4917.78	15253.9	13127.6	5268.88	3696.76	7304.74	Peak Found	High	High	Peak Found	Peak Found	Peak Found	High	0.000216	9.96e-05	26	32.29
[R].FSAVALCKAA.[-]	1xBiotin [K8]; 1xCarbamidomethyl [C7]	2	P09936	P09936 [214-223]	P09936 1xBiotin [K221]	Ubiquitin carboxyl-terminal hydrolase isozyme L1 OS=Homo sapiens OX=9606 GN=UCHL1 PE=1 SV=2	1	1263.62	0.599	97.3	128.9	142.3	72	85.2	74.3	22577.7	29896.1	33012.1	16708.6	19768	17230.8	13511.4	24194.6	33012.1	12068.6	10736.2	11099.8	High	Peak Found	High	Peak Found	Peak Found	Peak Found	High	0.0005305	0.006186	7	44.89
[R].VHQPGCKPLSTFR.[Q]	1xBiotin [K7]; 1xCarbamidomethyl [C6]	8	A1L020	A1L020 [323-335]	A1L020 1xBiotin [K329]	RNA-binding protein MEX3A OS=Homo sapiens OX=9606 GN=MEX3A PE=1 SV=1	0	1752.87	0.598	128.8	107	141	73.5	84.4	65.3	59817.1	49696.5	65526.2	34160.6	39198.6	30348.9	35797.1	40218.9	65526.2	24674.2	21289.1	19550.2	High	High	High	High	High	High	High	0.000216	0.0004576	16	33.71
[K].LPKNVSSATHSAR.[N]	1xBiotin [K3]	3	Q9UPN4	Q9UPN4 [229-241]	Q9UPN4 1xBiotin [K231]	Centrosomal protein of 131 kDa OS=Homo sapiens OX=9606 GN=CEP131 PE=1 SV=3	1	1593.82	0.598	121.8	112.3	137.8	70.8	90.2	67.1	19163.7	17677.9	21684.4	11146	14191.2	10568.1	11468.4	14306.5	21684.4	8050.72	7707.33	6807.78	High	High	High	Peak Found	Peak Found	Peak Found	High	0.000216	4.724e-05	24	25.01
[K].AYDKAVASFK.[H]	1xBiotin [K4]	6	Q16637	Q16637 [42-51]	Q16637 1xBiotin [K45]	Survival motor neuron protein OS=Homo sapiens OX=9606 GN=SMN1 PE=1 SV=1	1	1325.66	0.598	145.7	133.2	93.4	70.6	87.1	70	43311.1	39583.4	27757.1	20992.9	25885.1	20815.7	25919.2	32034.5	27757.1	15163.1	14058.4	13409.1	High	High	High	High	High	High	High	0.000216	3.489e-06	40	36.4
[R].DAGLSFKDDMPK.[S]	1xBiotin [K7]	3	Q9NW64	Q9NW64 [98-109]	Q9NW64 1xBiotin [K104]	Pre-mRNA-splicing factor RBM22 OS=Homo sapiens OX=9606 GN=RBM22 PE=1 SV=1	1	1549.7	0.597	97.6	127.6	120.2	71.7	128.4	54.5	9069.95	11857.4	11168.3	6667.78	11928.6	5068.09	5427.85	9596.1	11168.3	4816.13	6478.54		High	High	High	Peak Found	Peak Found	Not Found	High	0.0005305	0.004175	6	45
[R].KVGFALDLPPR.[R]	1xBiotin [K1]	10	Q9Y2W2	Q9Y2W2 [218-228]	Q9Y2W2 1xBiotin [K218]	WW domain-binding protein 11 OS=Homo sapiens OX=9606 GN=WBP11 PE=1 SV=1	1	1438.79	0.597	111.9	130.6	129.6	93.7	56.9	77.3	8739.16	10203.3	10124	7321.49	4447.8	6039.81	5229.89	8257.43	10124	5288.3			High	High	High	High	High	Not Found	High	0.000216	3.026e-06	19	47.16
[R].LMKDLGYGK.[G]	1xBiotin [K3]	5	Q96S55	Q96S55 [625-633]	Q96S55 1xBiotin [K627]	ATPase WRNIP1 OS=Homo sapiens OX=9606 GN=WRNIP1 PE=1 SV=2	1	1250.63	0.596	148.6	90	133.3	97.6	53.7	76.9	41827.6	25341.2	37526.9	27481.6	15108.7	21657.1	25031.4	20508.4	37526.9	19849.9	8205.67	13951.1	High	High	High	High	Peak Found	High	High	0.000216	0.0001657	29	37.14
[M].SHPSWLPPKSTGEPLGHVPAR.[M]	1xAcetyl [N-Term]; 1xBiotin [K9]	4	Q93052	Q93052 [2-22]	Q93052 1xAcetyl [N-Term]; 1xBiotin [K10]	Lipoma-preferred partner OS=Homo sapiens OX=9606 GN=LPP PE=1 SV=1	1	2518.27	0.596	86.2	96.9	143.4	166.2	55.9	51.4	7811.13	8777.75	12997.4	15060.7	5069.14	4656.6	4674.52	7103.75	12997.4	10878.3			High	High	High	High	Not Found	Not Found	High	0.000216	4.829e-06	25	43.3
[K].GGVGKLVTLR.[N]	1xBiotin [K5]	4	Q8IX01	Q8IX01 [239-248]	Q8IX01 1xBiotin [K243]	SURP and G-patch domain-containing protein 2 OS=Homo sapiens OX=9606 GN=SUGP2 PE=1 SV=2	1	1225.71	0.596	172.3	113	103.7	70.8	78.4	61.8	94685.5	62105	56972.4	38918.2	43090.6	33962.3	56663.9	50261	56972.4	28110.5	23402.8	21877.9	High	High	High	Peak Found	Peak Found	High	High	0.000216	1.081e-05	55	41.38
[R].LVPSDKFSPR.[I]	1xBiotin [K6]	1	Q5SW79	Q5SW79 [1191-1200]	Q5SW79 1xBiotin [K1196]	Centrosomal protein of 170 kDa OS=Homo sapiens OX=9606 GN=CEP170 PE=1 SV=1	1	1371.71	0.594	134.6	112.8	99.6	131	62.8	59.2	27401.6	22956.1	20271	26657.2	12773.6	12048	16398.3	18578.2	20271	19254.5	6937.45	7761.15	Peak Found	Peak Found	High	Peak Found	Peak Found	Peak Found	High	0.0008648	0.008596	12	38.25
[K].AAQGSQSPTGHEGGTIQLKSPLQVLK.[L]	1xBiotin [K19]	1	Q12816	Q12816 [149-174]	Q12816 1xBiotin [K167]	Trophinin OS=Homo sapiens OX=9606 GN=TRO PE=1 SV=3	1	2858.48	0.593	60.7	160.9	149.3	95.5	79.6	54	4054.34	10746.5	9971.28	6377.72	5313.74	3606.88		8697.06	9971.28				Not Found	Peak Found	High	Not Found	Not Found	Not Found	High	0.000216	0.0002606	26	46.64
[K].GAGLGAKGSAYGLSGADSYK.[D]	1xBiotin [K7]	3	P52756	P52756 [781-800]	P52756 1xBiotin [K787]	RNA-binding protein 5 OS=Homo sapiens OX=9606 GN=RBM5 PE=1 SV=2	1	2055.98	0.593	81.8	123.7	141.8	48.4	140.2	64.1	6985.87	10570.8	12118.5	4139.13	11975	5476.85		8554.87	12118.5		6503.74		Not Found	High	High	Not Found	High	Not Found	High	0.000216	0.000246	37	39.7
[R].AKSEELAALSSQQPEK.[V]	1xBiotin [K2]	7	Q13506	Q13506 [354-369]	Q13506 1xBiotin [K355]	NGFI-A-binding protein 1 OS=Homo sapiens OX=9606 GN=NAB1 PE=1 SV=2	1	1941.96	0.591	121.4	144.9	111.7	71.8	79.1	71	57111.7	68157.8	52553.7	33780.4	37214.1	33404.6	34178.1	55159.4	52553.7	24399.5	20211.3	21518.7	High	High	High	High	High	High	High	0.000216	1.826e-06	55	37.56
[K].GIVEFSGKPAAR.[K]	1xBiotin [K8]	3	Q15233	Q15233 [191-202]	Q15233 1xBiotin [K198]	Non-POU domain-containing octamer-binding protein OS=Homo sapiens OX=9606 GN=NONO PE=1 SV=4	0	1457.76	0.591	176.4	138.5	37.6	81.9	84.9	80.7	15762.9	12380.8	3361.86	7314.89	7582.6	7213.55	9433.17	10019.6					High	High	Not Found	Not Found	High	Not Found	High	0.000216	0.0003194	19	38.89
[K].KPDDGKMK.[G]	1xBiotin [K]	13	Q04760	Q04760 [152-159]	Q04760 1xBiotin [K]	Lactoylglutathione lyase OS=Homo sapiens OX=9606 GN=GLO1 PE=1 SV=4	1	1144.55	0.589	130.4	139.1	82.1	68.9	131.2	48.3	64870.3	69172.9	40822.8	34272.4	65290.3	24050.4	38821.2	55980.9	40822.8	24754.9	35459.7	15492.8	High	High	High	High	High	High	High	0.000216	0.003014	9	17.78
[R].TNGLTKPAALAAAPAKPGGAGGSK.[K]	1xBiotin [K6]	11	Q13619	Q13619 [18-41]	Q13619 1xBiotin [K23]	Cullin-4A OS=Homo sapiens OX=9606 GN=CUL4A PE=1 SV=3	0	2332.24	0.588	147.5	110.1	121.8	77.3	64.7	78.6	215102	160626	177744	112689	94400.4	114676	128726	129993	177744	81395.3	51269.7	73872.1	High	High	High	High	High	High	High	0.000216	1.086e-06	42	35.4
[R].LEELQLFKNK.[E]	1xBiotin [K10]	1	Q96PZ0	Q96PZ0 [179-188]	Q96PZ0 1xBiotin [K188]	Pseudouridylate synthase 7 homolog OS=Homo sapiens OX=9606 GN=PUS7 PE=1 SV=2	1	1487.79	0.588	95.6	145.7	139.5	87.4	82	49.8	5249.91	7997.1	7658.21	4800.88	4500.7	2736.52	3141.77	6471.98		3467.67			Peak Found	High	Not Found	Peak Found	Not Found	Not Found	High	0.000216	0.0007936	22	46.78
[K].VYTQKGVLPSPAPLPPSSK.[D]	1xBiotin [K5]	6	Q2KJY2	Q2KJY2 [1091-1109]	Q2KJY2 1xBiotin [K1095]	Kinesin-like protein KIF26B OS=Homo sapiens OX=9606 GN=KIF26B PE=2 SV=1	1	2192.18	0.587	74.7	178.4	122	134.8	46.2	43.9	12389.3	29577.1	20227.9	22352.8	7662.48	7275.65	7414.3	23936.5	20227.9	16145.4	4161.56		High	High	Peak Found	High	High	High	High	0.000216	0.0001667	21	41.07
[K].IIPTKIVYGQQGK.[T]	1xBiotin [K5]	9	Q7Z589	Q7Z589 [651-663]	Q7Z589 1xBiotin [K655]	BRCA2-interacting transcriptional repressor EMSY OS=Homo sapiens OX=9606 GN=EMSY PE=1 SV=2	1	1670.93	0.587	128.6	144.4	105	84.3	61.6	76	62285.1	69907.1	50845.6	40829.1	29833.5	36802.6	37274.1	56575.2	50845.6	29490.8	16202.8	23707.6	High	High	High	High	High	High	High	0.000216	0.0003041	10	40.16
[K].LVIKNQQFHK.[E]	1xBiotin [K4]	5	Q15233	Q15233 [240-249]	Q15233 1xBiotin [K243]	Non-POU domain-containing octamer-binding protein OS=Homo sapiens OX=9606 GN=NONO PE=1 SV=4	1	1480.81	0.586	129.8	114.5	138.8	78.4	57.2	81.3	104622	92263.3	111818	63211.9	46064	65539.5	62610.1	74667.8	111818	45657.8	25017.8	42219.4	High	High	High	High	Peak Found	High	High	0.000216	0.0002776	15	31.51
[R].NISQDKMSSFPLK.[I]	1xBiotin [K6]	7	Q68DQ2	Q68DQ2 [850-862]	Q68DQ2 1xBiotin [K855]	Very large A-kinase anchor protein OS=Homo sapiens OX=9606 GN=CRYBG3 PE=1 SV=3	1	1720.84	0.586	129.5	128	109.5	102.8	75	55.2	41550.2	41086.7	35150.1	32985.4	24080.9	17727.9	24865.4	33251.1	35150.1	23825.3	13078.6	11420	High	High	High	High	High	High	High	0.000216	0.0001296	24	45.18
[K].FNTKDLK.[T]	1xBiotin [K4]	1	Q5TBB1	Q5TBB1 [265-271]	Q5TBB1 1xBiotin [K268]	Ribonuclease H2 subunit B OS=Homo sapiens OX=9606 GN=RNASEH2B PE=1 SV=1	1	1091.56	0.586	152.8	109.6	105.8	62	62.8	107.1	12949.2	9288.03	8963.01	5252.13	5318.65	9077.71	7749.33	7516.71	8963.01	3793.6	2888.6	5847.71	Peak Found	Peak Found	High	Peak Found	Peak Found	Peak Found	High	0.0005305	0.004147	30	31.66
[K].SSYKSILPYPVSPK.[Q]	1xBiotin [K4]	6	Q8IWI9	Q8IWI9 [913-926]	Q8IWI9 1xBiotin [K916]	MAX gene-associated protein OS=Homo sapiens OX=9606 GN=MGA PE=1 SV=4	1	1791.93	0.585	111.8	119.2	145.9	85.4	80.9	56.9	10446.7	11134.7	13636.1	7980.85	7555.42	5313.9	6251.75	9011.23	13636.1	5764.56	4103.42		High	High	High	High	High	Not Found	High	0.000216	0.0009631	10	47.27
[K].MEQKFR.[MI]	1xBiotin [K4]	4	O60934	O60934 [389-394]	O60934 1xBiotin [K392]	Nibrin OS=Homo sapiens OX=9606 GN=NBN PE=1 SV=1	1	1064.5	0.584	110	137.3	130.6	80.2	70.2	71.7	28010.4	34961.1	33264.4	20423	17880.7	18255.9	16762.6	28293.7	33264.4	14751.5	9711.18	11760.1	Peak Found	High	Peak Found	High	High	High	High	0.001014	0.008915	25	30.4
[R].STKMEGTVSLLVFR.[Q]	1xBiotin [K3]	2	Q8TEW0	Q8TEW0 [533-546]	Q8TEW0 1xBiotin [K535]	Partitioning defective 3 homolog OS=Homo sapiens OX=9606 GN=PARD3 PE=1 SV=2	1	1793.93	0.583	70.3	118	206.8	68.8	81	55.1	5752.53	9662.84	16933.4	5635.07	6632.47	4510.34	3442.56	7820.04	16933.4	4070.2			Peak Found	High	High	Peak Found	Not Found	Not Found	High	0.000216	4.738e-06	34	54.6
[R].AKVEFNIR.[K]	1xBiotin [K2]	8	Q8NC51	Q8NC51 [302-309]	Q8NC51 1xBiotin [K303]	Plasminogen activator inhibitor 1 RNA-binding protein OS=Homo sapiens OX=9606 GN=SERBP1 PE=1 SV=2	1	1202.64	0.58	127.4	115.5	134.6	85.6	70	67	596095	540540	630212	400435	327489	313565	356729	437454	630212	289233	177862	201993	High	High	High	High	Peak Found	High	High	0.000216	0.0001677	37	39.42
[R].YANNSNYKNDVMIR.[K]	1xBiotin [K8]	6	P61326	P61326 [34-47]	P61326 1xBiotin [K41]	Protein mago nashi homolog OS=Homo sapiens OX=9606 GN=MAGOH PE=1 SV=1	1	1927.88	0.58	151.6	126.2	124.5	97.8	73.1	26.9	23054.7	19190.9	18931.2	14874.9	11126.3	4088.28	13796.9	15531	18931.2	10744.1	6042.79		High	High	High	High	High	High	High	0.000216	9.807e-06	37	38.64
[R].YLANKCSIASR.[I]	1xBiotin [K5]; 1xCarbamidomethyl [C6]	4	O00567	O00567 [371-381]	O00567 1xBiotin [K375]	Nucleolar protein 56 OS=Homo sapiens OX=9606 GN=NOP56 PE=1 SV=4	1	1508.73	0.58	123	108.4	141.4	94.1	71.3	61.8	14300.7	12596.6	16431.2	10932.9	8289.98	7185.54	8558.18	10194.3	16431.2	7896.85	4502.36		High	High	High	High	Peak Found	Not Found	High	0.000216	0.0001214	14	33.59
[R].GLQPLKLDYR.[A]	1xBiotin [K6]	5	Q14160	Q14160 [1260-1269]	Q14160 1xBiotin [K1265]	Protein scribble homolog OS=Homo sapiens OX=9606 GN=SCRIB PE=1 SV=4	1	1428.77	0.575	152.4	120.4	108.6	66.2	87.7	64.6	63280.2	49980.2	45106.4	27490.2	36404.7	26835.6	37869.6	40448.5	45106.4	19856.1	19771.7	17287	High	High	High	High	Peak Found	High	High	0.000216	0.0005275	46	43.47
[K].YIKLQCK.[G]	1xBiotin [K3]; 1xCarbamidomethyl [C6]	1	O60942	O60942 [86-92]	O60942 1xBiotin [K88]	mRNA-capping enzyme OS=Homo sapiens OX=9606 GN=RNGTT PE=1 SV=1	1	1178.61	0.573	125.2	148.6	110.3	83.6	85.2	47	7760.17	9212.84	6835.05	5184.53	5281.97	2913.09	4644.02	7455.86	6835.05				Peak Found	Peak Found	High	Not Found	Not Found	Not Found	High	0.001137	0.0117	2	31.24
[R].LVSLIGSKTQIPTQR.[Y]	1xBiotin [K8]	6	P25786	P25786 [108-122]	P25786 1xBiotin [K115]	Proteasome subunit alpha type-1 OS=Homo sapiens OX=9606 GN=PSMA1 PE=1 SV=1	1	1867.05	0.571	107.2	133.9	130.8	74.6	98.8	54.7	14401.1	17984.1	17573.4	10028.3	13276.8	7344.78	8618.23	14554.3	17573.4	7243.41	7210.73		High	High	High	High	High	High	High	0.000216	4.946e-05	30	45.02
[R].YNQMKGMGMR.[S]	1xBiotin [K5]	2	P51532	P51532 [90-99]	P51532 1xBiotin [K94]	Transcription activator BRG1 OS=Homo sapiens OX=9606 GN=SMARCA4 PE=1 SV=2	1	1441.62	0.565	114.9	131.8	140.9	74.5	111.2	26.6	14162.5	16236.9	17366.8	9179.9	13705.2	3278.8	8475.42	13140.3	17366.8	6630.62	7443.4		High	Peak Found	High	Peak Found	Peak Found	Not Found	High	0.002152	0.0243	16	34.05
[K].FMKSQGLSQLYHNQSQGLLSQLQGQSK.[D]	1xBiotin [K3]	1	P78344	P78344 [429-455]	P78344 1xBiotin [K431]	Eukaryotic translation initiation factor 4 gamma 2 OS=Homo sapiens OX=9606 GN=EIF4G2 PE=1 SV=1	1	3261.61	0.563	140	60.5	182.6	59.1	78.7	79	7731.44	3343.97	10086.3	3267	4349.74	4362.47			10086.3				Not Found	Not Found	High	Not Found	Not Found	Not Found	High	0.000216	0.002893	12	50.45
[K].IFEGLGPKVELPLYNQPSDTK.[V]	1xBiotin [K8]	6	O75376	O75376 [253-273]	O75376 1xBiotin [K260]	Nuclear receptor corepressor 1 OS=Homo sapiens OX=9606 GN=NCOR1 PE=1 SV=2	1	2571.32	0.562	64.2	140.1	173	52.2	91.8	78.7	27623.5	60296	74455.7	22475.8	39530	33888.8	16531.1	48797	74455.7	16234.2	21469.1	21830.6	Peak Found	High	High	High	High	Peak Found	High	0.000216	0.0003121	20	54.68
[K].SKHEEEAVQK.[Q]	1xBiotin [K2]	1	Q9H2M9	Q9H2M9 [354-363]	Q9H2M9 1xBiotin [K355]	Rab3 GTPase-activating protein non-catalytic subunit OS=Homo sapiens OX=9606 GN=RAB3GAP2 PE=1 SV=1	1	1410.67	0.56	150.6	139.4	92.4	78.1	104.8	34.7	17889.1	16555.1	10969.3	9274.9	12448.2	4121.99	10705.6	13397.9	10969.3	6699.24	6760.74		Peak Found	Peak Found	Peak Found	High	Peak Found	Not Found	High	0.001617	0.02051	6	16.46
[M].SKSFQQSSLSR.[D]	1xAcetyl [N-Term]; 1xBiotin [K2]	10	P43243	P43243 [2-12]	P43243 1xAcetyl [N-Term]; 1xBiotin [K3]	Matrin-3 OS=Homo sapiens OX=9606 GN=MATR3 PE=1 SV=2	1	1522.73	0.558	157.9	125	102.5	69.7	67.5	77.5	193961	153578	125922	85623.1	82929.6	95172.7	116075	124289	125922	61845.5	45039.8	61308.6	High	High	High	High	High	High	High	0.000216	0.0001017	31	36.88
[R].KFFGVIPSGK.[K]	1xBiotin [K1]	4	P35251	P35251 [5-14]	P35251 1xBiotin [K5]	Replication factor C subunit 1 OS=Homo sapiens OX=9606 GN=RFC1 PE=1 SV=4	1	1305.7	0.554	145.1	124.6	123.8	69.1	82.7	54.7	21075.3	18102.4	17984.2	10030.9	12018	7947.65	12612.3	14650.1	17984.2	7245.33	6527.1	5119.74	High	High	High	High	Peak Found	Peak Found	High	0.000216	1.907e-05	32	47
[R].YGSQPLQSTQHITKHLSMEVPQSR.[E]	1xBiotin [K14]	1	Q9HCM1	Q9HCM1 [286-309]	Q9HCM1 1xBiotin [K299]	Retroelement silencing factor 1 OS=Homo sapiens OX=9606 GN=RESF1 PE=1 SV=3	1	2978.46	0.553	99.5	92.8	213.3	51.4	81.2	61.8	10255.8	9569.14	21983.3	5294.53	8367.46	6373.01	6137.52	7744.21	21983.3		4544.44		Peak Found	Peak Found	High	Not Found	Peak Found	Not Found	High	0.000216	6.232e-05	8	38.19
[K].AAEAGGAEEQYGFLTTPTKQLGAQSPGR.[E]	1xBiotin [K19]	1	P46821	P46821 [1052-1079]	P46821 1xBiotin [K1070]	Microtubule-associated protein 1B OS=Homo sapiens OX=9606 GN=MAP1B PE=1 SV=2	1	3061.47	0.552	174.4	54	102.8	30.5	208.4	29.8	19671.7	6094.47	11594.6	3442.14	23497.8	3364.72	11772.4		11594.6		12761.9		Peak Found	Not Found	High	Not Found	Peak Found	Not Found	High	0.0004084	0.003408	1	46.26
[R].SLKSLEPEDEVEDDPK.[V]	1xBiotin [K3]	4	Q13207	Q13207 [91-106]	Q13207 1xBiotin [K93]	T-box transcription factor TBX2 OS=Homo sapiens OX=9606 GN=TBX2 PE=1 SV=3	1	2055.94	0.552	191.2	101.9	102.2	56.3	90.1	58.3	24278.4	12941.4	12972.8	7143.97	11437.7	7396.09	14529.2	10473.4	12972.8		6211.9		High	High	High	High	Peak Found	Not Found	High	0.0004084	0.00378	22	39.16
[K].SSFLFKGDGSKPLEPAK.[Q]	1xBiotin [K6]	3	O75592	O75592 [3004-3020]	O75592 1xBiotin [K3009]	E3 ubiquitin-protein ligase MYCBP2 OS=Homo sapiens OX=9606 GN=MYCBP2 PE=1 SV=4	1	2034.04	0.551	116.6	122.3	165.1	69.2	35.7	91	17033.7	17861.5	24116.8	10098.3	5219.49	13288.6	10193.7	14455.1	24116.8	7293.96		8560.28	High	High	High	Peak Found	Not Found	Peak Found	High	0.000216	0.0001303	15	41.72
[K].SLLGDSAPTLHLNKGTPSQSPVVGR.[S]	1xBiotin [K14]	3	P52594	P52594 [162-186]	P52594 1xBiotin [K175]	Arf-GAP domain and FG repeat-containing protein 1 OS=Homo sapiens OX=9606 GN=AGFG1 PE=1 SV=2	1	2757.44	0.549	100.4	182.2	106.2	95.6	60.5	55.1	7168.92	13010.9	7585.2	6828.43	4318.93	3936.48		10529.6		4932.17			High	High	High	Peak Found	Not Found	Not Found	High	0.000216	5.666e-05	27	44.59
[K].NKVLSMLK.[E]	1xBiotin [K2]	2	O75592	O75592 [3118-3125]	O75592 1xBiotin [K3119]	E3 ubiquitin-protein ligase MYCBP2 OS=Homo sapiens OX=9606 GN=MYCBP2 PE=1 SV=4	1	1158.64	0.548	98.2	150.6	145.7	82.5	55	68	11214.5	17202.2	16651.2	9431.09	6289.44	7765.66	6711.22	13921.6	16651.2	6812.06	3415.85	5002.51	Peak Found	High	High	Peak Found	Peak Found	Peak Found	High	0.000216	0.000977	21	43.22
[R].KLAIER.[A]	1xBiotin [K1]	1	Q8WYP5	Q8WYP5 [1010-1015]	Q8WYP5 1xBiotin [K1010]	Protein ELYS OS=Homo sapiens OX=9606 GN=AHCTF1 PE=1 SV=3	1	955.539	0.547	162.2	109.8	120.2	69	60	78.7	13550.7	9171.58	10043.3	5767.91	5016.24	6573.93	8109.33	7422.47	10043.3	4166.15			Peak Found	Peak Found	High	Peak Found	Not Found	Not Found	High	0.001206	0.01264	12	29.96
[K].SDKLVYVDLLR.[E]	1xBiotin [K3]	9	Q6W2J9	Q6W2J9 [800-810]	Q6W2J9 1xBiotin [K802]	BCL-6 corepressor OS=Homo sapiens OX=9606 GN=BCOR PE=1 SV=1	1	1546.83	0.546	107.5	116.5	160.2	53.8	87.5	74.4	68204.5	73876.7	101608	34125.3	55527.2	47211.8	40816.5	59787.7	101608	24648.7	30157.3	30413	High	High	High	High	High	High	High	0.000216	2.069e-05	39	53.76
[K].FSKPIGDFK.[F]	1xBiotin [K3]	7	P49790	P49790 [952-960]	P49790 1xBiotin [K954]	Nuclear pore complex protein Nup153 OS=Homo sapiens OX=9606 GN=NUP153 PE=1 SV=2	0	1264.64	0.546	136.4	119.3	133.5	87.2	50.7	72.9	47140.2	41233	46128.2	30148.1	17511.3	25180.8	28210.7	33369.4	46128.2	21775.9	9510.52	16221	High	High	High	High	High	High	High	0.000216	1.941e-05	26	41.29
[K].KSSGFSGK.[G]	1xBiotin [K1]	4	Q7L014	Q7L014 [769-776]	Q7L014 1xBiotin [K769]	Probable ATP-dependent RNA helicase DDX46 OS=Homo sapiens OX=9606 GN=DDX46 PE=1 SV=2	1	1023.49	0.545	135.9	133.2	112.3	74	71.9	72.6	17762.4	17409.3	14677.8	9663.64	9397.14	9483.15	10629.8	14089.2	14677.8	6980.03	5103.67	6108.88	High	Peak Found	High	High	High	Peak Found	High	0.0004084	0.003254	17	22.15
[K].TKTDYTR.[I]	1xBiotin [K2]	9	Q8TCU4	Q8TCU4 [3538-3544]	Q8TCU4 1xBiotin [K3539]	Alstrom syndrome protein 1 OS=Homo sapiens OX=9606 GN=ALMS1 PE=1 SV=4	1	1110.52	0.544	156	127.5	101.5	53.3	69.4	92.2	117999	96443.9	76780.5	40321	52490.4	69769.9	70615.4	78051.1	76780.5	29123.8	28508	44944.6	High	High	High	High	High	High	High	0.000216	0.001864	33	22.77
[R].LAKYNQLLR.[I]	1xBiotin [K3]	1	P06733	P06733 [404-412]	P06733 1xBiotin [K406]	Alpha-enolase OS=Homo sapiens OX=9606 GN=ENO1 PE=1 SV=2	1	1344.75	0.544	76.8	180.5	120.3	93	65.5	64	5358.79	12594.6	8397.47	6487.69	4569.33	4463.28		10192.7	8397.47	4686.04			Not Found	High	Peak Found	Peak Found	Not Found	Not Found	High	0.000216	0.000984	9	40.77
[R].LQHLLEKSNIYSK.[F]	1xBiotin [K7]	1	Q9NRZ9	Q9NRZ9 [68-80]	Q9NRZ9 1xBiotin [K74]	Lymphoid-specific helicase OS=Homo sapiens OX=9606 GN=HELLS PE=1 SV=1	1	1798.95	0.544	83.4	145	161	98.6	45.4	66.6	13201.5	22938.4	25470.6	15603	7175.32	10543.2	7900.34	18563.9	25470.6	11270		6791.72	Peak Found	High	Peak Found	Peak Found	Not Found	Peak Found	High	0.000216	0.0002546	14	37.71
[K].SLLMGKEFQR.[R]	1xBiotin [K6]	3	Q13098	Q13098 [439-448]	Q13098 1xBiotin [K444]	COP9 signalosome complex subunit 1 OS=Homo sapiens OX=9606 GN=GPS1 PE=1 SV=4	1	1434.72	0.543	142.9	136.2	98.3	106.3	42.4	74	18124.4	17273.9	12463.3	13476.5	5382.06	9382.18	10846.4	13979.6	12463.3	9734.05	2923.04	6043.84	High	Peak Found	High	High	Peak Found	Peak Found	High	0.000216	0.0005104	17	43.68
[K].FGTSETSKTLK.[S]	1xBiotin [K8]	4	P49792	P49792 [1523-1533]	P49792 1xBiotin [K1530]	E3 SUMO-protein ligase RanBP2 OS=Homo sapiens OX=9606 GN=RANBP2 PE=1 SV=2	1	1424.71	0.543	110.5	160.2	106.2	80.9	55.3	86.9	16358	23724.1	15717.2	11974.7	8192.74	12872.7	9789.32	19199.6	15717.2	8649.28	4449.55	8292.36	High	High	High	High	Peak Found	Peak Found	High	0.000216	3.142e-05	24	31.7
[R].EKPIVFYQQALPDSELTQEALK.[V]	1xBiotin [K2]	4	Q8TCU4	Q8TCU4 [1716-1737]	Q8TCU4 1xBiotin [K1717]	Alstrom syndrome protein 1 OS=Homo sapiens OX=9606 GN=ALMS1 PE=1 SV=4	0	2773.41	0.542	50.8	159.7	166.2	55.1	140.6	27.6	9231.9	28993.6	30187.1	10007.6	25529.7	5008	5524.77	23464.3	30187.1	7228.44	13865.4		High	High	High	High	Peak Found	Not Found	High	0.000216	0.0002465	9	54.34
[K].YPGKMEGLFR.[H]	1xBiotin [K4]	3	Q9HAH7	Q9HAH7 [5-14]	Q9HAH7 1xBiotin [K8]	Probable fibrosin-1 OS=Homo sapiens OX=9606 GN=FBRS PE=1 SV=3	1	1423.69	0.54	95.1	128.9	160.5	69.2	76.6	69.6	8706.95	11797.4	14684.8	6333.07	7013.62	6371.7	5210.61	9547.55	14684.8	4574.37	3809.16	4104.54	High	High	High	Peak Found	Peak Found	Peak Found	High	0.000216	1.803e-05	14	46.66
[K].ENLAYGKGVLSGEECKK.[Q]	1xBiotin [K7]; 1xCarbamidomethyl [C15]	3	Q9NVI1	Q9NVI1 [142-158]	Q9NVI1 1xBiotin [K148]	Fanconi anemia group I protein OS=Homo sapiens OX=9606 GN=FANCI PE=1 SV=4	2	2108.02	0.537	181.1	109	111	97.2	70.7	31	19897.2	11975.1	12195.5	10684.5	7768.8	3410.88	11907.4	9691.33	12195.5	7717.38	4219.3		Peak Found	High	High	Peak Found	High	Not Found	High	0.002252	0.02513	22	37.17
[R].LMTPKPVSIATNR.[S]	1xBiotin [K5]	8	P49790	P49790 [367-379]	P49790 1xBiotin [K371]	Nuclear pore complex protein Nup153 OS=Homo sapiens OX=9606 GN=NUP153 PE=1 SV=2	0	1653.88	0.536	123.2	139.5	129.9	74.8	73	59.6	35067.3	39704.4	36987	21300.1	20770.6	16980.6	20985.8	32132.4	36987	15385	11280.7	10938.6	High	High	High	High	High	High	High	0.0004084	0.003474	6	40.18
[R].AVTIAKQANCPLYVTK.[V]	1xBiotin [K6]; 1xCarbamidomethyl [C10]	3	O14531	O14531 [239-254]	O14531 1xBiotin [K244]	Dihydropyrimidinase-related protein 4 OS=Homo sapiens OX=9606 GN=DPYSL4 PE=1 SV=2	1	2003.05	0.535	69.1	179.4	147.4	61.7	46.5	96	4570.36	11862.4	9746.22	4078.72	3078.67	6346.36		9600.13	9746.22				High	High	High	Not Found	Not Found	Not Found	High	0.000216	0.002681	18	39.94
[K].DKDWVLK.[I]	1xBiotin [K2]	3	Q8NG31	Q8NG31 [667-673]	Q8NG31 1xBiotin [K668]	Kinetochore scaffold 1 OS=Homo sapiens OX=9606 GN=KNL1 PE=1 SV=3	1	1129.57	0.535	142.2	120.1	132.6	56.7	76	72.4	31194.4	26355.4	29089.1	12436.4	16678.5	15890.3	18668.1	21329.2	29089.1	8982.81	9058.24	10236.3	High	High	Peak Found	Peak Found	High	Peak Found	High	0.000216	0.002281	19	43.07
[K].GLLQPVKLSR.[A]	1xBiotin [K7]	4	Q9H6R4	Q9H6R4 [48-57]	Q9H6R4 1xBiotin [K54]	Nucleolar protein 6 OS=Homo sapiens OX=9606 GN=NOL6 PE=1 SV=2	1	1336.78	0.533	140.4	137.6	104.1	70.9	74.9	72	35541.8	34826	26343.4	17949.7	18956.2	18218.3	21269.7	28184.4	26343.4	12965	10295.3	11735.9	High	High	High	High	Peak Found	Peak Found	High	0.001014	0.008817	13	42.24
[K].ILKGEYAVR.[A]	1xBiotin [K3]	3	Q92499	Q92499 [491-499]	Q92499 1xBiotin [K493]	ATP-dependent RNA helicase DDX1 OS=Homo sapiens OX=9606 GN=DDX1 PE=1 SV=2	1	1274.69	0.53	142.7	115.7	125	66.2	56.1	94.3	54523.3	44193.7	47746	25299.4	21449.5	36009.1	32629	35765.5	47746	18273.7	11649.4	23196.4	High	Peak Found	High	High	Peak Found	Peak Found	High	0.000216	0.0006605	16	35.07
[K].HGGNVSLDVLPVKGPQGSPLLSR.[A]	1xBiotin [K13]	2	Q8TEP8	Q8TEP8 [2093-2115]	Q8TEP8 1xBiotin [K2105]	Centrosomal protein of 192 kDa OS=Homo sapiens OX=9606 GN=CEP192 PE=1 SV=3	1	2553.36	0.53	66.9	115	238	81.5	37.7	60.9	6249.51	10743.6	22222.4	7609.22	3518.99	5689.09	3739.98	8694.71	22222.4				Peak Found	High	High	Not Found	Not Found	Not Found	High	0.000216	0.001355	17	48.29
[R].DGSLASNPYSGDLTKFGR.[G]	1xBiotin [K15]	4	Q14157	Q14157 [850-867]	Q14157 1xBiotin [K864]	Ubiquitin-associated protein 2-like OS=Homo sapiens OX=9606 GN=UBAP2L PE=1 SV=2	1	2110.99	0.53	119.2	70.1	197.3	84.1	37.1	92.2	8923.11	5246.7	14773.7	6298.69	2778.28	6903.11	5339.97		14773.7	4549.54			Peak Found	Not Found	High	High	High	Not Found	High	0.000216	1.947e-05	23	47.14
[-G].MQIFVKTLTGK.[T]	1xBiotin [K6]	2	P62987	P62987 [1-11]	P62987 1xBiotin [K6]	Ubiquitin-60S ribosomal protein L40 OS=Homo sapiens OX=9606 GN=UBA52 PE=1 SV=2	1	1491.81	0.528	59.9	134.2	185.2	70.9	81.1	68.5	5368.58	12024.9	16591.2	6355.04	7267.38	6140.26		9731.65	16591.2				Not Found	High	High	Not Found	Not Found	Not Found	High	0.000216	0.0005387	21	48.72
[R].YTNTSKTVSFEALPIMR.[N]	1xBiotin [K6]	6	O15084	O15084 [1003-1019]	O15084 1xBiotin [K1008]	Serine/threonine-protein phosphatase 6 regulatory ankyrin repeat subunit A OS=Homo sapiens OX=9606 GN=ANKRD28 PE=1 SV=5	1	2184.08	0.528	103.5	142.1	119.4	57.7	122.6	54.6	17414.8	23913.2	20094.7	9714.04	20636.4	9194.21	10421.7	19352.7	20094.7	7016.43	11207.8	5922.75	High	High	High	High	Peak Found	Peak Found	High	0.000216	0.0004864	10	52.68
[K].ELIKQVSPAASLR.[H]	1xBiotin [K4]	3	Q5VWN6	Q5VWN6 [1081-1093]	Q5VWN6 1xBiotin [K1084]	Protein TASOR 2 OS=Homo sapiens OX=9606 GN=TASOR2 PE=1 SV=1	1	1637.9	0.524	146.1	166.1	83.2	77.5	83.5	43.6	11654.4	13252.2	6637.83	6181.54	6660.28	3480.59	6974.51	10724.9		4464.92	3617.25		High	High	High	Peak Found	Peak Found	Not Found	High	0.000216	0.0009935	14	40.91
[K].VHAPGLNLSGVGGKMQVGGDGVK.[V]	1xBiotin [K14]	3	Q09666	Q09666 [5324-5346]	Q09666 1xBiotin [K5337]	Neuroblast differentiation-associated protein AHNAK OS=Homo sapiens OX=9606 GN=AHNAK PE=1 SV=2	1	2403.23	0.523	113.1	76.4	157.4	154.2	58.9	40	11642.8	7872.48	16210	15881.7	6060.46	4118.26	6967.55	6371.12	16210	11471.3			High	Peak Found	High	High	Not Found	Not Found	High	0.000216	7.391e-06	35	43.15
[K].VKDSSVGK.[M]	1xBiotin [K2]	1	Q13015	Q13015 [40-47]	Q13015 1xBiotin [K41]	Protein AF1q OS=Homo sapiens OX=9606 GN=MLLT11 PE=1 SV=1	1	1045.53	0.523	138.6	140	117.6	63.4	73.2	67.2	32312.5	32640.6	27427.5	14786.4	17066.4	15668	19337.2	26415.7	27427.5	10680.2	9268.91	10093	High	Peak Found	Peak Found	Peak Found	Peak Found	Peak Found	High	0.000216	0.002818	4	18.94
[truncated: 320 more rows]

## Sheet: Pomalidomide
Annotated Sequence	Modifications	# PSMs	Master Protein Accessions	Positions in Master Proteins	Modifications in Master Proteins	Master Protein Descriptions	# Missed Cleavages	Theo. MH+ [Da]	Abundances (Normalized): F3: Sample, 2h_Turbo_DMSO	Abundances (Normalized): F7: Sample, 2h_Turbo_DMSO	Abundances (Normalized): F11: Sample, 2h_Turbo_DMSO	Abundances (Normalized): F4: Sample, 2h_Turbo_Pom	Abundances (Normalized): F8: Sample, 2h_Turbo_Pom	Abundances (Normalized): F12: Sample, 2h_Turbo_Pom	Ratio (Pom/DMSO)	Ratio (log 2)	p Value	− p Value (LOG10)	p Value Rank	q value	q value (-log10)
[truncated: 1,140 more rows]
