# Supplementary material for: A proximity biotinylation-based approach to identify protein-E3 ligase interactions induced by PROTACs and molecular glues
Source: Nat Commun. 2022 Jan 10;13:183. doi: 10.1038/s41467-021-27818-z (PMC8748630; doi:10.1038/s41467-021-27818-z)
Supplement: Supplementary file 14 — Supplementary Dataset 11 [file 41467_2021_27818_MOESM14_ESM.xlsx]

## Sheet: PeptideGroups
Annotated Sequence	Modifications	# Proteins	# PSMs	Master Protein Accessions	Positions in Master Proteins	Modifications in Master Proteins	Master Protein Descriptions	# Missed Cleavages	Theo. MH+ [Da]	Abundance Ratio: (WT-IND) / (Mut-IND)	Abundance Ratio: (WT-IND) / (WT-DMSO)	Abundance Ratio Adj. P-Value: (WT-IND) / (Mut-IND)	Abundance Ratio Adj. P-Value: (WT-IND) / (WT-DMSO)	Abundance Ratio Variability [%]: (WT-IND) / (Mut-IND)	Abundance Ratio Variability [%]: (WT-IND) / (WT-DMSO)	Abundances (Grouped): Mut-IND	Abundances (Grouped): WT-DMSO	Abundances (Grouped): WT-IND	Abundances (Grouped) CV [%]: Mut-IND	Abundances (Grouped) CV [%]: WT-DMSO	Abundances (Grouped) CV [%]: WT-IND	Abundances (Normalized): F3: Sample, Mut-IND	Abundances (Normalized): F6: Sample, Mut-IND	Abundances (Normalized): F9: Sample, Mut-IND	Abundances (Normalized): F1: Sample, WT-DMSO	Abundances (Normalized): F4: Sample, WT-DMSO	Abundances (Normalized): F7: Sample, WT-DMSO	Abundances (Normalized): F2: Sample, WT-IND	Abundances (Normalized): F5: Sample, WT-IND	Abundances (Normalized): F8: Sample, WT-IND	Found in Sample: [S3] F3: Sample, Mut-IND	Found in Sample: [S6] F6: Sample, Mut-IND	Found in Sample: [S9] F9: Sample, Mut-IND	Found in Sample: [S1] F1: Sample, WT-DMSO	Found in Sample: [S4] F4: Sample, WT-DMSO	Found in Sample: [S7] F7: Sample, WT-DMSO	Found in Sample: [S2] F2: Sample, WT-IND	Found in Sample: [S5] F5: Sample, WT-IND	Found in Sample: [S8] F8: Sample, WT-IND	Percolator q-Value (by Search Engine): Sequest HT	Percolator PEP (by Search Engine): Sequest HT	XCorr (by Search Engine): Sequest HT	Top Apex RT [min]
[R].AAAMANNLQKGSAGPMR.[L]	1xBiotin [K10]; 1xOxidation [M]	3	11	Q14498-1	Q14498-1 [235-251]	Q14498-1 1xBiotin [K244]	RNA-binding protein 39 [OS=Homo sapiens]	1	1929.91	43.558	43.96	1.94e-15	6.68696e-16	30.77	24.52	6.6	6.5	286.9	32.28	21.93	16.95	4453.46	3391.87	2275.86	2572.43	4026.97	3360.87	119707	168863	147744	Peak Found	Not Found	Not Found	Not Found	Not Found	Not Found	High	High	High	0.0001878	1.589e-05	3.27	33.25
[R].AAAMANNLQKGSAGPMR.[L]	1xBiotin [K10]	3	10	Q14498-1	Q14498-1 [235-251]	Q14498-1 1xBiotin [K244]	RNA-binding protein 39 [OS=Homo sapiens]	1	1913.91	29.387	107.512	1.94e-15	6.68696e-16	15.57	16.88	9.8	2.5	287.8	37.59	35.69	6.77	9747.21	8723.56	4359.99	3849.64	2189.17	2140.7	261699	230150	256358	High	Peak Found	Peak Found	Not Found	Not Found	Not Found	High	High	High	0.0001878	1.083e-06	4.24	36.83
[R].GKIGLPHSIK.[L]	1xBiotin [K2]	2	8	Q14498-1	Q14498-1 [110-119]	Q14498-1 1xBiotin [K111]	RNA-binding protein 39 [OS=Homo sapiens]	1	1275.72	26.439	95.275	1.94e-15	6.68696e-16	9.4	23.21	11	3	286	4.47	40.7	8.66	8665.85	9252.22	9450.42	2533.01	4511	2190.2	270749	229115	241331	Peak Found	Peak Found	Peak Found	Not Found	Not Found	Not Found	High	High	High	0.0001878	8.323e-05	3.09	36.82
[R].SPYSGPKFNSAIR.[G]	1xBiotin [K7]	2	11	Q14498-1	Q14498-1 [97-109]	Q14498-1 1xBiotin [K103]	RNA-binding protein 39 [OS=Homo sapiens]	1	1649.81	25.539	48.635	1.94e-15	6.68696e-16	14.43	19.07	11.1	5.8	283	21.87	27.53	7.78	5062.69	7394.48	7797.57	2504.29	3863.59	4433.79	199141	170466	187905	Peak Found	High	High	Not Found	Not Found	Not Found	High	High	High	0.0001878	3.701e-06	3.64	40.57
[R].AAAMANNLQKGSAGPMR.[L]	1xBiotin [K10]; 2xOxidation [M4; M16]	3	6	Q14498-1	Q14498-1 [235-251]	Q14498-1 1xBiotin [K244]	RNA-binding protein 39 [OS=Homo sapiens]	1	1945.9	16.851	15.114	1.94e-15	6.68696e-16	18.99	16.3	15.3	16.9	267.8	34.23	14.1	8.98	2292.3	4143.01	2484.23	2555.82	3337.82	2753.97	38627.5	43575.4	46196.9	Not Found	Not Found	Not Found	Not Found	Not Found	Not Found	High	High	High	0.0001878	0.001274	2.19	29.27
[K].IGLPHSIKLSR.[R]	1xBiotin [K8]	2	4	Q14498-1	Q14498-1 [112-122]	Q14498-1 1xBiotin [K119]	RNA-binding protein 39 [OS=Homo sapiens]	1	1446.82	9.924	8.734	8.80678e-13	6.68696e-16	79.33	48.02	15.1	22.9	262	44.73	35.29	35.13	2026.29	4358.19	2247.78	2327.61	4798.74	3405.33	41914.2	38936.7	20109	Not Found	Not Found	Not Found	Not Found	Not Found	Not Found	High	High	High	0.0001878	0.0003203	2.3	41.03
[K].MAEESSSSSSSSSPTAATSQQQQLKNK.[S]	1xBiotin [K25]	2	2	Q13620-1	Q13620-1 [116-142]	Q13620-1 1xBiotin [K140]	Isoform 2 of Cullin-4B [OS=Homo sapiens]	1	3012.35	6.34	7.502	2.54365e-08	6.68696e-16	26.2	36.5	33.5	30.8	235.8	22.82	50.77	18.19	4318.65	6457.47	4576.25	8777.67	4203.78	3649.7	27379.8	39300.7	32217.6	Not Found	Peak Found	Not Found	Peak Found	Not Found	Not Found	High	High	Peak Found	0.001227	0.006215	3.83	30.28
[R].GLEVSKCEIAR.[F]	1xBiotin [K6]; 1xCarbamidomethyl [C7]	1	3	Q9BR76	Q9BR76 [326-336]	Q9BR76 1xBiotin [K331]	Coronin-1B [OS=Homo sapiens]	1	1487.73	5.942	0.813	8.90606e-08	0.388744	76.45	26.64	18.6	155.2	126.2	26.78	11.21	74.79	2901.6	2187.2	3765.37	19881	24236.5	24388.5	19696.1	2102.89	22372.1	Not Found	High	Peak Found	Peak Found	High	Peak Found	High	Not Found	Peak Found	0.0003031	0.001557	1.9	40.09
[R].LVVPASQCGSLIGKGGCK.[I]	1xBiotin [K18]; 2xCarbamidomethyl [C8; C17]	8	2	Q15366-1	Q15366-1 [102-119]	Q15366-1 1xBiotin [K119]	Poly(rC)-binding protein 2 [OS=Homo sapiens]	1	2057.03	4.306	1.632	3.27633e-05	0.268805	18.7	61.29	36.8	100	163.2	48.91	53.81	8.41	2125.39	2231.82	4748.28	10334.4	3317.36	6062.34	9892.54	10821.2	9151.16	Not Found	Not Found	Not Found	High	Peak Found	Peak Found	Peak Found	Peak Found	High	0.001227	0.005996	1.77	42.42
[R].VLGVPIIVQASQAEKNR.[A]	1xBiotin [K15]	3	5	Q14498-1	Q14498-1 [218-234]	Q14498-1 1xBiotin [K232]	RNA-binding protein 39 [OS=Homo sapiens]	1	2048.13	4.055	3.25	8.35267e-05	8.97074e-07	91.64	91.64	47.6	59.4	193	31.22	4	70.82	1989.51	3472.01	3796.36	4332.16	4255.46	4591.21	22783.6	14080.7	3670.9	Not Found	Not Found	Not Found	Not Found	Not Found	Not Found	High	High	Not Found	0.0001878	2.583e-06	3.41	51.55
[K].SPQVKPASTMGMGPLGKGAGPVPPGK.[V]	1xBiotin [K17]; 1xOxidation [M]	8	11	Q13428-1	Q13428-1 [503-528]	Q13428-1 1xBiotin [K519]	Treacle protein [OS=Homo sapiens]	1	2688.37	3.738	1.087	0.000281499	0.986767	67.86	27.95	53.9	117.9	128.2	54.15	17.04	41.53	11725.1	10293.3	3217.81	22525	27758.3	19927.6	43824.2	24482	20863.8	High	Peak Found	Not Found	High	High	High	High	High	High	0.0003031	0.00192	4.03	38.02
[R].TNGLTKPAALAAAPAKPGGAGGSK.[K]	1xBiotin [K6]	1	17	Q13619-1	Q13619-1 [18-41]	Q13619-1 1xBiotin [K23]	cullin-4A [OS=Homo sapiens]	0	2332.24	3.486	2.577	0.000774279	5.32134e-05	18.32	45.11	56.9	55.8	187.4	22.53	28.18	24.85	58879.2	61705.9	39602.9	57743.8	89490.7	55421.4	230592	194056	138044	High	High	High	High	High	High	High	High	High	0.0001878	3.774e-10	4.71	38.07
[K].YAKLEER.[T]	1xBiotin [K3]	2	4	O95218-1	O95218-1 [93-99]	O95218-1 1xBiotin [K95]	Zinc finger Ran-binding domain-containing protein 2 [OS=Homo sapiens]	1	1134.56	3.468	2.575	0.000808899	5.34859e-05	45.12	28.59	51.6	69.5	178.9	63.4	63.85	12.69	3095.05	10541.5	15153.1	14199	17591.7	3299.07	38531.2	30035.4	36556.3	Not Found	Peak Found	High	Peak Found	Peak Found	Not Found	High	High	High	0.001313	0.009766	1.65	32.46
[K].NKSILISSVASVHHANGLAK.[S]	1xBiotin [K2]	2	10	Q13620-1	Q13620-1 [141-160]	Q13620-1 1xBiotin [K142]	Isoform 2 of Cullin-4B [OS=Homo sapiens]	1	2272.22	3.43	5.47	0.000925275	6.68696e-16	140.36	104.2	62.4	66.1	171.5	96.44	82.99	97.92	143286	73470.6	2393.05	89839.5	77893.5	2811.91	491400	202059	26190.5	High	High	Not Found	High	High	Not Found	High	High	Peak Found	0.0001878	4.706e-09	5.34	41.7
[R].KGSFSALVGR.[T]	1xBiotin [K1]	1	6	Q13619-1	Q13619-1 [8-17]	Q13619-1 1xBiotin [K8]	cullin-4A [OS=Homo sapiens]	1	1247.66	3.201	2.548	0.00245707	6.90079e-05	9.73	4.33	55	69.1	176	20.67	1.06	4.53	89772	63659.1	96075.1	111335	112770	113697	287342	270418	295737	High	High	Peak Found	High	Peak Found	Peak Found	High	High	High	0.0001878	2.965e-05	3.11	42.21
[K].EMKTITGK.[T]	1xBiotin [K3]	1	1	O15144	O15144 [288-295]	O15144 1xBiotin [K290]	Actin-related protein 2/3 complex subunit 2 [OS=Homo sapiens]	1	1133.57	2.969	3.625	0.00653732	1.11954e-09	34.07	46.13	61.4	51.6	187	51.71	74.78	11.93	7643.94	3683.39	3072.25	8887.28	3095.06	2360.62	11385.8	9122.73	11218.9	High	Not Found	Not Found	Peak Found	Not Found	Not Found	Peak Found	Peak Found	Peak Found	0.002951	0.02751	1.73	32.16
[K].AKGLVPEDDTK.[E]	1xBiotin [K2]	2	1	Q15459	Q15459 [532-542]	Q15459 1xBiotin [K533]	splicing factor 3A subunit 1 [OS=Homo sapiens]	1	1398.69	2.932	1.162	0.00754028	0.983361	53.53	15.28	46	119	135	58.24	8.91	14.92	4258.15	3128.61	9176.45	10016.7	11977.7	11000.7	12482.9	11638.9	15385.6	Not Found	Not Found	Peak Found	Peak Found	High	Peak Found	Peak Found	Peak Found	Peak Found	0.001489	0.01198	1.87	34.9
[R].QGAKINEIR.[Q]	1xBiotin [K4]	8	9	Q15366-1	Q15366-1 [306-314]	Q15366-1 1xBiotin [K309]	Poly(rC)-binding protein 2 [OS=Homo sapiens]	1	1254.66	2.762	2.616	0.0159275	3.59e-05	36.08	16.34	77.2	61.6	161.2	22.15	5.72	26.96	18709.3	28811.4	27789.6	20525.9	22978.9	22196.8	51670	58068.2	84602.1	High	High	High	High	High	High	High	High	High	0.0001878	3.492e-05	2.86	34.03
[K].GKGPLPMEAIEK.[M]	1xBiotin [K2]; 1xOxidation [M7]	2	26	Q6P1N0	Q6P1N0 [64-75]	Q6P1N0 1xBiotin [K65]	Coiled-coil and C2 domain-containing protein 1A [OS=Homo sapiens]	1	1511.76	2.707	0.99	0.0199196	0.907873	26.2	12.04	46.6	127.3	126.1	40.63	7.3	11.35	168793	338539	411217	905583	925622	1.03512e+06	916485	847626	1.05698e+06	High	High	High	High	High	High	High	High	High	0.0001878	1.82e-05	3.29	37.42
[-].MKVELCSFSGYK.[I]	1xBiotin [K2]; 1xCarbamidomethyl [C6]	1	1	P83731	P83731 [1-12]	P83731 1xBiotin [K2]	60S ribosomal protein L24 [OS=Homo sapiens]	1	1674.77	2.682	2.526	0.021827	0.0056915	84.63	52.11	47.5	57.2	195.3	83.92	47.8	33.59	1995.13	7135.4	1745.61	4497.43	1853	2405.14	9540.23	8211.38	4680.98	Not Found	Peak Found	Not Found	Not Found	Not Found	Not Found	High	Peak Found	Not Found	0.0001878	0.001361	1.72	46.85
[R].KLAGILVEMTGK.[T]	1xBiotin [K1]; 1xOxidation [M9]	2	6	AGIA-AirID-DCAF15_mutant	AGIA-AirID-DCAF15_mutant [197-208]	AGIA-AirID-DCAF15_mutant 1xBiotin [K197]	AGIA-AirID-DCAF15_mutant	1	1501.81	2.618	1.262	0.0285436	0.900708	43.24	27.98	47.4	120.7	131.8	56.08	39.89	13.93	13598.9	5568.28	5594.23	14995	14243.1	6430.71	18916.7	15550.1	14577.5	High	Peak Found	Peak Found	Peak Found	High	Peak Found	High	High	Peak Found	0.001227	0.008104	1.67	43.95
[R].SGSISVKIIR.[H]	1xBiotin [K7]	1	3	Q8TF01	Q8TF01 [724-733]	Q8TF01 1xBiotin [K730]	Arginine/serine-rich protein PNISR [OS=Homo sapiens]	1	1285.73	2.568	2.045	0.0341898	0.00862585	41.09	13.77	62.2	78.1	159.7	65.33	19.32	15.68	2208.37	12029.9	8696.07	8145.85	10918.8	12037	22968.3	17033.1	22333.9	Not Found	Peak Found	Peak Found	Peak Found	Peak Found	Peak Found	High	High	High	0.0001878	0.0006245	2.45	42.28
[R].GKAVGPASILK.[E]	1xBiotin [K2]	2	1	O95218-1	O95218-1 [136-146]	O95218-1 1xBiotin [K137]	Zinc finger Ran-binding domain-containing protein 2 [OS=Homo sapiens]	1	1266.72	2.544	2.128	0.037278	0.0041408	19.5	28.36	61.8	80.1	158.1	18.7	13.99	23.59	20154.2	20210.4	27511.4	20987.5	26185.3	27613.3	51691.1	44662.7	70002.3	Peak Found	Peak Found	Peak Found	Peak Found	Peak Found	Peak Found	Peak Found	Peak Found	High	0.0001878	0.0006018	2.67	41.71
[R].LDPFADGGKTPDPK.[M]	1xBiotin [K]	1	45	O75533-1	O75533-1 [133-146]	O75533-1 1xBiotin [K]	splicing factor 3B subunit 1 [OS=Homo sapiens]	1	1683.8	2.443	2.126	0.0523274	0.00414651	6.19	6.19	65.3	75.1	159.6	6.42	8.49	2.51	712543	804491	789819	907720	784189	916047	1.9296e+06	1.84906e+06	1.93412e+06	High	High	High	High	High	High	High	High	High	0.0001878	2.299e-07	4.41	41.31
[K].SGPTVTKVVTVVTTK.[K]	1xBiotin [K7]	1	23	Q7L014	Q7L014 [257-271]	Q7L014 1xBiotin [K263]	probable ATP-dependent RNA helicase DDX46 [OS=Homo sapiens]	1	1742.97	2.23	2.214	0.119544	0.00191844	34.21	34.21	70.8	71.3	157.9	30.19	34.24	16.2	54944.6	59305.5	31926.9	55340.3	69438	33565.5	122531	129618	94255.7	High	High	High	High	High	High	High	High	High	0.0001878	1.659e-07	4.12	46.71
[K].INAKLNYVPLEK.[Q]	1xBiotin [K4]	1	26	Q7L014	Q7L014 [904-915]	Q7L014 1xBiotin [K907]	probable ATP-dependent RNA helicase DDX46 [OS=Homo sapiens]	1	1627.89	2.213	1.936	0.125648	0.0231256	11.62	12.96	69	78.2	152.7	15.74	18.84	21.18	373148	386704	285651	459942	422973	315136	890466	825756	582614	High	High	High	High	High	High	High	High	High	0.0001878	2.172e-07	4.39	45.51
[R].SPAKTIAPQNAPR.[D]	1xBiotin [K4]	4	5	Q9NYF8-1	Q9NYF8-1 [300-312]	Q9NYF8-1 1xBiotin [K303]	Bcl-2-associated transcription factor 1 [OS=Homo sapiens]	1	1576.83	2.212	1.824	0.125648	0.0726166	14.2	15.67	65.7	89.1	145.3	17.22	13.85	12.61	4889.25	5357.66	6765.61	7755.61	5892.9	7266	11160.6	11851.5	14145.2	Peak Found	Peak Found	High	High	Peak Found	Peak Found	High	High	High	0.0001878	0.0006195	2.14	32.3
[K].GLWMPLGKEVK.[V]	1xBiotin [K8]; 1xOxidation [M4]	1	4	Q8TA86	Q8TA86 [91-101]	Q8TA86 1xBiotin [K98]	retinitis pigmentosa 9 protein [OS=Homo sapiens]	1	1499.77	2.033	2.05	0.233811	0.00844592	35.66	8.42	75.4	71.2	153.4	27.55	3.33	15.23	11803.5	11067.5	6764.35	10439.2	11032.1	10402.8	22616.8	22504.6	17091.9	Peak Found	Peak Found	Peak Found	High	High	High	Peak Found	High	Peak Found	0.0001878	0.0001646	2.01	48.37
[R].GFVPEKNFR.[V]	1xBiotin [K6]	1	4	Q9Y2W1	Q9Y2W1 [514-522]	Q9Y2W1 1xBiotin [K519]	Thyroid hormone receptor-associated protein 3 [OS=Homo sapiens]	1	1319.66	2.028	1.733	0.234869	0.105599	16	3.89	71.5	83.6	144.9	57.98	4.12	1.96	2745.83	11495.8	10255.5	11996.8	11532.5	12521.9	20795.3	21136.2	20324.6	High	Peak Found	Peak Found	Peak Found	Peak Found	High	High	Peak Found	High	0.001384	0.01042	1.28	42.81
[R].YTPSQQGVAFNSGAKQR.[V]	1xBiotin [K15]	1	7	Q13573	Q13573 [179-195]	Q13573 1xBiotin [K193]	SNW domain-containing protein 1 [OS=Homo sapiens]	1	2064.99	2.008	1.179	0.245199	0.967516	68.87	34.87	60.2	119	120.8	59.26	20.72	30.87	2055.43	7679.13	4532.62	6247.71	9370.89	8962.16	13329.9	7368.81	9101.78	High	High	High	High	High	High	High	Peak Found	Peak Found	0.0001878	2.204e-05	3.82	35.48
[K].TLAEKSR.[G]	1xBiotin [K5]	2	7	O95218-1	O95218-1 [55-61]	O95218-1 1xBiotin [K59]	Zinc finger Ran-binding domain-containing protein 2 [OS=Homo sapiens]	1	1030.53	2.007	2.002	0.245199	0.0129041	8.23	9.46	73.7	75.2	151.2	15.74	17.61	13.48	19498.7	18885.6	24918.5	19895.8	18937.5	25952.5	40015.1	37911.8	48641.4	High	High	High	High	Peak Found	Peak Found	High	High	High	0.001227	0.006738	1.83	27.21
[K].AASVPVKGSLGQGTAPVLPGK.[T]	1xBiotin [K7]	8	1	Q13428-1	Q13428-1 [726-746]	Q13428-1 1xBiotin [K732]	Treacle protein [OS=Homo sapiens]	1	2160.18	1.972	1.104	0.278207	0.995343	19.97	2.48	63.1	112.5	124.4	21.18	8.04	7.98	2997.24	2224.71	2029.18	4511	3910.13	3966.32	4388.2	4979.15	4316.02	Not Found	Not Found	Not Found	Peak Found	High	Not Found	Peak Found	Peak Found	Not Found	0.001227	0.006641	1.85	43.84
[K].AFSIGKMSTAK.[R]	1xBiotin [K6]; 1xOxidation [M7]	2	7	O15042	O15042 [83-93]	O15042 1xBiotin [K88]	U2 snRNP-associated SURP motif-containing protein [OS=Homo sapiens]	1	1382.68	1.969	1.639	0.278633	0.200471	32.28	26.13	85.2	81.4	133.4	23.83	4.01	22.17	8207.32	12769.7	12979.7	11477.9	12394.3	12192.9	16466.2	19990	25554.8	High	High	High	High	High	Peak Found	High	Peak Found	High	0.0001878	0.0003655	2.09	37.35
[K].SGKWEGLVYAPPGK.[E]	1xBiotin [K3]	1	4	Q9Y2W1	Q9Y2W1 [468-481]	Q9Y2W1 1xBiotin [K470]	Thyroid hormone receptor-associated protein 3 [OS=Homo sapiens]	1	1714.86	1.967	1.984	0.278633	0.0320044	54.25	54.25	75.8	75.1	149.1	34.61	4	50.4	5499.91	4621.23	2628.92	4581.76	4707.26	4348.67	12415.8	9089.94	3934.1	Peak Found	Peak Found	Not Found	High	High	Not Found	High	High	Not Found	0.001227	0.007804	2.21	48.29
[R].KDAFADAVQR.[A]	1xBiotin [K1]	1	9	Q92945	Q92945 [71-80]	Q92945 1xBiotin [K71]	Far upstream element-binding protein 2 [OS=Homo sapiens]	1	1346.65	1.956	1.322	0.283644	0.791003	10.46	9.44	67.8	99.7	132.5	13.77	5.62	6.93	12291.7	10717.9	14123.8	19420	17397.4	18087.2	22343	24038.6	25672.8	High	High	High	High	High	High	High	High	High	0.0001878	2.858e-05	3.01	37.1
[K].IAKTHEDIEAQIR.[E]	1xBiotin [K3]	2	1	O75533-1	O75533-1 [4-16]	O75533-1 1xBiotin [K6]	splicing factor 3B subunit 1 [OS=Homo sapiens]	1	1749.9	1.932	1.387	0.302683	0.693764	52.23	51.44	69.4	96.6	134	33.88	34.37	50.57	4293.23	4662.06	2299.63	6526.21	3177.52	5980.5	2878.03	8295.06	9280.86	Not Found	Not Found	Not Found	Peak Found	Not Found	Peak Found	Not Found	High	Peak Found	0.003345	0.0343	1.67	35.13
[R].KGAAPAPPR.[K]	1xBiotin [K1]	8	1	Q13428-1	Q13428-1 [449-457]	Q13428-1 1xBiotin [K449]	Treacle protein [OS=Homo sapiens]	1	1090.58	1.924	1.617	0.303764	0.269117	49.36	16.7	72.5	86.9	140.6	50.45	8.05	19.44	4716.47	6234.49	12043.4	7481.67	6813.85	8007.54	9076.42	13460.9	12098.5	Peak Found	Peak Found	Peak Found	Peak Found	Peak Found	Peak Found	High	Peak Found	Peak Found	0.0012	0.005834	2.24	25.67
[K].CKPNQTRTYDPEGFKK.[R]	1xBiotin [K2]; 1xCarbamidomethyl [C1]	2	3	Q8NFP7	Q8NFP7 [3-18]	Q8NFP7 1xBiotin [K4]	Diphosphoinositol polyphosphate phosphohydrolase 3-alpha [OS=Homo sapiens]	2	2195.04	1.924	2.047	0.303764	0.00861508	20.39	22.06	77.3	72.4	150.3	13.57	12.8	21.3	33136.9	32368	25644.5	24425.7	30317.9	31149.9	63768.9	62963.4	42562.3	High	High	Peak Found	Peak Found	Peak Found	Peak Found	High	Peak Found	Peak Found	0.001947	0.01592	3.41	36.6
[K].GKGPLPMEAIEK.[M]	1xBiotin [K2]	2	27	Q6P1N0	Q6P1N0 [64-75]	Q6P1N0 1xBiotin [K65]	Coiled-coil and C2 domain-containing protein 1A [OS=Homo sapiens]	1	1495.76	1.917	0.755	0.310849	0.194329	4.07	8.77	54.6	141.2	104.2	2.27	4.19	8.05	614678	643165	628274	1.56151e+06	1.69774e+06	1.62507e+06	1.36179e+06	1.19926e+06	1.17845e+06	High	High	High	High	High	High	High	High	High	0.0001878	1.077e-05	3.98	44.02
[K].LKMAPVPLDDSNRPASLTK.[D]	1xBiotin [K2]; 1xOxidation [M3]	4	15	Q9NYF8-1	Q9NYF8-1 [549-567]	Q9NYF8-1 1xBiotin [K550]	Bcl-2-associated transcription factor 1 [OS=Homo sapiens]	1	2295.18	1.889	1.784	0.343619	0.0726166	9.12	16.57	76	80.5	143.5	8.58	16.94	5.98	16583.2	14951	14009	15826.1	18769.5	13359.7	28237.5	29870.4	26500.5	High	High	High	High	High	High	High	High	High	0.0001878	1.589e-05	2.86	38.72
[K].TPALKMSVSK.[R]	1xBiotin [K5]; 1xOxidation [M6]	4	2	Q7Z4V5	Q7Z4V5 [159-168]	Q7Z4V5 1xBiotin [K163]	Hepatoma-derived growth factor-related protein 2 [OS=Homo sapiens]	1	1303.67	1.85	1.107	0.377548	0.99684	51.01	12.08	64.9	115	120.1	48.26	26.85	24.98	3854.55	11597.6	9146.94	9820.32	16212.1	16639.6	18420.2	11098.6	16920	Not Found	Peak Found	Peak Found	Peak Found	High	Peak Found	Peak Found	Peak Found	High	0.002951	0.02635	2.22	32.44
[K].GSETPGATPGSKIWDPTPSHTPAGAATPGR.[G]	1xBiotin [K12]	1	1	O75533-1	O75533-1 [241-270]	O75533-1 1xBiotin [K252]	splicing factor 3B subunit 1 [OS=Homo sapiens]	1	3127.49	1.837	1.875	0.387187	0.165925	66.94	108.7	75.6	45.3	179.1	42.37	54.59	54.99	4551.05	1856.37	3135.38	1866.2	4458.17	1879.16	8360.42	7429.07	2230.94	Not Found	Not Found	Not Found	Not Found	Not Found	Not Found	Peak Found	High	Not Found	0.002455	0.02211	2.09	41.17
[K].LKMAPVPLDDSNRPASLTK.[D]	1xBiotin [K2]	4	6	Q9NYF8-1	Q9NYF8-1 [549-567]	Q9NYF8-1 1xBiotin [K550]	Bcl-2-associated transcription factor 1 [OS=Homo sapiens]	1	2279.19	1.834	1.641	0.387187	0.199546	69.88	24.34	75.9	84.9	139.2	63.09	41.48	33.1	22219.4	16930.4	4391.69	21277.6	18924.4	8593.81	31048.5	32148.4	16413.8	High	High	Not Found	High	High	Peak Found	High	High	Peak Found	0.0001878	5.807e-05	3.32	42.1
[R].KGAAPAPPGK.[T]	1xBiotin [K1]	8	9	Q13428-1	Q13428-1 [384-393]	Q13428-1 1xBiotin [K384]	Treacle protein [OS=Homo sapiens]	1	1119.6	1.799	1.672	0.425558	0.164814	26.4	36.19	81.1	96.7	122.2	23.35	16.83	22.83	9436.96	12616	15232	11155.5	15036.1	15330.3	18655.8	19008.2	27404.4	High	High	High	High	High	High	High	High	High	0.0001878	0.0002167	2.53	24.7
[R].GPPPKLIPVSGK.[L]	1xBiotin [K5]	1	3	Q9BRK4	Q9BRK4 [122-133]	Q9BRK4 1xBiotin [K126]	Leucine zipper putative tumor suppressor 2 [OS=Homo sapiens]	1	1415.81	1.779	1.585	0.451593	0.275255	15.98	28.86	83.6	83.7	132.7	12.02	37.97	11.03	10121.1	12055	12849	10582.9	12074.6	20759.2	18849.1	22860.2	19135.4	Peak Found	Peak Found	Peak Found	High	High	High	Peak Found	Peak Found	Peak Found	0.001855	0.01515	1.94	41.34
[K].SPQVKPASTMGMGPLGKGAGPVPPGK.[V]	1xBiotin [K17]; 2xOxidation [M10; M12]	8	16	Q13428-1	Q13428-1 [503-528]	Q13428-1 1xBiotin [K519]	Treacle protein [OS=Homo sapiens]	1	2704.36	1.765	1.249	0.46988	0.910717	39.07	31.11	71.8	101.5	126.7	3.82	21.2	31.34	18786.9	17436.9	17880.4	21020.9	25281.8	31996.1	31564.4	23247	43712.6	High	High	High	High	High	High	High	High	High	0.0001878	0.0001233	3.5	34.89
[K].ILEDVVGVPEKK.[V]	1xBiotin [K]	2	8	Q9ULW0	Q9ULW0 [466-477]	Q9ULW0 1xBiotin [K]	Targeting protein for Xklp2 [OS=Homo sapiens]	1	1551.85	1.73	0.704	0.516091	0.082485	87.49	48.48	68.1	114.2	117.7	92.91	42.36	34.39	1939.45	22502.4	9222.99	15478.6	11490.3	25961.2	16180.7	15952.6	8083.45	Not Found	High	High	High	High	High	High	High	High	0.0001878	8.05e-05	2.77	43.88
[R].KGAAPTPPGK.[T]	1xBiotin [K1]	8	3	Q13428-1	Q13428-1 [909-918]	Q13428-1 1xBiotin [K909]	Treacle protein [OS=Homo sapiens]	1	1149.61	1.699	1.389	0.567943	0.648051	32.78	27.09	76.5	93.6	129.9	22.83	3.74	31.3	6958.69	8497.17	10942.2	10400	10272.7	11011.7	11801.8	14440.9	21425.9	Peak Found	Peak Found	Peak Found	High	Peak Found	High	Peak Found	High	Peak Found	0.0003031	0.001956	2.13	25.12
[K].LHQSPVPVTPKSIQR.[T]	1xBiotin [K11]	2	2	Q96AV8	Q96AV8 [853-867]	Q96AV8 1xBiotin [K863]	Transcription factor E2F7 [OS=Homo sapiens]	1	1913.04	1.667	2.036	0.622268	0.0235606	93.31	71.16	59.6	78.4	162	45.04	31.45	54.76	3345.47	6448.77	2955.69	2722.32	5281.77	4399.76	10752.5	9088.92	2882.12	Not Found	High	Not Found	Not Found	High	Not Found	Peak Found	Peak Found	Not Found	0.0001878	0.0007252	2.62	35.88
[K].MPEMNIKAPK.[I]	1xBiotin [K7]	1	2	Q09666-1	Q09666-1 [936-945]; [2569-2578]; [2697-2706]; [2953-2962]; [3081-3090]; [3209-3218]; [3661-3670]; [3863-3872]; [3991-4000]; [4247-4256]; [4375-4384]; [4449-4458]	Q09666-1 1xBiotin [K942]; 1xBiotin [K2575]; 1xBiotin [K2703]; 1xBiotin [K2959]; 1xBiotin [K3087]; 1xBiotin [K3215]; 1xBiotin [K3667]; 1xBiotin [K3869]; 1xBiotin [K3997]; 1xBiotin [K4253]; 1xBiotin [K4381]; 1xBiotin [K4455]	Neuroblast differentiation-associated protein AHNAK [OS=Homo sapiens]	1	1384.68	1.66	0.799	0.626767	0.478238	41.91	34.83	60	136.5	103.5	39.51	31.6	17.73	4542.79	2532.92	2296.5	5760.09	6752.98	3470.51	5392.59	4366.78	3811.81	High	Not Found	Not Found	Peak Found	Peak Found	High	Peak Found	Peak Found	Not Found	0.0001878	0.000469	2.24	40.12
[K].AAFQYGIKMSEGR.[K]	1xBiotin [K8]	1	8	Q13123	Q13123 [502-514]	Q13123 1xBiotin [K509]	Protein Red [OS=Homo sapiens]	1	1683.8	1.605	1.168	0.70153	0.975999	68.08	20.69	76.9	99.6	123.5	48.19	7.99	33.13	1856.6	5009.97	5547.67	6426.3	7391.64	6486.39	8042.91	8636.26	4349.91	High	High	High	High	High	High	High	High	Peak Found	0.0001878	8.867e-05	2.81	43.99
[K].SKLEVGR.[I]	1xBiotin [K2]	1	1	P41223	P41223 [124-130]	P41223 1xBiotin [K125]	Protein BUD31 homolog [OS=Homo sapiens]	1	1014.54	1.6	1.349	0.70153	0.734055	29.15	11.75	70.3	97.2	132.5	28.48	5.78	10.46	10172.8	10344.4	16312.3	13104.2	14289.5	14653	16278.4	19768.4	19478.9	Peak Found	Peak Found	Peak Found	Peak Found	High	Peak Found	Peak Found	Peak Found	Peak Found	0.001771	0.01406	1.98	32.87
[K].EGKVIDHTPVEK.[L]	1xBiotin [K3]	1	2	Q96T58	Q96T58 [887-898]	Q96T58 1xBiotin [K889]	Msx2-interacting protein [OS=Homo sapiens]	1	1577.8	1.577	1.476	0.759925	0.459437	35.96	35.09	82.7	87.7	129.5	19.07	4.98	25.72	13689.1	10369.2	15266.8	14514	14639.3	13359.9	21426.2	27537.5	16355.6	Peak Found	Peak Found	Peak Found	High	Peak Found	Peak Found	Peak Found	High	Peak Found	0.0012	0.005444	1.82	30.85
[R].IKGPNAVQLVK.[T]	1xBiotin [K2]	3	28	Q7Z6Z7	Q7Z6Z7 [1916-1926]	Q7Z6Z7 1xBiotin [K1917]	E3 ubiquitin-protein ligase HUWE1 [OS=Homo sapiens]	1	1392.8	1.558	1.099	0.785991	0.995106	6.66	10.73	77.7	105.2	117.1	5.61	10	5.34	2.16908e+06	2.34196e+06	2.42279e+06	3169380	3.09249e+06	3.70234e+06	3.53085e+06	3.39853e+06	3.77422e+06	High	High	High	High	High	High	High	High	High	0.0001878	5.245e-06	3.39	39.81
[R].EQKVYYSYSQISHK.[H]	1xBiotin [K3]	1	6	Q9UBB9-1	Q9UBB9-1 [275-288]	Q9UBB9-1 1xBiotin [K277]	Tuftelin-interacting protein 11 [OS=Homo sapiens]	1	1985.94	1.553	1.595	0.7946	0.399252	15.72	27.82	85.1	82.8	132.1	19.2	47.18	7.15	4862.88	3325.86	4572.9	4452.23	1875.61	5480.63	7279.92	6348.65	7101.8	High	High	Peak Found	Not Found	High	High	High	High	Peak Found	0.0001878	0.0004786	2.51	37.64
[K].SVLADQGKSFATASHR.[N]	1xBiotin [K8]	3	2	Q9NYF8-1	Q9NYF8-1 [414-429]	Q9NYF8-1 1xBiotin [K421]	Bcl-2-associated transcription factor 1 [OS=Homo sapiens]	1	1900.93	1.538	2.214	0.820901	0.00191844	68.31	27.51	92.8	64.5	142.7	66.46	10.23	56.67	10425.4	11561.7	1886.24	7411.76	6109.83	7243.54	16035.5	16472.4	4238.09	High	Peak Found	Not Found	Peak Found	Peak Found	Peak Found	Peak Found	High	Not Found	0.0001878	1.158e-05	2.68	37.11
[K].VETAITKVR.[T]	1xBiotin [K7]	1	7	Q15061	Q15061 [385-393]	Q15061 1xBiotin [K391]	WD repeat-containing protein 43 [OS=Homo sapiens]	1	1242.69	1.531	1.404	0.825706	0.61244	29.2	25.91	83.8	87.9	128.3	20.09	22.29	23.95	8097.91	7127.8	10472.6	8486.74	7518.01	11432.4	12396	9954.91	16045.7	High	High	High	High	High	Peak Found	High	Peak Found	High	0.0001878	0.0003711	2.19	35.31
[R].IIAHSNQKSAAGYPDYYCK.[W]	1xBiotin [K8]; 1xCarbamidomethyl [C18]	2	12	O14646	O14646 [394-412]	O14646 1xBiotin [K401]	Chromodomain-helicase-DNA-binding protein 1 [OS=Homo sapiens]	1	2412.11	1.528	1.57	0.825706	0.295104	8.18	4.58	83.5	84.4	132.1	6.26	4.31	4.3	71254.4	78409.4	69882.5	72020.6	74061.6	68021.7	112704	106811	116348	High	High	High	High	High	High	High	High	High	0.0001878	1.573e-06	4.81	35.09
[R].GPPASSPAPAPKFSPVTPK.[F]	1xBiotin [K12]	2	3	Q15942	Q15942 [254-272]	Q15942 1xBiotin [K265]	Zyxin [OS=Homo sapiens]	1	2059.07	1.527	0.901	0.825706	0.757939	39.69	23.61	75.4	126.4	98.2	29.67	14.83	20.7	2774.6	5161.85	4434.53	7431.74	6061.84	8173.07	5459.27	5773.6	7884.37	Not Found	Peak Found	Peak Found	High	High	High	Peak Found	Peak Found	Peak Found	0.0003031	0.001747	2.54	40.92
[K].NVLCSACSGQGGKSGAVQK.[C]	1xBiotin [K13]; 2xCarbamidomethyl [C4; C7]	1	32	O60884	O60884 [140-158]	O60884 1xBiotin [K152]	DnaJ homolog subfamily A member 2 [OS=Homo sapiens]	1	2133.98	1.527	1.085	0.825706	0.98465	15.32	10.71	76.3	107.3	116.4	6.99	4.81	13.04	372152	413658	426075	596286	543039	582263	654724	509387	631465	High	High	High	High	High	High	High	High	High	0.0001878	2.915e-09	5.26	32.3
[K].VSEGGWTKVEYR.[K]	1xBiotin [K8]	1	1	Q9NYL2	Q9NYL2 [763-774]	Q9NYL2 1xBiotin [K770]	mitogen-activated protein kinase kinase kinase 20 [OS=Homo sapiens]	1	1636.78	1.522	1.144	0.830164	0.983361	22.82	19.07	74.1	113.1	112.8	26.31	13.55	12.66	2465.38	2714.06	3961.18	4459.55	4144.43	3403.34	4120.47	5101.57	4131.31	Not Found	Not Found	Peak Found	Peak Found	High	Not Found	Not Found	Peak Found	Not Found	0.001384	0.0104	1.21	41.98
[R].MTNEALHKGCSLKVLADSER.[Y]	2xBiotin [K8; K13]; 1xCarbamidomethyl [C10]; 1xOxidation [M1]	3	3	AGIA-AirID-DCAF15_mutant	AGIA-AirID-DCAF15_mutant [910-929]	AGIA-AirID-DCAF15_mutant 2xBiotin [K917; K922]	AGIA-AirID-DCAF15_mutant	2	2727.27	1.521	1.803	0.831309	0.149027	67.33	46.06	79.1	78.8	142.1	112.15	5.21	74.58	16025.6	2717.55	2211.14	2494.19	2704.93	2754.44	13302.9	3362.47	4877.86	High	Not Found	Not Found	Not Found	Not Found	Not Found	Peak Found	Not Found	Not Found	0.0001878	7.9e-05	3.29	44.97
[R].VLGPKIEAVQK.[V]	1xBiotin [K5]	4	17	Q7Z4V5	Q7Z4V5 [550-560]	Q7Z4V5 1xBiotin [K554]	Hepatoma-derived growth factor-related protein 2 [OS=Homo sapiens]	1	1407.8	1.516	1.264	0.833283	0.900708	14.14	13.3	79.1	101.1	119.8	13.31	18.03	6.38	38022.9	36125.5	46173.6	35445.9	48627.5	50086.3	63325	56194.4	57644.6	High	High	High	High	High	High	High	High	High	0.0001878	4.184e-05	2.81	39.34
[K].SPAFALKNR.[I]	1xBiotin [K7]	2	9	Q9ULW0	Q9ULW0 [486-494]	Q9ULW0 1xBiotin [K492]	Targeting protein for Xklp2 [OS=Homo sapiens]	1	1229.65	1.509	1.096	0.83855	0.994736	17.4	11.06	77.2	106.3	116.5	16.63	8.54	9.54	13030.8	15102.1	18130.9	19691.9	23239	20805.3	21094.4	22795	25470.2	High	High	High	High	High	High	High	High	High	0.0001878	0.0002848	2.63	39.43
[K].SAKNPER.[W]	1xBiotin [K3]	1	1	Q96P70	Q96P70 [901-907]	Q96P70 1xBiotin [K903]	Importin-9 [OS=Homo sapiens]	1	1027.5	1.492	1.114	0.872519	0.995343	39.6	45.25	81.8	103.3	115	38.13	58.24	25.78	5643.67	4587.15	2472.75	2049.86	5793.96	8257.73	6451.61	5016.17	8420.61	High	Peak Found	Not Found	Not Found	Peak Found	Peak Found	Peak Found	Peak Found	Peak Found	0.001227	0.006455	1.75	20.9
[R].LQLKPR.[ST]	1xBiotin [K4]	3	3	Q15056-1	Q15056-1 [211-216]	Q15056-1 1xBiotin [K214]	Eukaryotic translation initiation factor 4H [OS=Homo sapiens]	0	980.571	1.481	1.124	0.892192	0.995343	33.75	33.75	79	104.1	117	29.28	26.32	37.81	8515.34	13631	15684	17970.2	12241.9	21127.4	10948	24786.3	20190	Peak Found	Peak Found	Peak Found	Peak Found	High	High	Peak Found	High	Peak Found	0.001384	0.01143	1.43	36.04
[R].HAKEVLK.[K]	1xBiotin [K3]	2	3	Q86VM9	Q86VM9 [307-313]	Q86VM9 1xBiotin [K309]	Zinc finger CCCH domain-containing protein 18 [OS=Homo sapiens]	1	1050.58	1.478	0.949	0.893539	0.819912	12.5	12.5	71.1	117.5	111.4	13.79	20.08	4.73	7269.92	7108.73	9049.29	8369.37	12007.4	12290.8	11438.5	10506.2	11391.7	Peak Found	Peak Found	Peak Found	High	Peak Found	High	High	Peak Found	Peak Found	0.001572	0.01339	2.13	25.76
[R].YKSTTSVSEEDVSSR.[Y]	1xBiotin [K2]	1	7	Q96IZ0	Q96IZ0 [226-240]	Q96IZ0 1xBiotin [K227]	PRKC apoptosis WT1 regulator protein [OS=Homo sapiens]	1	1900.86	1.477	1.22	0.893539	0.954283	41.69	40.93	75.9	101	123.1	33.75	14.42	46.86	3336.77	6834.33	5788.21	6033.25	7698.69	7951.88	3542.76	9390.58	10094.9	Peak Found	High	High	Peak Found	High	High	High	High	High	0.0001878	0.0006957	2.46	31.74
[R].SKTADVTSLFGGEDTSR.[S]	1xBiotin [K2]	1	6	O00443	O00443 [612-628]	O00443 1xBiotin [K613]	phosphatidylinositol 4-phosphate 3-kinase C2 domain-containing subunit alpha [OS=Homo sapiens]	1	1996.93	1.473	1.411	0.897169	0.648051	56.84	56.84	85.3	89.1	125.6	5.63	11.02	59.71	4511.38	4207.43	4707.53	4754.45	4709.53	3883.63	9190.2	6643.29	2130.27	High	High	Not Found	High	High	Not Found	High	High	Not Found	0.0001878	2.908e-05	2.92	48.68
[K].TEVNSGFFYKSAEER.[E]	1xBiotin [K10]	2	3	P40227-1	P40227-1 [242-256]	P40227-1 1xBiotin [K251]	T-complex protein 1 subunit zeta [OS=Homo sapiens]	1	1989.9	1.466	1.079	0.902209	0.998079	32.79	28.68	75	109.1	115.9	41.07	30.31	12.6	2635.34	5464.99	3054.44	4440.14	2497.34	4578.43	4940.49	4719.31	3864.54	Not Found	High	Peak Found	High	Not Found	Not Found	High	Peak Found	Not Found	0.0001878	0.000337	2.18	45.35
[K].MPKFSMPGFK.[AG]	1xBiotin [K3]; 2xOxidation [M1; M6]	1	1	Q09666-1	Q09666-1 [882-891]; [1259-1268]; [1387-1396]; [1515-1524]; [1717-1726]; [2053-2062]; [2248-2257]; [2515-2524]; [2643-2652]; [2899-2908]; [3027-3036]; [3607-3616]; [3809-3818]; [4065-4074]; [4193-4202]; [4321-4330]; [4657-4666]; [4785-4794]	Q09666-1 1xBiotin [K884]; 1xBiotin [K1261]; 1xBiotin [K1389]; 1xBiotin [K1517]; 1xBiotin [K1719]; 1xBiotin [K2055]; 1xBiotin [K2250]; 1xBiotin [K2517]; 1xBiotin [K2645]; 1xBiotin [K2901]; 1xBiotin [K3029]; 1xBiotin [K3609]; 1xBiotin [K3811]; 1xBiotin [K4067]; 1xBiotin [K4195]; 1xBiotin [K4323]; 1xBiotin [K4659]; 1xBiotin [K4787]	Neuroblast differentiation-associated protein AHNAK [OS=Homo sapiens]	1	1427.65	1.455	1.079	0.918219	0.984305	2.52	15.8	78	108.4	113.5	6.26	24.56	7.18	6847.33	6950.25	7669.83	6380.54	10488.4	9655.4	11318.1	9940.41	10112.2	Peak Found	Peak Found	Peak Found	Peak Found	Peak Found	High	Peak Found	Peak Found	Peak Found	0.001572	0.01247	1.89	39.05
[K].SNYKMMFVK.[S]	1xBiotin [K4]; 2xOxidation [M5; M6]	1	16	O00193	O00193 [171-179]	O00193 1xBiotin [K174]	Small acidic protein [OS=Homo sapiens]	1	1405.63	1.444	1.495	0.927176	0.433115	14.25	14.7	82.4	87.1	130.5	9.39	13.75	7.74	29058.6	29140.3	34100.7	28059.5	36630	30807.5	41961.9	46123.4	48994	High	High	High	High	High	High	High	High	High	0.0001878	0.0008226	2.38	38.63
[-].MMKTEPR.[G]	1xAcetyl [N-Term]; 1xBiotin [K3]	1	2	Q96SB3	Q96SB3 [1-7]	Q96SB3 1xAcetyl [N-Term]; 1xBiotin [K3]	Neurabin-2 [OS=Homo sapiens]	1	1160.53	1.434	0.854	0.939085	0.644325	30.13	40.77	70.6	120.3	109.1	17.38	32.15	25.51	4191.63	4109	5537.29	10342.5	7146.38	5496.81	7941.54	4695.61	6476.55	Not Found	Peak Found	Peak Found	Peak Found	Peak Found	High	Peak Found	Peak Found	High	0.001227	0.007539	1.19	40.77
[K].ETLHKTMVTR.[F]	1xBiotin [K5]	4	5	P98175-1	P98175-1 [916-925]	P98175-1 1xBiotin [K920]	RNA-binding protein 10 [OS=Homo sapiens]	1	1441.73	1.406	1.052	0.978963	0.967516	15.32	16.4	88	101.1	110.9	12.46	16.48	8.36	11165.3	11162.6	8915.62	12818.3	12693.2	16779.1	15694.5	13349.2	14072.8	Peak Found	Peak Found	Peak Found	High	High	High	High	Peak Found	High	0.0001878	0.001309	2.18	31.97
[K].SLLKTASLSGR.[T]	1xBiotin [K4]	4	3	Q9NTX5	Q9NTX5 [10-20]	Q9NTX5 1xBiotin [K13]	Ethylmalonyl-CoA decarboxylase [OS=Homo sapiens]	1	1358.75	1.404	1.519	0.978963	0.403906	9.15	30.43	91.9	82.6	125.5	11.59	64.86	12.27	8651.02	9219.75	10788	1861.25	10372.7	8284.07	12148.9	12584.8	15168.2	High	High	Peak Found	Not Found	High	Peak Found	Peak Found	Peak Found	Peak Found	0.0001878	5.217e-05	2.57	41.09
[K].LKMEDIK.[E]	1xBiotin [K2]	2	6	Q96T51	Q96T51 [622-628]	Q96T51 1xBiotin [K623]	RUN and FYVE domain-containing protein 1 [OS=Homo sapiens]	1	1102.56	1.4	0.692	0.978963	0.0676189	41.81	46.37	78.7	110.3	111	20.22	44.88	35.22	23543	18489.6	27908.1	32967.6	26613.9	60387.1	39081.1	18414.8	33193.6	Peak Found	High	High	High	High	High	Peak Found	Peak Found	High	0.0003031	0.003012	2.54	36.13
[R].CTKIINADSEDPK.[Y]	1xBiotin [K3]; 1xCarbamidomethyl [C1]	1	7	P35998	P35998 [98-110]	P35998 1xBiotin [K100]	26S proteasome regulatory subunit 7 [OS=Homo sapiens]	1	1716.79	1.398	3.905	0.978963	6.30358e-09	108.92	132.76	113.5	21.9	164.6	42.75	44.3	73.51	12005.1	4730.39	11125.2	4297.61	2149.53	2083.42	16780.1	16133.4	1754.32	High	High	High	High	Not Found	High	High	High	Not Found	0.0001878	0.0009543	2.24	34.63
[K].GTVLIKTAEELMNFSK.[G]	1xBiotin [K6]	3	2	P50990	P50990 [255-270]	P50990 1xBiotin [K260]	T-complex protein 1 subunit theta [OS=Homo sapiens]	1	2007.03	1.394	1.386	0.978963	0.702237	43.44	43.25	81.6	98.5	120	90.5	25.73	68.22	10162.7	2220.72	2529.25	3053.08	2233.01	3789.08	10016	3720.47	3095.75	High	Not Found	Not Found	Peak Found	Not Found	Not Found	High	Not Found	Not Found	0.0003031	0.003086	2.07	62.96
[R].WSNAKMEIATK.[D]	1xBiotin [K5]	1	1	Q15181	Q15181 [53-63]	Q15181 1xBiotin [K57]	Inorganic pyrophosphatase [OS=Homo sapiens]	1	1504.73	1.392	0.998	0.978963	0.967516	33.71	29.17	88.9	108.9	102.3	33.85	12.3	42.61	2902.49	2242.51	4334.65	3555.78	4006.17	3129.5	6385.95	3339.77	3122.27	High	Not Found	Not Found	Not Found	Not Found	Peak Found	Peak Found	Not Found	Not Found	0.0001878	0.0001345	2.39	41.86
[R].VGTHGGTLSSYIVKNIALDK.[T]	1xBiotin [K14]	1	2	Q9NW82	Q9NW82 [577-596]	Q9NW82 1xBiotin [K590]	WD repeat-containing protein 70 [OS=Homo sapiens]	1	2299.21	1.39	2.068	0.978963	0.0240458	95.56	33.22	95.9	70.8	133.3	121.89	18.89	78.15	22206.7	3417.1	2077.8	1955.58	2872.73	2520.34	15211.1	4044.93	4748.74	High	Not Found	Not Found	Not Found	Not Found	Not Found	High	Not Found	Not Found	0.0007127	0.004138	2.3	50.84
[-].MSESSSKSSQPLASK.[Q]	1xBiotin [K7]; 1xMet-loss+Acetyl [N-Term]	3	11	P17096-1	P17096-1 [1-15]	P17096-1 1xBiotin [K7]; 1xMet-loss+Acetyl [N-Term]	High mobility group protein HMG-I/HMG-Y [OS=Homo sapiens]	1	1690.8	1.389	1.302	0.978963	0.826261	19.22	25.23	86.8	92.6	120.6	7.04	14.47	18.31	43007.2	45883.4	49490.8	41843.3	48963.7	56008.4	63747.8	52007.4	75333.4	High	High	High	High	High	High	High	High	High	0.0001878	2.46e-05	2.82	32.11
[R].KCSTPEEIK.[K]	1xBiotin [K1]; 1xCarbamidomethyl [C2]	2	1	P60981-1	P60981-1 [22-30]	P60981-1 1xBiotin [K22]	Destrin [OS=Homo sapiens]	1	1317.62	1.388	0.17	0.978963	6.68696e-16	125.35	116.09	26.5	233.8	39.7	125.57	74	31.68	22355.1	1849.03	3197.97	32587.6	3283.8	28189.4	4794.07	4780.52	2566.41	Peak Found	Not Found	Not Found	High	Not Found	Peak Found	Not Found	Not Found	Not Found	0.0003031	0.002222	2.31	28.57
[K].GPLCKSVTPTK.[E]	1xBiotin [K5]; 1xCarbamidomethyl [C4]	3	3	Q96T23	Q96T23 [401-411]	Q96T23 1xBiotin [K405]	remodeling and spacing factor 1 [OS=Homo sapiens]	1	1413.72	1.385	1.175	0.978963	0.967516	91.71	34.72	55.1	100.1	144.7	49.28	39.08	44.93	3383.23	2572.48	6432.01	6141.39	3241.53	7579.62	3398.46	8880.01	8909.78	High	Not Found	High	Peak Found	Not Found	High	Not Found	Peak Found	Peak Found	0.001313	0.00863	2.5	34.76
[K].SCVDMVMKWLVPESSGR.[Y]	1xBiotin [K8]; 1xCarbamidomethyl [C2]	3	4	AGIA-AirID-DCAF15_mutant	AGIA-AirID-DCAF15_mutant [889-905]	AGIA-AirID-DCAF15_mutant 1xBiotin [K896]	AGIA-AirID-DCAF15_mutant	1	2207.01	1.378	1.718	0.984269	0.117761	57.94	48.4	84.1	98	118	144.99	125.44	129.57	56293.1	3466.15	3392.77	27494.7	4038.4	2198.13	47249.6	4674.54	4863.68	High	Peak Found	Not Found	High	Not Found	Not Found	High	Not Found	Not Found	0.0001878	7.811e-05	3.44	62.69
[K].LGKTIVITK.[T]	1xBiotin [K3]	1	10	Q96NC0	Q96NC0 [62-70]	Q96NC0 1xBiotin [K64]	Zinc finger matrin-type protein 2 [OS=Homo sapiens]	1	1198.72	1.366	1.074	0.984953	0.983361	10.94	13.27	81.4	105.4	113.2	11.83	4.42	13.62	41670.9	40808.9	50276.9	53930.2	52105.2	56866.2	52719.7	57904	68677.1	High	High	High	High	High	High	High	High	High	0.0001878	6.759e-05	3.2	40.21
[R].ISFVEEDVHPKWIPGAADDSK.[L]	1xBiotin [K11]	3	2	Q8WYP5	Q8WYP5 [1231-1251]	Q8WYP5 1xBiotin [K1241]	protein elys [OS=Homo sapiens]	1	2566.23	1.363	1.233	0.984953	0.939899	108.53	63.47	59.7	107.6	132.7	110.58	6.33	78.47	12880.7	1974.22	2117.67	3779.36	3816.81	4228.93	12577.8	2691.27	4705.67	High	Not Found	Not Found	Not Found	Not Found	Not Found	High	Not Found	Not Found	0.0001878	1.058e-06	3.04	50.01
[-].MSKSESPKEPEQLR.[K]	1xBiotin [K3]; 1xMet-loss+Acetyl [N-Term]	3	14	P09651-1	P09651-1 [1-14]	P09651-1 1xBiotin [K3]; 1xMet-loss+Acetyl [N-Term]	Heterogeneous nuclear ribonucleoprotein A1 [OS=Homo sapiens]	2	1782.87	1.362	0.845	0.984953	0.47076	11.49	20.63	75.1	129.1	95.7	8.05	9.71	9	61763.4	72585.7	67363.8	115746	97886.3	117040	98845.7	84107.4	85813.6	High	High	High	High	High	High	High	High	High	0.0001878	2.438e-05	3.03	32.34
[K].KTVTPAK.[A]	1xBiotin [K1]	1	18	P19338	P19338 [96-102]	P19338 1xBiotin [K96]	Nucleolin [OS=Homo sapiens]	1	970.539	1.36	1.284	0.984953	0.86599	19.02	26.53	91.1	85	123.9	10.07	21.47	21.51	241372	264173	294913	237223	246369	344069	286103	359222	441946	High	High	High	High	High	High	High	High	High	0.0003031	0.001697	2.56	23.91
[K].NLKDTLGIGK.[V]	1xBiotin [K3]	1	1	P16333-1	P16333-1 [70-79]	P16333-1 1xBiotin [K72]	Cytoplasmic protein NCK1 [OS=Homo sapiens]	1	1284.7	1.353	1.401	0.984953	0.697506	82.49	82.49	90.4	87.3	122.3	9.34	8.31	62.81	3914.48	4296.15	3562.95	3779.81	3851.08	3294.61	9484.3	5294.43	2348.57	Peak Found	Peak Found	Not Found	Peak Found	Peak Found	Not Found	High	Peak Found	Not Found	0.001572	0.01276	1.66	46.04
[K].ESSAKLYINHTPPPLSK.[S]	1xBiotin [K5]	2	1	Q8NI27-1	Q8NI27-1 [1433-1449]	Q8NI27-1 1xBiotin [K1437]	THO complex subunit 2 [OS=Homo sapiens]	1	2108.08	1.35	1.233	0.984953	0.941361	37.62	27.13	87.1	95.4	117.6	18.64	25.24	35.1	4279.28	4316.51	3045.27	4688.02	5079.69	3047.21	6448.24	5778.26	3068.69	Peak Found	Peak Found	Peak Found	High	Peak Found	Not Found	Peak Found	Peak Found	Not Found	0.003345	0.03296	2.12	39.65
[K].GATPGKALVATPGK.[K]	1xBiotin [K6]	1	11	P19338	P19338 [111-124]	P19338 1xBiotin [K116]	Nucleolin [OS=Homo sapiens]	1	1493.81	1.348	1.273	0.984953	0.88828	14.94	17.63	87.9	93.5	118.6	7.41	11.77	13.51	33218.5	36566.3	38505.9	33117.2	41918.2	38868.1	49295	42171.3	55380.4	High	High	High	High	High	High	High	High	High	0.0001878	3.326e-06	3.32	36.58
[K].IANKQFTAVK.[N]	1xBiotin [K4]	1	13	P27694	P27694 [264-273]	P27694 1xBiotin [K267]	Replication protein A 70 kDa DNA-binding subunit [OS=Homo sapiens]	1	1345.73	1.344	0.958	0.984953	0.835882	16.32	11.24	85.4	109.6	105	7.85	5.22	13.71	48803.3	54840.7	56874.7	68562	70426.2	75764.2	67481.6	65587.6	83600.8	High	High	High	High	High	High	High	High	High	0.0001878	2.134e-05	3.16	36.6
[K].SPQVKPASTMGMGPLGKGAGPVPPGK.[V]	1xBiotin [K17]	8	5	Q13428-1	Q13428-1 [503-528]	Q13428-1 1xBiotin [K519]	Treacle protein [OS=Homo sapiens]	1	2672.37	1.339	0.974	0.984953	0.88041	92.87	73.63	58.4	122.3	119.3	46.1	37.1	60.02	7827.41	4617.54	3142.96	9680.78	10769	4881.37	10483.8	9440.79	2310.39	High	Peak Found	Not Found	High	High	Peak Found	High	High	Not Found	0.0001878	0.0009665	3.16	40.91
[R].SQTKEPTPK.[Q]	1xBiotin [K4]	2	6	P26358-1	P26358-1 [247-255]	P26358-1 1xBiotin [K250]	DNA (cytosine-5)-methyltransferase 1 [OS=Homo sapiens]	1	1241.62	1.339	1.329	0.984953	0.767927	21.33	34.53	98.8	85.3	115.9	24.39	18.98	28.51	6238.52	9787.37	10014.1	8448.49	8030.83	11257.1	8353.95	11480.2	14965.5	High	High	High	High	High	High	Peak Found	Peak Found	Peak Found	0.0001878	0.001329	2.13	23.15
[K].FTPVASKFSPGAPGGSGSQPNQK.[L]	1xBiotin [K7]	2	9	Q15942	Q15942 [273-295]	Q15942 1xBiotin [K279]	Zyxin [OS=Homo sapiens]	1	2472.2	1.337	1.048	0.984953	0.967516	24.79	33.35	83	106	111	10.63	10.24	26.07	22160.7	19558.7	17970.6	24962.9	29471.7	24645	33899.1	26155.8	20013.3	High	High	High	High	High	High	High	High	Peak Found	0.0003031	0.002035	2.84	43.15
[K].KPEKPLILQSLGPKTQSVEITK.[T]	1xBiotin [K14]	1	1	Q9Y5K6	Q9Y5K6 [240-261]	Q9Y5K6 1xBiotin [K253]	CD2-associated protein [OS=Homo sapiens]	1	2660.51	1.336	1.775	0.984953	0.184229	74.03	57.57	99.7	84.2	116.1	64.05	27.73	63.13	8570.8	4072.13	2367.56	2104.64	3694.47	3440.7	11452.8	3736.4	4743.37	High	Not Found	Not Found	Not Found	Not Found	Not Found	Peak Found	Not Found	Not Found	0.0001878	1.361e-06	4.27	45.23
[R].SAEGSNPPKPLKK.[L]	1xBiotin [K]	1	6	P06400	P06400 [862-874]	P06400 1xBiotin [K]	Retinoblastoma-associated protein [OS=Homo sapiens]	1	1578.83	1.336	1.048	0.984953	0.967516	20.26	11.01	79.7	107.6	112.7	11.33	11.77	14.28	12394.8	11256.3	14088.3	17073.3	13685.8	16724.9	14163.8	18824.8	17523.5	High	Peak Found	High	High	Peak Found	High	High	Peak Found	High	0.0001878	0.0002127	3.01	25.28
[K].WCPTTNKPVKSPTPTVNPR.[K]	1xBiotin [K10]; 1xCarbamidomethyl [C2]	3	10	Q8WY36	Q8WY36 [149-167]	Q8WY36 1xBiotin [K158]	HMG box transcription factor BBX [OS=Homo sapiens]	1	2406.21	1.329	1.032	0.984953	0.964898	11.53	15.41	84.7	104.9	110.3	8.42	15.84	7.29	62007.6	65845.2	55652.9	76794.1	73338.9	97520	75722.3	87532.2	80727.1	High	High	High	High	High	High	High	High	High	0.0001878	3.417e-08	3.78	35.04
[K].ENPQQEGAKGAKPCAVSAGR.[S]	1xBiotin [K9]; 1xCarbamidomethyl [C14]	1	2	Q15697-1	Q15697-1 [219-238]	Q15697-1 1xBiotin [K227]	Zinc finger protein 174 [OS=Homo sapiens]	1	2281.08	1.327	1.197	0.984953	0.967516	43.74	32.23	85.3	97.7	117	19.21	12.36	35.52	10169.8	8121.4	11998.9	11659.1	9577.18	12177.2	13956.8	7472.33	15922.9	Peak Found	Peak Found	Peak Found	High	Peak Found	High	Peak Found	Peak Found	Peak Found	0.0001878	0.0001856	2.55	26.58
[R].QQQYKFLPSELR.[D]	1xBiotin [K5]	1	5	Q9Y490	Q9Y490 [2527-2538]	Q9Y490 1xBiotin [K2531]	Talin-1 [OS=Homo sapiens]	1	1762.89	1.321	1.941	0.984953	0.0324781	86.29	69.56	105	56.3	138.7	69.05	35.83	46.25	11526.8	7733.07	1872.27	6257.24	3093.47	4142.93	12147.9	10214	4269.26	High	High	Not Found	High	Not Found	Not Found	High	High	Not Found	0.0001878	0.0005498	2.52	49
[K].EAKGGVPEEARPALCPGPSGSR.[C]	1xBiotin [K3]; 1xCarbamidomethyl [C15]	3	15	AGIA-AirID-DCAF15_mutant	AGIA-AirID-DCAF15_mutant [668-689]	AGIA-AirID-DCAF15_mutant 1xBiotin [K670]	AGIA-AirID-DCAF15_mutant	1	2448.18	1.32	1.014	0.984953	0.942533	9.14	11.48	85.7	106.4	107.9	7.84	11.99	5.34	294166	343094	329500	386388	408979	484064	412191	452845	414714	High	High	High	High	High	High	High	High	High	0.0001878	0.0004741	2.07	35.07
[K].NNPATPSTAMGSSVPYSTAKTPHPVLTPVAANQAK.[Q]	1xBiotin [K20]; 1xOxidation [M10]	4	3	P35658-1	P35658-1 [1130-1164]	P35658-1 1xBiotin [K1149]	Nuclear pore complex protein Nup214 [OS=Homo sapiens]	1	3747.85	1.318	6.228	0.984953	6.68696e-16	135.02	120.82	78.4	24.1	197.4	92.92	51.26	79.39	13349.3	31022.3	2341.69	2181.34	6565.2	4111.7	33619.4	40890.3	2514.91	Peak Found	High	Not Found	Not Found	Peak Found	Not Found	High	High	Not Found	0.001384	0.01148	3.2	40.34
[K].DYKTGFGGK.[F]	1xBiotin [K3]	1	3	Q14247-1	Q14247-1 [264-272]	Q14247-1 1xBiotin [K266]	Src substrate cortactin [OS=Homo sapiens]	1	1198.56	1.305	1.169	0.984953	0.982347	22.97	14.73	91.7	100.4	107.9	17.57	12.51	11.55	8882.77	12614.6	11694.7	12806.6	10942.8	14078.9	16463	13388.6	13756	Peak Found	High	Peak Found	Peak Found	High	Peak Found	Peak Found	Peak Found	High	0.001227	0.007914	1.62	36.75
[K].KGATPGK.[A]	1xBiotin [K1]	1	18	P19338	P19338 [110-116]	P19338 1xBiotin [K110]	Nucleolin [OS=Homo sapiens]	1	884.466	1.296	1.271	0.985875	0.894028	20.31	22.04	90.5	92.3	117.3	11.46	20.68	32.76	126011	135728	157277	138458	134726	192058	155813	175916	280300	High	High	High	High	High	High	High	High	High	0.0003031	0.002742	2.28	19.03
[R].WLKGGVVLK.[E]	1xBiotin [K3]	2	2	P35613	P35613 [171-179]	P35613 1xBiotin [K173]	Basigin [OS=Homo sapiens]	1	1225.71	1.293	1.363	0.985875	0.703395	18.87	4.78	92.7	87.5	119.8	16.81	5.45	1.86	31165.9	35711.2	25397.4	28632.7	29400.7	31761.7	40337.3	40292.1	39033.5	Peak Found	Peak Found	Peak Found	Peak Found	Peak Found	Peak Found	High	Peak Found	High	0.002951	0.02733	2.45	45.95
[K].KLEDGPKFLK.[S]	1xBiotin [K]	3	3	P68104	P68104 [386-395]	P68104 1xBiotin [K]	Elongation factor 1-alpha 1 [OS=Homo sapiens]	2	1400.76	1.284	1.319	0.985875	0.796982	108.7	22.17	43.5	107.3	149.2	71.83	9.54	55.44	11110.4	3187.28	3953.97	8944.16	9749.95	10815.8	3806.63	14267.6	13562.9	High	Not Found	Not Found	Peak Found	Peak Found	High	Not Found	Peak Found	Peak Found	0.0001878	0.000613	2.79	38.3
[K].GPSSVEDIKAK.[M]	1xBiotin [K9]	3	9	P06748	P06748 [240-250]	P06748 1xBiotin [K248]	Nucleophosmin [OS=Homo sapiens]	1	1356.68	1.28	1.186	0.985875	0.967516	24.58	20.88	83	93.2	123.9	10.66	7.78	17.98	42231.3	42924.8	50932.1	48182.9	48166.6	54969.2	46423.9	65202.7	64063.1	High	High	High	High	High	High	High	High	High	0.0001878	2.278e-05	3.41	34.51
[K].AKMQASIEK.[GA]	1xBiotin [K2]	3	9	P06748	P06748 [249-257]	P06748 1xBiotin [K250]	Nucleophosmin [OS=Homo sapiens]	1	1231.62	1.279	1.108	0.985875	0.997617	16.01	21.75	89	96.7	114.3	11.48	22.8	17.46	22464.3	18689.1	23331.3	19239.8	24401.6	30498.4	21326.7	28847.5	29847.5	High	High	High	High	High	High	High	High	High	0.0001878	0.0001826	2.37	30.82
[R].YTYLEKAIK.[I]	1xBiotin [K6]	2	7	Q93009	Q93009 [1091-1099]	Q93009 1xBiotin [K1096]	Ubiquitin carboxyl-terminal hydrolase 7 [OS=Homo sapiens]	1	1354.71	1.278	0.92	0.985875	0.732571	10.55	10.28	83.8	109	107.2	4.06	9.33	8.39	40273.2	40027.9	37400.7	52028.8	57794.6	48032.5	51188.6	51459	44211.7	High	High	Peak Found	High	High	High	High	High	Peak Found	0.0001878	0.00032	2.49	43.73
[R].GPAVEKHPGPSDTVVFR.[E]	1xBiotin [K6]	1	7	Q12774-1	Q12774-1 [1055-1071]	Q12774-1 1xBiotin [K1060]	Rho guanine nucleotide exchange factor 5 [OS=Homo sapiens]	1	2019.01	1.277	1.047	0.985875	0.967516	55	31.02	95.5	111.7	92.8	41.41	22.62	24.87	14305.6	14618.3	6094.07	10975.4	16859.5	16728.3	11493.2	18670.7	13897.7	High	High	High	High	High	High	Peak Found	High	Peak Found	0.0001878	1.179e-05	3.42	38.34
[R].AASDYAGKQAHVELAER.[M]	1xBiotin [K8]	1	4	P28340	P28340 [890-906]	P28340 1xBiotin [K897]	DNA polymerase delta catalytic subunit [OS=Homo sapiens]	1	2041.98	1.275	1.231	0.985875	0.938415	53.64	39.71	94.4	85.2	120.4	52.21	31.1	30.14	3563.31	6836.25	10990.5	4540.04	8503.61	6171.36	8714.99	5561.71	10467.1	High	High	High	High	Peak Found	Peak Found	Peak Found	Peak Found	Peak Found	0.0001878	0.0007271	2.82	35.37
[R].TGNKGLR.[L]	1xBiotin [K4]	2	6	Q14807	Q14807 [284-290]	Q14807 1xBiotin [K287]	Kinesin-like protein KIF22 [OS=Homo sapiens]	1	971.509	1.271	1.606	0.985875	0.246045	62.87	57.51	108	87.7	104.2	55.79	54.08	68.81	3561.26	12128.2	13750.3	9848.68	2818.39	9850.75	11703.2	4526.14	21951.1	Not Found	High	High	High	Not Found	High	High	Peak Found	High	0.001572	0.01276	1.61	25.82
[K].FGFAIGSQTTKK.[A]	1xBiotin [K]	2	18	Q8WW12	Q8WW12 [71-82]	Q8WW12 1xBiotin [K]	PEST proteolytic signal-containing nuclear protein [OS=Homo sapiens]	1	1510.77	1.271	1.057	0.985875	0.974541	7.52	3.96	85.7	105.5	108.9	10.21	3	3.75	114542	134103	111527	134565	142410	140987	152938	145555	142178	High	High	High	High	High	High	High	High	High	0.0001878	1.812e-06	3.86	43.6
[R].VLDPSKFLK.[I]	1xBiotin [K6]	3	1	O43432	O43432 [1046-1054]	O43432 1xBiotin [K1051]	Eukaryotic translation initiation factor 4 gamma 3 [OS=Homo sapiens]	1	1272.7	1.268	1.311	0.985875	0.817316	41.08	21.53	87.7	90.7	121.6	20.19	29.04	36.19	9253.33	10135.3	6745.51	9567.2	9799.61	5516.09	12851.7	12829.7	6183.62	Peak Found	Peak Found	Peak Found	Peak Found	High	Peak Found	Peak Found	Peak Found	Peak Found	0.0001878	0.0006786	2.54	50.07
[-].MSSTQFNKGPSYGLSAEVK.[N]	1xBiotin [K8]; 1xMet-loss+Acetyl [N-Term]	2	13	Q99439	Q99439 [1-19]	Q99439 1xBiotin [K8]; 1xMet-loss+Acetyl [N-Term]	Calponin-2 [OS=Homo sapiens]	1	2168.03	1.266	1.383	0.985875	0.663997	12.15	13.96	94.3	86.3	119.4	24.26	22.32	28.45	11911.3	19376.5	18104.3	11052.2	16574.6	17008.6	22917.5	24718	13842.4	High	High	High	High	High	High	High	High	High	0.0001878	0.001113	1.91	46.62
[R].LKIQCVR.[A]	1xBiotin [K2]; 1xCarbamidomethyl [C5]	3	7	Q8TDM6-1	Q8TDM6-1 [191-197]	Q8TDM6-1 1xBiotin [K192]	disks large homolog 5 [OS=Homo sapiens]	1	1142.62	1.264	1.05	0.985875	0.967516	11.55	33.31	92.1	91.4	116.5	4.04	29.34	16.31	18550.7	19888.8	18567.6	18421.1	17398.1	28823.3	18272.9	25299.1	23471.3	High	High	Peak Found	High	High	Peak Found	High	High	High	0.001384	0.01103	1.61	34.42
[K].AAVTPGKK.[A]	1xBiotin [K7]	1	11	P19338	P19338 [81-88]	P19338 1xBiotin [K87]	Nucleolin [OS=Homo sapiens]	1	997.55	1.26	1.249	0.985875	0.910717	28.08	25.05	85.1	87.3	127.6	19.36	17.02	12.58	26909.3	27384.1	37384.3	27134.7	28097.2	36598.8	33903.9	41037.3	43450.5	High	High	Peak Found	High	High	High	High	High	High	0.0003031	0.003139	1.93	24.34
[K].AVTTPGKK.[G]	1xBiotin [K7]	1	4	P19338	P19338 [103-110]	P19338 1xBiotin [K109]	Nucleolin [OS=Homo sapiens]	1	1027.56	1.243	1.166	0.985875	0.982347	17.89	24.61	89.1	100.2	110.8	2.4	17.36	18.41	10600.8	10395.5	10903.6	9941.62	11920.4	14103.3	13179.6	11589.6	16556.6	High	Peak Found	High	High	Peak Found	High	Peak Found	Peak Found	Peak Found	0.001384	0.01119	1.7	25.41
[K].GQPLCVLSAMKMETVVTSPMEGTVR.[K]	1xBiotin [K11]; 1xCarbamidomethyl [C5]; 3xOxidation [M10; M12; M20]	1	24	P11498	P11498 [1134-1158]	P11498 1xBiotin [K1144]	pyruvate carboxylase, mitochondrial [OS=Homo sapiens]	1	2995.41	1.24	1.382	0.985875	0.666159	56.51	102.11	109.7	79.9	110.4	76.55	69.07	81.96	361615	275784	32224.8	221201	200814	31148.5	468556	277458	39952.1	High	High	High	High	High	Peak Found	High	High	High	0.0001878	9.943e-07	4.99	47.1
[K].SPAKSPNPSTPR.[G]	1xBiotin [K4]	2	18	O76021	O76021 [392-403]	O76021 1xBiotin [K395]	Ribosomal L1 domain-containing protein 1 [OS=Homo sapiens]	1	1464.73	1.238	1.343	0.985875	0.745384	23.18	19.87	95	87.5	117.5	9.07	10.3	18.25	50583.5	59197.9	59691.3	45405	54656.4	54543.6	52818.3	73270.2	74582.1	High	High	High	High	High	High	High	High	High	0.0001878	4.659e-06	3.35	25.97
[K].SGFNSKSGQR.[G]	1xBiotin [K6]	3	2	P07910-1	P07910-1 [171-180]	P07910-1 1xBiotin [K176]	Heterogeneous nuclear ribonucleoproteins C1/C2 [OS=Homo sapiens]	1	1293.6	1.237	0.698	0.985875	0.237093	29.93	28.73	78.9	130.3	90.9	17.12	6.28	25.58	3123.82	3414.25	2419.84	5677.26	5157.93	5057.74	4912.6	3598.24	2993.84	Peak Found	Peak Found	High	Peak Found	High	Peak Found	Peak Found	Peak Found	Not Found	0.001384	0.01049	1.39	27.43
[K].MPKFSMPGFK.[AG]	1xBiotin [K3]; 1xOxidation [M]	1	5	Q09666-1	Q09666-1 [882-891]; [1259-1268]; [1387-1396]; [1515-1524]; [1717-1726]; [2053-2062]; [2248-2257]; [2515-2524]; [2643-2652]; [2899-2908]; [3027-3036]; [3607-3616]; [3809-3818]; [4065-4074]; [4193-4202]; [4321-4330]; [4657-4666]; [4785-4794]	Q09666-1 1xBiotin [K884]; 1xBiotin [K1261]; 1xBiotin [K1389]; 1xBiotin [K1517]; 1xBiotin [K1719]; 1xBiotin [K2055]; 1xBiotin [K2250]; 1xBiotin [K2517]; 1xBiotin [K2645]; 1xBiotin [K2901]; 1xBiotin [K3029]; 1xBiotin [K3609]; 1xBiotin [K3811]; 1xBiotin [K4067]; 1xBiotin [K4195]; 1xBiotin [K4323]; 1xBiotin [K4659]; 1xBiotin [K4787]	Neuroblast differentiation-associated protein AHNAK [OS=Homo sapiens]	1	1411.66	1.235	1.186	0.985875	0.967516	12.08	12.69	91.6	95.3	113.1	6.88	6.65	9.35	14293.9	16359.1	15026.1	15046.6	17105.9	15642	20345.8	18557	16870.5	High	High	Peak Found	High	High	Peak Found	Peak Found	Peak Found	Peak Found	0.0007127	0.003897	1.29	42.56
[K].GKGFSVVADTPELQR.[I]	1xBiotin [K2]	3	6	Q14847	Q14847 [95-109]	Q14847 1xBiotin [K96]	LIM and SH3 domain protein 1 [OS=Homo sapiens]	1	1829.92	1.234	1.484	0.985875	0.444326	8.48	8.99	98.3	80.5	121.2	7.32	13.93	3.51	12521.1	12843.4	11164.5	10259.6	12638.6	9813.94	14567.4	15523.6	15450.7	High	High	High	Peak Found	High	Peak Found	High	High	Peak Found	0.0001878	5.909e-06	2.99	45.38
[R].NSGAGSGGGGPGGAGGKR.[A]	1xBiotin [K17]	3	57	AGIA-AirID-DCAF15_mutant	AGIA-AirID-DCAF15_mutant [345-362]	AGIA-AirID-DCAF15_mutant 1xBiotin [K361]	AGIA-AirID-DCAF15_mutant	1	1626.74	1.233	1.314	0.985875	0.811286	6.07	24.46	89.4	100.4	110.2	17.29	11.17	14.22	2.36875e+06	2.44161e+06	3.20268e+06	2.25425e+06	2.74236e+06	2.76652e+06	2.96312e+06	3.78681e+06	3.01009e+06	High	High	High	High	High	High	High	High	High	0.000187829	1.32097e-12	5.36	21.86
[K].MLGEALSKNPGYIK.[L]	1xBiotin [K8]; 1xOxidation [M1]	1	4	Q99623	Q99623 [237-250]	Q99623 1xBiotin [K244]	Prohibitin-2 [OS=Homo sapiens]	1	1762.89	1.231	1.471	0.985875	0.547176	41.24	41.24	97.8	81.8	120.4	46.45	37.2	21.79	4434.57	8349.11	3597.26	5291.02	2455.46	3711.86	5461.05	4537.97	6979.94	Not Found	High	Not Found	High	Not Found	High	Peak Found	High	Peak Found	0.0001878	0.0003984	2.18	42.13
[K].VFLAQKMMIGR.[C]	1xBiotin [K6]; 2xOxidation [M7; M8]	5	9	P14618	P14618 [306-316]	P14618 1xBiotin [K311]	Pyruvate kinase PKM [OS=Homo sapiens]	1	1551.78	1.221	1.36	0.985875	0.71313	5.89	5.23	96.9	86.7	116.4	17.38	2.1	19.06	10445.4	13642.3	10030.1	9352.86	9009.38	9338.52	12547.7	12249.7	16990.2	High	High	High	High	High	High	High	High	High	0.0001878	7.474e-05	2.59	41.93
[K].ASTPVLKSSTPTPR.[S]	1xBiotin [K7]	1	8	Q04724	Q04724 [310-323]	Q04724 1xBiotin [K316]	Transducin-like enhancer protein 1 [OS=Homo sapiens]	1	1667.88	1.217	1.171	0.985875	0.981085	27.36	25.91	94.7	94.6	110.7	17.58	11.48	19.48	13774.4	11070.9	15822.6	11529.4	14439.6	13746.9	16096	13476	19861.3	High	High	High	High	High	High	High	High	Peak Found	0.0001878	8.323e-05	2.85	35.28
[K].IILTGQKTK.[T]	1xBiotin [K]	1	16	Q96JH7	Q96JH7 [692-700]	Q96JH7 1xBiotin [K]	Deubiquitinating protein VCIP135 [OS=Homo sapiens]	1	1227.71	1.215	1.152	0.985875	0.984239	15.46	13.15	90.4	97.4	112.2	14.76	22.84	7.68	197377	208437	258708	206185	224475	311989	239749	258678	279592	High	High	High	High	High	High	High	High	High	0.0001878	0.00107	2.02	34.89
[K].MKIAWR.[Y]	1xBiotin [K2]	3	7	Q96EB1-1	Q96EB1-1 [158-163]	Q96EB1-1 1xBiotin [K159]	Elongator complex protein 4 [OS=Homo sapiens]	1	1030.53	1.213	1.297	0.985875	0.834719	24.07	26.87	95.3	89.1	115.6	4.12	4.03	19.63	42653.1	39291	41309.6	37601	38639.1	40688.3	50124	39935.8	59501	High	High	High	High	Peak Found	High	High	High	Peak Found	0.001313	0.009715	2.32	41.83
[K].IEGQKIDLK.[A]	1xBiotin [K5]	4	4	O60524	O60524 [303-311]	O60524 1xBiotin [K307]	nuclear export mediator factor NEMF [OS=Homo sapiens]	1	1269.69	1.213	1.07	0.985875	0.983361	36.59	8.18	89.7	101.6	108.7	30.85	9.22	4.17	16411.5	20461.3	29776.5	25403.2	21119.9	23182.5	25688.1	23635.8	24810.8	High	Peak Found	Peak Found	High	Peak Found	High	Peak Found	High	Peak Found	0.0001878	0.0003528	2.54	37.57
[R].KTEVVSSSAK.[S]	1xBiotin [K1]	1	3	Q96JH7	Q96JH7 [1140-1149]	Q96JH7 1xBiotin [K1140]	Deubiquitinating protein VCIP135 [OS=Homo sapiens]	1	1261.65	1.211	1.498	0.985875	0.433115	43.21	28.33	99.4	80.3	120.3	77.61	9.18	24.86	2070.83	16434	23192.7	13285.1	13234.3	15486.5	14188	19898.7	23701.4	Not Found	High	Peak Found	Peak Found	High	High	Peak Found	Peak Found	Peak Found	0.0001878	0.0001523	2.23	25.74
[K].FKEEFKPLSK.[E]	1xBiotin [K2]	6	5	Q99996	Q99996 [1522-1531]	Q99996 1xBiotin [K1523]	A-kinase anchor protein 9 [OS=Homo sapiens]	1	1478.77	1.209	8.52	0.985875	6.68696e-16	62.97	127.78	119.7	15.3	165	51.9	143.15	41.19	32378.3	12415.4	16338.8	29436.2	2090.1	1761.33	22512.1	34641	15006.2	High	Peak Found	High	Peak Found	High	Not Found	High	High	Peak Found	0.0001878	0.0002722	2.43	38.16
[K].DPGVGGKAR.[A]	1xBiotin [K7]	1	2	Q9NNW5	Q9NNW5 [527-535]	Q9NNW5 1xBiotin [K533]	WD repeat-containing protein 6 [OS=Homo sapiens]	1	1082.54	1.207	1.57	0.985875	0.408202	25.12	32.19	102.2	74.5	123.3	16.5	16.55	28.95	6383.82	6581.99	4799.17	4033.19	5598.23	4655.25	4812.04	7706.53	8788.99	High	Peak Found	High	Peak Found	Peak Found	Peak Found	Peak Found	Peak Found	Peak Found	0.002951	0.02638	2.45	26.74
[R].KGPELPLVPVK.[R]	1xBiotin [K1]	2	6	Q96DI7	Q96DI7 [8-18]	Q96DI7 1xBiotin [K8]	U5 small nuclear ribonucleoprotein 40 kDa protein [OS=Homo sapiens]	1	1402.81	1.206	1.185	0.985875	0.967516	22.5	24.31	94.1	97.2	108.7	11.25	11.36	21.73	12046.2	11366.3	9641.43	9818.02	11743.6	12242.6	17527	13135.7	11630.5	High	High	Peak Found	High	Peak Found	Peak Found	High	High	High	0.0001878	0.001056	2.67	46.94
[R].TKNISAISYINQR.[N]	1xBiotin [K2]	1	17	Q92541	Q92541 [554-566]	Q92541 1xBiotin [K555]	RNA polymerase-associated protein RTF1 homolog [OS=Homo sapiens]	1	1733.9	1.206	0.848	0.985875	0.482155	34.29	27.85	82.7	117.6	99.7	26.31	10.94	35.39	60306.8	51275.1	34950.8	73487.4	72898.4	60153.3	76137.8	61837.6	35723.2	High	High	High	High	High	High	High	High	High	0.0001878	4.151e-07	3.58	44.11
[R].GKSVVCEAVIPAK.[V]	1xBiotin [K2]; 1xCarbamidomethyl [C6]	3	9	P04035-1	P04035-1 [703-715]	P04035-1 1xBiotin [K704]	3-hydroxy-3-methylglutaryl-coenzyme a reductase [OS=Homo sapiens]	1	1583.83	1.206	1.106	0.985875	0.995343	10.51	15.02	88.9	100.2	110.8	6.76	14.53	7.82	27868.4	30236.6	26468.5	31419.9	26353.6	35349.3	34739.1	31220.3	36457.8	High	High	High	High	High	High	High	High	High	0.0001878	5.937e-06	3.31	39.84
[K].GFKGLVVPSGGGR.[F]	1xBiotin [K3]	2	17	Q9UKX7	Q9UKX7 [60-72]	Q9UKX7 1xBiotin [K62]	Nuclear pore complex protein Nup50 [OS=Homo sapiens]	1	1456.77	1.205	1.034	0.985875	0.966348	10.49	22.31	88.3	105.2	106.5	12.95	18.26	8.94	61548.7	66236.3	51140.7	73356.6	73985.6	52603.7	74196.9	76481.6	64418	High	High	High	High	High	High	High	High	High	0.0001878	7.087e-06	2.97	44.92
[K].LKLEDR.[S]	1xBiotin [K2]	1	3	Q9C0C9	Q9C0C9 [140-145]	Q9C0C9 1xBiotin [K141]	(E3-independent) E2 ubiquitin-conjugating enzyme [OS=Homo sapiens]	1	999.529	1.204	1.343	0.985875	0.745384	13.61	19.96	98	84	118	13.87	24.11	6.47	13482.4	12348.5	16129.6	11555.6	11549.9	17157.5	16237	15515.3	17612.5	High	Peak Found	Peak Found	Peak Found	High	High	Peak Found	Peak Found	Peak Found	0.00238	0.02067	1.78	31.82
[R].ELEEENTSLKVIYTR.[S]	1xBiotin [K10]	2	4	O95613	O95613 [1696-1710]	O95613 1xBiotin [K1705]	Pericentrin [OS=Homo sapiens]	1	2050.02	1.202	1.626	0.985875	0.31553	56.84	29.12	81.4	83.3	135.4	60.45	42.88	32.88	8543.86	2818.75	3815.42	4858.02	1879.52	3903.79	6346.04	6623.59	3389.07	High	High	Not Found	High	Not Found	Not Found	Peak Found	High	Not Found	0.0001878	3.726e-05	2.45	46.23
[K].SQVFDHETKGSVAVR.[V]	1xBiotin [K9]	1	4	Q9Y4C8	Q9Y4C8 [537-551]	Q9Y4C8 1xBiotin [K545]	Probable RNA-binding protein 19 [OS=Homo sapiens]	1	1885.92	1.201	1.213	0.985875	0.960169	26.25	34.18	94	93.1	112.9	23.09	63.78	14.62	11931.1	7440.51	9818.79	2042.08	9721.39	10961	9071.68	11879	11789.9	High	High	High	Not Found	Peak Found	Peak Found	Peak Found	High	Peak Found	0.0001878	2.776e-05	3.08	34.65
[K].TPALKMSVSK.[R]	1xBiotin [K5]	4	6	Q7Z4V5	Q7Z4V5 [159-168]	Q7Z4V5 1xBiotin [K163]	Hepatoma-derived growth factor-related protein 2 [OS=Homo sapiens]	1	1287.68	1.197	1.182	0.985875	0.967516	124.2	59.77	220.8	36.3	42.9	76.42	6.26	125.87	37773.7	43717.7	3570.98	6210.82	6183.35	6894.13	52346.5	4379.91	7338.64	High	High	Not Found	High	Peak Found	High	High	Peak Found	High	0.0001878	0.0006491	2.1	37.87
[K].GQPLCVLSAMKMETVVTSPMEGTVR.[K]	1xBiotin [K11]; 1xCarbamidomethyl [C5]; 2xOxidation [M12; M]	1	36	P11498	P11498 [1134-1158]	P11498 1xBiotin [K1144]	pyruvate carboxylase, mitochondrial [OS=Homo sapiens]	1	2979.41	1.197	1.3	0.985875	0.832136	143.95	145.28	114	80.9	105.1	117.36	92.13	135.33	281833	83285.2	2419.08	110906	59084.3	4036.07	443801	76780.3	2894.99	High	High	Not Found	High	High	Not Found	High	High	Not Found	0.0001878	2.318e-07	4.91	56.63
[K].SAVTTVVNPKYEGK.[-]	1xBiotin [K10]	1	2	P05556-1	P05556-1 [785-798]	P05556-1 1xBiotin [K794]	Integrin beta-1 [OS=Homo sapiens]	1	1718.88	1.196	1.261	0.985875	0.900708	11.33	18.01	93.5	94.1	112.4	7.55	15.16	8.92	21248.3	24598.8	22288.5	17407	22441.8	23327.7	24624.1	26805.8	29425.8	Peak Found	High	Peak Found	Peak Found	Peak Found	Peak Found	High	Peak Found	Peak Found	0.0003031	0.001584	3.46	37.91
[R].LLKLFTR.[C]	1xBiotin [K3]	1	1	O60216	O60216 [385-391]	O60216 1xBiotin [K387]	Double-strand-break repair protein rad21 homolog [OS=Homo sapiens]	1	1116.66	1.194	0.728		0.412758	23.7	35.06	83.7	125.1	91.1	29.56	31.54	21.43	3821.78	3900.54	2173.51	7064.56	3638.04	5713.49	3008.92	4161.46	4655.43	Not Found	Not Found	Not Found	High	Not Found	Peak Found	Not Found	Not Found	Not Found	0.001227	0.007734	1.54	48.92
[K].GTPGKGATPAPPGK.[A]	1xBiotin [K5]	8	3	Q13428-1	Q13428-1 [309-322]	Q13428-1 1xBiotin [K313]	Treacle protein [OS=Homo sapiens]	1	1461.75	1.19	1.051	0.985875	0.967516	49.04	45.22	89.7	103.6	106.7	36.2	35.94	21.71	102600	151398	73231.8	118583	78393.5	165064	173442	122060	120539	High	Peak Found	Peak Found	High	Peak Found	Peak Found	High	Peak Found	Peak Found	0.0001878	0.000487	2.66	28.46
[R].VTENLASLTPKGLSPAMSPALQR.[L]	1xBiotin [K11]	1	2	Q96DF8	Q96DF8 [378-400]	Q96DF8 1xBiotin [K388]	Protein DGCR14 [OS=Homo sapiens]	1	2607.36	1.189	1.265	0.985875	0.900708	60.57	91.46	95.9	90.1	114	91.62	77.67	57.37	15018.1	3586.31	3290.97	8732.13	3369.48	1855.08	10559.3	4263.23	4232.89	High	Not Found	Not Found	High	Not Found	Not Found	Peak Found	Not Found	Not Found	0.001227	0.005972	1.94	52.53
[R].SALEMAPSSKSER.[N]	1xBiotin [K10]	2	27	AGIA-AirID-DCAF15_mutant	AGIA-AirID-DCAF15_mutant [332-344]	AGIA-AirID-DCAF15_mutant 1xBiotin [K341]	AGIA-AirID-DCAF15_mutant	1	1618.76	1.186	1.039	0.985875	0.967516	12.57	4.71	93.2	101.4	105.4	14.42	14.24	12.54	486907	554089	648554	584073	602635	751904	626386	620126	769137	High	High	High	High	High	High	High	High	High	0.0001878	2.666e-06	3.68	35.12
[R].LLPGKVVWK.[R]	1xBiotin [K5]	1	1	Q9Y6Q1	Q9Y6Q1 [44-52]	Q9Y6Q1 1xBiotin [K48]	Calpain-6 [OS=Homo sapiens]	1	1265.74	1.185	1.24	0.985875	0.923018	15.59	9.4	95.5	91.3	113.2	14.77	13.88	10.02	14357.1	16043.9	11901.6	14127.5	13719.2	10842.6	17006	17180.7	14292.5	High	Peak Found	Peak Found	Peak Found	Peak Found	Peak Found	Peak Found	Peak Found	Peak Found	0.001572	0.01308	1.56	47.49
[K].ENIKTR.[E]	1xBiotin [K4]	4	4	Q92540	Q92540 [549-554]	Q92540 1xBiotin [K552]	Protein SMG7 [OS=Homo sapiens]	1	986.509	1.184	1.482	0.985875	0.480762	25.62	25.09	99.9	80	120.2	10.72	10.85	26.1	8654.78	8990.26	10543.6	7200.07	6875.04	8418.35	7272.92	10820.5	12479.1	High	Peak Found	High	Peak Found	Peak Found	High	Peak Found	High	Peak Found	0.00238	0.01825	1.52	25.59
[K].GLNSPVLIGKSK.[D]	1xBiotin [K]	4	16	Q4L235-1	Q4L235-1 [721-732]	Q4L235-1 1xBiotin [K]	Acyl-CoA synthetase family member 4 [OS=Homo sapiens]	1	1438.81	1.182	1.189	0.985875	0.967516	11.91	16.09	94.5	93.9	111.6	2.73	14.01	9.92	96461.8	92655.1	91606.3	78388.8	103999	92079.6	99550	109487	121372	High	High	High	High	High	High	High	High	High	0.0001878	1.021e-06	3.12	42.24
[R].LANSEKYCTPR.[H]	1xBiotin [K6]; 1xCarbamidomethyl [C8]	2	1	O94953	O94953 [101-111]	O94953 1xBiotin [K106]	lysine-specific demethylase 4B [OS=Homo sapiens]	1	1564.72	1.179	0.98	0.985875	0.967516	36.38	31.24	105	98.5	96.5	38.1	15.43	28.24	4098.29	3979.02	1856.02	3733.43	3349.37	4520.02	3659.36	4833.63	2726.24	Peak Found	Peak Found	Not Found	Peak Found	Peak Found	High	Not Found	Not Found	Not Found	0.0003031	0.001527	2.22	31.89
[K].HNVGVKCATITPDEK.[R]	1xBiotin [K6]; 1xCarbamidomethyl [C7]	1	1	O75874	O75874 [67-81]	O75874 1xBiotin [K72]	Isocitrate dehydrogenase [NADP] cytoplasmic [OS=Homo sapiens]	1	1894.91	1.179	1.399	0.985875	0.62167	34.66	31.46	99.3	83.7	117	2.72	11.9	30.12	12462.1	12627	11981	9550.66	10497.3	12072.4	11253.5	14687.6	20476	Peak Found	Peak Found	Peak Found	Peak Found	Peak Found	High	Peak Found	Peak Found	Peak Found	0.003299	0.03061	2.4	33.02
[K].VVMKQSK.[L]	1xBiotin [K4]	1	1	Q13823	Q13823 [109-115]	Q13823 1xBiotin [K112]	Nucleolar GTP-binding protein 2 [OS=Homo sapiens]	1	1045.55	1.178	1.305	0.985875	0.822817	19.02	19.45	92.4	93	114.6	18.09	14.36	14.56	9388.33	10062.8	13071.4	11303.1	8456.71	10124	12481.9	11062.8	14747.9	Peak Found	Peak Found	High	Peak Found	Peak Found	Peak Found	Peak Found	Peak Found	Peak Found	0.002799	0.0252	1.52	26.25
[K].TGGDNKTLLHLGSSAPGK.[E]	1xBiotin [K6]	3	1	Q5SW79-1	Q5SW79-1 [712-729]	Q5SW79-1 1xBiotin [K717]	Centrosomal protein of 170 kDa [OS=Homo sapiens]	1	1979	1.177	1.166	0.985875	0.982347	8.12	6.36	94.2	95	110.8	7.62	2.73	6.43	14784.3	12738	13435.8	13118.6	13559.6	13849.9	15814.5	17161.9	15136.6	Peak Found	High	Peak Found	Peak Found	Peak Found	Peak Found	Peak Found	Peak Found	Peak Found	0.0001878	1.015e-05	3.95	39.63
[R].VMAGTLKLEDK.[Q]	1xBiotin [K7]	2	6	O00541-1	O00541-1 [511-521]	O00541-1 1xBiotin [K517]	Pescadillo homolog [OS=Homo sapiens]	1	1430.74	1.176	0.881	0.985875	0.671263	49.18	20.5	85.4	114.1	100.5	49.69	50.54	9.89	3301.9	6566.32	9825.65	3088.83	9979.68	8767.25	8391.71	6879.23	7721.59	Not Found	Peak Found	High	High	High	High	High	Peak Found	High	0.0001878	0.0009202	1.89	40.28
[K].SLLMGKEFQR.[R]	1xBiotin [K6]	4	2	Q13098	Q13098 [439-448]	Q13098 1xBiotin [K444]	COP9 signalosome complex subunit 1 [OS=Homo sapiens]	1	1434.72	1.173	0.365		2.85004e-06	29.82	25.97	49.6	191	59.3	32.35	17.01	10.88	2854.16	4783.94	2811.13	8049.75	10984.4	11017.9	4020.8	3297.02	3411.13	Not Found	Not Found	Not Found	Peak Found	High	High	Not Found	Not Found	Not Found	0.0001878	0.000597	1.97	45.93
[-].MQSNKTFNLEK.[Q]	1xAcetyl [N-Term]; 1xBiotin [K5]	1	12	Q15233	Q15233 [1-11]	Q15233 1xAcetyl [N-Term]; 1xBiotin [K5]	Non-POU domain-containing octamer-binding protein [OS=Homo sapiens]	1	1607.76	1.171	0.995	0.985875	0.910717	6.17	5.74	89.6	105.5	104.9	7.64	16.26	2.48	33586	30147.2	35045.5	39536.1	30001.5	41065.7	39327.8	38943.8	40806.9	High	High	High	High	High	High	High	High	High	0.0001878	1.905e-06	3.06	46.6
[K].EFVKSSVACK.[W]	1xBiotin [K4]; 1xCarbamidomethyl [C9]	1	4	Q7L3B6	Q7L3B6 [59-68]	Q7L3B6 1xBiotin [K62]	Hsp90 co-chaperone Cdc37-like 1 [OS=Homo sapiens]	1	1380.67	1.17	1.061	0.985875	0.981085	24.77	40.08	91.7	101.1	107.2	37.32	17.7	45.53	4640.94	9402.07	10243.2	11687.5	8158.68	10364.1	10997.1	4521.46	12555.5	High	High	Peak Found	High	Peak Found	High	Peak Found	Not Found	Peak Found	0.0001878	0.0007611	1.92	35.12
[K].YLEAIKIFSGPLK.[G]	1xBiotin [K6]	3	1	Q9BQ52-1	Q9BQ52-1 [147-159]	Q9BQ52-1 1xBiotin [K152]	Zinc phosphodiesterase ELAC protein 2 [OS=Homo sapiens]	1	1704.94	1.169	1.541	0.985875	0.555935	23.02	9.19	102.5	77.7	119.8	39.3	8.46	9.15	6574.84	3264.34	3771.2	2694.64	2861.71	3179.79	4956.99	4149.07	4410.09	High	Not Found	Not Found	Not Found	Not Found	Not Found	Peak Found	Not Found	Not Found	0.0001878	1.007e-05	3.22	58.93
[K].EAAGKSSGPTSLFAVTVAPPGAR.[Q]	1xBiotin [K5]	2	36	Q00839	Q00839 [182-204]	Q00839 1xBiotin [K186]	Heterogeneous nuclear ribonucleoprotein U [OS=Homo sapiens]	1	2397.22	1.169	1.161	0.985875	0.983361	20.89	47.62	94.5	95.1	110.4	64.96	54.73	65.14	246340	217140	43353.6	218664	236007	64106.5	289533	253768	50504.1	High	High	High	High	High	High	High	High	High	0.0001878	7.437e-08	3.83	50.99
[K].QYGLKMK.[T]	1xBiotin [K5]; 1xOxidation [M6]	2	3	Q9UQ80	Q9UQ80 [254-260]	Q9UQ80 1xBiotin [K258]	proliferation-associated protein 2G4 [OS=Homo sapiens]	1	1109.55	1.166	1.464	0.985875	0.482155	32.74	22.3	101.2	80.7	118.1	24.14	17.28	7.52	12209.1	9836.82	15895.6	9726.21	8454.44	11879	12561	14446.8	14241	High	High	Peak Found	Peak Found	Peak Found	Peak Found	Peak Found	High	Peak Found	0.003345	0.03276	1.2	31.36
[R].DETDSKTASPWK.[S]	1xBiotin [K6]	3	7	Q13813	Q13813 [1182-1193]	Q13813 1xBiotin [K1187]	Spectrin alpha chain, non-erythrocytic 1 [OS=Homo sapiens]	1	1590.71	1.165	1.193	0.985875	0.967516	23.24	11.09	95.5	93.3	111.2	19.3	11.79	4.43	6040.74	7573.68	5186.24	5899.07	5695.04	7054.14	7035.25	6986.93	7561.36	High	High	Peak Found	High	High	High	High	High	Peak Found	0.0001878	7.811e-05	2.41	37.69
[R].EPKQPQPLLR.[K]	1xBiotin [K3]	2	3	Q68CZ2-1	Q68CZ2-1 [559-568]	Q68CZ2-1 1xBiotin [K561]	Tensin-3 [OS=Homo sapiens]	1	1431.78	1.165	1.134	0.985875	0.994736	23.42	16.05	94	96.5	109.5	15.41	8.85	17.55	9977.38	12088.5	13630	13380.6	12416.1	11203.5	11417.8	14077.2	16300.6	High	High	High	Peak Found	Peak Found	Peak Found	Peak Found	Peak Found	Peak Found	0.0001878	0.001179	2.07	36.92
[K].GKIFIPK.[Q]	1xBiotin [K2]	1	3	Q9NYL9	Q9NYL9 [95-101]	Q9NYL9 1xBiotin [K96]	tropomodulin-3 [OS=Homo sapiens]	1	1028.6	1.165	1.639	0.985875	0.200575	39.71	62.03	115.2	86.5	98.3	22.35	44.05	35.28	9429.85	13589.8	14803.5	10202.8	12155.5	4547.96	10981.1	11586.9	19921.6	High	Peak Found	Peak Found	High	Peak Found	Not Found	Peak Found	High	Peak Found	0.002951	0.02677	2.02	41.76
[K].VEAKFINYVK.[N]	1xBiotin [K4]	2	10	P06748	P06748 [264-273]	P06748 1xBiotin [K267]	Nucleophosmin [OS=Homo sapiens]	1	1436.76	1.163	1.208	0.985875	0.963113	26.07	29.69	87.9	93.7	118.4	23.97	16.96	28.47	27158.9	31934.5	19488.6	28934.5	30742.9	21997.7	36550.2	37128.5	21246.2	High	High	High	High	High	High	High	High	High	0.0001878	1.463e-05	3.01	46.17
[R].GLPLVDDGGWNTVPISKGSRPIDTSR.[L]	1xBiotin [K17]	8	3	Q04637	Q04637 [1043-1068]	Q04637 1xBiotin [K1059]	eukaryotic translation initiation factor 4 gamma 1 [OS=Homo sapiens]	1	2963.5	1.161	1.212	0.985875	0.960169	63.54	100.89	96.2	92.2	111.7	96.27	75.6	118.92	15838.4	3301.86	3360.97	10081.2	2852.63	3220.94	23053	3902.86	2230.16	High	Not Found	Not Found	High	Not Found	Not Found	High	Not Found	Not Found	0.0003031	0.001972	1.92	51.53
[K].SSPLPAKGR.[D]	1xBiotin [K7]	1	20	Q7L2J0-1	Q7L2J0-1 [216-224]	Q7L2J0-1 1xBiotin [K222]	7SK snRNA methylphosphate capping enzyme [OS=Homo sapiens]	1	1138.6	1.161	0.755	0.985875	0.194329	17.03	26.17	83.9	118.6	97.5	12.69	19.26	18.03	695339	835178	895438	994363	1.17981e+06	1.4577e+06	969769	750340	1.08114e+06	High	High	High	High	High	High	High	High	High	0.001313	0.009235	1.52	31.92
[K].AAFKELQSTFK.[-]	1xBiotin [K4]	1	7	Q96C19	Q96C19 [230-240]	Q96C19 1xBiotin [K233]	EF-hand domain-containing protein D2 [OS=Homo sapiens]	1	1495.76	1.16	1.244	0.985875	0.919084	17.96	50.83	93.5	92	114.4	17.73	41.58	12.01	6906.38	9527.99	7340.23	7220	10987	4681.53	8979.22	10180.5	8008.79	High	High	High	High	High	Peak Found	High	Peak Found	High	0.0001878	0.001132	1.62	44.96
[K].SAVGFDYQGKTEK.[H]	1xBiotin [K10]	3	9	Q14247-1	Q14247-1 [172-184]	Q14247-1 1xBiotin [K181]	Src substrate cortactin [OS=Homo sapiens]	1	1655.77	1.159	1.133	0.985875	0.994736	7.63	2.65	94.3	96.4	109.3	17.19	1.34	3.29	15321.6	14868.7	20067.4	15547.5	15959	15673.5	18671.3	17757.4	17563.3	High	High	High	High	High	High	High	High	High	0.0001878	1.012e-06	3.34	38.41
[R].SGFGKFER.[G]	1xBiotin [K5]	2	1	O00571	O00571 [114-121]	O00571 1xBiotin [K118]	ATP-dependent RNA helicase DDX3X [OS=Homo sapiens]	1	1153.55	1.158	1.105	0.985875	0.995343	22.33	18.47	86.5	98.3	115.2	16.79	9.64	12.86	10359.8	10898.4	14017.4	12392.8	11603.7	14000.7	14516.4	11992.9	15476.8	Peak Found	High	Peak Found	Peak Found	Peak Found	Peak Found	Peak Found	Peak Found	Peak Found	0.001227	0.008369	1.42	40.9
[K].LEKTTYMDPTGK.[T]	1xBiotin [K3]	1	6	Q9UKK9	Q9UKK9 [31-42]	Q9UKK9 1xBiotin [K33]	ADP-sugar pyrophosphatase [OS=Homo sapiens]	1	1609.76	1.156	0.901	0.985875	0.760438	24.17	25.51	83.6	119.7	96.7	12.79	16.31	25.81	5451.01	6724.6	5402.67	7962.91	5850.75	7798.82	5273.59	6300.69	8669.15	High	High	High	High	High	Peak Found	Peak Found	High	Peak Found	0.0001878	2.982e-05	2.69	39.1
[K].AFLDNGPKTINQIR.[Q]	1xBiotin [K8]	2	10	P78344-1	P78344-1 [314-327]	P78344-1 1xBiotin [K321]	Eukaryotic translation initiation factor 4 gamma 2 [OS=Homo sapiens]	1	1812.94	1.155	1.124	0.985875	0.995343	60.13	41.55	101.4	81.4	117.2	61.45	26.68	29.39	29227.7	20810.1	6378.25	16706.9	23235.6	13902	26121.4	24045.6	14294	High	High	High	High	High	High	High	High	High	0.0001878	1.593e-06	3.52	45.35
[R].AYAETSKMK.[V]	1xBiotin [K7]	1	6	O15479	O15479 [279-287]	O15479 1xBiotin [K285]	Melanoma-associated antigen B2 [OS=Homo sapiens]	1	1254.59	1.154	1.103	0.985875	0.995343	23.87	20.6	96.9	96.6	106.5	18.38	9.03	17.12	12893.8	16494.6	18737.3	14444	16450.6	17261.1	15344.7	21623	18141.7	High	High	High	High	Peak Found	Peak Found	Peak Found	High	High	0.0012	0.005738	1.71	30.21
[K].QPAGKVQIVSK.[K]	1xBiotin [K5]	4	11	P27816-1	P27816-1 [987-997]	P27816-1 1xBiotin [K991]	Microtubule-associated protein 4 [OS=Homo sapiens]	1	1380.77	1.153	1.151	0.985875	0.98465	26.82	23.75	99.9	96.9	103.2	14.71	10.53	23.17	29084	35758	39091.2	29133.4	34689.8	35565	33535.5	36920.2	51243.1	High	High	High	High	High	High	High	High	High	0.0001878	9.101e-05	2.91	34.65
[R].AGAISASGPELQGAGHSKLQVTMPGIK.[V]	1xBiotin [K18]	1	1	Q09666-1	Q09666-1 [226-252]	Q09666-1 1xBiotin [K243]	Neuroblast differentiation-associated protein AHNAK [OS=Homo sapiens]	1	2831.45	1.153	1.106	0.985875	0.995343	113.25	103.26	65.5	124.5	110	124.15	57.26	93.08	17356.2	2215.03	1828.32	6851.17	1906.02	4207.23	12855.4	3718.46	2108.12	Peak Found	Not Found	Not Found	Peak Found	Not Found	Not Found	High	Not Found	Not Found	0.0003031	0.001747	3.25	46.51
[K].FTPQYKGVVSVR.[F]	1xBiotin [K6]	1	2	Q9UHH9	Q9UHH9 [62-73]	Q9UHH9 1xBiotin [K67]	Inositol hexakisphosphate kinase 2 [OS=Homo sapiens]	1	1606.84	1.152	0.685	0.985875	0.289875	23.01	34	78.3	131.6	90.2	37.37	24.97	4.89	3832.6	2026.4	4536.8	7920.27	4742.64	6442.78	4257.88	4688.85	4415.89	Not Found	Not Found	Peak Found	High	High	Peak Found	Not Found	Not Found	Not Found	0.001227	0.007998	1.63	42.43
[R].GQGEKSATPSR.[K]	1xBiotin [K5]	1	18	P46060	P46060 [402-412]	P46060 1xBiotin [K406]	Ran GTPase-activating protein 1 [OS=Homo sapiens]	1	1343.64	1.152	1.225	0.985875	0.942533	22.38	6.01	96.5	92.3	111.2	21.46	9.63	7.09	265469	305549	400782	247124	294536	292380	314985	360791	351975	High	High	High	High	High	High	High	High	High	0.0001878	1.985e-05	3.52	22.23
[K].TLNNKFASFIDK.[V]	1xBiotin [K5]	13	3	P35908; P04259; P05787	P35908 [184-195]; P04259 [169-180]; P05787 [97-108]	P35908 1xBiotin [K188]; P04259 1xBiotin [K173]; P05787 1xBiotin [K101]	Keratin, type II cytoskeletal 2 epidermal [OS=Homo sapiens] keratin, type II cytoskeletal 6B [OS=Homo sapiens] Keratin, type II cytoskeletal 8 [OS=Homo sapiens]	1	1623.82	1.15	1.933	0.985875	0.0666957	52.76	49.1	97.4	88.4	114.2	68.05	30.56	39.25	11706.5	3848.02	4115.72	4348.38	3732.8	2290.11	8673.05	4825.13	4426.08	High	Peak Found	Not Found	High	Not Found	Not Found	High	Peak Found	Not Found	0.0001878	2.058e-05	3.09	53.91
[K].SYLPPPEQPSSGSLKVEFFPHQEK.[D]	1xBiotin [K15]	4	2	Q5T8P6	Q5T8P6 [80-103]	Q5T8P6 1xBiotin [K94]	RNA-binding protein 26 [OS=Homo sapiens]	1	2954.44	1.148	1.81	0.985875	0.211734	103.78	70.55	76.1	75.5	148.4	70.27	50.57	66.98	7358.09	2363.99	2465.17	1800.16	4664.64	2447.04	8443.81	1752.16	4809.21	High	Not Found	Not Found	Not Found	Not Found	Not Found	High	Not Found	Not Found	0.002897	0.02545	1.55	50.67
[R].CEKGTTAVLTEK.[I]	1xBiotin [K3]; 1xCarbamidomethyl [C1]	1	12	Q99436	Q99436 [247-258]	Q99436 1xBiotin [K249]	Proteasome subunit beta type-7 [OS=Homo sapiens]	1	1562.76	1.146	1.132	0.985875	0.994736	27.02	20.59	86.7	96	117.4	12.47	7.05	16.86	69238.3	73358.6	87467.7	77126.7	81231.9	88586.7	73264.3	100239	99390.9	High	High	High	High	High	High	High	High	High	0.0001878	5.162e-06	3.1	34.55
[K].GNVICLGKEVFK.[G]	1xBiotin [K8]; 1xCarbamidomethyl [C5]	4	14	Q9NX02	Q9NX02 [139-150]	Q9NX02 1xBiotin [K146]	NACHT, LRR and PYD domains-containing protein 2 [OS=Homo sapiens]	1	1589.82	1.146	1.264	0.985875	0.900708	50.21	36.45	90.4	106	103.6	64.65	60.43	57.95	76389.4	50517.7	15326.1	60718.2	59238.8	13452	76736.6	57872	18690.2	High	High	High	High	High	High	High	High	High	0.0001878	4.385e-06	3.54	51.52
[R].VLMKSPSPALHPPQK.[Y]	1xBiotin [K4]; 1xOxidation [M3]	1	99	Q9H6S0	Q9H6S0 [1217-1231]	Q9H6S0 1xBiotin [K1220]	Probable ATP-dependent RNA helicase YTHDC2 [OS=Homo sapiens]	1	1871.99	1.143	1.22	0.99009	0.952915	7.73	11.79	99.7	86.5	113.9	2.64	8.03	6.72	620727	612469	644361	538568	534851	614883	652533	709319	746308	High	High	High	High	High	High	High	High	High	0.0001878	1.24e-10	5.09	34.46
[K].NTQVVSDAAYKGVHPHIVEMDR.[R]	1xBiotin [K11]; 1xOxidation [M20]	2	4	O76041	O76041 [812-833]	O76041 1xBiotin [K822]	Nebulette [OS=Homo sapiens]	1	2708.29	1.14	1.68	0.99009	0.184137	123.66	97.54	44.7	79.1	176.2	83.25	35.61	66.2	2885	10995.7	2938.4	5195.68	7464.38	3619.9	12536.8	11569.1	2079.82	High	High	Not Found	Peak Found	Peak Found	Not Found	High	High	Not Found	0.0004423	0.003496	2.82	37.4
[R].SAPGGGSKVPQK.[K]	1xBiotin [K8]	3	2	P06748	P06748 [143-154]	P06748 1xBiotin [K150]	Nucleophosmin [OS=Homo sapiens]	1	1338.68	1.136	1.256	0.99009	0.907873	31.6	34.12	90.3	91.6	118	24.41	20.8	31.57	12459.7	13027.4	18992.2	11525.2	13211.7	17187.9	11140.7	17023.3	21581.2	High	Peak Found	High	Peak Found	Peak Found	Peak Found	Peak Found	Peak Found	Peak Found	0.001771	0.01435	2.09	25.95
[K].NICKVVEVGSK.[I]	1xBiotin [K4]; 1xCarbamidomethyl [C3]	3	8	P14618	P14618 [163-173]	P14618 1xBiotin [K166]	Pyruvate kinase PKM [OS=Homo sapiens]	1	1458.74	1.135	1.229	0.99009	0.939899	36.16	36.16	98.1	90.6	111.3	14.5	13.3	29.8	11981.6	12861.5	15731.1	10518.3	13709.2	11884.4	9750.05	14603.8	18165.6	High	High	Peak Found	High	High	High	High	High	High	0.0001878	0.0003212	2.1	38.54
[K].TILPKVMQVK.[N]	1xBiotin [K5]	1	11	P55081	P55081 [372-381]	P55081 1xBiotin [K376]	microfibrillar-associated protein 1 [OS=Homo sapiens]	1	1382.79	1.134	1.102	0.99009	0.995343	13.83	12.21	95	99.3	105.6	17.82	10.22	8.2	35909.8	33621.7	25223	35142.4	36957.1	30219.6	34573	40723.7	37368.9	High	High	High	High	High	High	High	High	High	0.0001878	0.001036	2.05	46.63
[K].SCVDMVMKWLVPESSGR.[Y]	1xBiotin [K8]; 1xCarbamidomethyl [C2]; 1xOxidation [M]	3	8	AGIA-AirID-DCAF15_mutant	AGIA-AirID-DCAF15_mutant [889-905]	AGIA-AirID-DCAF15_mutant 1xBiotin [K896]	AGIA-AirID-DCAF15_mutant	1	2223.01	1.134	0.923	0.99009	0.740879	52.5	118.74	87.9	112.4	99.7	148.32	70.39	143.63	43359.8	2643.55	1952.28	8960.82	2537.89	3378.78	41533.7	2342.03	2996.78	High	Peak Found	Not Found	Peak Found	Not Found	Not Found	High	Not Found	Not Found	0.0001878	0.0002048	1.93	59
[K].DLAALPKVK.[S]	1xBiotin [K9]	1	1	O94929-1	O94929-1 [308-316]	O94929-1 1xBiotin [K316]	Actin-binding LIM protein 3 [OS=Homo sapiens]	1	1180.68	1.132	0.734	0.99009	0.14499	12.54	31.48	80.9	127.6	91.6	27.01	17.7	33.21	11331.6	10799.2	17178.3	16175.4	17880.7	22631.1	12832.8	11879.2	21099.9	High	Peak Found	Peak Found	Peak Found	Peak Found	Peak Found	Peak Found	Peak Found	Peak Found	0.00238	0.01886	2.17	41.73
[K].QSLLFCPKSK.[L]	1xBiotin [K]; 1xCarbamidomethyl [C6]	2	6	Q56VL3	Q56VL3 [22-31]	Q56VL3 1xBiotin [K]	OCIA domain-containing protein 2 [OS=Homo sapiens]	1	1433.73	1.131	1.5	0.99009	0.431179	13.74	17.98	106.1	82.6	111.3	21.68	20.88	21.41	45357.5	52891.5	69022.9	34410	52009.7	41153	54258.3	55440.1	78037.9	High	High	High	High	High	High	Peak Found	Peak Found	Peak Found	0.0001878	0.0006484	2.54	43.23
[R].QQEGFKGTFPDAR.[E]	1xBiotin [K6]	2	61	Q15233	Q15233 [366-378]	Q15233 1xBiotin [K371]	Non-POU domain-containing octamer-binding protein [OS=Homo sapiens]	1	1706.8	1.131	1.198	0.99009	0.967516	25.45	14.5	97.3	92.6	110	20.19	6.89	13.81	794896	658472	528229	647042	626850	565864	886234	744452	678127	High	High	High	High	High	High	High	High	High	0.0001878	2.32e-07	3.42	41.58
[R].LSPGKETR.[C]	1xBiotin [K5]	3	5	P28290	P28290 [758-765]	P28290 1xBiotin [K762]	Sperm-specific antigen 2 [OS=Homo sapiens]	1	1113.57	1.128	1.493	0.99009	0.444326	61.83	6.16	81.8	87.5	130.7	25.9	2.75	31.46	7275.6	7766.51	11462.2	8314.63	8513.6	8058.87	6843.34	12414.2	12929.6	High	High	Peak Found	High	Peak Found	Peak Found	High	High	Peak Found	0.0008313	0.004793	1.85	26.17
[K].NASTVVVSDKYNLKPIPLK.[R]	1xBiotin [K10]	1	1	Q96QC0	Q96QC0 [226-244]	Q96QC0 1xBiotin [K235]	Serine/threonine-protein phosphatase 1 regulatory subunit 10 [OS=Homo sapiens]	1	2312.27	1.125	1.552	0.99009	0.412758	55.26	41.15	104.1	78.8	117.1	61.85	36.51	35.8	12294.3	6193.08	3457.23	5986.08	4685.47	2742.34	9290.42	6967.06	4370.42	Peak Found	Peak Found	Not Found	Peak Found	Peak Found	Not Found	High	Peak Found	Not Found	0.001227	0.006915	2.34	46.19
[K].GVSKAVEHINK.[T]	1xBiotin [K4]	1	2	P06733-1	P06733-1 [61-71]	P06733-1 1xBiotin [K64]	alpha-enolase [OS=Homo sapiens]	1	1407.74	1.123	1.1	0.99009	0.995343	92.61	46.78	86.9	93.5	119.5	97.01	28.23	41.68	3340.98	12335.8	1857.95	4728.29	2663.77	3594.2	2086.9	5201.11	4592.92	High	High	Not Found	Not Found	Not Found	Not Found	Not Found	Peak Found	Not Found	0.0001878	0.0005214	2.18	29.14
[K].DNPFKLHLIEEK.[V]	1xBiotin [K5]	1	1	Q9BW92	Q9BW92 [211-222]	Q9BW92 1xBiotin [K215]	Threonine--tRNA ligase, mitochondrial [OS=Homo sapiens]	1	1708.87	1.123	1.662	0.99009	0.295104	84.81	24.22	107.2	72.4	120.4	78.67	18.5	31.01	11232	4807.13	2003.12	3249.21	3069.81	4281.24	8090.44	5399.43	4517.31	High	Peak Found	Not Found	Peak Found	Not Found	Not Found	Peak Found	Peak Found	Not Found	0.0003031	0.001684	2.01	48.9
[K].SYKVSTSGPR.[A]	1xBiotin [K3]	2	5	P05787	P05787 [9-18]	P05787 1xBiotin [K11]	Keratin, type II cytoskeletal 8 [OS=Homo sapiens]	1	1307.64	1.123	1.256	0.99009	0.907873	14.58	8.87	94	91	115	9.67	5.39	12.32	37155.5	38778.3	44542.9	35749.7	39807.9	37559.7	39258.3	50013.6	47432.7	High	High	High	Peak Found	High	Peak Found	Peak Found	High	Peak Found	0.0003031	0.001827	1.67	30.21
[R].TGMKSHLPINN.[-]	1xBiotin [K4]	2	5	Q9NYK6-1	Q9NYK6-1 [287-297]	Q9NYK6-1 1xBiotin [K290]	Protein EURL homolog [OS=Homo sapiens]	1	1437.7	1.12	1.171	0.99009	0.981085	50.94	45.27	105.3	95.2	99.5	69.69	61.95	29.56	21005.3	3372.98	24725.2	23661.9	18995.7	4832	15447.3	19852.3	27700.1	High	Not Found	Peak Found	High	Peak Found	Not Found	High	High	High	0.001572	0.01341	2.26	38.19
[K].VMYKGLVPEDK.[T]	1xBiotin [K4]; 1xOxidation [M2]	1	3	O14562	O14562 [127-137]	O14562 1xBiotin [K130]	Ubiquitin domain-containing protein UBFD1 [OS=Homo sapiens]	1	1520.75	1.12	1.133	0.99009	0.994736	39.67	2.31	96.5	95.4	108.1	52.94	5.2	4.67	3405.27	11645.7	8529.62	7763.96	8565.65	8431.95	9552.61	9647.58	8848.21	Not Found	Peak Found	High	Peak Found	Peak Found	Peak Found	High	High	Peak Found	0.00238	0.01865	1.99	40.36
[R].ESSPSHGLLKLGSGGVVK.[K]	1xBiotin [K10]	1	3	Q96JH7	Q96JH7 [996-1013]	Q96JH7 1xBiotin [K1005]	Deubiquitinating protein VCIP135 [OS=Homo sapiens]	1	1978.04	1.12	1.56	0.99009	0.435355	57.75	52.51	120	70.1	109.9	53.52	37.29	45.66	7947.72	5977.81	2260.78	5705.78	3492.25	2851.15	8899.56	5478.46	3517.7	Peak Found	High	Not Found	High	Peak Found	Peak Found	High	Peak Found	Not Found	0.000584	0.003663	2.69	41.88
[R].GSSKLITEQELPER.[R]	1xBiotin [K4]	1	8	Q6XZF7	Q6XZF7 [591-604]	Q6XZF7 1xBiotin [K594]	Dynamin-binding protein [OS=Homo sapiens]	1	1812.92	1.118	1.115	0.99009	0.999632	4.52	7.76	96.1	96.4	107.5	9.23	3.41	6.98	12839.3	11169.1	10838.8	11197.5	11815.8	11102.4	13997.5	12376.7	12489.8	High	High	High	High	High	Peak Found	High	High	High	0.0001878	0.0001039	2.89	41.12
[K].NPKLCLIK.[D]	1xBiotin [K3]; 1xCarbamidomethyl [C5]	4	3	Q9Y4F3-1	Q9Y4F3-1 [610-617]	Q9Y4F3-1 1xBiotin [K612]	Meiosis regulator and mRNA stability factor 1 [OS=Homo sapiens]	1	1211.66	1.118	1.208	0.99009	0.961238	8.04	12.93	100.4	87.3	112.3	3.76	9.82	6.89	31694.5	30933.9	33287.2	32122.7	26934.3	27550.1	32548.9	35433.2	37353.6	High	High	Peak Found	High	Peak Found	Peak Found	Peak Found	Peak Found	Peak Found	0.0007127	0.003906	2.7	42.79
[R].WKNNCPFSADENYRPLAK.[T]	1xBiotin [K2]; 1xCarbamidomethyl [C5]	2	1	Q15154-1	Q15154-1 [953-970]	Q15154-1 1xBiotin [K954]	Pericentriolar material 1 protein [OS=Homo sapiens]	1	2436.12	1.118	1.048	0.99009	0.982347	117.46	62.19	94.2	100.5	105.3	112.47	29.09	85.02	20427.6	2076.95	4243.5	5812.97	4527.12	3189.38	14489.2	4743	2831.08	High	Not Found	Not Found	Peak Found	Not Found	Not Found	Peak Found	Peak Found	Not Found	0.0001878	8.011e-05	3.99	42
[K].SGGAGKVTK.[S]	1xBiotin [K6]	1	10	Q05639	Q05639 [445-453]	Q05639 1xBiotin [K450]	Elongation factor 1-alpha 2 [OS=Homo sapiens]	1	1030.53	1.115	1.209	0.99009	0.960994	39.45	32.43	92.1	92.3	115.6	23.6	20.43	30.34	17571.8	19754.6	27258	16832.9	25136.1	19806.4	16082.6	30381.7	24796.3	High	High	High	High	High	High	High	High	High	0.0001878	0.00029	2.47	21.73
[R].SGDLGDMEPLKGTTPLMQK.[I]	1xBiotin [K11]; 2xOxidation [M7; M17]	16	6	O60716-3	O60716-3 [920-938]	O60716-3 1xBiotin [K930]	Isoform 1AC of Catenin delta-1 [OS=Homo sapiens]	1	2276.06	1.113	1.418	0.99009	0.578042	12.99	18.48	105.5	80.4	114.1	12.66	20.84	10.73	32597.1	34740.1	27024.6	18556.9	28409	24867.1	35268.4	31152	38654.8	High	High	Peak Found	High	Peak Found	High	Peak Found	High	Peak Found	0.002799	0.02434	2.26	40.99
[K].VVVPPKELVLAGK.[D]	1xBiotin [K6]	3	2	Q9UJW0-1	Q9UJW0-1 [358-370]	Q9UJW0-1 1xBiotin [K363]	Dynactin subunit 4 [OS=Homo sapiens]	1	1574.93	1.112	1.505	0.99009	0.547176	26.29	30.49	105.2	77.8	117	29.31	34.84	12.79	4618.83	6795.76	3923.08	2831.6	5413.3	3414.02	6005.46	5136.78	4677.81	High	Peak Found	Peak Found	Peak Found	Peak Found	Peak Found	High	Peak Found	Not Found	0.003345	0.03284	1.96	50.07
[K].FKVEYHAGGSTQNSIK.[V]	1xBiotin [K2]	4	5	P55263-1	P55263-1 [73-88]	P55263-1 1xBiotin [K74]	Adenosine kinase [OS=Homo sapiens]	1	1991.96	1.112	1.038	0.99009	0.967516	55.02	38.44	95.6	96.2	108.3	17.73	12.97	40.31	9744.79	9276.62	6889.85	10442.3	9332.92	8038.85	10837.3	10505.8	4632.39	High	High	Peak Found	High	High	High	Peak Found	Peak Found	Not Found	0.0001878	0.001195	2.46	34.03
[R].KTEYISTEFNR.[Y]	1xBiotin [K1]	3	10	Q8N7H5	Q8N7H5 [133-143]	Q8N7H5 1xBiotin [K133]	RNA polymerase II-associated factor 1 homolog [OS=Homo sapiens]	1	1613.76	1.11	1.463	0.99009	0.482459	5.92	6.84	105.7	80.7	113.6	4.33	3.71	6.04	44525.6	48546.8	46378.7	35428.6	33794.6	36379.8	55028.3	49882.3	49433.6	High	High	High	High	High	High	High	High	High	0.0001878	4.406e-06	3.05	40.38
[K].TQPIPVLKVESR.[L]	1xBiotin [K8]	1	5	Q5VWQ0	Q5VWQ0 [774-785]	Q5VWQ0 1xBiotin [K781]	Round spermatid basic protein 1 [OS=Homo sapiens]	1	1592.88	1.109	0.977	0.99009	0.892303	14.41	13.38	93.4	103.1	103.6	8.47	11.29	11.26	10767.5	9754.34	11562.6	11882.6	13807	11118.5	11940.8	10780	13489.5	Peak Found	Peak Found	Peak Found	High	High	High	Peak Found	High	High	0.0001878	0.0008425	1.99	45.13
[R].APIPQKQEILVEPEPLFGAPK.[R]	1xBiotin [K6]	1	1	O94888	O94888 [79-99]	O94888 1xBiotin [K84]	UBX domain-containing protein 7 [OS=Homo sapiens]	1	2527.36	1.108	0.639		0.0325626	10.95	46.26	83.5	120.6	95.9	19.94	68.09	21.05	2424.61	3608.87	3360.61	13229.5	4854.1	4158.67	3862.04	3997.18	2657.1	Not Found	Not Found	Not Found	High	Not Found	Not Found	Not Found	Not Found	Not Found	0.0001878	0.0001258	4.9	55.99
[R].TKVVHASTLDR.[V]	1xBiotin [K2]	2	1	Q8WYQ9	Q8WYQ9 [594-604]	Q8WYQ9 1xBiotin [K595]	Zinc finger CCHC domain-containing protein 14 [OS=Homo sapiens]	1	1452.76	1.107	1.792	0.99009	0.131351	57.29	41.46	132	60.2	107.8	58.86	48.23	27.52	1772.1	7251.5	7540.23	2736.6	6469.5	3304.23	4927.06	5919.97	8349.87	Not Found	Peak Found	High	Not Found	Peak Found	Not Found	Peak Found	Peak Found	Peak Found	0.00238	0.01915	2.12	29.17
[K].SPASSSSKNLAVK.[V]	1xBiotin [K8]	1	3	Q9NS91	Q9NS91 [103-115]	Q9NS91 1xBiotin [K110]	E3 ubiquitin-protein ligase RAD18 [OS=Homo sapiens]	1	1501.77	1.107	0.531	0.99009	0.00871524	40.99	19.45	71.6	149.2	79.2	41.3	2.57	22.62	1937.73	2936.55	4497.83	6122.76	6196.2	5896.67	2352.61	3742.54	3251.5	Peak Found	Peak Found	Not Found	High	High	High	Not Found	Peak Found	Not Found	0.0003031	0.002177	2.09	31.38
[K].SPSVPKSPTPK.[S]	1xBiotin [K6]	2	1	Q9NVD7	Q9NVD7 [8-18]	Q9NVD7 1xBiotin [K13]	alpha-parvin [OS=Homo sapiens]	1	1350.71	1.106	2.11	0.99009	0.00495494	12.19	78.23	114	59.8	126.2	10.13	65.97	8.26	8177.39	9234.1	10023.4	3132.92	4841.54	11100.2	10214.4	9374.74	11062.3	Peak Found	High	Peak Found	Not Found	Not Found	Peak Found	Peak Found	Peak Found	Peak Found	0.002951	0.02685	2.25	29.72
[K].HTLVTCDKGVFR.[L]	1xBiotin [K8]; 1xCarbamidomethyl [C6]	2	3	Q14094	Q14094 [267-278]	Q14094 1xBiotin [K274]	cyclin-i [OS=Homo sapiens]	1	1658.81	1.105	1.306	0.99009	0.820267	14.38	20.73	100.7	88	111.3	12.18	20.66	9.81	15423.9	13928.3	12067.3	12161.2	12738.6	8498.42	15385.1	13658.8	16633.1	Peak Found	Peak Found	Peak Found	Peak Found	High	Peak Found	High	High	Peak Found	0.0001878	0.0001742	3	38.51
[R].EATLKMAQLADSPR.[A]	1xBiotin [K5]	1	6	Q9NRJ4-1	Q9NRJ4-1 [993-1006]	Q9NRJ4-1 1xBiotin [K997]	Tubby-related protein 4 [OS=Homo sapiens]	1	1756.87	1.104	0.802	0.99009	0.514222	33.19	28.22	82.5	111.5	106	15.41	21.9	27.71	4892.89	3630.36	4032.68	4326.9	5454.26	6736.71	5184.81	5399.79	3109.7	High	High	High	High	High	High	Peak Found	Peak Found	Peak Found	0.0001878	0.00126	1.57	44.24
[K].SLKVELIEDK.[I]	1xBiotin [K3]	1	1	Q5K651	Q5K651 [137-146]	Q5K651 1xBiotin [K139]	Sterile alpha motif domain-containing protein 9 [OS=Homo sapiens]	1	1399.75	1.098	1.01	0.99009	0.97723	66.15	20.85	94.2	102.4	103.4	69.77	6.02	27.41	3904.26	8040.63	1767.66	4201.03	4678.09	4246.41	4288.82	2772.06	4892.01	Not Found	High	Not Found	Not Found	Peak Found	Not Found	Not Found	Not Found	Not Found	0.0008313	0.0045	1.87	47.09
[R].DLKIQWMTK.[L]	1xBiotin [K3]; 1xOxidation [M7]	1	7	P29144	P29144 [1027-1035]	P29144 1xBiotin [K1029]	Tripeptidyl-peptidase 2 [OS=Homo sapiens]	1	1404.7	1.098	1.097	0.99009	0.998079	14.15	25.15	96.8	96.9	106.3	11.64	21.3	3.89	5960.47	6738.9	5342.14	4659.02	7188.61	5969.17	6922.47	6427.57	6546.84	Peak Found	High	High	Peak Found	High	High	High	High	High	0.0003031	0.001565	2.11	45.19
[R].MTNEALHKGCSLK.[V]	1xBiotin [K]; 1xCarbamidomethyl [C10]; 1xOxidation [M1]	3	156	AGIA-AirID-DCAF15_mutant	AGIA-AirID-DCAF15_mutant [910-922]	AGIA-AirID-DCAF15_mutant 1xBiotin [K]	AGIA-AirID-DCAF15_mutant	1	1730.8	1.097	0.75	0.99009	0.184137	10.16	4.78	82	124.8	93.2	8.52	6.57	4.96	5.36891e+06	5.20616e+06	6.09525e+06	8.17516e+06	7.39975e+06	8.40023e+06	5.71171e+06	6.2997e+06	6.10294e+06	High	High	High	High	High	High	High	High	High	0.0001878	1.512e-07	4.93	30.44
[-].MENFQKVEK.[I]	1xAcetyl [N-Term]; 1xBiotin [K6]	2	5	P24941-1	P24941-1 [1-9]	P24941-1 1xAcetyl [N-Term]; 1xBiotin [K6]	cyclin-dependent kinase 2 [OS=Homo sapiens]	1	1420.66	1.097	1.159	0.99009	0.983361	12.57	6.11	99.5	91.4	109.1	11.66	9.68	2.52	10975	13771.5	11905.3	10819	10928.4	12801.4	13055.3	13139.9	12538.9	Peak Found	High	High	Peak Found	High	High	Peak Found	Peak Found	High	0.0001878	0.0004056	2.74	46.02
[K].AKMQASIEK.[GA]	1xBiotin [K2]; 1xOxidation [M3]	3	6	P06748	P06748 [249-257]	P06748 1xBiotin [K250]	Nucleophosmin [OS=Homo sapiens]	1	1247.61	1.095	1.046	0.99009	0.967516	19.14	34.28	95.5	100	104.6	27.11	20.09	35.18	11863.5	13331.8	19472.8	13958.5	12982.2	18696.5	12844.1	14598.6	24075.1	High	Peak Found	High	High	Peak Found	High	Peak Found	High	High	0.0008313	0.004404	1.92	24.98
[K].LITKDLVQEK.[Y]	1xBiotin [K4]	1	9	O15479	O15479 [247-256]	O15479 1xBiotin [K250]	Melanoma-associated antigen B2 [OS=Homo sapiens]	1	1412.78	1.095	1.191	0.99009	0.967516	13.48	2.3	99.9	90.7	109.4	23.88	1.64	2.21	123291	113018	174014	111948	111984	115176	137125	131249	134994	High	High	High	High	High	High	High	High	High	0.0001878	1.11e-05	3.43	42.17
[R].QDKCALGWDHQEK.[L]	1xBiotin [K3]; 1xCarbamidomethyl [C4]	3	9	Q14247-1	Q14247-1 [243-255]	Q14247-1 1xBiotin [K245]	Src substrate cortactin [OS=Homo sapiens]	1	1840.81	1.095	1.261	0.99009	0.900708	8.7	16.63	102.9	84.4	112.7	4.22	9.06	11.78	23835.8	22866.3	21905.1	21013.8	18756.8	17607.8	26497.9	20998.2	25029.6	High	High	High	High	High	High	High	High	High	0.0001878	1.969e-05	2.9	35.5
[R].ISRPHPSTAESKAPTPK.[F]	1xBiotin [K12]	6	37	Q71RC2	Q71RC2 [460-476]	Q71RC2 1xBiotin [K471]	La-related protein 4 [OS=Homo sapiens]	1	2030.05	1.094	1.236	0.99009	0.928726	9.3	13.69	100.7	89.2	110.2	3.7	10.51	9.78	353959	337741	363467	313496	345387	279623	346404	387330	421666	High	High	High	High	High	High	High	High	High	0.0001878	2.027e-10	6.65	25.63
[K].TAGNSEFLGKTPGQNAQK.[W]	1xBiotin [K10]	2	6	P78344-1	P78344-1 [32-49]	P78344-1 1xBiotin [K41]	Eukaryotic translation initiation factor 4 gamma 2 [OS=Homo sapiens]	1	2074	1.094	1.062	0.99009	0.982347	13.99	15.45	99.8	97.1	103.1	10.11	25.34	7.58	21781	25421.1	26533.2	22676.6	24735.2	35737.8	26280.9	29019.2	25055.8	High	High	Peak Found	High	High	Peak Found	High	Peak Found	High	0.0009655	0.004997	2.15	37.64
[K].AQKIEMDKLEK.[A]	1xBiotin [K3]; 1xOxidation [M6]	2	1	Q9UHR5-1	Q9UHR5-1 [203-213]	Q9UHR5-1 1xBiotin [K205]	SAP30-binding protein [OS=Homo sapiens]	2	1574.79	1.093	0.841	0.99009	0.458293	107.82	72.41	83.6	116.9	99.5	136.42	111.92	43.06	26933.8	2581.41	1866.56	19463.8	2426.07	3611	3075.17	2040.58	4874.45	High	Not Found	Not Found	Peak Found	Not Found	Not Found	Not Found	Not Found	Not Found	0.002799	0.02416	1.91	28.66
[K].EFDGKSLVSVTK.[E]	1xBiotin [K5]	3	6	P08238; Q58FF8	P08238 [527-538]; Q58FF8 [300-311]	P08238 1xBiotin [K531]; Q58FF8 1xBiotin [K304]	Heat shock protein HSP 90-beta [OS=Homo sapiens] Putative heat shock protein HSP 90-beta 2 [OS=Homo sapiens]	1	1535.78	1.092	1.198	0.99009	0.967516	38.15	38.15	99.9	91.1	109.1	7.76	5.66	48.75	6883.94	5998.35	6077.18	5540.18	5483.89	6068.58	8342.61	2729.31	6635.33	High	Peak Found	High	Peak Found	High	High	Peak Found	High	High	0.0001878	0.0009288	2.14	44.3
[R].EATKGFYDK.[D]	1xBiotin [K4]	1	5	O00571	O00571 [47-55]	O00571 1xBiotin [K50]	ATP-dependent RNA helicase DDX3X [OS=Homo sapiens]	1	1284.59	1.091	0.914	0.99009	0.715505	13.71	19.79	87.1	117.9	95.1	11.07	14.28	14.06	15024.7	14633.2	17846	16174.1	20330.4	21385.5	14880.7	19551.2	16397.5	High	High	High	High	High	Peak Found	Peak Found	Peak Found	Peak Found	0.0001878	0.0005363	2.14	34.59
[K].ISGLKTSMAEGER.[K]	1xBiotin [K5]; 1xOxidation [M8]	1	7	Q9Y2S0-1	Q9Y2S0-1 [11-23]	Q9Y2S0-1 1xBiotin [K15]	DNA-directed RNA polymerases I and III subunit RPAC2 [OS=Homo sapiens]	1	1620.77	1.091	1.455	0.99009	0.516584	31.26	24.53	105.6	79.2	115.2	14.63	21	30.97	9766.44	13123.9	11825.7	9801.86	6404.56	8867.89	7775.3	14892.9	12900.7	High	High	High	High	Peak Found	High	High	High	Peak Found	0.0001878	0.001268	2.76	33.1
[R].GEVSQKTVIIK.[E]	1xBiotin [K6]	4	7	Q14676	Q14676 [1830-1840]	Q14676 1xBiotin [K1835]	Mediator of DNA damage checkpoint protein 1 [OS=Homo sapiens]	1	1427.79	1.09	0.844	0.99009	0.558435	36.02	19.76	77.9	120.4	101.7	42.84	8.33	20.95	5836.36	5691.35	11443.8	9694.72	8202.05	9019.67	6204.91	7616.34	9445.48	Peak Found	High	High	High	High	High	High	Peak Found	Peak Found	0.0001878	0.000196	2.78	38.69
[K].KVVLVDGK.[T]	1xBiotin [K1]	1	1	Q92625	Q92625 [465-472]	Q92625 1xBiotin [K465]	Ankyrin repeat and SAM domain-containing protein 1A [OS=Homo sapiens]	1	1083.62	1.089	1.086	0.99009	0.985645	13.12	19.82	98.7	96.9	104.4	7.24	21.92	19.75	15396.3	16891.6	17789.5	14515.3	16586.3	22032.5	16768.4	17873	23929.5	Peak Found	Peak Found	Peak Found	Peak Found	Peak Found	High	Peak Found	Peak Found	Peak Found	0.001227	0.006944	1.7	35.35
[R].KEVHIK.[N]	1xBiotin [K1]	1	3	Q9HAV4	Q9HAV4 [1168-1173]	Q9HAV4 1xBiotin [K1168]	exportin-5 [OS=Homo sapiens]	1	979.539	1.089	1.116	0.99009	0.998079	23.13	27.61	98	87.5	114.5	24.69	27.16	33.4	13699.8	22576.2	20808.4	12525.7	22026.7	18568.9	12591.7	24586.1	24302.1	Peak Found	High	Peak Found	Peak Found	High	High	Peak Found	Peak Found	Peak Found	0.002799	0.0248	1.93	26.36
[K].AQKIEMDK.[L]	1xBiotin [K3]	2	8	Q9UHR5-1	Q9UHR5-1 [203-210]	Q9UHR5-1 1xBiotin [K205]	SAP30-binding protein [OS=Homo sapiens]	1	1188.58	1.089	0.873	0.99009	0.569267	20.72	20.06	89.9	112.2	97.9	13.68	13.38	18.69	66954.4	74838	87683.3	80743.7	93376.4	105696	81496.1	70104.6	101240	High	High	High	High	High	High	High	Peak Found	High	0.0003031	0.001748	2.74	31.67
[R].VQGKGYCLPEPIQLLDEEK.[I]	1xBiotin [K4]; 1xCarbamidomethyl [C7]	2	5	AGIA-AirID-DCAF15_mutant	AGIA-AirID-DCAF15_mutant [67-85]	AGIA-AirID-DCAF15_mutant 1xBiotin [K70]	AGIA-AirID-DCAF15_mutant	1	2442.2	1.089	0.731	0.99009	0.135058	59.4	105.1	103.8	113.3	82.8	124.62	69.94	132.79	30385.5	4392.59	2632.83	13769.3	4794.65	4299.96	34557.5	2866.5	3502.66	High	Peak Found	Not Found	High	Not Found	Not Found	High	Not Found	Not Found	0.0001878	5.942e-05	3	56.79
[-].MSGPTWLPPKQPEPAR.[A]	1xBiotin [K10]; 1xMet-loss+Acetyl [N-Term]	3	18	Q15654-1	Q15654-1 [1-16]	Q15654-1 1xBiotin [K10]; 1xMet-loss+Acetyl [N-Term]	thyroid receptor-interacting protein 6 [OS=Homo sapiens]	1	1928.97	1.088	0.966	0.99009	0.864949	16.12	18.08	95.7	97.3	107	16.15	15.2	14.49	63321.9	55009.7	45670.3	68660.2	55895.3	51482.2	61504.1	66338.6	49674.6	High	High	High	High	High	High	High	High	High	0.0001878	0.0004204	2.75	49.53
[K].NLQTKNPNYIR.[C]	1xBiotin [K5]	2	27	O43795	O43795 [584-594]	O43795 1xBiotin [K588]	Unconventional myosin-Ib [OS=Homo sapiens]	1	1586.81	1.086	1.265	0.99009	0.900708	16.63	6.4	103.3	86.8	109.9	13.66	1.86	7.66	178048	225407	230280	191569	189437	184708	250045	215020	239698	High	High	High	High	High	High	High	High	High	0.0001878	3.896e-05	3.4	36.65
[R].LMKTLSK.[L]	1xBiotin [K3]	3	9	P28290	P28290 [295-301]	P28290 1xBiotin [K297]	Sperm-specific antigen 2 [OS=Homo sapiens]	1	1046.57	1.086	1.069	0.99009	0.983361	29	36.51	98.5	86.4	115.1	15.68	25.47	23.62	44555.8	43964.2	57469.4	39097.7	37858.5	58342.7	38395.3	52110.7	62394.2	High	High	High	High	High	High	High	High	High	0.001227	0.007048	1.96	34.71
[R].LKMAYMPK.[N]	1xBiotin [K2]	8	2	Q96PU5	Q96PU5 [148-155]	Q96PU5 1xBiotin [K149]	E3 ubiquitin-protein ligase NEDD4-like [OS=Homo sapiens]	1	1207.6	1.084	0.968	0.99009	0.86599	13.44	7.98	97.3	103	99.7	10.26	3.5	16.56	11635.8	12687.6	14258.1	14158	13434.6	13258.9	16862.5	12617.4	13009.6	Peak Found	Peak Found	Peak Found	Peak Found	Peak Found	Peak Found	High	High	Peak Found	0.0003031	0.001594	2.12	40.69
[K].TGKYVPPSLR.[D]	1xBiotin [K3]	1	3	O75821	O75821 [210-219]	O75821 1xBiotin [K212]	Eukaryotic translation initiation factor 3 subunit G [OS=Homo sapiens]	1	1343.71	1.084	1.186	0.99009	0.967516	14.29	10.81	101.8	90.7	107.5	6.28	10.35	14.38	17212.5	19048.9	19371	16458.7	16962.2	19866.1	24478.6	20117.5	18650.9	Peak Found	High	Peak Found	High	Peak Found	High	Peak Found	Peak Found	Peak Found	0.0001878	0.0007036	2.24	38.65
[K].DSSGWSSSKDK.[D]	1xBiotin [K]	2	4	O00571	O00571 [56-66]	O00571 1xBiotin [K]	ATP-dependent RNA helicase DDX3X [OS=Homo sapiens]	1	1409.6	1.083	0.951	0.99009	0.820267	27.84	35.56	100	91.7	108.3	4.25	29.82	22.39	9746.78	10563.9	10414.3	9012.33	9549.17	15047.9	13552.2	11277.5	8572.49	High	Peak Found	High	High	High	Peak Found	Peak Found	Peak Found	Peak Found	0.0003031	0.001774	1.77	31.54
[K].KVIQTDEWR.[N]	1xBiotin [K1]	2	1	Q99707	Q99707 [659-667]	Q99707 1xBiotin [K659]	methionine synthase [OS=Homo sapiens]	1	1400.7	1.08	1.027	0.99009	0.971919	46.21	31.64	95.8	100.8	103.5	50.98	26.39	7.15	1987.45	4293.1	6236.79	4516.13	6210.13	3721.75	4127.17	4720.38	4637.28	Not Found	Not Found	High	Peak Found	Peak Found	Peak Found	Not Found	Peak Found	Not Found	0.002455	0.02166	1.5	39.64
[K].FLTKGDNNAVDDR.[G]	1xBiotin [K4]	5	8	P0C7V7	P0C7V7 [98-110]	P0C7V7 1xBiotin [K101]	Putative signal peptidase complex catalytic subunit SEC11B [OS=Homo sapiens]	1	1690.79	1.079	1.383	0.99009	0.693764	19.16	19.16	105	81.9	113.2	3.26	4.94	32.71	10687.4	10200.9	10042.6	7956.08	7464.07	8232.71	6246.28	12423.7	11002	High	High	Peak Found	High	High	High	High	High	High	0.0001878	2.407e-05	2.65	37.61
[R].GREEAIMKMVK.[L]	1xBiotin [K8]; 1xOxidation [M]	1	10	Q9H8U3	Q9H8U3 [200-210]	Q9H8U3 1xBiotin [K207]	AN1-type zinc finger protein 3 [OS=Homo sapiens]	2	1533.76	1.078	0.788	0.99009	0.289385	14.5	14.08	87	119.1	93.8	7.06	5.9	28.77	49035.7	50510.5	55985.6	75731.6	69162	67961.1	54468.2	50464.9	83594.1	High	High	High	High	High	High	High	High	Peak Found	0.001227	0.005935	2.2	34.09
[R].EKSGIQPLCPER.[S]	1xBiotin [K2]; 1xCarbamidomethyl [C9]	1	9	P42166	P42166 [333-344]	P42166 1xBiotin [K334]	Lamina-associated polypeptide 2, isoform alpha [OS=Homo sapiens]	1	1639.79	1.077	0.968	0.99009	0.86599	14.93	21.51	98.2	98.9	102.9	18.98	16.57	13.98	11185.1	16319.4	15214.6	15325.4	13696.6	18869	15952.9	13260.4	17577.5	High	High	High	High	High	High	High	High	High	0.0001878	0.0003752	2.27	37.57
[R].APPRPAKTTDPVSK.[S]	1xBiotin [K7]	1	2	A1X283	A1X283 [728-741]	A1X283 1xBiotin [K734]	SH3 and PX domain-containing protein 2B [OS=Homo sapiens]	1	1690.89	1.077	1.003	0.99009	0.923018	37.83	34.74	90.9	93.4	115.6	33.41	26.86	22.59	9251.76	9833.34	16361	10090.5	10106.2	15659.8	15700.7	9964.6	12507.1	Peak Found	Peak Found	Peak Found	High	Peak Found	Peak Found	High	Peak Found	Peak Found	0.003345	0.03295	1.84	27.06
[R].TAQKIMAPPGGR.[S]	1xBiotin [K4]	1	9	O14531	O14531 [554-565]	O14531 1xBiotin [K557]	dihydropyrimidinase-related protein 4 [OS=Homo sapiens]	1	1452.74	1.075	1.188	0.99009	0.967516	9.73	12.24	100.7	91.1	108.2	4	13.75	11.86	19919.3	20450.9	21537.9	15304.2	18507.4	20172.8	21989.5	18514.3	23432	High	High	High	High	High	High	High	High	High	0.0001878	2.646e-05	2.49	35.2
[K].LTKTIQVPQQK.[A]	1xBiotin [K3]	1	5	Q9BY77	Q9BY77 [145-155]	Q9BY77 1xBiotin [K147]	Polymerase delta-interacting protein 3 [OS=Homo sapiens]	1	1509.85	1.075	1.001	0.99009	0.923018	16.29	5.44	94.4	104.2	101.5	39.39	3.71	5.07	4644.6	9687.39	10882.9	10690.5	10720.6	10033.3	10413.2	11091.7	10041.2	Not Found	High	High	High	High	High	Peak Found	Peak Found	Peak Found	0.0003031	0.001523	2.4	37.98
[R].EGMKNTSYVLK.[H]	1xBiotin [K4]; 1xOxidation [M3]	1	10	Q8ND82	Q8ND82 [164-174]	Q8ND82 1xBiotin [K167]	zinc finger protein 280c [OS=Homo sapiens]	1	1511.72	1.075	1.061	0.99009	0.981085	6.53	15.46	97.3	98.3	104.3	14.89	15.03	3.88	56059	74561.2	72174.6	60097.1	81432.5	72939.2	74151.2	77393.9	80134.8	High	High	High	High	High	High	High	High	High	0.0001878	3.236e-05	2.95	35.43
[K].VVSETNDTKVLR.[H]	1xBiotin [K9]	1	41	P05783	P05783 [418-429]	P05783 1xBiotin [K426]	Keratin, type I cytoskeletal 18 [OS=Homo sapiens]	1	1586.82	1.073	1.096	0.99009	0.994736	23.46	20.13	92.6	92.4	115	11.88	10.97	14.29	1.10399e+06	1.09807e+06	1.34417e+06	1.10188e+06	1.0863e+06	1.31562e+06	1.09066e+06	1.37178e+06	1.44204e+06	High	High	High	High	High	High	High	High	High	0.0001878	1.445e-06	3.76	34.99
[K].HPELPTKGK.[D]	1xBiotin [K7]	2	8	Q86UW6	Q86UW6 [331-339]	Q86UW6 1xBiotin [K337]	NEDD4-binding protein 2 [OS=Homo sapiens]	1	1232.65	1.073	1.199	0.99009	0.967516	26.37	24.49	99.8	85.5	114.7	8.45	8.37	23.23	18349	20172	21740	16589.2	17288.9	19444.3	15002	23318.6	23181.5	Peak Found	High	High	High	High	High	High	High	Peak Found	0.0001878	0.0005302	2.53	30.11
[-].MSKSFQQSSLSR.[D]	1xBiotin [K3]; 1xMet-loss+Acetyl [N-Term]	1	7	P43243	P43243 [1-12]	P43243 1xBiotin [K3]; 1xMet-loss+Acetyl [N-Term]	Matrin-3 [OS=Homo sapiens]	1	1522.73	1.072	0.807	0.99009	0.41973	10.27	14.93	88.2	117.2	94.6	10.26	20.88	14.32	6923.99	6883.58	8206.99	8267.38	9193.15	12216	7422.77	9046.72	6908.35	High	High	High	High	High	High	Peak Found	High	Peak Found	0.0001878	0.0009364	1.41	39.63
[K].DFKTFLTNDQTK.[V]	1xBiotin [K3]	7	9	P49792	P49792 [2179-2190]	P49792 1xBiotin [K2181]	E3 SUMO-protein ligase RanBP2 [OS=Homo sapiens]	1	1683.8	1.071	1.224	0.99009	0.942533	64.38	51.98	118	86	95.9	48.09	22.62	37.06	26101.7	22769	8709.58	16817	16598.1	10921.1	27942	18509.5	13372.3	High	High	High	High	High	High	High	High	High	0.0001878	2.238e-05	2.64	50.93
[K].LAEEIPLKILAHNGLVGR.[L]	1xBiotin [K8]	6	3	Q9Y6M1	Q9Y6M1 [271-288]	Q9Y6M1 1xBiotin [K278]	Insulin-like growth factor 2 mRNA-binding protein 2 [OS=Homo sapiens]	1	2169.22	1.069	2.246	0.99009	0.00414651	58.75	33.62	115	62.1	122.9	85.99	46.01	63.1	12820.3	3801.42	2722.57	3977.91	2053.99	1779.17	10959.6	3995.78	4064.72	High	Not Found	Not Found	High	Not Found	Not Found	High	Not Found	Not Found	0.0001878	2.799e-05	3.29	57.27
[R].GREEAIMKMVK.[L]	1xBiotin [K8]	1	10	Q9H8U3	Q9H8U3 [200-210]	Q9H8U3 1xBiotin [K207]	AN1-type zinc finger protein 3 [OS=Homo sapiens]	2	1517.76	1.069	0.887	0.99009	0.620426	17.22	17.22	95.2	103	101.8	11.54	16.33	13.04	101628	91083.6	80601.4	128185	98452.9	96956.1	111625	97352.6	86045	High	High	High	High	High	High	High	High	High	0.0001878	0.0002912	3.11	39.43
[-].MSSDEKGISPAHK.[T]	1xBiotin [K6]; 1xMet-loss+Acetyl [N-Term]	5	10	Q9BZF3	Q9BZF3 [1-13]	Q9BZF3 1xBiotin [K6]; 1xMet-loss+Acetyl [N-Term]	Oxysterol-binding protein-related protein 6 [OS=Homo sapiens]	1	1523.72	1.069	1.168	0.99009	0.982347	33.25	23.35	92	89	119	16.66	8.99	26.98	16794.9	18985.2	23242.7	18380.2	18177.8	21274.9	14716.1	24841.2	24564.4	High	High	High	High	High	Peak Found	Peak Found	High	Peak Found	0.0001878	0.0002153	1.57	30.12
[K].FSPVTPKFTPVASK.[F]	1xBiotin [K7]	2	9	Q15942	Q15942 [266-279]	Q15942 1xBiotin [K272]	Zyxin [OS=Homo sapiens]	1	1731.91	1.068	0.951	0.99009	0.820267	29.9	32.83	94	105.6	100.4	15.87	8.09	28.81	9797.66	8153.34	11239.2	12363.8	11009.8	10616.5	13445.3	10467.9	7426.23	High	High	High	High	High	High	High	High	High	0.0001878	0.0001304	2.35	45.54
[K].AECWSQKMSNK.[Q]	1xBiotin [K7]; 1xCarbamidomethyl [C3]	2	3	Q8IZH2-1	Q8IZH2-1 [1302-1312]	Q8IZH2-1 1xBiotin [K1308]	5'-3' exoribonuclease 1 [OS=Homo sapiens]	1	1594.68	1.068	0.979	0.99009	0.909311	15.47	30.54	98.7	101.7	99.6	7.58	12.85	27.7	8271.97	7960.51	7129.66	7878.71	9953.57	8207.49	7614.71	8038.68	12278.3	Peak Found	Peak Found	Peak Found	High	High	High	Peak Found	Peak Found	Peak Found	0.0001878	0.0003209	2.47	38.6
[K].KGTVEGFEPADNK.[C]	1xBiotin [K1]	1	8	P37108	P37108 [43-55]	P37108 1xBiotin [K43]	Signal recognition particle 14 kDa protein [OS=Homo sapiens]	1	1617.76	1.067	0.913	0.99009	0.782355	6.23	14.17	90.7	109.4	99.9	4.59	14.71	4.63	7014.4	6400.21	6680.84	7282.96	8052.73	9686.41	6829.49	7355.98	7448.73	High	High	High	High	High	High	High	High	Peak Found	0.0001878	0.0001048	2.58	35.69
[R].REHVLKQLER.[V]	1xBiotin [K6]	3	20	AGIA-AirID-DCAF15_mutant	AGIA-AirID-DCAF15_mutant [368-377]	AGIA-AirID-DCAF15_mutant 1xBiotin [K373]	AGIA-AirID-DCAF15_mutant	2	1533.83	1.067	1.625	0.99009	0.219349	22.85	23.06	112.4	68.4	119.2	28.72	20.84	21.98	721332	673655	402299	473576	409827	309250	714230	769378	495238	High	High	High	High	High	Peak Found	High	High	High	0.0001878	9.37e-08	4.59	30.26
[K].AAFQSQYKSHFVAASLSNQK.[A]	1xBiotin [K8]	2	4	Q86XP3-1	Q86XP3-1 [701-720]	Q86XP3-1 1xBiotin [K708]	ATP-dependent RNA helicase DDX42 [OS=Homo sapiens]	1	2438.19	1.066	1.507	0.99009	0.419294	81.92	95.88	112.3	74.9	112.8	70.77	51.47	70.53	19032.7	12259.2	2945.27	8173.71	8227.43	2565.03	20279.7	12315.1	3375.13	High	Peak Found	Not Found	High	Peak Found	Not Found	High	High	Not Found	0.0001878	1.169e-05	3.14	44.85
[K].KLVWVPSDK.[S]	1xBiotin [K1]	1	18	P35579-1	P35579-1 [30-38]	P35579-1 1xBiotin [K30]	Myosin-9 [OS=Homo sapiens]	1	1297.7	1.065	1.024	0.99009	0.960169	7.13	9.21	96.6	100.5	102.9	6.77	8.61	3.53	196460	192051	217649	204239	189838	225181	220610	209193	206514	High	High	High	High	High	High	High	High	High	0.0001878	4.491e-05	2.92	44.31
[K].NYDIGAALDTIQYSKHPPPL.[-]	1xBiotin [K15]	2	1	Q13501-1	Q13501-1 [421-440]	Q13501-1 1xBiotin [K435]	sequestosome-1 [OS=Homo sapiens]	1	2439.2	1.064	1.494	0.99009	0.61882	52.95	35.42	108.1	77	115	59.91	38.25	18.17	9716.8	3229.69	4383.05	2225.82	3121.35	4768.24	5777.3	4663.28	4046.46	High	Not Found	Not Found	Not Found	Not Found	Not Found	Peak Found	Not Found	Not Found	0.001227	0.006117	2.78	58.49
[R].AKVEFNIR.[K]	1xBiotin [K2]	4	4	Q8NC51-1	Q8NC51-1 [302-309]	Q8NC51-1 1xBiotin [K303]	Plasminogen activator inhibitor 1 RNA-binding protein [OS=Homo sapiens]	1	1202.64	1.064	1.285	0.99009	0.867403	11.17	15.24	105.1	83.5	111.3	9.58	13.71	6.46	9573.27	10302.7	8500.5	7606.77	9504.44	7508.26	10133.9	9649.45	10959.5	Peak Found	Peak Found	Peak Found	High	High	High	High	Peak Found	Peak Found	0.0003031	0.002393	1.53	41.91
[K].SPIKASDLTK.[F]	1xBiotin [K4]	1	9	Q5QJE6	Q5QJE6 [381-390]	Q5QJE6 1xBiotin [K384]	Deoxynucleotidyltransferase terminal-interacting protein 2 [OS=Homo sapiens]	1	1285.68	1.062	0.882	0.99009	0.597326	30.33	35.72	91.8	110.6	97.5	16.84	16.84	30.8	38755.5	46683.1	54460.5	49007.5	56233.2	68291.6	34611.5	49574.6	65308.6	High	High	High	High	High	High	High	High	High	0.0001878	0.0001526	2.62	34.57
[K].DFSGDMCKLK.[W]	1xBiotin [K]; 1xCarbamidomethyl [C7]	2	7	P17480-1	P17480-1 [62-71]	P17480-1 1xBiotin [K]	Nucleolar transcription factor 1 [OS=Homo sapiens]	1	1426.62	1.06	1.025	0.99009	0.967516	22.82	26.1	97.6	99	103.4	8.01	20.75	25.23	6523.3	7642.45	6956.93	8302.53	5433.78	7059.6	7376.91	8512.51	5056.43	High	High	Peak Found	High	Peak Found	High	High	High	High	0.0001878	0.0004945	2.03	42.87
[R].VAPEEHPVLLTEAPLNPKANR.[E]	1xBiotin [K18]	2	5	P60709	P60709 [96-116]	P60709 1xBiotin [K113]	Actin, cytoplasmic 1 [OS=Homo sapiens]	1	2521.32	1.06	1.258	0.99009	0.907873	95.33	51.03	147.4	67.6	85	64.3	38.13	54.64	10899.8	10462.6	2012.19	4799.18	6958.44	3174.99	11556	6038.47	3960.18	High	High	Not Found	High	High	Not Found	High	Peak Found	Not Found	0.0001878	0.0007431	3.71	44.74
[K].DKNEATVSTGKIAK.[G]	1xBiotin [K]	3	7	Q9Y450-2	Q9Y450-2 [130-143]	Q9Y450-2 1xBiotin [K]	Isoform 2 of HBS1-like protein [OS=Homo sapiens]	2	1687.87	1.059	1.028	0.99009	0.967516	55.86	26.58	108.2	94.6	97.2	31.94	17.09	56.19	8939.78	12170.9	6337.04	6800.42	9521.69	7814.43	8035.31	6712.89	17904.9	High	High	Peak Found	High	High	High	Peak Found	High	High	0.0001878	8.822e-06	3.44	29.74
[R].TKIEFVTGTK.[K]	1xBiotin [K2]	2	12	Q9UHR5-1	Q9UHR5-1 [219-228]	Q9UHR5-1 1xBiotin [K220]	SAP30-binding protein [OS=Homo sapiens]	1	1349.71	1.058	0.853	0.99009	0.496179	16.08	10.29	97.9	109.7	92.4	8.27	4.86	10.51	58183	67224.5	67554.5	72141.8	79468	75330.5	61564.5	63415.8	74481.6	High	High	High	High	High	High	High	High	High	0.0001878	2.041e-05	3.06	41.92
[K].ISGKLLLCTD.[-]	1xBiotin [K4]; 1xCarbamidomethyl [C8]	1	3	O00221	O00221 [491-500]	O00221 1xBiotin [K494]	NF-kappa-B inhibitor epsilon [OS=Homo sapiens]	1	1345.69	1.058	1.171	0.99009	0.981085	23.89	18.75	104.1	90.2	105.6	19.18	5.21	16.61	15418	13490.8	10429.6	11449.5	11687.1	12623.3	11708.5	16310.4	13682.3	Peak Found	High	Peak Found	Peak Found	Peak Found	High	Peak Found	Peak Found	High	0.00238	0.01844	2.04	51.01
[K].FKTNVLPFR.[Q]	1xBiotin [K2]	4	2	Q9BZD3	Q9BZD3 [249-257]	Q9BZD3 1xBiotin [K250]	Putative GRINL1B complex locus protein 2 [OS=Homo sapiens]	1	1347.72	1.057	1.371	0.99009	0.740879	63.39	62.23	100	80.4	119.6	32.38	57.12	48.56	3801.65	7104.43	4795.02	6401.98	3856.47	1813.76	7507.05	5734.53	2486.84	Not Found	High	Peak Found	High	Peak Found	Not Found	Peak Found	Peak Found	Not Found	0.001227	0.008565	1.7	48.4
[R].VTQKSYK.[V]	1xBiotin [K4]	2	9	P05787	P05787 [5-11]	P05787 1xBiotin [K8]	Keratin, type II cytoskeletal 8 [OS=Homo sapiens]	1	1079.56	1.056	1.099	0.99009	0.994736	28.1	9.66	112.5	91.2	96.3	22.81	4.7	21.36	18602.3	26119.4	29684.2	19807.9	21707.4	21188.7	21761.8	22359.3	31353.5	High	High	High	High	High	High	High	High	High	0.0007127	0.004094	2.01	24.98
[-].MSKSESPK.[E]	1xBiotin [K3]; 1xMet-loss+Acetyl [N-Term]	3	15	P09651-1	P09651-1 [1-8]	P09651-1 1xBiotin [K3]; 1xMet-loss+Acetyl [N-Term]	Heterogeneous nuclear ribonucleoprotein A1 [OS=Homo sapiens]	1	1030.49	1.055	0.997	0.99009	0.91488	16.58	24.65	94.1	103.1	102.8	15.88	14.54	18.91	82101.3	83836.2	108040	87158.2	91897.4	113761	78583	91650.6	114018	High	High	High	High	High	High	High	High	High	0.001227	0.008259	1.66	25.49
[K].DQGCYLGHKSSQPITCK.[G]	1xBiotin [K9]; 2xCarbamidomethyl [C4; C16]	2	9	Q9Y236-1	Q9Y236-1 [424-440]	Q9Y236-1 1xBiotin [K432]	Oxidative stress-induced growth inhibitor 2 [OS=Homo sapiens]	1	2204.99	1.055	1.206	0.99009	0.964308	31.31	27.86	89.9	95.2	114.8	12.73	26.23	16.02	30008.3	30917.4	37669	23474.9	32750.8	40329.1	29549.8	39488.1	39722.1	High	High	High	High	High	High	High	High	High	0.0001878	4.104e-05	3.24	34.61
[R].KGTDVPK.[W]	1xBiotin [K1]	3	5	P07355	P07355 [206-212]	P07355 1xBiotin [K206]	Annexin A2 [OS=Homo sapiens]	1	970.503	1.054	1.076	0.99009	0.983361	23.71	17.72	101	90.3	108.7	20.29	10.28	14.87	11916.8	14768.1	17951.3	13117.8	13202.1	15648.6	12564.2	15900.1	16835	Peak Found	High	Peak Found	High	High	Peak Found	High	Peak Found	High	0.0008313	0.004388	1.93	24.5
[K].SLKTVKPSLSCK.[D]	1xBiotin [K3]; 1xCarbamidomethyl [C11]	1	2	Q9BVQ7-1	Q9BVQ7-1 [722-733]	Q9BVQ7-1 1xBiotin [K724]	Spermatogenesis-associated protein 5-like protein 1 [OS=Homo sapiens]	1	1573.84	1.054	1.316	0.99009	0.807119	23.52	25.1	105.1	84.2	110.8	22.6	27.5	13.5	14960.7	20009.7	23782.9	19302.6	10896.5	16034.4	16561.2	21093.3	21200.1	Peak Found	High	Peak Found	Peak Found	High	Peak Found	Peak Found	Peak Found	Peak Found	0.0001878	3.841e-05	3.29	33.51
[K].MQASIEKGGSLPK.[V]	1xBiotin [K7]	2	3	P06748	P06748 [251-263]	P06748 1xBiotin [K257]	Nucleophosmin [OS=Homo sapiens]	1	1571.79	1.054	1.099	0.99009	0.999632	22.16	59.14	104.9	93	102.2	18.57	52.63	20.27	4603.83	5657.83	3915.77	4081.24	2222.38	6789.85	4484.65	5985.78	4126.78	High	Peak Found	Peak Found	Peak Found	Not Found	High	High	Peak Found	Not Found	0.003345	0.03318	2.43	37.69
[K].EVLLKTNLSGR.[Q]	1xBiotin [K5]	3	9	Q6IN85	Q6IN85 [729-739]	Q6IN85 1xBiotin [K733]	Serine/threonine-protein phosphatase 4 regulatory subunit 3A [OS=Homo sapiens]	1	1455.8	1.053	0.988	0.99009	0.905459	9.02	7.04	95.2	104.5	100.2	7.39	8.57	5.81	13895.2	15133	16113.5	14398.7	16615.1	16898.2	15933.5	16690.1	14861.3	High	High	High	High	High	High	High	High	High	0.0001878	5.594e-05	2.81	43.34
[K].TFGKAAGPSLSHTSGGTQSK.[V]	1xBiotin [K4]	1	24	P27694	P27694 [164-183]	P27694 1xBiotin [K167]	Replication protein A 70 kDa DNA-binding subunit [OS=Homo sapiens]	1	2145.04	1.052	0.88	0.99009	0.591939	22.87	19.26	90.4	104.4	105.2	7.71	14.01	19.85	481159	414969	433319	574974	500283	434047	349241	506170	503882	High	High	High	High	High	High	High	High	High	0.0001878	8.198e-11	4.92	33.02
[K].TSKTVTISQVSDNK.[A]	1xBiotin [K3]	3	6	Q96B97-1	Q96B97-1 [533-546]	Q96B97-1 1xBiotin [K535]	SH3 domain-containing kinase-binding protein 1 [OS=Homo sapiens]	1	1733.87	1.052	1.177	0.99009	0.967516	59.76	19.87	100.2	90	109.8	17.53	45.34	50.59	8280.99	5891.34	7938.92	7403.04	2748.6	7126.52	2800.61	8694.78	8710.55	High	High	High	High	Not Found	High	Not Found	High	Peak Found	0.0001878	2.607e-05	2.63	36.36
[K].SLLPKESR.[L]	1xBiotin [K5]	23	2	Q9ULU4	Q9ULU4 [1173-1180]	Q9ULU4 1xBiotin [K1177]	protein kinase C-binding protein 1 [OS=Homo sapiens]	1	1155.62	1.051	0.853	0.99009	0.494001	33.16	17.23	106.8	104.3	88.9	17.05	8.64	28.99	18302.8	25271.1	24759.1	24182.3	22812.1	26992.4	19239.9	20623.9	31879.4	Peak Found	Peak Found	Peak Found	High	Peak Found	Peak Found	Peak Found	Peak Found	High	0.003034	0.02901	1.77	37
[R].LNFQEKK.[A]	1xBiotin [K6]	6	2	Q9H0M5	Q9H0M5 [112-118]	Q9H0M5 1xBiotin [K117]	zinc finger protein 700 [OS=Homo sapiens]	1	1132.58	1.051	0.583	0.99009	0.0231256	49.56	12.58	78.9	138.2	82.9	48.92	4.97	24.32	4246.01	2197.11	6377.87	7010.28	7742.04	7440.07	4510.57	4463.01	2830.11	Not Found	Not Found	High	High	Peak Found	Peak Found	Peak Found	Not Found	Not Found	0.001384	0.01015	1.59	35.2
[R].VGTKGLDFSDR.[I]	1xBiotin [K4]	3	5	Q13561-1	Q13561-1 [62-72]	Q13561-1 1xBiotin [K65]	dynactin subunit 2 [OS=Homo sapiens]	1	1420.69	1.051	1.097	0.99009	0.995343	27.79	9.36	110.5	91.9	97.6	21.87	10.02	12.98	8666.97	5832.69	8891.31	7205.16	8197.48	6750.13	7658.07	9345.65	7402.57	Peak Found	High	High	High	High	Peak Found	Peak Found	High	Peak Found	0.001227	0.00674	1.78	40.71
[K].VLKQVHPDTGISSK.[A]	1xBiotin [K3]	16	7	O60814	O60814 [45-58]	O60814 1xBiotin [K47]	Histone H2B type 1-K [OS=Homo sapiens]	1	1734.92	1.05	0.982	0.99009	0.900708	12.87	16	96.2	102.8	101	11.67	8.16	15.65	18717.5	23577.8	22240.8	21222.1	24936.2	23789.6	23362.5	18555.7	25390.7	Peak Found	High	High	High	High	High	Peak Found	High	High	0.0001878	5.391e-06	2.95	32.33
[K].IKGILPVK.[M]	1xBiotin [K2]	3	25	Q9ULD2-1	Q9ULD2-1 [637-644]	Q9ULD2-1 1xBiotin [K638]	Microtubule-associated tumor suppressor 1 [OS=Homo sapiens]	1	1093.68	1.05	1.115	0.99009	0.999632	9.16	8.87	101.5	94.7	103.8	4.4	4.96	9.45	2.40411e+06	2.61873e+06	2.56247e+06	2.2647e+06	2.38987e+06	2.50108e+06	2.52404e+06	2.62075e+06	3.00934e+06	High	High	High	High	High	High	High	High	High	0.0003031	0.001666	2.62	42.58
[K].GGKYAINPHLTEDQR.[F]	1xBiotin [K3]	1	9	Q9ULX3	Q9ULX3 [331-345]	Q9ULX3 1xBiotin [K333]	RNA-binding protein NOB1 [OS=Homo sapiens]	1	1924.93	1.048	1.184	0.99009	0.967516	8.76	21.09	102.3	90.5	107.2	26.38	18.75	3.63	24287.1	23520.2	14444.7	24274.4	20821.6	16579	24776.9	23199	24655.3	High	High	High	High	Peak Found	High	High	High	High	0.0001878	1.164e-05	3.41	36.87
[R].AADKLAPAQYIR.[Y]	1xBiotin [K4]	1	2	Q13573	Q13573 [167-178]	Q13573 1xBiotin [K170]	SNW domain-containing protein 1 [OS=Homo sapiens]	1	1542.81	1.048	0.737	0.99009	0.244423	24.71	24.34	88	122.1	89.9	12.14	14.13	18.13	6678.21	6574.44	5327.48	10076.8	7577.03	9118.26	8040.31	6715.87	5584.4	Peak Found	Peak Found	Peak Found	High	Peak Found	Peak Found	High	Peak Found	Peak Found	0.0004423	0.003404	1.93	43.89
[K].GKLDVQFSGLTKGDAVR.[D]	1xBiotin [K12]	2	10	P21333	P21333 [905-921]	P21333 1xBiotin [K916]	Filamin-A [OS=Homo sapiens]	2	2017.05	1.048	2.218	0.99009	0.00191792	129.45	108.82	107.7	79.4	112.8	97.81	86.01	94.94	133371	55482.1	6869.59	59165.8	40917.9	1917.98	131205	58120.7	7375.16	High	High	Peak Found	High	High	Not Found	High	High	Peak Found	0.0001878	1.303e-09	5.74	44.18
[R].KGCNPLAQTGR.[S]	1xBiotin [K1]; 1xCarbamidomethyl [C3]	1	11	Q8IUC4	Q8IUC4 [23-33]	Q8IUC4 1xBiotin [K23]	Rhophilin-2 [OS=Homo sapiens]	1	1427.69	1.047	0.996	0.99009	0.913108	11.86	20.68	98	94.1	108	4.42	15.67	17.05	52731.4	55975.1	51382.8	42927.2	58846.5	50639.1	42685.9	58120.8	58625.4	High	High	High	High	High	High	High	High	High	0.0001878	3.344e-06	3.32	32.92
[K].LNDKAAK.[S]	1xBiotin [K4]	1	9	O15264	O15264 [250-256]	O15264 1xBiotin [K253]	Mitogen-activated protein kinase 13 [OS=Homo sapiens]	1	985.514	1.047	1.175	0.99009	0.975999	22.8	41.1	104.6	82	113.4	20.39	50.3	25.26	12244.2	12046.3	17004.7	9228.79	9589.32	20955.7	10845.4	13267.9	17799	High	High	High	High	High	High	High	High	High	0.000584	0.003704	1.9	22.97
[K].YDNSLKIISNASCTTNCLAPLAK.[V]	1xBiotin [K6]; 2xCarbamidomethyl [C13; C17]	2	5	P04406-1	P04406-1 [140-162]	P04406-1 1xBiotin [K145]	glyceraldehyde-3-phosphate dehydrogenase [OS=Homo sapiens]	1	2780.34	1.046	1.362	0.99009	0.708176	83.06	91.42	121.3	106.9	71.8	87.14	68.71	103.82	21508.3	7809.24	3312.63	12824.2	6879.81	2637.38	22496.4	4625.38	3592.1	High	High	Not Found	High	High	Not Found	High	Not Found	Not Found	0.0001878	6.625e-06	4.58	51.5
[R].ALSSSKQSSSSR.[D]	1xBiotin [K6]	1	5	P53999	P53999 [48-59]	P53999 1xBiotin [K53]	Activated RNA polymerase II transcriptional coactivator p15 [OS=Homo sapiens]	1	1450.7	1.045	0.582	0.99009	0.0168433	14.01	17.25	78.6	139.4	82.1	9.45	14.94	14.29	4334.16	4786.54	3963.88	7690.31	6888.96	9221.47	4010.35	4527.27	5321.32	High	Peak Found	Peak Found	High	High	High	Peak Found	High	Peak Found	0.0001878	0.0005323	1.8	23.48
[K].GCSLKVLADSER.[Y]	1xBiotin [K5]; 1xCarbamidomethyl [C2]	3	37	AGIA-AirID-DCAF15_mutant	AGIA-AirID-DCAF15_mutant [918-929]	AGIA-AirID-DCAF15_mutant 1xBiotin [K922]	AGIA-AirID-DCAF15_mutant	1	1560.75	1.044	1.308	0.99009	0.820267	14.79	6.91	111	82.9	106.1	11.63	5.02	7.06	3.036e+06	2.44433e+06	2.98704e+06	2.22944e+06	2.34963e+06	2.12553e+06	2.85301e+06	3.1691e+06	2.77937e+06	High	High	High	High	High	High	High	High	High	0.0001878	9.147e-07	3.76	42.15
[R].LKQVEK.[F]	1xBiotin [K2]	4	1	P30307-1	P30307-1 [226-231]	P30307-1 1xBiotin [K227]	m-phase inducer phosphatase 3 [OS=Homo sapiens]	1	970.539	1.044	1.447	0.99009	0.514242	51.01	37.99	97.3	82.8	119.9	40.84	6.02	30.27	9316.14	10611.9	19096.7	8744.02	9815.09	9033.93	9723.47	13073.9	17890.6	Peak Found	Peak Found	High	Peak Found	Peak Found	Peak Found	Peak Found	Peak Found	Peak Found	0.003034	0.02925	2.03	26.29
[K].IESPKLER.[T]	1xBiotin [K5]	4	5	Q92598	Q92598 [807-814]	Q92598 1xBiotin [K811]	Heat shock protein 105 kDa [OS=Homo sapiens]	1	1197.63	1.044	1.269	0.99009	0.900708	20.2	34.73	100	95.7	104.4	23.15	15.26	35.04	9238.75	13557.7	9297.26	8895.98	6812.08	9084.1	8644.03	9703.5	16077.9	High	Peak Found	High	High	Peak Found	High	High	Peak Found	Peak Found	0.0003031	0.003195	1.78	33.98
[K].AAHAAKTVK.[H]	1xBiotin [K6]	6	7	P48426	P48426 [370-378]	P48426 1xBiotin [K375]	phosphatidylinositol 5-phosphate 4-kinase type-2 alpha [OS=Homo sapiens]	1	1122.61	1.043	1.289	0.99009	0.855202	26.3	25.24	101.6	86.6	111.7	16.6	13.21	22.56	9925.45	11087.4	13675.9	7961.54	10389	9450.65	12184.5	8973.07	14258.8	High	Peak Found	High	High	High	High	High	Peak Found	High	0.001227	0.007848	2.18	18.97
[R].RKPDTIEVQQMKAQAR.[E]	1xBiotin [K12]	5	3	P35241-1	P35241-1 [295-310]	P35241-1 1xBiotin [K306]	radixin [OS=Homo sapiens]	2	2125.1	1.042	1.483	0.99009		44.28	52.58	94.7	77.3	128.1	35.47	50.54	24.21	5135.43	2962.54	2835.84	1991.58	2417.91	4894.31	2954.31	4008.18	4858.72	High	High	Not Found	Not Found	High	Not Found	Not Found	Not Found	Not Found	0.0008313	0.004493	2.8	34.7
[R].NVKNSNYCLPSYTAYK.[N]	1xBiotin [K3]; 1xCarbamidomethyl [C8]	1	5	Q9Y4E8	Q9Y4E8 [257-272]	Q9Y4E8 1xBiotin [K259]	ubiquitin carboxyl-terminal hydrolase 15 [OS=Homo sapiens]	1	2147.99	1.04	1.089	0.99009	0.997617	66.34	39.93	100.2	95.6	104.2	68.17	28.38	42.51	8678.47	1768.73	4794.97	4575.28	5235.18	2901.94	4984.48	5915.68	2309.93	High	High	Not Found	High	High	Not Found	High	Peak Found	Not Found	0.0001878	6.572e-05	2.65	42.73
[K].GPQVALKGSR.[V]	1xBiotin [K7]	1	6	Q09666-1	Q09666-1 [531-540]	Q09666-1 1xBiotin [K537]	Neuroblast differentiation-associated protein AHNAK [OS=Homo sapiens]	1	1238.67	1.039	1.13	0.99009	0.995343	10.59	27.81	104.6	86.7	108.7	4.34	10.42	37.1	20196.1	18614.9	19943.9	16419	16541.4	19643.8	10161	22197.4	20718.9	Peak Found	Peak Found	High	High	High	High	Peak Found	High	High	0.0001878	0.0006412	2.64	33.67
[R].LSKMLSLPEELAR.[M]	1xBiotin [K3]	2	1	Q9P0J1	Q9P0J1 [500-512]	Q9P0J1 1xBiotin [K502]	[Pyruvate dehydrogenase [acetyl-transferring]]-phosphatase 1, mitochondrial [OS=Homo sapiens]	1	1712.91	1.038	1.582	0.99009	0.433115	59.34	33.56	110.1	75.5	114.3	67	28.02	33.27	9328.15	2363.47	4363.83	3222.17	1822.52	2993.93	5809.22	2883.63	4531.29	High	Peak Found	Not Found	Peak Found	Not Found	Not Found	Peak Found	Not Found	Not Found	0.0001878	0.0003832	2.11	54.08
[R].NPPKLVTPHDR.[M]	1xBiotin [K4]	6	20	P29353	P29353 [318-328]	P29353 1xBiotin [K321]	SHC-transforming protein 1 [OS=Homo sapiens]	1	1499.78	1.038	1.239	0.99009	0.923018	23.62	27.42	108.6	85.5	105.9	18.7	28.75	11.15	46732.2	61087.6	68297.2	40945.9	48128.1	70238.8	59610.8	70908.9	58076.7	High	High	High	High	High	High	High	High	High	0.0001878	5.316e-07	3.48	31.17
[R].TVPQYKYAAGVR.[N]	1xBiotin [K6]	1	24	P11940-1	P11940-1 [507-518]	P11940-1 1xBiotin [K512]	Polyadenylate-binding protein 1 [OS=Homo sapiens]	1	1578.81	1.038	1.049	0.99009	0.967516	5.99	9.67	98.9	96.7	104.5	6.6	8.51	6.42	101038	109729	115263	99905.6	118247	107299	115989	104835	118448	High	High	High	High	High	High	High	High	High	0.0001878	6.671e-05	2.35	38.93
[K].SQLTLKVVSAKPK.[V]	1xBiotin [K6]	2	2	O00308	O00308 [18-30]	O00308 1xBiotin [K23]	NEDD4-like E3 ubiquitin-protein ligase WWP2 [OS=Homo sapiens]	1	1624.95	1.037	1.201	0.99009	0.964308	9.43	16.33	105.9	84.2	109.8	19.44	8.47	15.4	8763.14	9358.18	6361.57	7633.78	6968.6	6448.24	9170.62	6893.08	9086.96	High	High	Peak Found	Peak Found	Peak Found	Peak Found	Peak Found	Peak Found	Peak Found	0.0003031	0.002294	2.89	38.73
[K].AQKSSGPVPSAK.[G]	1xBiotin [K3]	6	10	Q8NEY1	Q8NEY1 [210-221]	Q8NEY1 1xBiotin [K212]	neuron navigator 1 [OS=Homo sapiens]	1	1382.71	1.036	1.02	0.99009	0.957194	32.69	10.69	88.4	103.6	108	33.01	12.8	11.32	16539.2	16846.7	28481	16801.3	21744.8	19756.3	17141.3	20585.5	21310	High	High	High	High	High	High	High	High	High	0.0001878	6.919e-05	2.67	26.35
[K].EMSLHEKASTPVLK.[S]	1xBiotin [K7]	1	3	Q04724	Q04724 [303-316]	Q04724 1xBiotin [K309]	Transducin-like enhancer protein 1 [OS=Homo sapiens]	1	1795.91	1.036	1.452	0.9901	0.520387	16.8	18.94	110.5	77.3	112.2	25.81	10.12	23.77	11431.2	12639	7455.84	7105.54	8708.69	7995.82	11609.2	13092.5	8044.19	Peak Found	Peak Found	Peak Found	High	Peak Found	Peak Found	High	High	Peak Found	0.0003031	0.001423	2.02	38.81
[K-].MLVSLKMSYK.[A]	1xBiotin [K6]; 2xOxidation [M1; M7]	2	9	P23381-2	P23381-2 [1-10]	P23381-2 1xBiotin [K6]	Isoform 2 of Tryptophan--tRNA ligase, cytoplasmic [OS=Homo sapiens]	1	1457.72	1.034	1.252	0.9901	0.910717	4	7.65	105.8	86.2	107.9	5.37	8.44	6.8	11420.8	12314.3	11112.8	10407	8845.43	9302.01	11648	11489.9	12979.5	High	High	High	High	High	High	High	High	High	0.0001878	0.0005233	2.35	40.86
[R].TNAVSPKLLSR.[H]	1xBiotin [K7]	1	8	Q6XZF7	Q6XZF7 [655-665]	Q6XZF7 1xBiotin [K661]	Dynamin-binding protein [OS=Homo sapiens]	1	1411.77	1.033	1.114	0.991446	0.999632	10.9	12.89	100.3	96.1	103.6	4.15	12.28	10	24303.4	23501.5	25516.7	19361.6	24677.3	23273.3	22489.9	25102.4	27492.9	High	High	High	High	High	High	High	Peak Found	High	0.0001878	0.0001404	2.34	39.37
[R].FNLFKVQQGR.[T]	1xBiotin [K5]	3	6	Q6UN15-1	Q6UN15-1 [231-240]	Q6UN15-1 1xBiotin [K235]	Pre-mRNA 3'-end-processing factor FIP1 [OS=Homo sapiens]	1	1462.76	1.031	1.256	0.994246	0.910717	85.62	91.47	106.1	84.4	109.4	14.31	36.3	66.09	6242.62	5761.83	4687.6	4243.4	7909.49	4584.16	9936.18	5939.9	2041.8	High	High	Peak Found	High	High	High	Peak Found	High	Not Found	0.0001878	0.0001668	1.89	48.6
[K].SFPDKAPVNGTEQTQKTVTPAYNR.[F]	1xBiotin [K16]	2	9	Q07157	Q07157 [1503-1526]	Q07157 1xBiotin [K1518]	Tight junction protein ZO-1 [OS=Homo sapiens]	2	2875.4	1.031	1.523	0.994246	0.401885	15.46	19.83	112.5	76.5	110.9	13.59	17.85	10.49	19205.2	21207.4	16123.6	13058.6	14355.5	10015.6	21858	18935	17902.7	High	High	Peak Found	High	High	Peak Found	High	High	Peak Found	0.0001878	2.269e-06	4.09	36.39
[R].ILGKPVMER.[W]	1xBiotin [K4]	2	4	Q14353-1	Q14353-1 [36-44]	Q14353-1 1xBiotin [K39]	guanidinoacetate N-methyltransferase [OS=Homo sapiens]	0	1268.69	1.03	1.073	0.994246	0.983361	2.97	8.83	99.7	97.3	103.1	1.38	9.49	3.35	13928.8	13564.4	13655.5	13369.6	11267.3	13324.8	14120.5	13446.5	14346.3	High	High	Peak Found	High	Peak Found	High	Peak Found	Peak Found	Peak Found	0.0001878	0.0006015	1.96	41.15
[R].GDGTGGKSIYGER.[F]	1xBiotin [K7]	1	1	P23284	P23284 [110-122]	P23284 1xBiotin [K116]	peptidyl-prolyl cis-trans isomerase B [OS=Homo sapiens]	1	1522.7	1.03	1	0.994246	0.967516	51.59	28.76	101	95	104	21.51	13.29	40.97	4329.97	4284.95	2880.4	3557.43	4029.56	4638.07	4637	1933.93	4412.45	Not Found	High	Not Found	Not Found	Peak Found	Not Found	Not Found	Not Found	Not Found	0.001313	0.009554	1.24	33.62
[K].TKNILMFTGETEATK.[E]	1xBiotin [K2]	1	4	Q6PD62	Q6PD62 [885-899]	Q6PD62 1xBiotin [K886]	RNA polymerase-associated protein CTR9 homolog [OS=Homo sapiens]	1	1909.94	1.029	1.004	0.994246	0.964898	42.71	36.8	98.2	100.7	101.1	23.89	20.14	56.78	6377.5	4540.13	4126.72	6190.02	4273.08	4653.77	10738.2	4071.28	4673.78	High	High	Not Found	High	High	Not Found	Peak Found	Peak Found	Not Found	0.0007127	0.003947	2.29	50.09
[K].NVPFKMVDVGGQR.[S]	1xBiotin [K5]	2	3	Q14344	Q14344 [215-227]	Q14344 1xBiotin [K219]	Guanine nucleotide-binding protein subunit alpha-13 [OS=Homo sapiens]	1	1672.83	1.029	1.025	0.994246	0.967516	68.15	83.1	111.4	122.8	65.7	77.02	48.22	92.05	1936.24	9517.85	3882.65	2105.87	6122.11	4279.35	2290.7	9791.71	2158.39	High	High	Not Found	Not Found	High	Not Found	Not Found	Peak Found	Not Found	0.0001878	0.000775	1.69	47
[R].AEVLGHKTPEPAPR.[R]	1xBiotin [K7]	4	9	Q9UHD8-1	Q9UHD8-1 [135-148]	Q9UHD8-1 1xBiotin [K141]	Septin-9 [OS=Homo sapiens]	1	1727.89	1.025	0.961	0.994246	0.84579	10.81	5.74	97.8	101.4	100.8	11.51	5.62	6.45	39245.4	31500.9	33616.8	34853.6	38252.8	34667.7	36750.6	32292.5	34646.6	High	High	High	High	High	High	High	High	High	0.0001878	1.569e-05	3.69	32.22
[R].IKTSDVTSTK.[G]	1xBiotin [K2]	1	17	P26196	P26196 [85-94]	P26196 1xBiotin [K86]	Probable ATP-dependent RNA helicase DDX6 [OS=Homo sapiens]	1	1305.67	1.023	1.133	0.994246	0.994736	15.53	17.79	102.5	92.6	104.9	25.9	17.39	7.82	81607.1	90153.1	130464	72711.7	81436.1	101624	86332.7	92232.8	100816	High	High	High	High	High	High	High	High	High	0.0001878	0.0001109	2.57	26.93
[R].EESGKPGAHVTVKK.[L]	1xBiotin [K]	2	6	P22626	P22626 [100-113]	P22626 1xBiotin [K]	heterogeneous nuclear ribonucleoproteins A2/B1 [OS=Homo sapiens]	1	1692.87	1.022	0.94	0.994246	0.79194	25	29.62	103.7	95.5	100.8	24.05	29.89	16.59	7938.99	11687.1	12967.8	10088.4	10763	16918	11357.1	9485.45	13257.9	High	High	High	High	High	Peak Found	Peak Found	Peak Found	High	0.0003031	0.001946	2.38	22.45
[K].GGKGLGK.[G]	1xBiotin [K3]	1	3	P62805	P62805 [7-13]	P62805 1xBiotin [K9]	histone H4 [OS=Homo sapiens]	1	842.455	1.022	1.084	0.994246	0.98465	38.37	34.72	87.3	102	110.6	22.74	17.91	30.8	15113.7	14310.4	21341.5	17657.6	13789	19834.5	11449.4	19145.3	21811.8	Peak Found	Peak Found	Peak Found	High	High	Peak Found	Peak Found	Peak Found	High	0.003299	0.03111	1.92	25.29
[K].AAGKGDVPTK.[R]	1xBiotin [K4]	1	9	P62424	P62424 [122-131]	P62424 1xBiotin [K125]	60S ribosomal protein L7a [OS=Homo sapiens]	1	1169.6	1.022	1.102	0.994246	0.995343	14.86	26.24	100.1	101.5	98.3	16.6	17.33	22.56	14612.7	16240.2	20101.6	13550.6	16464.5	19239.1	15950.7	14933	22313.5	High	High	High	High	High	High	High	High	High	0.0001878	0.0006301	2.54	26.55
[K].AYGASKTFGK.[A]	1xBiotin [K6]	1	9	P27694	P27694 [158-167]	P27694 1xBiotin [K163]	Replication protein A 70 kDa DNA-binding subunit [OS=Homo sapiens]	1	1255.61	1.019	0.819	0.994246	0.405563	32.48	40.14	91.9	114.4	93.7	17.02	5.81	31.85	11650.9	13893.8	16407.3	17284.8	16155.3	18146.6	14152.9	20374.3	10883.6	High	High	High	High	High	High	High	High	High	0.0001878	0.0006758	1.71	34.54
[K].AYEIEKR.[TL]	1xBiotin [K6]	6	7	Q7Z417	Q7Z417 [564-570]	Q7Z417 1xBiotin [K569]	Nuclear fragile X mental retardation-interacting protein 2 [OS=Homo sapiens]	1	1134.56	1.019	1.09	0.994246	0.990383	12.73	23.1	103	89.2	107.8	9.27	20.03	13.26	42324.7	46950.7	50983.3	40671.1	36726.9	53442.6	51930.3	40014.8	49156.4	High	High	High	High	High	High	Peak Found	High	Peak Found	0.0007127	0.004271	2.2	34.84
[K].YVSSKALQR.[Q]	1xBiotin [K5]	1	4	Q9UJM3	Q9UJM3 [358-366]	Q9UJM3 1xBiotin [K362]	ERBB receptor feedback inhibitor 1 [OS=Homo sapiens]	1	1277.67	1.018	1.049	0.994246	0.981085	48.32	28.4	83.2	104.5	112.3	23.63	11.09	22.31	9219.39	6709.18	5923.54	7110.02	8426.23	8833.5	9055.59	6030.03	9266.86	Peak Found	Peak Found	High	High	High	Peak Found	High	Peak Found	Peak Found	0.0003031	0.0029	1.85	31.98
[K].DYSDITSSK.[-]	1xBiotin [K9]	1	6	P29084	P29084 [283-291]	P29084 1xBiotin [K291]	transcription initiation factor iie subunit beta [OS=Homo sapiens]	0	1241.54	1.016	0.98	0.994246	0.900708	17.8	22.83	100.9	107.7	91.5	13.49	14.79	15.34	17080.9	22088.5	21447.7	17706.7	23419.8	22886.5	17360	19444.8	23422.3	High	High	Peak Found	High	High	Peak Found	High	High	Peak Found	0.001384	0.01031	1.63	39.22
[K].GFGGKFGVQTDR.[Q]	1xBiotin [K5]	3	17	Q14247-1	Q14247-1 [231-242]	Q14247-1 1xBiotin [K235]	Src substrate cortactin [OS=Homo sapiens]	1	1494.72	1.016	1.184	0.994246	0.967516	20.54	15.13	98.2	88.1	113.7	9.15	5.47	11.45	61011.6	72444.9	63531.3	62164.6	57003.1	56307.9	73513.4	73628.7	59884.4	High	High	High	High	High	High	High	High	High	0.0001878	4.96e-06	3.01	43.02
[K].NPSQKQLR.[Q]	1xBiotin [K5]	1	8	O00635	O00635 [46-53]	O00635 1xBiotin [K50]	E3 ubiquitin-protein ligase TRIM38 [OS=Homo sapiens]	1	1196.62	1.016	1.402	0.994246	0.649237	22.02	12.54	109.4	79.3	111.2	22.18	36.08	4.2	8348.53	9588.52	12747.8	6408.82	6950.74	11926.1	10231.2	9743.25	9414.32	High	High	High	High	High	High	High	High	Peak Found	0.0003031	0.002182	1.88	27.64
[K].LSKHCSQVDSVR.[G]	1xBiotin [K3]; 1xCarbamidomethyl [C5]	3	8	Q14247-1	Q14247-1 [108-119]	Q14247-1 1xBiotin [K110]	Src substrate cortactin [OS=Homo sapiens]	1	1641.78	1.016	1.077	0.994246	0.983361	30.42	29.88	101.2	95.7	103.1	11.77	23.62	25.75	19257.8	23209.4	18854.8	18215.7	13435.8	21830.8	19624.9	13845	23580.4	High	High	High	High	Peak Found	High	High	High	High	0.0001878	6.622e-06	3.06	27.93
[K].VGGSGVNVNAKGLDLGGR.[G]	1xBiotin [K11]	1	9	Q09666-1	Q09666-1 [253-270]	Q09666-1 1xBiotin [K263]	Neuroblast differentiation-associated protein AHNAK [OS=Homo sapiens]	1	1895.98	1.016	1.143	0.994246	0.986179	27.6	27.6	114.2	81.2	104.6	27.11	23.77	23.06	34807	31417.7	19946.6	19896.4	30928.6	22330.1	35362.1	28778.3	22103.9	High	Peak Found	High	High	High	High	High	High	High	0.0001878	2.057e-08	4.32	42.99
[R].SLPPPPPAKGSIPISR.[L]	1xBiotin [K9]	3	71	Q99640	Q99640 [50-65]	Q99640 1xBiotin [K58]	Membrane-associated tyrosine- and threonine-specific cdc2-inhibitory kinase [OS=Homo sapiens]	1	1840.01	1.015	1.157	0.994246	0.983361	14.85	14.85	103.7	91	105.3	7.51	6.17	13.96	116415	118249	133211	111173	103790	98328.5	142029	108053	120077	High	High	High	High	High	High	High	High	High	0.0001878	3.565e-07	4.18	41.76
[K].MKGYNPAEVGAAGK.[G]	1xBiotin [K2]	1	5	Q13144	Q13144 [480-493]	Q13144 1xBiotin [K481]	Translation initiation factor eIF-2B subunit epsilon [OS=Homo sapiens]	1	1618.77	1.015	0.786	0.994246	0.379587	77.4	35.23	102.7	110.5	86.8	56.15	20.79	36.83	8019.4	8444.69	2194.84	7035.3	8626.53	10676.2	8573.56	6779.74	3891.09	High	Peak Found	Not Found	High	Peak Found	High	High	High	Not Found	0.0001878	5.124e-06	2.18	36.29
[R].AEHIPAGKR.[T]	1xBiotin [K8]	4	15	Q96HC4	Q96HC4 [408-416]	Q96HC4 1xBiotin [K415]	PDZ and LIM domain protein 5 [OS=Homo sapiens]	1	1204.63	1.014	1.131	0.994246	0.994736	12.22	4.25	97.9	95.2	106.9	10.64	7.88	7.13	105199	101620	123452	102273	90077.5	104587	103082	114908	118299	High	High	High	High	High	High	High	High	High	0.0001878	0.0002268	3	24.93
[R].VFLPNKQR.[T]	1xBiotin [K6]	3	1	P04049	P04049 [60-67]	P04049 1xBiotin [K65]	RAF proto-oncogene serine/threonine-protein kinase [OS=Homo sapiens]	1	1227.67	1.014	1.318	0.994246	0.813318	43.63	35.71	108.5	80.1	111.4	58.83	12.69	49.06	10337.4	14826.5	3614.35	8377.86	6487.99	7633.29	10611.2	11042.6	3665.56	Peak Found	Peak Found	Not Found	Peak Found	Peak Found	Peak Found	High	Peak Found	Not Found	0.002799	0.0241	1.53	38.34
[K].FAAKGEGQLGPAER.[A]	1xBiotin [K4]	1	9	P13639	P13639 [236-249]	P13639 1xBiotin [K239]	Elongation factor 2 [OS=Homo sapiens]	1	1656.82	1.014	1.197	0.994246	0.967516	19.35	15.43	105.7	85.9	108.5	14.7	11.34	11.58	43779.4	48864.7	58355.8	37890	39708.5	46788.7	50172.4	44380.3	56002	High	High	High	High	High	High	High	High	High	0.0001878	1.199e-07	3.93	36.53
[K].MKMPTFSTPGAK.[G]	1xBiotin [K2]	1	3	Q09666-1	Q09666-1 [631-642]	Q09666-1 1xBiotin [K632]	Neuroblast differentiation-associated protein AHNAK [OS=Homo sapiens]	1	1521.73	1.013	0.91	0.994246	0.78798	30.34	11.14	96	106.8	97.2	32.01	8.29	11.91	8337.86	4253.52	6631.48	7912.21	7382.94	6699.42	6718.36	5721.24	7264.07	High	Peak Found	Peak Found	Peak Found	High	High	Peak Found	Peak Found	Peak Found	0.001384	0.01118	1.88	43.24
[K].FGQGFGKTNIYTQK.[Q]	1xBiotin [K7]	3	10	Q9H5V9-1	Q9H5V9-1 [122-135]	Q9H5V9-1 1xBiotin [K128]	UPF0428 protein CXorf56 [OS=Homo sapiens]	1	1814.89	1.013	0.701	0.994246	0.0785378	24.11	24.85	86.7	125.4	87.9	23.53	23.39	10.44	26662.5	30918.7	19055.9	38550.4	45011.3	27820.6	27483.1	27011.4	22618.5	High	High	High	High	High	High	High	High	High	0.0001878	1.311e-05	2.73	43.2
[K].KFVPDYYK.[VM]	1xBiotin [K1]	11	25	Q8IZX4	Q8IZX4 [1554-1561]	Q8IZX4 1xBiotin [K1554]	transcription initiation factor TFIID subunit 1-like [OS=Homo sapiens]	1	1285.63	1.013	0.955	0.994246	0.827128	12.21	3.28	101	101.8	97.2	9.98	4.21	6.22	1.15784e+06	1.34827e+06	1.40661e+06	1.35667e+06	1.45912e+06	1.35882e+06	1.29737e+06	1.2693e+06	1.4247e+06	High	High	High	High	High	High	High	High	High	0.0001878	0.0002984	3.07	41
[K].AAQKTLLVSTSAVDNNEAQK.[K]	1xBiotin [K4]	5	6	Q5T8P6	Q5T8P6 [706-725]	Q5T8P6 1xBiotin [K709]	RNA-binding protein 26 [OS=Homo sapiens]	1	2314.17	1.013	1.254	0.994246	0.909311	16.26	23.01	106.4	85.9	107.7	6.41	11.96	20.99	13414.7	13633.2	12089	9382.66	11939.4	10839.1	14966.7	9787.23	13586.9	High	Peak Found	Peak Found	High	High	Peak Found	High	High	High	0.0003031	0.001891	3.69	41.56
[K].LVNPKYALVK.[A]	1xBiotin [K5]	2	18	A6ND36-1	A6ND36-1 [344-353]	A6ND36-1 1xBiotin [K348]	Protein FAM83G [OS=Homo sapiens]	1	1370.79	1.012	0.933	0.994246	0.766663	7.28	5.63	96.6	105.2	98.2	8.48	5.32	3.76	137606	160762	141326	147977	153814	164287	139265	143581	150051	High	High	High	High	High	High	High	High	High	0.0001878	2.217e-05	3.01	45.94
[K].TPFKAWNDTTK.[A]	1xBiotin [K4]	2	5	Q9Y5V3	Q9Y5V3 [179-189]	Q9Y5V3 1xBiotin [K182]	Melanoma-associated antigen D1 [OS=Homo sapiens]	1	1534.74	1.011	0.968	0.994246	0.900708	16.17	16.1	97.6	103.6	98.8	41.37	18.22	6.52	3590.34	8859.45	7892.96	8373.93	8593.87	6068.52	7983.31	8315.81	7309.37	High	Peak Found	High	Peak Found	Peak Found	High	High	High	Peak Found	0.0003031	0.001423	1.62	41.92
[R].GFGGKFGVQMDR.[V]	1xBiotin [K5]; 1xOxidation [M10]	3	5	Q14247-1	Q14247-1 [120-131]	Q14247-1 1xBiotin [K124]	Src substrate cortactin [OS=Homo sapiens]	1	1540.7	1.011	1.149	0.994246	0.98465	4.64	7.12	101.7	92.3	106	4.27	8.94	3.07	44226.8	40785.2	41574.1	38785	32692.3	37710.5	43662.9	43318	41238.9	Peak Found	High	High	Peak Found	High	High	Peak Found	Peak Found	High	0.0001878	0.0002505	1.83	42.37
[K].AKSIIPNK.[V]	1xBiotin [K2]	1	17	Q9ULE6	Q9ULE6 [48-55]	Q9ULE6 1xBiotin [K49]	paladin [OS=Homo sapiens]	1	1096.62	1.011	1.183	0.994246	0.967516	10.28	18.44	103.7	90	106.4	13.08	17.51	14.16	139069	144053	175952	111190	125018	155895	135499	147836	177834	High	High	High	High	High	High	High	High	High	0.0001878	0.0005136	2.73	35.18
[R].KGVSASAVPFTPSSPLLSCSQEGSR.[H]	1xBiotin [K1]; 1xCarbamidomethyl [C19]	2	4	Q9Y2X7-1	Q9Y2X7-1 [558-582]	Q9Y2X7-1 1xBiotin [K558]	ARF GTPase-activating protein GIT1 [OS=Homo sapiens]	1	2775.34	1.01	2.305	0.994246	0.00178682	42.59	75.12	140.2	44.7	115.1	49.99	44.57	52.26	12849	11273.8	4045.91	5802.36	3594.41	2355.77	13375.7	9252.53	4087.87	High	High	Not Found	High	Not Found	Not Found	Peak Found	High	Not Found	0.0001878	0.0006204	3.04	48.82
[K].ILKGDQLLQEDYK.[V]	1xBiotin [K3]	1	4	Q17RS7	Q17RS7 [737-749]	Q17RS7 1xBiotin [K739]	Flap endonuclease GEN homolog 1 [OS=Homo sapiens]	1	1788.92	1.009	1.147	0.994246	0.983361	40.2	42.04	110.2	98.7	91.1	31.33	43.54	19.8	5161.16	5480.07	2888.91	4621.55	1880.83	4823.65	5532.1	3797.29	4266.89	High	High	Peak Found	Not Found	High	Not Found	High	Not Found	Not Found	0.0003031	0.002065	1.92	45.2
[-].MATAEVLNIGKK.[L]	1xBiotin [K]; 1xMet-loss+Acetyl [N-Term]	2	9	P22234	P22234 [1-12]	P22234 1xBiotin [K]; 1xMet-loss+Acetyl [N-Term]	multifunctional protein ADE2 [OS=Homo sapiens]	1	1411.76	1.009	1.107	0.994246	0.996247	16.52	14.01	112.8	85.9	101.3	15.74	11.99	10.51	13287.4	17692.1	17733.2	13126.6	13475.2	16252.4	15900.2	14527.4	17893.4	High	High	High	High	High	High	High	High	High	0.0001878	7.753e-05	3.08	48.65
[K].KGPNPLMR.[R]	1xBiotin [K1]	4	15	Q16875	Q16875 [451-458]	Q16875 1xBiotin [K451]	6-phosphofructo-2-kinase/fructose-2,6-bisphosphatase 3 [OS=Homo sapiens]	1	1138.59	1.008	0.83	0.994246	0.433115	32.37	31.62	101.6	117	81.5	27.07	14.06	28.58	72289.1	100515	126247	95408.9	115758	126578	80636	79229.1	127309	High	High	High	High	High	High	High	High	High	0.0001878	0.0004095	2.56	36.27
[R].APVPSATKNK.[V]	1xBiotin [K8]	2	1	O15357	O15357 [1007-1016]	O15357 1xBiotin [K1014]	Phosphatidylinositol 3,4,5-trisphosphate 5-phosphatase 2 [OS=Homo sapiens]	1	1238.66	1.008	1.089	0.994246	0.998079	9.51	22.88	97.7	103.7	98.5	15.86	11.63	20.11	4765.33	4527.61	6034.73	4142.28	5148.17	5057.21	4511.8	4803.36	6472.94	Peak Found	Peak Found	High	Peak Found	Peak Found	Peak Found	Peak Found	Peak Found	Peak Found	0.001855	0.01494	1.55	26.5
[R].EGMKNTSYVLK.[H]	1xBiotin [K4]	1	18	Q8ND82	Q8ND82 [164-174]	Q8ND82 1xBiotin [K167]	zinc finger protein 280c [OS=Homo sapiens]	1	1495.73	1.008	0.954	0.994246	0.8249	8.66	8.64	98.1	103.3	98.6	6.91	3.55	8.78	131119	148668	147617	149660	155475	160677	132150	148292	157471	High	High	High	High	High	High	High	High	High	0.0001878	7.387e-05	2.76	39.17
[K].SSPLKITLFLEEDK.[S]	1xBiotin [K5]	1	1	Q9NQW6	Q9NQW6 [517-530]	Q9NQW6 1xBiotin [K521]	Anillin [OS=Homo sapiens]	1	1845.97	1.007	0.898	0.994246	0.82828	88.61	29.15	93.3	112.8	93.9	102.83	23.99	32.31	13472.3	2977.5	2054.51	3600.4	3008.83	4799.31	4788.49	2700.8	2997.13	High	Peak Found	Not Found	Peak Found	Not Found	Not Found	Peak Found	Not Found	Not Found	0.0003031	0.001733	2.27	59.11
[R].SDDMFTFHGPGKSVFGTPTLETANK.[N]	1xBiotin [K12]	1	1	P49792	P49792 [1128-1152]	P49792 1xBiotin [K1139]	E3 SUMO-protein ligase RanBP2 [OS=Homo sapiens]	1	2910.34	1.006	0.987	0.994246	0.958384	42.02	88.39	114.1	95.4	90.5	88.49	50.27	104.94	9885.79	2009.75	2804.68	2049.33	4875.51	2345.28	11916.9	2022.76	2225.75	High	Not Found	Not Found	Not Found	Not Found	Not Found	Peak Found	Not Found	Not Found	0.0003031	0.001409	2.8	52.86
[K].VHVDCMTSQKLVR.[L]	1xBiotin [K10]; 1xCarbamidomethyl [C5]	1	9	P27708	P27708 [1451-1463]	P27708 1xBiotin [K1460]	CAD protein [OS=Homo sapiens]	1	1798.88	1.006	1.166	0.994246	0.982347	18.48	18.44	104.5	90.3	105.2	23.78	1.39	23.12	24944.3	28499.9	17484.6	21598.9	21540.2	21056.9	25106.5	17595.8	28229.8	High	High	High	High	High	High	High	High	High	0.0001878	3.028e-06	4.1	36.83
[K].GTGYIKTELISVSEVHPSR.[L]	1xBiotin [K6]	1	2	P42224-1	P42224-1 [698-716]	P42224-1 1xBiotin [K703]	Signal transducer and activator of transcription 1-alpha/beta [OS=Homo sapiens]	1	2299.18	1.003	0.968	0.997018	0.921447	47.02	102.4	86.5	108.5	105	132.51	44.74	113.11	22206.7	1986.61	2138.08	4862.18	2680.46	2134.68	15211.1	2593.68	1992.69	High	Not Found	Not Found	High	Not Found	Not Found	Peak Found	Not Found	Not Found	0.0001878	3.142e-07	4.52	50.84
[K].TLSKLNLCVDK.[T]	1xBiotin [K4]; 1xCarbamidomethyl [C8]	3	8	P28290	P28290 [298-308]	P28290 1xBiotin [K301]	Sperm-specific antigen 2 [OS=Homo sapiens]	1	1516.79	1	1.246	0.998018	0.913968	25.38	24.97	107.1	85.9	107	17.68	22.08	11.84	99089.4	116054	81131.6	79479.3	84832.8	54635.8	103815	99050.3	82369.6	High	High	High	High	High	Peak Found	High	High	High	0.0001878	1.736e-06	3.63	44.83
[K].KLNVTEQEK.[I]	1xBiotin [K1]	1	9	P06733-1	P06733-1 [81-89]	P06733-1 1xBiotin [K81]	alpha-enolase [OS=Homo sapiens]	1	1314.67	0.999	1.325	0.998018	0.782748	38.58	26.8	94.4	82.7	123	20.36	10.75	27.19	16555.2	15526	22378.7	16886.2	13794.1	14503.6	13049.3	21573.8	22366.8	High	High	High	High	High	High	High	High	High	0.0001878	0.0001412	2.27	30.32
[R].KGNYAER.[VI]	1xBiotin [K1]	10	5	Q16777	Q16777 [37-43]	Q16777 1xBiotin [K37]	Histone H2A type 2-C [OS=Homo sapiens]	1	1063.5	0.999	0.979	0.998018	0.896915	22.17	32.06	100.7	94.7	104.7	16.2	26.14	21.74	10073.1	11859.9	13944.9	9126.88	11153.1	15199.8	8937.66	12331.2	13935.1	High	High	High	Peak Found	High	Peak Found	Peak Found	Peak Found	High	0.001384	0.01043	1.67	23.88
[K].KHVNPVQALSEFK.[A]	1xBiotin [K1]	3	5	P35221	P35221 [889-901]	P35221 1xBiotin [K889]	Catenin alpha-1 [OS=Homo sapiens]	1	1722.9	0.999	1.46	0.998018	0.488676	122.96	106.19	111.8	76.5	111.7	85.76	68.57	83.08	52992.6	28968.1	3905.39	21125	19825.4	3079.62	49668.3	28940.4	3987.94	High	Peak Found	Peak Found	High	Peak Found	Peak Found	High	Peak Found	Peak Found	0.0001878	2.628e-05	3.32	45.76
[R].CQGNLETLQKTVLR.[I]	1xBiotin [K10]; 1xCarbamidomethyl [C1]	2	8	P18074-1	P18074-1 [259-272]	P18074-1 1xBiotin [K268]	Tfiih basal transcription factor complex helicase xpd subunit [OS=Homo sapiens]	1	1885.96	0.999	1.24	0.998018	0.923018	47.61	44.38	107	86.2	106.9	62.7	14.56	51.75	27387.4	34617.2	6870.38	22186.4	22059	16976.8	33989.9	27360.9	10110.6	High	High	High	High	High	High	Peak Found	High	Peak Found	0.0001878	6.463e-07	3.51	45.92
[R].VLTQEDFQKIR.[M]	1xBiotin [K9]	2	4	Q9NVU7	Q9NVU7 [550-560]	Q9NVU7 1xBiotin [K558]	Protein SDA1 homolog [OS=Homo sapiens]	1	1602.83	0.999	0.948	0.998018	0.900708	55.49	43.03	111.3	107.9	80.9	27.87	16.53	36.55	7869.81	4428.95	6226.58	6037.08	6482.46	4665.87	4424.27	8064.91	4526.07	High	Not Found	High	High	Peak Found	High	Peak Found	Peak Found	Peak Found	0.0001878	0.0005546	2.68	42.74
[K].KNESPFWK.[L]	1xBiotin [K1]	1	6	P46013	P46013 [232-239]	P46013 1xBiotin [K232]	Proliferation marker protein Ki-67 [OS=Homo sapiens]	1	1261.6	0.999	1.02	0.998018	0.957194	29.29	11.91	94.7	101.6	103.6	27.35	6.26	17.03	33662.9	56655	39974.4	45850.7	42877.5	40468.8	47250.9	33622.4	43736.1	High	High	Peak Found	High	High	High	High	Peak Found	Peak Found	0.0003031	0.002834	2.4	41.71
[R].GKFAQDVSQDDLIR.[A]	1xBiotin [K2]	2	6	Q96H20-1	Q96H20-1 [133-146]	Q96H20-1 1xBiotin [K134]	Vacuolar-sorting protein SNF8 [OS=Homo sapiens]	1	1817.89	0.998	1.201	0.998177	0.966348	61.84	75.03	127.7	78.3	94	52.05	43.16	55.26	14303.8	14951.3	4499.3	8769.04	11311.7	4361.84	15866.3	10534.9	4492.55	High	High	Peak Found	High	High	Not Found	High	High	Not Found	0.0001878	1.91e-05	2.98	44.96
[K].KGPNPLMR.[R]	1xBiotin [K1]; 1xOxidation [M7]	4	13	Q16875	Q16875 [451-458]	Q16875 1xBiotin [K451]	6-phosphofructo-2-kinase/fructose-2,6-bisphosphatase 3 [OS=Homo sapiens]	1	1154.58	0.998	1.061	0.998706	0.981085	13.6	17.65	105.8	91.5	102.7	12.26	19.45	5.82	46633.4	58900.6	57233.6	49504	49307.5	68153.6	52294.6	55591.3	58755.1	High	High	High	High	High	High	High	High	High	0.0003031	0.003057	2.25	32.71
[K].SLALQKTNFK.[E]	1xBiotin [K6]	1	11	Q8WWL7-1	Q8WWL7-1 [349-358]	Q8WWL7-1 1xBiotin [K354]	G2/mitotic-specific cyclin-B3 [OS=Homo sapiens]	1	1375.74	0.997	0.619	0.998706	0.0124744	23.26	6.63	92.2	128.3	79.5	11.06	1.51	15.69	58020.9	57064.2	47215.2	77557.8	79776.7	79423.4	62383.5	49183	47078.3	High	High	High	High	High	High	High	High	High	0.0001878	0.0002012	2.69	41.66
[K].AGEKSLNGAVPLGSNAR.[E]	1xBiotin [K4]	1	29	Q9H2P0	Q9H2P0 [200-216]	Q9H2P0 1xBiotin [K203]	Activity-dependent neuroprotector homeobox protein [OS=Homo sapiens]	1	1866.95	0.996	0.977	0.999066	0.892303	10.42	13.72	96.4	107.5	96.1	9.47	8.39	6.56	134679	144860	162264	140579	164547	161486	144349	160696	143167	High	High	High	High	High	High	High	High	High	0.0001878	3.343e-07	3.64	39.41
[R].NPKVLNPR.[G]	1xBiotin [K3]	1	6	Q9ULX3	Q9ULX3 [313-320]	Q9ULX3 1xBiotin [K315]	RNA-binding protein NOB1 [OS=Homo sapiens]	1	1163.64	0.996	1.165	0.999066	0.982347	15.95	21.11	105.2	89.9	104.8	9.03	4.75	18.15	13405.4	14476.1	16033.1	11862.8	12371.5	13040.2	17361.4	12066.2	14418.4	High	Peak Found	High	Peak Found	High	High	Peak Found	High	Peak Found	0.0004423	0.003228	2.08	32.03
[-].MAQAKINAK.[A]	1xBiotin [K5]; 1xMet-loss+Acetyl [N-Term]	1	6	O95816	O95816 [1-9]	O95816 1xBiotin [K5]; 1xMet-loss+Acetyl [N-Term]	BAG family molecular chaperone regulator 2 [OS=Homo sapiens]	1	1111.59	0.994	1.079	0.999066	0.98465	63.64	82.26	96.8	85	118.2	27.95	23.39	63.79	8086.17	11529	14421.3	10124.2	8390.84	13280.9	2736.5	14080.8	14333.7	High	Peak Found	High	High	High	High	Not Found	High	Peak Found	0.0003031	0.001443	2.46	34.49
[R].MQKEITALAPSTMK.[I]	1xBiotin [K3]; 1xOxidation [M]	7	2	P60709; P68133	P60709 [313-326]; P68133 [315-328]	P60709 1xBiotin [K315]; P68133 1xBiotin [K317]	Actin, cytoplasmic 1 [OS=Homo sapiens] Actin, alpha skeletal muscle [OS=Homo sapiens]	1	1790.88	0.994	1.198	0.999066	0.967516	38.81	13.84	107.1	86.6	106.4	43.11	8.92	14.25	5337.16	2058.05	4689.58	3399.94	3791.92	4066.06	3692.77	4871.04	4659.53	High	Not Found	Peak Found	Not Found	Peak Found	Not Found	Not Found	Peak Found	Not Found	0.0001878	9.306e-05	2.53	42.69
[R].QLPSQKTVVVEAGKK.[Q]	1xBiotin [K6]	3	8	O94842	O94842 [194-208]	O94842 1xBiotin [K199]	TOX high mobility group box family member 4 [OS=Homo sapiens]	2	1838.02	0.994	0.915	0.999066	0.719371	4.37	2.44	97.1	105.3	97.6	8.26	2.26	2.08	38603.2	33883.9	33286.6	36147	36741	37795.7	34428.3	34077.5	33072.3	High	High	High	High	High	High	High	Peak Found	High	0.0001878	0.0001244	2.88	35.21
[R].VEKYTISQEAYDQR.[Q]	1xBiotin [K3]	2	17	Q99426	Q99426 [104-117]	Q99426 1xBiotin [K106]	tubulin-folding cofactor B [OS=Homo sapiens]	1	1955.92	0.989	1.044	0.999559	0.967516	11.33	20.69	102	96.6	101.4	6.47	16.36	11.71	48050.6	45467.1	42205.2	36178.9	43054.3	50307.6	47538.6	45209.6	37786.2	High	High	High	High	High	High	High	High	High	0.0001878	9.775e-06	3.32	39.64
[R].DKAVESLR.[QA]	1xBiotin [K2]	5	4	P30153	P30153 [106-113]	P30153 1xBiotin [K107]	serine/threonine-protein phosphatase 2A 65 kDa regulatory subunit A alpha isoform [OS=Homo sapiens]	1	1143.58	0.987	1.004	0.999559	0.927953	25.41	22.02	101	99.3	99.7	12.12	4.46	23.24	21940	23649.7	27703.1	23251.2	21725.3	23659	23351	19882.3	31132.4	Peak Found	Peak Found	High	High	Peak Found	High	Peak Found	Peak Found	High	0.001313	0.008617	1.8	34.78
[K].ETNDSYHIILK.[-]	1xBiotin [K11]	2	6	Q12800-4	Q12800-4 [491-501]	Q12800-4 1xBiotin [K501]	Isoform 4 of Alpha-globin transcription factor CP2 [OS=Homo sapiens]	0	1558.76	0.987	1.268	0.999559	0.898555	8.76	24.21	104.5	86.2	109.3	6.92	21.61	6.05	16199	14385	14420	14220.6	11898.5	9145.22	15985.9	14161.1	15087.1	Peak Found	High	High	High	High	Peak Found	High	Peak Found	High	0.000584	0.003655	2.32	46.28
[K].QYGLKMK.[T]	1xBiotin [K5]	2	6	Q9UQ80	Q9UQ80 [254-260]	Q9UQ80 1xBiotin [K258]	proliferation-associated protein 2G4 [OS=Homo sapiens]	1	1093.55	0.987	0.91	0.999559	0.702237	34.61	41.25	97.7	105.9	96.4	15.34	8	33.53	36953.1	46524.8	50193.9	44135	51232.6	50436.3	45912.3	32746.6	64615.5	High	Peak Found	High	High	Peak Found	Peak Found	High	High	High	0.001227	0.007265	1.79	36.19
[-].MKIEEVK.[S]	1xBiotin [K2]	2	12	Q9Y265	Q9Y265 [1-7]	Q9Y265 1xBiotin [K2]	RuvB-like 1 [OS=Homo sapiens]	1	1102.56	0.985	1.052	0.999559	0.967516	37.83	6.24	102.7	96.1	101.2	28.92	12.38	14.16	340386	438551	604159	329185	410572	412463	342219	432013	450197	High	High	High	High	High	High	High	High	High	0.0007127	0.004098	2.7	33.85
[R].LSVDYGKK.[S]	1xBiotin [K]	8	6	P68363	P68363 [157-164]	P68363 1xBiotin [K]	Tubulin alpha-1B chain [OS=Homo sapiens]	1	1135.58	0.985	1.331	0.999559	0.766663	15.93	16.01	105	79.2	115.8	11.58	10.47	13.44	14649.7	15324.7	18151.8	11040.5	11557.7	13429.7	13719.9	17872.4	16905.8	High	Peak Found	High	High	High	High	High	Peak Found	Peak Found	0.0003031	0.002186	2.1	34.97
[K].THTMELLPKEK.[F]	1xBiotin [K9]; 1xOxidation [M4]	3	6	Q15652	Q15652 [488-498]	Q15652 1xBiotin [K496]	probable JmjC domain-containing histone demethylation protein 2C [OS=Homo sapiens]	1	1568.78	0.984	1.157	0.999559	0.983361	28.39	9.81	105.9	90	104.1	28.57	4.02	9.38	13698.3	16943.1	23859.8	15423.5	14391	14402.5	16194	16666.4	19220.4	High	High	High	High	High	High	Peak Found	Peak Found	Peak Found	0.0003031	0.001752	2.05	33.38
[K].IKSASPCIADK.[I]	1xBiotin [K2]; 1xCarbamidomethyl [C7]	3	23	Q05209-1	Q05209-1 [464-474]	Q05209-1 1xBiotin [K465]	Tyrosine-protein phosphatase non-receptor type 12 [OS=Homo sapiens]	1	1415.7	0.982	1.029	0.999559	0.963831	17.37	14.54	102.2	97.5	100.3	17.52	15.49	8.68	425762	514869	606417	447447	491329	601854	505713	473688	561818	High	High	High	High	High	High	High	High	High	0.0001878	4.112e-06	3.9	31.44
[R].VDKSAVGFDYQGK.[T]	1xBiotin [K3]	3	10	Q14247-1	Q14247-1 [169-181]	Q14247-1 1xBiotin [K171]	Src substrate cortactin [OS=Homo sapiens]	1	1639.78	0.981	1.044	0.999559	0.967516	9.95	5.67	103.8	94.5	101.7	5.18	8.8	8.91	45201	49479.7	49541	45060.1	47361.4	39795.3	48828.4	41535	48517	High	High	High	High	High	High	High	High	High	0.0001878	1.316e-07	4.3	40.77
[R].LCILKGIYPHEPK.[H]	1xBiotin [K5]; 1xCarbamidomethyl [C2]	2	1	O00541-1	O00541-1 [37-49]	O00541-1 1xBiotin [K41]	Pescadillo homolog [OS=Homo sapiens]	1	1793.94	0.98	0.986	0.999559	0.963259	85.11	7.58	100.9	100.2	98.9	62.87	2.4	29.31	7540.02	1875.45	4177.88	4149.53	4159.86	3984.48	4313.87	4093.37	2386.86	High	Not Found	Not Found	Peak Found	Not Found	Not Found	Peak Found	Not Found	Not Found	0.0001878	1.789e-05	3	46.61
[K].FCTSAADMKIR.[L]	1xBiotin [K9]; 1xCarbamidomethyl [C2]	1	1	Q8NFH4	Q8NFH4 [95-105]	Q8NFH4 1xBiotin [K103]	Nucleoporin Nup37 [OS=Homo sapiens]	1	1525.7	0.98	1.566	0.999559		36.63	24.02	113.2	66.3	120.5	36.25	20.82	18.11	3270.53	6430.06	3996.16	3049.36	2046.25	2338.76	4255.38	3204	4602.62	Not Found	High	Not Found	Not Found	Not Found	Not Found	Not Found	Not Found	Not Found	0.001227	0.006901	1.59	40.32
[K].GFGGKYGIDK.[D]	1xBiotin [K5]	3	8	Q14247-1	Q14247-1 [194-203]	Q14247-1 1xBiotin [K198]	Src substrate cortactin [OS=Homo sapiens]	1	1267.61	0.98	1.119	0.999559	0.998079	20.84	19.42	100.9	99.7	99.5	8.83	17.37	15.86	19091.4	19012.1	22120.9	13906.4	18864.8	19372.6	18830.3	15726.3	21669.3	High	High	High	Peak Found	High	High	High	High	High	0.0001878	0.0007562	1.76	39.32
[R].AQSKILFVR.[S]	1xBiotin [K4]	1	11	Q9HCS7	Q9HCS7 [791-799]	Q9HCS7 1xBiotin [K794]	Pre-mRNA-splicing factor SYF1 [OS=Homo sapiens]	1	1287.72	0.98	1.126	0.999559	0.995343	11.2	14.69	100.6	98.5	100.9	8.53	14.29	10.05	38764.6	34108	33121.7	25897.2	33409.9	33727.7	37970.5	31062.7	34208.5	High	High	High	High	High	High	High	High	High	0.0001878	0.0003317	2.31	45.36
[K].GTVLIKTAEELMNFSK.[G]	1xBiotin [K6]; 1xOxidation [M12]	3	3	P50990	P50990 [255-270]	P50990 1xBiotin [K260]	T-complex protein 1 subunit theta [OS=Homo sapiens]	1	2023.02	0.979	0.815	0.999559	0.439418	59.8	21.31	94.3	113.3	92.4	130.75	12.41	113.27	27259.6	1998.01	3348.84	4024.02	4532.7	3532.3	20492.8	2867.72	3279.98	High	Not Found	Not Found	Not Found	Not Found	Not Found	Peak Found	Not Found	Not Found	0.0001878	7.716e-05	2.44	56.48
[K].SSTPGLKSNTPTPR.[N]	1xBiotin [K7]	7	8	Q04726	Q04726 [310-323]	Q04726 1xBiotin [K316]	Transducin-like enhancer protein 3 [OS=Homo sapiens]	1	1668.84	0.979	0.964	0.999559	0.858247	24.03	20.94	103.3	95.6	101.1	9.9	25.09	20.67	18994.7	19582.8	22757.4	18137.6	17077.2	26499.2	16465.9	19173.3	24617.2	High	High	High	High	High	High	Peak Found	High	High	0.0001878	6.988e-05	1.97	32.69
[R].VLMKSPSPALHPPQK.[Y]	1xBiotin [K4]	1	72	Q9H6S0	Q9H6S0 [1217-1231]	Q9H6S0 1xBiotin [K1220]	Probable ATP-dependent RNA helicase YTHDC2 [OS=Homo sapiens]	1	1855.99	0.978	1.009	0.999559	0.936389	1	3.69	101.9	98.6	99.5	1.87	6.06	1.46	654353	657251	634972	577855	633330	649487	625244	639293	642804	High	High	High	High	High	High	High	High	High	0.0001878	3.78e-09	4.11	37.45
[R].ATPHPSELKVMK.[R]	1xBiotin [K]; 1xOxidation [M11]	3	8	Q14160	Q14160 [474-485]	Q14160 1xBiotin [K]	protein scribble homolog [OS=Homo sapiens]	1	1579.8	0.977	1.341	0.999559	0.747648	24.33	24.33	110.9	80.8	108.3	12.75	9.5	20.08	25727.3	24054.3	30631.1	19314.3	16106.1	18761.2	21593.2	31953.4	25137.3	High	Peak Found	High	High	High	High	High	High	High	0.0001878	0.0009419	2.56	30.15
[K].HDAAAKALR.[I]	1xBiotin [K6]	3	4	O95793	O95793 [150-158]	O95793 1xBiotin [K155]	double-stranded RNA-binding protein Staufen homolog 1 [OS=Homo sapiens]	1	1178.61	0.977	1.239	0.999559	0.928726	29.7	25.7	107.6	93.2	99.2	12.91	18.53	23.95	8774.07	11146.1	11006	6915.88	9902.23	9531.99	10144.5	8570.41	13614.4	High	High	High	Peak Found	High	Peak Found	Peak Found	Peak Found	Peak Found	0.0001878	0.0001191	2.48	26.45
[-].MTTTTTFKGVDPNSR.[N]	1xBiotin [K8]; 1xMet-loss+Acetyl [N-Term]	2	15	Q9UK76	Q9UK76 [1-15]	Q9UK76 1xBiotin [K8]; 1xMet-loss+Acetyl [N-Term]	Jupiter microtubule associated homolog 1 [OS=Homo sapiens]	1	1792.85	0.976	1.124	0.999559	0.995343	8.5	6.32	104.3	92.1	103.6	13.13	2.12	5.03	43811.6	35972.3	34509.8	31627.4	32875.3	31787.9	33688.8	35731	37253.5	High	High	High	High	High	High	High	High	High	0.0001878	0.0001481	2.47	42.41
[R].ALNATKLER.[V]	1xBiotin [K6]	2	9	Q9NV06	Q9NV06 [44-52]	Q9NV06 1xBiotin [K49]	DDB1- and CUL4-associated factor 13 [OS=Homo sapiens]	1	1241.67	0.976	0.953	0.999559	0.823425	9	14.29	96	104.5	99.5	20.51	5.4	15.59	30041.5	30122.4	42201.5	32772.5	32768.9	35931.6	31217.6	29322.1	39085.1	High	High	High	High	High	High	High	High	High	0.0001878	0.001285	2.83	36.5
[R].KPESNAVTKTAGPIASAQK.[Q]	1xBiotin [K9]	4	11	P27816-1	P27816-1 [968-986]	P27816-1 1xBiotin [K976]	Microtubule-associated protein 4 [OS=Homo sapiens]	1	2124.11	0.975	1.028	0.999559	0.960994	12.23	24.97	106.2	90.3	103.5	3.81	11.99	19.47	28939	27769.3	29967.7	24615.8	24330.8	29929.2	28219.1	20793.3	30757.2	High	High	High	High	High	High	High	High	High	0.0001878	5.417e-06	4.59	32.17
[K].ANKTPLRPLDPTR.[L]	1xBiotin [K3]	8	9	Q04637	Q04637 [644-656]	Q04637 1xBiotin [K646]	eukaryotic translation initiation factor 4 gamma 1 [OS=Homo sapiens]	1	1704.92	0.975	1.071	0.999559	0.983361	18.11	17.47	102.8	97	100.2	4.01	15.09	15.24	29732.3	32217.5	31071.7	29326.4	23671.7	32057.3	30283.2	25349.2	34498	High	High	High	High	High	High	High	High	Peak Found	0.001855	0.01539	2.11	36.56
[K].DYSSGFGGKYGVQADR.[V]	1xBiotin [K9]	3	13	Q14247-1	Q14247-1 [153-168]	Q14247-1 1xBiotin [K161]	Src substrate cortactin [OS=Homo sapiens]	1	1932.85	0.974	1.282	0.999559	0.866557	28.62	8.34	118.7	79.5	101.8	20.02	10	12.69	74774	50419.5	70913	55947.9	47470.2	47061.8	60848.5	57423.9	72823.4	High	High	High	High	High	High	High	High	High	0.0001878	8.268e-08	3.6	42.26
[K].EISSVKLVSR.[Y]	1xBiotin [K6]	1	11	P46013	P46013 [205-214]	P46013 1xBiotin [K210]	Proliferation marker protein Ki-67 [OS=Homo sapiens]	1	1343.74	0.974	0.95	0.999559	0.820267	14.54	16.03	99.4	103.8	96.8	12.28	11.49	6.61	71673.1	72296.4	88455.3	65495.4	75562.5	82535.2	69785	70428.1	78432.4	High	High	High	High	High	High	High	High	High	0.0001878	0.0001155	2.85	38.91
[R].FKEVTNEMIVTK.[N]	2xBiotin [K2; K12]; 1xOxidation [M8]	1	2	O60806	O60806 [54-65]	O60806 2xBiotin [K55; K65]	T-box transcription factor TBX19 [OS=Homo sapiens]	1	1906.91	0.973	1.225	0.999559	0.942533	22	25.05	98.8	88.2	112.9	17.92	9.41	19.52	48165.4	45991.9	63255.4	42739.4	42990.8	50253.5	55043	41416.7	61563.4	Peak Found	Peak Found	Peak Found	Peak Found	Peak Found	Peak Found	High	Peak Found	Peak Found	0.003345	0.03145	2.11	37.29
[K].TVDGPSGKLWR.[D]	1xBiotin [K8]	2	10	P04406-1	P04406-1 [187-197]	P04406-1 1xBiotin [K194]	glyceraldehyde-3-phosphate dehydrogenase [OS=Homo sapiens]	1	1441.73	0.973	1.024	0.999559	0.960169	21.16	15.63	94.4	98.5	107.1	13.03	7.72	12.68	17477	17607.9	21821.1	20738.9	18371.9	18041	19984.1	16521.7	21230.5	High	High	High	High	High	High	High	High	High	0.0001878	3.508e-05	2.54	42.52
[R].VNLEKSLLMK.[K]	1xBiotin [K5]	1	4	Q14692	Q14692 [561-570]	Q14692 1xBiotin [K565]	ribosome biogenesis protein BMS1 homolog [OS=Homo sapiens]	1	1400.76	0.972	0.734	0.999559	0.322506	14.35	31.13	90.1	121	88.9	43.24	26.44	8.03	4161.01	7949.14	3811.56	6880.72	5586.29	3986.23	4102.94	4350.91	3705.92	High	High	Peak Found	High	High	Peak Found	Not Found	Peak Found	Not Found	0.0001878	0.0004926	2.42	48.26
[K].TVCDAAEKGVR.[T]	1xBiotin [K8]; 1xCarbamidomethyl [C3]	3	9	O60664-1	O60664-1 [58-68]	O60664-1 1xBiotin [K65]	Perilipin-3 [OS=Homo sapiens]	1	1431.67	0.972	1.351	0.999559	0.73055	16.49	22.6	109.4	84.3	106.3	8.31	13.44	16.76	24569	22962.7	27065.1	15912.3	18930.9	20862.2	21490.2	23880.6	29640.6	High	High	High	High	High	High	High	High	High	0.0001878	0.000175	2.39	30.75
[R].SFKVSSIDSSEQK.[K]	1xBiotin [K3]	4	3	Q8IWW6-1	Q8IWW6-1 [612-624]	Q8IWW6-1 1xBiotin [K614]	Rho GTPase-activating protein 12 [OS=Homo sapiens]	1	1667.79	0.972	1.221	0.999559	0.946667	1.49	13.36	108.5	86.2	105.2	2.66	12	2.69	8085.26	7690.14	7770.29	6782.94	5326.69	6171.94	7476.78	7534.82	7857.85	High	Peak Found	High	Peak Found	Peak Found	High	Peak Found	Peak Found	Peak Found	0.0001878	0.0006171	2.14	37.75
[K].FKSAGPGQK.[L]	1xBiotin [K2]	1	7	Q9BZV1	Q9BZV1 [14-22]	Q9BZV1 1xBiotin [K15]	UBX domain-containing protein 6 [OS=Homo sapiens]	1	1145.58	0.971	1.16	0.999559	0.983361	31.95	31.92	106.8	89.4	103.7	19.24	7.01	26.3	15502.5	18635.4	22781.2	16361.4	14231.3	15599.7	13484.7	18094.7	23064.5	High	High	High	High	High	Peak Found	High	Peak Found	High	0.0001878	0.0004804	2.39	26.05
[K].AKVDLKPLLSSLSANK.[E]	1xBiotin [K2]	3	1	Q9NRA8	Q9NRA8 [405-420]	Q9NRA8 1xBiotin [K406]	Eukaryotic translation initiation factor 4E transporter [OS=Homo sapiens]	1	1910.08	0.969	0.915	0.999559	0.900708	76.03	51.41	94.2	114.5	91.3	89.99	20.1	43.5	11678	3805.66	1854.15	4622.58	4671.26	3197.94	6546.48	2927.52	3687.43	Peak Found	Not Found	Not Found	Not Found	Not Found	Not Found	High	Not Found	Not Found	0.0003031	0.002207	2.46	52.19
[R].KVEEVTK.[V]	1xBiotin [K1]	1	1	P37198	P37198 [498-504]	P37198 1xBiotin [K498]	nuclear pore glycoprotein p62 [OS=Homo sapiens]	1	1058.56	0.968	1.446	0.999559	0.607424	23.91	15.24	107.3	77.3	115.4	12.75	7.57	23.5	5940.44	6371.81	7571.28	4593.66	5065.91	4372.34	7327.17	4578.93	6854.16	Peak Found	Peak Found	High	Not Found	Peak Found	Peak Found	Peak Found	Peak Found	Peak Found	0.001572	0.01346	1.71	24.86
[R].GKEGAIIVDPAR.[E]	1xBiotin [K2]	2	9	Q9H3U1	Q9H3U1 [278-289]	Q9H3U1 1xBiotin [K279]	Protein unc-45 homolog A [OS=Homo sapiens]	1	1451.77	0.967	1.001	0.999559	0.939899	22.18	13.09	102.3	98.8	98.9	25.53	3.85	12.11	9086.07	7726.47	12575.3	9286.1	8632.87	8781.66	8788.04	8011.99	10161.3	High	High	High	High	High	High	High	High	High	0.0001878	5.643e-05	2.96	39.48
[R].VTKSPAPVHR.[G]	1xBiotin [K3]	3	25	Q9NRA8	Q9NRA8 [667-676]	Q9NRA8 1xBiotin [K669]	Eukaryotic translation initiation factor 4E transporter [OS=Homo sapiens]	1	1317.71	0.967	1.059	0.999559	0.979635	23.13	9.95	104.1	95.2	100.7	21.16	7.95	11.77	123863	131911	180772	120567	114740	133837	121503	127576	151238	High	High	High	High	High	High	High	High	High	0.0001878	3.635e-05	2.86	24.97
[R].SALEMAPSSKSER.[N]	1xBiotin [K10]; 1xOxidation [M5]	2	18	AGIA-AirID-DCAF15_mutant	AGIA-AirID-DCAF15_mutant [332-344]	AGIA-AirID-DCAF15_mutant 1xBiotin [K341]	AGIA-AirID-DCAF15_mutant	1	1634.75	0.966	1.212	0.999559	0.960169	15.34	17.11	108.6	86.5	104.9	7.09	4.06	17.77	134827	148489	155142	122356	118321	112828	111611	143412	159967	High	High	High	High	High	High	High	High	High	0.0001878	3.419e-06	3.38	29.87
[K].QLATKAAR.[K]	1xBiotin [K5]	4	3	P84243	P84243 [20-27]	P84243 1xBiotin [K24]	histone H3.3 [OS=Homo sapiens]	1	1084.59	0.966	0.964	0.999559	0.907873	11.59	21.91	101.1	101.3	97.6	14.08	19.21	7.78	6094.24	7587.89	8042.9	7603.69	5561.75	8152.24	7333.24	6384.84	7328.2	High	Peak Found	High	Peak Found	Peak Found	Peak Found	High	Peak Found	Peak Found	0.000584	0.003692	1.71	27.66
[R].EFLKTK.[N]	1xBiotin [K4]	4	10	Q96C92	Q96C92 [113-118]	Q96C92 1xBiotin [K116]	Serologically defined colon cancer antigen 3 [OS=Homo sapiens]	1	991.528	0.965	1.121	0.999559	0.997617	28.11	16.19	111.1	87.1	101.8	19.01	24.6	24.22	81758.6	97261.8	119380	76282.9	71658.9	110458	78891.4	89113.2	123839	High	Peak Found	High	High	High	High	High	High	High	0.001313	0.009461	1.62	35.11
[R].SHSGLSKGSVLSER.[D]	1xBiotin [K7]	1	1	Q9NVM6	Q9NVM6 [258-271]	Q9NVM6 1xBiotin [K264]	DnaJ homolog subfamily C member 17 [OS=Homo sapiens]	1	1669.83	0.965	1.035	0.999559	0.967516	92.45	92.45	105	95.8	99.2	76.89	84.88	45.36	11134.3	1976.37	17696.3	10154.3	3484.17	24694.9	17069.8	10513.9	6802.5	Peak Found	Not Found	Peak Found	High	Not Found	Peak Found	Peak Found	Peak Found	Peak Found	0.001572	0.01215	3.02	36.22
[KR].LLLLGAGESGKSTIVK.[Q]	1xBiotin [K11]	17	6	A8MTJ3	A8MTJ3 [36-51]	A8MTJ3 1xBiotin [K46]	Guanine nucleotide-binding protein G(T) subunit alpha-3 [OS=Homo sapiens]	1	1812.03	0.964	0.847	0.999559	0.478238	108.01	86.78	130.3	91.9	77.8	67.71	60.19	64.58	13751.8	12459.1	2096.3	14418.9	8791.09	3645.51	13254.1	7441.66	3059.57	High	High	Not Found	High	High	Not Found	High	High	Not Found	0.0001878	5.058e-05	2.41	49.64
[K].TSTPKINFVGGNK.[L]	1xBiotin [K5]	1	6	Q96KR1	Q96KR1 [497-509]	Q96KR1 1xBiotin [K501]	Zinc finger RNA-binding protein [OS=Homo sapiens]	1	1588.82	0.963	0.857	0.999559	0.508601	20.33	14.01	96.9	109.7	93.3	19.79	14.76	10.93	7819.59	11705.5	10293.6	9420.16	11653.8	12665.1	8708.51	10849.4	9912.86	High	High	Peak Found	High	High	High	Peak Found	High	Peak Found	0.000584	0.003654	2.05	40.97
[K].AIKIEQASLTR.[D]	1xBiotin [K3]	2	9	P09914	P09914 [405-415]	P09914 1xBiotin [K407]	interferon-induced protein with tetratricopeptide repeats 1 [OS=Homo sapiens]	1	1455.8	0.963	1.148	0.999559	0.98465	14.46	14.52	107.1	89.8	103.1	9.23	5.73	12.72	30850.5	37095	34820.2	31119	27766.1	29214.3	28746.1	37153	33529	High	High	High	High	High	High	High	High	High	0.0001878	4.409e-05	2.72	39.11
[K].VYLPNKQR.[T]	1xBiotin [K6]	2	8	P10398-1	P10398-1 [23-30]	P10398-1 1xBiotin [K28]	serine/threonine-protein kinase A-Raf [OS=Homo sapiens]	1	1243.66	0.962	1.18	0.999559	0.967516	10.12	12.81	109.2	85.8	105	1.93	10.69	8.46	22531.2	21679.9	22048.2	16544.2	17328.9	20203	23131	21217.2	19530.2	High	High	High	High	High	High	High	High	Peak Found	0.0004423	0.003213	1.67	35.51
[R].EGKYIPLPQR.[V]	1xBiotin [K3]	8	9	Q8WWM7-1	Q8WWM7-1 [346-355]	Q8WWM7-1 1xBiotin [K348]	ataxin-2-like protein [OS=Homo sapiens]	1	1426.75	0.962	0.874	0.999559	0.572072	18.26	9.72	98.9	109.2	91.9	7.54	3.98	16.11	173325	201194	184218	190857	205602	203373	171139	220746	166747	High	High	High	High	High	High	High	Peak Found	Peak Found	0.0001878	0.0004231	2.4	42.33
[-].MSALEKSMHLGR.[L]	1xBiotin [K6]; 1xMet-loss+Acetyl [N-Term]	2	12	Q9Y570	Q9Y570 [1-12]	Q9Y570 1xBiotin [K6]; 1xMet-loss+Acetyl [N-Term]	Protein phosphatase methylesterase 1 [OS=Homo sapiens]	1	1496.73	0.962	0.877	0.999559	0.578351	16.21	14.17	98.1	107.6	94.3	7.57	5.95	12.25	42996	49633.4	44598.9	48934.4	50843.9	45193	42897.2	38669.2	49282.3	High	High	High	High	High	High	High	High	High	0.0001878	1.369e-05	3.51	45.83
[R].EENLKMVWR.[I]	1xBiotin [K5]	1	8	Q14204	Q14204 [443-451]	Q14204 1xBiotin [K447]	Cytoplasmic dynein 1 heavy chain 1 [OS=Homo sapiens]	1	1430.69	0.962	1.022	0.999559	0.960169	17.1	13.53	97.8	96.5	105.8	25.11	19.38	25.23	9889.71	11589.4	6898.03	10517.8	9755.75	7141.2	10750.5	10698	6633.35	High	High	High	High	High	High	High	High	Peak Found	0.0001878	5.506e-05	2.78	47.72
[R].DGKLVSESSDVLPK.[-]	1xBiotin [K3]	2	38	P05787	P05787 [470-483]	P05787 1xBiotin [K472]	Keratin, type II cytoskeletal 8 [OS=Homo sapiens]	1	1699.86	0.961	1.103	0.999559	0.995343	20.34	16.19	110.6	90	99.3	14	5.98	14.99	81440.7	86544	65635.5	66283.7	71979.9	64173.6	73114.2	85144.8	63057.5	High	High	High	High	High	High	High	High	High	0.0001878	2.01e-06	4.01	42.79
[R].TDFKQYQVLK.[Q]	1xBiotin [K4]	1	6	Q6P2Q9	Q6P2Q9 [1440-1449]	Q6P2Q9 1xBiotin [K1443]	Pre-mRNA-processing-splicing factor 8 [OS=Homo sapiens]	1	1495.76	0.96	1.145	0.999559	0.98465	15.06	16.76	116.3	82.1	101.6	11.55	13.75	11.27	11847.9	9687.12	11990.6	8365.32	8126.42	10367.3	11651	10355.4	9303.64	High	High	Peak Found	High	High	Peak Found	High	High	Peak Found	0.0001878	0.0006801	1.99	43.34
[K].EIQEAKAPSPSINR.[Q]	1xBiotin [K6]	4	6	Q9UJ41-1	Q9UJ41-1 [294-307]	Q9UJ41-1 1xBiotin [K299]	Rab5 GDP/GTP exchange factor [OS=Homo sapiens]	1	1765.89	0.96	1.116	0.999559	0.99945	20.55	18.98	101.5	92.5	105.9	12.91	7.74	15.93	16134.1	12641.4	13506.5	13887	12310.7	12070.5	15493.7	14092.7	11239.9	High	High	High	Peak Found	High	High	Peak Found	Peak Found	High	0.0001878	8.39e-05	2.87	33.71
[R].SQKVANER.[L]	1xBiotin [K3]	1	4	Q13129	Q13129 [1479-1486]	Q13129 1xBiotin [K1481]	Zinc finger protein Rlf [OS=Homo sapiens]	1	1157.57	0.96	2.179	0.999559	0.00260322	35.99	41.18	124.1	55.3	120.6	26.44	34.42	19.66	86100.9	117713	148147	37057.6	52496.2	74516.9	82616	114387	122044	Peak Found	High	High	High	Peak Found	High	Peak Found	Peak Found	Peak Found	0.001227	0.005861	1.92	21.68
[K].AQKIEMDKLEK.[A]	1xBiotin [K3]	2	9	Q9UHR5-1	Q9UHR5-1 [203-213]	Q9UHR5-1 1xBiotin [K205]	SAP30-binding protein [OS=Homo sapiens]	2	1558.8	0.959	0.909	0.999559	0.695602	14.68	18.08	100.2	108	91.8	9.8	13.29	15.33	14675.5	16128.5	17849.1	17380.5	20160.3	15491.6	18583.8	14777.3	14079	High	High	High	High	High	High	High	High	High	0.0001878	2.572e-05	2.76	35.86
[K].SILKVVINNK.[L]	1xBiotin [K4]	1	5	Q7Z478	Q7Z478 [84-93]	Q7Z478 1xBiotin [K87]	ATP-dependent RNA helicase Dhx29 [OS=Homo sapiens]	1	1353.79	0.959	1.44	0.999559	0.587941	76.57	78.9	101.5	79.4	119.1	41.4	22.9	55.71	3257.32	8076.42	6384.29	4993.94	5380.8	3397.59	7746.54	7494.58	2060.21	High	High	Peak Found	High	Peak Found	Peak Found	High	High	Not Found	0.0001878	0.0004125	2.03	45.52
[R].TGVPSTASVGKSK.[T]	1xBiotin [K]	3	15	P28290	P28290 [1127-1139]	P28290 1xBiotin [K]	Sperm-specific antigen 2 [OS=Homo sapiens]	1	1444.75	0.959	1.304	0.999559	0.823425	19.93	17.7	106.8	81	112.3	19.59	7.14	17.09	117823	97381.9	144194	87987.9	89393.2	100063	93356.9	130495	123896	High	High	High	High	High	High	High	High	High	0.0001878	5.431e-05	2.74	30.69
[R].AEATLKLLQAQGVEVPSK.[D]	1xBiotin [K6]	1	7	O60841	O60841 [419-436]	O60841 1xBiotin [K424]	Eukaryotic translation initiation factor 5B [OS=Homo sapiens]	1	2108.14	0.958	1.953	0.999559	0.0202608	112.65	88.09	108.7	47.1	144.1	90.75	70.83	58.03	27686.9	9998.48	3582.09	8641.27	4331.4	1757.82	14293.4	13252.9	3432.68	High	High	Not Found	High	Not Found	Not Found	High	High	Not Found	0.0001878	0.0003793	3.43	49.1
[K].LNQEKNNR.[G]	1xBiotin [K5]	1	7	Q9H8H0	Q9H8H0 [701-708]	Q9H8H0 1xBiotin [K705]	nucleolar protein 11 [OS=Homo sapiens]	1	1241.61	0.957	1.212	0.999559	0.960169	29.88	26.24	108.2	94.5	97.3	14.84	18.9	26.53	7394.49	5774.15	7690.88	4560.2	6474.94	6463.3	5526.59	9219.17	6653.07	High	Peak Found	High	Peak Found	High	High	High	High	High	0.001384	0.00989	1.59	20.96
[K].FQDTDGKHLLPK.[I]	1xBiotin [K7]	2	3	P52209	P52209 [242-253]	P52209 1xBiotin [K248]	6-phosphogluconate dehydrogenase, decarboxylating [OS=Homo sapiens]	1	1624.82	0.957	1.463	0.999559	0.482459	30.58	67.06	119.4	79.9	100.7	18.86	70.66	36.54	36220.3	29115.2	24992.6	4583.93	29837.9	19473.8	23912.6	43662	24557.3	Peak Found	Peak Found	Peak Found	Not Found	High	Peak Found	High	High	Peak Found	0.0001878	0.0004361	1.97	38.06
[K].VVKQASEGPLK.[G]	1xBiotin [K3]	2	9	P04406-1	P04406-1 [261-271]	P04406-1 1xBiotin [K263]	glyceraldehyde-3-phosphate dehydrogenase [OS=Homo sapiens]	1	1381.75	0.956	1.037	0.999559	0.967516	15.43	34.29	104	86.1	109.9	13.88	13.99	18.37	22713.1	19153.3	25350.8	18790	18252.6	23380	24244	17182	23991.2	High	High	High	High	High	High	High	High	High	0.0001878	6.995e-05	2.57	32.01
[R].ISSIGKFISGTPR.[R]	1xBiotin [K6]	3	8	Q9Y4B6	Q9Y4B6 [696-708]	Q9Y4B6 1xBiotin [K701]	DDB1- and CUL4-associated factor 1 [OS=Homo sapiens]	1	1588.85	0.956	1.077	0.999559	0.983361	38.39	51.8	105.5	93.7	100.8	37.67	39.12	46.12	11026.2	10137.1	4953.99	12016.9	8997.88	5195.98	13073.4	9688.52	4686.23	High	High	High	High	High	High	High	High	Peak Found	0.0001878	4.504e-06	3.21	47.54
[R].LMSGKVK.[V]	1xBiotin [K5]	7	1	O43390-1	O43390-1 [309-315]	O43390-1 1xBiotin [K313]	heterogeneous nuclear ribonucleoprotein r [OS=Homo sapiens]	1	988.532	0.955	0.875	0.999559	0.575512	57.15	38.84	96.1	108.8	95.1	39.05	12.64	37.41	8397.55	5346.7	12054.5	9295.71	9501.19	11610.4	5106.3	8309.4	11258.4	Peak Found	Peak Found	Peak Found	Peak Found	Peak Found	High	Peak Found	Peak Found	Peak Found	0.003345	0.03354	1.5	30.81
[R].AYAETSKMK.[V]	1xBiotin [K]; 1xOxidation [M8]	1	6	O15479	O15479 [279-287]	O15479 1xBiotin [K]	Melanoma-associated antigen B2 [OS=Homo sapiens]	1	1270.58	0.955	1.083	0.999559	0.98465	21.1	22.48	105.8	93.3	101	19.12	10.49	27.69	9722.66	9530.72	13206.1	8574.99	8379.37	10107.2	9282.55	8126.24	13552	High	Peak Found	High	High	Peak Found	High	High	Peak Found	Peak Found	0.001227	0.006038	1.45	24.62
[K].QTKGLYPAPLK.[I]	1xBiotin [K3]	2	9	P40939	P40939 [293-303]	P40939 1xBiotin [K295]	Trifunctional enzyme subunit alpha, mitochondrial [OS=Homo sapiens]	1	1441.79	0.954	0.972	0.999559	0.878698	11.64	12.63	101.4	101.9	96.7	3.62	11.31	10.34	12921.8	12156.8	12130.7	12945.8	12214.9	10349.2	12587.6	10225.5	11599.5	High	High	High	High	High	High	High	High	High	0.0001878	0.0002424	2.56	40.65
[R].GVPDAKIR.[I]	1xBiotin [K6]	2	14	P27635	P27635 [25-32]	P27635 1xBiotin [K30]	60S ribosomal protein L10 [OS=Homo sapiens]	1	1081.58	0.954	1.255	0.999559	0.907873	19.35	17.59	108.6	84.9	106.5	9.19	5.73	25.81	53091.9	54600.8	62798	42695.3	46011.6	41156	35270	53561.9	59915.6	High	High	High	High	High	High	High	High	High	0.001384	0.01074	1.5	33.07
[R].IMKAQALR.[D]	1xBiotin [K3]	4	18	P07900; P08238	P07900 [613-620]; P08238 [605-612]	P07900 1xBiotin [K615]; P08238 1xBiotin [K607]	Heat shock protein HSP 90-alpha [OS=Homo sapiens] Heat shock protein HSP 90-beta [OS=Homo sapiens]	1	1156.63	0.954	1.053	0.999559	0.967522	12.25	7.85	104.7	95.4	99.9	12.8	8.22	7.02	360018	377166	455441	343722	324386	380966	359806	353251	401309	High	High	High	High	High	High	High	High	High	0.0001878	0.001019	2.89	35.56
[K].TVKGGISETR.[I]	1xBiotin [K3]	12	1	P11171-1	P11171-1 [806-815]	P11171-1 1xBiotin [K808]	protein 4.1 [OS=Homo sapiens]	1	1273.66	0.954	0.924	0.999559	0.745384	14.54	16.49	100.5	103.7	95.8	13.2	8.35	16.79	13174.3	13415.9	16578.7	13840.4	15401.7	13093.4	11651.4	16018.7	12793.7	Peak Found	High	Peak Found	Peak Found	Peak Found	Peak Found	Peak Found	Peak Found	Peak Found	0.0001878	0.00109	1.51	30.09
[R].GGAESHTFK.[-]	1xBiotin [K9]	1	8	P50238	P50238 [69-77]	P50238 1xBiotin [K77]	Cysteine-rich protein 1 [OS=Homo sapiens]	0	1159.52	0.954	0.835	0.999559	0.439754	25.76	32.58	102.6	99.6	97.8	27.57	24.97	16.73	16783.6	25376.9	29786.7	22573.2	24645.6	35383.7	24198.1	18849.9	26375.8	High	High	High	High	High	High	Peak Found	High	High	0.0001878	0.0006764	2.63	31.52
[K].MSIQDSLALQPKLTR.[H]	1xBiotin [K12]	3	1	Q86SQ0-1	Q86SQ0-1 [211-225]	Q86SQ0-1 1xBiotin [K222]	Pleckstrin homology-like domain family B member 2 [OS=Homo sapiens]	1	1927.01	0.953	1.552	0.999559		20.71	25.42	117.1	71.3	111.6	22.98	34.86	9.96	5287.38	4018.88	3377.95	4248.1	2390.86	2448.95	3709.88	4451.47	3829.6	High	Not Found	Not Found	Not Found	Not Found	Not Found	Not Found	Not Found	Not Found	0.002799	0.02522	1.99	50.08
[K].IKIIAPPER.[K]	1xBiotin [K2]	8	13	P60709; P68133; Q562R1	P60709 [327-335]; P68133 [329-337]; Q562R1 [328-336]	P60709 1xBiotin [K328]; P68133 1xBiotin [K330]; Q562R1 1xBiotin [K329]	Actin, cytoplasmic 1 [OS=Homo sapiens] Actin, alpha skeletal muscle [OS=Homo sapiens] Beta-actin-like protein 2 [OS=Homo sapiens]	1	1262.73	0.953	1.018	0.999559	0.952701	14.13	13.41	104	101.8	94.2	7.95	9.15	11.55	25332.4	29715.1	27747.1	28370.3	23709.7	27154.3	25144.9	29848.5	24139	High	High	High	High	High	High	High	High	High	0.0003031	0.001471	2.43	40.19
[R].VKISGQLSPR.[L]	1xBiotin [K2]	3	25	AGIA-AirID-DCAF15_mutant	AGIA-AirID-DCAF15_mutant [378-387]	AGIA-AirID-DCAF15_mutant 1xBiotin [K379]	AGIA-AirID-DCAF15_mutant	1	1310.72	0.953	1.008	0.999559	0.933766	20.98	19.88	97.4	94.6	108.1	15.34	12	12.52	4.94708e+06	5.08689e+06	6.47435e+06	4.93958e+06	4.87497e+06	6.00135e+06	4.7137e+06	5.6459e+06	6.04854e+06	High	High	High	High	High	High	High	High	High	0.0001878	0.0003934	2.64	34.93
[K].AVTKAQK.[K]	1xBiotin [K4]	13	2	O60814	O60814 [18-24]	O60814 1xBiotin [K21]	Histone H2B type 1-K [OS=Homo sapiens]	1	971.534	0.952	0.809	0.999559	0.373769	31.83	37.87	102.5	99.9	97.6	16.56	32.85	28.7	14725.8	12922.2	17887.7	14345.2	12892.2	23077.2	10435.4	14015.9	18662.9	High	Peak Found	High	Peak Found	Peak Found	Peak Found	Peak Found	Peak Found	Peak Found	0.002533	0.02247	1.34	21.09
[R].TKSLIAQDHR.[S]	1xBiotin [K2]	5	8	O15013	O15013 [377-386]	O15013 1xBiotin [K378]	rho guanine nucleotide exchange factor 10 [OS=Homo sapiens]	1	1394.72	0.952	0.872	0.999559	0.567068	12.04	16.41	98.6	107.7	93.8	6.95	22.69	9.95	28452.5	24780.9	26315.6	20100.4	28743.9	31892.5	22807	25044.1	27816.3	High	High	High	Peak Found	High	High	High	High	High	0.0001878	6.744e-05	2.86	31.12
[KR].GAKEHGAVAVER.[V]	1xBiotin [K3]	4	8	Q9UNZ2	Q9UNZ2 [125-136]	Q9UNZ2 1xBiotin [K127]	NSFL1 cofactor p47 [OS=Homo sapiens]	1	1449.73	0.951	0.968	0.999559	0.86599	18.02	21.12	100.9	103.5	95.6	12.23	17.08	13.26	20527.8	16048.8	18387.2	20567.7	14596.7	18875.4	15264	19908.4	17426.4	High	High	High	High	High	Peak Found	High	High	High	0.0001878	5.756e-07	3.64	25.17
[K].SPVKTIR.[-]	1xBiotin [K4]	1	4	P67870	P67870 [209-215]	P67870 1xBiotin [K212]	Casein kinase II subunit beta [OS=Homo sapiens]	1	1026.58	0.951	1.051	0.999559	0.967516	9.4	9.13	104.9	95.1	100	20.09	3.03	18.35	80100.3	75326.1	107985	73862.8	69625	72647.6	71621.8	76319.8	99907.3	Peak Found	Peak Found	Peak Found	High	High	High	Peak Found	Peak Found	High	0.0008313	0.004589	2.62	30.9
[K].ALAKTEK.[Y]	1xBiotin [K4]	1	5	Q9Y2X3	Q9Y2X3 [412-418]	Q9Y2X3 1xBiotin [K415]	Nucleolar protein 58 [OS=Homo sapiens]	1	986.534	0.95	1.307	0.999559	0.820267	21.64	17.66	112.1	81.5	106.5	19.62	25.16	2.6	12769.1	16625.3	19051.9	10794.9	12081.1	17143.6	15150.1	15790.4	15900.9	High	High	High	Peak Found	High	Peak Found	Peak Found	Peak Found	High	0.001384	0.01151	1.47	25.46
[K].AASVPKVETVK.[S]	1xBiotin [K6]	1	8	P55010	P55010 [408-418]	P55010 1xBiotin [K413]	Eukaryotic translation initiation factor 5 [OS=Homo sapiens]	1	1354.74	0.95	1.158	0.999559	0.983361	38.57	22.83	112.2	87	100.7	28.31	13.78	25.12	33106.1	47350.6	59496.7	33147.3	36709.6	43392.6	34421.8	42495.7	56502.2	High	High	High	High	High	Peak Found	High	High	High	0.0001878	0.0003357	2.53	34.6
[KR].DSFQKVTLR.[R]	1xBiotin [K5]	4	2	Q86V71	Q86V71 [93-101]	Q86V71 1xBiotin [K97]	Zinc finger protein 429 [OS=Homo sapiens]	1	1319.68	0.949	1.037	0.999559	0.983361	16.64	48.73	98.5	98.9	102.6	22.91	44.68	18.17	5168.87	3595.85	3500.97	5905.01	2410.69	3607.95	3743.09	4714.45	3323.01	High	Not Found	Peak Found	Peak Found	Not Found	High	Not Found	Peak Found	Not Found	0.001227	0.00842	1.36	41.93
[K].DLGYGKGYK.[Y]	1xBiotin [K6]	4	7	Q96S55-1	Q96S55-1 [628-636]	Q96S55-1 1xBiotin [K633]	ATPase WRNIP1 [OS=Homo sapiens]	1	1226.59	0.949	0.554	0.999559	0.00150933	35.96	29.52	82.9	137.1	80	35.49	24.6	27.37	21991.2	27325.6	42998.8	45188.8	64737.9	41657.1	26353.8	20863.9	35840.5	High	Peak Found	Peak Found	High	High	High	High	High	High	0.0009655	0.004921	2.18	36.29
[R].QSILILKEQIQK.[S]	1xBiotin [K7]	3	1	Q9H0L4	Q9H0L4 [600-611]	Q9H0L4 1xBiotin [K606]	cleavage stimulation factor subunit 2 tau variant [OS=Homo sapiens]	1	1666.96	0.949	1.213	0.999559	0.960169	88.95	100.66	97.6	109.9	92.5	56.64	51.52	79.94	14224.2	8633.28	4073.34	10208.3	9724.16	3121.88	20470.4	8188.94	3787.05	Peak Found	Peak Found	Not Found	High	Peak Found	Peak Found	Peak Found	Peak Found	Not Found	0.0001878	9.862e-06	3.05	50.9
[R].MSDVVKGVYK.[E]	1xBiotin [K6]	6	4	Q71RC2	Q71RC2 [504-513]	Q71RC2 1xBiotin [K509]	La-related protein 4 [OS=Homo sapiens]	1	1351.67	0.948	1.184	0.999559	0.967516	47.02	40.65	102.6	100.1	97.3	19.41	34.69	39.14	3135.53	4477.38	4509.54	4369.01	4940.24	2368.76	2804.7	4245.52	6262.11	Peak Found	High	High	Not Found	High	Not Found	Not Found	Not Found	High	0.0001878	0.001049	2.8	38.02
[K].SSGSAVGGKGIAPASPMLGNASNPNK.[A]	1xBiotin [K9]; 1xOxidation [M17]	7	4	P27448-7	P27448-7 [462-487]	P27448-7 1xBiotin [K470]	Isoform 6 of MAP/microtubule affinity-regulating kinase 3 [OS=Homo sapiens]	1	2611.26	0.948	1.219	0.999559	0.953908	20.17	23.21	112.4	81.1	106.5	9.73	17.46	17.21	14102.7	11656.4	13492.1	9733.1	8989.87	12435.7	12788.5	15162.4	10728.3	High	Peak Found	Peak Found	Peak Found	Peak Found	High	High	High	Peak Found	0.0003031	0.003006	2.84	37.59
[K].YKAEDEK.[Q]	1xBiotin [K2]	1	2	P11142-1	P11142-1 [525-531]	P11142-1 1xBiotin [K526]	Heat shock cognate 71 kDa protein [OS=Homo sapiens]	1	1108.5	0.947	1.148	0.999559	0.983361	33.02	27.6	105.3	90.6	104.1	21.03	11.47	35.92	5154.56	6355.22	7865.66	4664.52	5472.07	5864.66	3450.56	7452.24	6282.82	Peak Found	Peak Found	High	Peak Found	Peak Found	High	Not Found	Peak Found	Peak Found	0.001384	0.01155	1.38	22.27
[K].YCRPESQEHPEADPGAAPYLKTK.[F]	1xBiotin [K]; 1xCarbamidomethyl [C2]	1	9	P40763-2	P40763-2 [686-708]	P40763-2 1xBiotin [K]	Isoform Del-701 of Signal transducer and activator of transcription 3 [OS=Homo sapiens]	1	2870.32	0.947	1.117	0.999559	0.998079	40.05	27.96	104.3	96.9	98.8	35.77	19.79	17.41	36432.5	26640	17272.7	28107.9	24740.8	18778.8	25232.9	31385.6	22415.5	High	High	High	High	High	High	High	High	High	0.001227	0.00601	2.82	34.05
[K].TACAINKVLMGR.[V]	1xBiotin [K7]; 1xCarbamidomethyl [C3]	3	1	Q8NCA5	Q8NCA5 [291-302]	Q8NCA5 1xBiotin [K297]	protein FAM98A [OS=Homo sapiens]	1	1559.79	0.947	0.955	0.999559	0.90347	67.77	66.06	109	107.7	83.3	45.97	45.25	33.52	5925.95	7315.2	2593.73	5851.87	7255.78	2627.39	6928.7	3669.82	4525.23	Peak Found	Peak Found	Not Found	Peak Found	Peak Found	High	Peak Found	Not Found	Peak Found	0.001227	0.007744	1.68	46.07
[R].SVSSNVASVSPIPAGSKK.[I]	1xBiotin [K]	1	15	Q9Y6G9	Q9Y6G9 [412-429]	Q9Y6G9 1xBiotin [K]	Cytoplasmic dynein 1 light intermediate chain 1 [OS=Homo sapiens]	1	1941.01	0.945	1.143	0.999559	0.986767	11.2	16.54	108.3	89.5	102.2	17.5	22.9	18.83	19679.6	18297.4	25265.6	16252.4	22327.3	14620.8	18571.9	17288.3	24385.1	High	High	High	High	High	High	High	High	High	0.0001878	4.141e-05	3.1	38.42
[R].FKTSVGSAK.[Y]	1xBiotin [K2]	2	5	Q9Y6Q5-1	Q9Y6Q5-1 [325-333]	Q9Y6Q5-1 1xBiotin [K326]	AP-1 complex subunit mu-2 [OS=Homo sapiens]	1	1150.59	0.945	1.232	0.999559	0.935571	27.56	30.65	102.8	88.4	108.9	14.72	10.94	25.46	18681.9	17417.1	22947.5	13315.7	16068.2	16318.1	12912.5	21680.1	19795.2	High	Peak Found	Peak Found	High	High	High	Peak Found	High	Peak Found	0.0001878	0.0007592	2.33	30.1
[K].LGKITFIR.[N]	1xBiotin [K3]	2	15	Q92890-1	Q92890-1 [301-308]	Q92890-1 1xBiotin [K303]	Isoform Long of Ubiquitin recognition factor in ER-associated degradation protein 1 [OS=Homo sapiens]	1	1173.68	0.944	0.763	0.999559	0.215324	28.93	25.54	105.5	111.2	83.3	16.65	20.59	14.58	40083.8	38942.7	29162.9	49588.2	41044.8	32664.7	37847.4	30766.6	28857.6	High	High	High	High	High	High	High	High	High	0.0001878	0.0002721	2.53	47.7
[R].KVIDDTNITR.[L]	1xBiotin [K1]	1	2	P05783	P05783 [187-196]	P05783 1xBiotin [K187]	Keratin, type I cytoskeletal 18 [OS=Homo sapiens]	1	1400.72	0.944	0.984	0.999559	0.900708	66.63	66.63	104.9	111.6	83.5	48.61	44.92	44.31	4270.96	10654.1	13029.8	4610.52	11342.2	12500.6	4755.03	8486.97	12301	Not Found	High	High	Not Found	Peak Found	Peak Found	Not Found	Peak Found	Peak Found	0.001227	0.008094	1.54	36.04
[K].APVNGTEQTQKTVTPAYNR.[F]	1xBiotin [K11]	2	10	Q07157	Q07157 [1508-1526]	Q07157 1xBiotin [K1518]	Tight junction protein ZO-1 [OS=Homo sapiens]	1	2301.13	0.944	1.032	0.999559	0.964898	28.32	23.47	99	107.5	93.5	29.17	16.97	15.76	46299.1	25638.3	34614.1	37600.4	28151.7	39085	29916.2	32675.6	40352.3	High	High	High	High	High	High	High	High	High	0.0001878	5.618e-05	3.33	33.78
[K].CYAKIICNTK.[D]	1xBiotin [K4]; 2xCarbamidomethyl [C1; C7]	7	9	Q16881-1	Q16881-1 [571-580]	Q16881-1 1xBiotin [K574]	Thioredoxin reductase 1, cytoplasmic [OS=Homo sapiens]	1	1496.71	0.943	1.155	0.999559	0.983361	16.07	17.03	105.3	90.4	104.4	11.72	7.45	14.08	21840.6	26963.6	22506.2	19318.5	21538.6	18731.4	22317.3	19152.9	25432.7	High	High	High	High	High	High	High	High	High	0.0001878	4.609e-06	3.14	37.35
[R].GMEGGILKSR.[I]	1xBiotin [K8]; 1xOxidation [M2]	3	3	Q9NXB0-1	Q9NXB0-1 [171-180]	Q9NXB0-1 1xBiotin [K178]	Meckel syndrome type 1 protein [OS=Homo sapiens]	1	1289.63	0.943	1.509	0.999559	0.503241	22.46	12.21	119.8	70.9	109.4	16.2	18.24	19.67	5846.83	6732.38	8061.73	3857.53	5300.03	3983.19	5514.34	7995.9	6150.34	Peak Found	High	High	Peak Found	High	Peak Found	Peak Found	Peak Found	Peak Found	0.0001878	0.001015	2.05	34.34
[-].MAASSLEQKLSR.[L]	1xBiotin [K9]; 1xMet-loss+Acetyl [N-Term]	4	13	O14733	O14733 [1-12]	O14733 1xBiotin [K9]; 1xMet-loss+Acetyl [N-Term]	dual specificity mitogen-activated protein kinase kinase 7 [OS=Homo sapiens]	1	1457.74	0.943	1.149	0.999559	0.98465	21.78	41.99	102.9	83.8	113.3	39.23	18.41	35.11	22709.6	30422.8	13128.8	18489.6	21824	15031.7	25016.5	25079.7	12381.7	High	High	High	High	High	High	High	High	High	0.0001878	3.598e-05	2.89	52.09
[K].DDKGNLNR.[C]	1xBiotin [K3]	2	1	Q9UK41-1	Q9UK41-1 [120-127]	Q9UK41-1 1xBiotin [K122]	vacuolar protein sorting-associated protein 28 homolog [OS=Homo sapiens]	1	1157.54	0.943	1.013	0.999559	0.960169	22.56	12.67	105.3	95.4	99.3	17.87	32.79	4.99	6884.05	8590.44	9897.74	7647.32	7781.71	13117.8	7750.41	8101.12	8560.63	Peak Found	Peak Found	Peak Found	High	Peak Found	Peak Found	Peak Found	Peak Found	Peak Found	0.0003031	0.002816	1.79	27.33
[K].SSDEAVILCKTAIGALK.[L]	1xBiotin [K10]; 1xCarbamidomethyl [C9]	2	1	Q9UNM6	Q9UNM6 [106-122]	Q9UNM6 1xBiotin [K115]	26S proteasome non-ATPase regulatory subunit 13 [OS=Homo sapiens]	1	2002.03	0.943	1.045	0.999559		59.83	9.74	105.6	94.8	99.6	53.79	16.41	19.87	5273.11	1771.98	2913.18	2765.63	2003.02	2615.43	2745.8	2891.11	1956.36	High	Not Found	Not Found	Not Found	Not Found	Not Found	Not Found	Not Found	Not Found	0.002455	0.02159	2.11	54.58
[K].LKTNHIGHTGYLNTVTVSPDGSLCASGGK.[D]	1xBiotin [K2]; 1xCarbamidomethyl [C24]	1	1	P63244	P63244 [184-212]	P63244 1xBiotin [K185]	Receptor of activated protein C kinase 1 [OS=Homo sapiens]	1	3210.57	0.942	0.869	0.999559		60.42	31.89	95.6	114.3	90.1	121.06	10.67	32.95	17608.1	2030.79	2393.29	3153.32	2544.53	2859.44	2210.46	3805.21	2254.45	High	Not Found	Not Found	Not Found	Not Found	Not Found	Not Found	Not Found	Not Found	0.0003031	0.00141	3.07	39.45
[-].MPEPAKSAPAPK.[K]	1xBiotin [K6]; 1xMet-loss [N-Term]	5	4	O60814	O60814 [1-12]	O60814 1xBiotin [K6]; 1xMet-loss [N-Term]	Histone H2B type 1-K [OS=Homo sapiens]	1	1318.68	0.942	1.055	0.999559	0.98465	35.82	33.58	88.5	103	108.5	31.79	40.51	32.46	4088.6	3745.8	6538.47	4756.89	2403.46	5834.41	3101.38	6158.01	5009.74	High	High	High	Peak Found	Peak Found	High	Peak Found	Peak Found	Peak Found	0.0001878	0.0003196	2.22	26.79
[R].SLKTNTLAAQSVIK.[K]	1xBiotin [K3]	1	9	Q9NZ43-1	Q9NZ43-1 [182-195]	Q9NZ43-1 1xBiotin [K184]	Vesicle transport protein USE1 [OS=Homo sapiens]	1	1699.94	0.942	0.877	0.999559	0.591939	41.18	32.42	112.5	99.9	87.6	32.49	7.59	30.11	12568.9	10580.6	6321.62	9164.77	10539.1	9393.34	8242.13	11835.1	6600.31	High	High	High	High	High	High	High	High	High	0.0001878	7.418e-05	2.5	43.61
[R].KLAGILVEMTGK.[T]	1xBiotin [K1]	2	3	AGIA-AirID-DCAF15_mutant	AGIA-AirID-DCAF15_mutant [197-208]	AGIA-AirID-DCAF15_mutant 1xBiotin [K197]	AGIA-AirID-DCAF15_mutant	1	1485.82	0.941	1.112	0.999559	0.998079	129.13	122.5	104.8	97.6	97.6	90.63	68.46	86.3	36629.8	17969.7	2295.99	19827.9	16745.1	2909.91	34462.7	16742	3236.16	High	Peak Found	Not Found	High	Peak Found	Not Found	High	Peak Found	Not Found	0.0001878	1.311e-07	3.65	53.58
[R].YAPDKTSTVLTR.[H]	1xBiotin [K5]	2	5	Q9NR12-1	Q9NR12-1 [234-245]	Q9NR12-1 1xBiotin [K238]	PDZ and LIM domain protein 7 [OS=Homo sapiens]	1	1577.8	0.941	1.135	0.999559	0.994736	4.51	9.81	107.7	90	102.2	5.28	8.77	3.37	20750.9	22824.3	20978.6	16126.6	19212.4	17532.1	19906.6	19522.3	20838.9	Peak Found	High	High	High	High	High	Peak Found	Peak Found	Peak Found	0.0003031	0.001961	1.51	37.85
[K].LCAKGSGPSR.[R]	1xBiotin [K4]; 1xCarbamidomethyl [C2]	5	9	Q92466	Q92466 [37-46]	Q92466 1xBiotin [K40]	DNA damage-binding protein 2 [OS=Homo sapiens]	1	1258.6	0.939	1.342	0.999559	0.745384	40.08	26.21	92.4	88.6	118.9	29.28	13.17	31.18	15460	15131.7	24624.5	12600.1	14827.8	16434.7	12005.7	19896.1	23123.4	High	High	High	High	High	High	High	High	High	0.0001878	0.0003862	1.86	26.06
[R].NKSPAPVPVTYELPTLYR.[T]	1xBiotin [K2]	1	1	Q8TDM0-3	Q8TDM0-3 [163-180]	Q8TDM0-3 1xBiotin [K164]	Isoform 3 of Breast carcinoma-amplified sequence 4 [OS=Homo sapiens]	1	2271.18	0.938	1.157	0.999559		63.38	69.68	87.9	78.5	133.6	63.1	28.77	38.6	6786.97	2906.26	2144.49	2597.56	3856.63	2272.3	4417.74	4461.96	2012.51	High	Not Found	Not Found	Not Found	Not Found	Not Found	Not Found	Not Found	Not Found	0.003225	0.02957	2.19	52.65
[R].TAAAPKAGPGVVR.[K]	1xBiotin [K6]	1	4	Q15691	Q15691 [169-181]	Q15691 1xBiotin [K174]	Microtubule-associated protein RP/EB family member 1 [OS=Homo sapiens]	1	1420.77	0.938	0.969	0.999559	0.86599	47.71	47.71	103.2	100	96.8	12.78	9.86	72.86	9207.71	11897.9	10965.3	9519.49	10617.9	11604.7	10284.8	1985.84	15165.1	Peak Found	Peak Found	High	Peak Found	High	High	High	Not Found	Peak Found	0.001855	0.01531	1.72	31.64
[K].EELLAVGKFTR.[T]	1xBiotin [K8]	2	7	P46013	P46013 [1036-1046]	P46013 1xBiotin [K1043]	Proliferation marker protein Ki-67 [OS=Homo sapiens]	1	1488.79	0.938	1.104	0.999559	0.998079	36.98	37.83	123.4	84	92.7	39.07	24.78	37.52	10766.5	10755.3	4819.5	7319.91	8964.72	5387.64	10141.2	8079.79	4519.05	High	High	High	High	High	Peak Found	High	High	Not Found	0.0001878	0.0001227	2.64	50.05
[R].SGKGPSFAEAK.[E]	1xBiotin [K3]	3	7	Q9H7E2-1	Q9H7E2-1 [414-424]	Q9H7E2-1 1xBiotin [K416]	Tudor domain-containing protein 3 [OS=Homo sapiens]	1	1304.63	0.935	1.142	0.999559	0.990146	33.06	43.48	108.9	89.2	101.9	15.63	8.32	34.66	12350.1	11617.3	9070.51	10063.2	8525.09	9512.2	10863.3	7248.24	14863.4	High	High	Peak Found	High	High	High	High	High	Peak Found	0.0001878	8.628e-05	2.97	33.03
[R].DSPKCYK.[L]	1xBiotin [K4]; 1xCarbamidomethyl [C5]	1	6	P20618	P20618 [67-73]	P20618 1xBiotin [K70]	proteasome subunit beta type-1 [OS=Homo sapiens]	1	1123.49	0.934	1.083	0.999559	0.98465	26.47	22.25	118.9	86.8	94.3	10.46	21.34	11.2	21265.9	25568	25725.9	18662.6	18332	26287.3	20261.5	19861.3	24205.5	High	Peak Found	High	High	High	Peak Found	High	High	Peak Found	0.0012	0.005471	1.83	27.58
[R].KGTGLLSSDYR.[I]	1xBiotin [K1]	3	8	Q7Z2W4	Q7Z2W4 [401-411]	Q7Z2W4 1xBiotin [K401]	zinc finger CCCH-type antiviral protein 1 [OS=Homo sapiens]	1	1422.7	0.933	0.913	0.999559	0.711497	8.2	13.22	98.3	106.1	95.6	9.24	9.73	9.22	12280.6	10589.5	10428.2	10319.7	11426.6	12545.1	10299.3	9548.45	11457.8	High	High	Peak Found	High	High	High	High	High	High	0.0001878	0.0002233	2.23	38.97
[K].AENKGISPVVSEHR.[K]	1xBiotin [K4]	4	33	Q99700-1	Q99700-1 [778-791]	Q99700-1 1xBiotin [K781]	Ataxin-2 [OS=Homo sapiens]	1	1748.87	0.933	1.064	0.999559	0.982347	12.21	16.04	107.3	92.5	100.1	6.38	8.56	15.51	726439	640108	696952	665923	562629	600921	518832	650060	708381	High	High	High	High	High	High	High	High	High	0.0001878	1.621e-09	4.89	33.02
[R].VTDKLTPIHDR.[I]	1xBiotin [K4]	1	4	P28072	P28072 [64-74]	P28072 1xBiotin [K67]	Proteasome subunit beta type-6 [OS=Homo sapiens]	1	1520.79	0.933	1.129	0.999559	0.995343	19.03	27.37	111.8	88.4	99.8	14.43	20.69	14.55	42149.9	36169.1	48357.4	33305.4	26919.7	40847.4	34002.2	37602.7	45093.4	High	High	High	Peak Found	Peak Found	Peak Found	Peak Found	Peak Found	High	0.0001878	2.884e-06	2.96	35.01
[K].LYSPKR.[I]	1xBiotin [K5]	5	1	Q7Z309	Q7Z309 [103-108]	Q7Z309 1xBiotin [K107]	Protein FAM122B [OS=Homo sapiens]	1	989.524	0.932	0.817	0.999559	0.403906	17.46	20.25	92.8	110.1	97.2	15.69	16.8	14.3	18521	18366.9	23953.5	20496.5	21978.8	27947	16751.4	19400.7	22322.8	Peak Found	Peak Found	Peak Found	High	Peak Found	Peak Found	Peak Found	Peak Found	Peak Found	0.00238	0.01784	1.45	30.52
[K].VTKSAQK.[A]	1xBiotin [K3]	4	12	Q05639; P68104	Q05639 [451-457]; P68104 [451-457]	Q05639 1xBiotin [K453]; P68104 1xBiotin [K453]	Elongation factor 1-alpha 2 [OS=Homo sapiens] Elongation factor 1-alpha 1 [OS=Homo sapiens]	1	987.529	0.932	1.068	0.999559	0.983361	19.36	17.49	107.4	92.5	100.1	10.96	17.76	17.97	31473.8	28852	35807.3	27098.4	24567.6	34381.7	25941.7	29329.8	36715.1	High	High	High	High	High	High	Peak Found	High	Peak Found	0.0003031	0.002859	2.06	19.52
[R].TQDDDTVNKLHPVYSR.[G]	1xBiotin [K9]	2	9	O43314-1	O43314-1 [793-808]	O43314-1 1xBiotin [K801]	inositol hexakisphosphate and diphosphoinositol-pentakisphosphate kinase 2 [OS=Homo sapiens]	1	2114	0.932	1.286	0.999559	0.867403	20.74	39.88	113	81.8	105.2	12.13	41.34	21.26	10972.6	9143.05	11616.7	9157.49	3698.95	7949.04	11529.7	10221.8	7472.02	High	High	High	High	High	High	High	High	High	0.0001878	7.3e-06	3.46	37.66
[K].SGILEAAGFPDPGKK.[A]	1xBiotin [K]	1	4	P10070-5	P10070-5 [17-31]	P10070-5 1xBiotin [K]	Zinc finger protein GLI2 [OS=Homo sapiens]	1	1712.87	0.931	1.325	0.999559	0.832136	37.45	45.29	121.5	65.4	113.1	16.32	30.56	33.12	5750.22	5834.01	4297.64	2832.04	3095.98	4852.51	6429.89	5355.59	3185.79	High	High	Not Found	Peak Found	Peak Found	Not Found	High	High	Not Found	0.0003031	0.003186	2.15	47.91
[R].DLYDAGVKR.[K]	1xBiotin [K8]	2	8	P07355	P07355 [197-205]	P07355 1xBiotin [K204]	Annexin A2 [OS=Homo sapiens]	1	1262.62	0.931	1.063	0.999559	0.983361	25.63	9.02	108.4	90.7	100.9	22.45	7.02	7.35	7553.8	9939.78	11955.4	8153.5	8324.26	9271.57	8505.68	9257.12	9857	Peak Found	High	High	High	High	High	High	High	High	0.0001878	0.001286	2.06	37.87
[K].TPGQNAQKWIPAR.[S]	1xBiotin [K8]	2	2	P78344-1	P78344-1 [42-54]	P78344-1 1xBiotin [K49]	Eukaryotic translation initiation factor 4 gamma 2 [OS=Homo sapiens]	1	1692.86	0.931	0.812	0.999559	0.547176	18.36	20.81	99	108.8	92.2	14.53	23.07	11.26	4586.8	3907.49	5237.58	5041.44	7075.31	4679.11	4761.56	3798.9	4269.24	High	Peak Found	Peak Found	High	Peak Found	Peak Found	Peak Found	Peak Found	Not Found	0.0001878	0.0001197	2.53	41.25
[K].GKNCVAIAADR.[R]	1xBiotin [K2]; 1xCarbamidomethyl [C4]	1	18	P49720	P49720 [16-26]	P49720 1xBiotin [K17]	proteasome subunit beta type-3 [OS=Homo sapiens]	1	1400.68	0.93	1.078	0.999559	0.984239	9.01	20.81	107.4	92.7	99.9	4.47	9.94	18.14	238590	218179	229610	208481	198119	171369	158845	213628	227445	High	High	High	High	High	High	High	High	High	0.0001878	4.381e-06	3.01	33
[K].SKTPLVAR.[K]	1xBiotin [K2]	3	5	P28290	P28290 [1138-1145]	P28290 1xBiotin [K1139]	Sperm-specific antigen 2 [OS=Homo sapiens]	1	1097.61	0.93	1.188	0.999559	0.967516	23.62	20.71	110.6	86.6	102.9	17.84	9.56	25.7	33727.9	36402.6	46892	27928.8	28511	33139.9	29211.8	33866.6	47430.6	High	High	High	High	High	Peak Found	Peak Found	Peak Found	Peak Found	0.0004423	0.003319	2.36	33.35
[K].NTQVVSDAAYKGVHPHIVEMDR.[R]	1xBiotin [K11]	2	4	O76041	O76041 [812-833]	O76041 1xBiotin [K822]	Nebulette [OS=Homo sapiens]	1	2692.3	0.928	3.035	0.999559	9.53765e-07	121.01	77.91	143.5	38.8	117.7	94.73	42.83	86.56	25891.7	10901.8	1771.44	2540.44	5416.73	2946.83	24022	8943.11	3658.58	High	Peak Found	Not Found	Not Found	Peak Found	Not Found	High	Peak Found	Not Found	0.0001878	7.947e-07	4.11	40.21
[R].TVGGGQKVR.[W]	1xBiotin [K7]	1	5	O60568	O60568 [83-91]	O60568 1xBiotin [K89]	Procollagen-lysine,2-oxoglutarate 5-dioxygenase 3 [OS=Homo sapiens]	1	1127.6	0.927	1.237	0.999559	0.928151	25.39	23.53	109.7	92.1	98.2	9.44	13.92	22.16	9476.73	11376.8	10062.3	9413.87	8447.8	7106.88	9008.85	8789.41	12811	High	High	High	High	High	Peak Found	Peak Found	Peak Found	Peak Found	0.001313	0.009783	1.51	24.82
[R].EAEFTKSIAK.[F]	1xBiotin [K6]	1	3	Q15005	Q15005 [186-195]	Q15005 1xBiotin [K191]	Signal peptidase complex subunit 2 [OS=Homo sapiens]	1	1349.68	0.927	1.679	0.999559	0.314339	16.9	34.97	121	66.8	112.2	11.12	36.32	16.84	5068.48	5720.72	6338.11	1910.09	3157.23	4131.74	5302	4690.39	6510.91	High	Peak Found	High	Not Found	Peak Found	Peak Found	High	Peak Found	Peak Found	0.0003031	0.002893	2.06	37.85
[R].YQLLPKMEIGPVSSSR.[F]	1xBiotin [K6]	2	7	Q96EB1-1	Q96EB1-1 [164-179]	Q96EB1-1 1xBiotin [K169]	Elongator complex protein 4 [OS=Homo sapiens]	1	2031.04	0.927	1.483	0.999559	0.487505	96.93	74.73	111.6	85	103.4	85.45	51.22	61.33	16554.2	7184.45	2061.9	8364.31	5471.99	2713.72	13650.2	6657.46	4025.64	High	High	Not Found	High	High	Not Found	High	High	Not Found	0.0003031	0.002132	1.91	53.35
[R].HGKNCTAGAVYTYHEK.[K]	1xBiotin [K3]; 1xCarbamidomethyl [C5]	1	7	Q9Y314	Q9Y314 [4-19]	Q9Y314 1xBiotin [K6]	nitric oxide synthase-interacting protein [OS=Homo sapiens]	1	2061.93	0.926	0.576	0.999559	0.0032595	67.47	21.25	90.7	125.4	83.9	56.01	15.13	18.56	9241.41	3646.76	13446.7	12783.1	16244.3	12475.1	6444.5	8555.43	9363.39	High	High	High	High	High	High	Peak Found	High	Peak Found	0.0001878	0.0001303	3.81	27.77
[K].INFVIDNNKHTGAVSAR.[N]	1xBiotin [K9]	4	3	O75534	O75534 [158-174]	O75534 1xBiotin [K166]	cold shock domain-containing protein E1 [OS=Homo sapiens]	1	2082.05	0.926	1.29	0.999559	0.851314	28.59	74.56	113.5	81.4	105.1	19.23	40.6	62.39	18251.5	21749.6	14732	15373.8	13093.3	6322.07	16896.4	20371.4	4055.45	High	High	Peak Found	High	Peak Found	Peak Found	Peak Found	Peak Found	Not Found	0.0001878	5.576e-06	4.16	40.28
[-].MKIEEVK.[S]	1xAcetyl [N-Term]; 1xBiotin [K2]	2	2	Q9Y265	Q9Y265 [1-7]	Q9Y265 1xAcetyl [N-Term]; 1xBiotin [K2]	RuvB-like 1 [OS=Homo sapiens]	1	1144.57	0.925	1.089	0.999559	0.990146	25.91	22.3	106.4	92.7	100.9	11.45	6.24	20.27	12238.3	12386	14924.5	9866.47	10790.2	11149.5	11752	9129.4	13805.9	High	Peak Found	Peak Found	Peak Found	Peak Found	Peak Found	Peak Found	High	Peak Found	0.001313	0.009701	1.55	45.49
[R].KVVVCDNGTGFVK.[C]	1xBiotin [K1]; 1xCarbamidomethyl [C5]	2	9	P61160-1	P61160-1 [7-19]	P61160-1 1xBiotin [K7]	Actin-related protein 2 [OS=Homo sapiens]	1	1648.82	0.924	1.085	0.999559	0.98465	16.57	10.6	113.5	91.9	94.6	12.59	4.45	13.92	12221.8	10682.8	13759.7	9972.74	9192.52	9900.65	10186.6	9977.25	12718.5	High	High	High	High	High	High	High	High	High	0.0001878	6.803e-05	3.06	39.03
[K].VYTPSISKPLAK.[G]	1xBiotin [K8]	2	5	Q5VV42	Q5VV42 [497-508]	Q5VV42 1xBiotin [K504]	threonylcarbamoyladenosine tRNA methylthiotransferase [OS=Homo sapiens]	0	1529.84	0.924	1.262	0.999559	0.905459	16.4	35.83	113	82.7	104.3	39.79	44.1	6	4179.77	8888.91	9872.44	5239.47	11754	6505.68	8209.76	8551.61	7591.14	High	High	Peak Found	High	High	High	Peak Found	Peak Found	Peak Found	0.0003031	0.002246	2.2	42.09
[R].KLESTESR.[S]	1xBiotin [K1]	6	4	P02545	P02545 [420-427]	P02545 1xBiotin [K420]	Prelamin-A/C [OS=Homo sapiens]	1	1175.57	0.923	0.956	0.999559	0.910717	32.71	35.98	108.2	91.9	99.9	14.51	26.12	28.77	4244.14	5590.7	5445.64	4627.4	3625.23	6110.38	3204.42	5026.82	5839.03	High	High	High	High	Peak Found	Peak Found	Peak Found	Peak Found	Peak Found	0.001489	0.01209	1.46	23.88
[K].AAGAGKVTK.[S]	1xBiotin [K6]	3	18	P68104	P68104 [445-453]	P68104 1xBiotin [K450]	Elongation factor 1-alpha 1 [OS=Homo sapiens]	1	1028.56	0.922	1.063	0.999559	0.982347	24.11	28.79	106.8	91.2	102	30.04	28.12	23.05	425417	490112	739263	368818	418875	617856	392135	468281	615225	High	High	High	High	High	High	High	High	High	0.0001878	0.0003034	2.74	22.95
[R].LNHKEVR.[L]	1xBiotin [K4]	2	9	A7KAX9	A7KAX9 [1937-1943]	A7KAX9 1xBiotin [K1940]	rho GTPase-activating protein 32 [OS=Homo sapiens]	1	1121.59	0.922	1.284	0.999559	0.86599	38.45	23.77	123.8	84.6	91.6	32.46	24.73	25.78	12655.9	23902.9	24166.3	10238.9	16345	16407.8	13146	17688.2	22275	High	High	High	High	High	High	High	High	High	0.001227	0.00732	2.22	23.57
[K].QKTSSPSSFK.[M]	1xBiotin [K2]	3	1	Q8TCU4-1	Q8TCU4-1 [2765-2774]	Q8TCU4-1 1xBiotin [K2766]	Alstrom syndrome protein 1 [OS=Homo sapiens]	1	1322.64	0.921	1.096	0.999559		83.09	24.57	104.2	99.8	96	73.64	26.95	11.05	9483.83	4349.84	1912.17	2557.15	4383.72	4166.48	4008.14	4804.49	3971.42	High	Not Found	Not Found	Not Found	Not Found	Not Found	Not Found	Not Found	Not Found	0.002241	0.01753	1.54	28.59
[K].FKLQPPPLGR.[R]	1xBiotin [K2]	2	24	P50548	P50548 [377-386]	P50548 1xBiotin [K378]	ETS domain-containing transcription factor ERF [OS=Homo sapiens]	1	1378.77	0.92	0.992	0.999559	0.910717	14.9	5.73	100.9	99.9	99.2	7.71	9.58	10.76	43522.6	48383.9	41752.5	43404.4	43109.9	36456.9	44506.7	42786.2	36123.8	High	High	High	High	High	High	High	High	High	0.0001878	4.406e-05	2.84	45.82
[R].LAEALPKQSVDGK.[A]	1xBiotin [K7]	2	8	P20290-1	P20290-1 [165-177]	P20290-1 1xBiotin [K171]	transcription factor BTF3 [OS=Homo sapiens]	1	1581.83	0.92	1.15	0.999559	0.98465	17.41	21.01	109.9	91.8	98.3	6.99	11.73	19.35	13090.1	11460.1	12805.9	9169.28	10689.3	11604.1	11450.7	10541.6	15060	High	High	High	High	High	High	High	High	Peak Found	0.0001878	0.0002089	2.1	37.23
[R].LKNITLDDASAPR.[L]	1xBiotin [K2]	4	23	O75534	O75534 [757-769]	O75534 1xBiotin [K758]	cold shock domain-containing protein E1 [OS=Homo sapiens]	1	1639.85	0.919	1.072	0.999559	0.983361	9.09	15.2	110.1	91.6	98.2	8.16	13.24	3.71	142914	147217	125831	132457	118876	101409	135273	127458	126511	High	High	High	High	High	High	High	High	High	0.0001878	1.622e-06	3.31	41.51
[R].LTVQPKTR.[F]	1xBiotin [K6]	1	8	Q12815-1	Q12815-1 [349-356]	Q12815-1 1xBiotin [K354]	tastin [OS=Homo sapiens]	1	1168.65	0.919	1.189	0.999559	0.967516	16.78	18.44	106.6	85	108.4	7.82	18.21	13.19	21802.1	22298.5	25145	15163.6	17786.8	21759.2	18036.8	23097	22663.4	High	High	High	High	High	High	Peak Found	High	High	0.0003031	0.002525	2.1	31.04
[R].RPDQQLQGEGKIIDR.[R]	1xBiotin [K11]	4	15	Q8NC51-1	Q8NC51-1 [112-126]	Q8NC51-1 1xBiotin [K122]	Plasminogen activator inhibitor 1 RNA-binding protein [OS=Homo sapiens]	1	1979.01	0.918	1.034	0.999559	0.966348	11.48	8.95	107.7	94.5	97.7	4.43	3.37	8.61	62841.8	57974.6	62462.1	54948.7	51738.1	54809.4	63031.9	53249.6	56672.1	High	High	High	High	High	High	High	High	High	0.0001878	1.148e-06	4.66	35.73
[K].ISKGANPVEIR.[R]	1xBiotin [K3]	2	18	P10809	P10809 [131-141]	P10809 1xBiotin [K133]	60 kDa heat shock protein, mitochondrial [OS=Homo sapiens]	1	1409.76	0.918	1.026	0.999559	0.960169	9.94	17.81	108.1	96.2	95.6	12.81	6.84	18.14	159219	165647	200912	147479	162330	142495	146207	146554	197746	High	High	High	High	High	High	High	High	High	0.0001878	5.499e-06	3.31	37.36
[K].FQDLGVKNSEPSAR.[H]	1xBiotin [K7]	4	3	Q9UHD8-1	Q9UHD8-1 [63-76]	Q9UHD8-1 1xBiotin [K69]	Septin-9 [OS=Homo sapiens]	1	1773.86	0.918	0.804	0.999559	0.433115	102.41	88.97	126.9	115.2	57.9	50.57	32.99	63.76	3415.89	8802.33	11046.4	4223.22	7986.78	8236.04	3395.2	4012.77	10142.8	Not Found	High	High	Not Found	High	Peak Found	Not Found	Not Found	Peak Found	0.0001878	4.711e-05	2.46	38.06
[R].TKGAGPPGGAGLADGFHR.[Y]	1xBiotin [K2]	1	1	O15399	O15399 [946-963]	O15399 1xBiotin [K947]	Glutamate receptor ionotropic, NMDA 2D [OS=Homo sapiens]	1	1891.92	0.918	0.326	0.999559	5.22574e-09	113.19	69.26	90.2	167.4	42.5	45.62	20.67	88.66	6341.08	4677.62	2308.13	9899.5	6490.62	8682.45	2202.78	8958.29	2118.9	Peak Found	Not Found	Not Found	High	Peak Found	Peak Found	Not Found	Peak Found	Not Found	0.0003031	0.001596	3.86	36.62
[K].LSSKLSAVSLR.[G]	1xBiotin [K4]	2	6	Q15036-1	Q15036-1 [432-442]	Q15036-1 1xBiotin [K435]	Sorting nexin-17 [OS=Homo sapiens]	1	1386.78	0.917	1.323	0.999559	0.813318	24.64	14.39	114.9	79.7	105.4	13.81	5.79	22.71	9568.81	9127.86	7309.73	6437.99	6332.19	5771.8	9087.03	8374.48	5750.61	High	High	High	High	Peak Found	Peak Found	High	High	Peak Found	0.0001878	0.0002759	1.4	44.89
[K].AGIKTK.[N]	1xBiotin [K4]	1	3	Q7Z417	Q7Z417 [147-152]	Q7Z417 1xBiotin [K150]	Nuclear fragile X mental retardation-interacting protein 2 [OS=Homo sapiens]	1	843.476	0.917	1.09	0.999559	0.990383	29.52	33.18	108.8	91.5	99.7	15.9	28.81	26.86	19002.8	20390.8	25535.8	14016.8	17153.8	24426	15595.1	18700	26122.4	Peak Found	Peak Found	High	High	High	Peak Found	Peak Found	Peak Found	Peak Found	0.001673	0.01386	1.75	23.97
[R].GLQPLKLDYR.[A]	1xBiotin [K6]	3	17	Q14160	Q14160 [1260-1269]	Q14160 1xBiotin [K1265]	protein scribble homolog [OS=Homo sapiens]	1	1428.77	0.916	0.985	0.999559	0.900708	8.96	6.75	107.5	97	95.5	8.65	9.51	6.94	74337.8	80541.6	67703.4	63990.3	76609.6	67040.7	73792.4	65201.8	66020.8	High	High	High	High	High	High	High	High	High	0.0001878	0.0002703	2.87	45.7
[R].VFKEDYVQK.[N]	1xBiotin [K3]	2	7	Q8NEV8-1	Q8NEV8-1 [305-313]	Q8NEV8-1 1xBiotin [K307]	Exophilin-5 [OS=Homo sapiens]	1	1381.68	0.916	1.098	0.999559	0.994736	30.04	8.74	121.4	86.1	92.5	16.72	4.15	17.95	39832.9	50825	55780.7	33916.8	36753.2	36042.5	38708.3	37256.9	51089.6	High	High	Peak Found	High	High	Peak Found	High	High	High	0.0001878	0.0004368	3.23	36.63
[K].LLSISGKR.[S]	1xBiotin [K7]	3	13	P06748	P06748 [135-142]	P06748 1xBiotin [K141]	Nucleophosmin [OS=Homo sapiens]	1	1099.63	0.916	0.964	0.999559	0.858384	11.17	9.84	103.5	98.2	98.3	8.61	7.43	6.22	84324.1	87982.5	99277.5	80074.8	83489.6	92349.9	77223.2	83516.6	87429.8	High	High	High	High	High	High	High	High	High	0.0003031	0.001671	2.62	38.73
[K].QMKLCVQNSHQEAR.[N]	1xBiotin [K3]; 1xCarbamidomethyl [C5]	1	9	Q9H0L4	Q9H0L4 [146-159]	Q9H0L4 1xBiotin [K148]	cleavage stimulation factor subunit 2 tau variant [OS=Homo sapiens]	1	1954.9	0.916	1.045	0.999559	0.967516	19.13	15.52	100.2	94.5	105.3	15.36	12.35	13.22	14226.8	13718.9	18025.8	15684.8	12339.7	13425.7	16392.5	12563	14958.3	High	High	High	High	High	High	High	High	High	0.0001878	4.783e-07	2.38	31.5
[R].VLSQKVIAHSEYQK.[S]	1xBiotin [K5]	1	5	P49914	P49914 [35-48]	P49914 1xBiotin [K39]	5-formyltetrahydrofolate cyclo-ligase [OS=Homo sapiens]	1	1855.97	0.915	1.032	0.999559	0.964898	15.41	28.13	112.8	84	103.2	8.62	16.05	17.8	18574.2	19776.1	16643.5	13447.9	13840.3	17809.4	16996.5	18382.5	12877.3	High	High	High	High	Peak Found	High	Peak Found	Peak Found	Peak Found	0.0001878	7.793e-05	2.9	35.33
[K].AQKIEMDK.[L]	1xBiotin [K3]; 1xOxidation [M6]	2	6	Q9UHR5-1	Q9UHR5-1 [203-210]	Q9UHR5-1 1xBiotin [K205]	SAP30-binding protein [OS=Homo sapiens]	1	1204.57	0.913	0.974	0.999559	0.883336	34.91	29.76	105.3	98.6	96.1	2.3	13.6	26.02	41259.4	42071.4	43191.1	36524	39402.1	47310.7	30855.6	38394.9	51557.7	High	High	High	High	High	Peak Found	Peak Found	High	Peak Found	0.0003031	0.002508	2	24.61
[R].QGVGKYINPAATK.[R]	1xBiotin [K5]	1	9	Q13356	Q13356 [478-490]	Q13356 1xBiotin [K482]	Peptidyl-prolyl cis-trans isomerase-like 2 [OS=Homo sapiens]	1	1572.82	0.911	1.072	0.999559	0.983361	13.72	8.19	110.9	91.3	97.9	11.91	2.28	12.23	11131.1	12222.3	14071.1	9803.47	10260.9	10058	10191.2	12818.7	10787.1	High	High	High	High	High	High	High	High	High	0.0001878	4.994e-05	2.68	37.9
[-].MAAGFKTVEPLEYYR.[R]	1xBiotin [K6]; 1xMet-loss+Acetyl [N-Term]	1	5	Q96B26	Q96B26 [1-15]	Q96B26 1xBiotin [K6]; 1xMet-loss+Acetyl [N-Term]	Exosome complex component RRP43 [OS=Homo sapiens]	1	1911.93	0.911	1.216	0.999559	0.953908	113.48	70.33	141.8	71.4	86.8	71.27	24.55	59.82	13873.1	11111.3	1752.87	5592.79	5597.72	3511.52	12633	6803.26	3579.1	High	High	Not Found	High	Peak Found	Not Found	High	Peak Found	Not Found	0.0001878	0.0003932	2.66	57.81
[R].HELTEISNVDVETQSGKTVIR.[L]	1xBiotin [K17]	1	6	Q09666-1	Q09666-1 [187-207]	Q09666-1 1xBiotin [K203]	Neuroblast differentiation-associated protein AHNAK [OS=Homo sapiens]	1	2581.29	0.91	1.526	0.999559	0.394241	74.5	36.28	119.7	71.4	108.9	84.19	73.54	76.14	37495.2	24955.3	1894.34	17879	14887	1896.23	28279.8	22720.1	2485.58	High	High	Not Found	High	High	Not Found	High	High	Not Found	0.0001878	2.229e-09	5.49	42.36
[K].AAKGTVGSILDR.[K]	1xBiotin [K3]	1	6	P61221	P61221 [179-190]	P61221 1xBiotin [K181]	ATP-binding cassette sub-family E member 1 [OS=Homo sapiens]	1	1413.75	0.91	1.082	0.999559	0.98465	20.49	25.22	109	91.7	99.2	3.81	26.4	15.72	18161.1	16933.3	18028.6	15170.9	19014.1	11054.1	13991.3	16410.3	19182.2	High	High	Peak Found	High	High	Peak Found	High	High	Peak Found	0.0001878	0.0002044	2.05	41.78
[R].KLLTPAEEVLTEEER.[T]	1xBiotin [K1]	1	5	Q9C0B7	Q9C0B7 [238-252]	Q9C0B7 1xBiotin [K238]	Transport and Golgi organization protein 6 homolog [OS=Homo sapiens]	1	1983.01	0.909	1.341	0.999559	0.772921	110.57	60.27	124.5	75	100.5	77.34	25.98	57.72	13893.7	7847.69	1771.28	3360.47	5747.99	4726.51	12636	6336.5	4078.24	High	High	Not Found	High	Peak Found	Not Found	High	High	Not Found	0.0001878	3.765e-05	3.57	50.88
[K].VYTQKGVLPSPAPLPPSSK.[D]	1xBiotin [K5]	2	2	Q2KJY2-1	Q2KJY2-1 [1091-1109]	Q2KJY2-1 1xBiotin [K1095]	Kinesin-like protein KIF26B [OS=Homo sapiens]	1	2192.18	0.909	1.129	0.999559	0.990146	45.16	54.75	120.1	96.1	83.8	26.04	46.56	34.94	5204.09	5578.02	3299.18	4162.12	5094.76	1775.07	3627.79	5751.93	3000.45	High	Peak Found	Peak Found	High	Peak Found	Not Found	Not Found	Peak Found	Not Found	0.003345	0.03251	2.25	43.28
[R].MEESFSSKYVPK.[Y]	1xBiotin [K8]; 1xOxidation [M1]	2	18	P42167	P42167 [382-393]	P42167 1xBiotin [K389]	Lamina-associated polypeptide 2, isoforms beta/gamma [OS=Homo sapiens]	1	1673.75	0.909	1.24	0.999559	0.923018	7.96	3.7	110.6	84.2	105.2	3.48	1.76	9.91	82553.4	81865.5	87235.8	61755.6	63962	62853.5	79295	66096.3	78468.3	High	High	High	High	High	High	High	High	High	0.0001878	2.205e-06	3.56	40.35
[K].ALKVILK.[G]	1xBiotin [K3]	1	2	Q9NUG6	Q9NUG6 [126-132]	Q9NUG6 1xBiotin [K128]	p53 and DNA damage-regulated protein 1 [OS=Homo sapiens]	1	1010.64	0.908	1.044	0.999559	0.967516	13.07	9.92	113.2	92.5	94.4	7.35	8.13	5.45	23665	26990.6	26925.1	19937.5	21999	23467.6	22461.4	22207.9	24501.1	Peak Found	High	Peak Found	Peak Found	High	Peak Found	Peak Found	Peak Found	Peak Found	0.0004423	0.003597	2.3	41.87
[K].TLQKPVLPLYR.[G]	1xBiotin [K4]	1	3	Q6XZF7	Q6XZF7 [470-480]	Q6XZF7 1xBiotin [K473]	Dynamin-binding protein [OS=Homo sapiens]	0	1553.89	0.908	1.299	0.999559	0.848718	88.71	51.7	128.8	74.5	96.7	61.43	24.75	55.43	14630.9	9897.1	3290.19	7577.26	5721.91	4650.78	13277.8	7434.32	4196.37	Peak Found	Peak Found	Not Found	Peak Found	High	Not Found	High	High	Not Found	0.000584	0.003653	2.15	50.38
[K].THTMELLPKEK.[F]	1xBiotin [K9]	3	3	Q15652	Q15652 [488-498]	Q15652 1xBiotin [K496]	probable JmjC domain-containing histone demethylation protein 2C [OS=Homo sapiens]	1	1552.79	0.907	1.497	0.999559	0.502326	25.66	68.15	112.1	72.8	115.1	29.7	59.77	26.65	4736.03	6166.31	3345.36	2028.27	6426.94	3077.15	5196.68	3035.32	4862.45	High	High	Not Found	Not Found	High	Not Found	Peak Found	Not Found	Not Found	0.001227	0.007757	1.77	38.35
[R].SQFKGPAPR.[E]	1xBiotin [K4]	1	9	O15145	O15145 [26-34]	O15145 1xBiotin [K29]	Actin-related protein 2/3 complex subunit 3 [OS=Homo sapiens]	1	1213.61	0.907	1.056	0.999559	0.972006	11.76	7.25	106.8	96.4	96.8	9.99	6.26	6.46	50201.1	45164.5	55187.7	45344	41293.7	46621	43591	45526.8	49449.2	High	High	High	High	High	High	High	High	High	0.0001878	0.0005197	2.29	30.87
[R].RPEPKPDKSR.[L]	1xBiotin [K8]	1	5	A1X283	A1X283 [577-586]	A1X283 1xBiotin [K584]	SH3 and PX domain-containing protein 2B [OS=Homo sapiens]	1	1435.75	0.906	1.083	0.999559	0.990383	60.5	44.53	109.3	91.5	99.1	27.66	19.51	44.76	9141.78	9777.13	14819	10638.7	8184.6	7365.77	5579.95	8862.1	13998.3	High	Peak Found	High	Peak Found	High	Peak Found	High	Peak Found	High	0.0001878	0.0002083	2.73	18.16
[-].MATLKEK.[L]	1xBiotin [K5]; 1xMet-loss+Acetyl [N-Term]	1	8	P07195	P07195 [1-7]	P07195 1xBiotin [K5]; 1xMet-loss+Acetyl [N-Term]	L-lactate dehydrogenase B chain [OS=Homo sapiens]	1	957.507	0.906	1.145	0.999559	0.98465	13.52	14.64	110.2	84	105.7	19.78	6.74	5.55	81299.9	84529.1	114852	64446.1	64353.3	72222.8	81053.9	73663.4	81401	High	High	High	Peak Found	High	High	High	High	High	0.001384	0.01157	1.99	35.52
[K].DKNSFPFFASSK.[L]	1xBiotin [K2]	2	4	Q6R327-1	Q6R327-1 [1081-1092]	Q6R327-1 1xBiotin [K1082]	Rapamycin-insensitive companion of mTOR [OS=Homo sapiens]	1	1600.75	0.905	1.106	0.999066	0.995343	29.72	10.68	117.8	86.5	95.7	10.39	5.93	24.21	5522.11	6672.08	6629.02	4641.38	5219.5	4869.19	4996.73	7695.12	5384.43	High	High	Peak Found	High	High	Peak Found	Peak Found	Peak Found	Peak Found	0.0001878	0.0003289	1.98	52.18
[-].MTDSKYFTTNK.[K]	1xBiotin [K5]; 1xMet-loss+Acetyl [N-Term]	2	4	P63010-1	P63010-1 [1-11]	P63010-1 1xBiotin [K5]; 1xMet-loss+Acetyl [N-Term]	AP-2 complex subunit beta [OS=Homo sapiens]	1	1472.67	0.905	1.131	0.999066	0.990146	33.08	24.08	110.9	88.7	100.4	37.85	20.1	9.13	13508.9	6555.7	8438.41	6751.98	5585.1	8345.61	7635.56	7904.58	6624.83	High	High	High	Peak Found	High	Peak Found	Peak Found	Peak Found	Peak Found	0.0009655	0.004917	1.93	41.59
[K].KGIGPVYSSK.[A]	1xBiotin [K1]	1	16	P30520	P30520 [164-173]	P30520 1xBiotin [K164]	adenylosuccinate synthetase isozyme 2 [OS=Homo sapiens]	1	1261.66	0.904	1.083	0.999066	0.98465	14.38	12.99	110.6	89.3	100	15.52	5.28	11.97	43820.7	35171	48071.3	35381	34983	38480.6	39622.6	32954.6	41673.4	High	High	High	High	High	High	High	High	High	0.0001878	7.36e-05	2.92	35.73
[R].LSSLIIGPSKER.[T]	1xBiotin [K10]	1	9	Q92615	Q92615 [554-565]	Q92615 1xBiotin [K563]	la-related protein 4B [OS=Homo sapiens]	1	1525.84	0.904	1.221	0.999066	0.952669	9.4	11.35	113.4	84	102.5	8.76	11.17	3.27	15778.6	13245.9	14838.2	10988.7	9508.25	11899.2	13412	13835.8	12958.5	High	High	High	High	High	High	High	High	High	0.0001878	0.000186	2.49	43.86
[K].DAKTVLHQK.[S]	1xBiotin [K3]	3	2	Q5T5Y3	Q5T5Y3 [348-356]	Q5T5Y3 1xBiotin [K350]	Calmodulin-regulated spectrin-associated protein 1 [OS=Homo sapiens]	1	1265.67	0.904	1.125	0.999066	0.995343	33.75	42.42	100.7	81.5	117.8	20.43	18.89	22.33	33893.5	32389.1	46367.1	27099.1	27423.4	37266.9	26932.2	39662.4	41907.2	High	Peak Found	Peak Found	High	Peak Found	Peak Found	Peak Found	Peak Found	Peak Found	0.001227	0.007704	2	29.8
[K].KLVWIPSER.[H]	1xBiotin [K1]	5	6	P35580	P35580 [34-42]	P35580 1xBiotin [K34]	Myosin-10 [OS=Homo sapiens]	1	1353.73	0.904	1.227	0.999066	0.939397	32.36	13.22	99.3	90.1	110.6	20.28	27.69	23.69	10029.4	7603.61	6862.84	7396.09	6904.93	4219.89	9064.71	8474.42	5640.93	High	High	High	High	High	Peak Found	Peak Found	High	Peak Found	0.0001878	0.0001312	2.25	47.81
[R].APLKSVGPDFGK.[K]	1xBiotin [K4]	2	8	P78527	P78527 [2691-2702]	P78527 1xBiotin [K2694]	DNA-dependent protein kinase catalytic subunit [OS=Homo sapiens]	1	1441.75	0.904	1.027	0.999066	0.960926	20.22	13.19	116.7	90.4	92.8	13.91	0.76	17.09	25485.2	33460	31789.4	24331.9	24674.5	24625.6	23032.8	25281.9	31818.3	High	Peak Found	High	High	Peak Found	High	High	High	High	0.0001878	5.978e-06	2.75	41.09
[K].FLVEYKSAVEK.[K]	1xBiotin [K6]	1	9	O14929	O14929 [10-20]	O14929 1xBiotin [K15]	histone acetyltransferase type B catalytic subunit [OS=Homo sapiens]	1	1538.79	0.902	1.001	0.99901	0.923018	18.76	13.95	107	96.4	96.6	18.99	20.47	7.3	19117.2	23173.2	15829.7	17227.5	18906.6	12506.3	18873.4	16353.3	17250.3	High	High	High	High	High	High	High	High	High	0.0001878	3.649e-05	2.69	45.11
[KR].DLLKQR.[YD]	1xBiotin [K4]	5	2	P28290	P28290 [719-724]	P28290 1xBiotin [K722]	Sperm-specific antigen 2 [OS=Homo sapiens]	1	998.545	0.902	1.106	0.998706	0.995343	27.74	23.36	110.4	90	99.6	21.34	19.26	30.19	40270.4	42714.9	58833.3	34835.1	34189.5	47454.3	32454.5	38526	57202	Peak Found	Peak Found	High	Peak Found	Peak Found	Peak Found	Peak Found	Peak Found	High	0.001947	0.01572	1.63	35.18
[-].MKIFCSR.[A]	1xBiotin [K2]; 1xCarbamidomethyl [C5]	4	5	Q9NVM4	Q9NVM4 [1-7]	Q9NVM4 1xBiotin [K2]	Protein arginine N-methyltransferase 7 [OS=Homo sapiens]	1	1167.55	0.9	0.908	0.998018	0.693764	29.61	25.64	102.9	105.4	91.7	11.22	12.41	25.44	13977.5	13739.6	16731.1	14316.1	13620.6	17140.3	12449.2	12366	18816.3	High	High	High	High	Peak Found	High	Peak Found	Peak Found	Peak Found	0.0003031	0.002	1.8	39.81
[K].WSLLQQQKTAR.[S]	1xBiotin [K8]	2	4	P05787	P05787 [123-133]	P05787 1xBiotin [K130]	Keratin, type II cytoskeletal 8 [OS=Homo sapiens]	1	1584.83	0.9	1.185	0.998018	0.967516	32.35	14.89	112.8	85.7	101.5	28.52	39.03	6.51	4806.05	8454.04	6147.3	5189.64	4668.39	2240.56	5531.47	5895.19	5174.8	High	High	Peak Found	Peak Found	Peak Found	High	Peak Found	High	Peak Found	0.0001878	4.41e-05	2.21	44.06
[-].MSGLDGVKR.[T]	1xBiotin [K8]; 1xMet-loss+Acetyl [N-Term]	1	1	Q9H0U9	Q9H0U9 [1-9]	Q9H0U9 1xBiotin [K8]; 1xMet-loss+Acetyl [N-Term]	Testis-specific Y-encoded-like protein 1 [OS=Homo sapiens]	1	1099.56	0.899	1.07	0.998018	0.983361	29.49	22.34	112.4	98.2	89.5	24.29	20.59	20.57	12182.7	17162.8	20104	11102.9	14994.6	16889.6	12288.7	13665.9	18066.4	Peak Found	High	Peak Found	Peak Found	Peak Found	Peak Found	Peak Found	Peak Found	Peak Found	0.003299	0.03074	1.5	38.67
[K].SKVVVTEK.[A]	1xBiotin [K2]	2	11	Q99733	Q99733 [139-146]	Q99733 1xBiotin [K140]	Nucleosome assembly protein 1-like 4 [OS=Homo sapiens]	1	1115.61	0.898	1.169	0.998018	0.982347	26.51	20.48	102.3	91.2	106.5	20.42	10	21.61	47345.4	52598.4	69413.7	41698.7	46866.9	50980.2	40074.2	54777	62342.8	High	High	High	High	High	High	High	High	High	0.0003031	0.001463	2.5	29.89
[R].STTFEKSLLMGK.[E]	1xBiotin [K6]; 1xOxidation [M10]	4	12	Q13098	Q13098 [433-444]	Q13098 1xBiotin [K438]	COP9 signalosome complex subunit 1 [OS=Homo sapiens]	1	1583.78	0.898	0.405	0.998018	3.57878e-07	14.93	18.04	72.1	163.1	64.8	3.69	13.88	20.45	24699.6	26578.6	25874.9	52188.6	68645.6	58539.4	23238.7	21112.6	30863.1	High	High	High	High	High	High	Peak Found	Peak Found	Peak Found	0.0001878	8.153e-05	2.87	44.74
[R].FKTEAQAFTETK.[G]	1xBiotin [K2]	3	9	Q9NX02	Q9NX02 [127-138]	Q9NX02 1xBiotin [K128]	NACHT, LRR and PYD domains-containing protein 2 [OS=Homo sapiens]	1	1626.78	0.898	0.904	0.998018	0.678296	17.22	19.45	111.4	99	89.6	8.31	18.88	10.23	22195.1	23457.6	19878.5	17145.6	19735	24777.2	17849	17842.6	21204.9	High	High	High	High	High	High	High	High	High	0.0001878	5.573e-06	3.3	38.89
[K].SCVDMVMKWLVPESSGR.[Y]	1xBiotin [K8]; 1xCarbamidomethyl [C2]; 2xOxidation [M5; M7]	3	2	AGIA-AirID-DCAF15_mutant	AGIA-AirID-DCAF15_mutant [889-905]	AGIA-AirID-DCAF15_mutant 1xBiotin [K896]	AGIA-AirID-DCAF15_mutant	1	2239	0.897	1.725	0.997329	0.194329	28.95	35.97	124.1	64.6	111.3	54.51	4.02	58.31	8375.52	9467.82	2567.75	4080.27	4355.88	4395.72	9335.54	7512.67	2206.21	High	Peak Found	Not Found	Peak Found	Peak Found	Not Found	High	Peak Found	Not Found	0.002799	0.0246	2	50.33
[R].NVMILTNPVAAKK.[N]	1xBiotin [K12]; 1xOxidation [M3]	2	9	Q9UGI8	Q9UGI8 [90-102]	Q9UGI8 1xBiotin [K101]	Testin [OS=Homo sapiens]	1	1640.89	0.896	1.133	0.997018	0.994736	20.61	19.85	108.8	93.6	97.6	10.37	14.9	15.49	15398.6	17884.9	18908.2	12180.5	15378.8	16345.8	13794.4	18808.2	16033.6	High	High	High	High	High	High	High	High	High	0.0001878	3.78e-05	2.7	42.84
[R].IPQIGDKFASR.[H]	1xBiotin [K7]	1	6	P30876	P30876 [928-938]	P30876 1xBiotin [K934]	DNA-directed RNA polymerase II subunit RPB2 [OS=Homo sapiens]	1	1457.76	0.896	0.829	0.997018	0.433115	43.7	36.42	86.8	108.9	104.3	20.17	32.46	42.73	10764.1	7517.13	7947.74	11642.2	9969.41	5864.51	9647.55	9553.24	3901.27	High	High	Peak Found	High	Peak Found	High	High	High	Peak Found	0.0001878	9.109e-05	2.53	45.45
[K].TEAQAFTETKGNVICLGK.[E]	1xBiotin [K10]; 1xCarbamidomethyl [C15]	3	11	Q9NX02	Q9NX02 [129-146]	Q9NX02 1xBiotin [K138]	NACHT, LRR and PYD domains-containing protein 2 [OS=Homo sapiens]	1	2193.07	0.896	1.846	0.996117	0.0468823	121.76	97.9	137.2	94.2	68.5	84.77	73.6	89.69	34595.8	21076.7	2100.57	16789.5	14469.9	1748.99	30988.9	10526.3	4685.99	High	High	Not Found	High	High	Not Found	High	High	Not Found	0.0001878	4.104e-08	4.28	48.41
[K].DKDAYSSFGSR.[SD]	1xBiotin [K2]	5	8	O00571	O00571 [65-75]	O00571 1xBiotin [K66]	ATP-dependent RNA helicase DDX3X [OS=Homo sapiens]	1	1458.63	0.895	1.14	0.994767	0.98465	24.17	32.5	106.5	98.1	95.3	15.16	18.37	28.59	7305.13	7472.13	9509.98	5373.99	7807.98	6882.61	6125.7	6686.87	10168.3	High	High	High	High	High	Peak Found	High	High	High	0.0001878	0.0005044	1.57	37.2
[R].TGLIKGSGTAEVELK.[K]	1xBiotin [K5]	3	9	P14618	P14618 [121-135]	P14618 1xBiotin [K125]	Pyruvate kinase PKM [OS=Homo sapiens]	1	1728.92	0.895	0.989	0.994767	0.907873	12.22	13.58	103	103.4	93.6	13.24	8.26	8.16	16960.4	20843.9	16472.6	17019.5	17427.3	14895.9	14740.9	17232.3	15416.9	High	High	High	High	High	High	High	High	High	0.0001878	1.038e-06	3.26	42.44
[K].SSTHNKPSEGKAANPK.[M]	1xBiotin [K11]	4	20	Q9NUQ6	Q9NUQ6 [391-406]	Q9NUQ6 1xBiotin [K401]	SPATS2-like protein [OS=Homo sapiens]	1	1878.91	0.895	1.042	0.994767	0.967516	13.61	10.58	109.1	93.3	97.6	19.69	9.29	13.33	109614	161239	153543	131937	111562	131401	107966	137347	137495	High	High	High	High	High	High	High	High	High	0.0001878	8.173e-09	4.37	16.85
[K].KLVIVNGDDPLSR.[Q]	1xBiotin [K1]	1	8	P24928	P24928 [1019-1031]	P24928 1xBiotin [K1019]	DNA-directed RNA polymerase II subunit RPB1 [OS=Homo sapiens]	1	1651.88	0.894	1.355	0.994767	0.743308	38.07	30.6	116.1	76.1	107.9	32.21	21.31	28.12	14410.8	11034.5	7366.76	8727.85	7234.59	5657.4	10255.3	11825.7	6588.46	High	High	High	High	High	High	High	High	Peak Found	0.0001878	1.188e-06	2.93	45.5
[K].VELFSKMR.[V]	1xBiotin [K6]; 1xOxidation [M7]	3	4	Q15154-1	Q15154-1 [394-401]	Q15154-1 1xBiotin [K399]	Pericentriolar material 1 protein [OS=Homo sapiens]	1	1251.62	0.894	1.14	0.994246	0.990383	26.12	26.18	111.2	88.2	100.6	18.45	9.22	17.67	32867.8	39435.9	47584.3	26548.1	31303.6	31280.4	35660.5	29378.8	41987.9	High	High	Peak Found	High	High	Peak Found	Peak Found	Peak Found	Peak Found	0.001227	0.005859	1.98	41.73
[K].GQKVQDVK.[K]	1xBiotin [K3]	2	5	Q9P2J5	Q9P2J5 [484-491]	Q9P2J5 1xBiotin [K486]	Leucine--tRNA ligase, cytoplasmic [OS=Homo sapiens]	1	1127.59	0.893	1.126	0.994246	0.995343	18.34	15.48	111.7	88.6	99.7	19.25	18.49	13.01	8785.34	11563.4	12993.5	7037.03	9170.02	10239.3	8568.92	10325	11111	High	Peak Found	High	High	Peak Found	High	Peak Found	High	Peak Found	0.001227	0.007475	1.91	25.23
[K].NLGVSQKLVSPSR.[S]	1xBiotin [K7]	8	11	Q9H4L5	Q9H4L5 [7-19]	Q9H4L5 1xBiotin [K13]	Oxysterol-binding protein-related protein 3 [OS=Homo sapiens]	1	1610.87	0.892	0.834	0.994246	0.435355	8.52	3.18	101.7	107.4	90.9	11.69	10.17	9.89	12121.6	15275.5	14409	15786.6	15226.1	12969.3	10810.4	12919.8	12882.6	High	High	High	High	High	High	High	High	High	0.0001878	1.235e-05	3.31	41.05
[R].VAFGEHKAVAPLVR.[Y]	1xBiotin [K7]	2	9	Q5T2S8	Q5T2S8 [957-970]	Q5T2S8 1xBiotin [K963]	Armadillo repeat-containing protein 4 [OS=Homo sapiens]	1	1719.94	0.892	1.236	0.994246	0.928528	26.31	14.03	108.7	86.3	105	15.05	32.71	29.4	17727.4	21220	15802.8	15305.4	14071.5	7757.51	17129.2	18919.8	10310.5	High	High	High	High	High	High	High	High	High	0.0001878	8.338e-05	3.44	41.05
[K].DVCLTFLEKGANPNAINSSTGR.[T]	1xBiotin [K9]; 1xCarbamidomethyl [C3]	1	1	Q9NU02	Q9NU02 [165-186]	Q9NU02 1xBiotin [K173]	Ankyrin repeat and EF-hand domain-containing protein 1 [OS=Homo sapiens]	1	2590.24	0.891	1.109	0.994246	0.994736	60.5	35.4	109.4	93.1	97.5	54.55	36.95	32.7	7251.6	4015.24	2376.64	1910.05	3414.11	4229.27	3577.62	2370.72	4689.44	High	Not Found	Not Found	Peak Found	Not Found	Not Found	Not Found	Not Found	Not Found	0.001227	0.006164	2.62	53.76
[K].SEKSSAPR.[N]	1xBiotin [K3]	1	13	Q5JXC2	Q5JXC2 [327-334]	Q5JXC2 1xBiotin [K329]	Migration and invasion-inhibitory protein [OS=Homo sapiens]	1	1087.52	0.89	0.953	0.994246	0.823425	19.1	16.88	101	101.9	97.1	17.27	13.71	11.78	34338.8	32293.7	44228.2	29241.2	34622.3	38563.4	28746.4	32998	36444.5	High	High	High	High	High	High	High	High	High	0.0001878	0.0009789	2.31	21.06
[K].AGDSLMVMIAMKMEHTIK.[S]	1xBiotin [K12]; 1xOxidation [M]	1	5	Q96RQ3	Q96RQ3 [670-687]	Q96RQ3 1xBiotin [K681]	Methylcrotonoyl-CoA carboxylase subunit alpha, mitochondrial [OS=Homo sapiens]	1	2248.07	0.89	1.011	0.994246	0.939397	113.99	113.99	105.1	101.3	93.6	112.85	75.45	124.85	19611.8	3786.77	2197.79	8840.95	1885.51	3649.49	22927	3370.29	1905.35	High	Not Found	Not Found	Peak Found	Not Found	Not Found	High	Not Found	Not Found	0.0001878	4.954e-05	2.53	56.53
[R].ISKFYPIPSLHSTGS.[-]	1xBiotin [K3]	2	1	Q9H2G2-1	Q9H2G2-1 [1221-1235]	Q9H2G2-1 1xBiotin [K1223]	STE20-like serine/threonine-protein kinase [OS=Homo sapiens]	1	1859.94	0.89	1.366	0.994246	0.765964	48.21	48.21	126.5	73.4	100.2	49.3	21.6	45.75	6780.68	5749.94	2175.73	2336.55	3334.78	3604.29	6034.56	2176.19	4553.72	Peak Found	Peak Found	Not Found	Not Found	Peak Found	Not Found	High	Not Found	Not Found	0.0001878	0.001345	2.07	51.01
[R].STTKVGNIEIK.[DN]	1xBiotin [K4]	2	3	P61160-1	P61160-1 [43-53]	P61160-1 1xBiotin [K46]	Actin-related protein 2 [OS=Homo sapiens]	1	1415.76	0.89	1.418	0.994246	0.634402	39.1	51.02	121.3	70.2	108.5	17.55	16.23	45.73	8998.79	6657.92	9348.53	5867.7	5210.33	4222.79	3060.1	8319.18	8047.2	High	Peak Found	Peak Found	High	Peak Found	Not Found	Not Found	Peak Found	High	0.001227	0.007873	2.18	39.23
[R].YIDNQVVSTKGER.[F]	1xBiotin [K10]	1	1	Q9H467	Q9H467 [247-259]	Q9H467 1xBiotin [K256]	CUE domain-containing protein 2 [OS=Homo sapiens]	1	1734.85	0.89	1.028	0.994246	0.967516	31.99	16.29	96	100.6	103.4	26.22	5.46	17.17	5908.29	6219.38	9295	6301.76	6518.32	7006.6	6703.78	5257.51	7440.21	Peak Found	Peak Found	Peak Found	Peak Found	High	Peak Found	Peak Found	Peak Found	Peak Found	0.001855	0.01526	1.65	35.65
[K].DKYVGVSSDSVGGFR.[Y]	1xBiotin [K2]	3	6	Q14677-1	Q14677-1 [157-171]	Q14677-1 1xBiotin [K158]	Clathrin interactor 1 [OS=Homo sapiens]	1	1798.84	0.89	1.14	0.994246	0.98465	59.9	65	107.4	87.1	105.5	34.62	29.32	50.68	6817.83	9226.02	4487.12	5527.23	7200.96	3942.64	6698.14	8207.85	2523.66	High	High	High	High	High	Peak Found	High	Peak Found	Not Found	0.0001878	0.000354	2.31	43.19
[R].GLGKNAQGIINPIEAK.[Q]	1xBiotin [K4]	1	9	Q9UBB9-1	Q9UBB9-1 [167-182]	Q9UBB9-1 1xBiotin [K170]	Tuftelin-interacting protein 11 [OS=Homo sapiens]	1	1849	0.89	0.972	0.994246	0.875627	44.15	40.05	108.5	95	96.5	45.32	33.09	25.65	19145.8	14752.9	6958.31	12917.1	17155.9	8619.94	13124.7	14032.5	8375.74	High	High	High	High	High	High	High	High	High	0.0001878	5.607e-05	2.98	44.72
[R].KSSTVATLQGTPDHGDPR.[T]	1xBiotin [K1]	1	3	Q8IVT2	Q8IVT2 [154-171]	Q8IVT2 1xBiotin [K154]	Mitotic interactor and substrate of PLK1 [OS=Homo sapiens]	1	2093.01	0.889	0.8	0.994246	0.403906	21.86	25.44	103.1	117	79.9	9.3	13.78	12.61	7994.56	9460.16	9414.72	8509.79	10676.2	11104.8	7105.5	8887.15	7292.7	Peak Found	Peak Found	Peak Found	High	High	High	Peak Found	Peak Found	Peak Found	0.0008313	0.004577	1.99	31.37
[K].MTQPQSKSAFPLSR.[K]	1xBiotin [K7]	3	14	Q9NYR9-1	Q9NYR9-1 [168-181]	Q9NYR9-1 1xBiotin [K174]	NF-kappa-B inhibitor-interacting Ras-like protein 2 [OS=Homo sapiens]	1	1803.89	0.888	0.995	0.994246	0.910717	11.21	9.79	106.1	96.5	97.5	8.46	7.17	7.07	30763.9	34563.1	29406.3	26258.1	30281.8	27971.7	30105.9	26125.9	28262.5	High	High	High	High	High	High	High	High	High	0.0001878	4.579e-06	2.89	41.36
[K].LADPVTLKIETK.[V]	1xBiotin [K]	1	7	Q96T58	Q96T58 [2960-2971]	Q96T58 1xBiotin [K]	Msx2-interacting protein [OS=Homo sapiens]	1	1553.86	0.887	1.216	0.994246	0.957194	31	22.4	125.6	74.6	99.8	26.08	18.92	13.74	11966.7	11668.2	7183.63	6923.99	9249.09	6622.41	10610.5	9269.68	8053.2	High	High	High	High	Peak Found	High	Peak Found	High	High	0.0001878	1.856e-05	2.92	46.81
[K].FASFIDKVR.[F]	1xBiotin [K7]	21	4	P35908; P04259; P05787	P35908 [189-197]; P04259 [174-182]; P05787 [102-110]	P35908 1xBiotin [K195]; P04259 1xBiotin [K180]; P05787 1xBiotin [K108]	Keratin, type II cytoskeletal 2 epidermal [OS=Homo sapiens] keratin, type II cytoskeletal 6B [OS=Homo sapiens] Keratin, type II cytoskeletal 8 [OS=Homo sapiens]	1	1308.68	0.887	2.025	0.994246	0.0932222	66.32	51.5	151.3	49.2	99.5	44.63	46.36	39.96	10841.5	9841.1	4032.47	1751.06	4747.03	3198.25	9611.8	6468.57	4226.48	High	High	Peak Found	High	Not Found	Not Found	Peak Found	High	Peak Found	0.0001878	0.000774	2.31	49.16
[R].KSNLPIFLPR.[V]	1xBiotin [K1]	4	15	Q9BV36	Q9BV36 [509-518]	Q9BV36 1xBiotin [K509]	Melanophilin [OS=Homo sapiens]	1	1410.79	0.887	0.919	0.994246	0.727561	34.72	32.46	119.1	94.3	86.6	44.5	28.43	44.45	31127.4	31518.2	12116.8	24749.4	24641	14250.6	28914.9	22640.2	10741.8	High	High	High	High	High	High	High	High	High	0.0001878	1.55e-05	2.33	51.22
[R].GAKNCNAIR.[H]	1xBiotin [K3]; 1xCarbamidomethyl [C5]	3	9	Q9NQX7	Q9NQX7 [243-251]	Q9NQX7 1xBiotin [K245]	Integral membrane protein 2C [OS=Homo sapiens]	1	1229.59	0.886	1.039	0.994246	0.967516	34.41	7.68	123.2	88.3	88.5	12.12	3.04	20.64	30761.9	38398.2	38139.3	26216.5	27344.7	27822.3	27248.6	27419.5	38426.8	High	High	High	High	High	High	High	High	High	0.0003031	0.001913	2.18	26.26
[K].SQTINNEAFSGIKIEK.[H]	1xBiotin [K]	3	7	Q9H7E2-1	Q9H7E2-1 [458-473]	Q9H7E2-1 1xBiotin [K]	Tudor domain-containing protein 3 [OS=Homo sapiens]	1	2005.01	0.885	1.062	0.994246	0.983361	14.45	34.08	112	82.1	105.9	32.68	27.02	30.87	8912.76	10452.7	5236.93	6536.56	8038.92	4595.38	8540.14	8431.08	4635.77	High	High	Peak Found	High	High	High	High	High	Not Found	0.0001878	1.105e-05	2.84	44.5
[K].GGKGLLPVR.[W]	1xBiotin [K3]	4	5	P14616	P14616 [1149-1157]	P14616 1xBiotin [K1151]	Insulin receptor-related protein [OS=Homo sapiens]	1	1122.65	0.884	1.1	0.994246	0.995343	5.84	4.37	111.5	90	98.6	3.13	7.39	5.79	47594.7	45515.8	48365.2	34202.5	38410.4	39401.6	38714.4	42076.5	43353.9	Peak Found	High	High	Peak Found	High	Peak Found	High	Peak Found	High	0.0003031	0.002052	2.61	40.7
[-].MALKQISSNK.[C]	1xBiotin [K4]; 1xMet-loss+Acetyl [N-Term]	1	1	P10768	P10768 [1-10]	P10768 1xBiotin [K4]; 1xMet-loss+Acetyl [N-Term]	S-formylglutathione hydrolase [OS=Homo sapiens]	1	1256.67	0.884	1.185	0.994246	0.967516	19.91	23.48	120.3	82.3	97.4	17.94	5.87	18.13	9547.38	12999.4	13514.2	8840.81	9797.57	8889.36	8438.35	10530.3	12197.7	Peak Found	Peak Found	Peak Found	Peak Found	Peak Found	Peak Found	Peak Found	Peak Found	High	0.0003031	0.002654	1.86	41.53
[K].IVTEKSTVPVR.[A]	1xBiotin [K5]	2	9	O60701	O60701 [125-135]	O60701 1xBiotin [K129]	UDP-glucose 6-dehydrogenase [OS=Homo sapiens]	1	1454.8	0.884	1.041	0.994246	0.967516	23.17	23	108.7	95.3	96.1	7.24	12.2	17.06	30791.6	27169.3	30972.1	22153.9	28039.8	26990	27214.7	23055	32444.6	High	High	High	High	High	High	High	High	High	0.0001878	9.777e-05	2.63	35.3
[R].VEVGPKTYIR.[Q]	1xBiotin [K6]	1	25	Q14764	Q14764 [28-37]	Q14764 1xBiotin [K33]	major vault protein [OS=Homo sapiens]	1	1387.74	0.883	1.015	0.994246	0.944712	21.43	14.11	109.3	94.6	96.1	16.68	1.95	14.28	100463	118001	140250	100528	104505	102128	103698	93828.2	123839	High	High	High	High	High	High	High	High	High	0.0001878	4.865e-05	2.94	40.96
[K].TAIGKAGYTDK.[V]	1xBiotin [K5]	2	9	P06733-1	P06733-1 [229-239]	P06733-1 1xBiotin [K233]	alpha-enolase [OS=Homo sapiens]	1	1350.67	0.883	1.063	0.994246	0.982347	20.31	16.55	110.6	91.8	97.6	19.23	17.69	9.76	18362	27172.6	23517.3	24179.1	17123.6	19525.4	20757.8	18779.5	22835.5	High	High	High	High	High	High	High	High	High	0.0001878	0.000139	2.08	32.78
[R].ATPHPSELKVMK.[R]	1xBiotin [K9]	3	5	Q14160	Q14160 [474-485]	Q14160 1xBiotin [K482]	protein scribble homolog [OS=Homo sapiens]	1	1563.8	0.882	1.03	0.994246	0.964308	10.67	16.96	109.4	94.1	96.5	6.54	15.42	11.15	53697.9	50519.8	57561.6	46147.4	37993.3	51911	42822.2	47343.7	53459.1	High	High	High	High	High	Peak Found	Peak Found	Peak Found	Peak Found	0.0001878	4.588e-05	3.33	35.02
[K].VFLAQKMMIGR.[C]	1xBiotin [K6]; 1xOxidation [M]	5	14	P14618	P14618 [306-316]	P14618 1xBiotin [K311]	Pyruvate kinase PKM [OS=Homo sapiens]	1	1535.79	0.882	0.968	0.994246	0.86599	40.47	19.76	104.1	101.7	94.2	24.69	45.35	47.85	28727.2	23223.4	17326.2	22668.8	23684.9	8769.34	25325.1	21008.5	8491.02	High	High	Peak Found	High	High	High	High	High	High	0.0001878	4.092e-05	3.11	45.69
[K].KQPSVLVTFPKEER.[K]	1xBiotin [K11]	5	5	O75179-1	O75179-1 [1651-1664]	O75179-1 1xBiotin [K1661]	Ankyrin repeat domain-containing protein 17 [OS=Homo sapiens]	2	1884	0.881	1.021	0.994246	0.957194	16.65	5.79	102.7	97.4	99.9	23.52	22.7	24.68	21372.9	24174.7	14927	20770.9	20277.5	13400.6	21201.7	20783.9	13144.7	High	Peak Found	High	High	High	Peak Found	High	Peak Found	Peak Found	0.0001878	0.0003264	2.98	42.34
[K].IKIQLANEEYKR.[I]	1xBiotin [K2]	1	2	Q8N511	Q8N511 [106-117]	Q8N511 1xBiotin [K107]	Transmembrane protein 199 [OS=Homo sapiens]	2	1730.93	0.88	0.985	0.994246	0.919084	25.13	71.54	118.6	76.9	104.4	10.86	42.39	62.39	11400.9	11212.8	9312.11	11910	5182.74	7272.78	9870.66	11737.1	2332.57	Peak Found	High	Peak Found	High	Peak Found	Peak Found	Peak Found	Peak Found	Not Found	0.0001878	0.0005208	2.89	37.6
[K].AVNEKSCNCLLLK.[V]	1xBiotin [K5]; 2xCarbamidomethyl [C7; C9]	2	10	P06733-1	P06733-1 [331-343]	P06733-1 1xBiotin [K335]	alpha-enolase [OS=Homo sapiens]	1	1774.86	0.879	1.067	0.994246	0.983361	7.75	7.07	108	93	99	8.09	6.91	4.47	46725.3	47036	53767	36753.6	42107.2	40507.1	41071.4	43120	44913	High	High	High	High	High	High	High	High	High	0.0001878	9.037e-07	3.47	41.07
[K].ATVSAPFGKFQGK.[T]	1xBiotin [K9]	9	12	Q15149-1	Q15149-1 [3045-3057]	Q15149-1 1xBiotin [K3053]	plectin [OS=Homo sapiens]	1	1563.8	0.878	0.848	0.994246	0.482155	9.16	12.72	102	108	90	16.59	15.09	17.73	16449.7	21398.8	16047.6	17414	21348.6	16038.4	18794.2	14502.3	13607.2	High	High	High	High	High	High	High	High	Peak Found	0.0001878	0.0009092	2.45	45.09
[R].DTPAKNAQK.[S]	1xBiotin [K5]	2	3	P06748	P06748 [198-206]	P06748 1xBiotin [K202]	Nucleophosmin [OS=Homo sapiens]	1	1198.59	0.878	0.937	0.994246	0.782355	24.67	27.19	113.5	86.8	99.7	23.68	22.17	21.24	11265.7	15724.6	18341.3	11814.9	12026.5	17167.2	10419.2	16092.6	13806	High	High	Peak Found	Peak Found	Peak Found	Peak Found	Peak Found	High	Peak Found	0.001227	0.006234	1.37	21.46
[R].VGKIITVEK.[H]	1xBiotin [K3]	1	9	P54577	P54577 [372-380]	P54577 1xBiotin [K374]	Tyrosine--tRNA ligase, cytoplasmic [OS=Homo sapiens]	1	1212.7	0.877	0.977	0.994246	0.892303	15.67	17.53	101.1	100.6	98.3	13.41	15.88	8.81	26815.9	27065.6	33718.3	23375.9	32046.9	26925.3	26312	28068.8	23530.3	High	High	High	High	High	High	High	Peak Found	High	0.0001878	0.0002078	2.94	38.41
[K].MTHKLVFLEDGTSQVR.[K]	1xBiotin [K4]; 1xOxidation [M1]	4	2	Q8IWC1	Q8IWC1 [784-799]	Q8IWC1 1xBiotin [K787]	MAP7 domain-containing protein 3 [OS=Homo sapiens]	1	2103.04	0.877	1.061	0.994246	0.994736	26.6	23.54	114.8	91.8	93.4	20	23.58	16.71	5322.37	3557.13	4865.7	2714.09	3889.41	4400.63	3959.54	4670.02	3337.57	High	Not Found	Not Found	Peak Found	Not Found	Not Found	High	Not Found	Not Found	0.0012	0.005445	2.99	44.52
[-].MKIEEVK.[S]	1xBiotin [K2]; 1xOxidation [M1]	2	11	Q9Y265	Q9Y265 [1-7]	Q9Y265 1xBiotin [K2]	RuvB-like 1 [OS=Homo sapiens]	1	1118.56	0.876	1.423	0.994246	0.569267	33.17	25.39	120.4	74.1	105.5	21.04	14.3	25.65	144236	186353	221589	105311	114759	138477	125231	163333	210406	High	High	High	Peak Found	High	High	High	High	High	0.0003031	0.001732	2.82	29.46
[K].KTSITQQPSK.[H]	1xBiotin [K1]	1	4	Q9NYY3	Q9NYY3 [404-413]	Q9NYY3 1xBiotin [K404]	Serine/threonine-protein kinase PLK2 [OS=Homo sapiens]	1	1343.7	0.876	0.966	0.994246	0.864949	32.17	22.43	107.8	97.8	94.4	19.9	13.57	24.73	8743.73	10725.9	13052.9	8538.27	9727.38	11199.1	7652.69	9396.31	12457.5	High	Peak Found	High	High	High	Peak Found	Peak Found	Peak Found	Peak Found	0.001227	0.007035	1.78	26.42
[R].KGPLPFLINR.[A]	1xBiotin [K1]	2	8	Q8NEV8-1	Q8NEV8-1 [1112-1121]	Q8NEV8-1 1xBiotin [K1112]	Exophilin-5 [OS=Homo sapiens]	1	1380.78	0.876	1.095	0.994246	0.994736	42.26	31.02	115.8	90.7	93.5	56.7	46.51	49.16	18213.8	15374.4	4553.32	13440.9	12048.3	4722.12	15954.2	12415.7	5170.94	High	High	Peak Found	High	High	High	High	High	High	0.0001878	0.0002439	2.18	52.54
[R].EMLKQYYIGDIHPSDLKPESGSK.[D]	1xBiotin [K4]; 1xOxidation [M2]	1	1	O43169	O43169 [85-107]	O43169 1xBiotin [K88]	Cytochrome b5 type B [OS=Homo sapiens]	1	2877.38	0.875	1.753	0.994246	0.180812	53.8	29.56	124.8	63.6	111.6	79.71	8.63	59.98	15526.4	4815.43	3939.73	2300.51	2455.9	2726.04	9968.78	3447.44	4305.92	Peak Found	Not Found	Not Found	Peak Found	Not Found	Not Found	High	Not Found	Not Found	0.0001878	7.277e-05	3.4	44.37
[K].TKNLGLSK.[E]	1xBiotin [K2]	4	8	Q96C92	Q96C92 [117-124]	Q96C92 1xBiotin [K118]	Serologically defined colon cancer antigen 3 [OS=Homo sapiens]	1	1086.6	0.875	1.047	0.994246	0.967516	19.8	20.1	109	89.3	101.7	16.01	17.62	15.45	29862.3	35238.9	41206.4	28851.8	24940.2	35303.2	26122.5	32880.5	35575.8	High	High	High	High	High	High	Peak Found	High	High	0.0001878	0.001359	2.44	34.26
[R].EMLKQYYIGDIHPSDLKPESGSK.[D]	1xBiotin [K4]	1	2	O43169	O43169 [85-107]	O43169 1xBiotin [K88]	Cytochrome b5 type B [OS=Homo sapiens]	1	2861.38	0.871	0.986	0.991446	0.933142	94.42	37.36	106.7	97.3	95.9	98.49	13.53	68.92	19111.1	4235.21	3491.47	4495.63	3438.38	3862.45	10158.7	3041	3807.34	High	Not Found	Not Found	Peak Found	Not Found	Not Found	High	Not Found	Not Found	0.0003031	0.002158	3.38	46.62
[K].MIEKHGGYK.[F]	1xBiotin [K4]	1	1	O95373	O95373 [1010-1018]	O95373 1xBiotin [K1013]	Importin-7 [OS=Homo sapiens]	1	1288.62	0.87	0.718	0.9901	0.407042	41.22	31.12	100.7	111.3	88	33.54	29.51	28.78	3853.39	4951.42	2442.66	4261.12	5455.15	2961.71	2125.12	3869.82	3370.67	Not Found	High	Not Found	Not Found	Peak Found	Not Found	Not Found	Not Found	Not Found	0.0008313	0.004491	1.82	27.47
[K].LSKTESISVPTSDHR.[S]	1xBiotin [K3]	2	7	Q8NEV8-1	Q8NEV8-1 [986-1000]	Q8NEV8-1 1xBiotin [K988]	Exophilin-5 [OS=Homo sapiens]	1	1882.93	0.87	0.888	0.9901	0.62167	2.77	3.65	105.3	103.1	91.6	2.35	13.78	2.05	17727.4	16917	17402.6	17350.8	13405.3	17045.9	15389.8	15136.8	14773	Peak Found	High	High	High	High	High	High	Peak Found	High	0.0001878	6.26e-05	3.11	36.4
[R].DKFQETSDEFEAAR.[K]	1xBiotin [K2]	1	2	Q14683	Q14683 [1036-1049]	Q14683 1xBiotin [K1037]	structural maintenance of chromosomes protein 1a [OS=Homo sapiens]	1	1898.82	0.87	0.339	0.9901	7.2659e-10	25.93	31.43	61.2	185.6	53.2	7	32.32	30.33	4988.17	4713.66	4335.4	14670.5	14306	7658.85	4099.12	4968.17	2628.86	Peak Found	Not Found	Not Found	High	High	Peak Found	Not Found	Peak Found	Not Found	0.0001878	1.106e-06	2.76	45.45
[K].EQKMALPMPTK.[R]	1xBiotin [K3]	1	10	Q9P265	Q9P265 [116-126]	Q9P265 1xBiotin [K118]	Disco-interacting protein 2 homolog B [OS=Homo sapiens]	1	1499.74	0.869	0.98	0.9901	0.900708	21.71	14.53	107.6	101.7	90.8	19.64	10.77	14.38	17561.5	26201.7	22364.6	21137.8	21591.6	17630.5	18874.8	17285.4	22776	High	High	High	High	High	High	High	High	High	0.0001878	2.227e-05	2.61	42.65
[K].TKSLSFR.[S]	1xBiotin [K2]	1	5	P60228	P60228 [408-414]	P60228 1xBiotin [K409]	Eukaryotic translation initiation factor 3 subunit E [OS=Homo sapiens]	1	1064.56	0.869	1.02	0.9901	0.957194	12.86	12.03	107	96.9	96.1	9.04	11.4	9.2	26715.2	25197.8	30027.2	20420.6	24185.5	25578	23982.1	21697.6	26100.5	High	Peak Found	Peak Found	High	Peak Found	High	High	High	Peak Found	0.001673	0.01362	1.5	38.79
[K].TGFGGKFGVQSER.[Q]	1xBiotin [K6]	1	8	Q14247-1	Q14247-1 [267-279]	Q14247-1 1xBiotin [K272]	Src substrate cortactin [OS=Homo sapiens]	1	1595.76	0.869	1.047	0.9901	0.967516	6.8	13.43	113.1	91.3	95.6	4.99	12.3	5.8	33512.6	31733.9	30341.4	24627.6	30809.9	25611.7	29326	26370.8	26805.7	High	High	High	High	High	High	High	High	Peak Found	0.0001878	2.101e-06	2.89	43.1
[K].VIKAVVPAK.[Y]	1xBiotin [K3]	2	4	P31153	P31153 [226-234]	P31153 1xBiotin [K228]	S-adenosylmethionine synthase isoform type-2 [OS=Homo sapiens]	1	1150.7	0.869	1.008	0.9901	0.933766	29.29	14.33	107.2	94.3	98.5	13.67	6.99	23.12	13703.3	16136	18059.1	13597.4	14195.1	15567	9915.44	14837.3	15690.1	High	High	High	Peak Found	High	Peak Found	Peak Found	Peak Found	Peak Found	0.0001878	0.0003072	2.65	35.18
[K].SSGSAVGGKGIAPASPMLGNASNPNK.[A]	1xBiotin [K9]	7	7	P27448-7	P27448-7 [462-487]	P27448-7 1xBiotin [K470]	Isoform 6 of MAP/microtubule affinity-regulating kinase 3 [OS=Homo sapiens]	1	2595.27	0.868	1.122	0.99009	0.997617	20.23	18.44	113.6	87.9	98.6	18.51	6.99	25.77	18298.1	25243.4	26163.2	17368.5	19528.5	19763.8	13972.2	21905.3	23493.1	High	High	High	High	High	High	Peak Found	Peak Found	High	0.0001878	2.358e-05	3.66	41.08
[R].LGKVADWTGATYQDK.[R]	1xBiotin [K3]	3	9	O15371	O15371 [39-53]	O15371 1xBiotin [K41]	Eukaryotic translation initiation factor 3 subunit D [OS=Homo sapiens]	1	1878.91	0.868	1.052	0.99009	0.967516	28.57	35.4	111.4	91.9	96.7	20.32	4.17	30.04	29649.4	29059.9	20121	24951.6	23980.7	22953.1	31237	25216.7	16667.9	High	High	High	High	High	High	High	High	High	0.0001878	6.903e-06	3.44	44.11
[R].FEHSAKLR.[R]	1xBiotin [K6]	2	8	Q9UPT9-1	Q9UPT9-1 [412-419]	Q9UPT9-1 1xBiotin [K417]	ubiquitin carboxyl-terminal hydrolase 22 [OS=Homo sapiens]	1	1213.61	0.868	0.692	0.99009	0.0676189	11.68	48.57	96.1	120.5	83.4	38.05	44.34	4.1	68342.1	30478.9	63350.7	79456.6	39596.6	105484	55758.2	51582.5	54965	High	High	High	Peak Found	High	High	High	High	High	0.002625	0.02368	1.72	27.97
[-].MAAVAAGGLVGKGR.[D]	1xBiotin [K12]; 1xMet-loss+Acetyl [N-Term]	1	8	Q8IZD4	Q8IZD4 [1-14]	Q8IZD4 1xBiotin [K12]; 1xMet-loss+Acetyl [N-Term]	mRNA-decapping enzyme 1B [OS=Homo sapiens]	1	1394.76	0.868	1.234	0.99009	0.932505	21.03	18.43	120.3	86.3	93.3	17.54	11.98	13.67	28732.4	40869.6	37442.7	22324.7	28229.5	26872.3	29047.8	35456.4	27558.5	High	High	High	High	High	Peak Found	High	High	High	0.0001878	6.166e-07	3.55	46.02
[R].IVDGKVVSETNDTK.[V]	1xBiotin [K5]	1	23	P05783	P05783 [413-426]	P05783 1xBiotin [K417]	Keratin, type I cytoskeletal 18 [OS=Homo sapiens]	1	1730.86	0.867	1.291	0.99009	0.851314	16.18	26.72	114.1	76.4	109.5	17.52	9.93	20.74	62820.3	79849	89630.3	60239.4	49552.2	53484	52425.9	76591.6	77746	High	High	High	High	High	High	High	High	High	0.0001878	4.016e-07	3.58	34.19
[K].VLKAEDDAYTTFISETGK.[I]	1xBiotin [K3]	1	1	Q96RE7	Q96RE7 [481-498]	Q96RE7 1xBiotin [K483]	Nucleus accumbens-associated protein 1 [OS=Homo sapiens]	1	2214.06	0.867	1.551	0.99009	0.533702	92.06	16.53	123.6	69.1	107.2	70.9	7.28	39.98	10009.1	4923.83	2074.57	2533.11	2931.07	2752.67	1999.35	4270.6	4746.82	High	Peak Found	Not Found	Peak Found	Peak Found	Not Found	Not Found	Not Found	Not Found	0.0003031	0.001582	2.86	50.31
[K].WLEEQLKQYR.[V]	1xBiotin [K7]	3	2	Q08378	Q08378 [157-166]	Q08378 1xBiotin [K163]	Golgin subfamily A member 3 [OS=Homo sapiens]	1	1618.8	0.867	1.157	0.99009	0.982347	31.67	29.47	106.8	89.6	103.6	37.28	6.86	22.91	7131.48	4142.69	3712.11	3181.01	3473.74	3646.81	5096.05	3219.24	4017.94	High	Peak Found	Not Found	Not Found	Not Found	Not Found	High	Not Found	Not Found	0.0001878	2.547e-05	2.84	46.47
[R].IMKAQALR.[D]	1xBiotin [K3]; 1xOxidation [M2]	4	17	P07900; P08238	P07900 [613-620]; P08238 [605-612]	P07900 1xBiotin [K615]; P08238 1xBiotin [K607]	Heat shock protein HSP 90-alpha [OS=Homo sapiens] Heat shock protein HSP 90-beta [OS=Homo sapiens]	1	1172.63	0.867	1.064	0.99009	0.982347	14.93	21.68	114.2	90	95.8	12.81	19.71	12.63	207395	171405	220968	163535	137761	203571	148612	174059	191671	High	High	High	High	High	High	High	High	High	0.0001878	0.0008526	2.8	32.57
[R].VQALHSAVQSKSADPLK.[S]	1xBiotin [K11]	1	6	Q9Y6W3	Q9Y6W3 [64-80]	Q9Y6W3 1xBiotin [K74]	Calpain-7 [OS=Homo sapiens]	1	2005.05	0.866	1.102	0.99009	0.995343	24.21	22.89	116.1	84.1	99.8	17.75	24.19	18.91	44241.3	54027	38031.2	45900.5	32025.1	29890	47678	38037.5	32950.7	High	High	High	High	High	High	Peak Found	Peak Found	Peak Found	0.0001878	8.301e-07	4.46	36.39
[R].NPKFILAPAK.[Q]	1xBiotin [K3]	3	12	P13674-1	P13674-1 [318-327]	P13674-1 1xBiotin [K320]	prolyl 4-hydroxylase subunit alpha-1 [OS=Homo sapiens]	1	1324.74	0.866	1.053	0.99009	0.967516	14.94	14.35	111.6	91.8	96.6	14.04	12.76	6.92	25580.6	28159	21217	17219.4	22100.9	21040.6	20012.4	22157.6	22905.3	High	High	High	High	High	High	High	High	High	0.0001878	2.563e-05	2.94	44.8
[R].NVMILTNPVAAKK.[N]	1xBiotin [K12]	2	14	Q9UGI8	Q9UGI8 [90-102]	Q9UGI8 1xBiotin [K101]	Testin [OS=Homo sapiens]	1	1624.89	0.866	0.994	0.99009	0.910717	29.62	22.47	109.6	95.5	94.9	18.03	12.31	23.88	39193.3	44096.7	30578.1	34139	37083.2	28964.5	42399.1	33927.5	26096.2	High	High	High	High	High	High	High	High	High	0.0001878	4.113e-07	3.81	46.17
[R].MTNEALHKGCSLKVLADSER.[Y]	2xBiotin [K8; K13]; 1xCarbamidomethyl [C10]	3	2	AGIA-AirID-DCAF15_mutant	AGIA-AirID-DCAF15_mutant [910-929]	AGIA-AirID-DCAF15_mutant 2xBiotin [K917; K922]	AGIA-AirID-DCAF15_mutant	2	2711.28	0.865	0.819	0.99009	0.405563	114.23	105.55	111.8	103.4	84.7	86.02	27.03	111.28	13905.3	4822.72	2411.18	6392.79	4461.26	3855.09	18178.7	3654.9	2086.12	High	Not Found	Not Found	Peak Found	Not Found	Not Found	High	Not Found	Not Found	0.0001878	5.371e-05	3.61	48.54
[K].QTSPGKGLMPTPVTR.[R]	1xBiotin [K6]	1	31	Q9NRM7	Q9NRM7 [155-169]	Q9NRM7 1xBiotin [K160]	Serine/threonine-protein kinase LATS2 [OS=Homo sapiens]	1	1795.92	0.864	1.019	0.99009	0.953742	7.2	7.52	109.6	95.8	94.6	5.73	5.78	5.53	236209	248544	264731	217260	224573	200447	214526	205020	228748	High	High	High	High	High	High	High	High	High	0.0001878	1.399e-07	3.66	41.02
[K].IIPSPDDSKFLLK.[T]	1xBiotin [K9]	3	1	Q9Y2H2-1	Q9Y2H2-1 [120-132]	Q9Y2H2-1 1xBiotin [K128]	Phosphatidylinositide phosphatase SAC2 [OS=Homo sapiens]	1	1698.91	0.864	1.037	0.99009	0.982347	48.34	25.18	118	89.3	92.6	40.01	1.71	25.04	7330.11	5973.49	3058.97	4522.32	4580.46	4427.75	6333.55	4688.63	3892.27	Peak Found	Peak Found	Not Found	Peak Found	High	Not Found	Peak Found	Peak Found	Not Found	0.0001878	0.0008763	1.73	50.91
[K].NMVKSADGVIVSGVK.[D]	1xBiotin [K4]	2	10	Q9UNH7-1	Q9UNH7-1 [190-204]	Q9UNH7-1 1xBiotin [K193]	Sorting nexin-6 [OS=Homo sapiens]	1	1729.9	0.864	1.033	0.99009	0.965871	39.19	19.12	111.1	92.9	96	31.32	19.14	8.02	28460.7	39366.5	20937.9	23792.1	27315	18494.7	25999.5	24578.1	22155.6	High	High	High	High	High	High	High	High	High	0.0001878	2.73e-07	3.62	42.61
[K].LSKCETWYK.[G]	1xBiotin [K3]; 1xCarbamidomethyl [C4]	5	6	O14628-1	O14628-1 [381-389]	O14628-1 1xBiotin [K383]	Zinc finger protein 195 [OS=Homo sapiens]	1	1440.67	0.863	0.821	0.99009	0.412758	15.93	15.93	106	106.1	87.9	17.54	7.93	14.63	9011.6	11979.8	12746.7	13390.8	11981.5	11517.5	9932.67	11000.1	8187.6	High	High	High	High	High	Peak Found	Peak Found	High	Peak Found	0.0003031	0.001382	1.51	40.56
[R].EEGKALLR.[Q]	1xBiotin [K4]	2	1	Q9UJX2-1	Q9UJX2-1 [544-551]	Q9UJX2-1 1xBiotin [K547]	cell division cycle protein 23 homolog [OS=Homo sapiens]	1	1141.6	0.862	1.152	0.99009	0.983361	21.93	14.52	114.9	86	99.1	30.49	19.21	9.65	5958.57	3613.25	6839.87	4460.3	5407.22	3675.55	5625.48	5138.28	4635.09	High	Not Found	Peak Found	Peak Found	Peak Found	Not Found	Peak Found	Peak Found	Peak Found	0.001227	0.006567	1.79	37.38
[K].LKMEIK.[K]	1xBiotin [K2]	1	7	O94953	O94953 [603-608]	O94953 1xBiotin [K604]	lysine-specific demethylase 4B [OS=Homo sapiens]	1	987.537	0.862	0.876	0.99009	0.578042	17.35	21.48	103.7	103.9	92.4	15.01	24.72	16.46	60661.6	64525.4	80065.9	64682.6	56843.2	90202.2	57499.3	49777.2	68993.3	High	High	High	High	High	High	Peak Found	High	Peak Found	0.001489	0.01185	2.39	36.8
[R].GPTGQKVVR.[F]	1xBiotin [K6]	2	9	Q9H425	Q9H425 [99-107]	Q9H425 1xBiotin [K104]	Uncharacterized protein C1orf198 [OS=Homo sapiens]	1	1167.63	0.861	0.97	0.99009	0.867403	6.6	20.83	108.2	97.4	94.4	12.98	29.94	10	24984.4	24525.2	30755.8	22480.5	19533.3	33872.1	21128.3	21802.7	25366.4	High	High	High	High	High	High	High	High	High	0.0001878	0.0005341	2.59	27.58
[K].ASAAKSSLIHQGIR.[-]	1xBiotin [K5]	1	9	Q12834	Q12834 [486-499]	Q12834 1xBiotin [K490]	cell division cycle protein 20 homolog [OS=Homo sapiens]	1	1664.89	0.861	1.017	0.99009	0.952669	5.24	9.19	111	93.4	95.6	1.25	4.8	14.54	39985.1	40861.1	39990.3	33637.9	31886	35104.1	34445.3	26993.6	35708.4	High	High	High	High	High	High	High	High	High	0.0001878	4.629e-07	3.67	36.42
[K].QKEIIKK.[L]	1xBiotin [K6]	3	8	Q92831	Q92831 [666-672]	Q92831 1xBiotin [K671]	Histone acetyltransferase KAT2B [OS=Homo sapiens]	2	1112.65	0.86	1.335	0.99009	0.757939	17.69	14.46	124.2	79.2	96.6	9.48	11.13	14.02	37856	42374.1	45792.3	24399.1	27036.3	30459.1	32962	32574.6	41419.6	Peak Found	High	High	High	High	High	High	High	Peak Found	0.001384	0.009975	2.34	25.52
[K].KQEILKK.[F]	1xBiotin [K6]	1	3	Q9Y266	Q9Y266 [309-315]	Q9Y266 1xBiotin [K314]	nuclear migration protein nudC [OS=Homo sapiens]	2	1112.65	0.86	1.335	0.99009	0.757939	17.69	14.46	124.2	79.2	96.6	9.48	11.13	14.02	37856	42374.1	45792.3	24399.1	27036.3	30459.1	32962	32574.6	41419.6	High	High	Peak Found	Peak Found	Peak Found	High	Peak Found	Peak Found	Peak Found	0.00238	0.02	2.7	25.52
[R].EKTACAINK.[V]	1xBiotin [K2]; 1xCarbamidomethyl [C5]	4	4	Q8NCA5	Q8NCA5 [289-297]	Q8NCA5 1xBiotin [K290]	protein FAM98A [OS=Homo sapiens]	1	1260.61	0.86	0.926	0.99009	0.745384	24.4	16.48	112.2	97	90.8	25.12	31	24.02	9017.2	11159.4	14811.8	9640.09	8905.49	15295.3	9028.25	8245.18	12744.9	High	High	Peak Found	Peak Found	High	High	Peak Found	Peak Found	Peak Found	0.0001878	0.001012	2.41	26.88
[R].VTGNFKHASPILPITEFSDIPR.[R]	1xBiotin [K6]	1	1	P42167	P42167 [298-319]	P42167 1xBiotin [K303]	Lamina-associated polypeptide 2, isoforms beta/gamma [OS=Homo sapiens]	1	2665.38	0.86	1.747	0.99009	0.229766	25.32	21.63	127.5	62.8	109.7	59.81	9.75	70.58	10844.9	4529.28	3896.92	1967.7	2392.09	2229.86	11037.2	3896.25	3327.86	High	Not Found	Not Found	Not Found	Not Found	Not Found	Peak Found	Not Found	Not Found	0.000584	0.003628	2.5	54.89
[K].EAPFPKTQIAK.[E]	1xBiotin [K6]	2	24	Q9P2J5	Q9P2J5 [642-652]	Q9P2J5 1xBiotin [K647]	Leucine--tRNA ligase, cytoplasmic [OS=Homo sapiens]	1	1455.77	0.86	0.864	0.99009	0.536992	8.83	8	105.1	104.6	90.4	16.26	6.44	4.02	55013.3	58290.8	42317.9	58717.2	51641.7	54741.2	48601.2	47305.4	44884.5	High	High	High	High	High	High	High	High	High	0.0001878	9.501e-05	2.63	39.93
[K].NQAPPGLYTKTQDPAK.[A]	1xBiotin [K10]	1	3	P00966	P00966 [200-215]	P00966 1xBiotin [K209]	Argininosuccinate synthase [OS=Homo sapiens]	1	1954.97	0.859	1.111	0.99009	0.998079	20.95	18.5	112.2	88.9	98.8	10.51	7.52	19.02	13611.2	15461.1	16814.5	10895.1	12254.8	12586.8	13619.1	9924	14446.5	High	Peak Found	Peak Found	Peak Found	High	Peak Found	Peak Found	Peak Found	Peak Found	0.0003031	0.0022	2.45	37.58
[R].EEAIMKMVK.[L]	1xBiotin [K6]	1	5	Q9H8U3	Q9H8U3 [202-210]	Q9H8U3 1xBiotin [K207]	AN1-type zinc finger protein 3 [OS=Homo sapiens]	1	1304.64	0.859	0.7	0.99009	0.0782075	14.66	14.66	97.2	119.3	83.5	3.84	7.6	12.34	20710	19183.3	19856.2	21837.7	25353.3	24360.7	14763.2	18930.8	17058.4	High	High	High	High	Peak Found	Peak Found	Peak Found	High	Peak Found	0.0001878	0.0002553	2.51	43.06
[K].AEPTAAPHPVLKQVIKPR.[R]	1xBiotin [K12]	2	7	Q86YP4	Q86YP4 [488-505]	Q86YP4 1xBiotin [K499]	Transcriptional repressor p66-alpha [OS=Homo sapiens]	1	2178.22	0.859	1.191	0.99009	0.967516	40.92	36.98	126.2	87.7	86.1	73.89	75.53	75.6	48075.9	48744	4983.66	33424.2	36726.8	3211.7	43725.4	32818.1	4281.38	High	High	Peak Found	High	High	Peak Found	High	Peak Found	Not Found	0.0001878	5.2e-06	4.04	37.51
[K].LKINLFEK.[E]	1xBiotin [K2]	1	1	Q9NYZ3	Q9NYZ3 [124-131]	Q9NYZ3 1xBiotin [K125]	G2 and S phase-expressed protein 1 [OS=Homo sapiens]	1	1230.69	0.859	0.698	0.99009	0.0753777	23.61	31.37	102	107.4	90.6	33.04	35.56	29.79	13053.5	15659.1	7773.39	19701.1	13745.8	9557.52	12177.8	11600.3	6675.49	Peak Found	High	Peak Found	Peak Found	Peak Found	Peak Found	Peak Found	Peak Found	Peak Found	0.0004423	0.003254	2.18	49.63
[R].HGQKGTCGIQYR.[Q]	1xBiotin [K4]; 1xCarbamidomethyl [C7]	1	8	P30876	P30876 [939-950]	P30876 1xBiotin [K942]	DNA-directed RNA polymerase II subunit RPB2 [OS=Homo sapiens]	1	1630.76	0.858	1.111	0.99009	0.998079	21.24	10.43	120.6	87.3	92.1	16.47	6.39	8.6	148750	111036	151392	107739	100157	113839	111241	113664	129947	High	Peak Found	High	High	High	High	High	Peak Found	High	0.0001878	3.786e-06	3.96	28.01
[K].DSFQKVILR.[RTEKG]	1xBiotin [K5]	13	6	Q14593	Q14593 [126-134]	Q14593 1xBiotin [K130]	Zinc finger protein 273 [OS=Homo sapiens]	1	1331.71	0.858	0.896	0.99009	0.649237	15.77	4.24	106.5	102.1	91.4	13.21	4.04	2.13	68597.2	89103.4	76763.4	70755.1	76699.5	73552.7	65882.4	64051	66799.8	High	High	High	High	High	Peak Found	High	Peak Found	Peak Found	0.0001878	0.0002732	2.71	45.95
[K].LDVQFSGLTKGDAVR.[D]	1xBiotin [K10]	2	28	P21333	P21333 [907-921]	P21333 1xBiotin [K916]	Filamin-A [OS=Homo sapiens]	1	1831.94	0.858	1.171	0.99009	0.981085	68.27	65.96	120.7	83.1	96.3	69.66	57.15	66.69	1.1479e+06	845572	167854	582071	593564	150402	984982	674416	176145	High	High	High	High	High	High	High	High	High	0.0001878	2.393e-10	5.87	48.25
[K].DGPKGIFLGDQWR.[D]	1xBiotin [K4]	3	3	Q14671-1	Q14671-1 [161-173]	Q14671-1 1xBiotin [K164]	Pumilio homolog 1 [OS=Homo sapiens]	1	1714.84	0.857	1.067	0.99009	0.995106	60.2	42.82	112.8	90.6	96.7	58.12	38.69	23.54	8678.97	4299.49	2796.96	4037.39	1745.36	3453.09	4253.15	2621	3685.31	High	High	Not Found	High	Peak Found	Not Found	Peak Found	Peak Found	Not Found	0.0012	0.005426	1.76	54.45
[K].YTSQLQVSVKGLAPK.[R]	1xBiotin [K10]	3	1	Q9Y4F5	Q9Y4F5 [115-129]	Q9Y4F5 1xBiotin [K124]	Centrosomal protein of 170 kDa protein B [OS=Homo sapiens]	1	1844.99	0.857	1.114	0.99009	0.994736	40.51	29.21	114.3	87.8	97.9	22.67	24.52	35.67	5092.45	4399.5	3197.29	3381.24	3508.12	2167.08	2100.73	4510.69	3768.29	Peak Found	High	Not Found	Peak Found	Not Found	Not Found	Not Found	Not Found	Not Found	0.002344	0.01763	1.71	46.26
[R].IQPKVVHCQPLDLK.[G]	1xBiotin [K4]; 1xCarbamidomethyl [C8]	1	3	Q9C004-1	Q9C004-1 [131-144]	Q9C004-1 1xBiotin [K134]	Protein sprouty homolog 4 [OS=Homo sapiens]	1	1901.01	0.856	0.948	0.99009	0.819912	21.08	26.17	108.7	98.2	93.1	17.52	22.52	6.92	18850.4	15523.8	13316.6	16679.8	14017.4	10512	12104.8	13884.1	13292.5	High	Peak Found	Peak Found	High	High	Peak Found	Peak Found	Peak Found	Peak Found	0.0007127	0.004164	2.35	38.98
[K].IGDTKR.[AN]	1xBiotin [K5]	9	1	Q9Y6M4-1	Q9Y6M4-1 [264-269]	Q9Y6M4-1 1xBiotin [K268]	Casein kinase I isoform gamma-3 [OS=Homo sapiens]	1	915.472	0.856	1.163	0.99009	0.983361	12.6	24.6	115.7	85.2	99.1	9.45	27.36	11.23	14616.8	15745.2	17610.1	9337.39	11591.7	15955	12424.6	13480.9	15476.3	Peak Found	Peak Found	High	Peak Found	Peak Found	Peak Found	Peak Found	Peak Found	Peak Found	0.002455	0.02204	1.47	23.53
[-].MADKLTR.[I]	1xBiotin [K4]; 1xMet-loss+Acetyl [N-Term]	1	6	P61221	P61221 [1-7]	P61221 1xBiotin [K4]; 1xMet-loss+Acetyl [N-Term]	ATP-binding cassette sub-family E member 1 [OS=Homo sapiens]	1	971.498	0.856	1.146	0.99009	0.98465	32.02	36.1	117.8	81.4	100.8	18.15	27.51	24.05	20125.1	23232.6	28736.5	13641.3	16052.6	22942.2	19886.5	15630.6	25364.4	High	Peak Found	High	Peak Found	High	High	High	Peak Found	High	0.00238	0.0205	1.74	38.73
[K].LKNPKLCLIK.[D]	1xBiotin [K5]; 1xCarbamidomethyl [C7]	4	1	Q9Y4F3-1	Q9Y4F3-1 [608-617]	Q9Y4F3-1 1xBiotin [K612]	Meiosis regulator and mRNA stability factor 1 [OS=Homo sapiens]	2	1452.84	0.856	1.001	0.99009	0.960994	34.8	25.39	109.5	95.2	95.3	32.33	26.08	17.98	6724.18	10089.5	5445.97	5849	6819.77	3973.98	5857.24	6717.39	4661.05	Peak Found	Peak Found	Peak Found	Peak Found	High	Peak Found	Peak Found	Peak Found	Peak Found	0.00238	0.01807	1.92	41.1
[K].TEWLDGKHVVFGK.[V]	1xBiotin [K7]	2	1	P62937	P62937 [119-131]	P62937 1xBiotin [K125]	peptidyl-prolyl cis-trans isomerase A [OS=Homo sapiens]	1	1741.87	0.855	1.364	0.99009	0.813318	56.5	51.08	96.4	83.3	120.3	56.98	36.54	40.43	7354.94	2831.02	3132.25	2706.37	2021.36	4137.46	5644.98	2420.31	3910.53	High	Not Found	Not Found	Not Found	Not Found	Not Found	Peak Found	Not Found	Not Found	0.00238	0.02	2.54	47.87
[K].QQHNLSAFPKEVK.[V]	1xBiotin [K10]	1	1	Q5TH69	Q5TH69 [2034-2046]	Q5TH69 1xBiotin [K2043]	Brefeldin A-inhibited guanine nucleotide-exchange protein 3 [OS=Homo sapiens]	1	1751.89	0.855	0.977	0.99009	0.910717	39.82	58.71	116.4	84.1	99.5	11.51	35.83	46.99	7481.07	5954.08	6573.88	7862.73	4131.82	4748.98	7681.51	5618.65	2695.44	Peak Found	High	Peak Found	Peak Found	Not Found	Not Found	Peak Found	Peak Found	Not Found	0.003345	0.03216	2.21	36.85
[K].TAKEQLWVDQQK.[K]	1xBiotin [K3]	2	9	Q6PIW4	Q6PIW4 [297-308]	Q6PIW4 1xBiotin [K299]	Fidgetin-like protein 1 [OS=Homo sapiens]	1	1699.85	0.853	0.687	0.99009	0.0624767	23.68	34.4	95.2	125.5	79.4	27.26	18.81	33.52	11333.4	16280.4	9772.49	14947.1	12132.1	17754.2	15205.7	8336.65	9452.39	High	High	High	High	High	High	High	High	High	0.0001878	0.0001799	2.44	41.69
[-].MLVSLKMSYK.[A]	1xAcetyl [N-Term]; 1xBiotin [K6]	1	4	P23381-2	P23381-2 [1-10]	P23381-2 1xAcetyl [N-Term]; 1xBiotin [K6]	Isoform 2 of Tryptophan--tRNA ligase, cytoplasmic [OS=Homo sapiens]	1	1467.74	0.853	1.25	0.99009	0.910717	103.99	55.95	121.3	96.4	82.4	71.09	63.88	77.51	37281	23939.5	5693.03	19024.9	20902.3	3885.97	32352.5	16263.2	4855.96	High	High	Peak Found	Peak Found	Peak Found	Peak Found	High	High	Peak Found	0.0001878	5.975e-06	3.02	63.06
[K].APAQKAPAPK.[A]	1xBiotin [K5]	1	11	P50914	P50914 [200-209]	P50914 1xBiotin [K204]	60S ribosomal protein L14 [OS=Homo sapiens]	1	1204.65	0.853	0.994	0.99009	0.910717	31.94	31.94	110.2	91.1	98.7	18.76	22.04	23.63	16000.8	17935.6	22892	14830.4	12886.1	19646.1	12026.5	16059.3	19518.8	High	High	High	High	High	High	High	High	High	0.0001878	6.31e-05	2.94	24.06
[R].AKVEVNIPR.[K]	1xBiotin [K2]	1	2	Q9BRX2	Q9BRX2 [161-169]	Q9BRX2 1xBiotin [K162]	Protein pelota homolog [OS=Homo sapiens]	1	1251.69	0.853	1.09	0.99009	0.995343	25.05	30.15	113.9	89	97.1	14.55	11.57	26.32	10366.5	7829.51	9976.45	7801.53	7073.51	8894.38	10235.4	5933.17	8505.72	Peak Found	High	High	Peak Found	Peak Found	Peak Found	Peak Found	Peak Found	Peak Found	0.0007127	0.004218	1.85	39.21
[K].IGLNSKMPSR.[F]	1xBiotin [K6]	1	1	Q6P2Q9	Q6P2Q9 [1301-1310]	Q6P2Q9 1xBiotin [K1306]	Pre-mRNA-processing-splicing factor 8 [OS=Homo sapiens]	1	1328.68	0.852	0.999	0.99009	0.967516	28.18	32.87	118.1	94.5	87.4	18.13	16.77	34.55	4513.59	5470.32	3809.13	4482.08	3247.78	3613.15	3243.59	3341.09	5751.52	Peak Found	High	Peak Found	Peak Found	Peak Found	Not Found	Peak Found	Not Found	Peak Found	0.003345	0.03134	1.37	38.76
[K].QTSPGKGLMPTPVTR.[R]	1xBiotin [K6]; 1xOxidation [M9]	1	20	Q9NRM7	Q9NRM7 [155-169]	Q9NRM7 1xBiotin [K160]	Serine/threonine-protein kinase LATS2 [OS=Homo sapiens]	1	1811.91	0.851	1.032	0.99009	0.964898	4.22	7.09	112.2	92.5	95.4	5.48	14.21	1.53	60608.4	58932.1	54459.5	48582.6	46364.5	60039.7	50287.1	50125	48890.8	High	High	High	High	High	High	High	High	High	0.0001878	7.116e-06	2.74	34.96
[K].SHKSCSPSYK.[L]	1xBiotin [K3]; 1xCarbamidomethyl [C5]	1	3	Q9NYA4	Q9NYA4 [694-703]	Q9NYA4 1xBiotin [K696]	Myotubularin-related protein 4 [OS=Homo sapiens]	1	1406.62	0.85	0.948	0.99009	0.819912	35.6	30.91	106.5	99.3	94.2	17.83	17.75	24.63	18511.1	18986	25189.9	17708.5	21400.1	15021.5	21402.1	16792.7	13008.1	High	Peak Found	Peak Found	High	High	Peak Found	Peak Found	Peak Found	Peak Found	0.0001878	0.0001298	3.18	21.31
[K].VAKGQPLCVLSAMKMETVVTSPMEGTVR.[K]	1xBiotin [K14]; 1xCarbamidomethyl [C8]	1	1	P11498	P11498 [1131-1158]	P11498 1xBiotin [K1144]	pyruvate carboxylase, mitochondrial [OS=Homo sapiens]	2	3245.62	0.849	0.93	0.99009	0.834628	57.69	21.91	108.1	101.8	90.1	20.98	9.25	62.47	5946.07	4358.53	4081.24	4105.29	3726.59	4486.22	9555.25	3634.71	3465.55	High	Not Found	Not Found	Peak Found	Not Found	Not Found	Peak Found	Not Found	Not Found	0.001227	0.007492	2.04	59.21
[R].VETVKPGKIVWQEDPR.[L]	1xBiotin [K5]	3	1	Q76FK4	Q76FK4 [1063-1078]	Q76FK4 1xBiotin [K1067]	nucleolar protein 8 [OS=Homo sapiens]	1	2107.1	0.849	1.614	0.99009	0.448743	49.24	55.39	128	53.9	118.2	32.65	50.69	38.9	8477.89	5153.9	4852.51	2169.36	4708.54	2035.77	7198.33	4759.46	3285.04	High	Peak Found	Not Found	Not Found	Not Found	Not Found	Peak Found	Peak Found	Not Found	0.00238	0.01972	2.69	41.13
[R].MKGTEGLR.[L]	1xBiotin [K2]	2	1	Q53GS7-1	Q53GS7-1 [141-148]	Q53GS7-1 1xBiotin [K142]	Nucleoporin GLE1 [OS=Homo sapiens]	1	1117.55	0.848	0.916	0.99009	0.722592	31.74	14.19	94.8	107	98.2	30.11	7.12	14.42	11152.3	11584.4	18532	13072.4	11851.2	13642.9	12004.3	12496.2	9455.01	Peak Found	Peak Found	High	Peak Found	Peak Found	Peak Found	Peak Found	Peak Found	Peak Found	0.001313	0.008624	1.68	31.34
[R].VQLQPMKTVVR.[G]	1xBiotin [K7]	2	1	Q9NQU5	Q9NQU5 [62-72]	Q9NQU5 1xBiotin [K68]	Serine/threonine-protein kinase PAK 6 [OS=Homo sapiens]	1	1524.84	0.848	1.066	0.99009	0.982347	53.87	77.29	95	134.1	70.9	37.32	53.31	52.16	4662.77	9734.69	6356.94	9293.52	8971.19	2689.18	9909.04	4743.54	3952.32	Not Found	Peak Found	Peak Found	High	Peak Found	Not Found	Peak Found	Not Found	Not Found	0.0004423	0.003478	2.09	42.22
[R].MTNEALHKGCSLK.[V]	1xBiotin [K]; 1xCarbamidomethyl [C10]	3	64	AGIA-AirID-DCAF15_mutant	AGIA-AirID-DCAF15_mutant [910-922]	AGIA-AirID-DCAF15_mutant 1xBiotin [K]	AGIA-AirID-DCAF15_mutant	1	1714.81	0.847	0.503	0.99009	0.000149823	4.95	3.34	85.1	142.7	72.1	9.14	1.55	8.08	1.21241e+07	1.44593e+07	1.39922e+07	2.34565e+07	2.30321e+07	2.37526e+07	1.19503e+07	1.03127e+07	1.18547e+07	High	High	High	High	High	High	High	High	High	0.0001878	3.809e-08	4.35	32.51
[K].EIPDLKTIIIK.[G]	1xBiotin [K6]	1	3	Q9Y450-2	Q9Y450-2 [280-290]	Q9Y450-2 1xBiotin [K285]	Isoform 2 of HBS1-like protein [OS=Homo sapiens]	1	1508.88	0.847	1.001	0.99009	0.923018	108.73	91.1	111.4	94.2	94.3	101.87	35.8	95.08	25721.2	8151.65	2173.44	9318.14	6895.61	4399.06	21349.9	6902.79	2661.5	High	High	Not Found	High	Peak Found	Not Found	Peak Found	Peak Found	Not Found	0.0001878	0.0008541	2.49	56.35
[K].AGAHLQGGAKR.[V]	1xBiotin [K10]	2	4	P04406-1	P04406-1 [108-118]	P04406-1 1xBiotin [K117]	glyceraldehyde-3-phosphate dehydrogenase [OS=Homo sapiens]	1	1291.67	0.847	0.897	0.99009	0.668217	81.7	69.7	105.2	90.6	104.3	43.34	38.43	57.73	5632.11	10709.3	14519.3	6274.63	13703.6	9223.09	10621.8	2956.62	12292.7	Peak Found	Peak Found	High	Peak Found	High	High	High	Not Found	Peak Found	0.0001878	0.0005664	2.17	21.81
[K].RPSQEEDTQSIGPKVQR.[Q]	1xBiotin [K14]	1	8	Q16526	Q16526 [566-582]	Q16526 1xBiotin [K579]	Cryptochrome-1 [OS=Homo sapiens]	1	2181.07	0.846	0.965	0.99009	0.860359	28.34	32.41	105.8	98.3	95.9	21.43	31.36	23.71	11172.2	10214.4	15135.2	10373.3	8226.69	15114.5	7938.83	10123.3	12810.3	High	High	High	High	High	Peak Found	High	High	High	0.0001878	1.874e-06	3.88	30.38
[K].DPQALSEHLKNPVIAQK.[I]	1xBiotin [K10]	3	7	P31948	P31948 [514-530]	P31948 1xBiotin [K523]	stress-induced-phosphoprotein 1 [OS=Homo sapiens]	1	2114.11	0.846	1.444	0.99009	0.520387	8.73	45.84	122.9	70.9	106.2	42.21	25.99	41.93	25460.4	27510.1	10996.8	14685.3	15763.7	9328.36	22765.9	21987.9	9306.97	High	High	High	High	High	Peak Found	High	High	Peak Found	0.0001878	3.187e-06	3.96	41.96
[K].DTAKSLQPLAPR.[N]	1xBiotin [K4]	1	12	Q14764	Q14764 [441-452]	Q14764 1xBiotin [K444]	major vault protein [OS=Homo sapiens]	1	1522.8	0.845	0.979	0.99009	0.896915	7.19	5.07	110.4	95.8	93.8	6.49	3.34	5.64	44381.1	47934.1	50535.6	39610.3	41595.9	42254.5	41859.8	40735	37507.8	High	High	High	High	High	High	High	High	High	0.0001878	6.432e-05	2.59	40.18
[K].GTLLGESLKLK.[V]	1xBiotin [K9]	2	8	O75663	O75663 [118-128]	O75663 1xBiotin [K126]	TIP41-like protein [OS=Homo sapiens]	1	1384.79	0.845	1.141	0.99009	0.990146	35.62	24.08	116	86	98	34.39	25.09	18.55	28442.2	24080.7	13672.4	17841	21300.2	12685.2	22050.4	20350.3	15208.6	High	High	Peak Found	High	High	High	High	High	High	0.0001878	0.0004692	2.2	48.01
[R].EIKESIVGEIR.[R]	1xBiotin [K3]	2	3	P28290	P28290 [1225-1235]	P28290 1xBiotin [K1227]	Sperm-specific antigen 2 [OS=Homo sapiens]	1	1498.79	0.845	1.204	0.99009	0.964308	51.23	32.61	125.7	81.4	92.9	38.97	29.96	20.35	6494.94	6010.55	2828.44	4558.95	3889.08	2433.59	5487.24	4440.23	3651.3	High	High	Not Found	High	Peak Found	Not Found	Peak Found	Peak Found	Not Found	0.0001878	0.000784	1.85	46.17
[K].LVSESSDVLPK.[-]	1xBiotin [K11]	2	5	P05787	P05787 [473-483]	P05787 1xBiotin [K483]	Keratin, type II cytoskeletal 8 [OS=Homo sapiens]	0	1399.71	0.844	1.132	0.99009	0.994736	18.38	16.06	115.8	86.4	97.8	7.52	8.93	13.76	38410.1	43119.2	37588.9	27023.1	28657.7	32140	28233.8	32426.8	37202.5	Peak Found	Peak Found	High	High	High	Peak Found	Peak Found	High	High	0.001313	0.009457	1.84	43.79
[K].VDKSAVGFEYQGK.[T]	1xBiotin [K3]	3	8	Q14247-1	Q14247-1 [206-218]	Q14247-1 1xBiotin [K208]	Src substrate cortactin [OS=Homo sapiens]	1	1653.79	0.844	0.996	0.99009	0.913108	31.27	13.4	113	91.6	95.4	14.67	6.38	63.63	19709.8	26261.4	24959.4	22258.1	19761.5	20246.8	4214.34	21085.8	22168.9	High	High	High	High	High	High	High	Peak Found	High	0.0001878	2.18e-06	3.44	40.5
[R].CNKTLAPSPK.[S]	1xBiotin [K3]; 1xCarbamidomethyl [C1]	3	3	O43683	O43683 [586-595]	O43683 1xBiotin [K588]	Mitotic checkpoint serine/threonine-protein kinase BUB1 [OS=Homo sapiens]	1	1341.67	0.843	0.929	0.99009	0.820267	9.34	15.62	108.7	99.7	91.7	9.83	7.65	14.59	8740.87	8755.22	10326.8	8955.83	8028.48	7750.76	7197.29	7384.53	9295.42	Peak Found	High	High	High	Peak Found	Peak Found	Peak Found	Peak Found	Peak Found	0.0001878	0.0003571	2.63	30.86
[R].ELQHEHSLKIEAR.[D]	1xBiotin [K9]	1	2	Q14517	Q14517 [886-898]	Q14517 1xBiotin [K894]	Protocadherin Fat 1 [OS=Homo sapiens]	1	1815.92	0.843	1.098	0.99009	0.994736	30.55	35.59	114.9	88.2	96.9	16.44	13.5	30.32	23961.9	21656	17193.2	15527.7	20034.6	16629.8	22643.5	18260.3	12003.8	Peak Found	Peak Found	Peak Found	Peak Found	Peak Found	Peak Found	Peak Found	High	High	0.0001878	2.81e-06	3.41	30.85
[R].LVKGPDPSSPAFR.[I]	1xBiotin [K3]	1	18	P07996	P07996 [48-60]	P07996 1xBiotin [K50]	thrombospondin-1 [OS=Homo sapiens]	1	1596.82	0.842	1.145	0.99009	0.98465	8.11	12.02	116.4	85.6	98	8.9	13.48	1.1	84172.7	89046	100005	60599.5	65511.8	78398.7	74360.2	75993.4	75001.2	High	High	High	High	High	High	High	High	High	0.0001878	3.667e-06	2.23	39.31
[R].TCLGPKSMMK.[M]	1xBiotin [K6]; 1xCarbamidomethyl [C2]	1	1	P49368-1	P49368-1 [39-48]	P49368-1 1xBiotin [K44]	T-complex protein 1 subunit gamma [OS=Homo sapiens]	1	1378.63	0.841	1.046	0.99009	0.983361	8.52	11.24	110.3	95.4	94.3	7.21	8.57	6.95	6987.99	6347.05	6080.28	4774.97	5492.6	5615.19	5114.2	5425.97	5871.04	Peak Found	Peak Found	Peak Found	Peak Found	High	Peak Found	Peak Found	Peak Found	Peak Found	0.003345	0.03414	1.63	39.73
[R].QKSMGLPTSDEQK.[K]	1xBiotin [K2]; 1xOxidation [M4]	1	2	Q9Y266	Q9Y266 [296-308]	Q9Y266 1xBiotin [K297]	nuclear migration protein nudC [OS=Homo sapiens]	1	1690.78	0.841	1.54	0.99009	0.435355	16.67	12.26	134.3	63.9	101.8	13.61	13.54	11.47	8126.74	10160.1	10571.3	5912.67	4834.46	4617.61	7700.98	7112.59	8891.08	High	High	Peak Found	Peak Found	Peak Found	Peak Found	Peak Found	Peak Found	Peak Found	0.002951	0.02824	1.39	29.43
[K].ASHGYGGKFGVEQDR.[M]	1xBiotin [K8]	3	1	Q14247-1	Q14247-1 [80-94]	Q14247-1 1xBiotin [K87]	Src substrate cortactin [OS=Homo sapiens]	1	1833.83	0.841	1.069	0.99009	0.983361	8.83	9.18	113.7	90.1	96.3	4.55	4.47	8.5	36062.8	32929.4	34761.5	27946.1	27534.8	25678.3	30312.6	29431.4	25746.9	High	Peak Found	Peak Found	Peak Found	Peak Found	Peak Found	Peak Found	Peak Found	Peak Found	0.0001878	7.535e-05	2.89	35.67
[R].NPDTQWITKPVHK.[H]	1xBiotin [K9]	1	6	P61313-1	P61313-1 [145-157]	P61313-1 1xBiotin [K153]	60S ribosomal protein L15 [OS=Homo sapiens]	0	1789.91	0.84	0.774	0.99009	0.246045	23.24	14.04	102.5	111.4	86.1	64.04	15.31	9.36	2390.69	11460	12992.3	13160.3	12447.8	9741.41	9628.55	8323.64	9976.19	High	High	High	High	High	High	Peak Found	Peak Found	Peak Found	0.0001878	0.000612	2.47	40.2
[-].MSAAVTAGKLAR.[A]	1xBiotin [K9]; 1xMet-loss+Acetyl [N-Term]	1	5	P53350	P53350 [1-12]	P53350 1xBiotin [K9]; 1xMet-loss+Acetyl [N-Term]	Serine/threonine-protein kinase PLK1 [OS=Homo sapiens]	1	1312.7	0.84	0.993	0.99009	0.910717	12.48	4.05	114.6	93.1	92.4	11.74	2.3	4.32	32330.1	40042.7	39829.7	31484	32959.1	32355.7	33640.9	32123	30864.5	High	High	High	High	High	Peak Found	Peak Found	Peak Found	Peak Found	0.0001878	0.000103	3.35	42.56
[K].MPKFSMPGFK.[AG]	1xBiotin [K3]	1	3	Q09666-1	Q09666-1 [882-891]; [1259-1268]; [1387-1396]; [1515-1524]; [1717-1726]; [2053-2062]; [2248-2257]; [2515-2524]; [2643-2652]; [2899-2908]; [3027-3036]; [3607-3616]; [3809-3818]; [4065-4074]; [4193-4202]; [4321-4330]; [4657-4666]; [4785-4794]	Q09666-1 1xBiotin [K884]; 1xBiotin [K1261]; 1xBiotin [K1389]; 1xBiotin [K1517]; 1xBiotin [K1719]; 1xBiotin [K2055]; 1xBiotin [K2250]; 1xBiotin [K2517]; 1xBiotin [K2645]; 1xBiotin [K2901]; 1xBiotin [K3029]; 1xBiotin [K3609]; 1xBiotin [K3811]; 1xBiotin [K4067]; 1xBiotin [K4195]; 1xBiotin [K4323]; 1xBiotin [K4659]; 1xBiotin [K4787]	Neuroblast differentiation-associated protein AHNAK [OS=Homo sapiens]	1	1395.66	0.839	1.149	0.99009	0.98465	70.22	43.52	113.4	91.4	95.2	64.56	49.2	45.94	14951.7	10562.7	2879.77	10920	8517.79	3534.61	12549.9	8865.87	4592.11	High	Peak Found	Peak Found	High	High	Peak Found	Peak Found	Peak Found	Not Found	0.0001878	6.334e-05	2.21	51.16
[K].ELIKQVSPAASLR.[H]	1xBiotin [K4]	1	8	Q5VWN6-1	Q5VWN6-1 [1081-1093]	Q5VWN6-1 1xBiotin [K1084]	Protein FAM208B [OS=Homo sapiens]	1	1637.9	0.839	0.994	0.99009	0.910717	25.85	19.26	108.1	96.2	95.6	21.34	6.54	20	18942.5	12326.5	15309.2	15037.5	13625.9	13322.8	15562.8	13541.1	10346	High	High	Peak Found	High	High	High	High	High	High	0.0001878	2.205e-05	2.95	43.17
[R].ALQSLACGKPTQR.[V]	1xBiotin [K9]; 1xCarbamidomethyl [C7]	3	3	Q13618	Q13618 [630-642]	Q13618 1xBiotin [K638]	Cullin-3 [OS=Homo sapiens]	0	1655.84	0.839	1.161	0.99009	0.983361	27.36	39.98	110.1	102.7	87.1	8.9	18.29	31.92	19485.9	23189.6	20756.5	19364.6	14076.6	20022.3	16345.2	16421.5	27486.1	High	Peak Found	High	Peak Found	High	Peak Found	Peak Found	Peak Found	Peak Found	0.0001878	0.000935	2.53	36.43
[K].TAASAPANVSKGTTPLAPPPKPVR.[R]	1xBiotin [K11]	4	77	Q96D71	Q96D71 [681-704]	Q96D71 1xBiotin [K691]	RalBP1-associated Eps domain-containing protein 1 [OS=Homo sapiens]	1	2554.38	0.839	0.835	0.99009	0.439754	15.42	9.5	98.9	108.9	92.2	15.58	7.89	11.57	1.2234e+06	906415	1.00183e+06	968123	1.10282e+06	1.1223e+06	937563	760044	933958	High	High	High	High	High	High	High	High	High	0.0001878	8.92e-10	3.82	36.22
[K].ALGKSTVVPVPYEK.[M]	1xBiotin [K4]	5	9	P78347	P78347 [127-140]	P78347 1xBiotin [K130]	General transcription factor II-I [OS=Homo sapiens]	1	1713.92	0.837	0.871	0.99009	0.563151	15.71	17.14	107.8	102.6	89.5	9.73	13.1	12.14	15371.6	18662.1	17528.6	14773.4	16681.4	19183.3	14550.3	16413.7	12868.4	High	High	High	High	High	High	High	High	High	0.0001878	6.349e-06	3.1	43.93
[K].LKQQAVQQQK.[A]	1xBiotin [K2]	5	7	Q96L91	Q96L91 [2969-2978]	Q96L91 1xBiotin [K2970]	E1A-binding protein p400 [OS=Homo sapiens]	1	1424.77	0.837	0.867	0.99009	0.557017	16.07	11.03	108.5	102.6	88.9	8.39	5.68	17.95	9779.48	10660	11569.3	9691.15	10080.5	10830.5	8735.76	8184.72	11351	High	High	Peak Found	High	High	High	Peak Found	High	High	0.0001878	0.0007295	2.23	24.01
[K].VAVATPAKK.[A]	1xBiotin [K8]	1	1	P19338	P19338 [72-80]	P19338 1xBiotin [K79]	Nucleolin [OS=Homo sapiens]	1	1110.63	0.836	1.414	0.99009	0.657052	20.5	65.98	113.1	77.4	109.5	16.65	51.6	18.17	7003.97	5806.61	8130.22	3102.74	4796.41	8659.43	4855.31	6796.27	6782.68	Peak Found	Peak Found	Peak Found	Not Found	Peak Found	Peak Found	Peak Found	High	Peak Found	0.001855	0.01498	1.83	29.3
[R].LKELINISK.[K]	1xBiotin [K2]	1	9	P24928	P24928 [1124-1132]	P24928 1xBiotin [K1125]	DNA-directed RNA polymerase II subunit RPB1 [OS=Homo sapiens]	1	1283.74	0.836	1.1	0.99009	0.995343	11.16	14.16	116.2	84.9	98.9	11.99	20	5.71	16839.8	19875.2	15842.4	12044.5	16936.7	12305.4	13245.9	14825.3	14324.3	High	High	High	High	High	High	High	High	High	0.0001878	0.0001319	2.52	44.59
[K].KSADTLWDIQK.[D]	1xBiotin [K1]	1	3	P07195	P07195 [319-329]	P07195 1xBiotin [K319]	L-lactate dehydrogenase B chain [OS=Homo sapiens]	1	1530.76	0.835	0.833	0.99009	0.578042	9.3	18.69	103.8	109.5	86.7	18.83	17.58	14.88	5950.79	7845.53	5577.52	6278.5	7436.84	5218.05	6192.23	4971.59	4718.56	Peak Found	High	High	Peak Found	High	Peak Found	Peak Found	Peak Found	Peak Found	0.0001878	0.001089	2.11	45.42
[K].VGKFVPK.[I]	1xBiotin [K3]	1	15	Q6ZRV2	Q6ZRV2 [1164-1170]	Q6ZRV2 1xBiotin [K1166]	Protein FAM83H [OS=Homo sapiens]	1	1000.56	0.835	0.925	0.99009	0.745384	15.84	16.57	106.9	100.3	92.8	12.51	14.24	10.57	115180	106834	135813	95979.8	108057	127158	89248.2	99923.6	110354	High	High	High	High	High	High	High	High	High	0.0003031	0.002135	2.72	35.88
[K].ILNGKGILPTTIDK.[K]	1xBiotin [K5]	2	3	Q9ULK2-1	Q9ULK2-1 [257-270]	Q9ULK2-1 1xBiotin [K261]	Ataxin-7-like protein 1 [OS=Homo sapiens]	1	1708.97	0.835	1.149	0.99009	0.98465	31.65	20.39	117.1	85.1	97.8	59.21	49.69	53.55	54342.5	44782.7	12358.8	32544.4	36131.4	11538	42520.4	37380.6	11916.9	Peak Found	Peak Found	Peak Found	High	Peak Found	Peak Found	Peak Found	High	High	0.0001878	7.725e-06	2.93	48.08
[R].NTYKMTSLETK.[T]	1xBiotin [K4]	2	1	P46013	P46013 [847-857]	P46013 1xBiotin [K850]	Proliferation marker protein Ki-67 [OS=Homo sapiens]	1	1541.73	0.835	0.415	0.99009	1.35597e-05	76.41	25.95	79.8	155.6	64.6	71.27	9.59	51.98	4071.43	8401.69	1745.53	7922.06	7933.19	9321.74	7012.58	2861.77	3294.41	Not Found	Peak Found	Not Found	High	Peak Found	Peak Found	Peak Found	Not Found	Not Found	0.001227	0.008196	1.53	38.37
[K].IISTTASKTETPIVSK.[S]	1xBiotin [K8]	1	8	O95292	O95292 [140-155]	O95292 1xBiotin [K147]	Vesicle-associated membrane protein-associated protein B/C [OS=Homo sapiens]	1	1902.03	0.834	1.085	0.99009	0.98465	27.73	40.09	105.4	93.3	101.3	19.58	70.05	22.49	22796	21364.3	30420.8	3315.43	20189.2	24588.3	21905.3	25357	15982.2	High	High	High	Not Found	Peak Found	High	High	High	High	0.0001878	3.701e-05	2.48	37.95
[R].LKIMEYYEK.[K]	1xBiotin [K2]	4	8	P36543	P36543 [51-59]	P36543 1xBiotin [K52]	V-type proton ATPase subunit E 1 [OS=Homo sapiens]	1	1442.71	0.833	1.264	0.99009	0.900708	16.8	27.62	123.2	80.1	96.7	15.62	23.98	15.28	25777	24581.2	19009.2	17070.1	15984.8	10562.9	21583.6	19297.4	15843.7	High	High	High	High	Peak Found	High	High	High	High	0.0001878	8.834e-05	2.85	45.36
[R].LIFAGKQLEDGR.[T]	1xBiotin [K6]	4	8	P62987	P62987 [43-54]	P62987 1xBiotin [K48]	Ubiquitin-60S ribosomal protein L40 [OS=Homo sapiens]	1	1572.82	0.833	0.829	0.99009	0.433115	31.89	34.58	114.2	101.6	84.2	24.54	12.67	31.6	18712.2	17397.5	11417.1	16588.2	15477.6	12888.7	12830.1	17933	9511.8	High	High	Peak Found	High	High	High	High	High	High	0.0001878	2.169e-06	3.35	46.6
[K].KEEILSSSDICQK.[L]	1xBiotin [K1]; 1xCarbamidomethyl [C11]	1	6	P54278	P54278 [581-593]	P54278 1xBiotin [K581]	Mismatch repair endonuclease PMS2 [OS=Homo sapiens]	1	1762.84	0.832	0.946	0.99009	0.896915	23.76	23.76	110.6	97.4	92.1	11.34	10.4	28.64	6334.34	7949.94	7101.97	5954.34	6252.66	7242.57	5912.01	3871.23	7040.23	Peak Found	High	High	High	High	High	High	Not Found	Peak Found	0.0001878	0.0001549	1.93	38.96
[R].LKVLYSQK.[A]	1xBiotin [K2]	1	4	Q12834	Q12834 [148-155]	Q12834 1xBiotin [K149]	cell division cycle protein 20 homolog [OS=Homo sapiens]	1	1204.68	0.832	0.893	0.99009	0.646761	8.01	12.55	108.5	101.1	90.3	5.2	14.08	7.01	121965	115867	128556	113643	101353	133782	95902.9	101505	110170	Peak Found	High	High	Peak Found	Peak Found	High	Peak Found	Peak Found	High	0.0001878	0.0006457	2.78	37.59
[K].EITALAPSTMKIK.[I]	1xBiotin [K]; 1xOxidation [M10]	7	29	P60709; P68133	P60709 [316-328]; P68133 [318-330]	P60709 1xBiotin [K]; P68133 1xBiotin [K]	Actin, cytoplasmic 1 [OS=Homo sapiens] Actin, alpha skeletal muscle [OS=Homo sapiens]	1	1644.87	0.831	1.283	0.99009	0.86599	6.13	7.37	120.3	78.7	101	4.12	6.96	5.06	433884	461006	426591	260059	298824	284003	364267	346445	383309	High	High	High	High	High	High	High	High	High	0.0001878	5.072e-06	2.66	40.69
[R].LQKGNLPVR.[A]	1xBiotin [K3]	2	18	Q16828-1	Q16828-1 [66-74]	Q16828-1 1xBiotin [K68]	Dual specificity protein phosphatase 6 [OS=Homo sapiens]	1	1250.7	0.831	1.112	0.99009	0.998079	16.62	4.96	119.4	86.4	94.2	12.89	8.13	7.79	1.30642e+06	1.57039e+06	1.68991e+06	1.07834e+06	1.13664e+06	1.26263e+06	1.23943e+06	1.2226e+06	1.40425e+06	High	High	High	High	High	High	High	High	High	0.0001878	0.0001114	2.98	36.98
[K].TTGQVVAMKK.[I]	1xBiotin [K9]	2	8	P06493	P06493 [25-34]	P06493 1xBiotin [K33]	Cyclin-dependent kinase 1 [OS=Homo sapiens]	1	1288.68	0.831	0.957	0.99009	0.83218	27.32	16.18	107.3	98.5	94.2	26.27	11.25	16.21	30173.1	35322.8	49626.8	32416	28999.9	36325.9	25063.3	34808	31010	High	High	High	High	High	High	Peak Found	High	High	0.0001878	0.0004008	2.95	32.81
[K-].MLVSLKMSYK.[A]	1xBiotin [K6]; 1xOxidation [M7]	2	1	P23381-2	P23381-2 [1-10]	P23381-2 1xBiotin [K6]	Isoform 2 of Tryptophan--tRNA ligase, cytoplasmic [OS=Homo sapiens]	1	1441.73	0.83	1.372	0.99009	0.745384	14.85	14.85	124	74.2	101.8	19.22	14.28	8.64	7520.97	8184.92	5563.91	4499.24	4964.87	3722.24	6792.59	6174.33	5720.65	High	Peak Found	Peak Found	Not Found	Peak Found	Peak Found	Peak Found	Peak Found	Peak Found	0.001855	0.0146	1.94	43.96
[K].LINPKYALVSGCR.[H]	1xBiotin [K5]; 1xCarbamidomethyl [C12]	2	15	Q8NEG4-1	Q8NEG4-1 [322-334]	Q8NEG4-1 1xBiotin [K326]	Protein FAM83F [OS=Homo sapiens]	1	1716.89	0.83	0.894	0.99009	0.648051	34.42	34.42	108.8	100.9	90.3	39.38	42.65	50.69	20274	19797.3	8908.57	18718.1	18367.7	7555.03	21393.1	16426.6	6631.59	High	High	High	High	High	High	High	High	High	0.0001878	7.131e-05	2.56	50.03
[R].GTKVILHLK.[E]	1xBiotin [K3]	5	21	P07900; P08238	P07900 [183-191]; P08238 [178-186]	P07900 1xBiotin [K185]; P08238 1xBiotin [K180]	Heat shock protein HSP 90-alpha [OS=Homo sapiens] Heat shock protein HSP 90-beta [OS=Homo sapiens]	1	1234.73	0.829	1.139	0.99009	0.990967	12.16	10.58	117.5	85	97.5	1.6	5.59	8.34	371312	381742	371367	268443	294520	267077	283975	307992	335511	High	High	High	High	High	High	High	High	High	0.0001878	0.0007439	2.22	38.61
[R].GAPQHYPKTAGNSEFLGK.[T]	1xBiotin [K8]	2	7	P78344-1	P78344-1 [24-41]	P78344-1 1xBiotin [K31]	Eukaryotic translation initiation factor 4 gamma 2 [OS=Homo sapiens]	1	2128.03	0.829	0.583	0.99009	0.00399724	12.09	49.09	98.8	118.5	82.7	5.27	23.89	70.5	24284.6	22103.2	22304.1	34555.1	21446.9	26771.9	2598.51	20130.8	18678.5	Peak Found	High	High	High	High	High	Not Found	High	High	0.0001878	7.089e-05	3.57	36.05
[-].MATVTATTKVPEIR.[D]	1xBiotin [K9]; 1xMet-loss+Acetyl [N-Term]	1	2	Q9Y230	Q9Y230 [1-14]	Q9Y230 1xBiotin [K9]; 1xMet-loss+Acetyl [N-Term]	RuvB-like 2 [OS=Homo sapiens]	1	1654.88	0.828	0.797	0.99009	0.547176	18.79	28.17	110.4	98.2	91.4	10.88	21.85	20.49	6051.1	4862.12	5567.96	6879.14	4671.85	4951.25	5485.67	4609.85	3613.85	High	Not Found	High	Peak Found	Peak Found	Peak Found	Peak Found	Peak Found	Peak Found	0.0001878	0.0003637	2.05	46.33
[R].LKGIVPLAK.[V]	1xBiotin [K2]	1	18	P30101	P30101 [74-82]	P30101 1xBiotin [K75]	Protein disulfide-isomerase A3 [OS=Homo sapiens]	1	1164.72	0.828	0.934	0.99009	0.767927	13.28	11.69	106.9	102.1	91.1	12.87	10.62	5.87	74757.9	76493.1	93767.4	61038.8	73060.1	74471.7	61892.1	65198.1	69561.1	High	High	High	High	High	High	High	High	High	0.0001878	2.294e-05	3.38	43.25
[K].DTLKTSNPLVLEEASASQAGSR.[K]	1xBiotin [K4]	2	17	Q9NUQ8	Q9NUQ8 [141-162]	Q9NUQ8 1xBiotin [K144]	ATP-binding cassette sub-family F member 3 [OS=Homo sapiens]	1	2500.23	0.827	1.243	0.99009	0.921497	37.69	37.69	131.2	75.3	93.5	63.41	56.94	60.77	88380.3	81776.9	16850.7	46907.3	51112.4	12772.6	73107.5	58288.4	15708.4	High	High	High	High	High	Peak Found	High	High	High	0.0001878	2.67e-07	4.37	48.23
[R].YQLLPKMEIGPVSSSR.[F]	1xBiotin [K6]; 1xOxidation [M7]	2	1	Q96EB1-1	Q96EB1-1 [164-179]	Q96EB1-1 1xBiotin [K169]	Elongator complex protein 4 [OS=Homo sapiens]	1	2047.04	0.827	1.081	0.99009	0.995343	32.07	23.69	115.7	88.6	95.7	30.1	14.59	22.23	5633.42	6851.96	3645.47	4310.69	4646.53	3473.06	5403.85	3424.99	4659.3	Peak Found	High	Not Found	Peak Found	Peak Found	Not Found	Peak Found	Not Found	Not Found	0.0001878	0.001067	2.28	47.36
[K].VMYKGLVPEDK.[T]	1xBiotin [K4]	1	11	O14562	O14562 [127-137]	O14562 1xBiotin [K130]	Ubiquitin domain-containing protein UBFD1 [OS=Homo sapiens]	1	1504.75	0.827	0.934	0.99009	0.767927	4.13	5.05	110.4	97.1	92.6	11.11	10.63	1.92	29177.7	35349.2	29468.3	25824.9	25914.3	30945	24130.7	25068.8	24716.7	High	High	High	High	High	High	High	High	High	0.0001878	7.767e-06	2.93	43.02
[-].MAHKQIYYSDK.[Y]	1xBiotin [K4]; 1xMet-loss+Acetyl [N-Term]	1	10	P33552	P33552 [1-11]	P33552 1xBiotin [K4]; 1xMet-loss+Acetyl [N-Term]	cyclin-dependent kinases regulatory subunit 2 [OS=Homo sapiens]	1	1520.72	0.827	0.819	0.99009	0.405563	18.62	16.73	99.3	110.3	90.4	16.16	15.7	9.23	94457	70688.4	73966	82116.8	66534.1	91385.2	69920.5	58428.7	67275.3	High	High	High	High	High	High	High	High	High	0.0001878	4.496e-05	3.57	36.11
[R].QLPSQKTVVVEAGK.[K]	1xBiotin [K6]	3	20	O94842	O94842 [194-207]	O94842 1xBiotin [K199]	TOX high mobility group box family member 4 [OS=Homo sapiens]	1	1709.93	0.825	1.014	0.99009	0.942533	9.15	8.31	110	93.2	96.8	6.38	7.58	7.15	82070.2	84102.6	92452.1	65495.7	76242.7	71242.7	66421.2	76296.6	73973.7	High	High	High	High	High	High	High	High	High	0.0001878	4.913e-06	3.16	38.71
[K].ESFGGQGTKGK.[D]	1xBiotin [K9]	3	4	A4D1P6-1	A4D1P6-1 [292-302]	A4D1P6-1 1xBiotin [K300]	WD repeat-containing protein 91 [OS=Homo sapiens]	1	1321.62	0.825	0.999	0.99009	0.942533	24.62	47.43	113.2	93.5	93.4	28.13	35.57	18.49	5959.9	10550.8	9834.81	5059.52	8123.27	10721.8	8437.41	8112.3	5895.06	High	High	Peak Found	Peak Found	High	High	Peak Found	Peak Found	Peak Found	0.001572	0.0128	1.79	27.89
[K].KGVEPSPSPIKPGDIK.[R]	1xBiotin [K1]	3	8	Q92890-1	Q92890-1 [276-291]	Q92890-1 1xBiotin [K276]	Isoform Long of Ubiquitin recognition factor in ER-associated degradation protein 1 [OS=Homo sapiens]	1	1875	0.824	0.9	0.99009	0.668249	5.04	9.61	113.9	94.8	91.3	6.79	6.14	5.73	26448	23518.8	26583.7	22019.2	21846.7	24345.7	21918.1	19579.9	21198.1	High	High	Peak Found	High	Peak Found	High	High	High	Peak Found	0.0001878	9.475e-07	4.31	35.6
[K].FMDQHPEMDFSKAK.[F]	1xBiotin [K]; 2xOxidation [M2; M8]	1	20	Q9Y266	Q9Y266 [316-329]	Q9Y266 1xBiotin [K]	nuclear migration protein nudC [OS=Homo sapiens]	1	1968.83	0.824	1.699	0.99009	0.136736	17.73	27.43	132.5	58.3	109.2	10.79	15.37	18.79	113974	94313.2	114875	59444.8	50161.2	43811.2	69442.5	100977	93953.9	High	High	High	High	High	High	High	High	High	0.0001878	5.157e-06	2.35	33.13
[K].SLAGPGTEPDKILR.[H]	1xBiotin [K11]	1	12	Q6XZF7	Q6XZF7 [562-575]	Q6XZF7 1xBiotin [K572]	Dynamin-binding protein [OS=Homo sapiens]	1	1679.88	0.824	1.002	0.99009	0.923018	4.56	4.52	112.9	93.5	93.6	5.16	4.56	1.97	30013.2	32898.9	30245.8	25050.3	26468.1	24190	25700.8	25089.2	24718	High	High	High	High	High	High	High	High	High	0.0001878	9.45e-06	2.67	42.68
[K].GSKFITSSASDFSDPVYK.[E]	1xBiotin [K3]	1	5	Q8IV48	Q8IV48 [50-67]	Q8IV48 1xBiotin [K52]	3'-5' exoribonuclease 1 [OS=Homo sapiens]	1	2162.01	0.823	1.381	0.99009	0.667712	85.36	84.48	147.1	64.2	88.7	64.74	45.86	57.16	17245.4	19915.7	3543.59	10563	7531.14	3860.44	16388.2	10400.4	4474.1	High	High	Not Found	High	High	Not Found	High	Peak Found	Not Found	0.0001878	1.385e-05	2.85	47.31
[R].DTLINPKGSFPAR.[Y]	1xBiotin [K7]	3	11	Q8TD43-1	Q8TD43-1 [198-210]	Q8TD43-1 1xBiotin [K204]	Transient receptor potential cation channel subfamily M member 4 [OS=Homo sapiens]	1	1641.84	0.823	0.996	0.99009	0.924284	25.65	15.58	104.9	97.6	97.5	23.44	11.4	16.62	9449.64	12650.8	8055.74	8785.48	9176.95	7350.22	8781.33	9142.97	6626.7	High	High	High	High	High	High	Peak Found	High	High	0.0001878	0.0009379	2.55	45.14
[K].ALPLKLINR.[T]	1xBiotin [K5]	3	3	Q8TEP8-3	Q8TEP8-3 [1517-1525]	Q8TEP8-3 1xBiotin [K1521]	Isoform 3 of Centrosomal protein of 192 kDa [OS=Homo sapiens]	1	1263.76	0.823	1.077	0.99009	0.99405	7.24	10.91	116	88.6	95.4	8.33	8.44	1.44	9238.3	8808.45	7835.19	6151.06	7286.1	6724.09	7321.37	7115.24	7245.11	High	High	Peak Found	Peak Found	High	Peak Found	Peak Found	Peak Found	Peak Found	0.0012	0.005406	1.4	48.04
[R].GEEGFKGCLQPR.[A]	1xBiotin [K6]; 1xCarbamidomethyl [C8]	3	1	Q9P1Y6-1	Q9P1Y6-1 [551-562]	Q9P1Y6-1 1xBiotin [K556]	PHD and RING finger domain-containing protein 1 [OS=Homo sapiens]	1	1603.74	0.822	0.771	0.99009	0.439754	39.64	39.64	103.9	110.7	85.4	26.42	26.01	40.69	2839.89	4875.7	4422.74	5008.51	4714.76	2972.31	3637.07	4964.47	2072.38	Not Found	High	Not Found	Peak Found	Peak Found	Not Found	Peak Found	Peak Found	Not Found	0.002951	0.02728	1.84	40.2
[K].STKTINPSK.[Y]	1xBiotin [K3]	1	23	P42338	P42338 [416-424]	P42338 1xBiotin [K418]	Phosphatidylinositol 4,5-bisphosphate 3-kinase catalytic subunit beta isoform [OS=Homo sapiens]	1	1201.62	0.822	1.041	0.99009	0.967516	20.54	30.2	114.9	90.7	94.4	20.8	26.25	9.97	279474	351471	426061	222698	277531	373771	289017	253855	309950	High	High	High	High	High	High	High	High	High	0.0001878	0.0001757	2.64	27.53
[R].ITGSVGKGLAAITMDK.[E]	1xBiotin [K7]	4	6	Q709C8	Q709C8 [3481-3496]	Q709C8 1xBiotin [K3487]	Vacuolar protein sorting-associated protein 13C [OS=Homo sapiens]	1	1787.94	0.821	1.281	0.99009	0.867403	30.47	67.88	120.9	78.5	100.6	65.04	47.12	65.47	15088	12363.3	2665.7	8027.51	8920.42	3080.27	12393.3	10280.4	2138.64	High	High	Not Found	High	High	Peak Found	High	High	Not Found	0.0001878	7.044e-05	3.16	48.43
[K].SPILKISAPQPIPSNR.[I]	1xBiotin [K5]	2	13	Q9P2D0	Q9P2D0 [1083-1098]	Q9P2D0 1xBiotin [K1087]	inhibitor of Bruton tyrosine kinase [OS=Homo sapiens]	1	1944.07	0.821	1.141	0.99009	0.990146	30.67	38.77	106	89.9	104.1	36.54	27.12	40.04	27939.1	22159	12766.8	18791.5	20102	11619.1	21745.2	22934.9	9790.07	High	High	High	High	High	High	High	High	Peak Found	0.0001878	7.156e-05	2.77	46.11
[K].VICIPKSITPSR.[I]	1xBiotin [K6]; 1xCarbamidomethyl [C3]	1	16	P14550	P14550 [258-269]	P14550 1xBiotin [K263]	alcohol dehydrogenase [NADP(+)] [OS=Homo sapiens]	1	1596.86	0.821	0.982	0.99009	0.900708	11.13	10.56	112.9	94.4	92.7	12.5	7.28	7.1	41623.1	37121.3	32361.8	33343.1	28818.3	31028.6	30471.3	32675.2	28343.3	High	High	High	High	High	High	High	High	High	0.0001878	3.116e-05	2.59	44.44
[R].GFGGKFGVQMDR.[V]	1xBiotin [K5]	3	9	Q14247-1	Q14247-1 [120-131]	Q14247-1 1xBiotin [K124]	Src substrate cortactin [OS=Homo sapiens]	1	1524.71	0.82	1.133	0.99009	0.994736	30.58	27.89	115.1	87.3	97.6	41.01	37.72	40.91	41228.9	33071	16777.6	26974.7	25083.2	12143.2	33779.4	28040	13763.8	High	High	High	High	High	High	High	High	High	0.0001878	1.758e-05	2.81	46.49
[QK].SAVGFEYQGKTEK.[H]	1xBiotin [K10]	3	9	Q14247-1	Q14247-1 [135-147]; [209-221]	Q14247-1 1xBiotin [K144]; 1xBiotin [K218]	Src substrate cortactin [OS=Homo sapiens]	1	1669.79	0.82	1.148	0.99009	0.98465	23.86	23.38	121.6	81.4	97.1	16.04	15.02	20.46	24439.6	19288.2	26609.3	16353	20800	16038	15816.9	23884.5	19506.9	High	High	High	High	High	High	High	High	High	0.0001878	1.503e-06	3.42	37.97
[R].QNPCGSKACR.[R]	1xBiotin [K7]; 2xCarbamidomethyl [C4; C9]	1	3	P38936	P38936 [10-19]	P38936 1xBiotin [K16]	Cyclin-dependent kinase inhibitor 1 [OS=Homo sapiens]	1	1403.6	0.82	0.325	0.99009	1.28995e-07	45.03	41.07	69.1	174.2	56.7	47.24	18.57	31	3395.27	5448.14	2043.26	8497.01	8559.41	11601	3998.14	2783.76	2179.93	Peak Found	Peak Found	Not Found	High	High	High	Not Found	Not Found	Not Found	0.002533	0.0225	1.4	22.56
[K].LCAKSANAIETK.[G]	1xBiotin [K4]; 1xCarbamidomethyl [C2]	3	9	Q96GX5-1	Q96GX5-1 [347-358]	Q96GX5-1 1xBiotin [K350]	Serine/threonine-protein kinase greatwall [OS=Homo sapiens]	1	1531.76	0.819	0.832	0.99009	0.435355	20.41	20.41	107	105.3	87.7	13.42	2.74	17.67	16644.2	21814.9	19772.3	18792.9	19839.7	19460.2	13122.4	18781.9	16197	High	High	High	High	High	High	High	High	High	0.0001878	2.054e-05	3.51	33.22
[K].KFMDQHPEMDFSK.[A]	1xBiotin [K1]; 1xOxidation [M]	1	13	Q9Y266	Q9Y266 [315-327]	Q9Y266 1xBiotin [K315]	nuclear migration protein nudC [OS=Homo sapiens]	1	1881.8	0.819	1.576	0.99009	0.289875	7.16	6.44	128.4	67.4	104.2	5.86	4.86	4.88	84553.8	94979	91349.1	47983.4	44748.2	49200.2	70524.5	77755.7	74173.9	High	High	High	High	High	High	High	High	High	0.0001878	2.189e-05	2.64	36.65
[R].DLKIQWMTK.[L]	1xBiotin [K3]	1	5	P29144	P29144 [1027-1035]	P29144 1xBiotin [K1029]	Tripeptidyl-peptidase 2 [OS=Homo sapiens]	1	1388.71	0.818	1.084	0.99009	0.98465	19.25	45.29	110.7	90.8	98.4	16.21	38.41	23.12	13779	15469	11139.2	13082.4	11303.4	5700.48	12652.3	12247.9	8063.7	High	High	Peak Found	High	High	Peak Found	Peak Found	High	Peak Found	0.0001878	0.0004289	2.47	50.8
[-].MVKISFQPAVAGIK.[G]	1xBiotin [K3]; 1xMet-loss [N-Term]	3	7	Q9NQX7	Q9NQX7 [1-14]	Q9NQX7 1xBiotin [K3]; 1xMet-loss [N-Term]	Integral membrane protein 2C [OS=Homo sapiens]	1	1583.9	0.818	1.038	0.99009	0.967516	60.67	46.19	124.7	86	89.3	40.02	17.7	41.35	20754	16741.2	8664.53	11549.7	12559.2	8805.96	17044.7	11993.7	7086.03	High	High	High	High	High	Peak Found	High	High	Peak Found	0.0001878	0.0002235	2.73	47.45
[-].MTHFNKGPSYGLSAEVK.[N]	1xBiotin [K6]; 1xMet-loss+Acetyl [N-Term]	2	8	Q15417	Q15417 [1-17]	Q15417 1xBiotin [K6]; 1xMet-loss+Acetyl [N-Term]	Calponin-3 [OS=Homo sapiens]	1	2002.97	0.818	0.983	0.99009	0.900708	38.05	68.41	113.2	94.2	92.6	13.44	59.67	35.81	9985.05	9430.67	7662.49	7845.02	11870.8	2893.32	10984.6	7712.08	5280.88	High	High	High	High	High	High	High	High	Peak Found	0.0001878	1.571e-07	4.09	43.28
[R].KASDVHEVR.[K]	1xBiotin [K1]	3	4	P14618	P14618 [247-255]	P14618 1xBiotin [K247]	Pyruvate kinase PKM [OS=Homo sapiens]	1	1266.63	0.817	0.733	0.99009	0.231463	72.46	72.46	102.3	114.1	83.6	18.82	29.23	64.31	6233.36	5081.63	7433.28	6952.02	5166.8	9333.53	5094.07	2539.37	9964.08	High	High	Peak Found	High	Peak Found	High	Peak Found	Not Found	Peak Found	0.001227	0.006314	1.67	22.18
[K].TIAPALVSKK.[L]	1xBiotin [K9]	1	2	P06733-1	P06733-1 [72-81]	P06733-1 1xBiotin [K80]	alpha-enolase [OS=Homo sapiens]	1	1253.73	0.817	1.153	0.99009	0.983361	23.77	17.56	124	85.2	90.8	20.14	14.5	15.68	20832.5	27684.7	31409	16671	19027.3	22250.5	20266.3	19341.2	25657.3	High	Peak Found	Peak Found	Peak Found	Peak Found	Peak Found	High	Peak Found	Peak Found	0.0003031	0.003009	2.12	39.08
[K].GKILNVSVIEESGNK.[N]	1xBiotin [K2]	3	13	P28290	P28290 [324-338]	P28290 1xBiotin [K325]	Sperm-specific antigen 2 [OS=Homo sapiens]	1	1812.95	0.817	1.265	0.99009	0.900708	41.05	29.68	127.5	78.8	93.7	53.61	41.2	44.88	76139.2	87474.7	24432.5	47063.9	50307.6	20732	71440.7	55950.4	26221	High	High	High	High	High	High	High	High	High	0.0001878	2.373e-07	4.17	46.85
[R].TVSAGKGSATSNWK.[K]	1xBiotin [K6]	3	4	Q86YP4	Q86YP4 [571-584]	Q86YP4 1xBiotin [K576]	Transcriptional repressor p66-alpha [OS=Homo sapiens]	1	1619.78	0.816	0.901	0.99009	0.668249	80.12	80.12	110.2	99.8	89.9	17.4	28.33	69.88	13179	9508.73	10380.7	13590.1	9404.29	7961.41	8471.73	18433.1	4288.47	Peak Found	High	High	Peak Found	High	Peak Found	High	Peak Found	Not Found	0.0001878	0.0004043	1.28	33.43
[R].AYFNEKMSILQK.[G]	1xBiotin [K6]	1	2	Q13206	Q13206 [550-561]	Q13206 1xBiotin [K555]	probable ATP-dependent RNA helicase DDX10 [OS=Homo sapiens]	1	1697.84	0.815	0.858	0.99009	0.623811	115.15	72.63	165.2	78.2	56.5	59.84	24.94	71.66	12725.9	10099.6	2842.07	6171.85	3737.55	4780.95	10377	3205.67	3455.66	High	Peak Found	Not Found	High	Peak Found	Not Found	Peak Found	Not Found	Not Found	0.0001878	0.0004024	2.61	51.27
[K].AQYKSLIGVEYKPVSATGAEDK.[D]	1xBiotin [K4]	1	6	P07814	P07814 [940-961]	P07814 1xBiotin [K943]	Bifunctional glutamate/proline--tRNA ligase [OS=Homo sapiens]	1	2580.3	0.815	1.672	0.99009	0.164814	87.39	64.65	127.4	63.3	109.3	78.54	71.36	72.85	46603.4	27848.3	5046.18	19874.5	13839.9	2765.33	33236.4	23888.4	4111.2	High	High	High	High	High	Not Found	High	Peak Found	Not Found	0.0001878	2.319e-09	3.98	44
[K].TSVSEKSLAPGMALGSGR.[R]	1xBiotin [K6]	1	6	O00515	O00515 [236-253]	O00515 1xBiotin [K241]	Ladinin-1 [OS=Homo sapiens]	1	1973.98	0.815	0.636	0.99009	0.0354133	51.64	30.61	84.5	131.7	83.8	28.78	10.6	49.33	6213.6	5754.39	9534.08	10240	9690.33	8303.51	7767.16	6163.57	2497.17	High	High	Peak Found	High	High	Peak Found	Peak Found	Peak Found	Not Found	0.0001878	0.0001165	2.45	43.83
[K].AKEFVADIFR.[R]	1xBiotin [K2]	3	21	AGIA-AirID-DCAF15_mutant	AGIA-AirID-DCAF15_mutant [655-664]	AGIA-AirID-DCAF15_mutant 1xBiotin [K656]	AGIA-AirID-DCAF15_mutant	1	1421.72	0.814	1.232	0.99009	0.935571	78.2	111.08	120.6	81.2	98.2	67.24	59.81	75.39	853558	558822	154171	425018	375968	94285.7	810276	454855	116146	High	High	High	High	High	High	High	High	High	0.0001878	7.093e-06	3.43	53.8
[R].LQVVKR.[L]	1xBiotin [K5]	2	7	Q8WVB6	Q8WVB6 [104-109]	Q8WVB6 1xBiotin [K108]	Chromosome transmission fidelity protein 18 homolog [OS=Homo sapiens]	1	968.571	0.813	0.395	0.99009	1.63323e-07	64.13	20.64	81.8	151.7	66.5	75.38	24.72	23.87	21713.2	3353.92	31104.7	38461	40283.8	58965.5	14581.1	17649.1	23292	High	Not Found	High	High	High	High	Peak Found	High	High	0.001572	0.01344	1.83	32.05
[R].LMKTLSK.[L]	1xBiotin [K3]; 1xOxidation [M2]	3	5	P28290	P28290 [295-301]	P28290 1xBiotin [K297]	Sperm-specific antigen 2 [OS=Homo sapiens]	1	1062.57	0.812	1.204	0.99009	0.964898	47.68	47.68	109.9	100.7	89.3	23.54	32.19	34.79	29042.6	34028	45666.1	17369.9	33838.7	31179.3	20919.2	27646.5	41384	High	Peak Found	Peak Found	High	Peak Found	High	High	Peak Found	High	0.001313	0.009115	1.92	31.22
[R].ISSKTGIPLNVLPK.[K]	1xBiotin [K4]	1	2	Q96GA3	Q96GA3 [378-391]	Q96GA3 1xBiotin [K381]	protein LTV1 homolog [OS=Homo sapiens]	1	1692.97	0.812	1.298	0.99009	0.859531	26.99	65.98	120.5	78.1	101.4	38.98	61.43	14.5	4184.55	8162.08	4557.56	6285.69	2954.79	1913.19	3834.02	4526.34	3399.33	High	Peak Found	Not Found	High	Not Found	Not Found	Not Found	Peak Found	Not Found	0.001313	0.009054	1.84	49.2
[K].SVTPKNSYATTENK.[T]	1xBiotin [K5]	5	4	Q9UQB8	Q9UQB8 [346-359]	Q9UQB8 1xBiotin [K350]	Brain-specific angiogenesis inhibitor 1-associated protein 2 [OS=Homo sapiens]	1	1765.84	0.812	1.186	0.99009	0.967516	6.96	11.17	122	81.1	96.9	22.59	20.36	22.83	14334.7	9490.42	14669.1	9533.59	6827.28	10251.6	7708.42	12163.1	11380.4	High	Peak Found	High	High	Peak Found	Peak Found	Peak Found	High	Peak Found	0.002141	0.01684	1.47	30.36
[K].TSGHVDKFADFMVK.[D]	1xBiotin [K7]	1	6	P41250	P41250 [191-204]	P41250 1xBiotin [K197]	Glycine--tRNA ligase [OS=Homo sapiens]	1	1807.85	0.812	1.367	0.99009	0.69508	109.68	113.44	124.7	74	101.2	78.01	44.54	79.89	25559.1	13435.1	3496.31	10729.1	7975.16	4018.17	20779.3	10905	2561.15	High	High	Peak Found	High	High	Not Found	High	Peak Found	Not Found	0.0001878	3.65e-07	3.98	47.95
[R].AKGPSPPGAK.[R]	1xBiotin [K2]	2	12	Q96S55-1	Q96S55-1 [61-70]	Q96S55-1 1xBiotin [K62]	ATPase WRNIP1 [OS=Homo sapiens]	1	1135.59	0.81	0.609	0.99009	0.00883962	34.03	45.78	98.2	107.3	94.5	19.2	33.54	24.68	15044.4	16623.8	21576.3	18172	17404.8	30581.6	10595.6	16004.6	17483.9	High	High	High	High	High	High	Peak Found	Peak Found	Peak Found	0.0001878	0.0009502	2.06	25.63
[K].YSTIPKFGIEK.[E]	1xBiotin [K6]	2	7	O14964	O14964 [197-207]	O14964 1xBiotin [K202]	Hepatocyte growth factor-regulated tyrosine kinase substrate [OS=Homo sapiens]	1	1508.78	0.81	0.996	0.99009	0.913108	9.83	5.19	113.1	95.2	91.7	12.54	2.81	3.8	18939.6	20194.7	15745.6	15221.9	15946.5	16023.3	15347.2	16268.8	15162.3	High	High	High	High	Peak Found	Peak Found	High	High	High	0.0001878	0.0001865	1.39	46.34
[R].SSGSPEPSPAIAKAK.[E]	1xBiotin [K]	3	34	AGIA-AirID-DCAF15_mutant	AGIA-AirID-DCAF15_mutant [642-656]	AGIA-AirID-DCAF15_mutant 1xBiotin [K]	AGIA-AirID-DCAF15_mutant	1	1652.83	0.81	1.156	0.99009	0.983361	12.46	24.18	117.8	78.2	104	14.08	8.71	18.77	172098	209175	228372	137413	160051	138876	130658	184764	185022	High	High	High	High	High	High	High	High	High	0.0001878	3.922e-08	3.58	33.21
[K].ITITNDKGR.[L]	1xBiotin [K7]	6	17	P11142-1; P0DMV8	P11142-1 [501-509]; P0DMV8 [501-509]	P11142-1 1xBiotin [K507]; P0DMV8 1xBiotin [K507]	Heat shock cognate 71 kDa protein [OS=Homo sapiens] heat shock 70 kDa protein 1A [OS=Homo sapiens]	1	1243.65	0.809	1.135	0.99009	0.994736	24.76	22.88	124.7	82.1	93.2	17.47	13	18.99	289849	380965	410738	217410	250959	282457	234507	284753	343614	High	High	High	High	High	High	High	High	High	0.0001878	0.0001161	2.82	32.75
[R].IVAPGKGILAADESTGSIAK.[R]	1xBiotin [K6]	2	22	P04075	P04075 [23-42]	P04075 1xBiotin [K28]	fructose-bisphosphate aldolase A [OS=Homo sapiens]	1	2124.14	0.809	0.943	0.99009	0.799239	28.39	38.28	118.6	93.4	88	57.56	48.75	61.65	171544	160043	42029.2	126284	125984	43026.7	160116	118776	33995.7	High	High	High	High	High	High	High	High	High	0.0001878	3.775e-08	5.54	46.97
[K].GTEYYDGKTR.[R]	1xBiotin [K8]	1	7	Q8N3C0	Q8N3C0 [1664-1673]	Q8N3C0 1xBiotin [K1671]	Activating signal cointegrator 1 complex subunit 3 [OS=Homo sapiens]	1	1415.63	0.808	0.948	0.99009	0.819912	17.76	15.4	112.8	96.1	91.1	6.19	8.07	15.63	34134.8	37161.6	38571.8	31643.2	33436.6	28466.5	35390.1	25903.1	30012.8	High	Peak Found	High	High	Peak Found	High	High	High	Peak Found	0.0001878	0.0003379	2.52	31.58
[R].VAASNIVQMKDDHDK.[M]	1xBiotin [K]	1	6	P49721	P49721 [20-34]	P49721 1xBiotin [K]	proteasome subunit beta type-2 [OS=Homo sapiens]	1	1896.89	0.806	1.082	0.99009	0.98465	110.77	45.48	122.5	76.2	101.3	75.39	17.32	58.16	13617.7	24426.7	3533.82	7967.65	10920.8	8472.72	11268.5	11819.5	2848.17	High	High	Not Found	High	Peak Found	High	High	High	Not Found	0.0001878	6.891e-05	3.11	38.28
[K].AKGILFVGSGVSGGEEGAR.[Y]	1xBiotin [K2]	2	8	P52209	P52209 [118-136]	P52209 1xBiotin [K119]	6-phosphogluconate dehydrogenase, decarboxylating [OS=Homo sapiens]	1	2017.02	0.805	0.816	0.99009	0.482459	77.36	65.82	106.5	99.1	94.4	36.81	30.51	59.3	9636.18	8306.06	4370.8	9505.22	7729.41	5013.23	7759.57	7360.18	1783.26	High	High	High	High	High	High	High	High	Not Found	0.0001878	4.95e-05	3.08	47.72
[R].VELSGPKAAEPVSR.[R]	1xBiotin [K7]	4	9	Q9UHD8-1	Q9UHD8-1 [93-106]	Q9UHD8-1 1xBiotin [K99]	Septin-9 [OS=Homo sapiens]	1	1665.86	0.804	1.025	0.99009	0.960169	17.19	38.83	115.9	91	93.2	18.34	30.7	8.33	23929	26922.2	34028.9	21136.2	15344.2	28636.6	24494	20984	21654.2	High	High	High	High	High	High	High	High	High	0.0001878	9.098e-07	3.65	36.4
[K].TSSAFVGKTPEASPEPK.[D]	1xBiotin [K]	2	22	Q99460	Q99460 [303-319]	Q99460 1xBiotin [K]	26S proteasome non-ATPase regulatory subunit 1 [OS=Homo sapiens]	1	1958.95	0.803	1.169	0.99009	0.982347	16.73	11.17	123.2	81.5	95.3	11.57	4.64	10.61	92326.7	108527	116299	67699.4	71741.2	74245.2	83899.8	75497	93369.9	High	High	High	High	High	High	High	High	High	0.0001878	2.213e-05	3.43	37.12
[R].AATKSPQPTPGR.[S]	1xBiotin [K4]	1	18	O94761	O94761 [85-96]	O94761 1xBiotin [K88]	ATP-dependent DNA helicase Q4 [OS=Homo sapiens]	1	1436.73	0.801	0.955	0.99009	0.827128	15.49	15.5	113.3	95.5	91.2	17.61	8.49	15.04	66506.4	73454.8	92868.1	61931.4	56417.6	66896.9	53275	59125.8	71325	High	High	High	High	High	High	High	High	High	0.0001878	1.237e-05	3.06	25.19
[R].QAAVPLVKVER.[V]	1xBiotin [K8]	3	10	Q14687	Q14687 [617-627]	Q14687 1xBiotin [K624]	Genetic suppressor element 1 [OS=Homo sapiens]	1	1435.81	0.801	0.858	0.99009	0.514222	12.23	12.7	113.4	102.8	83.9	7.12	9.48	10.79	54295.7	60691.2	62226.2	50671.7	61160	55011.6	43489.4	44907	52911.8	High	High	High	High	High	High	High	High	High	0.0001878	2.06e-05	2.7	41.38
[R].LFQLKNDMGLECGHK.[V]	1xBiotin [K5]; 1xCarbamidomethyl [C12]; 1xOxidation [M8]	1	1	A1X283	A1X283 [587-601]	A1X283 1xBiotin [K591]	SH3 and PX domain-containing protein 2B [OS=Homo sapiens]	1	2031.94	0.8	1.348	0.99009	0.757939	56.95	76.76	106.4	108.5	85.1	22.9	47.4	70.51	4931.88	6262.37	3958.19	6220.22	5029.58	2115.33	10293.4	3947.9	2852.33	Peak Found	Peak Found	Not Found	Peak Found	High	Not Found	Peak Found	Not Found	Not Found	0.0001878	2.568e-05	2.35	41.86
[K].QTLQSAIKGFSPQHK.[I]	1xBiotin [K8]	2	1	Q08209-2	Q08209-2 [442-456]	Q08209-2 1xBiotin [K449]	Isoform 2 of Serine/threonine-protein phosphatase 2B catalytic subunit alpha isoform [OS=Homo sapiens]	1	1895.98	0.8	2.211	0.99009	0.0210835	52.26	80.71	138.8	50.2	111	48.67	19.03	59.59	8884.38	7041.99	2915.07	2193.82	2547.44	3185.75	8698.53	5632.47	2154.13	Peak Found	Peak Found	Not Found	Peak Found	Peak Found	Not Found	High	Peak Found	Not Found	0.00238	0.01971	1.84	43.35
[R].IPKTIEIK.[S]	1xBiotin [K3]	8	4	Q9UHD8-1	Q9UHD8-1 [336-343]	Q9UHD8-1 1xBiotin [K338]	Septin-9 [OS=Homo sapiens]	1	1167.68	0.799	1.036	0.99009	0.967516	10.06	12.23	116.5	92.9	90.5	6.49	8.62	11.11	17119.9	18046.5	19466.2	14390.6	13203.1	15688.8	13672.8	14022.7	16678.8	Peak Found	High	Peak Found	High	High	High	Peak Found	Peak Found	Peak Found	0.001313	0.008827	2.14	40.18
[R].TKSHVPSLLDADVEGQSR.[D]	1xBiotin [K2]	4	6	Q5TCX8	Q5TCX8 [992-1009]	Q5TCX8 1xBiotin [K993]	Mitogen-activated protein kinase kinase kinase MLK4 [OS=Homo sapiens]	1	2165.07	0.798	1.19	0.99009	0.967516	14.25	50.69	123.6	79.4	97	57.18	45.06	57.86	24059.5	22587.7	5992.61	14503.7	16767.3	6109.95	19950.8	17716.4	4784.36	High	High	Peak Found	High	High	Peak Found	High	High	Peak Found	0.0001878	4.744e-07	4.25	41.26
[R].YAKIVEIPFNSTNK.[Y]	1xBiotin [K3]	4	7	P05023	P05023 [474-487]	P05023 1xBiotin [K476]	Sodium/potassium-transporting ATPase subunit alpha-1 [OS=Homo sapiens]	1	1849.95	0.798	0.933	0.99009	0.766663	34.66	34.66	113.1	96.7	90.2	45.18	48.81	57.17	14192.1	14861.3	5525.84	12137.2	12938.5	4290.67	14781.4	11325.8	3686.43	High	High	High	High	High	Peak Found	High	High	Not Found	0.0001878	5.12e-06	2.76	49.87
[K].AGKTASGAGEVVR.[C]	1xBiotin [K3]	2	13	P41134	P41134 [21-33]	P41134 1xBiotin [K23]	DNA-binding protein inhibitor ID-1 [OS=Homo sapiens]	1	1428.73	0.798	0.886	0.99009	0.617426	27.34	28.16	113.3	96.3	90.4	6.97	16.81	21.46	66377.4	64421.7	73441	73260.9	54472.9	56461.9	42063.3	52968.5	64944.9	High	High	High	High	High	High	High	High	High	0.0001878	4.328e-05	2.94	29.35
[K].STGKYSLATEEIER.[D]	1xBiotin [K4]	2	1	Q66K14-1	Q66K14-1 [542-555]	Q66K14-1 1xBiotin [K545]	TBC1 domain family member 9B [OS=Homo sapiens]	1	1809.87	0.797	1.001	0.99009		37.1	13.04	115.7	92.1	92.2	47.83	22.96	18.29	3303.8	6527.28	2816.97	3663.84	2417.64	2630.26	3510.88	2556.39	2632.4	Not Found	High	Not Found	Not Found	Not Found	Not Found	Not Found	Not Found	Not Found	0.0003031	0.002413	2.01	42.93
[K].KFELLPTPPLSPSR.[GR]	1xBiotin [K1]	3	1	P01106	P01106 [52-65]	P01106 1xBiotin [K52]	Myc proto-oncogene protein [OS=Homo sapiens]	1	1807.98	0.797	1.528	0.99009		22.33	18.22	139.8	63.4	96.8	9.98	8.87	16.16	4453.54	3705.33	4401.44	1945.49	1994.68	2285.9	2951.71	3047.33	3921.39	High	Not Found	Not Found	Not Found	Not Found	Not Found	Not Found	Not Found	Not Found	0.0001878	0.0001204	2.59	53.61
[K].VDKGVVPLAGTDGETTTQGLDGLSER.[C]	1xBiotin [K3]	1	2	P09972	P09972 [109-134]	P09972 1xBiotin [K111]	Fructose-bisphosphate aldolase C [OS=Homo sapiens]	1	2841.39	0.796	0.914	0.99009	0.765964	67.12	74.01	112.5	98	89.6	51.36	66.1	21.4	13507	8901.35	4346.4	7754.36	15698	3883.63	7089.37	7427.43	4880.04	High	Peak Found	Not Found	High	Peak Found	Peak Found	Peak Found	Peak Found	Not Found	0.0001878	2.022e-06	4.35	48.35
[R].AVGTQTLSGAGLLKMFNK.[A]	1xBiotin [K14]	3	2	Q13596	Q13596 [273-290]	Q13596 1xBiotin [K286]	Sorting nexin-1 [OS=Homo sapiens]	1	2062.08	0.796	1.038	0.99009	0.983361	69.92	47.29	99	98.6	102.4	76.1	20.02	42.92	10294.6	2673.77	3509.1	2651.52	3497.21	3989.4	5288.83	2129.39	3629.39	High	Not Found	Not Found	Peak Found	Not Found	Not Found	High	Not Found	Not Found	0.0001878	3.453e-05	2.91	57.57
[K].IKNVDCVLLAR.[H]	1xBiotin [K2]; 1xCarbamidomethyl [C6]	7	9	Q13126-1	Q13126-1 [50-60]	Q13126-1 1xBiotin [K51]	S-methyl-5'-thioadenosine phosphorylase [OS=Homo sapiens]	1	1526.82	0.796	1.051	0.99009	0.967516	27.22	46.23	117.5	89	93.5	28.4	41.03	18.3	53802.9	45456	29747.8	34431.4	57392.5	26247.2	36171.2	41314.9	28473.1	High	High	High	High	High	High	High	High	High	0.0001878	8.77e-06	2.7	46.72
[K].HKLDVTSVEDYK.[A]	1xBiotin [K2]	2	5	P48643	P48643 [264-275]	P48643 1xBiotin [K265]	T-complex protein 1 subunit epsilon [OS=Homo sapiens]	1	1659.8	0.796	1.406	0.99009	0.648051	34.5	44.97	127	71.9	101.1	28.26	1.94	38.25	14047.9	12413.1	7820.2	7253.23	7004.59	7025.23	12871.9	9876.46	5661.9	Peak Found	Peak Found	Peak Found	High	High	High	High	High	Peak Found	0.0001878	0.0003095	2.76	38.77
[K].EDALPGQKTEFK.[V]	1xBiotin [K8]	2	3	P35613	P35613 [180-191]	P35613 1xBiotin [K187]	Basigin [OS=Homo sapiens]	1	1588.77	0.795	1.073	0.99009	0.983361	10.34	8.39	118.3	87.6	94.1	14.97	0.48	6.56	14499.4	15455.8	19139.5	11455.7	11360.3	11454.5	12294.9	11598.8	13217.1	High	Peak Found	Peak Found	Peak Found	Peak Found	Peak Found	High	Peak Found	High	0.001089	0.005143	1.94	39.06
[K].AETNDSYHIILK.[-]	1xBiotin [K12]	2	9	Q12800-1	Q12800-1 [491-502]	Q12800-1 1xBiotin [K502]	Alpha-globin transcription factor CP2 [OS=Homo sapiens]	0	1629.79	0.795	1.08	0.99009	0.98465	26.14	31.48	118.5	87.3	94.2	10.36	10.74	22.56	62459.2	70824.1	57796.5	46065.5	45999.9	37971.3	60301.4	49668.3	38047.3	High	High	High	High	High	High	High	High	High	0.0001878	2.357e-06	3.63	46.12
[R].MLKEILK.[I]	1xBiotin [K3]	2	3	Q8IZH2-1	Q8IZH2-1 [1358-1364]	Q8IZH2-1 1xBiotin [K1360]	5'-3' exoribonuclease 1 [OS=Homo sapiens]	1	1100.62	0.794	1.108	0.99009	0.997617	24.83	32.13	119.5	85.6	94.9	9.31	12.59	21.98	19672.3	23066.2	23365.1	16566.8	13180.2	16516.8	18303.9	22271	14239.7	Peak Found	Peak Found	High	Peak Found	Peak Found	High	Peak Found	Peak Found	High	0.0012	0.005342	2.36	43.16
[K].VDKGVVPLAGTNGETTTQGLDGLSER.[C]	1xBiotin [K3]	2	5	P04075	P04075 [109-134]	P04075 1xBiotin [K111]	fructose-bisphosphate aldolase A [OS=Homo sapiens]	1	2840.41	0.793	1.052	0.99009	0.967516	96.59	96.59	145.9	75.1	79	72.99	45.07	70.94	26206	29563.5	3204.52	13493	14511.1	5364.28	23439.3	14192.7	3837.34	High	High	Peak Found	High	Peak Found	Peak Found	High	High	Not Found	0.0001878	8.763e-08	5.17	47.65
[R].AASIFGGAKPVDTAAR.[E]	1xBiotin [K9]	2	9	P23588	P23588 [357-372]	P23588 1xBiotin [K365]	eukaryotic translation initiation factor 4B [OS=Homo sapiens]	0	1757.9	0.793	0.896	0.99009	0.747648	10.49	12.29	109.3	102.1	88.7	9.6	11.3	5.98	9736.73	8592.45	8085.9	8041.29	6557.72	8025.21	7207.73	6409.34	6973.64	High	High	High	High	High	High	High	High	High	0.0001878	0.00129	2.15	43.67
[K].EKYIDQEELNK.[T]	1xBiotin [K2]	5	9	P07900; P08238; Q58FF8	P07900 [282-292]; P08238 [274-284]; Q58FF8 [196-206]	P07900 1xBiotin [K283]; P08238 1xBiotin [K275]; Q58FF8 1xBiotin [K197]	Heat shock protein HSP 90-alpha [OS=Homo sapiens] Heat shock protein HSP 90-beta [OS=Homo sapiens] Putative heat shock protein HSP 90-beta 2 [OS=Homo sapiens]	1	1634.77	0.792	0.968	0.99009	0.86599	5.78	13.43	116.9	90.3	92.8	3.74	11.69	13.67	35004.8	37726.5	36340.6	24390	28069.9	30865.7	28847.2	22978.3	29878.5	High	High	High	High	High	High	High	High	High	0.0001878	2.903e-05	2.83	37.22
[R].FENEKINVIAK.[N]	1xBiotin [K5]	2	1	Q9P2D0	Q9P2D0 [741-751]	Q9P2D0 1xBiotin [K745]	inhibitor of Bruton tyrosine kinase [OS=Homo sapiens]	1	1530.8	0.791	0.856	0.99009	0.725123	17.01	27.23	110.5	102.1	87.4	9.88	22.18	31.7	4704.82	5736.57	5314.69	3322.56	5135.09	4911.35	4646.57	4202.26	2401.81	Not Found	Peak Found	Peak Found	Not Found	Peak Found	High	Peak Found	Peak Found	Not Found	0.001771	0.01401	1.87	42.88
[K].SFNQKSVLITEDR.[V]	1xBiotin [K5]	3	3	P0CG31	P0CG31 [198-210]	P0CG31 1xBiotin [K202]	Putative zinc finger protein 286B [OS=Homo sapiens]	1	1762.88	0.79	0.39	0.99009	4.85943e-06	17.51	14.98	81.6	157.6	60.9	14.09	12.51	7.74	4803.65	3642.77	4549.13	8787.46	9731.9	7563	3394.52	3281.08	3795.39	Not Found	Not Found	Peak Found	High	High	High	Peak Found	Not Found	Not Found	0.0001878	6.591e-05	2.95	44.4
[K].AVGKVIPELNGK.[L]	1xBiotin [K4]	2	18	P04406-1	P04406-1 [216-227]	P04406-1 1xBiotin [K219]	glyceraldehyde-3-phosphate dehydrogenase [OS=Homo sapiens]	1	1450.81	0.789	1.037	0.99009	0.967516	13.91	12.84	117.7	89.5	92.8	10.61	15.35	2.24	51681.6	45665.6	56530.8	36153.4	39283.7	48345	40051.8	40752.2	41867.4	High	High	High	High	High	High	High	High	High	0.0001878	5.989e-06	2.76	43.34
[R].MTNEALHKGCSLKVLADSER.[Y]	1xBiotin [K8]; 1xCarbamidomethyl [C10]; 1xOxidation [M1]	3	5	AGIA-AirID-DCAF15_mutant	AGIA-AirID-DCAF15_mutant [910-929]	AGIA-AirID-DCAF15_mutant 1xBiotin [K917]	AGIA-AirID-DCAF15_mutant	2	2501.19	0.788	0.852	0.99009	0.491618	132.44	72.77	127.2	106.8	66	90.14	69.76	98.8	54622.6	30650.5	2151.33	25733.5	26058	3590.63	43056.3	15896	3058.88	High	High	Not Found	High	High	Not Found	Peak Found	Peak Found	Not Found	0.0001878	8.827e-05	2.66	38.97
[R].NEKLFYR.[IV]	1xBiotin [K3]	6	2	P23368-1	P23368-1 [92-98]	P23368-1 1xBiotin [K94]	NAD-dependent malic enzyme, mitochondrial [OS=Homo sapiens]	1	1195.59	0.788	1.076	0.99009	0.994736	75.83	60.1	119.1	87.2	93.8	55.04	69.86	36.37	4764.42	2058.22	7201.31	3488.21	1984.89	8021.07	5131.95	3753.29	2396.36	Not Found	Not Found	Peak Found	High	Not Found	High	Peak Found	Not Found	Not Found	0.001227	0.007094	1.95	40.33
[R].NIGGQIQEKVR.[Y]	1xBiotin [K9]	2	2	Q9H3U1	Q9H3U1 [134-144]	Q9H3U1 1xBiotin [K142]	Protein unc-45 homolog A [OS=Homo sapiens]	1	1467.77	0.787	1.062	0.99009	0.983361	16.08	16.46	120.3	85	94.7	13.27	18.7	8.02	11392.1	12627.5	9660.91	8049.18	10634.7	7599.19	8968.21	8071.95	9470.44	Peak Found	High	High	Peak Found	Peak Found	Peak Found	Peak Found	Peak Found	Peak Found	0.0001878	0.0008644	1.94	39.44
[K].ELLGKTSVR.[Q]	1xBiotin [K5]	2	8	P98171-1	P98171-1 [881-889]	P98171-1 1xBiotin [K885]	Rho GTPase-activating protein 4 [OS=Homo sapiens]	1	1228.67	0.787	1.082	0.99009	0.98465	32.89	34.49	119.3	86.8	93.9	13.31	3.53	25.38	22658.9	22000.8	27873.2	16470.7	17088	15925	13227.2	17828.2	22244.6	High	High	High	High	High	Peak Found	High	High	High	0.0001878	0.0005543	2.22	38.63
[R].SEAKESSPAWR.[T]	1xBiotin [K4]	1	6	Q92613	Q92613 [614-624]	Q92613 1xBiotin [K617]	protein jade-3 [OS=Homo sapiens]	1	1473.68	0.786	0.45	0.988519	8.55816e-06	55.13	68.4	102.1	117.7	80.2	68.45	44.41	56.3	9083.95	12462	1957.12	10468.5	19153.5	8547.75	2187.68	8616.15	7138.85	High	High	Not Found	High	High	Peak Found	High	High	Peak Found	0.0003031	0.001732	2.34	33.87
[R].LEQLKTHVQVIK.[R]	1xBiotin [K5]	8	2	Q8WUI4	Q8WUI4 [378-389]	Q8WUI4 1xBiotin [K382]	histone deacetylase 7 [OS=Homo sapiens]	1	1661.94	0.785	1.651	0.985875	0.191068	112.91	65.62	196.4	52.9	50.7	58.17	59.25	76.47	14877.1	16167.2	3854.9	2234.84	7603.27	4009.6	3838.45	12691.1	3690.76	High	Peak Found	Not Found	Not Found	Peak Found	Not Found	Not Found	High	Not Found	0.0001878	0.0001191	3.03	38.25
[R].GFPLIKTR.[D]	1xBiotin [K6]	4	5	Q5JTW2-1	Q5JTW2-1 [403-410]	Q5JTW2-1 1xBiotin [K408]	Centrosomal protein of 78 kDa [OS=Homo sapiens]	1	1157.65	0.785	1.036	0.985875	0.967516	11.38	10.41	113.1	91.5	95.4	13.2	5.2	7.87	18994.6	19149.2	23791.2	16847.8	15360.5	15478.9	16148.1	14908.9	17453.3	High	High	High	Peak Found	High	High	Peak Found	Peak Found	Peak Found	0.002455	0.02086	1.57	45.11
[R].AHSFTSKGPGPLLPPPPPK.[H]	1xBiotin [K7]	3	36	P78314	P78314 [223-241]	P78314 1xBiotin [K229]	SH3 domain-binding protein 2 [OS=Homo sapiens]	1	2151.14	0.785	1.028	0.985875	0.960994	44.37	34.15	121.5	95.1	83.4	51.76	42.33	41.59	101660	89441.2	30250	70024.6	77608.1	30725.4	79767	61394.3	32135.9	High	High	High	High	High	High	High	High	High	0.0001878	2.4e-08	5.09	41.7
[-].MALKVATVAGSAAK.[A]	1xBiotin [K4]; 1xMet-loss+Acetyl [N-Term]	2	8	P51553-1	P51553-1 [1-14]	P51553-1 1xBiotin [K4]; 1xMet-loss+Acetyl [N-Term]	isocitrate dehydrogenase [NAD] subunit gamma, mitochondrial [OS=Homo sapiens]	1	1454.8	0.785	1.026	0.985875	0.960169	13.29	16.37	121.6	83.4	95	14.95	8.81	9.88	18533	24305	24363.8	15694.4	16677.3	18635.6	18996.8	15973.1	19116.5	High	High	High	High	High	Peak Found	High	High	High	0.0001878	4.672e-05	2.72	50.62
[R].EHVLKQLER.[V]	1xBiotin [K5]	3	39	AGIA-AirID-DCAF15_mutant	AGIA-AirID-DCAF15_mutant [369-377]	AGIA-AirID-DCAF15_mutant 1xBiotin [K373]	AGIA-AirID-DCAF15_mutant	1	1377.73	0.784	1.132	0.985875	0.994736	17	19.2	121.1	83.9	95	3.37	11.15	17.83	1.771e+07	1.6582e+07	1.73809e+07	1.28227e+07	1.20357e+07	1.02718e+07	1.07173e+07	1.53949e+07	1.36301e+07	High	High	High	High	High	High	High	High	High	0.0001878	7.451e-05	2.86	33.5
[K].GMKVEVLNSDAVLPSR.[V]	1xBiotin [K3]; 1xOxidation [M2]	3	1	Q969R5-1	Q969R5-1 [213-228]	Q969R5-1 1xBiotin [K215]	Lethal(3)malignant brain tumor-like protein 2 [OS=Homo sapiens]	1	1956.99	0.784	1.291	0.985875	0.900708	17.17	24.28	125.4	76.2	98.4	9.74	27.06	15.59	3892.43	4402.16	4731.45	2056.81	3542.2	2673.39	4017.34	2936.05	3451.99	Not Found	High	Not Found	Not Found	Peak Found	Not Found	Not Found	Not Found	Not Found	0.002951	0.02668	1.62	44.22
[K].QEEKIHKK.[L]	1xBiotin [K4]	1	1	Q92628	Q92628 [145-152]	Q92628 1xBiotin [K148]	Uncharacterized protein KIAA0232 [OS=Homo sapiens]	2	1265.67	0.784	1.12	0.985875	0.998079	21.14	9.52	120.7	84.6	94.7	26.69	8.83	6.44	10912.9	16588.9	18954.5	10402.4	11618.6	12415.8	13729.9	13007.8	12068.5	Peak Found	Peak Found	High	Peak Found	Peak Found	Peak Found	Peak Found	Peak Found	Peak Found	0.001227	0.007008	2.39	29.8
[R].LIGDAAKNQVALNPQNTVFDAK.[R]	1xBiotin [K7]	2	4	P0DMV8	P0DMV8 [50-71]	P0DMV8 1xBiotin [K56]	heat shock 70 kDa protein 1A [OS=Homo sapiens]	1	2553.31	0.784	1.093	0.985875	0.998079	61.17	38.24	109.8	104.2	86	75.17	15.93	43.61	12346.2	3193.11	4352.02	4206.63	3117.89	4132.53	6851.35	3407.5	3411.48	High	High	Not Found	High	Not Found	Not Found	High	Not Found	Not Found	0.0001878	2.339e-05	3.98	48.76
[K].SKMIYASSK.[D]	1xBiotin [K2]	5	2	P23528; P60981-1	P23528 [113-121]; P60981-1 [113-121]	P23528 1xBiotin [K114]; P60981-1 1xBiotin [K114]	Cofilin-1 [OS=Homo sapiens] Destrin [OS=Homo sapiens]	1	1240.61	0.783	0.759	0.985875	0.201509	113.33	76.39	106.3	110.5	83.2	78.56	72.43	58.76	17637.4	4155.25	32656.4	18344	2243.74	19894	13809.2	15090	3510.87	Peak Found	Not Found	Peak Found	High	Not Found	High	Peak Found	Peak Found	Not Found	0.0001878	0.0005271	2.47	33.92
[R].LCGLKVEVDMEK.[I]	1xBiotin [K5]; 1xCarbamidomethyl [C2]; 1xOxidation [M10]	6	1	Q969G3	Q969G3 [273-284]	Q969G3 1xBiotin [K277]	SWI/SNF-related matrix-associated actin-dependent regulator of chromatin subfamily E member 1 [OS=Homo sapiens]	1	1662.79	0.783	0.708	0.985875	0.0897586	28.14	24.78	93.2	121.1	85.7	33.56	4.16	19.44	15893.9	26680.6	15138.1	22124.7	20554.1	20655.4	17551.1	11848.2	14618.2	Peak Found	High	Peak Found	Peak Found	Peak Found	Peak Found	Peak Found	Peak Found	Peak Found	0.001384	0.01097	1.49	41.68
[K].NMVKSADGVIVSGVK.[D]	1xBiotin [K4]; 1xOxidation [M2]	2	4	Q9UNH7-1	Q9UNH7-1 [190-204]	Q9UNH7-1 1xBiotin [K193]	Sorting nexin-6 [OS=Homo sapiens]	1	1745.89	0.782	0.986	0.985875	0.942533	50.66	50.66	116.5	92.4	91.1	12.06	17.65	58.12	6380.07	7164.69	8118.63	4203.04	5682.05	5919.51	5603.37	2197.66	8511.91	High	High	High	Peak Found	Peak Found	Peak Found	Peak Found	High	Peak Found	0.0001878	5.709e-05	2.68	38.92
[K].ENKTIVFVETK.[R]	1xBiotin [K3]	2	8	P17844	P17844 [341-351]	P17844 1xBiotin [K343]	probable ATP-dependent RNA helicase DDX5 [OS=Homo sapiens]	1	1533.8	0.782	1.076	0.985875	0.983361	4.65	11.85	121.8	85.8	92.3	2.27	16.64	2.96	14552.2	14439.1	13941.1	12841.4	9418.64	10171.3	11485.9	10895.8	10941.8	High	High	High	Peak Found	High	High	High	High	High	0.0001878	0.0001418	2.53	44.4
[R].IKINQIQMK.[E]	1xBiotin [K2]	5	4	Q13620-1; Q13619-1	Q13620-1 [803-811]; Q13619-1 [667-675]	Q13620-1 1xBiotin [K804]; Q13619-1 1xBiotin [K668]	Isoform 2 of Cullin-4B [OS=Homo sapiens] cullin-4A [OS=Homo sapiens]	1	1341.74	0.782	0.85	0.985875	0.486004	22.77	1.4	112.2	101.5	86.4	17.37	8.69	8.79	11315.4	9042.55	12866.7	10236	10187.6	11829.1	8619.94	8716.93	10055.5	High	High	High	High	Peak Found	Peak Found	Peak Found	Peak Found	Peak Found	0.0001878	0.0007436	2.1	39.43
[K].SAFKVQNATTK.[G]	1xBiotin [K4]	2	15	Q9Y5V3	Q9Y5V3 [76-86]	Q9Y5V3 1xBiotin [K79]	Melanoma-associated antigen D1 [OS=Homo sapiens]	1	1420.73	0.782	1.058	0.985875	0.9779	27.5	32.44	123.4	77.1	99.5	20.56	22.99	13.51	112925	139732	170932	83378.4	87347.4	124385	88252.4	112685	112767	High	High	High	High	High	High	High	High	High	0.0001878	1.059e-05	3.7	32.72
[-].MKVASGSTATAAAGPSCALK.[A]	1xAcetyl [N-Term]; 1xBiotin [K2]; 1xCarbamidomethyl [C17]	2	3	P41134	P41134 [1-20]	P41134 1xAcetyl [N-Term]; 1xBiotin [K2]	DNA-binding protein inhibitor ID-1 [OS=Homo sapiens]	1	2147.03	0.781	1.072	0.985875	0.994736	8.32	7.88	119.5	87.1	93.4	3.35	9.8	12.83	7055.35	6836.21	7309.78	5896.72	5143.1	4898.06	6624.9	5218.46	5511.36	High	High	Peak Found	Peak Found	Peak Found	Peak Found	Peak Found	Peak Found	High	0.001572	0.01346	1.54	43.91
[R].FKEPLPEYVR.[L]	1xBiotin [K2]	1	13	Q9ULX3	Q9ULX3 [55-64]	Q9ULX3 1xBiotin [K56]	RNA-binding protein NOB1 [OS=Homo sapiens]	1	1503.77	0.78	1.175	0.985875	0.97723	30.22	24.32	128.3	78.9	92.7	25.14	25.01	10.25	68021.5	69412.8	42609	41846	57803.2	35949.4	54150.7	49154.2	44079.2	High	High	High	High	High	High	High	High	Peak Found	0.0001878	0.000481	2.41	44.72
[K].LKVINLSDNR.[L]	1xBiotin [K2]	9	7	Q96RT1	Q96RT1 [370-379]	Q96RT1 1xBiotin [K371]	Erbin [OS=Homo sapiens]	1	1397.76	0.78	1.205	0.985875	0.964898	11.23	11.13	129	77.6	93.5	6.88	14.54	8.74	37058.7	35973.9	32434.8	21641.8	20130.1	26463.4	25292.4	29721.1	26076.4	High	High	High	High	High	High	High	Peak Found	Peak Found	0.0001878	0.0002351	2.24	42.44
[R].TSPALKTTR.[L]	1xBiotin [K6]	2	4	Q5SW79-1	Q5SW79-1 [1259-1267]	Q5SW79-1 1xBiotin [K1264]	Centrosomal protein of 170 kDa [OS=Homo sapiens]	1	1200.64	0.78	1.105	0.985875	0.995343	18.55	24.08	112	88.2	99.8	10.97	20.96	12.39	19931.5	20427.5	24249.5	13475.2	16088.3	20387.1	14886.7	18908.3	18205.8	High	High	High	Peak Found	Peak Found	Peak Found	Peak Found	Peak Found	High	0.0001878	0.001143	1.99	29.86
[K].EQQKGVQPLTFG.[-]	1xBiotin [K4]	1	9	Q96BR5	Q96BR5 [220-231]	Q96BR5 1xBiotin [K223]	Cytochrome c oxidase assembly factor 7 [OS=Homo sapiens]	1	1557.77	0.779	0.939	0.985875	0.78798	11.87	9.03	115.8	95	89.2	7.78	3.09	8.91	203895	238251	220219	179446	189812	180677	169687	158851	189206	High	High	High	High	High	High	High	High	High	0.001227	0.007734	2.56	47.73
[R].AKLISLPTSK.[N]	1xBiotin [K2]	2	5	P54278	P54278 [765-774]	P54278 1xBiotin [K766]	Mismatch repair endonuclease PMS2 [OS=Homo sapiens]	1	1283.74	0.778	1.218	0.985875	0.960169	22.35	24.95	121.8	83.5	94.8	10.28	11.69	31.53	5578.51	6786.12	5897.14	4043	3362.68	4221.31	4590.53	7203.27	4094.82	High	High	Peak Found	High	High	Peak Found	Peak Found	High	Peak Found	0.0001878	0.0001601	2.56	43.67
[K].YCRPESQEHPEADPGSAAPYLKTK.[F]	1xBiotin [K]; 1xCarbamidomethyl [C2]	2	15	P40763	P40763 [686-709]	P40763 1xBiotin [K]	Signal transducer and activator of transcription 3 [OS=Homo sapiens]	1	2957.36	0.778	0.999	0.985875	0.918779	9.83	37.33	117.3	91.4	91.3	36.33	30.48	39.73	143255	146315	69513.5	111584	119597	64090.1	111508	119424	51125.4	High	High	High	High	High	High	High	High	Peak Found	0.0001878	9.185e-06	4.19	34.63
[K].VAGGAGGGVSKPHAKLILAGGGGGGK.[A]	1xBiotin [K15]	1	18	Q06945	Q06945 [203-228]	Q06945 1xBiotin [K217]	transcription factor SOX-4 [OS=Homo sapiens]	1	2399.3	0.778	0.917	0.985875	0.72481	17.76	8.26	118.7	94.9	86.4	16.61	5.3	5.78	102594	102469	75619.5	86300.1	81935.2	77611.4	74568.2	79817.5	71191.9	High	High	High	High	High	High	High	High	High	0.0001878	1.857e-10	4.51	34.66
[R].VMEHDGQSLVKSTIFISPSSVK.[K]	1xBiotin [K11]	3	3	P28290	P28290 [787-808]	P28290 1xBiotin [K797]	Sperm-specific antigen 2 [OS=Homo sapiens]	1	2615.32	0.777	1.258	0.985875	0.904094	119.08	95.07	125.3	77.4	97.4	121.28	71.41	115.23	32406.2	5685.55	2518.4	9789.79	3512.24	2824.1	22456.7	2119.39	4419.54	High	Peak Found	Not Found	High	Not Found	Not Found	High	Not Found	Not Found	0.0001878	1.859e-06	3.18	49.1
[K].IAGMSQKTVTITK.[E]	1xBiotin [K7]	1	9	Q9NS91	Q9NS91 [364-376]	Q9NS91 1xBiotin [K370]	E3 ubiquitin-protein ligase RAD18 [OS=Homo sapiens]	1	1603.85	0.777	1.058	0.985875	0.9779	19.12	22.14	124.2	79.3	96.5	20.71	12.52	16.96	10531.7	16064	14228.6	9088.28	8927.66	11109.5	8410.23	11758.8	11055.6	High	High	High	High	High	High	High	High	High	0.0001878	4.831e-06	3.19	39.34
[K].IISKIENHEGVR.[R]	1xBiotin [K4]	3	7	P14618	P14618 [267-278]	P14618 1xBiotin [K270]	Pyruvate kinase PKM [OS=Homo sapiens]	1	1620.85	0.777	0.961	0.985875	0.848718	13.82	10.6	114.1	97.2	88.7	14.43	13.93	10.88	23386.5	25566.7	19128.9	19926.5	20249.6	15611.1	15664.7	19468.8	18169.7	High	High	High	High	High	High	Peak Found	Peak Found	High	0.0001878	0.0006679	2.81	34.44
[K].NLKLGIHEDSTNR.[R]	1xBiotin [K3]	1	1	P08238	P08238 [436-448]	P08238 1xBiotin [K438]	Heat shock protein HSP 90-beta [OS=Homo sapiens]	1	1722.86	0.777	0.859	0.985875	0.623168	29.32	28.33	117.1	105.3	77.6	14.47	26.68	26.07	9788.94	7307.08	8752.28	7866.74	5954.98	10224	5799.04	5674.14	8783.34	High	Peak Found	Peak Found	Peak Found	Peak Found	Peak Found	Peak Found	Peak Found	Peak Found	0.001384	0.01065	1.68	35.87
[K].ITKPGSIDSNNQLFAPGGR.[L]	1xBiotin [K3]	8	3	Q04637	Q04637 [1072-1090]	Q04637 1xBiotin [K1074]	eukaryotic translation initiation factor 4 gamma 1 [OS=Homo sapiens]	0	2198.1	0.776	0.856	0.985875	0.614853	73.41	78.06	141.1	85.6	73.3	48.32	60.49	30.76	10139.2	10287.6	3531.11	6148.86	9386.31	2231.92	7985.18	5263.74	4525.22	High	Peak Found	Not Found	High	High	Not Found	Peak Found	Peak Found	Not Found	0.0001878	7.584e-05	2.99	45.1
[K].LSEFKLETR.[G]	1xBiotin [K5]	1	1	Q8IV48	Q8IV48 [88-96]	Q8IV48 1xBiotin [K92]	3'-5' exoribonuclease 1 [OS=Homo sapiens]	1	1348.69	0.776	0.854	0.985875	0.497438	16.09	24.16	107.3	109	83.6	16.61	23.12	8.09	11662.3	15050.3	11207.3	7674.85	11846.4	11889.9	10153.5	8698.66	9086.47	High	Peak Found	Peak Found	Peak Found	Peak Found	Peak Found	Peak Found	Peak Found	Peak Found	0.0001878	0.001042	1.95	41.71
[K].NVGKVLLVPGPEK.[E]	1xBiotin [K4]	3	6	Q99536	Q99536 [379-391]	Q99536 1xBiotin [K382]	Synaptic vesicle membrane protein VAT-1 homolog [OS=Homo sapiens]	1	1575.89	0.775	1.071	0.985875	0.983361	16.64	12.32	121.7	84.1	94.2	5.98	11.37	11.74	17503.5	19418.6	19484.9	13426.6	12964	15946.2	13524.6	15042.5	17083.6	High	High	High	High	High	High	Peak Found	Peak Found	Peak Found	0.0001878	0.0001498	2.44	45.91
[K].ETQKSIYYITGESK.[E]	1xBiotin [K4]	1	9	P08238	P08238 [478-491]	P08238 1xBiotin [K481]	Heat shock protein HSP 90-beta [OS=Homo sapiens]	1	1872.9	0.774	0.934	0.985875	0.767927	23.8	24.15	106.5	95.3	98.2	21.69	16.51	17.29	12120.7	13052.6	17923.3	10310.4	14238.1	11676.3	13305	12036.4	9382.6	High	High	High	High	High	High	High	High	High	0.0001878	7.912e-05	2.72	43.2
[K].AGAVEKGVPLYR.[H]	1xBiotin [K6]	2	9	P06733-1	P06733-1 [121-132]	P06733-1 1xBiotin [K126]	alpha-enolase [OS=Homo sapiens]	1	1485.79	0.774	0.9	0.985875	0.667712	12.78	13.29	114.5	97.6	87.8	5.97	8.3	10.28	42733.1	38875.4	43538	39921.9	33844.8	36422.7	30075.8	32771.2	36860.8	High	High	High	High	High	High	High	High	High	0.0001878	7.901e-06	3.63	40.71
[R].KTPSVSLTSVHPDLMK.[I]	1xBiotin [K1]; 1xOxidation [M15]	1	12	P86790	P86790 [396-411]	P86790 1xBiotin [K396]	Vacuolar fusion protein CCZ1 homolog B [OS=Homo sapiens]	1	1982.01	0.773	0.837	0.985875	0.444326	21.28	24.85	111.7	101.9	86.4	5.91	29.62	33.81	34652.4	34054	30988.4	19753.4	36730.1	31061.2	30750.6	26336.3	15000.9	High	High	High	High	High	High	High	High	High	0.0001878	1.017e-06	3.79	39.7
[R].TPKIVSGK.[DV]	1xBiotin [K3]	5	9	P00338-1	P00338-1 [74-81]	P00338-1 1xBiotin [K76]	L-lactate dehydrogenase A chain [OS=Homo sapiens]	1	1055.59	0.773	1.005	0.985875	0.928528	28.79	13.82	109.9	97.5	92.6	20.46	18.61	19.99	21374.4	25432	32029.3	22575.5	16387.4	23528.8	16464.4	21435.9	24762.4	Peak Found	Peak Found	High	High	High	High	High	High	High	0.0001878	0.0004783	2.58	29.38
[R].KSVSPSK.[T]	1xBiotin [K1]	3	8	Q8NCD3-1	Q8NCD3-1 [554-560]	Q8NCD3-1 1xBiotin [K554]	Holliday junction recognition protein [OS=Homo sapiens]	1	958.503	0.773	1.065	0.985875	0.982347	24.39	26.38	120.1	87.1	92.8	32.84	25.21	11.11	31327	36237.8	57015.6	26284.9	24507.6	38268.9	27996.3	27605	33508.2	High	High	Peak Found	High	High	High	High	High	High	0.0004423	0.003528	2.28	22.3
[R].LKLEHPK.[S]	1xBiotin [K2]	2	4	Q9P0J1	Q9P0J1 [325-331]	Q9P0J1 1xBiotin [K326]	[Pyruvate dehydrogenase [acetyl-transferring]]-phosphatase 1, mitochondrial [OS=Homo sapiens]	1	1090.61	0.772	1.116	0.985875	0.998079	29.04	28.4	125.7	77.3	97	28.09	22.05	14.66	16342.1	24906.2	29345.3	14392.8	21291	15304.8	19217.2	16069.5	21615.2	Peak Found	High	Peak Found	Peak Found	High	Peak Found	High	High	Peak Found	0.0003031	0.002957	2.39	26.56
[R].ELVDLKIIWNK.[T]	1xBiotin [K6]	1	8	O14562	O14562 [84-94]	O14562 1xBiotin [K89]	Ubiquitin domain-containing protein UBFD1 [OS=Homo sapiens]	1	1596.88	0.771	1.089	0.985875	0.990146	124.68	88.61	121	85.7	93.3	108.75	64.57	126.36	38598.3	9238.66	3800.4	15037.9	6544.98	4455.98	44802.1	7126.46	2867.36	High	High	Not Found	High	High	Not Found	High	High	Not Found	0.0001878	1.678e-05	3.64	58.28
[K].YKWILGEEPVEK.[R]	1xBiotin [K2]	3	6	Q8TE76	Q8TE76 [564-575]	Q8TE76 1xBiotin [K565]	MORC family CW-type zinc finger protein 4 [OS=Homo sapiens]	1	1716.87	0.771	1.437	0.985875	0.609862	77.89	66.82	144.9	63.6	91.4	55.73	35.43	56.27	12280.5	8586.64	3334.58	6553.41	3770.42	3632.15	9469.47	5417.2	2866.6	High	High	Peak Found	High	High	Not Found	High	High	Not Found	0.0001878	9.972e-05	2.5	50.71
[R].GGSKSLLPDFLQTPK.[E]	1xBiotin [K4]	1	3	P54132	P54132 [102-116]	P54132 1xBiotin [K105]	Bloom syndrome protein [OS=Homo sapiens]	1	1813.95	0.771	1.025	0.985875	0.960926	84.77	60.72	113	92.3	94.7	60.97	29.51	65.68	13329.2	5708.22	4506.67	7420.1	4664.51	4522.29	10270.6	4782.9	2738.07	High	Peak Found	Not Found	High	Not Found	Not Found	High	Not Found	Not Found	0.0001878	0.0008847	1.62	55.39
[K].DLEEDHACIPIKK.[S]	1xBiotin [K12]; 1xCarbamidomethyl [C8]	1	8	P13639	P13639 [560-572]	P13639 1xBiotin [K571]	Elongation factor 2 [OS=Homo sapiens]	1	1793.86	0.77	0.94	0.985875	0.8249	13.92	9.39	117.9	93.9	88.2	10.95	2.94	7.93	12059.2	9693.05	11282.4	8643.62	8983.96	9160.82	8443.63	9284.31	7940.89	High	High	High	High	High	High	High	Peak Found	High	0.0001878	2.521e-05	3.02	39.24
[R].VTGTNKGISPVPINLR.[V]	1xBiotin [K6]	9	33	P50570-1	P50570-1 [108-123]	P50570-1 1xBiotin [K113]	Dynamin-2 [OS=Homo sapiens]	1	1892.04	0.769	0.908	0.985875	0.694454	15.88	23.9	120.3	87.1	92.6	26.84	19.78	20.09	278933	308817	178060	201905	244705	164222	214600	218633	149163	High	High	High	High	High	High	High	High	High	0.0001878	2.444e-08	4.27	45.81
[R].TANPSKTIDLGAAAHYTGDK.[A]	1xBiotin [K6]	3	3	Q14677-1	Q14677-1 [278-297]	Q14677-1 1xBiotin [K283]	Clathrin interactor 1 [OS=Homo sapiens]	1	2257.09	0.768	1.819	0.985875	0.0571404	55.22	80.47	145.8	42.2	112	41.63	78.55	58.88	18608.3	17771.1	7634.65	2349.49	12464.1	5138.63	13656.1	18156.4	4274.63	Peak Found	High	Peak Found	Not Found	High	Peak Found	Peak Found	High	Peak Found	0.0001878	1.621e-05	3.5	40.83
[R].IISVTPVKNIDPVK.[N]	1xBiotin [K8]	1	5	Q29RF7-1	Q29RF7-1 [1204-1217]	Q29RF7-1 1xBiotin [K1211]	Sister chromatid cohesion protein PDS5 homolog A [OS=Homo sapiens]	1	1749	0.768	0.375	0.985875	4.85943e-06	70.24	27.56	65	167.4	67.6	64.74	37.78	34.73	2880.37	9530.95	4045.46	13310.9	10410.6	5906.91	2213.23	4205.68	4583.98	High	Peak Found	Not Found	High	High	High	High	Not Found	Not Found	0.0001878	0.0007706	2.37	47.25
[K].AAFKSQNATPK.[G]	1xBiotin [K4]	2	10	Q9Y5V3	Q9Y5V3 [110-120]	Q9Y5V3 1xBiotin [K113]	Melanoma-associated antigen D1 [OS=Homo sapiens]	1	1388.7	0.767	0.989	0.985875	0.907873	21.78	14.34	107.3	96.9	95.8	20.94	8.97	15.42	30575.3	27665.8	40831.4	23543.3	27625	27625.4	21231.2	28688.8	27321.5	High	High	High	High	High	High	High	High	High	0.0001878	0.0006496	1.89	29.67
[-].MASSSGSKAEFIVGGK.[Y]	1xBiotin [K8]; 1xMet-loss+Acetyl [N-Term]	3	12	P48729-1	P48729-1 [1-16]	P48729-1 1xBiotin [K8]; 1xMet-loss+Acetyl [N-Term]	Casein kinase I isoform alpha [OS=Homo sapiens]	1	1692.83	0.767	1.069	0.985875	0.983361	13.98	13.98	115.5	89.2	95.4	11.92	10.74	9.06	20526	25376.2	21054.3	14668.9	18180.8	16262.5	17390.1	18893.3	15750.1	High	High	High	High	High	High	High	High	High	0.0001878	2.299e-06	3.28	47.87
[K].AVKSSEHINEGETAMLVCK.[S]	1xBiotin [K3]; 1xCarbamidomethyl [C18]	4	3	P35613	P35613 [225-243]	P35613 1xBiotin [K227]	Basigin [OS=Homo sapiens]	1	2329.1	0.767	1.326	0.985875	0.820267	36.4	44.17	129.5	73.3	97.2	33.07	38.15	13.52	7338.06	7713.75	3918.35	2978.27	6354.98	4150.22	5918.03	5504.83	4519.94	High	High	Peak Found	Not Found	High	Peak Found	Peak Found	Peak Found	Not Found	0.0001878	4.39e-06	3.58	37.84
[K].GGVGKLVTLR.[N]	1xBiotin [K5]	3	1	Q8IX01-1	Q8IX01-1 [239-248]	Q8IX01-1 1xBiotin [K243]	SURP and G-patch domain-containing protein 2 [OS=Homo sapiens]	1	1225.71	0.767	0.796	0.985875	0.31553	7.79	7.39	110	105.8	84.2	19.6	9.45	4.2	29179.5	28241	19988.1	28353.2	27144.7	23563.6	20580.6	22381.2	21606.6	Peak Found	Peak Found	High	Peak Found	Peak Found	Peak Found	Peak Found	Peak Found	Peak Found	0.0003031	0.00261	2.3	43.7
[R].LTKITKPGSIDSNNQLFAPGGR.[L]	1xBiotin [K3]	8	2	Q04637	Q04637 [1069-1090]	Q04637 1xBiotin [K1071]	eukaryotic translation initiation factor 4 gamma 1 [OS=Homo sapiens]	1	2540.33	0.767	0.787	0.985875	0.524246	38.58	34.33	109.3	108.7	82	39.78	13.58	35.3	6780.22	3101.25	4283.97	4261.21	3460.04	4523.79	5199.19	3214.46	2723.83	High	Not Found	Not Found	High	Peak Found	Not Found	Peak Found	Not Found	Not Found	0.0001878	0.0009547	3.35	42.58
[R].IGAFGYMECSAKTK.[D]	1xBiotin [K]; 1xCarbamidomethyl [C9]	1	8	P61586	P61586 [151-164]	P61586 1xBiotin [K]	Transforming protein RhoA [OS=Homo sapiens]	1	1788.81	0.767	1.029	0.985875	0.967516	14.46	26.16	118.5	86.2	95.3	6.02	23.36	13.85	10570.9	9376.16	9898.83	7200.87	9561.6	6076.86	8104.67	7965.8	6254.73	High	High	High	High	High	High	High	High	Peak Found	0.0001878	3.575e-07	4.03	43.98
[R].MQKEITALAPSTMK.[I]	1xBiotin [K3]	7	9	P60709; P68133	P60709 [313-326]; P68133 [315-328]	P60709 1xBiotin [K315]; P68133 1xBiotin [K317]	Actin, cytoplasmic 1 [OS=Homo sapiens] Actin, alpha skeletal muscle [OS=Homo sapiens]	1	1774.89	0.766	1.002	0.985875	0.923018	21.11	10.12	118.6	90.6	90.8	19.74	10.65	6.21	17125	21111.8	14235.7	13088.8	15160.1	12385.6	14158.7	13120.1	12532.4	High	High	High	High	High	High	High	High	High	0.0001878	5.023e-07	3.8	44.92
[R].VESKTVIVTPSQR.[D]	1xBiotin [K4]	2	2	Q16822-1	Q16822-1 [105-117]	Q16822-1 1xBiotin [K108]	Phosphoenolpyruvate carboxykinase [GTP], mitochondrial [OS=Homo sapiens]	1	1669.89	0.766	0.958	0.985875	0.918779	38.08	39.47	107.6	90.7	101.7	17.21	16.88	44.65	5127.53	4699.85	6491.97	4321.39	5190.01	3709.9	4971.65	1891.81	4843.35	Peak Found	Peak Found	High	Peak Found	High	Peak Found	Peak Found	Not Found	Peak Found	0.0008313	0.004785	1.79	37.38
[R].SGKYDLDFK.[S]	1xBiotin [K3]	2	18	P06733-1	P06733-1 [254-262]	P06733-1 1xBiotin [K256]	alpha-enolase [OS=Homo sapiens]	1	1298.61	0.765	1.077	0.985875	0.983361	5.38	8.12	121.2	86.1	92.7	4.36	6.39	0.69	235797	223973	244348	167503	158803	180247	180872	178563	180480	High	High	High	High	High	High	High	High	High	0.0001878	4.625e-05	2.83	43.38
[R].MDCKGLEAVR.[R]	1xBiotin [K4]; 1xCarbamidomethyl [C3]	1	1	P28340	P28340 [824-833]	P28340 1xBiotin [K827]	DNA polymerase delta catalytic subunit [OS=Homo sapiens]	1	1404.64	0.765	1.106	0.985875	0.995343	17.62	17.22	122.9	88.9	88.2	6.97	9.55	15.52	14904.2	13771.5	15835.4	11527.8	9521.69	10773.1	10532.2	13744.4	10696.7	High	Peak Found	Peak Found	Peak Found	Peak Found	Peak Found	Peak Found	Peak Found	Peak Found	0.0001878	2.94e-05	2.71	37.66
[R].LLVGKSASVDAEK.[S]	1xBiotin [K5]	5	9	Q13620-1; Q13619-1	Q13620-1 [597-609]; Q13619-1 [461-473]	Q13620-1 1xBiotin [K601]; Q13619-1 1xBiotin [K465]	Isoform 2 of Cullin-4B [OS=Homo sapiens] cullin-4A [OS=Homo sapiens]	1	1542.82	0.765	0.878	0.985875	0.583126	23.38	22.51	112.9	100.7	86.3	33.71	16.25	26.98	47779.2	56726.1	89137.1	45954.4	50616.3	62667.2	40333.8	43378.9	64848.5	High	High	High	High	High	High	High	High	High	0.0001878	2.465e-06	3.3	38.29
[R].LKIVGTR.[V]	1xBiotin [K2]	1	3	P62487	P62487 [145-151]	P62487 1xBiotin [K146]	DNA-directed RNA polymerase II subunit rpb7 [OS=Homo sapiens]	1	1012.6	0.764	0.889	0.985875	0.623168	24.18	13.58	111.6	103.1	85.3	19.53	12.88	5.44	20056.3	25679.2	29866.8	18961.4	23720.7	24111.9	19436.6	19627.3	21425.5	High	High	Peak Found	Peak Found	Peak Found	Peak Found	Peak Found	Peak Found	High	0.001227	0.006752	2.21	35.26
[R].RPSAKSTMPTSLPNLAK.[E]	1xBiotin [K5]	1	5	Q04721	Q04721 [2105-2121]	Q04721 1xBiotin [K2109]	Neurogenic locus notch homolog protein 2 [OS=Homo sapiens]	1	2025.06	0.763	1.108	0.985875	0.996247	43.93	63.76	135.1	78.2	86.7	43.71	67.26	47.93	12843.1	11786.1	4914.52	11926.5	6820.17	2437.22	10806.8	7556.94	3748.56	High	High	Peak Found	High	High	Not Found	High	Peak Found	Not Found	0.0001878	0.0003962	3.08	40.64
[K].AYDKAVASFK.[H]	1xBiotin [K4]	4	16	Q16637	Q16637 [42-51]	Q16637 1xBiotin [K45]	Survival motor neuron protein [OS=Homo sapiens]	1	1325.66	0.762	1.183	0.985875	0.967516	8.95	10.05	122	81.5	96.4	11.38	10.03	4.04	136162	133800	163384	80768.7	91000.8	98802.3	101996	110465	107621	High	High	High	High	High	High	High	High	High	0.0001878	3.463e-05	3.16	39.06
[R].GAPLAKVVFR.[D]	1xBiotin [K6]	1	14	P62917	P62917 [55-64]	P62917 1xBiotin [K60]	60S ribosomal protein L8 [OS=Homo sapiens]	1	1283.73	0.762	0.929	0.985875	0.754188	4.24	8.08	116.5	94.8	88.8	8.69	4.02	8.28	27929.2	27152.6	23648.4	21067.1	22090.2	22827.6	20696.3	21202.8	18114	High	High	High	High	High	High	High	High	High	0.0001878	8.683e-05	2.68	47.94
[K].ISGLKTSMAEGER.[K]	1xBiotin [K5]	1	9	Q9Y2S0-1	Q9Y2S0-1 [11-23]	Q9Y2S0-1 1xBiotin [K15]	DNA-directed RNA polymerases I and III subunit RPAC2 [OS=Homo sapiens]	1	1604.78	0.762	1.003	0.985875	0.923018	10.84	16.25	120.1	92.8	87.1	3.98	10.35	18.25	22601	23912.9	24423.2	17176.2	21022.7	18482.4	17223.9	17344.8	23391.7	High	High	High	High	High	High	High	High	High	0.0001878	2.566e-05	2.67	38.87
[RK].DAFPVAGQKLIYAGK.[I]	1xBiotin [K9]	4	3	P54727	P54727 [37-51]	P54727 1xBiotin [K45]	UV excision repair protein RAD23 homolog B [OS=Homo sapiens]	1	1803.95	0.762	0.966	0.985875	0.941361	49.55	10.12	116.6	94.6	88.8	51.88	29.08	4.28	7717.5	5784.32	2318.13	4873.29	4694.4	2725.78	4349.15	4406.09	4706.94	High	High	Not Found	Peak Found	High	Peak Found	Peak Found	Peak Found	Not Found	0.0001878	0.00033	2.12	50.45
[R].APFDLFENKK.[K]	1xBiotin [K]	2	10	P08238	P08238 [339-348]	P08238 1xBiotin [K]	Heat shock protein HSP 90-beta [OS=Homo sapiens]	1	1434.71	0.761	1.259	0.985875	0.90347	21.25	21.25	135.5	72.8	91.7	30.52	22.61	26.8	47906.8	48683.1	26599.1	29412.6	25743.4	18502.7	37061.3	32414.6	21285.1	High	High	High	High	High	High	High	High	High	0.0001878	3.089e-05	2.75	50.84
[R].KGSVVNVNPTNTR.[A]	1xBiotin [K1]	5	7	Q8N4C8-1	Q8N4C8-1 [991-1003]	Q8N4C8-1 1xBiotin [K991]	Misshapen-like kinase 1 [OS=Homo sapiens]	1	1611.83	0.761	1.146	0.985875	0.983361	41.61	34.75	123.7	82.2	94.1	12.63	13.58	29.99	7698.86	7601.45	9453.1	4148.42	5422.71	5114.44	5859.82	4486.45	8145.75	Peak Found	High	High	High	High	High	Peak Found	High	High	0.0001878	2.919e-05	2.41	33.64
[K].FQKTSTGAVR.[M]	1xBiotin [K3]	1	7	Q6P158-1	Q6P158-1 [1235-1244]	Q6P158-1 1xBiotin [K1237]	putative ATP-dependent RNA helicase DHX57 [OS=Homo sapiens]	1	1320.67	0.761	0.701	0.985875	0.0794009	51.56	36.34	105.5	114.3	80.2	25.81	16.84	66.93	23383.1	15251.2	25859.2	22873.6	25355.7	31570.3	17784.3	3878.31	23420.5	High	High	High	High	High	High	Peak Found	Not Found	High	0.0001878	0.0001659	2.09	31.18
[K].LDSPAGTALSPSGHTKLLPR.[S]	1xBiotin [K16]	2	5	P32322	P32322 [292-311]	P32322 1xBiotin [K307]	Pyrroline-5-carboxylate reductase 1, mitochondrial [OS=Homo sapiens]	1	2244.18	0.76	1.198	0.985875	0.967516	42.3	68.15	127.6	75.4	97	71.95	43.8	62.05	22402.7	17802.1	2722.02	11792.5	10520.7	4472.48	14130.7	13536.4	2895.94	High	High	Not Found	High	Peak Found	Not Found	High	High	Not Found	0.0001878	1.255e-08	5.93	42.05
[R].SGDLGDMEPLKGTTPLMQK.[I]	1xBiotin [K11]; 1xOxidation [M]	16	22	O60716-3	O60716-3 [920-938]	O60716-3 1xBiotin [K930]	Isoform 1AC of Catenin delta-1 [OS=Homo sapiens]	1	2260.07	0.76	1.04	0.985875	0.967516	21.35	31.96	117.6	82.6	99.8	25.65	17.33	25.77	70569.3	59258	41507.2	41606.5	50576.8	35898.6	50270.4	52598.5	31537.9	High	High	High	High	High	High	High	High	Peak Found	0.0001878	0.0001733	2.54	44.32
[K].MERPGPSLKR.[V]	1xBiotin [K9]	3	8	Q9NPH2	Q9NPH2 [508-517]	Q9NPH2 1xBiotin [K516]	Inositol-3-phosphate synthase 1 [OS=Homo sapiens]	1	1396.72	0.76	0.757	0.985875	0.199477	28.44	15.38	116.3	108.1	75.6	27.22	39.7	39.05	28255.7	16804.9	20028.3	31912.3	15450.5	18625	13014.6	24145.1	12767.7	High	High	High	High	High	High	High	High	Peak Found	0.0001878	0.0008829	2.77	30.41
[R].VPQAEGPPKR.[V]	1xBiotin [K9]	3	6	Q14160	Q14160 [1367-1376]	Q14160 1xBiotin [K1375]	protein scribble homolog [OS=Homo sapiens]	1	1304.68	0.759	0.853	0.985875	0.494001	24.79	29.34	107.1	111.6	81.3	34.92	18.37	28.16	19053.3	15868.1	30321.6	14655.5	19856.2	21056.1	12497.4	14467.1	21110	High	High	High	High	High	High	Peak Found	Peak Found	Peak Found	0.0003031	0.002194	2.19	27.13
[R].SQPDKLQTLSPALK.[A]	1xBiotin [K5]	1	10	Q13415	Q13415 [278-291]	Q13415 1xBiotin [K282]	Origin recognition complex subunit 1 [OS=Homo sapiens]	1	1751.94	0.759	0.933	0.985875	0.766663	24.47	43.44	106.7	112.3	81	21.04	25.02	34.08	11835.3	15810.3	10687.3	12449	13810.2	8280.67	14375	8985.08	7727.7	High	High	High	High	High	High	High	High	High	0.0001878	0.0001434	1.84	45.69
[K].TACAINKVLMGR.[V]	1xBiotin [K7]; 1xCarbamidomethyl [C3]; 1xOxidation [M10]	3	2	Q8NCA5	Q8NCA5 [291-302]	Q8NCA5 1xBiotin [K297]	protein FAM98A [OS=Homo sapiens]	1	1575.78	0.759	0.817	0.985875	0.578042	22.28	23.07	123.3	95.1	81.6	18.16	23.81	15.32	6000.72	6023.05	4300.16	4627.19	6396.98	4106.01	3355.42	4570.67	3973.64	Peak Found	High	Peak Found	Peak Found	High	Not Found	Peak Found	Peak Found	Peak Found	0.0003031	0.002829	1.57	43.5
[R].KTPSVSLTSVHPDLMK.[I]	1xBiotin [K1]	1	12	P86790	P86790 [396-411]	P86790 1xBiotin [K396]	Vacuolar fusion protein CCZ1 homolog B [OS=Homo sapiens]	1	1966.01	0.759	1.135	0.985875	0.994736	57.77	38.28	128.2	74.5	97.3	72.43	57.07	60.22	69104.6	55357.1	8095.01	40434.6	32137.8	10035.1	45908.4	41995.9	10061.4	High	High	High	High	High	Peak Found	High	High	Peak Found	0.0001878	4.375e-07	3.78	42.9
[K].KSIIPLPHPVRPEDIE.[-]	1xBiotin [K1]	1	5	P61599	P61599 [163-178]	P61599 1xBiotin [K163]	N-alpha-acetyltransferase 20 [OS=Homo sapiens]	1	2066.11	0.759	1.025	0.985875	0.960169	109.4	120.3	150.3	73.9	75.8	95.92	59.17	105.86	28787.3	11605.6	2022.18	10649.8	5708.46	3094.92	21838.3	5852.33	2058.93	High	Peak Found	Not Found	High	High	Not Found	High	Peak Found	Not Found	0.0001878	1.875e-05	3.65	47.27
[R].VGDVQGQESESQLPTKIILTGQK.[T]	1xBiotin [K16]	1	12	Q96JH7	Q96JH7 [676-698]	Q96JH7 1xBiotin [K691]	Deubiquitinating protein VCIP135 [OS=Homo sapiens]	1	2681.38	0.759	0.916	0.985875	0.722592	34.12	74.98	124.9	80.3	94.8	68.06	52.61	62.83	139191	129326	20865.6	83149.1	114149	33791.3	104571	98098	20558.4	High	High	High	High	High	High	High	High	Peak Found	0.0001878	2.694e-07	4.41	49.05
[K].YPVESSKSASPFNLAEKPK.[T]	1xBiotin [K7]	1	7	Q5VYK3	Q5VYK3 [150-168]	Q5VYK3 1xBiotin [K156]	Proteasome-associated protein ECM29 homolog [OS=Homo sapiens]	1	2305.15	0.758	0.916	0.985875	0.723453	47.97	63.6	128.6	89.4	81.9	71.28	60.08	73.77	27092.9	24358.3	3311.93	17443.4	16928.9	3914.03	21559.8	15514.4	2510.15	High	High	Not Found	High	High	High	High	High	Not Found	0.0001878	4.228e-08	4.33	41.78
[K].SFQKIQVR.[L]	1xBiotin [K4]	1	2	P62081	P62081 [71-78]	P62081 1xBiotin [K74]	40S ribosomal protein S7 [OS=Homo sapiens]	1	1231.66	0.755	0.874	0.985875	0.676696	14.45	20.43	113.5	99.3	87.2	18.65	9.81	16.96	9820.63	7507.83	10959.1	7438.21	8593.04	9022.4	5671.36	7889.03	7543.47	Peak Found	Peak Found	High	Peak Found	Peak Found	High	Peak Found	Peak Found	Peak Found	0.001227	0.006738	1.68	39.06
[R].LVSLIGSKTQIPTQR.[Y]	1xBiotin [K8]	2	4	P25786-1	P25786-1 [108-122]	P25786-1 1xBiotin [K115]	Proteasome subunit alpha type-1 [OS=Homo sapiens]	1	1867.05	0.755	0.757	0.985875	0.237093	94.99	117.99	80.5	158.6	60.8	59.87	55.06	80.95	4208.82	9080.54	2945.24	8289.26	8864.01	2385.39	8846.8	1806.39	3178.62	High	High	Not Found	Peak Found	High	Not Found	High	Not Found	Not Found	0.0001878	2.126e-06	2.54	47.1
[K].LSQPQSKSSFPLPGR.[K]	1xBiotin [K7]	1	16	Q9NYS0	Q9NYS0 [168-182]	Q9NYS0 1xBiotin [K174]	NF-kappa-B inhibitor-interacting Ras-like protein 1 [OS=Homo sapiens]	1	1854.95	0.754	0.987	0.985875	0.90347	17.61	13.93	119.6	91.2	89.2	19.73	8.1	10.49	93953.5	103583	69512.8	75322.2	71678.1	64139.2	70085.9	78087.6	63308.7	High	High	High	High	High	High	High	High	High	0.0001878	1.228e-06	3.41	42.53
[R].ILLQSKNAGAVIGK.[G]	1xBiotin [K6]	3	8	P61978	P61978 [47-60]	P61978 1xBiotin [K52]	Heterogeneous nuclear ribonucleoprotein K [OS=Homo sapiens]	1	1637.94	0.754	0.981	0.985875	0.923018	26.39	28.63	118.9	91.4	89.7	7.06	11.33	42.58	9308.62	8851.94	8086	6802.52	8116.21	6626.65	3162.86	8117.52	6672.78	High	High	High	Peak Found	High	High	High	High	High	0.0001878	0.0001426	3.11	43.08
[R].NNELIAVGKGSSLK.[R]	1xBiotin [K9]	1	3	O00622	O00622 [195-208]	O00622 1xBiotin [K203]	Protein CYR61 [OS=Homo sapiens]	1	1655.88	0.752	0.945	0.985875	0.86599	33.22	8.96	117.8	93.7	88.5	30.86	4.67	10	10315.2	14688.5	8003.73	8203.71	8174.3	8869.36	8922.86	7386.71	7754.38	High	High	High	Peak Found	Peak Found	Peak Found	Peak Found	Peak Found	Peak Found	0.0001878	7.767e-05	2.78	42.56
[R].GAVQSGVDKTK.[S]	1xBiotin [K9]	3	5	O60664-1	O60664-1 [156-166]	O60664-1 1xBiotin [K164]	Perilipin-3 [OS=Homo sapiens]	1	1315.67	0.75	1.209	0.985875	0.960926	20.61	24.97	126.9	78	95.2	20.97	48.17	13.84	8276.51	6574.81	10057.4	5085.83	4507.97	10310.2	5449.76	6207.48	7183.76	High	Peak Found	High	Peak Found	High	Peak Found	Peak Found	High	High	0.0007127	0.003903	2.15	27.25
[R].ELPHFTEAGLKILR.[V]	1xBiotin [K11]	3	1	Q8TCU4-1	Q8TCU4-1 [1818-1831]	Q8TCU4-1 1xBiotin [K1828]	Alstrom syndrome protein 1 [OS=Homo sapiens]	1	1850	0.75	1.279	0.985875	0.907873	82.85	72.86	144.8	85.5	69.7	64.38	33.72	76.79	10301.2	4828.61	2851.87	1747.41	3570.09	2850.85	7722.66	2234.93	2322.26	High	Not Found	Not Found	Not Found	Not Found	Not Found	Peak Found	Not Found	Not Found	0.0001878	1.985e-06	3.47	51.77
[R].DYSWHPTTSQAKGPSPQTNK.[E]	1xBiotin [K12]	6	6	O15527-1	O15527-1 [278-297]	O15527-1 1xBiotin [K289]	N-glycosylase/DNA lyase [OS=Homo sapiens]	1	2456.13	0.749	0.969	0.985875	0.866557	21.97	20.22	121.8	87	91.2	15.71	14.73	12.57	13949.5	16376.5	19126.8	11690.6	10929.7	14388.1	13647.3	12266	10592.9	High	High	High	High	Peak Found	Peak Found	High	High	Peak Found	0.0001878	0.001334	3.29	35.73
[R].FKTNYAVER.[K]	1xBiotin [K2]	1	8	Q12788	Q12788 [11-19]	Q12788 1xBiotin [K12]	Transducin beta-like protein 3 [OS=Homo sapiens]	1	1353.66	0.749	0.66	0.985875	0.0354133	17.19	17.46	104	118.1	77.9	18.54	17.8	9.83	13924.7	9553.39	11933	15540.9	10823.2	13547.2	8936.42	9853.79	8092.81	High	High	High	High	High	High	High	High	Peak Found	0.0001878	0.0006237	2.53	35.23
[R].DCLKTCLFQK.[W]	1xBiotin [K4]; 2xCarbamidomethyl [C2; C6]	6	2	Q86U70	Q86U70 [268-277]	Q86U70 1xBiotin [K271]	LIM domain-binding protein 1 [OS=Homo sapiens]	1	1538.72	0.749	0.996	0.985875	0.913968	106.7	106.7	144.9	101	54.1	44.47	47.91	74.29	10773.8	9653.99	4013.4	8911.78	6729.01	3017.82	10722.3	3606.14	3005.3	High	Peak Found	Not Found	Peak Found	Peak Found	Not Found	High	Not Found	Not Found	0.0001878	0.0003699	2.15	47.05
[R].KPVQKTVKPIPAEGIK.[S]	1xBiotin [K]	1	14	P35869	P35869 [17-32]	P35869 1xBiotin [K]	Aryl hydrocarbon receptor [OS=Homo sapiens]	1	1959.15	0.748	0.88	0.985875	0.589057	65.88	44.64	133.6	95.8	70.6	48.81	32.77	45.04	76159.8	91825.7	29898.6	54570.5	32453.9	64964	68681.4	40245	28548.4	High	High	High	High	High	High	High	High	Peak Found	0.0001878	7.334e-09	4.45	32.12
[R].SKGQESFK.[K]	1xBiotin [K2]	2	9	P06748	P06748 [222-229]	P06748 1xBiotin [K223]	Nucleophosmin [OS=Homo sapiens]	1	1136.54	0.748	0.834	0.985875	0.438545	20.81	13.21	111.3	105.5	83.2	25.7	10.4	7.81	23344.2	39664.6	34782.3	28393.3	32996.9	34880.3	25127.8	26008	29103.7	High	High	High	High	High	High	High	High	High	0.0001878	0.001304	2.38	27.9
[R].NQCLKETPIK.[I]	1xBiotin [K5]; 1xCarbamidomethyl [C3]	8	8	Q14680	Q14680 [472-481]	Q14680 1xBiotin [K476]	Maternal embryonic leucine zipper kinase [OS=Homo sapiens]	1	1456.73	0.746	0.953	0.985875	0.823425	11.52	5.48	123	91.8	85.2	17.36	16.9	16.33	19668.2	17007.5	23959.7	14673.3	13772.2	18761.5	13630.1	13620.3	17881.3	High	High	High	High	High	High	Peak Found	High	High	0.0001878	0.0002246	2.94	35.15
[K].NSGVAEPVYKTSQK.[K]	1xBiotin [K10]	4	2	Q9Y4F3-1	Q9Y4F3-1 [691-704]	Q9Y4F3-1 1xBiotin [K700]	Meiosis regulator and mRNA stability factor 1 [OS=Homo sapiens]	1	1733.85	0.746	1.369	0.985875	0.79194	23.41	12.47	120.7	74	105.3	20.2	20.55	18.39	4731.05	5925.09	3971.29	3290.35	2899.58	2163.53	4124.32	2961.02	4189.01	High	High	Not Found	Not Found	Peak Found	Not Found	Peak Found	Not Found	Not Found	0.0001878	0.0009143	2.24	33.35
[R].VKGPLPVLK.[L]	1xBiotin [K2]	1	18	Q2VPB7	Q2VPB7 [673-681]	Q2VPB7 1xBiotin [K674]	AP-5 complex subunit beta-1 [OS=Homo sapiens]	1	1176.72	0.746	1.116	0.985875	0.998079	12.08	12.06	123	82.8	94.2	10.1	10.39	8.92	170172	187350	208188	113656	139957	126098	126873	143520	151445	High	High	High	High	High	High	High	High	High	0.0001878	0.0001299	2.72	42.8
[K].IKTLFPLIEAK.[K]	1xBiotin [K2]	1	15	P13010	P13010 [533-543]	P13010 1xBiotin [K534]	X-ray repair cross-complementing protein 5 [OS=Homo sapiens]	1	1498.87	0.745	1.496	0.985875	0.433115	111.56	64.04	132	80.4	87.6	72.78	65.25	68	114293	72924.1	16070.3	56940.5	44406.4	10114	85161.7	48379	16991.1	High	High	High	High	High	High	High	High	High	0.0001878	7.107e-06	2.75	57.08
[R].MSTSQNSIPFEHHGK.[-]	1xBiotin [K15]	1	1	P48730-2	P48730-2 [395-409]	P48730-2 1xBiotin [K409]	isoform 2 of casein kinase i isoform delta [OS=Homo sapiens]	0	1925.86	0.745	0.635	0.985875	0.0677124	45.87	45.47	93	139.3	67.7	40.74	30.61	20.34	2733.81	6650.26	5195.59	4281.3	7799.53	7783.43	3784.1	4954.77	3372.04	Not Found	Peak Found	Peak Found	High	Peak Found	Peak Found	Not Found	Peak Found	Not Found	0.0001878	0.0002693	2.3	35.44
[R].QKIVQAEGEAEAAK.[M]	1xBiotin [K2]	1	5	Q99623	Q99623 [223-236]	Q99623 1xBiotin [K224]	Prohibitin-2 [OS=Homo sapiens]	1	1697.85	0.745	0.815	0.985875	0.511931	75.85	31.3	112.8	103.1	84	52.93	11.08	32.64	6445.98	3148.22	10091.3	5714.65	6982.97	5892.4	6086.23	4801.45	3062.17	High	High	High	High	High	Peak Found	Peak Found	Not Found	Not Found	0.0001878	3.614e-05	2.12	34.06
[-].MSLKLQASNVTNK.[N]	1xBiotin [K4]; 1xMet-loss+Acetyl [N-Term]	2	9	Q9UKM9-1	Q9UKM9-1 [1-13]	Q9UKM9-1 1xBiotin [K4]; 1xMet-loss+Acetyl [N-Term]	RNA-binding protein Raly [OS=Homo sapiens]	1	1570.83	0.744	0.658	0.985875	0.034459	14.35	16.1	97.5	122.2	80.3	11.54	15.67	6.59	47747.5	39302.7	39353.5	40504.1	49299.1	55632.2	33165.7	32421.5	29244.9	High	High	High	High	High	High	High	Peak Found	High	0.0001878	5.537e-06	3.31	43.96
[R].KSSTPEEVK.[K]	1xBiotin [K1]	1	8	P23528	P23528 [22-30]	P23528 1xBiotin [K22]	Cofilin-1 [OS=Homo sapiens]	1	1230.6	0.744	1.03	0.985875	0.964308	15.5	7.73	124.5	86.6	88.9	13.82	7.67	7.07	27181.6	33660.7	35699.1	23427.6	22178.9	25775.1	23210.3	24034.5	26546.7	High	High	Peak Found	High	High	High	High	High	High	0.0001878	0.000863	2.43	24.58
[-G].MQIFVKTLTGK.[T]	1xBiotin [K6]	4	3	P62987	P62987 [1-11]	P62987 1xBiotin [K6]	Ubiquitin-60S ribosomal protein L40 [OS=Homo sapiens]	1	1491.81	0.742	0.597	0.985875	0.0339091	47.03	50.62	99.7	126.3	74	50.88	38.9	16.23	6559.92	5678.88	2005.05	7195.83	7336.52	3269.8	4377.86	4216.32	3201.01	Peak Found	High	Not Found	High	High	Peak Found	Peak Found	Peak Found	Not Found	0.0001878	0.0001407	1.95	50.7
[R].SCLTKVELAK.[S]	1xBiotin [K5]; 1xCarbamidomethyl [C2]	2	2	Q9HCH0	Q9HCH0 [766-775]	Q9HCH0 1xBiotin [K770]	Nck-associated protein 5-like [OS=Homo sapiens]	1	1374.71	0.742	0.738	0.985875	0.254446	34.98	31.34	113.7	96.3	90.1	42.49	27.25	17.45	7865.52	6419.48	13956.7	6661.89	6454.24	10225.9	6753.42	6233.65	4762.78	High	High	Peak Found	Peak Found	Peak Found	Peak Found	Peak Found	Peak Found	Not Found	0.0003031	0.001532	2.39	40.12
[K].SRPGSVVPTTLFQGIKTVNPTFR.[G]	1xBiotin [K16]	3	2	Q8TEY7-1	Q8TEY7-1 [243-265]	Q8TEY7-1 1xBiotin [K258]	Ubiquitin carboxyl-terminal hydrolase 33 [OS=Homo sapiens]	1	2728.46	0.74	1.214	0.985875	0.960994	83.41	61.98	127.7	77.8	94.5	67.76	43.05	71.34	10933.9	2887.18	4794.17	4808.99	2061.31	2923.06	8113.69	1890.17	3549.16	High	Not Found	Not Found	Not Found	Not Found	Not Found	High	Not Found	Not Found	0.0001878	5.862e-06	4.18	55.45
[K].GIVEFSGKPAAR.[K]	1xBiotin [K8]	2	7	Q15233	Q15233 [191-202]	Q15233 1xBiotin [K198]	Non-POU domain-containing octamer-binding protein [OS=Homo sapiens]	0	1457.76	0.74	0.9	0.985875	0.72481	11.24	13.16	117.2	97.6	85.2	17.53	14.12	5.61	8527.21	11972.5	11512.9	7528.58	9847.18	9583.16	8861.87	7921.13	8372.95	High	High	Peak Found	High	High	High	High	High	Peak Found	0.0001878	0.0007892	2.31	41.39
[K].ELNGKQIYVGR.[A]	1xBiotin [K5]	3	4	P11940-1	P11940-1 [255-265]	P11940-1 1xBiotin [K259]	Polyadenylate-binding protein 1 [OS=Homo sapiens]	1	1502.78	0.74	1.084	0.985875	0.98465	109.09	119.58	62.2	63.4	174.4	84.74	69.49	63.62	14380.1	3772.69	3652.45	9820.74	2759.26	3840.48	10569.9	10643.6	2058.94	High	Not Found	Not Found	High	Not Found	Not Found	High	High	Not Found	0.0001878	0.0001142	2.39	40.05
[K].TNFFEKR.[V]	1xBiotin [K6]	7	4	P31350-1	P31350-1 [359-365]	P31350-1 1xBiotin [K364]	ribonucleoside-diphosphate reductase subunit M2 [OS=Homo sapiens]	1	1167.56	0.74	0.873	0.985875	0.648051	28.86	41.85	120.9	89.6	89.5	11.98	25.57	51.22	10093.4	12575.3	10526.1	10867.7	7799.69	6695.45	7790.27	9485.94	2865.31	Peak Found	High	Peak Found	Peak Found	High	High	High	Peak Found	Not Found	0.002951	0.0264	1.65	42.32
[R].SDSKFAYTGTEMR.[T]	1xBiotin [K4]	4	6	P46736	P46736 [48-60]	P46736 1xBiotin [K51]	Lys-63-specific deubiquitinase BRCC36 [OS=Homo sapiens]	1	1718.75	0.739	0.645	0.985875	0.0825767	62.14	30.27	113	113.7	73.3	53.02	10	33.38	2139.73	7461.76	6766.23	7297.33	6806.83	5973.79	2723.33	5516.25	4390.12	High	High	High	High	High	High	Not Found	Peak Found	Not Found	0.0003031	0.002413	1.77	41.32
[R].VMEHDGQSLVKSTIFISPSSVK.[K]	1xBiotin [K11]; 1xOxidation [M2]	3	6	P28290	P28290 [787-808]	P28290 1xBiotin [K797]	Sperm-specific antigen 2 [OS=Homo sapiens]	1	2631.32	0.739	2.327	0.985875	0.000655819	112.32	119.97	130.3	49	120.7	95.17	76.53	91.75	34825.4	12189.6	3701.71	11058.7	4584.73	2248.21	25736.8	11285.5	2036.29	High	High	Not Found	High	Peak Found	Not Found	High	High	Not Found	0.0001878	0.0001978	2.61	48.09
[K].STIKTNTPIGCK.[V]	1xBiotin [K4]; 1xCarbamidomethyl [C11]	3	2	Q9ULD2-1	Q9ULD2-1 [482-493]	Q9ULD2-1 1xBiotin [K485]	Microtubule-associated tumor suppressor 1 [OS=Homo sapiens]	1	1545.78	0.738	0.894	0.985875	0.727561	67.53	61.77	125.4	107	67.6	57.85	46.6	63.42	3432.36	8641.51	13154.2	3038.95	8732.91	7371.07	4653.46	2717.84	9711.28	Not Found	Peak Found	High	High	Peak Found	Peak Found	Not Found	Not Found	Peak Found	0.001227	0.007581	1.67	33.71
[K].NVNVKDILR.[S]	1xBiotin [K5]	2	3	P50851-1	P50851-1 [1675-1683]	P50851-1 1xBiotin [K1679]	Lipopolysaccharide-responsive and beige-like anchor protein [OS=Homo sapiens]	1	1296.71	0.738	0.702	0.985875	0.31553	23.6	17.71	106.1	115.6	78.3	17.86	13.02	14.73	4183.3	4858.12	3380.83	4923.32	4557.68	3793.88	3578.04	3087.08	2663.12	High	High	Not Found	Peak Found	High	Peak Found	Peak Found	Not Found	Not Found	0.0004423	0.003342	1.68	47.39
[K].DSFKQLAK.[L]	1xBiotin [K4]	3	2	Q8NHV4	Q8NHV4 [495-502]	Q8NHV4 1xBiotin [K498]	Protein NEDD1 [OS=Homo sapiens]	1	1162.59	0.737	0.987	0.985875	0.967516	48.23	50.22	108.4	79.3	112.3	32.55	26.08	36.57	4390.67	6507.56	3466.93	3135.62	3215	4862.06	4550.92	4797.94	2237.27	High	Peak Found	Peak Found	High	Not Found	Peak Found	Not Found	Not Found	Not Found	0.001947	0.01582	1.87	38.96
[K].IADAIENKTTVYK.[I]	1xBiotin [K8]	1	9	Q9NVN8	Q9NVN8 [470-482]	Q9NVN8 1xBiotin [K477]	Guanine nucleotide-binding protein-like 3-like protein [OS=Homo sapiens]	1	1691.87	0.737	0.819	0.985875	0.405563	8.18	8.18	113.2	104.6	82.1	6.92	6.49	5.02	20926.4	18977.7	21745	19340.2	19567.3	17354.5	15182.2	16020.1	14492.1	High	High	High	High	High	High	High	High	High	0.0001878	9.967e-08	3.37	40.69
[K].AVEHINKTIAPALVSK.[K]	1xBiotin [K7]	1	35	P06733-1	P06733-1 [65-80]	P06733-1 1xBiotin [K71]	alpha-enolase [OS=Homo sapiens]	1	1917.06	0.736	1.016	0.985875	0.946667	14.96	12.62	126.9	86.5	86.6	28.25	21.39	23.27	1.18334e+06	1.15958e+06	679066	789899	804018	534393	870875	791052	542950	High	High	High	High	High	High	High	High	High	0.0001878	6.454e-08	4.71	40.73
[K].ELTIGSKLQDAEIAR.[L]	1xBiotin [K7]	1	20	P06703	P06703 [41-55]	P06703 1xBiotin [K47]	protein S100-A6 [OS=Homo sapiens]	1	1869.97	0.735	1.233	0.985875	0.933766	128.59	135.12	123.6	85.6	90.8	92.64	79.58	97.81	312527	144807	19215.4	132390	100295	8886.66	247403	106466	10955.1	High	High	High	High	High	High	High	High	High	0.0001878	5.705e-07	3.98	51.46
[K].EIQESLKTK.[I]	1xBiotin [K7]	1	13	Q9BZD4	Q9BZD4 [235-243]	Q9BZD4 1xBiotin [K241]	kinetochore protein nuf2 [OS=Homo sapiens]	1	1301.68	0.735	1.037	0.985875	0.967516	25.25	24.67	131.9	82.5	85.6	17.65	4.61	26.19	117538	159737	165013	103529	94438.9	99989.8	86412.9	103663	143165	High	High	High	High	High	High	High	High	High	0.0001878	0.0008564	2.89	32.77
[K].HTTFEQPVFSVSKQSPPISTSK.[W]	1xBiotin [K13]	2	4	P33981	P33981 [422-443]	P33981 1xBiotin [K434]	Dual specificity protein kinase TTK [OS=Homo sapiens]	1	2658.32	0.735	1.287	0.985875	0.88828	118.58	50.44	166.3	67.3	66.4	65.45	23.62	71.74	14465.7	9188.24	2895.73	2454.67	3720.39	3920.22	10628.4	3666.48	3158.6	High	High	Not Found	Not Found	High	Not Found	High	Peak Found	Not Found	0.0001878	0.0001005	3.86	44.23
[R].SKEITVR.[G]	1xBiotin [K2]	2	3	P17844	P17844 [79-85]	P17844 1xBiotin [K80]	probable ATP-dependent RNA helicase DDX5 [OS=Homo sapiens]	1	1058.57	0.734	0.935	0.985875	0.771243	17.21	32.42	116.5	94.8	88.7	11.6	27.53	15.76	14426.6	18071.1	15604.3	9930.09	17170.9	12709.1	11884.7	9643.03	13264	Peak Found	Peak Found	Peak Found	Peak Found	High	High	High	Peak Found	Peak Found	0.001227	0.006501	1.67	32.65
[R].VKDASPNQVAEK.[V]	1xBiotin [K2]	2	10	O43402	O43402 [99-110]	O43402 1xBiotin [K100]	ER membrane protein complex subunit 8 [OS=Homo sapiens]	1	1511.75	0.734	1.082	0.985875	0.98465	9.9	25.84	124.4	84.3	91.3	10.28	20.5	7.6	49601.3	57079	60890.5	32958.2	38702.6	49244.4	41871.8	36968.2	42643.3	High	High	High	High	High	High	High	High	High	0.0001878	1.43e-06	3.29	27.07
[R].EIAQDFKTDLR.[F]	1xBiotin [K7]	4	2	P84243	P84243 [74-84]	P84243 1xBiotin [K80]	histone H3.3 [OS=Homo sapiens]	1	1561.77	0.733	0.896	0.985875	0.836414	27.9	24.6	107.3	101.6	91.1	37.2	10.9	40.46	4846.67	5970.05	2678.27	4707.82	4591.96	3830.08	4377.34	4114.55	1842.58	High	High	Not Found	Not Found	Peak Found	Peak Found	Peak Found	Not Found	Not Found	0.0004423	0.00334	1.75	45.32
[R].SNVLGDKLHIK.[G]	1xBiotin [K7]	5	1	P58340-1	P58340-1 [249-259]	P58340-1 1xBiotin [K255]	Myeloid leukemia factor 1 [OS=Homo sapiens]	1	1449.79	0.733	1.217	0.985875	0.957194	75.16	53.38	128.5	77.4	94.1	62.06	13.95	46.14	10080.8	6689.59	2239.61	4027.51	3472.68	4598.09	6664.98	4900.57	2392.66	High	Peak Found	Not Found	Peak Found	Not Found	Not Found	Peak Found	Peak Found	Not Found	0.002141	0.01718	2.25	43.43
[R].KSVQPTSEER.[I]	1xBiotin [K1]	8	9	Q9UHD8-1	Q9UHD8-1 [326-335]	Q9UHD8-1 1xBiotin [K326]	Septin-9 [OS=Homo sapiens]	1	1386.67	0.733	1.178	0.985875	0.971624	49.87	20.91	98.7	92.4	108.9	32.33	9.41	23.49	10591.4	10604.9	17895.4	8710.02	10500.7	9925.89	7758.36	11705.1	12367.5	High	High	High	High	High	High	High	High	High	0.0001878	0.0007544	2.04	25.93
[R].KGTQPSTAR.[R]	1xBiotin [K1]	2	18	Q9NTJ3-1	Q9NTJ3-1 [4-12]	Q9NTJ3-1 1xBiotin [K4]	Structural maintenance of chromosomes protein 4 [OS=Homo sapiens]	1	1171.59	0.731	1.053	0.985875	0.967516	20.47	20.97	117.4	82.9	99.6	16.13	15.28	15.06	61103.9	58638.3	78173.9	43140.1	41225.3	54302.9	42198.6	51841.9	57169.3	High	High	High	High	High	High	High	High	High	0.0001878	9.85e-05	2.82	20.05
[R].VTQGKGLMPDGTSR.[F]	1xBiotin [K5]	1	3	P11766	P11766 [116-129]	P11766 1xBiotin [K120]	alcohol dehydrogenase class-3 [OS=Homo sapiens]	1	1672.81	0.73	0.546	0.985875	0.00112919	41.43	71.69	95.7	112.9	91.4	20.52	37.36	54.66	10306.7	10529.6	14613.2	9509.45	12412.4	19545.5	10672.3	10054.1	2919.78	High	High	Peak Found	Peak Found	Peak Found	Peak Found	Peak Found	High	Not Found	0.0003031	0.001573	2.3	36.26
[R].GSITHGTPADVLYKGTITR.[I]	1xBiotin [K14]	4	6	Q9Y618-1	Q9Y618-1 [1235-1253]	Q9Y618-1 1xBiotin [K1248]	Nuclear receptor corepressor 2 [OS=Homo sapiens]	1	2213.14	0.73	1.048	0.985875	0.967516	47.29	47.29	140.4	77.9	81.7	51.02	44.51	48.31	17455.2	18352.2	5700.72	12372.8	9686.88	4589.11	13394.3	10155.2	4478.1	High	High	Peak Found	High	High	Not Found	High	High	Not Found	0.0001878	1.483e-05	3.64	44.04
[R].ASFAEKTAQLER.[S]	1xBiotin [K6]	9	8	Q15149-1	Q15149-1 [1720-1731]	Q15149-1 1xBiotin [K1725]	plectin [OS=Homo sapiens]	1	1576.78	0.73	0.826	0.985875	0.43329	26.87	11	113	104.6	82.4	26.65	10.12	11.23	10083	13635.8	8059.14	9336.02	10590.2	8691.23	8774.6	7357.96	7182.74	High	High	Peak Found	High	High	High	High	High	High	0.0001878	1.415e-05	2.81	43.71
[R].IPLLIGGATTSKTHTAVK.[I]	1xBiotin [K]	2	6	Q99707	Q99707 [854-871]	Q99707 1xBiotin [K]	methionine synthase [OS=Homo sapiens]	1	2034.14	0.729	0.941	0.985875	0.79389	25.95	45.17	123.6	86.2	90.2	51.34	50.09	43.03	24522	28814.1	8669.95	17091.8	24810.5	8121.28	19625.3	17888.3	7639.52	High	Peak Found	High	High	Peak Found	High	Peak Found	High	High	0.0001878	6.014e-08	4.71	43.02
[K].AGDSLMVMIAMKMEHTIK.[S]	1xBiotin [K]; 2xOxidation [M]	1	5	Q96RQ3	Q96RQ3 [670-687]	Q96RQ3 1xBiotin [K]	Methylcrotonoyl-CoA carboxylase subunit alpha, mitochondrial [OS=Homo sapiens]	1	2264.06	0.729	0.777	0.985875	0.256634	91.95	91.95	112.5	105.5	82	118.45	39.52	138.53	26323.4	3069.35	3970.82	5489.8	3724.78	2433.38	30316.7	1787.11	2895.48	High	Not Found	Not Found	High	Not Found	Not Found	High	Not Found	Not Found	0.001227	0.007679	2.07	54.39
[-].MAQQAADKYLYVDK.[N]	1xBiotin [K8]; 1xMet-loss+Acetyl [N-Term]	1	7	P35579-1	P35579-1 [1-14]	P35579-1 1xBiotin [K8]; 1xMet-loss+Acetyl [N-Term]	Myosin-9 [OS=Homo sapiens]	1	1780.86	0.728	0.768	0.985875	0.22904	14.94	16.75	114.7	104.8	80.5	13.59	6.85	19.72	13044.4	16993.7	14358.9	12898	14606.5	13123.5	9494.12	13515.5	10072.6	High	High	High	High	High	Peak Found	High	High	Peak Found	0.0001878	1.737e-05	2.85	49.2
[R].VEENFLKLTHVQR.[Q]	1xBiotin [K7]	2	1	Q96A33-1	Q96A33-1 [413-425]	Q96A33-1 1xBiotin [K419]	Coiled-coil domain-containing protein 47 [OS=Homo sapiens]	1	1838.96	0.728	1.467	0.985875	0.479769	83.89	51.49	130.1	80.6	89.3	68.41	57.92	61.43	32109.4	21734.3	5341.15	13454.6	15583.1	3720.56	23361.3	14919.3	5457.57	High	Peak Found	Peak Found	Peak Found	Peak Found	Peak Found	Peak Found	Peak Found	Peak Found	0.0001878	4.559e-06	4.29	44.61
[R].GPFKEVQWNK.[M]	1xBiotin [K4]	1	8	Q9NVC6	Q9NVC6 [620-629]	Q9NVC6 1xBiotin [K623]	mediator of RNA polymerase II transcription subunit 17 [OS=Homo sapiens]	1	1458.72	0.727	0.871	0.985875	0.563229	21.9	22.64	109.4	103.1	87.5	23.71	10.45	17.83	24194.8	34495.8	22678.4	22856	18926.9	22791.4	23502.1	19348.8	16490.1	High	High	Peak Found	High	High	High	High	High	High	0.0001878	7.82e-06	3.28	43.56
[K].LKQIEHTLNEK.[R]	1xBiotin [K2]	11	10	P17612	P17612 [83-93]	P17612 1xBiotin [K84]	cAMP-dependent protein kinase catalytic subunit alpha [OS=Homo sapiens]	1	1578.83	0.726	1.213	0.985875	0.960169	20.76	23.18	129	77.2	93.7	11.2	7.05	20.28	26522.2	22807.6	28535.4	17032.3	14791.4	15876.1	15139.4	19260.6	22878.9	High	High	High	High	High	High	High	High	High	0.0001878	6.683e-06	3.83	33.18
[K].LAPKGPSPTPEDVSMK.[E]	1xBiotin [K4]	1	8	O95067	O95067 [86-101]	O95067 1xBiotin [K89]	G2/mitotic-specific cyclin-B2 [OS=Homo sapiens]	1	1879.93	0.726	0.997	0.985875	0.913529	13.95	7.24	121.9	88.8	89.3	11.24	5.99	8.66	25366.2	28803.2	31804.1	20979.5	21807.3	19367.4	18403.3	21089.9	21733.7	High	High	Peak Found	High	Peak Found	High	Peak Found	High	Peak Found	0.001313	0.00969	1.99	37.93
[K].EPKIVVLDAGK.[H]	1xBiotin [K3]	1	6	Q8TEP8-3	Q8TEP8-3 [171-181]	Q8TEP8-3 1xBiotin [K173]	Isoform 3 of Centrosomal protein of 192 kDa [OS=Homo sapiens]	1	1394.77	0.725	1.114	0.985875	0.999632	12.7	16.26	126.3	82.2	91.6	5.79	2.11	13.81	53876.3	51386.4	57631.3	35444	35059	34025.3	34783.4	39068.5	45705.5	High	High	High	Peak Found	Peak Found	High	Peak Found	Peak Found	High	0.0001878	0.0001808	2.47	43.72
[R].QFKSGSPVATFK.[Q]	1xBiotin [K3]	1	9	Q9BQ67	Q9BQ67 [339-350]	Q9BQ67 1xBiotin [K341]	Glutamate-rich WD repeat-containing protein 1 [OS=Homo sapiens]	1	1522.77	0.725	1.111	0.985875	0.998079	6.09	1.42	126.3	82.1	91.5	10.98	8.59	0.76	20296.6	16565.6	17274.8	11163.3	11225.3	12946.3	12403.7	12516.8	12591.9	High	High	High	High	High	High	High	High	High	0.0001878	7.624e-05	2.55	40.43
[R].VDQSAVGFEYQGKTEK.[H]	1xBiotin [K]	3	9	Q14247-1	Q14247-1 [132-147]	Q14247-1 1xBiotin [K]	Src substrate cortactin [OS=Homo sapiens]	1	2011.94	0.724	0.92	0.985875	0.813318	29.9	54.72	128	79.3	92.7	14.18	29.75	39.02	8733.36	9547.41	11472.9	5915	9375.18	5655.3	8623.12	6916.64	3696.36	High	High	High	High	High	High	High	High	High	0.0001878	0.0002733	2.87	39.34
[K].LAETLAKTQVAGGQLSFK.[G]	1xBiotin [K7]	1	17	P46060	P46060 [9-26]	P46060 1xBiotin [K15]	Ran GTPase-activating protein 1 [OS=Homo sapiens]	1	2088.12	0.724	1.34	0.985875	0.747648	49.37	66.78	132.5	71.6	95.9	71.44	55.84	73.59	131763	98845	17159.5	53407.4	61449.3	15867	99281.2	71562.5	11684	High	High	High	High	High	High	High	High	Peak Found	0.0001878	1.745e-06	4.89	47.47
[K].VLGKNMDAIIVDSEK.[T]	1xBiotin [K4]	1	6	Q14683	Q14683 [537-551]	Q14683 1xBiotin [K540]	structural maintenance of chromosomes protein 1a [OS=Homo sapiens]	1	1857.94	0.722	1.102	0.985875	0.995343	76.23	76.23	135.7	78.2	86.1	63.95	36.13	57.49	18193.6	13672.8	3482.51	7876.55	8951.8	4140.54	13143	8680.08	3462.46	High	High	Not Found	High	High	Not Found	High	High	Not Found	0.0001878	6.561e-05	2.42	49.86
[R].DDNMFQIGKMR.[Y]	1xBiotin [K9]	1	3	P53999	P53999 [60-70]	P53999 1xBiotin [K68]	Activated RNA polymerase II transcriptional coactivator p15 [OS=Homo sapiens]	1	1580.7	0.722	0.607	0.985875	0.0264611	19.76	105.27	103	122.6	74.4	13.51	73.26	9.04	7266.15	6389.31	5537.66	13479	2138.91	7605.93	4012.71	4613.68	4781.28	High	Peak Found	Peak Found	High	Not Found	High	Peak Found	Not Found	Not Found	0.0001878	0.0003302	2.69	49.04
[K].VSSLSGKTEEVVLK.[K]	1xBiotin [K7]	4	2	Q8IWI9-1	Q8IWI9-1 [2460-2473]	Q8IWI9-1 1xBiotin [K2466]	MAX gene-associated protein [OS=Homo sapiens]	1	1701.91	0.722	1.291	0.985875	0.900708	37.93	31.6	115.1	80.7	104.2	26.49	12.13	29.04	5067.5	2998.79	3771.06	2759.92	2645.38	2180.6	3414.98	2025.35	3656.87	High	High	Peak Found	Peak Found	Not Found	Not Found	Not Found	Not Found	Not Found	0.0001878	0.001194	2.69	43.44
[K].KGWDAEGSPFR.[G]	1xBiotin [K1]	1	2	Q8IVD9	Q8IVD9 [333-343]	Q8IVD9 1xBiotin [K333]	NudC domain-containing protein 3 [OS=Homo sapiens]	1	1475.67	0.721	1.204	0.985875	0.963259	9.94	15.73	128.7	77.7	93.6	5.5	19.95	7.91	10565.7	10590.1	11619.2	6395.08	7154.29	4769.63	8379.43	7696.8	7157.6	Peak Found	Peak Found	High	High	Peak Found	Not Found	Peak Found	Peak Found	Peak Found	0.0001878	0.0008853	2.03	44.1
[R].LNPDGKSIR.[N]	1xBiotin [K6]	2	10	P25685	P25685 [190-198]	P25685 1xBiotin [K195]	dnaJ homolog subfamily B member 1 [OS=Homo sapiens]	1	1225.64	0.721	0.718	0.985875	0.106439	22.44	18.82	110.1	110.6	79.4	5.2	6.81	17.79	1.05304e+06	1.13792e+06	1.16447e+06	1.14286e+06	1.08868e+06	1.2442e+06	693430	820357	989267	High	High	High	High	High	High	High	Peak Found	High	0.0008313	0.004746	2.21	32.54
[K].YAKQHVPEQHPK.[D]	1xBiotin [K3]	2	6	Q9H3U1	Q9H3U1 [615-626]	Q9H3U1 1xBiotin [K617]	Protein unc-45 homolog A [OS=Homo sapiens]	1	1687.84	0.72	0.922	0.985875	0.735156	17.8	34.85	123.3	87.6	89.1	15.01	45.62	14.52	11435.6	15339	12808.3	8938.92	9100.24	18692.8	8237.3	9253.9	10962.4	High	High	High	Peak Found	High	High	High	Peak Found	Peak Found	0.0001878	0.000145	2.83	22.92
[K].EGLELLKTAIGK.[A]	1xBiotin [K7]	2	6	P06733-1	P06733-1 [222-233]	P06733-1 1xBiotin [K228]	alpha-enolase [OS=Homo sapiens]	1	1497.83	0.72	2.276	0.985875	0.00143001	118.14	84.22	147.3	46.6	106.1	82.39	35.7	66.13	28637.3	14961.6	3039.62	7551.11	4732.12	3875.51	18304.2	10770.3	3810.01	High	High	Not Found	High	High	Not Found	High	High	Not Found	0.0001878	7.466e-06	3.11	54.75
[K].TKSVVTGGVQSVMGSR.[L]	1xBiotin [K2]	3	4	O60664-1	O60664-1 [165-180]	O60664-1 1xBiotin [K166]	Perilipin-3 [OS=Homo sapiens]	1	1818.92	0.72	1.78	0.985875	0.126032	41.06	73.3	124.1	63.3	112.7	30.42	68.39	28.23	8397.3	11859.3	6507.61	9285.24	2272.54	4282.68	7625.08	8358.31	4683.33	Peak Found	High	Peak Found	High	Not Found	Peak Found	High	High	Peak Found	0.0001878	6.708e-06	2.51	42.06
[K].KQAGPASVPLR.[T]	1xBiotin [K1]	1	7	P30101	P30101 [130-140]	P30101 1xBiotin [K130]	Protein disulfide-isomerase A3 [OS=Homo sapiens]	1	1349.74	0.719	0.926	0.985875	0.745384	18.94	28.49	110.5	98.4	91.1	13.68	21.25	14.86	14870.1	14647.5	18551.2	13236.7	10227.5	15779.9	13333.7	9897.48	12253	High	High	High	High	Peak Found	High	Peak Found	High	High	0.0001878	4.174e-05	2.21	34.79
[R].KSCVDMVMK.[W]	1xBiotin [K1]; 1xCarbamidomethyl [C3]	3	18	AGIA-AirID-DCAF15_mutant	AGIA-AirID-DCAF15_mutant [888-896]	AGIA-AirID-DCAF15_mutant 1xBiotin [K888]	AGIA-AirID-DCAF15_mutant	1	1323.59	0.718	1.025	0.985875	0.960169	17.1	11.46	129.3	87.4	83.2	13.48	4.9	8.98	257608	321406	334256	219527	200454	217242	206819	205376	239901	High	High	High	High	High	High	High	High	High	0.0001878	3.174e-05	3.41	37.32
[K].GKYYAVNYPLR.[D]	1xBiotin [K2]	1	1	Q13547	Q13547 [219-229]	Q13547 1xBiotin [K220]	histone deacetylase 1 [OS=Homo sapiens]	1	1569.79	0.717	0.994	0.985875	0.967516	25.16	30.31	110.3	95.1	94.6	27.16	28.79	19.31	5749.37	3702.52	3678.45	3193.26	2303.54	4155.68	3174.62	3879.43	2635.83	High	Not Found	Not Found	Not Found	Peak Found	Not Found	Not Found	Not Found	Not Found	0.000584	0.003617	2.01	43.75
[R].AGPSLKTTLKPK.[K]	1xBiotin [K6]	1	1	Q9NP50-1	Q9NP50-1 [82-93]	Q9NP50-1 1xBiotin [K87]	Protein FAM60A [OS=Homo sapiens]	1	1466.84	0.716	0.867	0.985875	0.547176	27.19	23.95	114.4	99.4	86.2	14.45	11.77	66.19	16546.2	13511.6	12624.8	11735.2	10850.1	13631.3	1961.62	11851.8	10171.3	Peak Found	Peak Found	Peak Found	High	Peak Found	Peak Found	Not Found	Peak Found	Peak Found	0.0001878	0.001311	2.36	35.58
[R].GIPNYEFKLGK.[I]	1xBiotin [K8]	2	1	Q92890-1	Q92890-1 [293-303]	Q92890-1 1xBiotin [K300]	Isoform Long of Ubiquitin recognition factor in ER-associated degradation protein 1 [OS=Homo sapiens]	1	1491.77	0.716	0.92	0.985875	0.885287	46.15	21.12	121.8	90.9	87.2	38.14	10.02	19.5	6230.71	5574.15	2748.6	4160.68	4550.61	3720.83	3991.83	4186.45	2857.9	High	Peak Found	Peak Found	Peak Found	Peak Found	Not Found	Peak Found	Not Found	Not Found	0.0001878	0.0006279	2.19	46.42
[R].GVQKLVLTSR.[S]	1xBiotin [K4]	1	4	P49327	P49327 [1908-1917]	P49327 1xBiotin [K1911]	Fatty acid synthase [OS=Homo sapiens]	1	1326.76	0.716	0.984	0.985875	0.907988	18.3	7.05	122.3	90.1	87.6	24.96	8.4	7.81	8406.39	12488.1	14029.5	9204.78	8660.18	10210.4	8686.29	10042	8942.69	High	High	High	Peak Found	Peak Found	Peak Found	Peak Found	High	Peak Found	0.0001878	0.0001988	2.53	41.42
[R].YIGIVKQAGLER.[M]	1xBiotin [K6]	1	16	P52597	P52597 [219-230]	P52597 1xBiotin [K224]	Heterogeneous nuclear ribonucleoprotein F [OS=Homo sapiens]	1	1572.86	0.716	0.566	0.985875	0.0022752	25.85	16.6	111.7	120.3	68.1	18.52	9.39	16.89	85852.4	87057.1	61425.9	99093.3	92450.9	82099.7	62317.6	52332.5	44444.2	High	High	High	High	High	High	High	High	High	0.0001878	9.159e-07	3.55	44.42
[K].SEMAFKAQNATTK.[V]	1xBiotin [K6]	2	8	Q9Y5V3	Q9Y5V3 [142-154]	Q9Y5V3 1xBiotin [K147]	Melanoma-associated antigen D1 [OS=Homo sapiens]	1	1652.78	0.714	0.874	0.985875	0.572072	8.49	11.16	119.3	95.5	85.2	8.6	10.99	5.68	24584.8	29203.9	27395.3	25894.5	21183.2	21945.4	18511	19571.3	20738.2	High	High	Peak Found	High	High	High	High	High	High	0.0001878	3.047e-06	3.54	36.71
[K].SEMAFKAQNATTK.[V]	1xBiotin [K6]; 1xOxidation [M3]	2	6	Q9Y5V3	Q9Y5V3 [142-154]	Q9Y5V3 1xBiotin [K147]	Melanoma-associated antigen D1 [OS=Homo sapiens]	1	1668.77	0.713	1.119	0.985875	0.995343	51.86	24.47	118	84.9	97.2	27.68	12.34	51.78	7762.9	10332	13596.9	6805.58	7431.13	8657.49	8509.03	2881.26	9690.08	High	High	High	High	High	High	Peak Found	Not Found	Peak Found	0.0001878	0.0001726	2.47	30.67
[R].LGPGKPGLK.[F]	1xBiotin [K5]	2	16	Q16637	Q16637 [205-213]	Q16637 1xBiotin [K209]	Survival motor neuron protein [OS=Homo sapiens]	0	1092.62	0.713	1.131	0.985875	0.994736	22.5	17.65	122.3	82.9	94.8	18.31	6.87	13.23	136808	126153	177060	92750.7	92001.2	103794	105984	89902	117404	High	High	High	High	High	High	High	High	High	0.0001878	0.0001409	2.88	35.67
[K].QALAVGNKIVLHTEQK.[Q]	1xBiotin [K8]	4	16	Q8NG31-1	Q8NG31-1 [1241-1256]	Q8NG31-1 1xBiotin [K1248]	kinetochore scaffold 1 [OS=Homo sapiens]	1	1975.08	0.711	1.16	0.985875	0.983361	33.77	91.38	125.6	60.7	113.7	52.76	48.27	55.66	97890.2	75591.5	28369.8	36491.6	60019.7	22196.4	68405.3	69607.4	18665.2	High	High	Peak Found	High	High	High	High	High	High	0.0001878	1.849e-06	4.93	42.16
[K].AVDSTLKTR.[I]	1xBiotin [K7]	1	6	Q9NR09	Q9NR09 [3140-3148]	Q9NR09 1xBiotin [K3146]	Baculoviral IAP repeat-containing protein 6 [OS=Homo sapiens]	1	1216.64	0.709	1.118	0.985875	0.998079	37.53	41.15	118.9	100.2	80.9	30.86	27.93	21.93	90498.9	126243	169914	62491.2	107789	106400	82270.6	85958.6	120531	High	High	High	High	High	High	Peak Found	Peak Found	Peak Found	0.0001878	0.0003795	2.94	31.21
[R].VVDLSGSCQKGPVPAIHK.[A]	1xBiotin [K10]; 1xCarbamidomethyl [C8]	3	14	Q8N3J3	Q8N3J3 [202-219]	Q8N3J3 1xBiotin [K211]	Uncharacterized protein C17orf53 [OS=Homo sapiens]	1	2118.08	0.709	0.995	0.985875	0.910717	12.8	13.31	127.2	86.5	86.3	15.53	7.71	15.08	128209	123433	95010.9	78698.4	83962.4	91695.6	83694.3	91209.3	67379.5	High	High	High	High	High	High	High	High	High	0.0001878	2.115e-07	4.05	38.19
[R].ALKVELK.[E]	1xBiotin [K3]	2	1	O95995	O95995 [144-150]	O95995 1xBiotin [K146]	Growth arrest-specific protein 8 [OS=Homo sapiens]	1	1026.6	0.708	0.954	0.985875	0.851314	24.79	18.57	123	94.8	82.2	16.49	6.43	29.68	11554.9	12305.4	15632.8	9699.92	9476.84	8576.98	8181.63	8223.1	13291.5	Peak Found	High	Peak Found	Peak Found	Peak Found	Peak Found	Peak Found	Peak Found	Peak Found	0.001855	0.01534	1.72	38.58
[R].ISCKEELLLGR.[T]	1xBiotin [K4]; 1xCarbamidomethyl [C3]	1	5	P62324	P62324 [147-157]	P62324 1xBiotin [K150]	Protein BTG1 [OS=Homo sapiens]	1	1543.8	0.708	0.701	0.985875	0.152873	45.66	47.92	110.4	111.5	78.2	35.37	30.02	52.61	8171.33	9782.59	4589.84	8558.25	8250.65	4688.4	8264.03	5785.39	2484.5	High	High	Not Found	High	High	Peak Found	Peak Found	High	Not Found	0.0001878	1.781e-05	2.43	48.61
[R].TLQSLACGKAR.[V]	1xBiotin [K9]; 1xCarbamidomethyl [C7]	5	9	Q13620-1; Q13619-1	Q13620-1 [763-773]; Q13619-1 [627-637]	Q13620-1 1xBiotin [K771]; Q13619-1 1xBiotin [K635]	Isoform 2 of Cullin-4B [OS=Homo sapiens] cullin-4A [OS=Homo sapiens]	1	1430.72	0.706	0.849	0.985875	0.482388	11.29	8.77	119.2	100.4	80.4	9.65	6.02	8.24	23589.5	20815.5	25252.9	17962.5	20068.7	19862.1	17839	15245.2	15916.1	High	High	High	High	High	High	High	High	High	0.0001878	9.803e-05	2.58	37.48
[R].MEESFSSKYVPK.[Y]	1xBiotin [K8]	2	10	P42167	P42167 [382-393]	P42167 1xBiotin [K389]	Lamina-associated polypeptide 2, isoforms beta/gamma [OS=Homo sapiens]	1	1657.76	0.706	0.998	0.985875	0.918779	7.63	28.66	120.5	89.8	89.7	5.48	21.44	5.92	217019	231470	207668	126289	195386	161846	161598	163482	146500	High	High	High	High	Peak Found	Peak Found	High	High	Peak Found	0.0001878	1.704e-06	4.08	42.1
[K].TKAAAPGVEDEPLLR.[E]	1xBiotin [K2]	2	4	P31350-1	P31350-1 [60-74]	P31350-1 1xBiotin [K61]	ribonucleoside-diphosphate reductase subunit M2 [OS=Homo sapiens]	1	1792.93	0.706	1.022	0.985875	0.967516	27.23	39.19	128.4	84.9	86.7	25.31	59.29	12.98	8702.87	9529.03	5693.35	5752.33	1827.86	7819.42	5877.03	6728.15	5191.26	High	High	Peak Found	High	Not Found	High	Peak Found	Peak Found	Peak Found	0.0001878	0.000341	2.96	42.06
[R].TKEVFHFSQAEK.[V]	1xBiotin [K2]	4	1	Q7L5Y9-1	Q7L5Y9-1 [381-392]	Q7L5Y9-1 1xBiotin [K382]	Macrophage erythroblast attacher [OS=Homo sapiens]	1	1676.81	0.706	0.948	0.985875	0.819912	4.59	5.25	123.2	89.8	86.9	1.11	3.56	4.36	23528.7	23227.8	23012.8	16672.1	16935	17836.2	15510.5	16914.8	16391.2	High	Peak Found	Peak Found	Peak Found	Peak Found	Peak Found	Peak Found	Peak Found	Peak Found	0.0001878	0.0003657	3.31	39.16
[R].VKTNLPIFK.[L]	1xBiotin [K2]	2	3	O60493-1	O60493-1 [53-61]	O60493-1 1xBiotin [K54]	sorting nexin-3 [OS=Homo sapiens]	1	1285.73	0.705	0.937	0.985875	0.866557	6.22	59.91	108.5	115	76.5	0.98	22.42	30.64	6586.32	6710.42	6683.23	7546.28	7082.81	4828.24	4523.18	7590.29	4712.93	High	High	Peak Found	Peak Found	High	Peak Found	Not Found	Peak Found	Peak Found	0.00238	0.01873	1.28	46.33
[K].IMEMSAKGIKPVTLELGGK.[S]	1xBiotin [K7]	2	3	P49189	P49189 [240-258]	P49189 1xBiotin [K246]	4-trimethylaminobutyraldehyde dehydrogenase [OS=Homo sapiens]	1	2228.19	0.705	0.918	0.985875	0.72481	99.04	95.84	121.3	93.2	85.5	116.95	75.27	89.71	35438.6	7552.71	2507.26	15360.8	5803.36	3662.27	17823.3	5324.95	3234.2	High	Peak Found	Not Found	High	Peak Found	Not Found	High	Peak Found	Not Found	0.0001878	8.465e-08	3.53	48.79
[K].ATQWNSAEEGLPTNSTSDSRPKSSSPIR.[L]	1xBiotin [K22]	1	5	Q9Y2I7-1	Q9Y2I7-1 [1690-1717]	Q9Y2I7-1 1xBiotin [K1711]	1-phosphatidylinositol 3-phosphate 5-kinase [OS=Homo sapiens]	1	3229.52	0.705	1.011	0.985875	0.939899	50.12	59.75	131.7	83.7	84.6	75.61	84.4	70.12	26567.9	25861.5	2321.88	16437.9	27534.6	1838.54	18726.5	16625.8	2472.45	Peak Found	High	Not Found	High	High	Not Found	High	High	Not Found	0.0001878	6.395e-06	2.98	38.28
[R].NKEVFIPQDGK.[K]	1xBiotin [K2]	3	9	P49589-1	P49589-1 [38-48]	P49589-1 1xBiotin [K39]	Cysteine--tRNA ligase, cytoplasmic [OS=Homo sapiens]	1	1500.75	0.705	0.959	0.985875	0.836414	10.84	7.54	124.6	90.8	84.6	3.72	2.69	11.01	15367.6	14264.4	14862.2	10829	10480.1	11057	12119.3	10089.5	10049.6	High	High	High	High	High	High	High	High	High	0.0001878	3.39e-05	2.71	40.39
[R].EANQAINPKLLQLVEDR.[G]	1xBiotin [K9]	2	5	P17844	P17844 [462-478]	P17844 1xBiotin [K470]	probable ATP-dependent RNA helicase DDX5 [OS=Homo sapiens]	1	2177.14	0.704	1.32	0.985875	0.795417	67.16	71.54	136.7	70.8	92.5	132.65	107.86	125.4	50291.5	6130.01	3225.79	18082.5	2902.82	3174.62	35390.2	4149.8	3832.19	High	High	Not Found	High	Not Found	Not Found	High	Not Found	Not Found	0.0001878	5.036e-07	4.38	56.3
[R].GLYDGPVCEVSVTPKTVTPASSAK.[T]	1xBiotin [K15]; 1xCarbamidomethyl [C8]	2	2	Q16555-1	Q16555-1 [497-520]	Q16555-1 1xBiotin [K511]	Dihydropyrimidinase-related protein 2 [OS=Homo sapiens]	1	2689.32	0.703	0.635	0.985875	0.0438139	92.32	50.24	136.3	103.9	59.8	59.81	34.32	42.99	9324.09	9711.41	2194.17	9538.4	7109.02	4663.09	2961.8	6829.72	4089.85	High	Peak Found	Not Found	Peak Found	Peak Found	Not Found	Not Found	High	Not Found	0.002141	0.01687	1.95	45.7
[K].DVPNTQPKAAFK.[S]	1xBiotin [K8]	2	6	Q9Y5V3	Q9Y5V3 [102-113]	Q9Y5V3 1xBiotin [K109]	Melanoma-associated antigen D1 [OS=Homo sapiens]	1	1541.78	0.703	0.868	0.985875	0.575512	29.5	37.67	119.4	96.7	83.9	29.13	37.17	16.45	8709.07	12559.3	15925.8	6569.72	14243.1	10174.4	7645.15	8831.28	10594.5	High	Peak Found	High	Peak Found	High	High	Peak Found	High	High	0.0001878	0.0007474	2.71	37.39
[R].LKQFSVAPR.[H]	1xBiotin [K2]	3	1	Q1MSJ5-1	Q1MSJ5-1 [428-436]	Q1MSJ5-1 1xBiotin [K429]	Isoform 1 of Centrosome and spindle pole-associated protein 1 [OS=Homo sapiens]	1	1271.69	0.702	0.446	0.985875	2.79616e-05	52.14	78.73	94.6	142.1	63.3	23.59	97.27	52.01	5876.48	4882.04	7748.01	6673.37	8829.66	37402.9	3427.36	8390.25	3934.69	Peak Found	Not Found	High	Peak Found	Peak Found	Peak Found	Not Found	Peak Found	Not Found	0.001384	0.01058	1.45	39.82
[K].TVTPAKAVTTPGK.[K]	1xBiotin [K6]	1	2	P19338	P19338 [97-109]	P19338 1xBiotin [K102]	Nucleolin [OS=Homo sapiens]	1	1496.81	0.701	1.013	0.985875	0.941552	28.21	44.5	112.8	108.5	78.8	11.02	28.74	51.41	15687.2	12865	13228	8903.7	12722.1	16133.4	9236.65	9016.33	20682.1	High	High	Peak Found	Peak Found	Peak Found	Peak Found	Peak Found	Peak Found	Peak Found	0.0012	0.005703	2.6	32.69
[K].VLGQPHHELDSKTIDPK.[V]	1xBiotin [K12]	2	9	Q96DH6-1	Q96DH6-1 [78-94]	Q96DH6-1 1xBiotin [K89]	RNA-binding protein Musashi homolog 2 [OS=Homo sapiens]	1	2140.09	0.701	1.117	0.985875	0.998079	39.92	30.2	128.9	80.9	90.3	57.72	30.68	19.17	34996.6	74570.5	25572.8	21960.4	27052.1	14211.5	24523.9	29518.6	20054.2	High	High	High	High	High	High	Peak Found	High	Peak Found	0.0001878	0.0002276	3.31	33.39
[K].HALKNGDICETSGKPK.[T]	1xBiotin [K4]; 1xCarbamidomethyl [C9]	4	6	Q16637	Q16637 [52-67]	Q16637 1xBiotin [K55]	Survival motor neuron protein [OS=Homo sapiens]	1	1980.96	0.701	1.091	0.985875	0.997617	76.79	86.29	128.1	82.2	89.7	3.34	13.54	72.18	7919.82	7445.56	7860.59	5046.42	4395.04	5767.56	5506.68	2301.74	11422.9	High	High	High	High	Peak Found	High	High	Not Found	Peak Found	0.0001878	9.924e-05	3.33	25.81
[R].EISLLKELR.[H]	1xBiotin [K6]	2	1	P06493	P06493 [51-59]	P06493 1xBiotin [K56]	Cyclin-dependent kinase 1 [OS=Homo sapiens]	1	1326.74	0.7	1.428	0.985875	0.55987	54.92	20.54	136.9	67.2	95.9	65.68	58.35	52.6	19948.4	17736.9	3386.47	8700.15	10099.7	2371.63	12420.9	12589.7	3766.99	High	Peak Found	Peak Found	Peak Found	Peak Found	Not Found	Peak Found	Peak Found	Not Found	0.0001878	0.0004187	2.62	51.78
[K].IPSTKNSIALVSTNYPLSK.[T]	1xBiotin [K5]	2	11	Q8IX90	Q8IX90 [296-314]	Q8IX90 1xBiotin [K300]	Spindle and kinetochore-associated protein 3 [OS=Homo sapiens]	1	2259.21	0.7	1.117	0.985875	0.998079	40.95	50.17	120	85	94.9	80.14	73.35	79.81	47805.6	34601.5	3253.58	24515.8	24963.2	2662.28	33474.5	27373.5	1966.79	High	High	Not Found	High	High	Not Found	High	High	Not Found	0.0001878	9.87e-08	5.44	48.76
[R].SLQQPKIQLSSVPK.[V]	1xBiotin [K6]	5	6	Q9Y4F3-1	Q9Y4F3-1 [85-98]	Q9Y4F3-1 1xBiotin [K90]	Meiosis regulator and mRNA stability factor 1 [OS=Homo sapiens]	1	1778.98	0.7	0.885	0.985875	0.61244	25.8	16.56	127.7	86.7	85.6	24.05	10.44	13.71	17501.8	17678.3	11156.9	11881	13987.3	11601.1	11730.4	12378.3	9457.76	High	High	Peak Found	High	High	Peak Found	Peak Found	High	Peak Found	0.0001878	0.0004531	2.29	42.99
[K].AVGPKQVVTQGVAK.[A]	1xBiotin [K5]	1	2	Q9ULM3	Q9ULM3 [686-699]	Q9ULM3 1xBiotin [K690]	YEATS domain-containing protein 2 [OS=Homo sapiens]	1	1607.89	0.699	1.268	0.985875	0.910717	27.7	34.43	124.1	89.1	86.8	11.26	24.75	25.33	5875.85	6073.05	7207.65	2972.95	4944.73	4361.88	4046.59	6268.66	4245.5	High	Peak Found	High	Peak Found	Peak Found	Peak Found	Peak Found	Peak Found	Peak Found	0.001384	0.01109	1.47	38.89
[K].QQEQPAATKIR.[N]	1xBiotin [K9]	1	11	P40937-1	P40937-1 [8-18]	P40937-1 1xBiotin [K16]	Replication factor C subunit 5 [OS=Homo sapiens]	1	1495.77	0.698	1.127	0.985875	0.995343	35.8	46.3	129.5	80.2	90.3	14.61	12.05	32.1	38546	32504.8	43662.5	23493.6	23860.3	28978.2	18207	26887.2	35444.8	High	High	High	High	High	High	High	High	High	0.0001878	7.489e-05	2.87	30.62
[R].SVSGKTPGDFYDR.[R]	1xBiotin [K5]	4	2	Q3V6T2-1	Q3V6T2-1 [1734-1746]	Q3V6T2-1 1xBiotin [K1738]	Girdin [OS=Homo sapiens]	1	1654.75	0.697	1.048	0.985875	0.982347	17	15.25	131.8	84.1	84.2	16.76	16.17	15.29	9186.43	12353.1	12611.9	7878.86	6092.19	8387.22	7888.01	8792.56	6454.87	High	Peak Found	Peak Found	Peak Found	Peak Found	High	Peak Found	Peak Found	Peak Found	0.0001878	5.306e-05	2.47	39.1
[-].MAAVKTLNPK.[A]	1xBiotin [K5]; 1xMet-loss+Acetyl [N-Term]	2	9	P40227-1	P40227-1 [1-10]	P40227-1 1xBiotin [K5]; 1xMet-loss+Acetyl [N-Term]	T-complex protein 1 subunit zeta [OS=Homo sapiens]	1	1209.67	0.697	1.811	0.985875	0.0611268	24.74	13.65	142.9	58.3	98.8	26.96	11.87	11.92	387365	585201	677725	205432	238842	260827	375242	404791	472343	High	High	High	High	High	High	High	High	High	0.0001878	0.0004993	2.3	41.13
[R].LKELVPTLPQNR.[K]	1xBiotin [K2]	2	2	P41134	P41134 [76-87]	P41134 1xBiotin [K77]	DNA-binding protein inhibitor ID-1 [OS=Homo sapiens]	1	1633.91	0.696	0.821	0.985875	0.435355	66.24	55.43	120.8	105.9	73.4	65.41	63.17	49.77	10828.6	11232.4	1964.3	9524.69	9495.12	1885.18	6577.57	7819.65	2471.76	High	Peak Found	Not Found	High	Peak Found	Not Found	Peak Found	Peak Found	Not Found	0.001089	0.005304	2.48	45.88
[K].TVTSSTEKGLIVYCVTSPK.[K]	1xBiotin [K8]; 1xCarbamidomethyl [C14]	2	2	Q8TEU7	Q8TEU7 [1478-1496]	Q8TEU7 1xBiotin [K1485]	Rap guanine nucleotide exchange factor 6 [OS=Homo sapiens]	1	2296.16	0.696	0.831	0.985875	0.546987	86.81	80.43	151	82.8	66.3	48.98	34.31	75.6	8735.81	8163.98	2879.01	4970.16	4475.56	2412.91	9022.2	3584.13	2003.97	Peak Found	Peak Found	Not Found	High	High	Not Found	Peak Found	Not Found	Not Found	0.0003031	0.002096	2.58	50
[K].NLPQKSTAPVK.[T]	1xBiotin [K5]	2	8	O75592-1	O75592-1 [2811-2821]	O75592-1 1xBiotin [K2815]	E3 ubiquitin-protein ligase MYCBP2 [OS=Homo sapiens]	1	1408.76	0.695	1.03	0.985875	0.964308	37.56	34.74	126.6	85.4	88	12.64	19.41	30.21	33904.2	32535.1	40966.9	30447.7	22882.5	21441.5	18038	23558.5	32875.3	High	High	High	High	High	High	High	High	Peak Found	0.0001878	0.000993	2.36	33.03
[K].SKSSGPMYLHK.[S]	1xBiotin [K2]; 1xOxidation [M7]	2	3	Q8IYD8	Q8IYD8 [1391-1401]	Q8IYD8 1xBiotin [K1392]	Fanconi anemia group M protein [OS=Homo sapiens]	1	1476.7	0.694	0.782	0.985875	0.293065	31.35	16.85	117.3	101.2	81.4	25.55	18.51	21.15	10912.4	8604.85	14335.1	9414.8	9251.82	12679.9	9913.67	6609.59	7573.54	High	Peak Found	Peak Found	Peak Found	High	High	Peak Found	Peak Found	Peak Found	0.0004423	0.003417	1.7	27.81
[K].QQGVLALRPYLQKQPQPSPAEGR.[A]	1xBiotin [K13]	2	2	P56192	P56192 [192-214]	P56192 1xBiotin [K204]	Methionine--tRNA ligase, cytoplasmic [OS=Homo sapiens]	1	2787.47	0.694	1.373	0.985875	0.711134	94.48	68.65	131.2	71.1	97.7	85.46	34.7	77.85	18751.3	6185.66	3562.45	5651.24	3352.05	3113.24	11833.7	2471.97	4603.68	High	Peak Found	Not Found	Peak Found	Peak Found	Not Found	High	Not Found	Not Found	0.0003031	0.001641	3.24	45.62
[R].GPAGGPVLPQLKAR.[S]	1xBiotin [K12]	2	4	Q13671	Q13671 [196-209]	Q13671 1xBiotin [K207]	ras and Rab interactor 1 [OS=Homo sapiens]	1	1586.88	0.693	0.735	0.985875	0.403906	6.43	5.94	114.2	106.6	79.2	7.19	13.72	3.04	5379.35	5705.38	4940.14	6213.22	4869.36	5019.63	3578.72	3799.11	3727.99	High	High	Peak Found	High	Peak Found	High	Peak Found	Peak Found	Not Found	0.0003031	0.001565	1.89	43.71
[R].APSGKVR.[R]	1xBiotin [K5]	3	11	Q13045-1	Q13045-1 [468-474]	Q13045-1 1xBiotin [K472]	protein flightless-1 homolog [OS=Homo sapiens]	1	940.503	0.693	1.007	0.985875	0.932505	28.81	45.14	126	86.7	87.3	31.56	39.14	22.41	47139.2	58507.1	86397.8	30876.2	40276.6	65318.6	38860.6	40538.7	57330.6	High	High	High	High	High	High	High	High	High	0.0004423	0.003238	1.95	22.97
[K].LETGKSR.[V]	1xBiotin [K5]	2	6	Q9Y6Q5-1	Q9Y6Q5-1 [142-148]	Q9Y6Q5-1 1xBiotin [K146]	AP-1 complex subunit mu-2 [OS=Homo sapiens]	1	1016.52	0.692	1.009	0.985875	0.935571	20.99	18.59	116.7	89.2	94	16.92	5.95	15.72	22889.2	26190.5	31918	18585.9	20025.9	20927	15838.8	21112	21100.6	Peak Found	High	High	High	High	High	Peak Found	High	Peak Found	0.0008313	0.004532	1.61	24.46
[K].LGENLKIK.[L]	1xBiotin [K6]	1	2	O75874	O75874 [401-408]	O75874 1xBiotin [K406]	Isocitrate dehydrogenase [NADP] cytoplasmic [OS=Homo sapiens]	1	1140.64	0.692	1.012	0.985875	0.941361	13.08	8.65	125.7	87.4	86.9	21.11	11.43	4.79	21547.6	30283.2	32954.3	17501.2	21051.4	21809.8	20946.1	20065.5	22076.7	Peak Found	High	High	Peak Found	Peak Found	Peak Found	Peak Found	Peak Found	Peak Found	0.0003031	0.001457	2.65	37.85
[K].VMTSGTGAPAKIITAVPK.[I]	1xBiotin [K11]	3	3	P51610-1	P51610-1 [803-820]	P51610-1 1xBiotin [K813]	Host cell factor 1 [OS=Homo sapiens]	1	1968.07	0.692	0.658	0.985875	0.0346756	61.02	65.8	109.4	115	75.7	29.63	32.28	49.01	13910.8	12890.8	7585.67	14710.1	13546.1	7533.67	10610.7	8915.5	3433.87	High	Peak Found	Peak Found	High	Peak Found	Peak Found	High	Peak Found	Not Found	0.0001878	5.886e-05	2.41	45.61
[K].LSDLTLQDSQKVVVVNR.[N]	1xBiotin [K11]	1	3	Q9ULL1	Q9ULL1 [1237-1253]	Q9ULL1 1xBiotin [K1247]	Pleckstrin homology domain-containing family G member 1 [OS=Homo sapiens]	1	2140.14	0.691	0.868	0.985875	0.668249	97.82	62.92	131.1	78.2	90.7	75.1	50.21	49.5	7114.51	15353.2	2876.14	4241.63	7368.65	2672.62	4919.34	6396.08	2056.72	Peak Found	High	Not Found	Not Found	High	Not Found	Peak Found	Peak Found	Not Found	0.0001878	0.001003	2.29	45.84
[R].VFSGLVSTGLKVR.[I]	1xBiotin [K11]	1	1	P13639	P13639 [416-428]	P13639 1xBiotin [K426]	Elongation factor 2 [OS=Homo sapiens]	1	1588.89	0.691	0.886	0.985875	0.817316	86.41	11.88	121.4	94.7	83.9	64.31	18.85	3.37	9214.32	5821.39	1941.08	4903.55	3363.85	4539.79	3840.86	4103.14	4021.64	High	Peak Found	Not Found	Peak Found	Peak Found	Not Found	Not Found	Peak Found	Not Found	0.0001878	5.241e-05	2.42	48.51
[K].SKAITPK.[R]	1xBiotin [K2]	2	3	Q9NQW6	Q9NQW6 [902-908]	Q9NQW6 1xBiotin [K903]	Anillin [OS=Homo sapiens]	1	970.539	0.69	0.808	0.985875	0.403906	22.34	19.99	128.1	95.1	76.8	12.49	23.17	16.43	9931.56	12641.7	12161	9030.35	7812.66	12153.7	7297.31	6857.5	9266.92	High	High	Peak Found	Peak Found	Peak Found	High	Peak Found	Peak Found	Peak Found	0.001771	0.01449	1.88	27.42
[R].IPKEQWWLK.[L]	1xBiotin [K3]	5	1	Q01813	Q01813 [745-753]	Q01813 1xBiotin [K747]	ATP-dependent 6-phosphofructokinase, platelet type [OS=Homo sapiens]	1	1453.77	0.69	1.23	0.985875	0.942533	21.08	20.65	131.6	75.5	92.9	40.05	11.54	42.2	6244.78	7279.72	3038.4	4016.3	3186.62	3585.11	4408.69	5022.67	1985.63	High	Peak Found	Not Found	Peak Found	Peak Found	Not Found	Peak Found	Peak Found	Not Found	0.0003031	0.003052	1.73	50.47
[K].INEKTGK.[I]	1xBiotin [K4]	7	2	Q16881-1	Q16881-1 [459-465]	Q16881-1 1xBiotin [K462]	Thioredoxin reductase 1, cytoplasmic [OS=Homo sapiens]	1	1015.52	0.689	0.796	0.984953	0.462477	36.07	36.07	117.4	101.7	80.9	34.6	6.2	44.57	6303.8	5791.16	10549.6	5456.86	5032.3	5692.33	4344.07	7901.89	3494.06	Peak Found	Peak Found	High	Peak Found	High	Peak Found	Not Found	Peak Found	Not Found	0.002533	0.02269	1.73	22.2
[R].EEHGSGKIAVISGVGTR.[N]	1xBiotin [K7]	4	1	Q9H9T3	Q9H9T3 [511-527]	Q9H9T3 1xBiotin [K517]	elongator complex protein 3 [OS=Homo sapiens]	1	1922.98	0.689	1.171	0.984953	0.971624	40.72	55.86	144.7	71.5	83.8	30.71	43.3	17.05	6423.9	5994.54	3424.8	2964.58	4756.78	1992.7	3229.22	3471.69	4425.14	High	Peak Found	Peak Found	Not Found	Not Found	Not Found	Not Found	Peak Found	Peak Found	0.001384	0.01115	2.91	40.48
[K].EITALAPSTMKIK.[I]	1xBiotin [K]	7	33	P60709; P68133	P60709 [316-328]; P68133 [318-330]	P60709 1xBiotin [K]; P68133 1xBiotin [K]	Actin, cytoplasmic 1 [OS=Homo sapiens] Actin, alpha skeletal muscle [OS=Homo sapiens]	1	1628.88	0.688	0.929	0.984953	0.755771	11.7	17.86	122.1	93.9	84	9.11	15.18	11.98	925054	1.06856e+06	908159	711647	800352	588684	743700	636721	590167	High	High	High	High	High	High	High	High	High	0.0001878	7.915e-07	4.16	45.15
[K].SIFLKVK.[V]	1xBiotin [K5]	1	8	P51587	P51587 [1632-1638]	P51587 1xBiotin [K1636]	breast cancer type 2 susceptibility protein [OS=Homo sapiens]	1	1060.62	0.688	1.02	0.984953	0.957194	8.58	15.31	129.7	84.3	86	8.08	13.96	6.35	26749.2	26219.5	22971.1	14343.3	17050.9	19014.5	18399	17392.6	16199.3	High	High	High	High	High	High	High	High	Peak Found	0.001313	0.008836	1.41	44.75
[K].ANPFGGASHAKGIVLEK.[V]	1xBiotin [K11]	1	5	P62266	P62266 [38-54]	P62266 1xBiotin [K48]	40S ribosomal protein S23 [OS=Homo sapiens]	1	1922	0.688	1.153	0.984953	0.983361	26.04	93.55	136.4	76	87.6	64.63	30.75	65.54	17944.3	16348.4	3218.61	9768.66	9101.21	5200.24	12828.8	10495.9	2213.23	Peak Found	High	Peak Found	High	High	Peak Found	High	High	Not Found	0.0001878	0.0006649	3.04	42.53
[R].NYGWKVEETVK.[H]	1xBiotin [K5]	7	4	Q16881-1	Q16881-1 [235-245]	Q16881-1 1xBiotin [K239]	Thioredoxin reductase 1, cytoplasmic [OS=Homo sapiens]	1	1578.76	0.687	0.841	0.984953	0.578042	52.49	52.49	119.8	97.9	82.3	15.12	10.48	53.08	7296.58	7927.92	5855.04	5961.65	6901.59	5660.74	5014.82	7763.26	2394.45	Peak Found	High	Peak Found	High	High	High	Peak Found	Peak Found	Not Found	0.0001878	0.0003174	2.13	43.44
[K].GQPLCVLSAMKMETVVTSPMEGTVR.[K]	1xBiotin [K11]; 1xCarbamidomethyl [C5]	1	12	P11498	P11498 [1134-1158]	P11498 1xBiotin [K1144]	pyruvate carboxylase, mitochondrial [OS=Homo sapiens]	1	2947.42	0.687	1.599	0.984953	0.256634	134.63	134.3	141.7	60.9	97.4	142.97	143.44	149.89	267893	33016.5	3270.86	121280	14184.2	1884.87	246709	22681.8	2135.58	High	High	Not Found	High	High	Not Found	High	High	Not Found	0.0001878	6.685e-08	4.16	62.33
[R].DKTIIMWK.[L]	1xBiotin [K2]	1	2	P63244	P63244 [37-44]	P63244 1xBiotin [K38]	Receptor of activated protein C kinase 1 [OS=Homo sapiens]	1	1260.65	0.687	1.52	0.984953	0.463909	49.26	41.43	117.3	62.1	120.7	25.7	35.95	23.38	9739.46	6428.31	6365.39	2815.24	5482.55	3400.78	6612.62	6689.82	4278.57	High	Peak Found	Peak Found	Not Found	High	Not Found	Peak Found	Peak Found	Not Found	0.001572	0.01279	2.08	49.5
[K].GKILNVSVIEESGNKNDQK.[S]	1xBiotin [K2]	3	10	P28290	P28290 [324-342]	P28290 1xBiotin [K325]	Sperm-specific antigen 2 [OS=Homo sapiens]	2	2298.18	0.686	1.307	0.984953	0.820267	68.87	21.69	141.4	73.3	85.3	64.04	44.65	47.21	75611.4	66788.6	13914.7	34623.4	36055.4	13639.5	51856.3	40303	17820.6	High	High	High	High	High	High	High	High	High	0.0001878	1.805e-08	4.48	43.02
[K].VQNATTKGPNGVYDFSQAHNAK.[D]	1xBiotin [K7]	2	18	Q9Y5V3	Q9Y5V3 [80-101]	Q9Y5V3 1xBiotin [K86]	Melanoma-associated antigen D1 [OS=Homo sapiens]	1	2573.22	0.686	1.073	0.984953	0.983361	7.81	10.62	129	82.5	88.5	13.31	11.02	1.99	482667	508098	391473	332409	266566	308593	330990	323203	336287	High	High	High	High	High	High	High	High	High	0.0001878	9.437e-12	6.45	37.04
[R].GNVPNEKIAIWLK.[D]	1xBiotin [K7]	2	7	P28290	P28290 [71-83]	P28290 1xBiotin [K77]	Sperm-specific antigen 2 [OS=Homo sapiens]	1	1707.93	0.686	1.631	0.984953	0.21129	116.67	106.52	156	54.7	89.3	82.45	50.35	93.64	33463.4	18262.7	3247.97	12357.7	6406.33	4849.14	26001.2	10451.5	2226.96	High	Peak Found	Not Found	High	High	Not Found	High	High	Not Found	0.0001878	9.808e-05	2.49	55.65
[R].IGKFEAR.[F]	1xBiotin [K3]	1	3	Q13347	Q13347 [262-268]	Q13347 1xBiotin [K264]	Eukaryotic translation initiation factor 3 subunit I [OS=Homo sapiens]	1	1046.55	0.685	0.622	0.984953	0.0133593	91.69	53.51	109.8	117.3	72.9	75.77	9.59	54.6	2169.54	12669.6	19224.1	12035.3	13530	14590.6	3894.62	8414.59	13166.5	Not Found	High	High	Peak Found	High	Peak Found	Not Found	Peak Found	Peak Found	0.001313	0.008665	1.67	36.01
[K].THSEEFTNSLKTK.[S]	1xBiotin [K11]	2	2	Q9H788	Q9H788 [116-128]	Q9H788 1xBiotin [K126]	SH2 domain-containing protein 4A [OS=Homo sapiens]	1	1747.83	0.685	0.634	0.984953	0.180582	27.45	77.8	78.5	156.8	64.7	57.1	32.07	40.51	6489.55	2641.53	2602.12	5304.79	2810.17	5272.99	3749.61	2177.17	1781.89	High	Not Found	Not Found	High	Not Found	Peak Found	Not Found	Not Found	Not Found	0.0003031	0.002155	3.11	34.05
[R].ALVDQKSSVIK.[H]	1xBiotin [K6]	8	4	Q8WXG6-1	Q8WXG6-1 [909-919]	Q8WXG6-1 1xBiotin [K914]	MAP kinase-activating death domain protein [OS=Homo sapiens]	1	1413.78	0.684	0.82	0.984953	0.585141	53.48	49.16	119.1	99.4	81.5	34.47	13.15	52.44	5714.68	3593.36	7433.98	4060.66	4765.62	5294.4	5848.65	3909.27	1806.5	High	High	High	High	Peak Found	Peak Found	Peak Found	Peak Found	Not Found	0.001572	0.01345	1.96	39.18
[K].HQPGGGKVQIVYKPVDLSK.[V]	1xBiotin [K7]	4	4	P10636-5	P10636-5 [268-286]	P10636-5 1xBiotin [K274]	Isoform Tau-C of Microtubule-associated protein tau [OS=Homo sapiens]	1	2276.22	0.684	1.689	0.984953	0.147844	60.78	83.41	115.6	68.6	115.8	78.79	62.18	76.75	44350	26167.6	4819.98	15754.5	15525	3246.01	30321	26220.6	2397.95	High	High	Not Found	Peak Found	Peak Found	Not Found	Peak Found	High	Not Found	0.0001878	2.301e-06	3.71	39.31
[R].AAGFTKAALR.[G]	1xBiotin [K6]	3	2	Q13099-1	Q13099-1 [109-118]	Q13099-1 1xBiotin [K114]	intraflagellar transport protein 88 homolog [OS=Homo sapiens]	1	1231.66	0.683	1.059	0.984953	0.990383	50.8	52.18	128.9	83.1	88	33.41	26.37	41.59	5066.32	6311.45	9585.62	2873.04	4069.13	4957.2	6556.14	2792.88	4309.58	High	High	Peak Found	Peak Found	Peak Found	Peak Found	Peak Found	Peak Found	Not Found	0.001227	0.006494	1.72	40.17
[R].SGKSPILVATAVAAR.[G]	1xBiotin [K3]	4	1	O00571	O00571 [489-503]	O00571 1xBiotin [K491]	ATP-dependent RNA helicase DDX3X [OS=Homo sapiens]	1	1666.93	0.682	1.099	0.984953	0.998079	34.14	7.87	130.3	80.9	88.9	26.67	11.03	8.71	8087.83	10644.7	6225.7	4266.1	5303.76	5022.29	5518.18	4775.17	5622.57	Peak Found	High	Peak Found	Peak Found	Peak Found	Peak Found	Peak Found	Peak Found	Peak Found	0.001227	0.007229	1.9	48.44
[R].TKLITPQVAK.[L]	1xBiotin [K2]	3	4	Q86TB9	Q86TB9 [459-468]	Q86TB9 1xBiotin [K460]	Protein PAT1 homolog 1 [OS=Homo sapiens]	1	1324.77	0.682	0.758	0.984953	0.378274	46.07	46.07	116.2	104.5	79.3	22.36	15.88	58.89	5044.74	7929.95	7237.02	5002.17	6813.3	6510.59	4935.55	1751.77	7160.65	Peak Found	High	Peak Found	Peak Found	High	High	High	Not Found	Peak Found	0.0003031	0.001979	1.78	37.99
[R].NKGSVLIPGLVEGSTK.[R]	1xBiotin [K2]	5	6	Q86WJ1-1	Q86WJ1-1 [615-630]	Q86WJ1-1 1xBiotin [K616]	Chromodomain-helicase-DNA-binding protein 1-like [OS=Homo sapiens]	1	1824.99	0.681	1.595	0.984953	0.262915	82.51	80.75	164.5	39.1	96.4	65.97	78.35	44.56	15401.2	18753.9	3163.78	3048.24	11637.1	3661.54	12778.9	9020.25	4861.47	High	High	Not Found	High	High	Not Found	High	High	Not Found	0.0001878	9.074e-06	2.9	49.2
[K].VAQPKEVYR.[Q]	1xBiotin [K5]	3	8	O14979-1	O14979-1 [307-315]	O14979-1 1xBiotin [K311]	Heterogeneous nuclear ribonucleoprotein D-like [OS=Homo sapiens]	1	1315.68	0.681	0.575	0.984953	0.00308729	17.98	20.29	107.1	119.7	73.2	7.85	8.34	28.07	25810.2	29960.8	29284.1	32731.1	30049.7	35513.1	20410.4	11759.3	20009.2	High	Peak Found	High	High	High	High	High	High	High	0.0001878	0.0009269	2.17	32.17
[K].SLTINGKEQLLR.[L]	1xBiotin [K7]	1	7	O75190-2	O75190-2 [226-237]	O75190-2 1xBiotin [K232]	Isoform B of DnaJ homolog subfamily B member 6 [OS=Homo sapiens]	1	1597.87	0.681	1.181	0.984953	0.967516	53.23	83.05	132.9	76.6	90.5	51.04	30.06	64.08	23073.9	20550.3	7042.72	11850.7	13279.7	7108.42	21841.8	13999.7	4592.37	High	High	Peak Found	High	High	High	High	High	Peak Found	0.0001878	7.136e-06	3.2	48.19
[R].AFGDVKFK.[W]	1xBiotin [K6]	2	1	Q9P0J1	Q9P0J1 [352-359]	Q9P0J1 1xBiotin [K357]	[Pyruvate dehydrogenase [acetyl-transferring]]-phosphatase 1, mitochondrial [OS=Homo sapiens]	1	1137.58	0.681	0.956	0.984953	0.83218	25.24	25.24	125.3	89.3	85.4	10.72	11.04	43.89	11837.1	13300.9	14683.5	10106.6	9477.49	8112.78	4102.4	10916.4	9057.73	Peak Found	Peak Found	Peak Found	High	Peak Found	Peak Found	Not Found	Peak Found	Peak Found	0.001227	0.007893	1.34	41.91
[K].VYLGDIPLKTK.[E]	1xBiotin [K]	1	5	Q5VYK3	Q5VYK3 [305-315]	Q5VYK3 1xBiotin [K]	Proteasome-associated protein ECM29 homolog [OS=Homo sapiens]	1	1472.82	0.681	1.255	0.984953	0.913529	73.76	43.22	116.2	80.1	103.8	33.29	13.58	55.32	7239.14	9562.61	4774.96	5184.48	4988.56	3988.83	6507.92	6466.81	1775.89	Peak Found	High	Peak Found	High	High	Peak Found	High	High	Not Found	0.0001878	0.0009079	1.71	48.16
[K].VVEPLKTYGTIVK.[M]	1xBiotin [K6]	4	9	A1XBS5	A1XBS5 [95-107]	A1XBS5 1xBiotin [K100]	Protein FAM92A [OS=Homo sapiens]	1	1672.93	0.68	0.782	0.984953	0.269678	15.9	22.36	118.6	96.7	84.7	14.15	19.2	19.74	14225.2	15702.6	11804.3	13691.3	9270.82	11595.8	10165.1	10682.1	7252.45	High	High	High	High	High	High	High	High	High	0.0001878	0.0001734	2.48	46.51
[K].VTQQGLKMVVPGLDGAQIPR.[D]	1xBiotin [K7]; 1xOxidation [M8]	1	56	P49327	P49327 [1152-1171]	P49327 1xBiotin [K1158]	Fatty acid synthase [OS=Homo sapiens]	1	2349.24	0.68	1.598	0.984953	0.256634	142.08	141.69	130.4	80.9	88.7	100.33	84.49	112.93	771761	298792	39565.9	247943	185320	8217.23	645253	203214	13132.3	High	High	High	High	High	Peak Found	High	High	Peak Found	0.0001878	2.271e-08	4.55	49.76
[K].QDTVELQNQKSSAPVHAPR.[S]	1xBiotin [K10]	1	10	Q5VT06	Q5VT06 [546-564]	Q5VT06 1xBiotin [K555]	Centrosome-associated protein 350 [OS=Homo sapiens]	1	2331.15	0.68	0.944	0.984953	0.803049	11.75	18.95	123.5	96.1	80.4	8.79	13.71	9.98	45065.7	48050.7	40300.1	35080.5	35273.2	27437	29349.9	33283.5	27405.3	High	High	High	High	High	High	High	High	High	0.0001878	4.691e-09	5.23	34.28
[R].YSGAQDSGIGSDSVKIR.[I]	1xBiotin [K15]	3	8	Q7Z7G8-1	Q7Z7G8-1 [1788-1804]	Q7Z7G8-1 1xBiotin [K1802]	vacuolar protein sorting-associated protein 13b [OS=Homo sapiens]	1	1965.93	0.678	1.113	0.984953	0.995343	27.67	34.3	131.2	79.9	88.9	4.14	36.87	31.05	8099.84	7787.98	7456.26	4740.8	6167.68	2808.65	6489.33	5278.28	3379.11	High	High	High	High	High	High	High	High	Not Found	0.0001878	2.635e-05	2.51	37.74
[R].NDIEWGVLHQPPPPAGSEEGSAWKSK.[D]	1xBiotin [K24]	1	1	Q9NPA3	Q9NPA3 [99-124]	Q9NPA3 1xBiotin [K122]	Mid1-interacting protein 1 [OS=Homo sapiens]	1	3042.44	0.678	1	0.984953	0.921447	55.51	47.67	102.8	89.3	107.9	104.38	73.48	73.85	23356.2	4142.54	4274.79	11554.1	3487.95	3711.78	11549.6	4488.03	2807.59	High	Not Found	Not Found	Peak Found	Not Found	Not Found	Peak Found	Not Found	Not Found	0.0001878	2.454e-05	3.93	47.05
[K].LLQKGIHPTIISESFQK.[A]	1xBiotin [K4]	2	5	P50991	P50991 [123-139]	P50991 1xBiotin [K126]	T-complex protein 1 subunit delta [OS=Homo sapiens]	1	2165.18	0.677	1.642	0.984953	0.199477	104.07	101.48	134.8	73.9	91.3	94.24	76.43	81.74	41592.9	14925.2	4448.71	15263.6	8184.52	2206.55	25066.6	10104.1	4241.28	High	High	Not Found	High	Peak Found	Not Found	High	High	Not Found	0.0001878	1.421e-06	3.21	45.83
[R].TTKDGWVYYANHTEEK.[T]	1xBiotin [K3]	6	17	Q9NZC7	Q9NZC7 [26-41]	Q9NZC7 1xBiotin [K28]	WW domain-containing oxidoreductase [OS=Homo sapiens]	1	2167.98	0.677	1.361	0.984953	0.711134	21.42	23.25	138.6	67.7	93.8	27.42	27.7	23.38	156115	136405	88413.3	66602	80460.9	45220	92323.2	98033	61535	High	High	High	High	High	High	High	High	High	0.0001878	1.24e-07	4.39	41.13
[K].NLGIGKVSSFEEK.[M]	1xBiotin [K6]	2	4	P40926	P40926 [302-314]	P40926 1xBiotin [K307]	Malate dehydrogenase, mitochondrial [OS=Homo sapiens]	1	1633.83	0.676	1.178	0.984953	0.969605	29.73	37.19	133.4	76.5	90.1	28.25	25.88	36.24	25838.9	26690.2	15238.1	14819.8	17590.6	10292	21844.3	17463.9	10048.7	High	Peak Found	High	High	Peak Found	Peak Found	Peak Found	High	Peak Found	0.0001878	1.16e-05	3.42	45.76
[K].SYDVKNPSPLLMQNQNTR.[Q]	1xBiotin [K5]	2	12	O43303	O43303 [544-561]	O43303 1xBiotin [K548]	centriolar coiled-coil protein of 110 kDa [OS=Homo sapiens]	1	2331.12	0.676	0.885	0.984953	0.61244	25.65	48.03	119.9	95.5	84.6	30.04	44.43	28.59	25162.7	30819.7	16428.7	20055.7	26552.6	9936.72	20093.4	17753.5	11101	High	High	High	High	High	High	High	High	High	0.0001878	7.112e-05	3.1	44.98
[K].FAFKEVEVQAK.[T]	1xBiotin [K4]	1	8	Q8IY81	Q8IY81 [215-225]	Q8IY81 1xBiotin [K218]	pre-rRNA processing protein FTSJ3 [OS=Homo sapiens]	1	1521.78	0.675	1.21	0.984953	0.960169	23.27	26.61	134.4	74.9	90.7	20.83	16.07	28.12	16264.4	12314.4	10983.1	8364.7	6863.6	6119.29	12119.3	8307.48	7180.57	High	High	High	High	High	Peak Found	High	High	High	0.0001878	2.56e-05	2.76	45.58
[K].DMKTNMPIITSK.[R]	1xBiotin [K3]	5	9	Q8NCE0-1	Q8NCE0-1 [91-102]	Q8NCE0-1 1xBiotin [K93]	tRNA-splicing endonuclease subunit Sen2 [OS=Homo sapiens]	1	1604.78	0.674	0.802	0.984953	0.337966	13.87	14.13	123.1	101	75.9	8.79	11.49	10.67	21138.3	25182.1	23784.9	17107.8	19504.6	21558.7	14666	14253.7	17284	High	High	High	High	High	High	High	High	High	0.0001878	0.0002479	2.83	44.07
[K].VDSGKTVK.[L]	1xBiotin [K5]	2	9	Q9BX63	Q9BX63 [187-194]	Q9BX63 1xBiotin [K191]	Fanconi anemia group J protein [OS=Homo sapiens]	1	1059.55	0.673	1.101	0.984953	0.995343	23.68	16.82	136.1	75.7	88.2	15.42	16.82	19.56	28596.9	35466.8	39019.4	19725	19317.8	25810.5	19257.9	22999.5	28424.4	High	High	Peak Found	High	High	High	High	High	High	0.0004423	0.00325	1.86	24.18
[K].TTGQVVAMKK.[I]	1xBiotin [K]; 1xOxidation [M8]	2	5	P06493	P06493 [25-34]	P06493 1xBiotin [K]	Cyclin-dependent kinase 1 [OS=Homo sapiens]	1	1304.67	0.671	1.231	0.984953	0.935801	31.05	27.18	128.9	69.7	101.5	26.64	21.02	22.92	13660.5	15868.1	22542.3	8577.76	8284.04	11914.7	12497.4	9159.4	14669.7	High	High	High	High	Peak Found	High	Peak Found	Peak Found	Peak Found	0.0003031	0.002199	2.38	27.13
[K].EKLIAPVAEEEATVPNNK.[I]	1xBiotin [K2]	1	12	P07195	P07195 [6-23]	P07195 1xBiotin [K7]	L-lactate dehydrogenase B chain [OS=Homo sapiens]	1	2178.11	0.671	1.173	0.984953	0.98032	30.68	27.45	117.9	83.8	98.3	15.83	34.53	24.17	23998.8	30260.9	22655.4	17065	19014.1	9175.62	20290.1	20011.4	12751.9	High	High	High	High	High	High	High	High	High	0.0001878	0.0002438	3.96	43.64
[K].VELFSKMR.[V]	1xBiotin [K6]	3	13	Q15154-1	Q15154-1 [394-401]	Q15154-1 1xBiotin [K399]	Pericentriolar material 1 protein [OS=Homo sapiens]	1	1235.63	0.667	0.924	0.984953	0.745384	20.09	20.7	126.1	83.9	90.1	17.3	15.22	12.26	104808	83352.3	75420.9	70808.9	55440.2	54458.7	59537	64327.9	50318.4	High	High	High	High	High	High	High	High	High	0.0001878	0.0004452	2.38	46.63
[K].TGLKLEK.[A]	1xBiotin [K4]	3	6	Q8NCD3-1	Q8NCD3-1 [351-357]	Q8NCD3-1 1xBiotin [K354]	Holliday junction recognition protein [OS=Homo sapiens]	1	1014.57	0.667	0.98	0.984953	0.910717	22.25	37.22	133.6	84	82.4	22.05	27.57	18.39	8693.51	13477	12673	7973.89	5643.23	9975.79	6184.34	7816.63	8989.77	High	High	High	High	High	High	Peak Found	Peak Found	Peak Found	0.001855	0.01481	1.97	34.17
[K].IFSSKSTSR.[I]	1xBiotin [K5]	3	1	Q7Z333	Q7Z333 [1598-1606]	Q7Z333 1xBiotin [K1602]	Probable helicase senataxin [OS=Homo sapiens]	1	1238.62	0.666	1.246	0.984953	0.936389	26.44	10.28	137	71.8	91.2	24.74	20.5	4.18	5067.32	6167.01	8229.17	3082.15	4421.35	3232.22	3840.88	4107.32	4152.97	Peak Found	High	Peak Found	Not Found	Not Found	Not Found	Not Found	Not Found	Peak Found	0.0007127	0.004232	1.5	31.06
[R].KSCVDMVMK.[W]	1xBiotin [K1]; 1xCarbamidomethyl [C3]; 1xOxidation [M]	3	23	AGIA-AirID-DCAF15_mutant	AGIA-AirID-DCAF15_mutant [888-896]	AGIA-AirID-DCAF15_mutant 1xBiotin [K888]	AGIA-AirID-DCAF15_mutant	1	1339.59	0.666	0.973	0.984953	0.87917	21.75	18.41	126.6	89.2	84.3	11.21	16.36	20.97	155868	168897	194005	105865	119007	145517	102999	112457	151385	High	High	High	High	High	High	High	High	High	0.0001878	3.014e-05	2.58	31.59
[R].INVYYNEATGGKYVPR.[A]	1xBiotin [K12]	1	9	P68371	P68371 [47-62]	P68371 1xBiotin [K58]	Tubulin beta-4B chain [OS=Homo sapiens]	1	2070.01	0.665	2.194	0.984953	0.00563593	104.6	89.53	187.7	35.2	77.1	65.76	76.77	54.47	19512	20867.8	3552.2	3654.14	9224.43	1965.15	13872.9	8018.89	4410.26	High	High	Peak Found	Peak Found	High	Not Found	High	High	Not Found	0.0001878	2.523e-07	3.57	43.51
[R].AAAGMVWKPKSCEPIR.[R]	1xBiotin [K10]; 1xCarbamidomethyl [C12]	1	6	Q9H147	Q9H147 [181-196]	Q9H147 1xBiotin [K190]	Deoxynucleotidyltransferase terminal-interacting protein 1 [OS=Homo sapiens]	1	2027	0.665	0.562	0.984953	0.00197444	53.02	52.54	105.4	124.6	70	34.16	10.61	39.84	20512.9	12933	10933.8	15291.6	15811.3	12893	13767.8	8596.85	6332.43	High	High	High	High	High	High	Peak Found	Peak Found	Peak Found	0.0001878	3.347e-05	4.13	40.25
[K].MIEESLKIK.[I]	1xBiotin [K]	2	6	O75665	O75665 [921-929]	O75665 1xBiotin [K]	Oral-facial-digital syndrome 1 protein [OS=Homo sapiens]	1	1316.7	0.663	1.069	0.984953	0.98465	17.23	35.32	125.5	84.4	90.1	12.23	53.59	16.28	9237.93	11800.6	10429.3	2318.79	7009.78	8305.79	5706.03	7490.68	7829.66	High	High	High	High	High	High	Peak Found	Peak Found	Peak Found	0.0001878	0.0007448	2.16	41.07
[K].AIAEHVKGIHPISDSK.[I]	1xBiotin [K7]	2	9	Q9C0I3	Q9C0I3 [402-417]	Q9C0I3 1xBiotin [K408]	Serine-rich coiled-coil domain-containing protein 1 [OS=Homo sapiens]	1	1928.01	0.661	0.982	0.984953	0.900708	27.27	24.21	123.6	85.3	91.1	25.06	19.68	16.12	35876.2	57079.2	40510.9	35426.8	27948.9	24140	29841.8	32818.6	23717.5	High	High	High	High	High	High	High	High	High	0.0001878	1.93e-06	4.64	33.82
[truncated: 298 more rows]

## Sheet: DCAF15-WT
Annotated Sequence	Modifications	# Proteins	# PSMs	Master Protein Accessions	Positions in Master Proteins	Modifications in Master Proteins	Master Protein Descriptions	# Missed Cleavages	Theo. MH+ [Da]	Abundances (Normalized): F1: Sample, WT-DMSO	Abundances (Normalized): F4: Sample, WT-DMSO	Abundances (Normalized): F7: Sample, WT-DMSO	Abundances (Normalized): F2: Sample, WT-IND	Abundances (Normalized): F5: Sample, WT-IND	Abundances (Normalized): F8: Sample, WT-IND	Ratio (Indisulam/DMSO)	Ratio (log 2)	p Value	− p Value (LOG10)	p Value Rank	q value	q value (-log10)
[truncated: 1,160 more rows]

[truncated: 1 more sheets: DCAF15-WT  D475N]
