# Supplementary material for: A proximity biotinylation-based approach to identify protein-E3 ligase interactions induced by PROTACs and molecular glues
Source: Nat Commun. 2022 Jan 10;13:183. doi: 10.1038/s41467-021-27818-z (PMC8748630; doi:10.1038/s41467-021-27818-z)
Supplement: Supplementary file 15 — Supplementary Dataset 12 [file 41467_2021_27818_MOESM15_ESM.xlsx]

## Sheet: PeptideGroups
Annotated Sequence	Modifications	# PSMs	Master Protein Accessions	Positions in Master Proteins	Modifications in Master Proteins	Master Protein Descriptions	# Missed Cleavages	Theo. MH+ [Da]	Charge (by Search Engine): Mascot	m/z [Da] (by Search Engine): Mascot	Ions Score (by Search Engine): Mascot	Top Apex RT [min]	Abundance Ratio: (ARV) / (DMSO)	Abundance Ratio: (Pom) / (DMSO)	Abundance Ratio: (ARV) / (Pom)	Abundances (Scaled): F51: Sample, ARV	Abundances (Scaled): F54: Sample, ARV	Abundances (Scaled): F57: Sample, ARV	Abundances (Scaled): F49: Sample, DMSO	Abundances (Scaled): F52: Sample, DMSO	Abundances (Scaled): F55: Sample, DMSO	Abundances (Scaled): F50: Sample, Pom	Abundances (Scaled): F53: Sample, Pom	Abundances (Scaled): F56: Sample, Pom	Abundances (Normalized): F51: Sample, ARV	Abundances (Normalized): F54: Sample, ARV	Abundances (Normalized): F57: Sample, ARV	Abundances (Normalized): F49: Sample, DMSO	Abundances (Normalized): F52: Sample, DMSO	Abundances (Normalized): F55: Sample, DMSO	Abundances (Normalized): F50: Sample, Pom	Abundances (Normalized): F53: Sample, Pom	Abundances (Normalized): F56: Sample, Pom
[R].SNHSAQDSAVENLLLLSKAK.[L]	1xBiotin [K]	12	Q13422	Q13422 [361-380]	Q13422 1xBiotin [K]	DNA-binding protein Ikaros OS=Homo sapiens OX=9606 GN=IKZF1 PE=1 SV=1	1	2351.2	2	1176.11	55	54.13	40.239	57.225	0.627	256.4	120.4	20.1	4.5	3	2.1	256.7	192	44.7	253001	118858	19863	4427.47	2953.82	2111.36	253361	189510	44110.9
[K].SVSQKVAAAMPVR.[A]	1xBiotin [K5]	2	Q13573	Q13573 [154-166]	Q13573 1xBiotin [K158]	SNW domain-containing protein 1 OS=Homo sapiens OX=9606 GN=SNW1 PE=1 SV=1	1	1569.82	2	785.416	34	46.97	26.014	1.226	20.024	456.3	337.1	21.2	13	15.2	10.7	18.6	16.8	11	108141	79900.4	5017.15	3071.48	3603.75	2539.24	4417.5	3990.17	2618.58
[R].TVNKHGDEIITSTTSNYETQTFSSK.[T]	1xBiotin [K4]	1	Q6P2Q9	Q6P2Q9 [2046-2070]	Q6P2Q9 1xBiotin [K2049]	Pre-mRNA-processing-splicing factor 8 OS=Homo sapiens OX=9606 GN=PRPF8 PE=1 SV=2	1	3014.4	3	1005.47	15	41.68	25.048	32.078	0.748	137.6	158.2	77.5	4.1	6.3	5.4	184	202.6	124.3	59966.3	68913.4	33763.8	1790.45	2751.29	2359.08	80166.6	88254.7	54134.3
[K].FLGDKGLSDTPYDSSASYEK.[E]	1xBiotin [K5]	10	Q13422	Q13422 [282-301]	Q13422 1xBiotin [K286]	DNA-binding protein Ikaros OS=Homo sapiens OX=9606 GN=IKZF1 PE=1 SV=1	1	2406.08	2	1203.54	56	47.39	25.004	24.675	0.818	159.5	133.9	114.1	3.9	7.9	5.4	96.7	194.9	183.8	106263	89173.3	75979.6	2609.58	5281.28	3566.29	64391.9	129860	122450
[K].VGVGTCGIADKPMTQYQDTSKYNVR.[H]	1xBiotin [K21]; 1xCarbamidomethyl [C6]	7	O75940	O75940 [209-233]	O75940 1xBiotin [K229]	Survival of motor neuron-related-splicing factor 30 OS=Homo sapiens OX=9606 GN=SMNDC1 PE=1 SV=1	1	3014.42	3	1005.48	60	41.68	23.384	31.999	0.827	113.6	164.8	115.4	7	5.2	3.8	185.7	167.1	137.4	59966.3	87013.1	60909.3	3720.98	2758.06	2001.26	98029	88254.7	72549.4
[R].HIKAEMGSER.[A]	1xBiotin [K3]	8	Q9UKT9	Q9UKT9 [243-252]	Q9UKT9 1xBiotin [K245]	Zinc finger protein Aiolos OS=Homo sapiens OX=9606 GN=IKZF3 PE=1 SV=2	1	1383.65	2	692.329	41	27.82	22.609	22.781	0.992	126.5	150.3	150.9	6.6	15.6	3.8	127.4	151.5	167.4	65008.5	77274.8	77545.3	3417.93	8029.14	1940.57	65482.1	77862.5	86034.7
[K].SSMPQKFLGDK.[G]	1xBiotin [K6]; 1xOxidation [M3]	5	Q13422	Q13422 [276-286]	Q13422 1xBiotin [K281]	DNA-binding protein Ikaros OS=Homo sapiens OX=9606 GN=IKZF1 PE=1 SV=1	1	1479.7	2	740.352	26	37.91	19.72	31.126	0.625	95.7	91.3	143.3	7.9	4.9	4.6	180.5	142.5	229.4	38673.9	36867.1	57891.1	3176.33	1961.16	1848.96	72890.9	57550.4	92675
[R].NGLSLKEEHR.[A]	1xBiotin [K6]	6	Q13422	Q13422 [424-433]	Q13422 1xBiotin [K429]	DNA-binding protein Ikaros OS=Homo sapiens OX=9606 GN=IKZF1 PE=1 SV=1	1	1408.7	2	704.853	49	34.02	19.702	11.736	1.297	207.8	158.7	118.3	7.4	16.5	6	70.5	154.6	160.2	65615.7	50129.6	37356	2336.74	5220.89	1896	22250.9	48838.7	50583.5
[R].SQKIVYICCGEDHTAALTK.[E]	1xBiotin [K3]; 2xCarbamidomethyl [C8; C9]	9	Q5GLZ8	Q5GLZ8 [241-259]	Q5GLZ8 1xBiotin [K243]	Probable E3 ubiquitin-protein ligase HERC4 OS=Homo sapiens OX=9606 GN=HERC4 PE=1 SV=1	1	2420.14	3	807.385	53	42.31	17.226	11.363	1.516	155.6	200.4	133.5	6.1	9	79.8	99.2	102.6	113.9	87940.3	113263	75431.9	3420.22	5105.21	45086.5	56065.6	58009.4	64355.8
[R].VNLIYGTISDGCTEQSCPVMSGGPKYEYR.[W]	1xBiotin [K25]; 2xCarbamidomethyl [C12; C17]	9	Q96BX8	Q96BX8 [72-100]	Q96BX8 1xBiotin [K96]	MOB kinase activator 3A OS=Homo sapiens OX=9606 GN=MOB3A PE=1 SV=1	1	3507.57	3	1169.86	68	52.83	14.247	15.8	0.857	245.4	150.2	7.7	10.5	15.3	8.5	286.3	166.6	9.5	123913	75840.2	3891.72	5323.16	7741.39	4280.75	144545	84106.4	4806.03
[R].VNLIYGTISDGCTEQSCPVMSGGPKYEYR.[W]	1xBiotin [K25]; 2xCarbamidomethyl [C12; C17]; 1xOxidation [M20]	6	Q96BX8	Q96BX8 [72-100]	Q96BX8 1xBiotin [K96]	MOB kinase activator 3A OS=Homo sapiens OX=9606 GN=MOB3A PE=1 SV=1	1	3523.56	3	1175.19	54	50.04	14.174	17.09	0.829	189.1	173.1	13.9	13.3	7.2	11.6	228	203.4	60.5	49523.3	45333.7	3641.67	3493.95	1876.04	3031.99	59712.4	53276	15852.9
[K].HFNYNKIVEHQNLSK.[K]	1xBiotin [K6]	3	Q9H501	Q9H501 [722-736]	Q9H501 1xBiotin [K727]	ESF1 homolog OS=Homo sapiens OX=9606 GN=ESF1 PE=1 SV=1	1	2097.03	3	699.682	25	37.76	13.58	10.149	0.853	176.2	170	81.1	12.5	12.5	11.4	127.1	206.5	102.6	62359.1	60191.7	28724.7	4432.28	4437.54	4023.43	44984.5	73112.6	36335.2
[R].KSSMPQK.[F]	1xBiotin [K1]	22	Q9UKT9; Q13422	Q9UKT9 [267-273]; Q13422 [275-281]	Q9UKT9 1xBiotin [K267]; Q13422 1xBiotin [K275]	Zinc finger protein Aiolos OS=Homo sapiens OX=9606 GN=IKZF3 PE=1 SV=2 DNA-binding protein Ikaros OS=Homo sapiens OX=9606 GN=IKZF1 PE=1 SV=1	1	1031.5	2	516.254	20	23.21	12.636	14.408	0.828	88.5	156.8	156.6	11.1	9	12.4	147.3	129.1	189.3	576190	1.02114e+06	1.0204e+06	72164.9	58385.7	80814.4	959365	841242	1.23298e+06
[K].DRVDKSAVGFNEMEAPTTAYK.[K]	1xBiotin [K5]	9	P14317	P14317 [203-223]	P14317 1xBiotin [K207]	Hematopoietic lineage cell-specific protein OS=Homo sapiens OX=9606 GN=HCLS1 PE=1 SV=3	2	2555.19	3	852.402	61	44.55	11.883	11.758	0.835	136.3	187.7	118.6	6.9	15.4	15.8	224.7	14	180.6	45180	62213.9	39289	2285.2	5089.63	5235.63	74482.5	4641.82	59845
[K].GTGYIKTELISVSEVHPSR.[L]	1xBiotin [K6]	6	P42224	P42224 [698-716]	P42224 1xBiotin [K703]	Signal transducer and activator of transcription 1-alpha/beta OS=Homo sapiens OX=9606 GN=STAT1 PE=1 SV=2	1	2299.18	3	767.063	40	51.63	11.168	26.454	1.08	304.8	79.9	11.7	5.3	7.2	10.6	282.1	189.2	9.3	119598	31336.2	4603.08	2064.49	2805.84	4141.39	110700	74226.9	3655.64
[K].VHFSIGKAPLKDEQEMR.[A]	1xBiotin [K7]	5	O75592	O75592 [2967-2983]	O75592 1xBiotin [K2973]	E3 ubiquitin-protein ligase MYCBP2 OS=Homo sapiens OX=9606 GN=MYCBP2 PE=1 SV=4	2	2211.1	4	553.532	45	41.42	10.339	6.216	0.97	166.8	242.8	28.5	17.7	16.1	12.5	250.2	100.3	65	27699.6	40308.3	4739.06	2935.14	2679.21	2075.72	41539.9	16655.2	10788
[K].VFSGKSER.[S]	1xBiotin [K5]	3	P14866	P14866 [534-541]	P14866 1xBiotin [K538]	Heterogeneous nuclear ribonucleoprotein L OS=Homo sapiens OX=9606 GN=HNRNPL PE=1 SV=2	1	1135.56	2	568.281	19	30.42	9.893	1.223	9.943	193.2	284.4	272.8	19.9	31.1	19.5	26.8	28.6	23.9	34236.8	50407.7	48350.1	3526.05	5504.86	3460.82	4742.09	5069.64	4231
[R].VGTHGGTLSSYIVKNIALDK.[T]	1xBiotin [K14]	6	Q9NW82	Q9NW82 [577-596]	Q9NW82 1xBiotin [K590]	WD repeat-containing protein 70 OS=Homo sapiens OX=9606 GN=WDR70 PE=1 SV=1	1	2299.21	2	1150.11	47	51.63	9.758	13.867	1.067	282.6	118.6	15.1	8.1	12.2	16.2	264.9	168.6	13.8	74640.4	31336.2	3979.15	2152.53	3211.21	4267.36	69968.5	44530.9	3634.22
[K].NASTVVVSDKYNLKPIPLKR.[Q]	1xBiotin [K]	7	Q96QC0	Q96QC0 [226-245]	Q96QC0 1xBiotin [K]	Serine/threonine-protein phosphatase 1 regulatory subunit 10 OS=Homo sapiens OX=9606 GN=PPP1R10 PE=1 SV=1	2	2468.37	4	617.848	15	43.64	9.292	7.191	0.897	255.4	174.1	4.3	27.5	12.8	11.1	197.6	194.1	23.1	105555	71969.2	1758.26	11359.5	5300.01	4579.7	81681.5	80199.2	9551
[R].EYNEYENIKLER.[H]	1xBiotin [K9]	13	Q9UKT9	Q9UKT9 [92-103]	Q9UKT9 1xBiotin [K100]	Zinc finger protein Aiolos OS=Homo sapiens OX=9606 GN=IKZF3 PE=1 SV=2	1	1825.84	2	913.425	47	43.41	9.083	10.906	0.834	128.8	112	153.5	11.8	16.9	14.5	143.9	134.3	184.3	281066	244242	334823	25829.3	36862.6	31592.6	313908	292871	402039
[K].ELFQTPGHTEELVAAGKTTK.[I]	1xBiotin [K]	6	P46013	P46013 [1229-1248]	P46013 1xBiotin [K]	Proliferation marker protein Ki-67 OS=Homo sapiens OX=9606 GN=MKI67 PE=1 SV=2	1	2383.2	3	795.07	44	44.25	9.051	2.205	1.207	219.6	269.6	30.7	29.2	19.2	24.3	223.3	53.5	30.6	22741.1	27911.2	3178.67	3023.72	1991.3	2512.64	23115.9	5540.98	3168.61
[K].FIGEKR.[H]	1xBiotin [K5]	10	Q9UKT9	Q9UKT9 [274-279]	Q9UKT9 1xBiotin [K278]	Zinc finger protein Aiolos OS=Homo sapiens OX=9606 GN=IKZF3 PE=1 SV=2	1	975.508	2	488.258	30	33.99	9.023	9.387	1.006	121.9	140.1	164.7	14.8	13.5	18.6	127.2	139.3	159.9	550397	632973	743712	67012.3	60998	84014	574670	629070	722327
[K].SSMPQKFIGEK.[R]	1xBiotin [K6]	13	Q9UKT9	Q9UKT9 [268-278]	Q9UKT9 1xBiotin [K273]	Zinc finger protein Aiolos OS=Homo sapiens OX=9606 GN=IKZF3 PE=1 SV=2	1	1477.72	2	739.363	69	42.31	8.802	8.435	1.044	115	149.4	164.2	18.7	14.2	16.6	134.7	130	157.3	90259.1	117318	128881	14641.6	11129.1	13047.1	105717	102026	123498
[K].FLGDKGLSDTPYDSSASYEKENEMMK.[S]	1xBiotin [K5]; 1xOxidation [M]	5	Q13422	Q13422 [282-307]	Q13422 1xBiotin [K286]	DNA-binding protein Ikaros OS=Homo sapiens OX=9606 GN=IKZF1 PE=1 SV=1	2	3184.38	3	1062.13	34	44.94	8.599	8.939	0.809	157.1	179	14.9	19.6	15.4	18.3	221.3	163.3	111	31017.1	35335.2	2951	3877.27	3038.8	3607.19	43689.3	32243.6	21908.5
[K].CNMKIEHYFSPVSK.[E]	1xBiotin [K4]; 1xCarbamidomethyl [C1]	8	Q96PZ2	Q96PZ2 [17-30]	Q96PZ2 1xBiotin [K20]	Serine protease FAM111A OS=Homo sapiens OX=9606 GN=FAM111A PE=1 SV=2	1	1965.9	3	655.972	32	45.19	8.584	6.622	1.284	176.3	150.4	108.6	78.3	12.1	17.5	156.3	116	84.6	34628.3	29543.8	21336.5	15387.4	2368.01	3441.56	30709.1	22790.8	16618.2
[K].HGFSDNQKLWER.[N]	1xBiotin [K8]	15	Q8WW12	Q8WW12 [153-164]	Q8WW12 1xBiotin [K160]	PEST proteolytic signal-containing nuclear protein OS=Homo sapiens OX=9606 GN=PCNP PE=1 SV=2	1	1742.81	2	871.907	52	40.88	8.187	10.058	0.814	107.4	120.9	117.7	107.9	5.7	14.4	128	153.4	144.6	37298.8	41994	40895.9	37497.6	1983.79	4995.39	44449	53280.6	50243.4
[K].SINEKFAGSAGWEGTESLK.[K]	1xBiotin [K5]	7	Q13123	Q13123 [409-427]	Q13123 1xBiotin [K413]	Protein Red OS=Homo sapiens OX=9606 GN=IK PE=1 SV=3	1	2237.05	2	1119.03	54	49.5	8.174	1.236	2.609	322.6	227.7	59.3	27.9	38.5	18.9	34.4	22.7	148	46345.2	32704.2	8522.51	4001.05	5523.29	2717.88	4945.57	3266.74	21253.4
[R].SYELLKPPPICPR.[D]	1xBiotin [K6]; 1xCarbamidomethyl [C11]	34	Q9UKT9	Q9UKT9 [424-436]	Q9UKT9 1xBiotin [K429]	Zinc finger protein Aiolos OS=Homo sapiens OX=9606 GN=IKZF3 PE=1 SV=2	0	1795.92	2	898.465	32	50.67	8.043	9.429	0.804	147.1	127	101.2	18	15.8	15.7	169	158	148.2	422587	364802	290766	51628.8	45354.2	45158.4	485636	453982	425811
[K].SSMPQKFLGDK.[G]	1xBiotin [K6]	24	Q13422	Q13422 [276-286]	Q13422 1xBiotin [K281]	DNA-binding protein Ikaros OS=Homo sapiens OX=9606 GN=IKZF1 PE=1 SV=1	1	1463.7	2	732.355	68	44.09	7.971	13.323	0.598	105	108.8	110.6	13.7	12.1	14.9	164.8	181.9	188.2	88188.3	91350.9	92863.6	11460.5	10170.4	12484	138403	152687	158010
[R].KQPMLDAATGKSVWGSLAVQNSPK.[G]	1xBiotin [K11]	5	P18615	P18615 [332-355]	P18615 1xBiotin [K342]	Negative elongation factor E OS=Homo sapiens OX=9606 GN=NELFE PE=1 SV=3	2	2739.4	3	913.804	51	51.26	7.893	7.784	0.979	247.3	145.3	22.6	16.2	18.4	27.9	252.5	143.3	26.5	45770.8	26901.5	4189.06	2989.94	3408.17	5162.47	46739.6	26529.8	4899.25
[R].HTLDGAACLLNSNKYFPSR.[V]	1xBiotin [K14]; 1xCarbamidomethyl [C8]	5	Q9Y3A3	Q9Y3A3 [127-145]	Q9Y3A3 1xBiotin [K140]	MOB-like protein phocein OS=Homo sapiens OX=9606 GN=MOB4 PE=1 SV=1	1	2390.14	3	797.384	59	50.04	7.63	9.03	0.845	209.7	121.3	21.9	12.9	12.4	27.5	248.2	220.4	25.7	30696.5	17748.3	3204.18	1894.42	1812.7	4023.3	36330.1	32258.1	3758.8
[R].GGKIIVGDATEK.[D]	1xBiotin [K3]	9	Q96I25	Q96I25 [274-285]	Q96I25 1xBiotin [K276]	Splicing factor 45 OS=Homo sapiens OX=9606 GN=RBM17 PE=1 SV=1	1	1413.74	2	707.374	33	37.5	7.595	6.372	1.192	127.3	107.4	143.5	16.2	139.5	14.1	90.1	156.7	105.2	18004.8	15183	20297.4	2292.17	19727.6	1999.19	12738.2	22157.8	14874.6
[R].KAVVLPGGTATSPK.[M]	1xBiotin [K1]	2	Q8N1G0	Q8N1G0 [422-435]	Q8N1G0 1xBiotin [K422]	Zinc finger protein 687 OS=Homo sapiens OX=9606 GN=ZNF687 PE=1 SV=1	1	1551.86	2	776.432	14	39.44	7.594	3.486	2.247	171.1	188.8	235.6	27.9	23.3	24.9	86.7	37	104.8	14816.6	16347.8	20398.5	2417.32	2018.22	2152.78	7504.57	3199.65	9078.1
[K].INEPSTYKLIHHPDVSVQSVADQPK.[V]	1xBiotin [K8]	3	Q9HCK1	Q9HCK1 [1108-1132]	Q9HCK1 1xBiotin [K1115]	DBF4-type zinc finger-containing protein 2 OS=Homo sapiens OX=9606 GN=ZDBF2 PE=1 SV=3	1	3028.52	3	1010.18	30	42.63	7.462	3.944	1.785	262.4	207.1	21.2	28.3	19.7	27.8	212	109.5	11.9	48764.4	38489.7	3944.18	5255.78	3668.32	5157.76	39398.5	20343.8	2209.43
[R].SGKYDLDFK.[S]	1xBiotin [K3]	9	P06733	P06733 [254-262]	P06733 1xBiotin [K256]	Alpha-enolase OS=Homo sapiens OX=9606 GN=ENO1 PE=1 SV=2	1	1298.61	2	649.808	46	44.52	7.272	0.892	0.983	144.7	124.6	129.6	15.5	17.8	174.8	147.3	13.8	131.8	38712.9	33326.1	34665.8	4139.2	4766.75	46747.2	39409.4	3692.81	35263.6
[K].QAKVVAR.[R]	1xBiotin [K3]	3	Q15059	Q15059 [272-278]	Q15059 1xBiotin [K274]	Bromodomain-containing protein 3 OS=Homo sapiens OX=9606 GN=BRD3 PE=1 SV=1	1	997.561	2	499.284	33	26.85	7.215	0.794	9.033	188.6	209.7	318.5	38.2	20.8	44.1	16.5	35.3	28.2	22884.8	25450.8	38651.1	4635.09	2523.58	5356.84	2002.67	4279.01	3425.36
[R].LASNVAKR.[K]	1xBiotin [K7]	6	Q9UKT9; Q13422	Q9UKT9 [259-266]; Q13422 [267-274]	Q9UKT9 1xBiotin [K265]; Q13422 1xBiotin [K273]	Zinc finger protein Aiolos OS=Homo sapiens OX=9606 GN=IKZF3 PE=1 SV=2 DNA-binding protein Ikaros OS=Homo sapiens OX=9606 GN=IKZF1 PE=1 SV=1	1	1084.59	2	542.8	17	27.69	7.048	7.175	0.98	115.8	139.5	150.8	29.4	19.8	15.6	142	118.1	169.1	19553.3	23559.3	25461.8	4957.89	3342.61	2631.81	23981.7	19942.2	28547.9
[K].QGFKPKGPNPAAPMTSATGGTVATFDSPATLK.[T]	1xBiotin [K]	3	Q9BYN7	Q9BYN7 [269-300]	Q9BYN7 1xBiotin [K]	Zinc finger protein 341 OS=Homo sapiens OX=9606 GN=ZNF341 PE=1 SV=2	1	3371.68	3	1124.56	35	46.88	6.914	4.723	1.332	233.1	231.7	17.7	20.4	29.1	33.7	137.2	175	22	31495	31295.3	2390.27	2757.67	3925.18	4555.34	18538.1	23646.8	2974.66
[K].AKLVPSER.[E]	1xBiotin [K2]	6	Q13422	Q13422 [379-386]	Q13422 1xBiotin [K380]	DNA-binding protein Ikaros OS=Homo sapiens OX=9606 GN=IKZF1 PE=1 SV=1	1	1125.61	2	563.308	20	33.99	6.904	8.321	0.83	101.3	124.8	157.1	16.6	18.1	20	129.3	150.4	182.5	99411.3	122499	154166	16275.4	17743.4	19628.4	126891	147636	179069
[M].SKGPAVGIDLGTTYSCVGVFQHGK.[V]	1xAcetyl [N-Term]; 1xBiotin [K2]; 1xCarbamidomethyl [C16]	12	P11142	P11142 [2-25]	P11142 1xAcetyl [N-Term]; 1xBiotin [K3]	Heat shock cognate 71 kDa protein OS=Homo sapiens OX=9606 GN=HSPA8 PE=1 SV=1	1	2746.33	3	916.115	79	54.91	6.842	3.578	1.58	378.6	179.6	25.1	31.8	33.4	3.7	113.7	117.7	16.5	362658	172021	24016.3	30433.5	31982	3509.96	108905	112778	15851.8
[-].MIGQKTLYSFFSPSPAR.[K]	1xAcetyl [N-Term]; 1xBiotin [K5]	3	P13051	P13051 [1-17]	P13051 1xAcetyl [N-Term]; 1xBiotin [K5]	Uracil-DNA glycosylase OS=Homo sapiens OX=9606 GN=UNG PE=1 SV=2	1	2198.08	2	1099.54	50	67.62	6.828	1.407	4.415	581.8	153.9	18	22.5	25	17.4	35.1	34.9	11.5	93402.5	24715.1	2889.08	3619.67	4007.14	2787.06	5636.72	5597.66	1838.51
[R].FPSPILKVQYHPR.[D]	1xBiotin [K7]	2	Q15291	Q15291 [106-118]	Q15291 1xBiotin [K112]	Retinoblastoma-binding protein 5 OS=Homo sapiens OX=9606 GN=RBBP5 PE=1 SV=2	1	1807.97	3	603.327	18	47.66	6.753	3.107	2.173	249.1	207.1	70.7	23.7	30.7	36.6	90.5	96.4	95.3	19574.9	16277.2	5555.82	1866.4	2410.53	2878.24	7109.38	7575.2	7488.96
[-].MIGQKTLYSFFSPSPAR.[K]	1xAcetyl [N-Term]; 1xBiotin [K5]; 1xOxidation [M1]	7	P13051	P13051 [1-17]	P13051 1xAcetyl [N-Term]; 1xBiotin [K5]	Uracil-DNA glycosylase OS=Homo sapiens OX=9606 GN=UNG PE=1 SV=2	1	2214.07	2	1107.54	64	64.44	6.721	1.323	4.979	442.4	223.6	28.2	36.2	22.9	33.3	44.9	47.8	20.8	66072.6	33392.3	4210.91	5399.57	3420.32	4968.02	6706.67	7145.02	3109.04
[R].FVQKCVLPLNEDSPLMYQPQK.[M]	1xBiotin [K4]; 1xCarbamidomethyl [C5]	6	Q9H582	Q9H582 [1202-1222]	Q9H582 1xBiotin [K1205]	Zinc finger protein 644 OS=Homo sapiens OX=9606 GN=ZNF644 PE=1 SV=2	1	2760.36	3	920.789	33	55.35	6.704	2.415	1.434	361.6	142.1	10.9	21.7	21.2	19.3	252.2	51.2	19.8	67224.1	26423.2	2032.59	4027.75	3941.46	3580.29	46873.9	9517.14	3676.3
[R].SQPQLTQMSVPLVHQVKK.[A]	1xBiotin [K18]	4	Q92610	Q92610 [529-546]	Q92610 1xBiotin [K546]	Zinc finger protein 592 OS=Homo sapiens OX=9606 GN=ZNF592 PE=1 SV=2	1	2274.21	3	758.741	50	46.17	6.701	2.116	2.359	226.6	226.5	113.6	49.8	33.8	15.7	96	71.5	66.4	69794.1	69781.5	35001	15335.2	10414.1	4838.65	29586.4	22038.7	20441.7
[R].SYSDPPLKFMSVQRPGPYDRPGTAR.[R]	1xBiotin [K8]	1	P52597	P52597 [193-217]	P52597 1xBiotin [K200]	Heterogeneous nuclear ribonucleoprotein F OS=Homo sapiens OX=9606 GN=HNRNPF PE=1 SV=3	1	3048.48	4	762.876	6	46.49	6.528	10.99	0.782	240.2	100.5	20.3	8.9	27.3	15.4	307.3	169.2	10.9	46286.7	19364.8	3910.01	1715.42	5254.93	2966.38	59206.2	32599.3	2102.43
[K].KTPLALAGSPTPK.[N]	1xBiotin [K1]	6	O95785	O95785 [988-1000]	O95785 1xBiotin [K988]	Protein Wiz OS=Homo sapiens OX=9606 GN=WIZ PE=1 SV=2	1	1506.83	2	753.921	34	41.25	6.526	7.342	0.889	121.9	130.7	144	20	33	15.9	167.5	120.1	147	23168.7	24842.8	27373	3806.73	6276.75	3014.01	31848.2	22843	27947.5
[K].SYLPPPEQPSSGSLKVEFFPHQEK.[D]	1xBiotin [K15]	11	Q5T8P6	Q5T8P6 [80-103]	Q5T8P6 1xBiotin [K94]	RNA-binding protein 26 OS=Homo sapiens OX=9606 GN=RBM26 PE=1 SV=3	1	2954.44	3	985.485	20	52.15	6.411	10.097	0.949	289.3	108.5	17.8	16.9	22.1	7.8	222.7	196.1	18.8	81338.1	30516.4	5002.38	4759.86	6201.37	2183.41	62612.5	55145.8	5271.63
[R].TSSSETEEKKPEKPLILQSLGPKTQSVEITK.[T]	1xBiotin [K23]	4	Q9Y5K6	Q9Y5K6 [231-261]	Q9Y5K6 1xBiotin [K253]	CD2-associated protein OS=Homo sapiens OX=9606 GN=CD2AP PE=1 SV=1	2	3638.92	4	910.485	13	44.45	6.291	13.24	0.475	115.4	104.4	27.8	16.6	17.6	16.5	354.4	219.7	27.7	20335	18391.4	4894.64	2923.23	3093.94	2906.4	62444.1	38704.3	4882.72
[K].NYDIGAALDTIQYSKHPPPL.[-]	1xBiotin [K15]	7	Q13501	Q13501 [421-440]	Q13501 1xBiotin [K435]	Sequestosome-1 OS=Homo sapiens OX=9606 GN=SQSTM1 PE=1 SV=1	1	2439.2	2	1220.1	79	59.69	6.22	3.972	1.209	474.1	80.5	7.9	46.8	12.9	12	185.9	66.6	13.2	174534	29642.8	2926.15	17229.7	4765.73	4409.8	68441.2	24527.9	4855.18
[K].TLSVKGITPAVLPETVYPVIK.[E]	1xBiotin [K5]	11	Q9HCM1	Q9HCM1 [773-793]	Q9HCM1 1xBiotin [K777]	Retroelement silencing factor 1 OS=Homo sapiens OX=9606 GN=RESF1 PE=1 SV=3	1	2451.39	3	817.803	30	60.35	6.213	4.228	0.883	359.8	87.4	7.7	53.2	14.1	12.8	225	131.3	8.7	131915	32033.9	2824.14	19516	5155.76	4710.96	82503.9	48124.4	3198.15
[R].EYKVVGR.[C]	1xBiotin [K3]	2	Q02543	Q02543 [9-15]	Q02543 1xBiotin [K11]	60S ribosomal protein L18a OS=Homo sapiens OX=9606 GN=RPL18A PE=1 SV=2	1	1076.56	2	538.782	9	33.46	6.188	2.695	2.563	173.1	168.6	236.7	27.3	28.8	30.6	64.9	92.3	77.7	17491.7	17043	23918.8	2754.2	2913.61	3091.32	6558.51	9332.11	7853.48
[R].EAYKMAWLSQR.[Q]	1xBiotin [K4]	9	Q6ZN28	Q6ZN28 [176-186]	Q6ZN28 1xBiotin [K179]	Metastasis-associated in colon cancer protein 1 OS=Homo sapiens OX=9606 GN=MACC1 PE=1 SV=2	1	1608.77	2	804.887	31	51.72	6.047	1.705	2.898	241.1	168.5	82.3	13.6	122.4	27.2	58.1	163.5	23.2	44362.6	30994.6	15143.9	2504.42	22524.2	5011.42	10696.5	30074.4	4270.14
[R].DFSAPTLEDHFNKTILPK.[V]	1xBiotin [K13]	4	P55081	P55081 [359-376]	P55081 1xBiotin [K371]	Microfibrillar-associated protein 1 OS=Homo sapiens OX=9606 GN=MFAP1 PE=1 SV=2	1	2299.14	3	767.053	29	52.94	6.037	5.266	1.146	265.3	145	35	24	23.3	27.6	235.3	126.5	18	41096.5	22457.1	5424.11	3720.15	3603.88	4272.46	36438.8	19589.7	2786.74
[R].SQPQLTQMSVPLVHQVKK.[A]	1xBiotin [K]; 1xOxidation [M8]	10	Q92610	Q92610 [529-546]	Q92610 1xBiotin [K]	Zinc finger protein 592 OS=Homo sapiens OX=9606 GN=ZNF592 PE=1 SV=2	1	2290.2	3	764.073	28	40.49	5.985	2.223	2.692	123.5	231.2	215.1	19.6	35.9	58.7	79.9	50.5	85.4	14814.7	27728	25800.3	2354.32	4310.96	7043.73	9583.97	6058.7	10244.9
[K].TITLVKSPISVPGGSALISNLGK.[V]	1xBiotin [K6]	5	P51610	P51610 [660-682]	P51610 1xBiotin [K665]	Host cell factor 1 OS=Homo sapiens OX=9606 GN=HCFC1 PE=1 SV=2	1	2478.4	3	826.805	15	59.98	5.771	5.322	0.887	400.3	67.6	12.3	43.1	9.2	11.7	229.5	112.4	13.8	127643	21562.1	3905.95	13753	2936.29	3736.46	73188.9	35825.4	4405.64
[K].SVVTAPIIKGNLGANLSGLGR.[N]	1xBiotin [K9]	5	Q6P4R8	Q6P4R8 [1199-1219]	Q6P4R8 1xBiotin [K1207]	Nuclear factor related to kappa-B-binding protein OS=Homo sapiens OX=9606 GN=NFRKB PE=1 SV=2	1	2263.26	2	1132.13	54	56.17	5.763	6.735	0.948	276.9	131.3	35.4	22.8	22.6	27.8	153.5	192.3	37.4	39350.4	18658.9	5036.49	3237.61	3206.9	3943.97	21806.3	27328.1	5315.27
[K].IAVYSCPFDGMITETKGTVLIK.[T]	1xBiotin [K16]; 1xCarbamidomethyl [C6]	11	P50990	P50990 [239-260]	P50990 1xBiotin [K254]	T-complex protein 1 subunit theta OS=Homo sapiens OX=9606 GN=CCT8 PE=1 SV=4	1	2669.34	3	890.452	56	61.13	5.75	6.335	0.629	325	53.2	3.1	56.5	7.5	6	358.1	84.7	6	290935	47652.9	2752.06	50595.6	6723.97	5340.67	320513	75794.3	5328.98
[R].ANSMGLFLQKTNIIR.[D]	1xBiotin [K10]	8	P37268	P37268 [204-218]	P37268 1xBiotin [K213]	Squalene synthase OS=Homo sapiens OX=9606 GN=FDFT1 PE=1 SV=1	1	1932.02	2	966.514	51	58.76	5.612	4.756	1.18	363.9	134.8	16.5	31.1	24	13.4	169.4	114.2	32.9	46578.9	17247.4	2111.78	3976.08	3073.43	1709.73	21676.3	14617.2	4204.79
[R].KDLPDSQQQHQSSK.[K]	1xBiotin [K1]	3	P25440	P25440 [329-342]	P25440 1xBiotin [K329]	Bromodomain-containing protein 2 OS=Homo sapiens OX=9606 GN=BRD2 PE=1 SV=2	1	1851.87	3	617.959	39	26.77	5.593	1.704	2.578	187.4	183.2	201.2	67.9	26.6	33.5	45.3	76.9	78	12828.4	12538.1	13771.7	4649.55	1819.98	2293.74	3101.49	5263.5	5342.51
[K].EESDVPQWSSQFLQKSPLPTK.[R]	1xBiotin [K15]	4	Q96FZ2	Q96FZ2 [307-327]	Q96FZ2 1xBiotin [K321]	Abasic site processing protein HMCES OS=Homo sapiens OX=9606 GN=HMCES PE=1 SV=1	1	2657.29	2	1329.15	21	56.58	5.567	4.513	1.083	276.7	147.8	16.1	40.8	17.4	26.5	175.6	184.2	14.9	35692.1	19064.5	2077.29	5266.44	2243.31	3424.55	22658.7	23765.1	1918.23
[K].GETKSFYPEEVSSMVLTK.[M]	1xBiotin [K4]	3	P11142	P11142 [109-126]	P11142 1xBiotin [K112]	Heat shock cognate 71 kDa protein OS=Homo sapiens OX=9606 GN=HSPA8 PE=1 SV=1	1	2258.07	2	1129.54	38	55.11	5.558	0.945	5.688	371.4	241.9	41.8	59	43.5	23.4	42.5	22.1	54.3	31517.5	20534.4	3544.42	5007.15	3694.84	1986.88	3610.42	1877.15	4610.83
[K].VISGQKTTLFTQAAHGGQASLMK.[I]	1xBiotin [K6]	5	Q9ULM3	Q9ULM3 [901-923]	Q9ULM3 1xBiotin [K906]	YEATS domain-containing protein 2 OS=Homo sapiens OX=9606 GN=YEATS2 PE=1 SV=2	1	2600.33	3	867.449	40	48.06	5.51	4.035	1.366	248.8	222	15.2	19.8	45.2	10.6	182.2	131.7	24.5	48946.5	43668.5	2981.54	3890.29	8883.24	2076.4	35840.7	25912.9	4828.54
[K].GYGYGQGAGTLSTDKGESLGIK.[H]	1xBiotin [K15]	13	P21291	P21291 [70-91]	P21291 1xBiotin [K84]	Cysteine and glycine-rich protein 1 OS=Homo sapiens OX=9606 GN=CSRP1 PE=1 SV=3	1	2385.14	2	1193.07	45	46.88	5.47	17.272	0.317	249	12.5	54.8	9.7	11.9	10	236	143.1	173	53827	2712.37	11843.3	2099.41	2573.95	2164.98	51020.9	30933.5	37394.2
[R].NGMPLLKEVPR.[S]	1xBiotin [K7]	1	Q9UKT9	Q9UKT9 [413-423]	Q9UKT9 1xBiotin [K419]	Zinc finger protein Aiolos OS=Homo sapiens OX=9606 GN=IKZF3 PE=1 SV=2	1	1479.78	2	740.394	37	49.53	5.443	4.648	0.995	162	125.8	133.3	20.2	29.1	29.8	127.7	138.3	133.9	31499.1	24463.5	25914.7	3925.87	5649.3	5787.47	24836.5	26901.5	26037.4
[K].YDGVDAGKYTIGLGQAK.[M]	1xBiotin [K8]	3	Q01581	Q01581 [39-55]	Q01581 1xBiotin [K46]	Hydroxymethylglutaryl-CoA synthase, cytoplasmic OS=Homo sapiens OX=9606 GN=HMGCS1 PE=1 SV=2	1	1981.97	2	991.488	43	47.71	5.421	1.733	3.584	373.7	185	47.5	18.3	68.9	22.6	12.8	119.5	51.6	84426.2	41805.5	10732.6	4143.61	15575	5104.87	2900.99	26997.2	11664
[R].KSSMPQK.[F]	1xBiotin [K1]; 1xOxidation [M4]	3	Q9UKT9; Q13422	Q9UKT9 [267-273]; Q13422 [275-281]	Q9UKT9 1xBiotin [K267]; Q13422 1xBiotin [K275]	Zinc finger protein Aiolos OS=Homo sapiens OX=9606 GN=IKZF3 PE=1 SV=2 DNA-binding protein Ikaros OS=Homo sapiens OX=9606 GN=IKZF1 PE=1 SV=1	1	1047.5	2	524.251	10	17.15	5.404	6.064	0.743	74.9	118.9	174	20.7	22	29.3	125.7	174.3	160	25833	41014.1	60005.1	7148.77	7589.17	10088.1	43350.5	60114.9	55177.7
[K].KTSDITQAR.[V]	1xBiotin [K1]	9	P14316	P14316 [337-345]	P14316 1xBiotin [K337]	Interferon regulatory factor 2 OS=Homo sapiens OX=9606 GN=IRF2 PE=1 SV=2	1	1245.63	2	623.317	26	28.03	5.298	3.154	1.772	132.6	143.9	185	27.2	13.7	149.4	58.1	85.6	104.4	18253.2	19798	25459.2	3736.84	1891.35	20564.5	8002.26	11784.9	14366.5
[K].TDPSSLGATSASFNFGKK.[V]	1xBiotin [K18]	4	Q9UKX7	Q9UKX7 [259-276]	Q9UKX7 1xBiotin [K276]	Nuclear pore complex protein Nup50 OS=Homo sapiens OX=9606 GN=NUP50 PE=1 SV=2	1	2040.97	2	1020.99	13	47.24	5.268	1.843	2.858	204.9	145.2	123.6	25.5	23.5	160.9	47.2	43.2	126.1	21026	14895.7	12681.7	2614.06	2407.13	16506.7	4837.98	4436.74	12939.6
[K].NQVAMNPTNTVFDAKR.[L]	1xBiotin [K15]	5	P11142	P11142 [57-72]	P11142 1xBiotin [K71]	Heat shock cognate 71 kDa protein OS=Homo sapiens OX=9606 GN=HSPA8 PE=1 SV=1	1	2031.97	2	1016.49	102	45.19	5.226	0.643	6.93	29.5	332.8	270.3	49.2	63.7	50.7	23.9	39	40.9	2560.14	28903	23476.4	4268.47	5530.49	4404.24	2073.26	3387.5	3553.96
[R].KDFLAMFSPK.[C]	1xBiotin [K1]	12	O60711	O60711 [260-269]	O60711 1xBiotin [K260]	Leupaxin OS=Homo sapiens OX=9606 GN=LPXN PE=1 SV=1	1	1409.7	2	705.351	68	59.4	5.222	5.109	1.022	213.5	158.8	62.7	34.4	30.4	13.4	155.4	161.1	70.3	65994	49087.5	19367	10620.7	9399.29	4155.16	48024.5	49789.3	21741.5
[K].DSSGWSSSKDKDAYSSFGSR.[S]	1xBiotin [K]	7	O00571	O00571 [56-75]	O00571 1xBiotin [K]	ATP-dependent RNA helicase DDX3X OS=Homo sapiens OX=9606 GN=DDX3X PE=1 SV=3	2	2380.01	3	794.01	27	40.93	5.211	2.238	1.302	257.3	232	31.7	19.8	21	49.4	44.4	197.6	46.8	27942.2	25193.5	3442.91	2154.93	2285.08	5362.41	4822.49	21465.8	5079.24
[K].AGDSLMVMIAMKMEHTIK.[S]	1xBiotin [K]; 1xOxidation [M]	57	Q96RQ3	Q96RQ3 [670-687]	Q96RQ3 1xBiotin [K]	Methylcrotonoyl-CoA carboxylase subunit alpha, mitochondrial OS=Homo sapiens OX=9606 GN=MCCC1 PE=1 SV=3	1	2248.07	3	750.027	59	57.09	5.16	7.127	0.724	277.2	62.7	5.2	60.1	11.9	1	365.9	108.8	7.1	941145	212991	17564.8	204130	40245.7	3403.83	1.24207e+06	369336	24260.3
[R].QATKDAGTIAGLNVLR.[I]	1xBiotin [K4]	8	P11142	P11142 [156-171]	P11142 1xBiotin [K159]	Heat shock cognate 71 kDa protein OS=Homo sapiens OX=9606 GN=HSPA8 PE=1 SV=1	1	1853.99	2	927.498	64	49.32	5.047	1.448	3.601	319.2	82.9	194.5	23	38.5	61.2	20.3	88.6	71.7	31468	8169.94	19176.2	2269.47	3799.78	6035.25	2003.03	8738.13	7070.78
[K].TPQKEESDVPQWSSQFLQKSPLPTK.[R]	1xBiotin [K19]	6	Q96FZ2	Q96FZ2 [303-327]	Q96FZ2 1xBiotin [K321]	Abasic site processing protein HMCES OS=Homo sapiens OX=9606 GN=HMCES PE=1 SV=1	2	3111.55	3	1037.85	23	52.81	5.02	5.195	1.562	365.7	93.5	18.7	45.1	18.6	14.6	234	101.8	8	102757	26283.6	5251.22	12659.2	5235.53	4107.86	65764.6	28594.9	2244.49
[R].FNGQFKTYAICGAIR.[R]	1xBiotin [K6]; 1xCarbamidomethyl [C11]	11	P63220	P63220 [46-60]	P63220 1xBiotin [K51]	40S ribosomal protein S21 OS=Homo sapiens OX=9606 GN=RPS21 PE=1 SV=1	1	1971.96	2	986.483	58	51.3	4.878	4.971	2.154	250.6	201.5	74.6	15.3	71.8	15.3	76	116.3	78.5	89987.1	72356.1	26779.8	5489.87	25798.3	5508.76	27292.5	41773.1	28199.5
[K].YVINMPKGTTPR.[T]	1xBiotin [K7]	6	Q8N9M1	Q8N9M1 [211-222]	Q8N9M1 1xBiotin [K217]	Uncharacterized protein C19orf47 OS=Homo sapiens OX=9606 GN=C19orf47 PE=1 SV=1	1	1602.81	2	801.91	20	42.51	4.859	1.264	3.844	253.8	165.9	189.3	38.7	49.8	39	38.7	49.3	75.5	17094	11176.2	12754.5	2607.57	3354.39	2624.68	2607.51	3318.36	5087.22
[K].AGDSLMVMIAMKMEHTIK.[S]	1xBiotin [K]; 2xOxidation [M]	140	Q96RQ3	Q96RQ3 [670-687]	Q96RQ3 1xBiotin [K]	Methylcrotonoyl-CoA carboxylase subunit alpha, mitochondrial OS=Homo sapiens OX=9606 GN=MCCC1 PE=1 SV=3	1	2264.06	3	755.359	64	52.66	4.793	10.676	0.382	196.9	72.6	8.8	41.1	17.8	1.2	341.9	190.1	29.6	1.6127e+06	594826	71751.1	336472	145825	9992.74	2.80049e+06	1.55678e+06	242333
[K].FQAFKGVGCLYEK.[E]	1xBiotin [K5]; 1xCarbamidomethyl [C9]	9	Q76FK4	Q76FK4 [570-582]	Q76FK4 1xBiotin [K574]	Nucleolar protein 8 OS=Homo sapiens OX=9606 GN=NOL8 PE=1 SV=1	1	1772.85	2	886.928	50	50.05	4.785	2.194	1.459	219.5	150.6	126.9	19.4	31.5	72.4	17.7	158.9	103.2	26047.4	17869.5	15066.7	2297.29	3734.54	8597.22	2096.74	18858.6	12248.4
[R].MNSKMQVYSGSK.[C]	1xBiotin [K4]	7	Q14241	Q14241 [556-567]	Q14241 1xBiotin [K559]	Elongin-A OS=Homo sapiens OX=9606 GN=ELOA PE=1 SV=2	1	1585.72	2	793.363	20	37.56	4.723	2.73	1.761	154.7	142.6	132.8	30.2	175.6	22.1	82.4	87.8	71.7	21165.2	19511.2	18170.7	4130.76	24023.5	3017.85	11277.3	12019	9816.33
[R].LEGEVTPNSLSTSYKTVSLPLSSPNIK.[L]	1xBiotin [K15]	6	Q8IWZ3	Q8IWZ3 [1648-1674]	Q8IWZ3 1xBiotin [K1662]	Ankyrin repeat and KH domain-containing protein 1 OS=Homo sapiens OX=9606 GN=ANKHD1 PE=1 SV=1	1	3087.59	3	1029.87	45	55.23	4.699	7.053	0.666	146.9	113.5	12.9	19.5	29.7	24.2	365	170.4	17.9	31550.1	24392.4	2781.85	4192.09	6372.41	5190.67	78422	36611.4	3846.49
[R].HQDDEPVNSQYFQTTSTNLSLSNKIR.[I]	1xBiotin [K24]	3	Q6NSI4	Q6NSI4 [601-626]	Q6NSI4 1xBiotin [K624]	RPA-related protein RADX OS=Homo sapiens OX=9606 GN=RADX PE=1 SV=2	1	3248.53	3	1083.51	46	49.1	4.676	0.767	2.568	263.1	300	27.4	56.3	28.1	58.1	116.8	21.5	28.7	23422.9	26715	2442.87	5009.68	2500.16	5171.08	10403.9	1918.28	2552.85
[K].VQTLSNQPLLKSPAPPLLHVAALGQK.[Q]	1xBiotin [K11]	13	Q8N163	Q8N163 [113-138]	Q8N163 1xBiotin [K123]	Cell cycle and apoptosis regulator protein 2 OS=Homo sapiens OX=9606 GN=CCAR2 PE=1 SV=2	1	2946.66	3	982.891	53	54.94	4.664	3.263	1.003	299.9	142.3	6.9	61.7	30.5	7.4	201.3	141.9	8.1	145184	68899	3341.91	29855.8	14771.5	3597.75	97431.1	68673	3929.93
[R].QSTLYSFFPKSPALSDANK.[A]	1xBiotin [K10]	11	P52701	P52701 [4-22]	P52701 1xBiotin [K13]	DNA mismatch repair protein Msh6 OS=Homo sapiens OX=9606 GN=MSH6 PE=1 SV=2	1	2327.14	2	1164.07	34	56.45	4.554	3.375	1.349	235.1	182.6	28.8	43.1	40.1	31.8	135.3	165.7	37.4	38121.1	29610.5	4675.46	6980.82	6502.13	5163.36	21945.4	26867.4	6058.69
[R].LCVDQWLKMPGLK.[T]	1xBiotin [K8]; 1xCarbamidomethyl [C2]	3	Q9Y4E5	Q9Y4E5 [132-144]	Q9Y4E5 1xBiotin [K139]	E3 SUMO-protein ligase ZNF451 OS=Homo sapiens OX=9606 GN=ZNF451 PE=1 SV=2	1	1813.92	2	907.462	48	59.23	4.502	2.029	1.617	402.3	113.8	32.4	59.4	25.3	21.7	120.5	104.5	20	41436.9	11718.8	3334.59	6117.67	2603.24	2237.79	12414.8	10767.6	2061.9
[K].GCFYTHPTEVLKPVSQHPR.[D]	1xBiotin [K12]; 1xCarbamidomethyl [C2]	2	Q03989	Q03989 [342-360]	Q03989 1xBiotin [K353]	AT-rich interactive domain-containing protein 5A OS=Homo sapiens OX=9606 GN=ARID5A PE=1 SV=2	0	2479.2	3	827.073	35	39.8	4.484	2.404	2.053	111.9	400.4	25.5	67	25	19	161	77.8	12.4	20666.2	73920	4715.95	12364.8	4608.4	3508.7	29720.1	14355.6	2296.55
[R].SCPETLTHAVGMSESPIGPKSTMLR.[A]	1xBiotin [K20]; 1xCarbamidomethyl [C2]; 2xOxidation [M12; M23]	9	Q68CZ2	Q68CZ2 [887-911]	Q68CZ2 1xBiotin [K906]	Tensin-3 OS=Homo sapiens OX=9606 GN=TNS3 PE=1 SV=2	1	2944.37	3	982.128	23	41.77	4.446	6.424	0.648	84.7	91	59.8	13.4	244.6	19.1	122.4	172.7	92.2	21039	22596.5	14839.7	3335.23	60716.2	4732.31	30400.7	42884.6	22901
[K].EEKIHSPIIR.[S]	1xBiotin [K3]	6	O60885	O60885 [1112-1121]	O60885 1xBiotin [K1114]	Bromodomain-containing protein 4 OS=Homo sapiens OX=9606 GN=BRD4 PE=1 SV=2	1	1447.77	2	724.39	16	37.12	4.436	0.898	5.053	148	196.7	305.6	46	39.7	44.3	45.2	38.9	35.6	40515.7	53827.9	83637.6	12597.3	10854.1	12135.2	12361.8	10653.5	9751.42
[R].SFKTILPAAAQDVYYR.[D]	1xBiotin [K3]	9	P04843	P04843 [279-294]	P04843 1xBiotin [K281]	Dolichyl-diphosphooligosaccharide--protein glycosyltransferase subunit 1 OS=Homo sapiens OX=9606 GN=RPN1 PE=1 SV=1	1	2069.05	3	690.355	66	55.4	4.291	2.412	1.779	313.4	173.7	13.6	45.6	40.5	17.8	192.3	97.7	5.5	97279	53933.9	4223.13	14140.8	12570.1	5524.29	59703.5	30324.6	1694.12
[K].WQEPPPVKQVKPLPAPLDGQR.[K]	1xBiotin [K]	4	Q8WWY3	Q8WWY3 [331-351]	Q8WWY3 1xBiotin [K]	U4/U6 small nuclear ribonucleoprotein Prp31 OS=Homo sapiens OX=9606 GN=PRPF31 PE=1 SV=2	1	2606.39	3	869.469	12	46.5	4.277	3.595	1.19	137	230.2	56.3	53.8	25.4	21.9	193.5	150.8	31	11334.5	19048.1	4659.33	4453.36	2104.49	1814.92	16010.2	12474.6	2567.97
[R].MLDASGEKMNGSHR.[D]	1xBiotin [K8]	2	Q13422	Q13422 [84-97]	Q13422 1xBiotin [K91]	DNA-binding protein Ikaros OS=Homo sapiens OX=9606 GN=IKZF1 PE=1 SV=1	1	1758.77	3	586.929	46	32.46	4.24	5.628	0.753	104.2	119.6	124.9	28.2	16.1	35	158.8	134.2	179	11760.7	13492.8	14090	3182.57	1813.08	3949.71	17911.2	15143.7	20197.3
[K].KIQYLTR.[G]	1xBiotin [K1]	3	P78410	P78410 [316-322]	P78410 1xBiotin [K316]	Butyrophilin subfamily 3 member A2 OS=Homo sapiens OX=9606 GN=BTN3A2 PE=1 SV=2	1	1147.63	2	574.318	38	37.11	4.234	4.099	1.049	140.9	35.8	276.2	33.3	41.6	26.4	136.4	175.2	34.2	15196.1	3867.37	29798.7	3589.13	4490.8	2850.38	14713.1	18905.1	3686.97
[K].VQVEYKGETK.[TS]	1xBiotin [K]	6	P11142	P11142 [103-112]	P11142 1xBiotin [K]	Heat shock cognate 71 kDa protein OS=Homo sapiens OX=9606 GN=HSPA8 PE=1 SV=1	1	1406.7	2	703.853	45	33.9	4.215	0.929	3.047	210.7	171.3	166.3	37	100	40.6	24.9	92.9	56.2	24490.9	19907.6	19322.3	4301.54	11620.1	4723.13	2893.19	10799.4	6533.54
[R].VDKAAAAAAALQAK.[S]	1xBiotin [K3]	7	P36578	P36578 [351-364]	P36578 1xBiotin [K353]	60S ribosomal protein L4 OS=Homo sapiens OX=9606 GN=RPL4 PE=1 SV=5	1	1524.82	2	762.914	43	45.39	4.199	0.787	5.146	183.3	151.5	204.7	42.4	175.5	36.1	28.4	35.6	42.5	14925.8	12340.8	16668.4	3451.81	14291.6	2938.9	2312.96	2900.38	3462.81
[R].GVGKASALGLGDGEEEAPPSR.[S]	1xBiotin [K4]	4	Q8N1G0	Q8N1G0 [1163-1183]	Q8N1G0 1xBiotin [K1166]	Zinc finger protein 687 OS=Homo sapiens OX=9606 GN=ZNF687 PE=1 SV=1	1	2223.07	2	1112.04	73	43.39	4.194	1.083	3.49	259.5	107.4	228.2	29.9	54.4	59.5	32.4	74.3	54.4	23939.2	9911.63	21050.3	2759.09	5019.47	5492.37	2986.97	6859.47	5017.41
[R].FGAQKGPIPSLFSGQHGPPPYGDSR.[G]	1xBiotin [K5]	9	Q9BTC0	Q9BTC0 [1800-1824]	Q9BTC0 1xBiotin [K1804]	Death-inducer obliterator 1 OS=Homo sapiens OX=9606 GN=DIDO1 PE=1 SV=5	1	2823.37	3	941.794	35	51.19	4.164	4.641	0.897	208.2	152.3	25.7	50	21.3	15	232	178.1	17.3	41782.3	30569.9	5154.71	10034.8	4281.71	3017.84	46568.3	35749.4	3467.47
[K].AKSLDGVTNDR.[T]	1xBiotin [K2]	3	Q9UBM7	Q9UBM7 [12-22]	Q9UBM7 1xBiotin [K13]	7-dehydrocholesterol reductase OS=Homo sapiens OX=9606 GN=DHCR7 PE=1 SV=1	1	1401.68	2	701.344	19	35.67	4.161	1.474	1.384	152.4	109.5	144.9	26.3	161.9	32.1	38.8	104.7	129.4	17549.6	12607.2	16682.4	3030.05	18640.6	3697.71	4465.98	12050.5	14894.3
[R].LIGDAAKNQVAMNPTNTVFDAK.[R]	1xBiotin [K7]	4	P11142	P11142 [50-71]	P11142 1xBiotin [K56]	Heat shock cognate 71 kDa protein OS=Homo sapiens OX=9606 GN=HSPA8 PE=1 SV=1	1	2544.26	2	1272.63	63	49.89	4.106	0.61	6.105	257.3	230.3	141.3	78.2	34.4	55.4	42.1	40	21	24444.1	21875.5	13420.5	7433.39	3268.68	5260.73	4004.23	3799.19	1994.07
[K].SGSLKVIGISQEESHPSR.[D]	1xBiotin [K5]	5	P15822	P15822 [1171-1188]	P15822 1xBiotin [K1175]	Zinc finger protein 40 OS=Homo sapiens OX=9606 GN=HIVEP1 PE=1 SV=3	1	2137.07	3	713.028	50	40.88	4.104	1.661	2.008	204.2	60.2	227.7	48.4	55.5	44	66.1	113.4	80.5	12977.6	3825.6	14472.5	3077.57	3526.66	2798.51	4202.49	7206.99	5113.31
[K].YLYVDKNFINNPLAQADWAAK.[K]	1xBiotin [K6]	7	P35579	P35579 [9-29]	P35579 1xBiotin [K14]	Myosin-9 OS=Homo sapiens OX=9606 GN=MYH9 PE=1 SV=4	1	2680.32	3	894.113	44	60.88	4.101	13.752	0.429	213.6	30.8	14.5	6.4	13.2	7.5	498.3	103.3	12.3	75612.6	10905.1	5143.66	2258.71	4670.78	2659.43	176400	36573.5	4350.59
[R].IPQNPSPHTHQQQNAPVTVIQSKAPIPCEVVK.[A]	1xBiotin [K23]; 1xCarbamidomethyl [C28]	13	Q68CP9	Q68CP9 [684-715]	Q68CP9 1xBiotin [K706]	AT-rich interactive domain-containing protein 2 OS=Homo sapiens OX=9606 GN=ARID2 PE=1 SV=2	1	3768.93	4	942.988	65	44.49	4.098	3.05	1.152	190.2	195	26.5	75.6	46.4	4.5	169.4	141.6	50.8	217294	222750	30268.2	86297	53021.6	5160.49	193425	161711	58012.2
[R].VTGNFKHASPILPITEFSDIPR.[R]	1xBiotin [K6]	25	P42167	P42167 [298-319]	P42167 1xBiotin [K303]	Lamina-associated polypeptide 2, isoforms beta/gamma OS=Homo sapiens OX=9606 GN=TMPO PE=1 SV=2	1	2665.38	3	889.131	72	56.32	4.077	6.064	0.562	270.2	68.7	7.6	66.3	13.5	2.2	319.8	138.2	13.6	743973	189133	20993.5	182488	37041.5	6155.56	880423	380408	37326.2
[R].VQNMALYADVGGKQFPVTR.[G]	1xBiotin [K13]	13	P51571	P51571 [61-79]	P51571 1xBiotin [K73]	Translocon-associated protein subunit delta OS=Homo sapiens OX=9606 GN=SSR4 PE=1 SV=1	1	2320.16	2	1160.58	54	51.61	4.058	1.788	2.211	253	227.7	33.5	57.6	62.4	7	103	107.9	48	70859.3	63771	9385	16125	17463.2	1972.12	28838.1	30210.4	13436.4
[K].QPMLDAATGKSVWGSLAVQNSPK.[G]	1xBiotin [K10]	6	P18615	P18615 [333-355]	P18615 1xBiotin [K342]	Negative elongation factor E OS=Homo sapiens OX=9606 GN=NELFE PE=1 SV=3	1	2611.3	3	871.104	35	55.56	4.053	4.017	1.009	301.8	114.7	11.8	34.3	27.6	28.3	236.3	113.7	31.5	44990	17095.5	1752.09	5119.05	4118.83	4218.23	35217.3	16944	4690.05
[R].SAIVIKAGGR.[Y]	1xBiotin [K6]	4	P55199	P55199 [145-154]	P55199 1xBiotin [K150]	RNA polymerase II elongation factor ELL OS=Homo sapiens OX=9606 GN=ELL PE=1 SV=1	1	1197.68	2	599.343	31	37.2	4.045	1.752	1.997	127	101.4	216.6	31.4	25	140.2	43.8	108.5	106.2	9182.22	7336.55	15663.3	2270.13	1807.35	10135.8	3166.91	7843.84	7680.6
[K].LSSSMNSIKTFWSPELK.[K]	1xBiotin [K9]	7	Q8IUD2	Q8IUD2 [179-195]	Q8IUD2 1xBiotin [K187]	ELKS/Rab6-interacting/CAST family member 1 OS=Homo sapiens OX=9606 GN=ERC1 PE=1 SV=1	1	2181.07	2	1091.04	38	58.76	4.031	5.884	0.652	300.2	102.2	12.9	34	19.5	25.3	200.3	185.8	19.8	52761.6	17962.7	2270.49	5983	3422.81	4455.67	35205	32653.9	3480.74
[R].NASYLKTQVLSPDSLFTAK.[F]	1xBiotin [K6]	6	P55196	P55196 [1711-1729]	P55196 1xBiotin [K1716]	Afadin OS=Homo sapiens OX=9606 GN=AFDN PE=1 SV=3	1	2309.18	2	1155.1	44	57.98	4.021	4.438	1.275	332.2	102.5	22.9	40.7	9.6	25.5	180.7	168	17.9	60365	18626.9	4157.5	7401.8	1749.88	4632.78	32845.5	30526.7	3259.81
[R].DYMDTLPPTVGDDVGKGAAPNVVYTYTGK.[R]	1xBiotin [K16]; 1xOxidation [M3]	4	Q16630	Q16630 [51-79]	Q16630 1xBiotin [K66]	Cleavage and polyadenylation specificity factor subunit 6 OS=Homo sapiens OX=9606 GN=CPSF6 PE=1 SV=2	1	3286.53	3	1096.18	37	52.56	4.007	3.668	1.092	182.9	140.2	19.6	31.5	35	42.9	303.3	128.3	16.4	22053.2	16900.4	2364.18	3799.86	4217.22	5171.43	36576.6	15470.9	1973.9
[K].SSSSTNTSLLTSKSTSQVAASLLASK.[S]	1xBiotin [K13]	4	Q9NXV6	Q9NXV6 [349-374]	Q9NXV6 1xBiotin [K361]	CDKN2A-interacting protein OS=Homo sapiens OX=9606 GN=CDKN2AIP PE=1 SV=3	1	2782.41	3	928.143	43	54.69	4.002	4.865	0.679	116.2	192.4	27	27.5	29	46.9	228.3	171.2	61.6	8954.43	14826.6	2082.31	2115.94	2237.31	3617.09	17596.2	13193.4	4746.55
[R].EKFILPEGASQGMTPFR.[S]	1xBiotin [K2]	15	Q9UPN3	Q9UPN3 [7200-7216]	Q9UPN3 1xBiotin [K7201]	Microtubule-actin cross-linking factor 1, isoforms 1/2/3/5 OS=Homo sapiens OX=9606 GN=MACF1 PE=1 SV=4	1	2134.05	3	712.019	65	54.9	3.971	5.246	0.757	221.6	121.3	32.6	30.5	56.7	4	160.2	191.5	81.7	122536	67037.6	17995.5	16881.8	31356.4	2195.29	88567.4	105849	45144.4
[K].KNVSINTVTYEWAPPVQNQALAR.[Q]	1xBiotin [K1]	10	Q9UGI8	Q9UGI8 [102-124]	Q9UGI8 1xBiotin [K102]	Testin OS=Homo sapiens OX=9606 GN=TES PE=1 SV=1	1	2825.44	2	1413.22	72	53.25	3.951	5.358	0.543	187.4	118	13.6	47.4	27.7	5.6	254.1	217.5	28.5	247742	156027	18003.4	62701.9	36602.1	7463.57	335942	287588	37729
[R].MKETQKSIYYITGESK.[E]	1xBiotin [K6]	2	P08238	P08238 [476-491]	P08238 1xBiotin [K481]	Heat shock protein HSP 90-beta OS=Homo sapiens OX=9606 GN=HSP90AB1 PE=1 SV=4	2	2132.04	3	711.351	19	41.67	3.917	1.208	2.245	202.4	283.2	50.6	30.3	72.3	47.2	36.6	51.2	126.1	13748.1	19238.2	3434.47	2058.7	4911.41	3203.62	2487.5	3480.63	8567.45
[K].QGKGTNPSGGR.[-]	1xBiotin [K3]	3	Q9ULG1	Q9ULG1 [1546-1556]	Q9ULG1 1xBiotin [K1548]	Chromatin-remodeling ATPase INO80 OS=Homo sapiens OX=9606 GN=INO80 PE=1 SV=2	1	1284.61	2	642.81	18	21.35	3.911	1.73	2.091	102.3	200.2	214.6	45.5	54.9	46.9	48.9	81.1	105.6	5126.1	10035.9	10756.3	2279.43	2750.41	2350.01	2451.7	4066.22	5292.83
[R].GSPDGSLQTGKPSAPK.[K]	1xBiotin [K11]	9	Q8IZL8	Q8IZL8 [480-495]	Q8IZL8 1xBiotin [K490]	Proline-, glutamic acid- and leucine-rich protein 1 OS=Homo sapiens OX=9606 GN=PELP1 PE=1 SV=2	0	1752.86	2	876.932	50	33.89	3.909	4.375	0.914	113.7	112.3	118	10.3	180.7	29.1	79.6	127.2	129.1	19355.6	19119.1	20081.6	1758.74	30764.4	4951.71	13548.6	21662	21970.4
[K].VTQQGLKMVVPGLDGAQIPR.[D]	1xBiotin [K7]	81	P49327	P49327 [1152-1171]	P49327 1xBiotin [K1158]	Fatty acid synthase OS=Homo sapiens OX=9606 GN=FASN PE=1 SV=3	1	2333.25	2	1167.13	56	54.97	3.889	3.513	0.775	227.9	136.5	27.8	58.6	50.1	6.1	176.1	180.5	36.4	3.52623e+06	2.11153e+06	430343	906626	775385	94867.1	2.72372e+06	2.79185e+06	563190
[K].LDSGFAKTSVAASLYHTPSDSK.[E]	1xBiotin [K7]	7	Q7Z333	Q7Z333 [2495-2516]	Q7Z333 1xBiotin [K2501]	Probable helicase senataxin OS=Homo sapiens OX=9606 GN=SETX PE=1 SV=4	1	2508.21	3	836.74	50	48	3.886	3.96	1.226	170.2	165.9	92.1	24.1	74.5	23.7	138.8	116.7	93.8	30492.1	29730.9	16501.4	4323.93	13355.3	4245.85	24873.7	20910.2	16813.8
[K].AFSLKTISTSDPAEVLVK.[N]	1xBiotin [K5]	9	Q86UE4	Q86UE4 [487-504]	Q86UE4 1xBiotin [K491]	Protein LYRIC OS=Homo sapiens OX=9606 GN=MTDH PE=1 SV=2	1	2132.13	2	1066.57	33	57.29	3.854	5.874	0.669	255.6	120.4	15.8	35.4	31.2	21.6	213.1	183.5	23.5	44900.3	21145.3	2766.52	6209.74	5485.93	3790.65	37422.7	32224.1	4133.95
[R].AVGTQTLSGAGLLKMFNK.[A]	1xBiotin [K14]	16	Q13596	Q13596 [273-290]	Q13596 1xBiotin [K286]	Sorting nexin-1 OS=Homo sapiens OX=9606 GN=SNX1 PE=1 SV=3	1	2062.08	2	1031.55	58	58.83	3.804	4.258	0.893	272.6	113.3	19.1	50.9	36	5	211.4	170.4	21.3	172228	71597.9	12042.1	32160.3	22723.6	3165.42	133601	107684	13477.5
[R].CVNNYQGMLKVACAEEWQESR.[T]	1xBiotin [K10]; 2xCarbamidomethyl [C1; C13]	7	O75663	O75663 [75-95]	O75663 1xBiotin [K84]	TIP41-like protein OS=Homo sapiens OX=9606 GN=TIPRL PE=1 SV=2	1	2798.22	3	933.41	49	53.75	3.799	4.997	0.836	244.9	88.8	44.2	23.3	25	23.4	292.9	116.8	40.8	30314.8	10985.3	5466.79	2889.7	3088.51	2891.76	36253.3	14451.4	5052.05
[R].ELWNKTIDAMK.[R]	1xBiotin [K5]	6	Q9UHA3	Q9UHA3 [84-94]	Q9UHA3 1xBiotin [K88]	Probable ribosome biogenesis protein RLP24 OS=Homo sapiens OX=9606 GN=RSL24D1 PE=1 SV=1	1	1574.77	2	787.888	40	51.16	3.782	1.15	5.233	225.7	202.2	154.4	53.5	25.7	75.1	33.9	29.5	100	16612.6	14886.3	11367.8	3936.49	1889.73	5529.79	2492.72	2172.47	7359.26
[R].LEETAGKGAGGALLTPK.[T]	1xBiotin [K7]	5	Q8N1G0	Q8N1G0 [886-902]	Q8N1G0 1xBiotin [K892]	Zinc finger protein 687 OS=Homo sapiens OX=9606 GN=ZNF687 PE=1 SV=1	1	1838.97	2	919.988	56	41.46	3.759	1.152	2.047	332.9	182.2	30.5	27.4	88.6	23.6	27.2	98.6	89	51429.1	28153.9	4708.19	4228.21	13681.4	3651.32	4205.28	15235.6	13756.9
[M].GDYGFGVLVQSNTGNKSAFPVR.[F]	1xAcetyl [N-Term]; 1xBiotin [K16]	33	Q17RY0	Q17RY0 [2-23]	Q17RY0 1xAcetyl [N-Term]; 1xBiotin [K17]	Cytoplasmic polyadenylation element-binding protein 4 OS=Homo sapiens OX=9606 GN=CPEB4 PE=1 SV=1	1	2581.25	3	861.088	90	60.78	3.757	4.513	0.797	232.7	119.4	24.3	61.9	35.4	3.6	232.6	159.8	30.4	537628	275779	56038.5	143099	81804.6	8247.6	537491	369179	70337.1
[R].SSPSARPPDVPGQQPQAAKSPSPVQGK.[K]	1xBiotin [K19]	8	Q96JP5	Q96JP5 [82-108]	Q96JP5 1xBiotin [K100]	E3 ubiquitin-protein ligase ZFP91 OS=Homo sapiens OX=9606 GN=ZFP91 PE=1 SV=1	1	2924.47	3	975.494	42	33.42	3.757	4.681	0.845	94.7	127	153	28.4	46.7	25.2	150.3	118	156.8	14241.3	19100.1	23018.6	4280.08	7019.7	3790.83	22612	17746.2	23589.5
[R].GAGLGFSTAPNKIFYIDR.[N]	1xBiotin [K12]	5	Q1ED39	Q1ED39 [431-448]	Q1ED39 1xBiotin [K442]	Lysine-rich nucleolar protein 1 OS=Homo sapiens OX=9606 GN=KNOP1 PE=1 SV=1	1	2153.08	2	1077.05	42	57.54	3.744	4.226	0.734	320.3	111.6	12.9	29.8	24.1	40.7	171.8	152	36.8	42893.6	14948.1	1726.53	3992.18	3225.02	5443.64	23004.3	20358.8	4927.75
[R].TEGEHSKEVIKPYDWTYTTDYK.[G]	1xBiotin [K7]	8	O75663	O75663 [96-117]	O75663 1xBiotin [K102]	TIP41-like protein OS=Homo sapiens OX=9606 GN=TIPRL PE=1 SV=2	1	2916.34	4	729.84	44	44.41	3.739	5.146	0.727	211.4	92.7	14.2	56.5	8.6	11.2	290.9	209.1	5.5	66336.5	29085.1	4464.82	17743	2687.78	3500.87	91297.8	65631.1	1729.42
[R].ALADDDFLTVTGKTVR.[L]	1xBiotin [K13]	7	P33991	P33991 [846-861]	P33991 1xBiotin [K858]	DNA replication licensing factor MCM4 OS=Homo sapiens OX=9606 GN=MCM4 PE=1 SV=5	1	1947.98	2	974.496	60	52.68	3.738	2.997	1.247	291.3	138	21	36.9	53.5	30.5	55.1	163	110.6	27651.6	13101.6	1992.67	3504.78	5082.09	2893.45	5231.15	15471.2	10503
[K].GLLETTVQKVAR.[V]	1xBiotin [K9]	5	O43290	O43290 [649-660]	O43290 1xBiotin [K657]	U4/U6.U5 tri-snRNP-associated protein 1 OS=Homo sapiens OX=9606 GN=SART1 PE=1 SV=1	1	1540.85	2	770.93	70	50.41	3.737	1.031	3.729	319.3	186.6	73.7	45	50.1	49.9	46.4	50.1	78.8	29518.8	17253.6	6815.58	4160.51	4626.64	4617.26	4290.34	4626.75	7285.39
[K].ISHQNYIAYQKQVIR.[R]	1xBiotin [K11]	1	Q86UV5	Q86UV5 [919-933]	Q86UV5 1xBiotin [K929]	Ubiquitin carboxyl-terminal hydrolase 48 OS=Homo sapiens OX=9606 GN=USP48 PE=1 SV=1	1	2087.09	3	696.366	39	40.29	3.735	0.797	4.688	172.2	159.4	144.7	156.1	42.7	26.1	19.3	34	145.5	17746.6	16425.2	14904.6	16084.6	4397.25	2684.99	1991.58	3503.37	14997.2
[R].RPQVTLLDPNEKYLLR.[L]	1xBiotin [K12]	3	Q9UHQ9	Q9UHQ9 [35-50]	Q9UHQ9 1xBiotin [K46]	NADH-cytochrome b5 reductase 1 OS=Homo sapiens OX=9606 GN=CYB5R1 PE=1 SV=1	1	2181.18	3	727.733	40	51.23	3.726	2.215	1.041	245.8	138.4	32.5	26.8	59	37.1	236.2	64.8	59.4	20197.5	11371.4	2674.16	2203.96	4845.33	3052.22	19404.8	5320.56	4881.19
[R].ISFVEEDVHPKWIPGAADDSK.[L]	1xBiotin [K11]	12	Q8WYP5	Q8WYP5 [1231-1251]	Q8WYP5 1xBiotin [K1241]	Protein ELYS OS=Homo sapiens OX=9606 GN=AHCTF1 PE=1 SV=3	1	2566.23	3	856.081	44	51.59	3.714	2.351	1.289	261.7	151.2	20.5	86.4	40.7	4.2	203	129.7	2.6	292062	168691	22840.5	96370.6	45424.9	4725.25	226559	144717	2857.58
[K].HSSQTSNLAHKTYSLSSSFSSSSSTR.[K]	1xBiotin [K11]	2	O60563	O60563 [547-572]	O60563 1xBiotin [K557]	Cyclin-T1 OS=Homo sapiens OX=9606 GN=CCNT1 PE=1 SV=1	1	3000.38	4	750.85	33	41.63	3.711	1.262	1.512	316.4	180.9	21.2	53.7	17.6	48.8	209.3	22.2	30	31383.1	17943.5	2102.89	5324.53	1740.72	4835.5	20756.8	2197.51	2979.26
[K].AYLPTGKQFLVTK.[N]	1xBiotin [K7]	6	Q9NT62	Q9NT62 [65-77]	Q9NT62 1xBiotin [K71]	Ubiquitin-like-conjugating enzyme ATG3 OS=Homo sapiens OX=9606 GN=ATG3 PE=1 SV=1	1	1691.92	2	846.463	22	50.52	3.67	1.321	2.84	224.8	151.2	178.9	48.7	63.8	36.4	64.4	79.2	52.5	14425.8	9704.02	11477.1	3126.89	4096.34	2338.41	4130.34	5078.96	3371.37
[R].LLAEMDIQTQEAPSSTSQELGTKGPHPAPLSK.[F]	1xBiotin [K]	8	Q96SN8	Q96SN8 [1747-1778]	Q96SN8 1xBiotin [K]	CDK5 regulatory subunit-associated protein 2 OS=Homo sapiens OX=9606 GN=CDK5RAP2 PE=1 SV=5	1	3587.77	3	1196.6	51	46.14	3.663	3.657	1.002	219.2	151.8	15.2	11.4	59.8	11.6	205.4	218.8	6.7	78653.3	54477.4	5464.05	4092.84	21470.8	4174.9	73693.3	78509.6	2407.97
[R].GKSVVCEAVIPAK.[V]	1xBiotin [K2]; 1xCarbamidomethyl [C6]	5	P04035	P04035 [703-715]	P04035 1xBiotin [K704]	3-hydroxy-3-methylglutaryl-coenzyme A reductase OS=Homo sapiens OX=9606 GN=HMGCR PE=1 SV=1	1	1583.83	2	792.418	39	40.99	3.661	2.104	1.926	183.1	181.8	172.9	50.1	17.3	49.7	45.2	94.4	105.5	19720.5	19577.4	18621.9	5400.17	1861.99	5347.06	4862.69	10165.6	11359.5
[K].YLEAIKIFSGPLK.[G]	1xBiotin [K6]	11	Q9BQ52	Q9BQ52 [147-159]	Q9BQ52 1xBiotin [K152]	Zinc phosphodiesterase ELAC protein 2 OS=Homo sapiens OX=9606 GN=ELAC2 PE=1 SV=2	1	1704.94	2	852.973	55	60.29	3.661	1.786	1.731	311.2	176.8	39.6	48.3	61.2	18.8	102.1	109.3	32.6	74594.2	42367.8	9484.54	11571.9	14668	4512.5	24480.9	26194.1	7824.18
[R].LPLQDVYKIGGIGTVPVGR.[V]	1xBiotin [K8]	4	P68104	P68104 [248-266]	P68104 1xBiotin [K255]	Elongation factor 1-alpha 1 OS=Homo sapiens OX=9606 GN=EEF1A1 PE=1 SV=1	1	2208.22	2	1104.61	39	57.09	3.634	3.983	0.945	167.8	178.9	42.5	33.4	26.2	49.2	177.5	196.1	28.3	15726.7	16770.9	3981.64	3128.25	2459.02	4615.54	16640.6	18382.2	2652.42
[R].SDDMFTFHGPGKSVFGTPTLETANK.[N]	1xBiotin [K12]	6	P49792	P49792 [1128-1152]	P49792 1xBiotin [K1139]	E3 SUMO-protein ligase RanBP2 OS=Homo sapiens OX=9606 GN=RANBP2 PE=1 SV=2	1	2910.34	3	970.786	40	54.35	3.619	3.674	0.824	324.1	93.8	8.5	65.8	25.9	12.6	241.8	117.2	10.3	117896	34123.7	3100.29	23945.2	9428.69	4570.37	87972.3	42637.4	3760.7
[K].NFGPKGFGFGQGAGALVHSE.[-]	1xBiotin [K5]	2	P21291	P21291 [174-193]	P21291 1xBiotin [K178]	Cysteine and glycine-rich protein 1 OS=Homo sapiens OX=9606 GN=CSRP1 PE=1 SV=3	1	2203.04	2	1102.02	26	54.19	3.598	2.113	1.085	241.8	117.2	64.8	32.6	60.9	29.9	61.5	222.7	68.8	18980.9	9198.81	5083.87	2556.8	4779.24	2350.61	4825.12	17486.2	5401.52
[K].VSTIPGPAGQKTVLPTALPSSFSHR.[E]	1xBiotin [K11]	5	Q8TCU4	Q8TCU4 [2121-2145]	Q8TCU4 1xBiotin [K2131]	Alstrom syndrome protein 1 OS=Homo sapiens OX=9606 GN=ALMS1 PE=1 SV=4	1	2774.47	3	925.493	26	50.51	3.572	3.311	1.134	221.5	179.4	17.4	15.1	62	28.9	205.3	158.2	12.3	40312.9	32654.7	3171.01	2746.28	11286.4	5254.46	37364.3	28791.4	2247.31
[K].VELCSFSGYKIYPGHGR.[R]	1xBiotin [K10]; 1xCarbamidomethyl [C4]	8	P83731	P83731 [3-19]	P83731 1xBiotin [K12]	60S ribosomal protein L24 OS=Homo sapiens OX=9606 GN=RPL24 PE=1 SV=1	1	2196.04	3	732.684	50	47.57	3.566	2.863	1.198	221.4	172.9	49.5	62.1	18.8	26.4	144.4	150.6	53.8	38786.5	30286	8671.38	10876.8	3293.39	4629.4	25288.9	26370.5	9430.38
[K].ASGPPVSELITKAVAASK.[E]	1xBiotin [K12]	6	P10412; P16403	P10412 [35-52]; P16403 [35-52]	P10412 1xBiotin [K46]; P16403 1xBiotin [K46]	Histone H1.4 OS=Homo sapiens OX=9606 GN=H1-4 PE=1 SV=2 Histone H1.2 OS=Homo sapiens OX=9606 GN=H1-2 PE=1 SV=2	1	1952.05	2	976.529	55	60.25	3.559	4.034	0.942	214.1	126.9	35	35.7	32.4	51.6	227.3	143.9	33.2	21574.8	12789.7	3530.14	3594.02	3261.68	5196.04	22909.2	14498.4	3346.88
[K].IINENYNPKFFGNLQSDDSKK.[N]	1xBiotin [K9]	7	Q32MH5	Q32MH5 [660-680]	Q32MH5 1xBiotin [K668]	Protein FAM214A OS=Homo sapiens OX=9606 GN=FAM214A PE=1 SV=2	2	2697.3	3	899.771	35	47.23	3.54	5.507	1.347	192.8	192	55	15.5	55.5	19.9	140.6	143.2	85.5	49129.1	48930.4	14002.1	3955.43	14137.3	5073.86	35822.8	36473.8	21780.9
[K].GIGNKTEISVR.[G]	1xBiotin [K5]	4	Q9BZ95	Q9BZ95 [528-538]	Q9BZ95 1xBiotin [K532]	Histone-lysine N-methyltransferase NSD3 OS=Homo sapiens OX=9606 GN=NSD3 PE=1 SV=1	1	1399.74	2	700.372	36	39.47	3.53	0.633	5.483	225	187.8	193.3	56.1	57.7	53.2	35.3	33.7	57.9	60787	50739.8	52231.1	15146.4	15598.3	14372.1	9526.65	9090.46	15639
[K].THQESAEPKYLPHK.[T]	1xBiotin [K9]	2	Q9BXL5	Q9BXL5 [314-327]	Q9BXL5 1xBiotin [K322]	Hemogen OS=Homo sapiens OX=9606 GN=HEMGN PE=1 SV=1	1	1890.92	3	630.977	6	30.56	3.515	1.176	2.988	163	155	140.2	31.3	44.1	87.8	24.1	51.9	202.6	17050.2	16218.4	14666.2	3275.25	4613.97	9190.12	2521.47	5427.26	21191.7
[K].SSPLPAKGRDPVEILIPK.[D]	1xBiotin [K]	16	Q7L2J0	Q7L2J0 [216-233]	Q7L2J0 1xBiotin [K]	7SK snRNA methylphosphate capping enzyme OS=Homo sapiens OX=9606 GN=MEPCE PE=1 SV=1	2	2143.19	2	1072.1	23	51.15	3.502	3.265	1.059	182.1	175.5	37	63.3	49	10.6	172	160	50.6	411395	396498	83585	143084	110712	23869.1	388534	361513	114406
[K].VYPPLKGSFPENLR.[H]	1xBiotin [K6]	3	P04233	P04233 [154-167]	P04233 1xBiotin [K159]	HLA class II histocompatibility antigen gamma chain OS=Homo sapiens OX=9606 GN=CD74 PE=1 SV=3	1	1842.96	2	921.983	20	51.4	3.474	0.855	2.844	234.3	166.4	81.3	23.4	191.2	41	35.1	98.7	28.6	26419.5	18764.7	9169.84	2639.58	21566.3	4625.61	3954.28	11135.4	3224.43
[R].QEIEAETDRVTGTNKGISPVPINLR.[V]	1xBiotin [K15]	5	P50570	P50570 [99-123]	P50570 1xBiotin [K113]	Dynamin-2 OS=Homo sapiens OX=9606 GN=DNM2 PE=1 SV=2	2	2963.53	3	988.512	44	47.3	3.466	3.374	1.027	204.9	182	14	40.2	59.1	14.8	165.6	199.5	19.8	30170.8	26791.6	2054.14	5921.38	8704.54	2183.36	24382.6	29373	2908.41
[K].SLFIGEKAVLLK.[T]	1xBiotin [K12]	1	P42696	P42696 [400-411]	P42696 1xBiotin [K411]	RNA-binding protein 34 OS=Homo sapiens OX=9606 GN=RBM34 PE=1 SV=2	1	1543.89	2	772.449	27	57.7	3.458	2.913	1.187	226.2	150.3	39.3	31.3	55.3	43.5	126.6	135.9	91.5	12381.1	8230.32	2153.85	1713.25	3029.05	2380.25	6933.4	7438.92	5010.69
[R].KQPMLDAATGKSVWGSLAVQNSPK.[G]	1xBiotin [K]; 1xOxidation [M4]	4	P18615	P18615 [332-355]	P18615 1xBiotin [K]	Negative elongation factor E OS=Homo sapiens OX=9606 GN=NELFE PE=1 SV=3	2	2755.39	3	919.135	20	49.06	3.448	4.012	0.579	151.7	151.8	18.1	41.4	44	23.9	166.1	262.2	40.7	16231.4	16238.6	1933.94	4429.35	4710.05	2560.14	17770.1	28044.9	4357.42
[R].FGPDSKSSALACTLPTLPAK.[V]	1xBiotin [K6]; 1xCarbamidomethyl [C12]	5	Q15080	Q15080 [73-92]	Q15080 1xBiotin [K78]	Neutrophil cytosol factor 4 OS=Homo sapiens OX=9606 GN=NCF4 PE=1 SV=2	1	2287.15	2	1144.08	28	52.36	3.447	3.881	1.515	260.9	165.8	27	20.7	75.7	28.2	116.1	109.5	96	37799.3	24021	3910.83	3002.39	10965.6	4087.04	16816.6	15860.6	13905.3
[R].SLQYEYKANSNLVLQADR.[S]	1xBiotin [K7]	8	O75643	O75643 [8-25]	O75643 1xBiotin [K14]	U5 small nuclear ribonucleoprotein 200 kDa helicase OS=Homo sapiens OX=9606 GN=SNRNP200 PE=1 SV=2	1	2338.15	2	1169.58	43	47.95	3.444	5.323	1.019	181.9	158.9	11.4	29.3	52.8	10.2	137.5	156	161.9	34130.9	29811.8	2147.49	5498.77	9910.53	1916.62	25790.1	29270.1	30381.9
[K].AKGLEVPFVPMTLPTK.[V]	1xBiotin [K2]	8	P46019	P46019 [706-721]	P46019 1xBiotin [K707]	Phosphorylase b kinase regulatory subunit alpha, liver isoform OS=Homo sapiens OX=9606 GN=PHKA2 PE=1 SV=1	1	1954.05	2	977.53	44	59.19	3.435	4.019	0.855	221.8	139.5	20.4	45.5	40.6	33.7	205.8	163.2	29.5	27217.8	17122.3	2503.82	5586.3	4984.72	4133.18	25262.2	20035.1	3619.47
[K].SHLETHKIIYTGGKPYK.[C]	1xBiotin [K7]	5	P17035	P17035 [312-328]	P17035 1xBiotin [K318]	Zinc finger protein 28 OS=Homo sapiens OX=9606 GN=ZNF28 PE=1 SV=5	1	2198.14	3	733.386	33	33.24	3.429	2.126	1.828	156.6	209.7	127.4	52.8	61.1	18.5	47	112.2	114.7	28859.3	38628.3	23477.3	9720.14	11266.7	3415.27	8658.13	20665.1	21135.2
[K].DGKYSQVLANGLDNK.[L]	1xBiotin [K3]	2	P62269	P62269 [92-106]	P62269 1xBiotin [K94]	40S ribosomal protein S18 OS=Homo sapiens OX=9606 GN=RPS18 PE=1 SV=3	1	1847.9	2	924.451	11	46.18	3.428	0.797	4.457	242.1	183.8	182.7	56.5	26.5	70.6	51.8	45	41	17046	12936	12858.6	3975.94	1868.09	4972.59	3646.94	3170.29	2884.9
[R].NFSDNQLQEGKNVIGLQMGTNR.[G]	1xBiotin [K11]	24	P37802	P37802 [161-182]	P37802 1xBiotin [K171]	Transgelin-2 OS=Homo sapiens OX=9606 GN=TAGLN2 PE=1 SV=3	1	2689.28	2	1345.14	87	53	3.414	3.946	0.601	224.4	106	12.9	65.7	44.7	2.5	243	176.5	24.1	786468	371566	45244.1	230369	156778	8906.37	851761	618630	84368.2
[R].FQDVGPQAPVGSVYQKTNAVSEIKR.[V]	1xBiotin [K16]	6	Q9UJU6	Q9UJU6 [149-173]	Q9UJU6 1xBiotin [K164]	Drebrin-like protein OS=Homo sapiens OX=9606 GN=DBNL PE=1 SV=1	2	2944.5	3	982.17	57	47.31	3.411	5.286	0.72	172.5	149.1	14.4	15.2	50.6	7.5	267.4	207	16.2	42747.8	36930.7	3573.87	3769.32	12533.5	1861.18	66248.4	51287.4	4018.9
[K].VAYAAQPALKTQFLTTPISQAQK.[L]	1xBiotin [K10]	18	Q96L91	Q96L91 [3009-3031]	Q96L91 1xBiotin [K3018]	E1A-binding protein p400 OS=Homo sapiens OX=9606 GN=EP400 PE=1 SV=4	1	2701.44	2	1351.22	50	55.11	3.386	3.427	0.858	174.9	173.5	27.2	59.5	51.2	7.9	203.9	150.7	51.1	195149	193568	30396.8	66399.5	57163.4	8841.36	227556	168162	57034.2
[R].KFHCANLTSWPR.[W]	1xBiotin [K1]; 1xCarbamidomethyl [C4]	21	Q96SW2	Q96SW2 [231-242]	Q96SW2 1xBiotin [K231]	Protein cereblon OS=Homo sapiens OX=9606 GN=CRBN PE=1 SV=1	1	1742.83	3	581.614	53	41.6	3.382	1.705	1.942	206.3	178.9	90.7	52.9	71	22.3	106.2	90.2	81.6	710330	615862	312117	182079	244288	76648.1	365749	310402	280901
[K].SGKFLWNGSGPQGLATAAADA.[-]	1xBiotin [K3]	2	P41162	P41162 [492-512]	P41162 1xBiotin [K494]	ETS translocation variant 3 OS=Homo sapiens OX=9606 GN=ETV3 PE=1 SV=2	1	2245.07	2	1123.04	10	58.35	3.379	1.374	2.459	329.7	163.5	50	48.4	66.9	34.1	54.7	86.1	66.5	20520.1	10177.9	3114.83	3012	4165.66	2122.61	3404.36	5361.91	4138.68
[R].EANQAINPKLLQLVEDR.[G]	1xBiotin [K9]	19	P17844	P17844 [462-478]	P17844 1xBiotin [K470]	Probable ATP-dependent RNA helicase DDX5 OS=Homo sapiens OX=9606 GN=DDX5 PE=1 SV=1	1	2177.14	2	1089.07	61	57.36	3.378	2.223	1.059	291.1	136.5	16.2	86.2	58	3.1	157.8	128.8	22.3	393941	184680	21942	116633	78447.4	4146.6	213576	174350	30167.2
[K].VWTHCQTQHGIVKNPSPASSSHAVLDEK.[F]	1xBiotin [K13]; 1xCarbamidomethyl [C5]	1	Q9ULJ3	Q9ULJ3 [590-617]	Q9ULJ3 1xBiotin [K602]	Zinc finger and BTB domain-containing protein 21 OS=Homo sapiens OX=9606 GN=ZBTB21 PE=1 SV=2	1	3339.6	4	835.655	23	34.55	3.373	0.901	3.004	205.8	270.9	67	80.2	61	39.9	30.1	90.2	54.9	11891.3	15654.3	3871.43	4634.86	3525.55	2302.66	1738.78	5210.59	3175.14
[R].ELPHFTEAGLKILR.[V]	1xBiotin [K11]	5	Q8TCU4	Q8TCU4 [1819-1832]	Q8TCU4 1xBiotin [K1829]	Alstrom syndrome protein 1 OS=Homo sapiens OX=9606 GN=ALMS1 PE=1 SV=4	1	1850	3	617.338	42	53.22	3.358	3.051	1.052	339.8	101.1	15.3	66.4	30.1	10.6	202.6	119.4	14.6	62098.6	18480.9	2798.83	12131.3	5503.53	1943.24	37015.6	21820.3	2659.37
[K].GFVKQPSCIR.[V]	1xBiotin [K4]; 1xCarbamidomethyl [C8]	3	Q9Y283	Q9Y283 [740-749]	Q9Y283 1xBiotin [K743]	Inversin OS=Homo sapiens OX=9606 GN=INVS PE=1 SV=2	1	1417.71	2	709.357	10	38.82	3.354	0.79	4.246	179.1	180.2	190.8	53.7	35.7	56.9	42.4	23.6	137.6	15569.8	15660.5	16588.6	4668.72	3102.41	4947.12	3687.97	2048.69	11956.5
[-].MQAFLKGTSISTKPPLTK.[D]	1xAcetyl [N-Term]; 1xBiotin [K6]	5	P35249	P35249 [1-18]	P35249 1xAcetyl [N-Term]; 1xBiotin [K6]	Replication factor C subunit 4 OS=Homo sapiens OX=9606 GN=RFC4 PE=1 SV=2	1	2216.18	3	739.399	42	57.31	3.354	5.104	0.874	160.7	181.3	30.9	32.2	54.1	9.8	183.9	196.8	50.2	28454.1	32105.6	5479.38	5691.96	9571.89	1742.19	32562.8	34839.1	8892.03
[R].GLPLVDDGGWNTVPISKGSRPIDTSR.[L]	1xBiotin [K17]	32	Q04637	Q04637 [1043-1068]	Q04637 1xBiotin [K1059]	Eukaryotic translation initiation factor 4 gamma 1 OS=Homo sapiens OX=9606 GN=EIF4G1 PE=1 SV=4	1	2963.5	3	988.506	61	53.18	3.353	5.438	0.573	208	99.5	8.7	62	23.8	3.3	302.9	173.7	18	2.05054e+06	981291	85374.6	611562	234948	32575.7	2.98617e+06	1.71227e+06	177149
[R].SDDMFTFHGPGKSVFGTPTLETANK.[N]	1xBiotin [K12]; 1xOxidation [M4]	6	P49792	P49792 [1128-1152]	P49792 1xBiotin [K1139]	E3 SUMO-protein ligase RanBP2 OS=Homo sapiens OX=9606 GN=RANBP2 PE=1 SV=2	1	2926.34	3	976.117	36	51.29	3.333	4.563	0.635	220.3	112.3	14.7	59.6	33.7	7	243.8	176.8	31.8	92660.9	47219.9	6199.19	25080.9	14165.5	2929.54	102520	74331.7	13366.9
[R].HPYKMNLASEPQEVLHIGSAHNR.[S]	1xBiotin [K4]; 1xOxidation [M5]	3	O00151	O00151 [100-122]	O00151 1xBiotin [K103]	PDZ and LIM domain protein 1 OS=Homo sapiens OX=9606 GN=PDLIM1 PE=1 SV=4	1	2870.38	4	718.351	46	40.29	3.315	12.029	0.555	158.3	68.8	31.1	23.7	20.7	11	273.3	285.3	27.9	27786.5	12073.5	5454.23	4163.86	3642.21	1931.31	47971.3	50088.6	4890.78
[K].AGELKVVNGAAASQPPSK.[R]	1xBiotin [K5]	8	O75533	O75533 [178-195]	O75533 1xBiotin [K182]	Splicing factor 3B subunit 1 OS=Homo sapiens OX=9606 GN=SF3B1 PE=1 SV=3	1	1950.01	2	975.508	39	37.09	3.297	0.844	1.821	201.7	114.5	146.7	42.6	34.7	131.2	23.3	94.5	110.8	18765.9	10652.8	13644	3965.71	3230.96	12207.2	2171.46	8787.3	10306.7
[R].VGQAVDVVGQAGKPK.[T]	1xBiotin [K]	9	Q13200	Q13200 [846-860]	Q13200 1xBiotin [K]	26S proteasome non-ATPase regulatory subunit 2 OS=Homo sapiens OX=9606 GN=PSMD2 PE=1 SV=3	0	1678.89	2	839.951	76	37.05	3.292	3.102	1.223	108.1	97.4	181.7	25.7	32.8	161.7	79.6	106	107	13227.9	11915	22235.1	3140.53	4018.07	19787.1	9743.45	12964.9	13087.8
[K].FSQLPFKVEAKPCTSNCR.[I]	1xBiotin [K7]; 2xCarbamidomethyl [C13; C17]	4	O75113	O75113 [442-459]	O75113 1xBiotin [K448]	NEDD4-binding protein 1 OS=Homo sapiens OX=9606 GN=N4BP1 PE=1 SV=4	1	2395.14	3	799.05	18	45.51	3.279	0.816	5.173	196	221.6	162.8	59.8	83.5	29.4	24	85	37.9	14375	16251.8	11936.4	4383.51	6124.27	2154.71	1758.56	6234.1	2778.75
[R].VTENLASLTPKGLSPAMSPALQR.[L]	1xBiotin [K11]	11	Q96DF8	Q96DF8 [378-400]	Q96DF8 1xBiotin [K388]	Splicing factor ESS-2 homolog OS=Homo sapiens OX=9606 GN=ESS2 PE=1 SV=1	1	2607.36	3	869.793	53	54.08	3.277	2.817	1.479	212.4	217.8	24.8	66.5	36.7	14.4	147.3	139.7	40.5	71951.2	73804	8395.34	22524.1	12444.4	4868.85	49897.8	47328.6	13717.5
[K].LSMQQKQLDWRPER.[R]	1xBiotin [K6]	1	O43719	O43719 [240-253]	O43719 1xBiotin [K245]	HIV Tat-specific factor 1 OS=Homo sapiens OX=9606 GN=HTATSF1 PE=1 SV=1	1	2041.01	3	681.009	32	43.53	3.269	2.624	1.356	151.3	150.3	81.2	46.3	42.3	40.2	218.6	59	110.9	11909.2	11829.6	6388.84	3643.15	3326.03	3167.01	17209.6	4644.91	8726.04
[K].GVDKDFESSSMKISK.[L]	1xBiotin [K12]; 1xOxidation [M11]	3	Q7Z6E9	Q7Z6E9 [1155-1169]	Q7Z6E9 1xBiotin [K1166]	E3 ubiquitin-protein ligase RBBP6 OS=Homo sapiens OX=9606 GN=RBBP6 PE=1 SV=1	2	1899.88	3	633.966	14	35.23	3.264	1.17	2.769	121.5	255.6	154.9	47.4	25.9	93.4	43.9	48	109.3	11999.6	25237.8	15292.7	4684.59	2560.84	9224.25	4333.76	4736.61	10790.8
[K].TSLCFKEQTLLPVNDALR.[T]	1xBiotin [K6]; 1xCarbamidomethyl [C4]	6	Q9Y217	Q9Y217 [566-583]	Q9Y217 1xBiotin [K571]	Myotubularin-related protein 6 OS=Homo sapiens OX=9606 GN=MTMR6 PE=1 SV=3	1	2331.18	3	777.733	38	57.31	3.225	5.018	1.364	316.5	99.8	26.6	28.6	31.5	31	191.2	155.4	19.5	56174.9	17723.8	4727.5	5071.57	5584.89	5496.02	33930.3	27580	3465.22
[R].ANSMGLFLQKTNIIR.[D]	1xBiotin [K10]; 1xOxidation [M4]	3	P37268	P37268 [204-218]	P37268 1xBiotin [K213]	Squalene synthase OS=Homo sapiens OX=9606 GN=FDFT1 PE=1 SV=1	1	1948.01	2	974.512	70	53.32	3.221	1.819	2.048	290.7	172.5	46.7	30.7	44.9	90.3	84.3	84.2	55.8	16817.3	9976	2699.11	1773.85	2596.94	5220.69	4875.96	4870.78	3226.83
[K].ASKALEVSEDVK.[V]	1xBiotin [K3]	8	Q9UNF1	Q9UNF1 [45-56]	Q9UNF1 1xBiotin [K47]	Melanoma-associated antigen D2 OS=Homo sapiens OX=9606 GN=MAGED2 PE=1 SV=2	1	1501.76	2	751.382	34	39.25	3.221	3.123	0.896	74	121.4	184.3	32.3	53.5	37.7	100.8	135.6	160.4	4862.72	7975.52	12104.7	2119.43	3512.16	2476.35	6618.25	8903.81	10537.3
[R].SEIVANSSGEFILKTYVR.[R]	1xBiotin [K14]	7	Q9GZR1	Q9GZR1 [74-91]	Q9GZR1 1xBiotin [K87]	Sentrin-specific protease 6 OS=Homo sapiens OX=9606 GN=SENP6 PE=1 SV=2	1	2239.14	2	1120.07	63	55.78	3.206	3.563	1.215	265.6	131.9	18.4	12.3	82.9	30.2	108.5	206.4	43.8	44330.6	22006.5	3072.86	2052.85	13828.8	5047.61	18109.1	34439.6	7313.89
[K].LAEEIPLKILAHNGLVGR.[L]	1xBiotin [K8]	10	Q9Y6M1	Q9Y6M1 [271-288]	Q9Y6M1 1xBiotin [K278]	Insulin-like growth factor 2 mRNA-binding protein 2 OS=Homo sapiens OX=9606 GN=IGF2BP2 PE=1 SV=2	1	2169.22	3	723.745	45	58.49	3.187	3.578	1.174	299.5	86.5	10	71.3	27.1	15.9	255.1	129.2	5.4	95529.8	27591.3	3175.56	22734	8657.71	5056.21	81345.8	41222.3	1731.39
[R].SYTPMKGGISNVWFDR.[F]	1xBiotin [K6]; 1xOxidation [M5]	15	Q5VWZ2	Q5VWZ2 [65-80]	Q5VWZ2 1xBiotin [K70]	Lysophospholipase-like protein 1 OS=Homo sapiens OX=9606 GN=LYPLAL1 PE=1 SV=3	1	2099.97	2	1050.49	48	52.16	3.181	3.884	0.819	201.2	132.2	31.9	41.5	59.5	10.2	162.8	161.3	99.3	147201	96670.9	23331.7	30385.5	43524.4	7480.38	119125	118012	72623.1
[K].IMEMSAKGIKPVTLELGGK.[S]	1xBiotin [K7]	9	P49189	P49189 [240-258]	P49189 1xBiotin [K246]	4-trimethylaminobutyraldehyde dehydrogenase OS=Homo sapiens OX=9606 GN=ALDH9A1 PE=1 SV=3	1	2228.19	3	743.401	60	50.38	3.163	4.045	0.782	186	140.4	21.5	80.9	44.4	3.6	195.7	179.5	48	187160	141213	21672.4	81375.7	44642.6	3574.82	196883	180591	48265.9
[K].KPKNENPVDYTVQIPPSTTYAITPMK.[R]	1xBiotin [K1]	2	Q12906	Q12906 [346-371]	Q12906 1xBiotin [K346]	Interleukin enhancer-binding factor 3 OS=Homo sapiens OX=9606 GN=ILF3 PE=1 SV=3	1	3158.59	3	1053.53	10	48.7	3.153	1.178	2.501	291.8	181	73.8	80	27.8	57.4	38.7	116.7	32.8	18106.9	11233.1	4580.74	4966.11	1727.12	3562.95	2401.05	7240.73	2035.17
[M].AGMKTASGDYIDSSWELR.[V]	1xAcetyl [N-Term]; 1xBiotin [K4]	6	Q86UX7	Q86UX7 [2-19]	Q86UX7 1xAcetyl [N-Term]; 1xBiotin [K5]	Fermitin family homolog 3 OS=Homo sapiens OX=9606 GN=FERMT3 PE=1 SV=1	1	2255.01	2	1128.01	72	57.99	3.145	3.885	0.735	174	134.5	17.1	42.8	54.5	33.6	211.6	183	49	27777.2	21464.1	2737.03	6824.37	8692.78	5362.18	33768.5	29215.5	7814.22
[K].DNPFKLHLIEEK.[V]	1xBiotin [K5]	4	Q9BW92	Q9BW92 [211-222]	Q9BW92 1xBiotin [K215]	Threonine--tRNA ligase, mitochondrial OS=Homo sapiens OX=9606 GN=TARS2 PE=1 SV=1	1	1708.87	3	570.296	10	50.34	3.113	2.472	1.259	151.3	136.6	88.2	121.7	25	43.9	108.5	161.7	63.1	18858.8	17020.6	10997.4	15168.6	3117.33	5467.01	13516.4	20145.2	7866.7
[K].TIKTSCGNITR.[T]	1xBiotin [K3]; 1xCarbamidomethyl [C6]	1	Q8N1G0	Q8N1G0 [334-344]	Q8N1G0 1xBiotin [K336]	Zinc finger protein 687 OS=Homo sapiens OX=9606 GN=ZNF687 PE=1 SV=1	1	1476.73	2	738.87	9	31.88	3.113	1.328	2.254	165.8	161.1	196.6	51.7	59.9	55.4	35.1	73.5	100.8	8713.6	8466.57	10336.7	2720.18	3148.91	2910.89	1847.5	3865.99	5298.89
[K].AVVLPGGTATSPKMIAK.[N]	1xBiotin [K]	8	Q8N1G0	Q8N1G0 [423-439]	Q8N1G0 1xBiotin [K]	Zinc finger protein 687 OS=Homo sapiens OX=9606 GN=ZNF687 PE=1 SV=1	1	1867.02	2	934.013	24	44.9	3.109	1.494	2.081	220.7	16.7	280	31.9	90.1	32	64.8	29.5	134.5	28185.9	2129.55	35765.9	4073.72	11502.6	4083.22	8273.76	3763.4	17182.9
[K].GYNPAEVGAAGKGYLWK.[A]	1xBiotin [K12]	5	Q13144	Q13144 [482-498]	Q13144 1xBiotin [K493]	Translation initiation factor eIF-2B subunit epsilon OS=Homo sapiens OX=9606 GN=EIF2B5 PE=1 SV=3	1	2006.98	2	1003.99	41	51.34	3.08	1.424	2.941	340.8	172.3	55.4	20.6	110.7	41.1	37.7	62.8	58.6	29767.7	15050	4834.88	1795.3	9665.91	3593.3	3291.82	5488.49	5117.82
[K].MTHKLVFLEDGTSQVR.[K]	1xBiotin [K4]	11	Q8IWC1	Q8IWC1 [784-799]	Q8IWC1 1xBiotin [K787]	MAP7 domain-containing protein 3 OS=Homo sapiens OX=9606 GN=MAP7D3 PE=1 SV=2	1	2087.04	3	696.352	54	47.45	3.079	2.77	1.112	238.3	145.7	34	73.3	47.3	11.8	164	131	54.6	102522	62693.8	14608.9	31554.2	20358.9	5096.51	70564.4	56389.9	23486.1
[K].IAVYSCPFDGMITETKGTVLIK.[T]	1xBiotin [K16]; 1xCarbamidomethyl [C6]; 1xOxidation [M11]	16	P50990	P50990 [239-260]	P50990 1xBiotin [K254]	T-complex protein 1 subunit theta OS=Homo sapiens OX=9606 GN=CCT8 PE=1 SV=4	1	2685.33	2	1343.17	43	55.48	3.066	4.962	0.582	212.6	102.7	8.9	54.7	33.5	6.9	271.2	176.4	33.1	163845	79110.3	6881.79	42116	25799.2	5305.19	208967	135953	25505
[R].SYTPMKGGISNVWFDR.[F]	1xBiotin [K6]	15	Q5VWZ2	Q5VWZ2 [65-80]	Q5VWZ2 1xBiotin [K70]	Lysophospholipase-like protein 1 OS=Homo sapiens OX=9606 GN=LYPLAL1 PE=1 SV=3	1	2083.97	2	1042.49	73	55.5	3.046	3.765	0.549	222.2	106.2	21	57.5	51.3	6.9	198.9	193.3	42.8	231740	110734	21854.9	59911.4	53528.9	7173.96	207386	201527	44612.6
[K].TGEEINFGKLITKPSEGTTLR.[V]	1xBiotin [K9]	10	P49959	P49959 [408-428]	P49959 1xBiotin [K416]	Double-strand break repair protein MRE11 OS=Homo sapiens OX=9606 GN=MRE11 PE=1 SV=3	1	2517.3	3	839.773	55	50.88	3.02	5.362	0.563	245.7	102	14.3	67	33.8	5.1	218.6	181	32.5	188351	78160.2	10937.1	51326.4	25878.1	3944.8	167565	138747	24897.8
[K].GLKVDQQVK.[N]	1xBiotin [K3]	2	Q9NRA8	Q9NRA8 [444-452]	Q9NRA8 1xBiotin [K446]	Eukaryotic translation initiation factor 4E transporter OS=Homo sapiens OX=9606 GN=EIF4ENIF1 PE=1 SV=2	1	1240.67	2	620.84	11	33.57	3.016	2.77	1.266	106.5	116.1	159.4	19.8	154.9	38.5	84.1	114	106.6	10999.5	11990	16459.5	2047.41	15999.3	3975.2	8688.9	11778.9	11011.5
[K].LSPATPTSEGPKVVSVQLGDGTR.[L]	1xBiotin [K12]	2	Q8N1G0	Q8N1G0 [373-395]	Q8N1G0 1xBiotin [K384]	Zinc finger protein 687 OS=Homo sapiens OX=9606 GN=ZNF687 PE=1 SV=1	1	2522.29	3	841.436	18	46.05	3.009	1.639	2.033	256.5	32.1	175.4	46	85.3	47	86.3	96.1	75.3	15829.6	1979.08	10823.7	2836.47	5261.22	2898.61	5324.8	5931.51	4648.74
[K].EPKVVLYK.[N]	1xBiotin [K3]	9	Q4FZB7	Q4FZB7 [479-486]	Q4FZB7 1xBiotin [K481]	Histone-lysine N-methyltransferase KMT5B OS=Homo sapiens OX=9606 GN=KMT5B PE=1 SV=5	1	1201.66	2	601.336	29	40.34	3.008	0.493	6.491	176.1	212.8	213.3	66.5	60.5	70.9	32.8	23.1	44.1	88588	107066	107350	33446.4	30440.6	35686.1	16493.8	11603.6	22199.5
[R].WFQQKYDGIILPGK.[-]	1xBiotin [K5]	2	P62913	P62913 [165-178]	P62913 1xBiotin [K169]	60S ribosomal protein L11 OS=Homo sapiens OX=9606 GN=RPL11 PE=1 SV=2	1	1918.99	2	959.998	36	54.95	3.004	1.646	1.826	301.4	137.4	29.4	45.7	64.5	40.1	48.5	157.8	75.3	17927.9	8173.19	1746.23	2720.47	3838.41	2385.26	2882.73	9384.27	4476.91
[M].ALHVPKAPGFAQMLK.[E]	1xAcetyl [N-Term]; 1xBiotin [K6]	4	P50990	P50990 [2-16]	P50990 1xAcetyl [N-Term]; 1xBiotin [K7]	T-complex protein 1 subunit theta OS=Homo sapiens OX=9606 GN=CCT8 PE=1 SV=4	1	1876	2	938.503	23	56.7	2.997	3.593	1.057	255.9	105.4	35.4	43.8	35.2	25.8	238.8	126.3	33.5	29080.7	11975.5	4022.34	4978.36	3995.34	2930.07	27137.3	14353.6	3805.84
[K].QGFNNQPAVSGDEHGSAKNVSFNPAK.[I]	1xBiotin [K]	2	Q93074	Q93074 [43-68]	Q93074 1xBiotin [K]	Mediator of RNA polymerase II transcription subunit 12 OS=Homo sapiens OX=9606 GN=MED12 PE=1 SV=4	1	2926.35	3	976.123	6	38.85	2.997	1.168	2.331	52	184	257.6	46.7	86	49.1	45.3	78.9	100.4	2602.32	9203.36	12884.8	2334.81	4299.88	2457.63	2266.27	3947.91	5023.67
[K].IGLVEDLNKGAKPVVVLQK.[L]	1xBiotin [K]	13	Q6KC79	Q6KC79 [989-1007]	Q6KC79 1xBiotin [K]	Nipped-B-like protein OS=Homo sapiens OX=9606 GN=NIPBL PE=1 SV=2	1	2246.29	3	749.436	41	49.08	2.993	3.439	1.041	188.2	177.1	23.7	65.1	49.4	7.9	170.1	170.9	47.6	206223	194043	25984.8	71361.4	54187.6	8681.45	186358	187302	52167.9
[K].AGSSKHHGPISTTPGIIPQK.[M]	1xBiotin [K5]	5	O60583	O60583 [414-433]	O60583 1xBiotin [K418]	Cyclin-T2 OS=Homo sapiens OX=9606 GN=CCNT2 PE=1 SV=2	1	2239.17	3	747.061	14	33.07	2.986	0.793	3.706	123.2	205.7	220.5	63	73.8	61.2	59.5	50	43	26577.9	44354.7	47548.7	13592.5	15921.7	13203.2	12830.3	10784.9	9279.61
[R].HIKAEMGSER.[A]	1xBiotin [K3]; 1xOxidation [M6]	3	Q9UKT9	Q9UKT9 [243-252]	Q9UKT9 1xBiotin [K245]	Zinc finger protein Aiolos OS=Homo sapiens OX=9606 GN=IKZF3 PE=1 SV=2	1	1399.65	3	467.22	13	21.51	2.972	3.033	0.98	70.7	131.4	164.5	51.4	44.2	31.3	134.1	123.2	149.2	6854.33	12747.8	15953	4987.85	4289.35	3032.59	13011.4	11949.2	14468.4
[K].SSDEAVILCKTAIGALK.[L]	1xBiotin [K10]; 1xCarbamidomethyl [C9]	6	Q9UNM6	Q9UNM6 [106-122]	Q9UNM6 1xBiotin [K115]	26S proteasome non-ATPase regulatory subunit 13 OS=Homo sapiens OX=9606 GN=PSMD13 PE=1 SV=2	1	2002.03	2	1001.52	44	55.77	2.964	1.076	2.754	312.6	161.5	45.2	38.1	105.4	41.4	31.3	113.5	51	35007.3	18085.7	5067.26	4267.51	11809.7	4633.49	3508.21	12710.3	5712.63
[R].SLGEHLPKIQKPPLPPTTER.[H]	1xBiotin [K8]	5	Q13094	Q13094 [274-293]	Q13094 1xBiotin [K281]	Lymphocyte cytosolic protein 2 OS=Homo sapiens OX=9606 GN=LCP2 PE=1 SV=1	1	2464.34	4	616.84	9	41.42	2.961	3.497	0.745	209.1	92.6	53.7	31.3	63.3	27.6	221.3	129.1	72.1	14849.7	6574.82	3817.4	2220.37	4495.03	1960.92	15718.8	9169.36	5120.65
[K].MSNADFAKLFLR.[K]	1xBiotin [K8]	4	Q15020	Q15020 [951-962]	Q15020 1xBiotin [K958]	Squamous cell carcinoma antigen recognized by T-cells 3 OS=Homo sapiens OX=9606 GN=SART3 PE=1 SV=1	1	1638.81	2	819.912	81	59.41	2.945	3.331	0.884	263.6	129.1	19.5	43.8	43.9	16.3	146.1	194.7	43.1	36345.3	17809.8	2687.61	6046.65	6050.28	2243	20143.9	26845.2	5939.51
[K].EVYELLDSPGKVLLQSK.[D]	1xBiotin [K11]	14	P22234	P22234 [20-36]	P22234 1xBiotin [K30]	Multifunctional protein ADE2 OS=Homo sapiens OX=9606 GN=PAICS PE=1 SV=3	1	2144.13	2	1072.57	81	57.48	2.909	3.199	0.62	192.7	117.5	27.3	66.2	59.2	4.3	189.5	192.8	50.5	77519.2	47257	10993.2	26646.9	23826.3	1722.75	76221.2	77543.6	20323.2
[R].KDFLAMFSPK.[C]	1xBiotin [K1]; 1xOxidation [M6]	8	O60711	O60711 [260-269]	O60711 1xBiotin [K260]	Leupaxin OS=Homo sapiens OX=9606 GN=LPXN PE=1 SV=1	1	1425.69	2	713.348	46	52.51	2.905	2.629	1.034	139.9	127.8	123.4	43.7	42.5	53.9	141.7	103.5	123.7	24597.2	22484.8	21700.8	7685.58	7469.6	9475.95	24912.7	18210.3	21749.8
[R].NTPYKTLEPVKPPTVPNDYMTSPAR.[L]	1xBiotin [K5]	14	Q8IZP0	Q8IZP0 [195-219]	Q8IZP0 1xBiotin [K199]	Abl interactor 1 OS=Homo sapiens OX=9606 GN=ABI1 PE=1 SV=4	1	3042.51	3	1014.84	51	47.34	2.903	2.875	0.964	183.7	162.3	32	63.3	58.6	7.7	168.4	177	47.1	107050	94533.7	18636.8	36871	34121.2	4508.94	98087.7	103103	27448.7
[R].TLAAKVELVDIQR.[E]	1xBiotin [K5]	12	O14492	O14492 [184-196]	O14492 1xBiotin [K188]	SH2B adapter protein 2 OS=Homo sapiens OX=9606 GN=SH2B2 PE=1 SV=2	1	1681.93	2	841.469	72	53.8	2.892	1.684	1.564	256.8	160.5	48.3	60.9	70.3	16.7	102.6	112.4	71.5	41168.9	25732.4	7748.93	9767.88	11276.7	2679.22	16448.3	18025.6	11458.9
[K].GASGTVLLAGSSLMASPYKSSSPK.[L]	1xBiotin [K]	13	Q9NPG3	Q9NPG3 [1010-1033]	Q9NPG3 1xBiotin [K]	Ubinuclein-1 OS=Homo sapiens OX=9606 GN=UBN1 PE=1 SV=2	1	2522.26	2	1261.64	55	52.13	2.883	1.43	1.724	136.4	231.1	89.8	79.8	75.4	31.1	134	14.6	107.8	50752	85983.7	33399.6	29683.6	28034.2	11584.4	49864.6	5433.05	40086.2
[K].TVSLPLSSPNIKLNLTSPK.[R]	1xBiotin [K12]	2	Q8IWZ3	Q8IWZ3 [1663-1681]	Q8IWZ3 1xBiotin [K1674]	Ankyrin repeat and KH domain-containing protein 1 OS=Homo sapiens OX=9606 GN=ANKHD1 PE=1 SV=1	1	2235.24	2	1118.12	26	55.7	2.878	2.104	1.619	271.7	138.6	53.1	24.3	94.4	30.2	63.6	167.8	56.4	21910.5	11174.3	4281.48	1962.9	7612.28	2437.14	5127.99	13531.4	4544.49
[K].DMYLVPKLSLIGK.[G]	1xBiotin [K]	3	Q9BUI4	Q9BUI4 [186-198]	Q9BUI4 1xBiotin [K]	DNA-directed RNA polymerase III subunit RPC3 OS=Homo sapiens OX=9606 GN=POLR3C PE=1 SV=1	1	1702.93	2	851.968	8	62.3	2.872	1.727	1.663	251.8	108.6	90.1	86.1	31.4	56.6	121	100.2	54.2	14315	6175.98	5124.48	4892.28	1784.56	3217.06	6878.42	5696.11	3082.17
[R].HQGVMVGMGQKDSYVGDEAQSK.[R]	1xBiotin [K11]; 1xOxidation [M]	7	P60709	P60709 [40-61]	P60709 1xBiotin [K50]	Actin, cytoplasmic 1 OS=Homo sapiens OX=9606 GN=ACTB PE=1 SV=1	1	2593.15	3	865.054	35	37.42	2.851	1.345	1.601	70.1	192.9	213.8	36.2	75	32.5	43.8	45.6	190.1	4119.91	11342.2	12570.8	2129.46	4409.8	1913.51	2573	2679.61	11177.3
[R].IHMKSCFLEDATIGNSNK.[M]	1xBiotin [K4]; 1xCarbamidomethyl [C6]	10	Q9H171	Q9H171 [322-339]	Q9H171 1xBiotin [K325]	Z-DNA-binding protein 1 OS=Homo sapiens OX=9606 GN=ZBP1 PE=1 SV=2	1	2291.06	2	1146.03	63	47.3	2.85	2.925	0.975	199.4	138.1	41.6	73.4	48.4	9.4	191.7	141.7	56.4	129927	89975.5	27098.9	47836.9	31564.8	6098.96	124940	92328.9	36772.3
[R].VLNNFISNQKMDFK.[E]	1xBiotin [K10]	15	P46013	P46013 [736-749]	P46013 1xBiotin [K745]	Proliferation marker protein Ki-67 OS=Homo sapiens OX=9606 GN=MKI67 PE=1 SV=2	1	1923.95	2	962.476	83	51.78	2.843	2.102	1.353	192.4	206.4	48.4	72.6	70.1	3.8	152.6	105.5	48.3	135719	145607	34153.9	51213	49444	2695.34	107649	74398.9	34064.9
[K].SPLIIDKNEHFTVYR.[D]	1xBiotin [K7]	5	Q15652	Q15652 [701-715]	Q15652 1xBiotin [K707]	Probable JmjC domain-containing histone demethylation protein 2C OS=Homo sapiens OX=9606 GN=JMJD1C PE=1 SV=2	1	2058.05	2	1029.53	47	47.84	2.834	5.646	0.502	283.9	24.4	74.9	26.4	33.6	24	206.4	149.2	77.1	32308.5	2779.77	8527.05	3008.56	3826.87	2733.34	23489.2	16985.4	8775.97
[K].ATTAQKVQQMK.[Q]	1xBiotin [K6]	2	P17706	P17706 [359-369]	P17706 1xBiotin [K364]	Tyrosine-protein phosphatase non-receptor type 2 OS=Homo sapiens OX=9606 GN=PTPN2 PE=1 SV=2	1	1459.74	2	730.373	6	34.35	2.833	1.001	2.587	173.5	163.3	163.6	95.7	57.8	45.6	45.7	91.5	63.2	7122.65	6700.93	6715.46	3929.74	2370.58	1872.38	1874.7	3755.77	2595.4
[R].SCPETLTHAVGMSESPIGPKSTMLR.[A]	1xBiotin [K20]; 1xCarbamidomethyl [C2]	13	Q68CZ2	Q68CZ2 [887-911]	Q68CZ2 1xBiotin [K906]	Tensin-3 OS=Homo sapiens OX=9606 GN=TNS3 PE=1 SV=2	1	2912.38	3	971.463	41	48.8	2.828	2.464	1.148	237.2	163.1	15.7	87.5	57.7	5.1	171	142.1	20.8	145971	100364	9688.24	53824.4	35487.3	3144.94	105216	87432.9	12772.6
[K].LKLEQIDGHIAEHNSK.[I]	1xBiotin [K2]	1	Q9NTJ3	Q9NTJ3 [1016-1031]	Q9NTJ3 1xBiotin [K1017]	Structural maintenance of chromosomes protein 4 OS=Homo sapiens OX=9606 GN=SMC4 PE=1 SV=2	1	2058.04	3	686.685	23	37.73	2.824	1.643	2.598	224.2	207.2	99	83.9	35	39	86.3	64.1	61.3	12215.6	11293.2	5392.42	4570.09	1909.26	2127.94	4701.33	3495.25	3340.04
[-].MNPLTKVK.[L]	1xAcetyl [N-Term]; 1xBiotin [K6]	4	Q9Y388	Q9Y388 [1-8]	Q9Y388 1xAcetyl [N-Term]; 1xBiotin [K6]	RNA-binding motif protein, X-linked 2 OS=Homo sapiens OX=9606 GN=RBMX2 PE=1 SV=2	1	1198.63	2	599.82	25	51.26	2.814	0.742	3.097	41.2	199.3	275.3	70.8	50.8	93.2	42.7	37.7	88.9	5224.48	25248.7	34876.9	8972	6432.23	11809.5	5414.02	4772.34	11260.8
[R].ILSLLEGQKIAFGGETDEATR.[Y]	1xBiotin [K9]	6	P51648	P51648 [291-311]	P51648 1xBiotin [K299]	Aldehyde dehydrogenase family 3 member A2 OS=Homo sapiens OX=9606 GN=ALDH3A2 PE=1 SV=1	1	2474.26	2	1237.63	36	57.81	2.812	1.512	1.768	311.5	146.2	28.5	52	57.3	21.8	176.2	78.6	27.9	27536.4	12924.5	2516.01	4596.42	5067.31	1930.78	15577.8	6949.78	2464.74
[K].VMNSQMKMAGAMSTTAK.[T]	1xBiotin [K7]	10	Q9UQN3	Q9UQN3 [91-107]	Q9UQN3 1xBiotin [K97]	Charged multivesicular body protein 2b OS=Homo sapiens OX=9606 GN=CHMP2B PE=1 SV=1	1	2012.91	2	1006.96	44	41.55	2.794	2.992	0.982	220.3	134.5	36	30	12.9	142.6	38.5	137	148.3	29036.5	17730	4740.25	3948.42	1696.44	18791	5075.13	18055.2	19546.6
[R].KGSQITQQSTNQSR.[N]	1xBiotin [K1]	4	P50750	P50750 [345-358]	P50750 1xBiotin [K345]	Cyclin-dependent kinase 9 OS=Homo sapiens OX=9606 GN=CDK9 PE=1 SV=3	1	1788.87	2	894.937	51	25.42	2.787	0.914	3.081	207.9	156.5	175.5	43.7	63	79.7	57.5	67.5	48.8	8125.22	6115.37	6858.22	1708.15	2461.23	3112.86	2249.04	2637.13	1906.28
[R].NMSIIDAFKSTR.[Q]	1xBiotin [K9]	8	P49959	P49959 [617-628]	P49959 1xBiotin [K625]	Double-strand break repair protein MRE11 OS=Homo sapiens OX=9606 GN=MRE11 PE=1 SV=3	1	1608.79	2	804.897	46	55.66	2.785	3.912	1.104	178.9	149.2	57.1	20.5	78.7	34.6	135.2	153.2	92.6	23905.3	19933	7630.83	2739.95	10521.1	4616.7	18058.7	20471.5	12379.4
[R].GPIQMKIPISAFSTSSAAEQNSNTTPR.[I]	1xBiotin [K6]	4	Q6VMQ6	Q6VMQ6 [905-931]	Q6VMQ6 1xBiotin [K910]	Activating transcription factor 7-interacting protein 1 OS=Homo sapiens OX=9606 GN=ATF7IP PE=1 SV=3	1	3059.49	3	1020.5	56	55.54	2.78	1.232	2.287	199.7	228.1	33.2	30.1	71.8	81	84.1	99.7	72.2	12901.6	14736.9	2148.18	1944.94	4641.09	5231.01	5433.26	6443.06	4667.92
[K].LASLPGGVLKTSSINLVSSNAQHTCK.[E]	1xBiotin [K10]; 1xCarbamidomethyl [C25]	6	Q6ZVF9	Q6ZVF9 [410-435]	Q6ZVF9 1xBiotin [K419]	G protein-regulated inducer of neurite outgrowth 3 OS=Homo sapiens OX=9606 GN=GPRIN3 PE=2 SV=2	1	2908.5	3	970.173	29	51.89	2.769	3.635	0.996	190.9	158.3	17.5	69	18.4	19.7	250.7	158.9	16.6	52269.5	43334.6	4780.19	18879.2	5030.47	5405.83	68629.9	43501.5	4548.37
[R].NKFYSFALDK.[T]	1xBiotin [K2]	2	Q96T58	Q96T58 [1429-1438]	Q96T58 1xBiotin [K1430]	Msx2-interacting protein OS=Homo sapiens OX=9606 GN=SPEN PE=1 SV=1	1	1458.71	2	729.858	25	50.98	2.757	1.038	3.225	182	178.9	149.1	64.9	41.7	68.7	43.2	55.5	116	8296.91	8155.14	6795.38	2958.46	1898.54	3132.03	1970.44	2528.45	5285.36
[R].KIIATVLMTEDIK.[L]	1xBiotin [K1]	8	Q04637	Q04637 [714-726]	Q04637 1xBiotin [K714]	Eukaryotic translation initiation factor 4 gamma 1 OS=Homo sapiens OX=9606 GN=EIF4G1 PE=1 SV=4	1	1700.93	2	850.97	62	55.27	2.754	1.991	1.361	195.2	138	56.7	45	105.7	20.6	41.7	210.5	86.6	19259.9	13611.1	5594.64	4441.29	10427.2	2031.69	4110.35	20763.6	8546.7
[R].NDIEWGVLHQPPPPAGSEEGSAWKSK.[D]	1xBiotin [K]	9	Q9NPA3	Q9NPA3 [99-124]	Q9NPA3 1xBiotin [K]	Mid1-interacting protein 1 OS=Homo sapiens OX=9606 GN=MID1IP1 PE=1 SV=1	1	3042.44	3	1014.82	66	48.26	2.737	3.628	0.908	188.8	155.5	18.8	69	19.3	17.1	250.3	171.3	9.9	39380.4	32419.2	3915.59	14385.7	4022.13	3563.77	52196.6	35722.7	2072.76
[K].GTVLIKTAEELMNFSK.[G]	1xBiotin [K6]; 1xOxidation [M12]	33	P50990	P50990 [255-270]	P50990 1xBiotin [K260]	T-complex protein 1 subunit theta OS=Homo sapiens OX=9606 GN=CCT8 PE=1 SV=4	1	2023.02	2	1012.02	74	57.67	2.73	5.897	0.459	165.1	90.2	14.6	60.5	33.3	3.3	299.9	196.5	36.6	204968	112019	18172.3	75091	41369.6	4133.64	372324	243956	45384.3
[R].GGSKSLLPDFLQTPK.[E]	1xBiotin [K4]	17	P54132	P54132 [102-116]	P54132 1xBiotin [K105]	Bloom syndrome protein OS=Homo sapiens OX=9606 GN=BLM PE=1 SV=1	1	1813.95	2	907.479	24	56.89	2.713	2.142	1.344	230	156.7	49.1	66.6	57.8	23.1	116.6	142.6	57.6	147907	100758	31548.2	42795.2	37143.2	14836.9	74965.3	91665.1	37058.6
[K].IVPQSQVPNPESPGKSFQPITMSCK.[I]	1xBiotin [K15]; 1xCarbamidomethyl [C24]	3	Q9ULM3	Q9ULM3 [436-460]	Q9ULM3 1xBiotin [K450]	YEATS domain-containing protein 2 OS=Homo sapiens OX=9606 GN=YEATS2 PE=1 SV=2	1	2982.45	3	994.823	16	47.85	2.703	2.122	1.584	141.9	248.8	71.1	52.5	39	52.7	157	25.6	111.4	11483.1	20125.3	5754.07	4247.63	3151.8	4265.72	12704.1	2069.47	9013.79
[K].GSKFITSSASDFSDPVYK.[E]	1xBiotin [K3]	13	Q8IV48	Q8IV48 [50-67]	Q8IV48 1xBiotin [K52]	3'-5' exoribonuclease 1 OS=Homo sapiens OX=9606 GN=ERI1 PE=1 SV=3	1	2162.01	2	1081.51	62	48.81	2.698	1.511	1.406	174.9	162.9	76.7	10.7	117.4	60.4	124.4	91.2	81.5	88652.9	82578.6	38867.2	5420.02	59533.7	30611	63048	46263.3	41334.6
[K].GTLGKFTVPMLK.[E]	1xBiotin [K5]	4	P12956	P12956 [571-582]	P12956 1xBiotin [K575]	X-ray repair cross-complementing protein 6 OS=Homo sapiens OX=9606 GN=XRCC6 PE=1 SV=2	1	1517.82	2	759.414	28	55.93	2.68	2.677	1.001	189	144	39.5	53.7	66.7	24.4	143.8	161.5	77.4	66844.4	50926.9	13982.6	19001.8	23589.6	8646.74	50860	57120.3	27382
[K].EGLKVTDAIVLLDR.[E]	1xBiotin [K4]	5	P11172	P11172 [142-155]	P11172 1xBiotin [K145]	Uridine 5'-monophosphate synthase OS=Homo sapiens OX=9606 GN=UMPS PE=1 SV=1	1	1767.97	2	884.487	47	60.26	2.678	1.835	1.31	195.3	121.9	80	85.5	29.4	45.5	149.1	139.3	54	11427.1	7131.07	4678.49	5000.95	1722.09	2662.49	8725.97	8148.05	3159.45
[K].LKTNHIGHTGYLNTVTVSPDGSLCASGGK.[D]	1xBiotin [K2]; 1xCarbamidomethyl [C24]	6	P63244	P63244 [184-212]	P63244 1xBiotin [K185]	Receptor of activated protein C kinase 1 OS=Homo sapiens OX=9606 GN=RACK1 PE=1 SV=3	1	3210.57	4	803.398	38	40.51	2.677	2.612	1.025	142.3	230.2	15.2	86	6.6	5.8	224.6	179.6	9.7	44868	72623.6	4782.79	27129.2	2097.19	1816.81	70854.8	56649.9	3051.24
[K].VIPELNGKLTGMAFR.[V]	1xBiotin [K8]	6	P04406	P04406 [220-234]	P04406 1xBiotin [K227]	Glyceraldehyde-3-phosphate dehydrogenase OS=Homo sapiens OX=9606 GN=GAPDH PE=1 SV=3	1	1871.99	2	936.497	53	56.84	2.668	5.15	0.6	262.1	85.7	23.2	32.1	34.3	20.5	237.9	165.5	38.6	30264.6	9901.1	2675.72	3710.96	3965.48	2364.89	27477.3	19113.2	4459.05
[R].YKTIAPLVASGAVQLI.[-]	1xBiotin [K2]	4	Q9BRT9	Q9BRT9 [208-223]	Q9BRT9 1xBiotin [K209]	DNA replication complex GINS protein SLD5 OS=Homo sapiens OX=9606 GN=GINS4 PE=1 SV=1	1	1870.05	2	935.528	27	64.6	2.662	2.829	0.941	259.4	146.2	18.1	54.9	58.5	10.3	174.4	155.4	22.6	77718.2	43798.9	5435.38	16456.1	17517.6	3096.99	52255.1	46553.3	6781.95
[K].YEYKSDQWKPLNLEEK.[K]	1xBiotin [K4]	7	Q04637	Q04637 [594-609]	Q04637 1xBiotin [K597]	Eukaryotic translation initiation factor 4 gamma 1 OS=Homo sapiens OX=9606 GN=EIF4G1 PE=1 SV=4	1	2296.1	3	766.037	28	46.07	2.661	6.787	0.392	162.2	43	64.2	38.1	28.7	16.2	243.3	194.7	109.7	19259	5108.7	7620.6	4527.29	3404.71	1919.65	28891.7	23128.7	13027.9
[K].GTVLIKTAEELMNFSK.[G]	1xBiotin [K6]	13	P50990	P50990 [255-270]	P50990 1xBiotin [K260]	T-complex protein 1 subunit theta OS=Homo sapiens OX=9606 GN=CCT8 PE=1 SV=4	1	2007.03	2	1004.02	66	64.06	2.653	4.205	0.631	240.7	58.8	4.3	90.7	15.5	3.7	381.5	98.3	6.3	267305	65263.7	4779.4	100761	17257.7	4145.39	423699	109190	7047.04
[R].IFYLLLQECSVTDKQTQK.[L]	1xBiotin [K]; 1xCarbamidomethyl [C9]	5	Q9NQC7	Q9NQC7 [20-37]	Q9NQC7 1xBiotin [K]	Ubiquitin carboxyl-terminal hydrolase CYLD OS=Homo sapiens OX=9606 GN=CYLD PE=1 SV=1	1	2440.23	3	814.08	27	56.73	2.652	3.871	0.722	143.2	164.5	18	62	26.2	23	198.3	240.1	24.6	19924.1	22882.2	2503.78	8628.49	3646.29	3205.26	27579.8	33401.9	3425.8
[K].EAWPGKKPTPSLLI.[-]	1xBiotin [K6]	11	Q12972	Q12972 [338-351]	Q12972 1xBiotin [K343]	Nuclear inhibitor of protein phosphatase 1 OS=Homo sapiens OX=9606 GN=PPP1R8 PE=1 SV=2	1	1762.96	2	881.982	18	54.58	2.645	1.587	1.666	204.5	170.6	61.9	61.7	77.3	33.3	90.5	122.8	77.3	112700	94029.5	34129	33977.2	42611	18360.8	49871.7	67641.9	42614.7
[K].FIDQFVYSTKGIGNK.[T]	1xBiotin [K10]	2	Q9BZ95	Q9BZ95 [518-532]	Q9BZ95 1xBiotin [K527]	Histone-lysine N-methyltransferase NSD3 OS=Homo sapiens OX=9606 GN=NSD3 PE=1 SV=1	1	1942.97	2	971.992	42	51.2	2.644	0.829	3.19	379.4	140.8	84.1	60.4	53.3	45.5	44.1	55.8	36.7	18409.5	6831.3	4079.21	2932.74	2583.91	2206.46	2141.43	2705.22	1780.17
[K].EKPVDLQNFGLR.[T]	1xBiotin [K2]	4	Q92922	Q92922 [591-602]	Q92922 1xBiotin [K592]	SWI/SNF complex subunit SMARCC1 OS=Homo sapiens OX=9606 GN=SMARCC1 PE=1 SV=3	0	1641.84	2	821.424	25	51.59	2.643	0.86	2.954	233.3	157.5	113	33.8	133.4	59.6	51.2	39.3	79	15316.3	10338.4	7418.59	2221.63	8756.49	3912.29	3362.95	2578.76	5185.58
[K].FNVWDTAGQEKFGGLR.[D]	1xBiotin [K11]	7	P62826	P62826 [61-76]	P62826 1xBiotin [K71]	GTP-binding nuclear protein Ran OS=Homo sapiens OX=9606 GN=RAN PE=1 SV=3	1	2050.98	2	1025.99	85	56.01	2.637	4.094	0.752	207.2	65	18.1	67.3	24.7	12.8	275.7	207	22.2	59281.2	18597	5179.85	19266.2	7052.99	3649.67	78880.8	59217.9	6358.32
[R].GGTILAPTVSAKTIAEQLAEK.[I]	1xBiotin [K]	4	Q7L014	Q7L014 [883-903]	Q7L014 1xBiotin [K]	Probable ATP-dependent RNA helicase DDX46 OS=Homo sapiens OX=9606 GN=DDX46 PE=1 SV=2	1	2324.25	3	775.423	34	59.44	2.634	4.324	0.606	206	117.1	21.9	39.1	44.5	45.2	195.4	193.3	37.5	23804.8	13535.4	2530.22	4513.45	5139.38	5220.79	22576.7	22340.8	4330.49
[R].VTAEMEGKYVINMPK.[G]	1xBiotin [K8]	7	Q8N9M1	Q8N9M1 [203-217]	Q8N9M1 1xBiotin [K210]	Uncharacterized protein C19orf47 OS=Homo sapiens OX=9606 GN=C19orf47 PE=1 SV=1	1	1935.94	2	968.473	69	48.69	2.616	1.3	2.076	235.3	160.3	86	46.7	89.9	59.4	22.1	123	77.2	23858.4	16252.2	8724.11	4736.67	9119.51	6024.1	2243.41	12473.9	7830.12
[R].FVYHLSDLCKK.[C]	1xBiotin [K]; 1xCarbamidomethyl [C9]	20	P01591	P01591 [83-93]	P01591 1xBiotin [K]	Immunoglobulin J chain OS=Homo sapiens OX=9606 GN=JCHAIN PE=1 SV=4	1	1635.8	3	545.939	40	43.2	2.601	1.485	1.565	143.6	143	139.2	92	55	52	106.7	91.4	77.2	2.2092e+06	2.19957e+06	2.14102e+06	1.41525e+06	845512	800024	1.64111e+06	1.40592e+06	1.18798e+06
[R].EEAIMKMVK.[L]	1xBiotin [K6]	2	Q9H8U3	Q9H8U3 [202-210]	Q9H8U3 1xBiotin [K207]	AN1-type zinc finger protein 3 OS=Homo sapiens OX=9606 GN=ZFAND3 PE=1 SV=1	1	1304.64	2	652.824	34	44.12	2.597	0.957	2.714	186.6	40.4	202.7	209.2	15.5	28.7	171	14.9	31.1	24880.7	5382.15	27031.6	27906.3	2072.79	3821.49	22811.2	1983.12	4145.66
[R].QQQYKFLPSELRDEH.[-]	1xBiotin [K5]	11	Q9Y490	Q9Y490 [2527-2541]	Q9Y490 1xBiotin [K2531]	Talin-1 OS=Homo sapiens OX=9606 GN=TLN1 PE=1 SV=3	2	2144.02	3	715.346	23	46.35	2.582	2.085	1.079	147.7	186.3	33.1	72.1	49	41.7	150.4	136.9	82.9	68395.6	86248.1	15313.2	33404.8	22671.6	19289.2	69648.2	63370.5	38379.7
[K].DLKQQHPLILK.[V]	1xBiotin [K3]	7	Q2KHR3	Q2KHR3 [675-685]	Q2KHR3 1xBiotin [K677]	Glutamine and serine-rich protein 1 OS=Homo sapiens OX=9606 GN=QSER1 PE=1 SV=3	1	1558.88	2	779.942	30	41.03	2.571	2.014	1.303	170.5	123.4	100.1	48	157.3	22.7	50.7	130.8	96.6	16875.3	12209	9908.87	4748.2	15567.1	2242.64	5013.56	12947.9	9564.37
[R].NMTGYKTLPYPLK.[K]	1xBiotin [K6]	6	O75626	O75626 [555-567]	O75626 1xBiotin [K560]	PR domain zinc finger protein 1 OS=Homo sapiens OX=9606 GN=PRDM1 PE=1 SV=2	1	1751.89	2	876.447	39	50.46	2.57	1.049	2.356	214.2	180.7	99.9	53.2	78.4	70.3	56.5	90.9	55.8	15238.6	12858.6	7105.07	3788.39	5581.17	5003	4022.74	6468.62	3972.84
[R].SIGASPNPFSVHTATAVPSGKIASPVSR.[K]	1xBiotin [K21]	3	P09884	P09884 [186-213]	P09884 1xBiotin [K206]	DNA polymerase alpha catalytic subunit OS=Homo sapiens OX=9606 GN=POLA1 PE=1 SV=2	1	2961.53	3	987.846	20	47.1	2.568	0.663	3.63	297.7	164	94.7	63.9	56.3	65	37.4	39.1	82	14945.2	8231.45	4751.46	3205.66	2828	3261.23	1875.14	1962.2	4117.43
[K].DGQKGIFLGDDEWR.[E]	1xBiotin [K4]	5	Q8TB72	Q8TB72 [33-46]	Q8TB72 1xBiotin [K36]	Pumilio homolog 2 OS=Homo sapiens OX=9606 GN=PUM2 PE=1 SV=2	1	1861.85	2	931.431	41	53.73	2.563	2.916	0.879	285.2	33.7	102.1	39.8	26.3	53.9	57.7	185	116.2	21823	2578.5	7816.16	3049.11	2014.51	4124.23	4413.84	14155.7	8889.9
[K].NASTVVVSDKYNLKPIPLK.[R]	1xBiotin [K]	22	Q96QC0	Q96QC0 [226-244]	Q96QC0 1xBiotin [K]	Serine/threonine-protein phosphatase 1 regulatory subunit 10 OS=Homo sapiens OX=9606 GN=PPP1R10 PE=1 SV=1	1	2312.27	2	1156.64	42	47.7	2.558	2.25	0.966	154.1	148.6	60.1	83.5	58.1	18.6	159.4	130.7	86.9	275330	265623	107349	149150	103833	33279.9	284904	233590	155259
[K].AKTYIQTELPFK.[A]	1xBiotin [K2]	5	O95785	O95785 [1371-1382]	O95785 1xBiotin [K1372]	Protein Wiz OS=Homo sapiens OX=9606 GN=WIZ PE=1 SV=2	1	1664.87	2	832.94	22	50	2.552	1.67	1.528	154.9	121.9	137.7	47.8	83.7	50.4	79.8	136.9	87	38838.2	30554	34526.6	11971.6	20971.5	12635.1	19993.3	34324.3	21806.5
[R].AAQNISKTIATSQNR.[I]	1xBiotin [K7]	3	Q99623	Q99623 [256-270]	Q99623 1xBiotin [K262]	Prohibitin-2 OS=Homo sapiens OX=9606 GN=PHB2 PE=1 SV=2	1	1828.93	2	914.971	19	35.32	2.552	1.482	2.289	254.6	113.4	108.2	75	53.6	42.4	44.6	111.2	97.1	10760.8	4791.45	4572.58	3171.43	2264.55	1791.65	1886.67	4700.78	4103.06
[K].TEYLQKMVQR.[N]	1xBiotin [K6]	3	Q8IY18	Q8IY18 [233-242]	Q8IY18 1xBiotin [K238]	Structural maintenance of chromosomes protein 5 OS=Homo sapiens OX=9606 GN=SMC5 PE=1 SV=2	1	1521.76	2	761.381	25	42.76	2.551	1.041	1.922	69.1	237	159.9	92.9	60.2	53.8	96.7	47.2	83.2	2814.86	9649.07	6509.44	3782.48	2452.91	2190.89	3935.7	1920.58	3386.8
[K].GSKFYGPAGPYGIFAGR.[D]	1xBiotin [K3]	8	O15173	O15173 [133-149]	O15173 1xBiotin [K135]	Membrane-associated progesterone receptor component 2 OS=Homo sapiens OX=9606 GN=PGRMC2 PE=1 SV=1	1	1970.96	2	985.983	35	55.06	2.547	2.796	0.66	236.8	102	34.7	40	64	19.2	179	171.6	52.6	31906.8	13742.3	4681.74	5395.65	8625.48	2590.29	24119.9	23120.5	7093.49
[K].TVLPFVSTVPSKLR.[H]	1xBiotin [K12]	17	P26010	P26010 [200-213]	P26010 1xBiotin [K211]	Integrin beta-7 OS=Homo sapiens OX=9606 GN=ITGB7 PE=1 SV=1	1	1770	2	885.503	51	56.66	2.537	1.957	1.249	191.4	176	38.8	78.4	69.4	10	153.3	135.5	47.2	111730	102690	22658.5	45737.6	40483.1	5823.57	89487.9	79064.9	27566.4
[R].SAAETVTKGGIMLPEK.[S]	1xBiotin [K8]; 1xOxidation [M12]	3	P61604	P61604 [21-36]	P61604 1xBiotin [K28]	10 kDa heat shock protein, mitochondrial OS=Homo sapiens OX=9606 GN=HSPE1 PE=1 SV=2	1	1873.94	2	937.473	18	42.79	2.527	1.432	1.856	62.4	155	216.7	57.3	68.6	61.3	82	113.1	83.5	2787.9	6922.17	9680.62	2558.48	3064.73	2739.21	3664.46	5052.63	3729.19
[K].IWFDKFK.[Y]	1xBiotin [K]	5	P29692	P29692 [11-17]	P29692 1xBiotin [K]	Elongation factor 1-delta OS=Homo sapiens OX=9606 GN=EEF1D PE=1 SV=5	1	1209.61	2	605.31	11	55.55	2.525	2.882	0.828	126.5	117.4	79.9	30.5	83.6	46.5	152.8	128.8	134	19939.1	18506.5	12598.3	4810.3	13180.2	7328.25	24093.1	20312.8	21117.9
[K].QIEELKGQEVSPKVYFMK.[Q]	1xBiotin [K13]	2	P09936	P09936 [66-83]	P09936 1xBiotin [K78]	Ubiquitin carboxyl-terminal hydrolase isozyme L1 OS=Homo sapiens OX=9606 GN=UCHL1 PE=1 SV=2	2	2379.21	3	793.741	8	49.18	2.517	0.619	3.254	256.9	184.3	84.4	65	75.2	73.2	79	45.3	36.7	16415.4	11775.6	5390.35	4150.33	4807.4	4677.84	5044.47	2894.01	2341.91
[K].NADPILISLKHGYIPGK.[N]	1xBiotin [K]	5	Q9ULV4	Q9ULV4 [382-398]	Q9ULV4 1xBiotin [K]	Coronin-1C OS=Homo sapiens OX=9606 GN=CORO1C PE=1 SV=1	1	2062.12	3	688.043	24	54.46	2.517	4.294	0.667	201.8	98.2	23.8	42.7	39	15.3	275.8	167.5	35.7	25784.2	12543.4	3045.27	5459.47	4984.24	1959.25	35224.5	21402.8	4563.29
[K].LKDPEKGPVPTFQPFQR.[S]	1xBiotin [K6]	12	P18615	P18615 [96-112]	P18615 1xBiotin [K101]	Negative elongation factor E OS=Homo sapiens OX=9606 GN=NELFE PE=1 SV=3	2	2210.14	3	737.385	33	46.55	2.506	2.172	1.133	151.3	162	65.9	64.7	64.4	26	133.5	140.5	91.7	205468	220096	89562.2	87833.4	87469.4	35377.6	181279	190807	124544
[K].IQSTVTQPGGKFAFFK.[V]	1xBiotin [K]	6	Q5JPE7	Q5JPE7 [160-175]	Q5JPE7 1xBiotin [K]	Nodal modulator 2 OS=Homo sapiens OX=9606 GN=NOMO2 PE=1 SV=1	1	1982.02	2	991.513	26	54.46	2.5	1.432	1.64	213.4	167.1	81.2	90.9	66.8	20.7	130.1	73.3	56.5	31318.5	24518.6	11921.4	13340	9808.8	3031.59	19099.2	10753.5	8284.31
[R].EKVISFIENTSTPVDR.[M]	1xBiotin [K2]	3	Q9NUY8	Q9NUY8 [503-518]	Q9NUY8 1xBiotin [K504]	TBC1 domain family member 23 OS=Homo sapiens OX=9606 GN=TBC1D23 PE=1 SV=3	1	2061.03	2	1031.02	33	52.85	2.497	1.621	1.16	274.4	90.3	105	55.9	36.1	65.4	90.5	93.6	88.9	14008.7	4608.56	5363.26	2852.04	1845.4	3338.77	4622.13	4776.62	4537.05
[K].IINENYNPKFFGNLQSDDSK.[K]	1xBiotin [K9]	13	Q32MH5	Q32MH5 [660-679]	Q32MH5 1xBiotin [K668]	Protein FAM214A OS=Homo sapiens OX=9606 GN=FAM214A PE=1 SV=2	1	2569.2	2	1285.1	40	50.82	2.484	1.347	1.599	195.7	178.5	80.1	90.8	68.4	32.3	122.3	52.2	79.7	97560.1	88994.4	39961.7	45278.8	34107.3	16085.5	60998.7	26027.8	39729.6
[R].KGISLNPEQWSQLK.[E]	1xBiotin [K1]	2	P53999	P53999 [101-114]	P53999 1xBiotin [K101]	Activated RNA polymerase II transcriptional coactivator p15 OS=Homo sapiens OX=9606 GN=SUB1 PE=1 SV=3	1	1853.96	2	927.48	30	54.16	2.48	1.631	1.286	201.1	152.2	48.5	81.1	56.4	57.7	94	156.4	52.8	8536.9	6460.76	2057.29	3442.04	2395.89	2448.68	3992.65	6639.91	2240.11
[R].APVPLFTMKGPKPTSSLPGTSACK.[K]	1xBiotin [K]; 1xCarbamidomethyl [C23]	5	Q86Y91	Q86Y91 [760-783]	Q86Y91 1xBiotin [K]	Kinesin-like protein KIF18B OS=Homo sapiens OX=9606 GN=KIF18B PE=1 SV=4	1	2698.38	3	900.131	23	49.07	2.474	1.922	1.287	196.6	145.9	63.7	39.6	79.5	51	58.6	152.7	112.3	13659.1	10137.6	4424	2753.4	5520.42	3544.64	4074.13	10609.6	7799.9
[K].KSDPVVSYR.[E]	1xBiotin [K1]	3	P13639	P13639 [572-580]	P13639 1xBiotin [K572]	Elongation factor 2 OS=Homo sapiens OX=9606 GN=EEF2 PE=1 SV=4	1	1276.64	2	638.821	23	35.66	2.467	1.192	2.069	55.1	262.1	159.5	40.6	119	22.3	26.6	98.6	116.1	4753.84	22595.4	13754.6	3503.14	10258.6	1926.81	2297.72	8499.29	10009.4
[K].SDKLVYVDLLR.[E]	1xBiotin [K3]	11	Q6W2J9	Q6W2J9 [800-810]	Q6W2J9 1xBiotin [K802]	BCL-6 corepressor OS=Homo sapiens OX=9606 GN=BCOR PE=1 SV=1	1	1546.83	2	773.919	53	57.31	2.458	1.508	1.63	233.9	156.9	68.5	63.8	72.3	29.1	96.2	107.6	71.7	149626	100340	43835.7	40820.1	46273.6	18614.2	61568.4	68810.3	45840.9
[R].FKCVTTELYADSSQLSR.[E]	1xBiotin [K2]; 1xCarbamidomethyl [C3]	3	Q6W2J9	Q6W2J9 [977-993]	Q6W2J9 1xBiotin [K978]	BCL-6 corepressor OS=Homo sapiens OX=9606 GN=BCOR PE=1 SV=1	1	2231.05	2	1116.03	76	50.08	2.457	2.444	1.006	350.1	100.5	45.3	42.9	40.9	32.3	87.7	99.9	100.4	18376.9	5276	2378.4	2249.57	2147	1698.04	4602.32	5246.83	5271.31
[M].SVFGKLFGAGGGK.[A]	1xAcetyl [N-Term]; 1xBiotin [K5]	13	Q9H444	Q9H444 [2-14]	Q9H444 1xAcetyl [N-Term]; 1xBiotin [K6]	Charged multivesicular body protein 4b OS=Homo sapiens OX=9606 GN=CHMP4B PE=1 SV=1	1	1492.76	2	746.885	60	65.41	2.457	2.266	0.923	207.3	131.6	50.3	71.6	62.9	20.5	150.3	142.6	62.9	215977	137132	52443.7	74561.4	65546	21344.6	156605	148558	65522.3
[R].GPLEYVPSAKVEVVEER.[Q]	1xBiotin [K10]	8	Q14764	Q14764 [361-377]	Q14764 1xBiotin [K370]	Major vault protein OS=Homo sapiens OX=9606 GN=MVP PE=1 SV=4	1	2127.08	2	1064.04	31	52.94	2.456	1.217	2.128	207.5	234.3	24.5	80.1	95.4	23.7	97.9	97.5	39	24085.8	27193.2	2839.12	9300.42	11071.2	2755.61	11361.5	11318.1	4522.64
[R].ESGRPIKPPR.[K]	1xBiotin [K7]	2	P25440	P25440 [319-328]	P25440 1xBiotin [K325]	Bromodomain-containing protein 2 OS=Homo sapiens OX=9606 GN=BRD2 PE=1 SV=2	0	1362.73	3	454.915	16	26.26	2.456	1.257	2.332	137.9	138.6	223.9	56.2	76.4	56.5	96	33	81.7	7329.49	7364.74	11895.5	2984.1	4057.72	2999.91	5100.51	1751.92	4340.64
[R].INSGGKLPNFGFVVFDDSEPVQK.[V]	1xBiotin [K6]	5	Q13283	Q13283 [371-393]	Q13283 1xBiotin [K376]	Ras GTPase-activating protein-binding protein 1 OS=Homo sapiens OX=9606 GN=G3BP1 PE=1 SV=1	1	2720.34	2	1360.67	26	61.04	2.456	3.22	1.02	318.5	57.4	32.2	58.2	23.4	15.3	288.2	75.2	31.6	50800.6	9151.65	5143.43	9280.04	3726.33	2436.78	45970.5	11999.2	5042.17
[K].YGKIETIEVMEDR.[Q]	1xBiotin [K3]	9	P51991	P51991 [149-161]	P51991 1xBiotin [K151]	Heterogeneous nuclear ribonucleoprotein A3 OS=Homo sapiens OX=9606 GN=HNRNPA3 PE=1 SV=2	1	1808.86	2	904.932	54	51.2	2.452	1.255	1.934	199.6	171.2	75	26.3	109.4	69.8	22.7	137.4	88.5	36346.5	31172.6	13650.6	4784.84	19925.6	12714.3	4137.64	25014.6	16117.8
[K].TQILHKGNYPVTGLAFR.[Q]	1xBiotin [K6]	6	Q9H270	Q9H270 [179-195]	Q9H270 1xBiotin [K184]	Vacuolar protein sorting-associated protein 11 homolog OS=Homo sapiens OX=9606 GN=VPS11 PE=1 SV=1	1	2141.13	3	714.383	39	48.33	2.447	1.273	2.177	190.8	239.4	56	97.9	41.7	43.4	25.7	149.8	55.2	16763.8	21039.1	4923.98	8598.28	3665.6	3813.73	2261.79	13164.3	4854.01
[R].LVLDPGEAPLVPVYSGKVK.[S]	1xBiotin [K]	9	Q8NCF5	Q8NCF5 [113-131]	Q8NCF5 1xBiotin [K]	NFATC2-interacting protein OS=Homo sapiens OX=9606 GN=NFATC2IP PE=1 SV=1	1	2207.21	2	1104.11	30	55.26	2.441	2.94	0.83	189.8	127.6	34.7	22.3	77.8	31.1	134.1	228.6	54.1	22030.6	14810.3	4028.13	2590.04	9024.47	3605.33	15565.4	26531	6275.16
[K].KPVGEVHSQFSTGHANSPCTIIIGKAHTEK.[V]	1xBiotin [K25]; 1xCarbamidomethyl [C19]	2	P46013	P46013 [697-726]	P46013 1xBiotin [K721]	Proliferation marker protein Ki-67 OS=Homo sapiens OX=9606 GN=MKI67 PE=1 SV=2	1	3456.72	5	692.149	17	38.17	2.438	5.466	0.851	294.5	72.4	34.9	37.4	29.7	16.7	210.9	162.4	41	32825.8	8073.57	3888.81	4165.32	3311.01	1863.11	23507.3	18099.3	4571.2
[R].KTVTAMDVVYALK.[R]	1xBiotin [K1]	1	P62805	P62805 [80-92]	P62805 1xBiotin [K80]	Histone H4 OS=Homo sapiens OX=9606 GN=H4C1 PE=1 SV=2	1	1664.88	2	832.941	11	55.71	2.438	2.469	1.184	217.3	125.1	54.9	64.2	51.3	43.4	126.7	170.8	46.3	17433	10034.5	4400.66	5154.42	4115.39	3485.15	10162.4	13703.8	3716.29
[K].SNIYSKFLLTK.[M]	1xBiotin [K6]	5	Q9NRZ9	Q9NRZ9 [75-85]	Q9NRZ9 1xBiotin [K80]	Lymphoid-specific helicase OS=Homo sapiens OX=9606 GN=HELLS PE=1 SV=1	1	1539.82	2	770.416	39	55.04	2.438	1.335	1.448	173	143.8	111.1	59	102.3	32.6	122.8	78.7	76.7	22712.9	18876.2	14581.9	7743.5	13423.7	4279.73	16124.2	10334.5	10068.4
[R].YQLLPKMEIGPVSSSR.[F]	1xBiotin [K6]	17	Q96EB1	Q96EB1 [164-179]	Q96EB1 1xBiotin [K169]	Elongator complex protein 4 OS=Homo sapiens OX=9606 GN=ELP4 PE=1 SV=2	1	2031.04	3	677.685	48	54.93	2.436	2.171	0.945	187.5	119.8	49.2	76.9	74.7	15.1	126.7	167.1	82.9	178929	114353	47003.8	73440	71274.2	14447.2	120962	159455	79168.2
[K].TTKLGQR.[R]	1xBiotin [K3]	2	O60885	O60885 [315-321]	O60885 1xBiotin [K317]	Bromodomain-containing protein 4 OS=Homo sapiens OX=9606 GN=BRD4 PE=1 SV=2	1	1029.55	2	515.279	15	28.72	2.432	0.743	4.092	155.6	153.8	231.8	95.3	40.5	83.7	70.8	38	30.5	8826.5	8724.31	13147.6	5405.49	2295.36	4747.76	4018.47	2156.94	1731.83
[K].QDKGGFGFR.[K]	1xBiotin [K3]	1	Q15056	Q15056 [121-129]	Q15056 1xBiotin [K123]	Eukaryotic translation initiation factor 4H OS=Homo sapiens OX=9606 GN=EIF4H PE=1 SV=5	1	1237.58	2	619.293	8	41.45	2.424	1.867	1.564	160.7	201.9	72	66.3	66.9	39.7	123.8	39.5	129.1	12219.5	15347.5	5476.46	5041.71	5087.2	3020.99	9413.72	3005.05	9814.81
[R].ELVAHHPKLLLPPGYFPAGR.[Y]	1xBiotin [K8]	1	Q3KP66	Q3KP66 [502-521]	Q3KP66 1xBiotin [K509]	Innate immunity activator protein OS=Homo sapiens OX=9606 GN=INAVA PE=1 SV=2	1	2438.32	3	813.444	21	49.5	2.423	2.736	0.865	245.5	42.6	114	50.1	41.9	47	137	131.8	90.1	11885.4	2061.92	5517.99	2423.83	2029.43	2277.66	6632.06	6380.66	4363.14
[K].APGKGNMMSNFFGK.[A]	1xBiotin [K4]	6	Q15054	Q15054 [228-241]	Q15054 1xBiotin [K231]	DNA polymerase delta subunit 3 OS=Homo sapiens OX=9606 GN=POLD3 PE=1 SV=2	1	1711.78	2	856.39	25	52.78	2.422	1.852	1.136	198.6	38.5	142.1	59.3	56.4	58.7	63.1	174.8	108.6	16737.4	3247.22	11974.1	4997.67	4752.79	4944.49	5316.64	14732.3	9156.41
[K].NSSYGKVEGFWSK.[D]	1xBiotin [K6]	4	Q9H2P0	Q9H2P0 [1030-1042]	Q9H2P0 1xBiotin [K1035]	Activity-dependent neuroprotector homeobox protein OS=Homo sapiens OX=9606 GN=ADNP PE=1 SV=1	1	1714.79	2	857.899	37	49.01	2.403	0.946	2.45	195.3	179.7	108.8	57.8	46.9	81.3	47.5	138.2	44.4	17699.7	16284.4	9861.23	5240.83	4254.13	7365.94	4306.95	12523.1	4024.33
[R].LKSSVVALDVDQPGANYR.[R]	1xBiotin [K2]	13	O75362	O75362 [920-937]	O75362 1xBiotin [K921]	Zinc finger protein 217 OS=Homo sapiens OX=9606 GN=ZNF217 PE=1 SV=1	1	2158.1	2	1079.55	41	46.47	2.395	1.531	1.564	148.6	124.8	163.3	9	62.1	89	79.6	128.7	95	31757.8	26660.5	34900.7	1920.94	13262	19028.4	17004.4	27494.8	20302.3
[K].FSSASKYAALSVDGEDENEGEDYAE.[-]	1xBiotin [K6]	1	P23588	P23588 [587-611]	P23588 1xBiotin [K592]	Eukaryotic translation initiation factor 4B OS=Homo sapiens OX=9606 GN=EIF4B PE=1 SV=2	1	2909.19	3	970.403	9	51.55	2.395	2.529	0.626	33.3	139.7	105.2	111.9	23.5	13.9	223.1	35.2	214.2	4707.4	19751.7	14868.2	15814.2	3315.17	1965.82	31530.8	4971.91	30281.6
[K].KEKSSFLFK.[G]	1xBiotin [K3]	2	O75592	O75592 [3001-3009]	O75592 1xBiotin [K3003]	E3 ubiquitin-protein ligase MYCBP2 OS=Homo sapiens OX=9606 GN=MYCBP2 PE=1 SV=4	2	1339.71	2	670.358	11	41.07	2.392	1.7	1.493	179	119.1	123.8	52.1	35.6	74.8	60.5	172.1	83	12872.7	8563.8	8907.07	3747.47	2560.48	5381.59	4353.02	12376.4	5966.19
[K].YKFEVYEK.[N]	1xBiotin [K2]	3	P00374	P00374 [178-185]	P00374 1xBiotin [K179]	Dihydrofolate reductase OS=Homo sapiens OX=9606 GN=DHFR PE=1 SV=2	1	1331.63	2	666.32	16	43.03	2.386	1.212	1.933	17.9	194.7	118.8	17.5	336.3	7.5	9.1	100.7	97.6	5183.72	56536	34500	5089.53	97639.2	2172.92	2634.35	29243	28335.5
[R].DAGPLLISLKDGYVPPK.[S]	1xBiotin [K10]	5	P31146	P31146 [384-400]	P31146 1xBiotin [K393]	Coronin-1A OS=Homo sapiens OX=9606 GN=CORO1A PE=1 SV=4	1	2009.08	2	1005.04	24	58.38	2.374	2.374	1.233	200.8	136.5	54.7	31.8	84.6	43.3	110.3	162.8	75.4	13387.9	9097.28	3647.18	2117.11	5639.78	2884.53	7350.43	10853.7	5025.14
[K].IATGHGQQGVTQVVLKGAPGQPGTILR.[T]	1xBiotin [K16]	10	P51610	P51610 [821-847]	P51610 1xBiotin [K836]	Host cell factor 1 OS=Homo sapiens OX=9606 GN=HCFC1 PE=1 SV=2	1	2909.58	3	970.532	45	46.31	2.37	2.277	1.041	147.3	195.5	41.7	85.6	62.1	4.9	158.1	141.5	63.2	87983.3	116773	24887.7	51151.3	37116.6	2922.01	94457.4	84501	37761.2
[R].YTNTSKTVSFEALPIMR.[N]	1xBiotin [K6]	8	O15084	O15084 [1003-1019]	O15084 1xBiotin [K1008]	Serine/threonine-protein phosphatase 6 regulatory ankyrin repeat subunit A OS=Homo sapiens OX=9606 GN=ANKRD28 PE=1 SV=5	1	2184.08	2	1092.54	69	56.13	2.37	3.342	0.908	187.4	141	12.8	61.7	59.5	12.7	145	206.3	73.4	30105.4	22654.4	2061.91	9920.21	9560.78	2042.72	23302.2	33151.2	11799.8
[R].FQDVGPQAPVGSVYQKTNAVSEIK.[R]	1xBiotin [K16]	8	Q9UJU6	Q9UJU6 [149-172]	Q9UJU6 1xBiotin [K164]	Drebrin-like protein OS=Homo sapiens OX=9606 GN=DBNL PE=1 SV=1	1	2788.4	3	930.138	74	50.85	2.368	4.641	0.51	128	163.3	27.2	68.9	13.4	26.3	319.9	86.6	66.4	25010.1	31905	5314.41	13471.6	2615.73	5134.03	62519.8	16920.2	12985
[M].AASGSGMAQKTWELANNMQEAQSIDEIYK.[Y]	1xAcetyl [N-Term]; 1xBiotin [K10]; 1xOxidation [M18]	1	Q92905	Q92905 [2-30]	Q92905 1xAcetyl [N-Term]; 1xBiotin [K11]	COP9 signalosome complex subunit 5 OS=Homo sapiens OX=9606 GN=COPS5 PE=1 SV=4	1	3455.56	3	1152.52	16	59	2.361	2.986	0.584	155.5	72.6	67.7	41.7	28.7	51	313.7	124.4	44.8	9446.74	4411.67	4110.79	2531.57	1741.25	3096.66	19057.7	7559.16	2720.27
[R].GYPTLKLFKPGQEAVK.[Y]	1xBiotin [K6]	1	Q8NBS9	Q8NBS9 [135-150]	Q8NBS9 1xBiotin [K140]	Thioredoxin domain-containing protein 5 OS=Homo sapiens OX=9606 GN=TXNDC5 PE=1 SV=2	1	2002.08	2	1001.55	15	47.82	2.357	0.963	2.007	228.3	174.9	50.2	82.9	74.2	64.7	39.4	113.8	71.5	11972	9171.75	2633.72	4347.91	3891.26	3391.83	2064.27	5966.14	3746.85
[K].QELPKYLPALQGCR.[S]	1xBiotin [K5]; 1xCarbamidomethyl [C13]	2	Q9UQ88	Q9UQ88 [408-421]	Q9UQ88 1xBiotin [K412]	Cyclin-dependent kinase 11A OS=Homo sapiens OX=9606 GN=CDK11A PE=1 SV=4	1	1898.96	2	949.983	17	50.46	2.338	0.643	2.205	261.2	138.5	80.1	23.6	111.7	103.1	71.8	47.2	62.8	19111.8	10130.3	5861.64	1723.23	8173.23	7545.3	5253.91	3450.58	4595.2
[R].SAAETVTKGGIMLPEK.[S]	1xBiotin [K8]	4	P61604	P61604 [21-36]	P61604 1xBiotin [K28]	10 kDa heat shock protein, mitochondrial OS=Homo sapiens OX=9606 GN=HSPE1 PE=1 SV=2	1	1857.94	2	929.476	33	45.22	2.328	2.937	1.842	42	205.8	205.7	31.7	29.7	88.4	92	111.7	93	4305.87	21101.9	21094.7	3246.22	3049.48	9063.66	9439.28	11457.2	9533.94
[R].VLFRPSDTANSSNQDALSSNTSLKLR.[K]	1xBiotin [K24]	6	Q8N4V1	Q8N4V1 [99-124]	Q8N4V1 1xBiotin [K122]	Membrane magnesium transporter 1 OS=Homo sapiens OX=9606 GN=MMGT1 PE=1 SV=1	1	3047.52	3	1016.51	83	45.31	2.328	7.886	0.177	176.7	23.3	19.9	8.6	45.9	25.4	287.3	200	112.9	36477.4	4809.03	4116.02	1767.95	9480.31	5234.39	59313	41280.3	23300.1
[R].LEYQIKTNQLHR.[M]	1xBiotin [K6]	1	Q9UBI1	Q9UBI1 [132-143]	Q9UBI1 1xBiotin [K137]	COMM domain-containing protein 3 OS=Homo sapiens OX=9606 GN=COMMD3 PE=1 SV=1	1	1768.92	3	590.31	16	38.63	2.325	3.604	0.995	130.3	136.4	43	177.2	32.2	18.5	116.1	109.3	137.1	15506.8	16235.3	5115.48	21080.2	3832.54	2199.92	13811.7	13001.1	16312.6
[K].IIKTPMDMGTIK.[K]	1xBiotin [K3]	6	O60885	O60885 [100-111]	O60885 1xBiotin [K102]	Bromodomain-containing protein 4 OS=Homo sapiens OX=9606 GN=BRD4 PE=1 SV=2	1	1573.82	2	787.412	20	47.3	2.323	0.457	5.083	186.5	150.1	216.6	69.7	90.7	80.3	37.4	36.7	32.1	27122	21828.5	31490.3	10136	13185.1	11674	5439.65	5335.68	4664.57
[K].SQKENVLQYCR.[K]	1xBiotin [K3]; 1xCarbamidomethyl [C10]	3	P46013	P46013 [252-262]	P46013 1xBiotin [K254]	Proliferation marker protein Ki-67 OS=Homo sapiens OX=9606 GN=MKI67 PE=1 SV=2	1	1650.77	2	825.891	30	39.76	2.319	0.614	3.776	153.1	147.8	169.4	66	195.9	35	40.5	62.2	30.1	9772.61	9430.57	10814.3	4214.84	12506.4	2231.33	2588.17	3967.15	1919.17
[K].MPKFSMPGFK.[AG]	1xBiotin [K3]	2	Q09666	Q09666 [882-891]; [1259-1268]; [1387-1396]; [1515-1524]; [1717-1726]; [2053-2062]; [2248-2257]; [2515-2524]; [2643-2652]; [2899-2908]; [3027-3036]; [3607-3616]; [3809-3818]; [4065-4074]; [4193-4202]; [4321-4330]; [4657-4666]; [4785-4794]	Q09666 1xBiotin [K884]; 1xBiotin [K1261]; 1xBiotin [K1389]; 1xBiotin [K1517]; 1xBiotin [K1719]; 1xBiotin [K2055]; 1xBiotin [K2250]; 1xBiotin [K2517]; 1xBiotin [K2645]; 1xBiotin [K2901]; 1xBiotin [K3029]; 1xBiotin [K3609]; 1xBiotin [K3811]; 1xBiotin [K4067]; 1xBiotin [K4195]; 1xBiotin [K4323]; 1xBiotin [K4659]; 1xBiotin [K4787]	Neuroblast differentiation-associated protein AHNAK OS=Homo sapiens OX=9606 GN=AHNAK PE=1 SV=2	1	1395.66	2	698.335	18	52.66	2.315	2.119	1.01	197.6	115	82.5	35.6	75.3	53.8	127	99.2	114	24211.9	14100	10111.6	4368.17	9232.32	6589.52	15560	12160.9	13966
[K].EGSVLDILKSPGFASPK.[I]	1xBiotin [K9]	4	P49790	P49790 [605-621]	P49790 1xBiotin [K613]	Nuclear pore complex protein Nup153 OS=Homo sapiens OX=9606 GN=NUP153 PE=1 SV=2	1	1971.03	2	986.016	23	59.56	2.314	2.062	1.365	224.3	138.2	51.4	59.7	73.4	34.5	123.2	164.3	31.1	23996.1	14787.9	5496.74	6391.46	7850.96	3690.19	13179.1	17578.8	3330.96
[R].AVSAVKNINLPEIPR.[N]	1xBiotin [K6]	5	P59780	P59780 [161-175]	P59780 1xBiotin [K166]	AP-3 complex subunit sigma-2 OS=Homo sapiens OX=9606 GN=AP3S2 PE=2 SV=1	1	1847.02	3	616.346	32	51.49	2.313	2.477	1.154	178.9	187	39.2	38.2	80.8	30.2	94.6	162	89.2	20578.2	21512.5	4503.5	4390.12	9299.56	3470.28	10876	18634	10260.6
[R].ETGSSKGFGFVDFNSEEDAK.[A]	1xBiotin [K6]	10	P19338	P19338 [605-624]	P19338 1xBiotin [K610]	Nucleolin OS=Homo sapiens OX=9606 GN=NCL PE=1 SV=3	1	2377.03	2	1189.02	43	51.92	2.311	1.324	1.161	195.5	113.5	65.3	28.3	127.2	37	25	139.9	168.4	32595	18926	10892.3	4714.14	21212.2	6167.45	4163.34	23337.9	28077.2
[K].ISKFDFLVATSQSK.[M]	1xBiotin [K3]	10	Q9UMZ2	Q9UMZ2 [1034-1047]	Q9UMZ2 1xBiotin [K1036]	Synergin gamma OS=Homo sapiens OX=9606 GN=SYNRG PE=1 SV=2	1	1796.93	2	898.967	31	58.15	2.309	2.26	1.003	170.7	138.2	68.2	38.3	75.3	29.5	170.2	151.5	58.1	33841	27398.1	13522	7598.3	14929.1	5857.14	33744.9	30035.8	11514.9
[R].ELLMNGTSSTAEAIGLKGSSPTPPCSPVQPSK.[Q]	1xBiotin [K17]; 1xCarbamidomethyl [C25]	13	Q9NUL3	Q9NUL3 [467-498]	Q9NUL3 1xBiotin [K483]	Double-stranded RNA-binding protein Staufen homolog 2 OS=Homo sapiens OX=9606 GN=STAU2 PE=1 SV=2	1	3467.69	3	1156.57	48	50.84	2.306	2.751	0.743	120.2	170.4	26.3	109.7	52.1	2.8	229.3	143.4	45.6	88395.9	125313	19355.9	80678.1	38338.7	2062.57	168571	105473	33546.4
[K].DILPCLDGYLKTSALSDETK.[N]	1xBiotin [K11]; 1xCarbamidomethyl [C5]	1	P78527	P78527 [791-810]	P78527 1xBiotin [K801]	DNA-dependent protein kinase catalytic subunit OS=Homo sapiens OX=9606 GN=PRKDC PE=1 SV=3	1	2465.19	2	1233.1	11	60.89	2.305	2.16	0.912	345.1	58.8	88.1	35.7	63.5	38.2	96.5	97	77	17690.6	3016.72	4515.16	1828.28	3255.32	1958.98	4949.05	4973.9	3949.59
[K].EVVKPLLVSTLGEK.[S]	1xBiotin [K4]	3	P51608	P51608 [318-331]	P51608 1xBiotin [K321]	Methyl-CpG-binding protein 2 OS=Homo sapiens OX=9606 GN=MECP2 PE=1 SV=1	0	1737.98	2	869.496	33	54.53	2.303	2.086	1.104	178.1	120.7	66.5	48.4	118	28.9	60.2	173.2	106.1	11526.9	7813.68	4300.82	3130.39	7640.1	1867.29	3896.03	11207.9	6864.41
[K].IATAAKVVNANQNASPNVPGK.[R]	1xBiotin [K6]	5	Q8IWI9	Q8IWI9 [593-613]	Q8IWI9 1xBiotin [K598]	MAX gene-associated protein OS=Homo sapiens OX=9606 GN=MGA PE=1 SV=4	1	2290.2	3	764.071	27	37.37	2.302	1.064	2.164	163.9	112.5	192.5	78.3	47.2	83.6	45.6	87.5	89	9502.66	6523.53	11164.5	4539.36	2736.03	4849.35	2641.51	5072.45	5159.72
[M].ATDTSQGELVHPKALPLIVGAQLIHADK.[L]	1xAcetyl [N-Term]; 1xBiotin [K13]	8	Q5SSJ5	Q5SSJ5 [2-29]	Q5SSJ5 1xAcetyl [N-Term]; 1xBiotin [K14]	Heterochromatin protein 1-binding protein 3 OS=Homo sapiens OX=9606 GN=HP1BP3 PE=1 SV=1	1	3190.69	3	1064.24	50	61.47	2.301	2.466	0.592	205.7	55.6	32.6	38.3	38.1	14.2	392.1	94	29.4	27003.6	7305.06	4276.69	5027.13	5007.07	1858.92	51483.8	12346.6	3860.74
[K].AAFQSQYKSHFVAASLSNQK.[A]	1xBiotin [K8]	13	Q86XP3	Q86XP3 [701-720]	Q86XP3 1xBiotin [K708]	ATP-dependent RNA helicase DDX42 OS=Homo sapiens OX=9606 GN=DDX42 PE=1 SV=1	1	2438.19	3	813.402	34	45.83	2.281	2.819	0.927	147.2	142.4	64.4	64.5	51.3	29.9	158.8	144.7	96.6	144455	139742	63228.5	63326.2	50364.5	29356.9	155774	141989	94805
[K].NKSILISSVASVHHANGLAK.[S]	1xBiotin [K2]	14	Q13620	Q13620 [159-178]	Q13620 1xBiotin [K160]	Cullin-4B OS=Homo sapiens OX=9606 GN=CUL4B PE=1 SV=4	1	2272.22	2	1136.62	68	42.5	2.281	2.93	0.778	146.1	142.6	40.3	64	60.3	17.8	187.7	165.6	75.7	288812	281944	79684.8	126632	119224	35218.2	371084	327398	149717
[R].KLLTPAEEVLTEEER.[T]	1xBiotin [K1]	12	Q9C0B7	Q9C0B7 [238-252]	Q9C0B7 1xBiotin [K238]	Transport and Golgi organization protein 6 homolog OS=Homo sapiens OX=9606 GN=TANGO6 PE=1 SV=2	1	1983.01	2	992.009	67	52.37	2.28	1.385	1.368	212.7	139.9	58.2	90.6	78.5	25.5	102.2	125.5	66.8	96263.6	63292.6	26347.2	41012.8	35515.4	11555.5	46270.2	56812.2	30225.1
[R].GILGKFVPPIPK.[Q]	1xBiotin [K5]	3	Q6PIW4	Q6PIW4 [335-346]	Q6PIW4 1xBiotin [K339]	Fidgetin-like protein 1 OS=Homo sapiens OX=9606 GN=FIGNL1 PE=1 SV=2	1	1491.88	2	746.441	23	58	2.276	2.496	0.909	244.5	127.2	36.1	55.9	52.1	57	142.2	139.9	45	22198.9	11550.4	3281.61	5075.68	4732.54	5171.88	12908.6	12700.8	4082.56
[R].AVGTQTLSGAGLLKMFNK.[A]	1xBiotin [K]; 1xOxidation [M15]	11	Q13596	Q13596 [273-290]	Q13596 1xBiotin [K]	Sorting nexin-1 OS=Homo sapiens OX=9606 GN=SNX1 PE=1 SV=3	1	2078.08	2	1039.54	59	52.58	2.275	1.427	1.599	210.2	164.3	19.5	70	92.4	25.9	131.5	99.9	86.3	35354.2	27646.7	3282.36	11780.2	15539.8	4351.23	22115.6	16813.2	14521.9
[R].LGDKILQVSFK.[T]	1xBiotin [K4]	5	Q15717	Q15717 [310-320]	Q15717 1xBiotin [K313]	ELAV-like protein 1 OS=Homo sapiens OX=9606 GN=ELAVL1 PE=1 SV=2	1	1473.81	2	737.41	38	51.97	2.273	2.165	1.133	169.2	88.5	130.7	38.9	46.5	77.4	114.9	84.3	149.4	8071.48	4221.92	6235.4	1857.12	2218.94	3693.3	5482.22	4020.23	7125.89
[K].AEFTSPPSLFKTGLPPSR.[N]	1xBiotin [K11]	4	Q6UN15	Q6UN15 [255-272]	Q6UN15 1xBiotin [K265]	Pre-mRNA 3'-end-processing factor FIP1 OS=Homo sapiens OX=9606 GN=FIP1L1 PE=1 SV=1	1	2158.1	2	1079.55	29	53.74	2.265	1.886	0.687	133.5	102.1	27.1	45.1	54.5	22.3	391	85	39.4	20565.1	15733.5	4173.12	6946.31	8394.59	3431.71	60235.2	13098.5	6076.78
[K].LKLESSSLK.[V]	1xBiotin [K2]	2	Q5UIP0	Q5UIP0 [1026-1034]	Q5UIP0 1xBiotin [K1027]	Telomere-associated protein RIF1 OS=Homo sapiens OX=9606 GN=RIF1 PE=1 SV=2	1	1230.68	2	615.842	13	37.43	2.264	1.788	1.61	43.7	153.9	218	68	75.8	54.7	125.7	24.8	135.5	3152.27	11110	15742.4	4907.71	5471.32	3952.9	9078.49	1791.2	9780.54
[K].WLEEQLKQYR.[V]	1xBiotin [K7]	6	Q08378	Q08378 [157-166]	Q08378 1xBiotin [K163]	Golgin subfamily A member 3 OS=Homo sapiens OX=9606 GN=GOLGA3 PE=1 SV=2	1	1618.8	2	809.906	52	47.74	2.26	1.203	1.352	214.6	46.2	143.9	94.9	48.7	30.1	34.2	228.9	58.6	12511	2694.49	8388.9	5535.92	2838.9	1753.36	1993.7	13343.9	3414.53
[K].CILPLVTSGDEEEEKDYKGPNPR.[E]	1xBiotin [K]; 1xCarbamidomethyl [C1]	8	Q96DZ1	Q96DZ1 [79-101]	Q96DZ1 1xBiotin [K]	Endoplasmic reticulum lectin 1 OS=Homo sapiens OX=9606 GN=ERLEC1 PE=1 SV=1	2	2872.35	3	958.121	56	46.67	2.254	1.589	1.02	195.6	121.9	78.6	86.8	75.2	6.8	136.3	119.5	79.4	83470.9	52003.4	33536	37037.4	32074.1	2885.21	58147.8	50970.6	33890.7
[R].AASDYAGKQAHVELAER.[M]	1xBiotin [K8]	1	P28340	P28340 [890-906]	P28340 1xBiotin [K897]	DNA polymerase delta catalytic subunit OS=Homo sapiens OX=9606 GN=POLD1 PE=1 SV=2	1	2041.98	3	681.33	16	35.88	2.249	1.013	2.288	101.1	203.2	185.1	54.2	45	97.1	88.8	45.6	79.9	4186.6	8412.38	7663.45	2243.47	1861.59	4018.72	3677.29	1885.84	3309.28
[K].QKIAFTEWIEPPKR.[E]	1xBiotin [K2]	9	O60264	O60264 [723-736]	O60264 1xBiotin [K724]	SWI/SNF-related matrix-associated actin-dependent regulator of chromatin subfamily A member 5 OS=Homo sapiens OX=9606 GN=SMARCA5 PE=1 SV=1	2	1969.04	3	657.017	22	52.55	2.246	3.721	0.733	165.9	122	26.6	73.9	22.3	12	274.9	166.6	35.8	30788.4	22649.7	4945.56	13708.4	4144.08	2231.76	51010.4	30913.6	6638.86
[K].NQALKLQLDNQYAVLENQK.[S]	1xBiotin [K5]	2	Q9UKY7	Q9UKY7 [233-251]	Q9UKY7 1xBiotin [K237]	Protein CDV3 homolog OS=Homo sapiens OX=9606 GN=CDV3 PE=1 SV=1	1	2456.26	2	1228.63	37	51.79	2.244	1.88	1.038	235.8	57.1	80.5	41.3	44.7	25.4	297.7	77.6	39.9	16119.6	3901.46	5504.22	2820.28	3058.17	1738.73	20349.2	5301.84	2730.73
[R].LLLPGELAKHAVSEGTK.[A]	1xBiotin [K9]	10	Q16778; Q5QNW6; Q99879; P58876; O60814	Q16778 [101-117]; Q5QNW6 [101-117]; Q99879 [101-117]; P58876 [101-117]; O60814 [101-117]	Q16778 1xBiotin [K109]; Q5QNW6 1xBiotin [K109]; Q99879 1xBiotin [K109]; P58876 1xBiotin [K109]; O60814 1xBiotin [K109]	Histone H2B type 2-E OS=Homo sapiens OX=9606 GN=H2BC21 PE=1 SV=3 Histone H2B type 2-F OS=Homo sapiens OX=9606 GN=H2BC18 PE=1 SV=3 Histone H2B type 1-M OS=Homo sapiens OX=9606 GN=H2BC14 PE=1 SV=3 Histone H2B type 1-D OS=Homo sapiens OX=9606 GN=H2BC5 PE=1 SV=2 Histone H2B type 1-K OS=Homo sapiens OX=9606 GN=H2BC12 PE=1 SV=3	1	1989.08	3	663.699	55	49.8	2.242	3.951	0.729	131.8	144.2	35.7	64.3	45.7	18.2	180.8	195.8	83.5	98791.6	108108	26789.1	48228.4	34301.4	13609.1	135535	146838	62615.7
[R].KTPQGPPEIYSDTQFPSLQSTAK.[H]	1xBiotin [K1]	6	Q9UKY7	Q9UKY7 [181-203]	Q9UKY7 1xBiotin [K181]	Protein CDV3 homolog OS=Homo sapiens OX=9606 GN=CDV3 PE=1 SV=1	1	2746.34	3	916.12	39	48.86	2.238	4.411	0.63	133	88.3	51.5	126.5	18	39.5	174.1	187.3	81.7	17857.5	11857.6	6909.28	16977.9	2421.05	5298.73	23373.1	25143.1	10966.4
[M].SIMSYNGGAVMAMKGK.[N]	1xAcetyl [N-Term]; 1xBiotin [K]	5	P49720	P49720 [2-17]	P49720 1xAcetyl [N-Term]; 1xBiotin [K]	Proteasome subunit beta type-3 OS=Homo sapiens OX=9606 GN=PSMB3 PE=1 SV=2	1	1912.88	2	956.943	70	56.67	2.237	1.243	1.806	186.5	160.9	110.9	83.4	71.7	49.7	40	107.7	89.1	14490.4	12504.7	8617.72	6478.81	5571.07	3858.51	3109.6	8370.66	6923.45
[R].TTINKNAR.[A]	1xBiotin [K5]	2	P46779	P46779 [80-87]	P46779 1xBiotin [K84]	60S ribosomal protein L28 OS=Homo sapiens OX=9606 GN=RPL28 PE=1 SV=3	1	1143.59	2	572.301	15	27.76	2.235	0.946	2.361	120.2	178.5	146.4	48.5	65.5	114.4	41.2	62	123.2	5357.07	7952.34	6522.7	2162.38	2918.6	5098.29	1835.1	2762.36	5490.34
[R].QRTKNISAISYINQR.[N]	1xBiotin [K4]	1	Q92541	Q92541 [552-566]	Q92541 1xBiotin [K555]	RNA polymerase-associated protein RTF1 homolog OS=Homo sapiens OX=9606 GN=RTF1 PE=1 SV=4	2	2018.06	3	673.358	7	41.12	2.225	1.256	2.124	146.8	144.4	157.8	66	36.5	76.4	69.1	45.8	157.1	10394.1	10223.3	11171.7	4671.47	2580.91	5409.27	4894.78	3242.05	11120.9
[R].WKNNCPFSADENYRPLAK.[T]	1xBiotin [K2]; 1xCarbamidomethyl [C5]	3	Q15154	Q15154 [953-970]	Q15154 1xBiotin [K954]	Pericentriolar material 1 protein OS=Homo sapiens OX=9606 GN=PCM1 PE=1 SV=5	1	2436.12	3	812.712	34	42.86	2.223	7.175	0.476	9	220.6	79.3	14.3	99.2	14.2	194.4	166.7	102.2	2172.09	53312.5	19173	3448.21	23978.6	3441.74	46971.2	40276.1	24694.9
[K].SVSQVTKSVDFHFR.[T]	1xBiotin [K7]	6	Q9ULW0	Q9ULW0 [250-263]	Q9ULW0 1xBiotin [K256]	Targeting protein for Xklp2 OS=Homo sapiens OX=9606 GN=TPX2 PE=1 SV=2	1	1862.92	3	621.645	36	44.82	2.216	1.974	1.123	144.6	128.4	98.6	87.8	57.9	11	249.2	8	114.4	36648.4	32539.9	24995.8	22253.6	14681.1	2781.4	63135.7	2034.92	28982.3
[K].ENLAYGKGVLSGEECK.[K]	1xBiotin [K7]; 1xCarbamidomethyl [C15]	2	Q9NVI1	Q9NVI1 [142-157]	Q9NVI1 1xBiotin [K148]	Fanconi anemia group I protein OS=Homo sapiens OX=9606 GN=FANCI PE=1 SV=4	1	1979.92	2	990.466	6	44.67	2.212	0.83	2.81	238.8	142	107.9	108	45.2	77.4	38.4	64.3	78	14305.2	8507.83	6462.38	6467.18	2707.2	4637.2	2299.66	3849.2	4675.24
[K].APKSGFEGMFIR.[K]	1xBiotin [K3]	3	P49792	P49792 [1770-1781]	P49792 1xBiotin [K1772]	E3 SUMO-protein ligase RanBP2 OS=Homo sapiens OX=9606 GN=RANBP2 PE=1 SV=2	1	1565.76	2	783.384	8	52.39	2.207	2.147	1.011	192.6	72.6	95.2	64	87.2	30.7	71.9	137.4	148.4	12761.9	4814.68	6309.27	4242.65	5782.28	2033.88	4762.7	9108.82	9832.73
[R].VNHEGIKR.[V]	1xBiotin [K7]	1	Q8N1G0	Q8N1G0 [1014-1021]	Q8N1G0 1xBiotin [K1020]	Zinc finger protein 687 OS=Homo sapiens OX=9606 GN=ZNF687 PE=1 SV=1	1	1178.61	2	589.809	14	23.28	2.207	1.587	1.309	126.6	123.6	112.7	125	51.1	54.7	94.4	130.9	81	5216.68	5093.34	4643.39	5151.79	2104.1	2255.05	3889.94	5396.08	3339.11
[R].LDDFFKVTGSLSSAK.[R]	1xBiotin [K6]	9	P39748	P39748 [340-354]	P39748 1xBiotin [K345]	Flap endonuclease 1 OS=Homo sapiens OX=9606 GN=FEN1 PE=1 SV=1	1	1840.91	2	920.96	62	54.19	2.204	2.677	0.826	137	112.4	76.6	45.8	84.4	34.8	122.5	165.9	120.6	36343.5	29821.2	20330.2	12142.4	22402.3	9222.43	32510.6	44025.8	31984.4
[R].KMEIYRPHK.[A]	1xBiotin [K1]	1	Q13547	Q13547 [50-58]	Q13547 1xBiotin [K50]	Histone deacetylase 1 OS=Homo sapiens OX=9606 GN=HDAC1 PE=1 SV=1	1	1427.73	3	476.581	12	30.54	2.197	1.032	2.104	169.8	148.6	172	47.5	78.2	78.3	35	80.7	90.1	8941.6	7827.73	9056.47	2500.78	4116.2	4121.96	1843.87	4248.96	4743.87
[K].ANPFGGASHAKGIVLEK.[V]	1xBiotin [K11]	19	P62266	P62266 [38-54]	P62266 1xBiotin [K48]	40S ribosomal protein S23 OS=Homo sapiens OX=9606 GN=RPS23 PE=1 SV=3	1	1922	2	961.5	27	43.64	2.195	1.997	1.052	162	125.8	79.7	73.8	49.6	48.2	119.6	147.4	93.7	173174	134492	85209.5	78897.7	53050.3	51516.5	127789	157570	100105
[K].AYSFKEQIIELELK.[E]	1xBiotin [K5]	7	Q92616	Q92616 [798-811]	Q92616 1xBiotin [K802]	eIF-2-alpha kinase activator GCN1 OS=Homo sapiens OX=9606 GN=GCN1 PE=1 SV=6	1	1937.01	2	969.008	72	62.36	2.193	5.728	0.66	239.4	35.8	22.4	63.3	16.3	15.2	362.4	127.1	18.1	49337.2	7379.62	4620.64	13040.7	3364.69	3135.07	74699.8	26191.1	3732.54
[K].GSPSVAASSPPAIPKVR.[I]	1xBiotin [K15]	8	Q92610	Q92610 [360-376]	Q92610 1xBiotin [K374]	Zinc finger protein 592 OS=Homo sapiens OX=9606 GN=ZNF592 PE=1 SV=2	1	1846.98	2	923.996	26	41.18	2.19	0.893	6.361	179.9	150.5	179.9	26.5	119.4	82.1	23.7	109.8	28.2	17588.3	14717.3	17583	2590.42	11669.1	8027.77	2313.67	10737.9	2759.96
[K].DMSPQKFWGLTR.[S]	1xBiotin [K6]	13	Q96SW2	Q96SW2 [408-419]	Q96SW2 1xBiotin [K413]	Protein cereblon OS=Homo sapiens OX=9606 GN=CRBN PE=1 SV=1	1	1691.8	2	846.406	41	55.8	2.187	1.642	1.332	241.6	130.3	55.9	59.6	84.2	31.4	97.8	125.4	73.9	62899.2	33917.9	14568.1	15506.9	21919.3	8178.45	25460.8	32651	19242.1
[R].VMAGTLKLEDK.[Q]	1xBiotin [K7]	5	O00541	O00541 [511-521]	O00541 1xBiotin [K517]	Pescadillo homolog OS=Homo sapiens OX=9606 GN=PES1 PE=1 SV=1	1	1430.74	2	715.873	30	41.37	2.185	3.861	1.197	32.2	185.9	135.7	29.4	147.7	14.7	102.6	113.4	138.3	3709.57	21418.2	15636.7	3382.91	17020.1	1697.88	11821.2	13060.5	15936.5
[K].IITAVPKIATGHGQQGVTQVVLK.[G]	1xBiotin [K7]	4	P51610	P51610 [814-836]	P51610 1xBiotin [K820]	Host cell factor 1 OS=Homo sapiens OX=9606 GN=HCFC1 PE=1 SV=2	1	2584.46	3	862.16	16	47.11	2.185	1.385	2.199	169.1	213	45.8	97.5	36.3	30.1	237.1	50.3	20.8	17249.4	21731	4669.54	9946.41	3706.72	3070.45	24188	5132.51	2123.24
[K].IVNLGSSKTDLFYER.[K]	1xBiotin [K8]	2	Q7RTV0	Q7RTV0 [88-102]	Q7RTV0 1xBiotin [K95]	PHD finger-like domain-containing protein 5A OS=Homo sapiens OX=9606 GN=PHF5A PE=1 SV=1	1	1967.99	2	984.499	7	53.11	2.181	1.925	0.797	172.2	120.9	48.4	55.4	73.6	38.9	99.3	216.2	75	7562.62	5310.83	2126.62	2435.27	3233.27	1710.38	4361.66	9494.49	3292.38
[K].VIYSKYTDLVPK.[E]	1xBiotin [K5]	2	Q13573	Q13573 [111-122]	Q13573 1xBiotin [K115]	SNW domain-containing protein 1 OS=Homo sapiens OX=9606 GN=SNW1 PE=1 SV=1	1	1651.88	2	826.443	11	50.45	2.177	1.999	1.705	170.8	162.4	85.7	39.4	84.4	47.6	179.9	34.6	95.2	10129.3	9632.23	5080.78	2334.33	5005.43	2825.33	10668.6	2052.37	5647.89
[R].RPLEMEQQQAYRPEMKTEMK.[Q]	1xBiotin [K]	5	Q9BUJ2	Q9BUJ2 [127-146]	Q9BUJ2 1xBiotin [K]	Heterogeneous nuclear ribonucleoprotein U-like protein 1 OS=Homo sapiens OX=9606 GN=HNRNPUL1 PE=1 SV=2	1	2749.29	4	688.079	17	38.15	2.173	3.032	0.878	168.7	123.8	34.4	46.5	77.7	38	251.9	141.1	17.9	20005.6	14683.9	4073.68	5518.46	9207.8	4505.83	29864.2	16733.7	2126.42
[M].SLKLQASNVTNKNDPK.[S]	1xAcetyl [N-Term]; 1xBiotin [K3]	6	Q9UKM9	Q9UKM9 [2-17]	Q9UKM9 1xAcetyl [N-Term]; 1xBiotin [K4]	RNA-binding protein Raly OS=Homo sapiens OX=9606 GN=RALY PE=1 SV=1	2	2025.04	2	1013.03	31	41.1	2.171	2.348	0.925	343.8	74.4	43.4	34.3	78	26	80.5	150.1	69.6	23569.3	5103.06	2972.59	2350.74	5346.83	1781.37	5518.45	10290.7	4771.39
[K].ENLLSCKMLLHCK.[R]	1xBiotin [K7]; 2xCarbamidomethyl [C6; C12]	9	Q96A65	Q96A65 [95-107]	Q96A65 1xBiotin [K101]	Exocyst complex component 4 OS=Homo sapiens OX=9606 GN=EXOC4 PE=1 SV=1	1	1871.9	3	624.638	46	48.14	2.168	1.49	1.381	184	126.8	112.4	29.3	84.8	61.6	123.9	85.3	91.8	31887.5	21987.3	19490.3	5072.71	14707.9	10679.7	21485.2	14785.3	15915.5
[K].MTHKLVFLEDGTSQVR.[K]	1xBiotin [K4]; 1xOxidation [M1]	7	Q8IWC1	Q8IWC1 [784-799]	Q8IWC1 1xBiotin [K787]	MAP7 domain-containing protein 3 OS=Homo sapiens OX=9606 GN=MAP7D3 PE=1 SV=2	1	2103.04	3	701.684	43	45.67	2.166	1.969	1.078	131.7	149	74.9	105.7	60.8	29.1	138.2	119.7	90.9	23624.4	26732.2	13434.1	18972.5	10907.6	5227.08	24794.1	21480	16316.7
[K].DVPSPLHAGSKLFPAVPLPDIR.[S]	1xBiotin [K11]	2	Q9Y4F3	Q9Y4F3 [63-84]	Q9Y4F3 1xBiotin [K73]	Meiosis regulator and mRNA stability factor 1 OS=Homo sapiens OX=9606 GN=MARF1 PE=1 SV=6	1	2552.37	3	851.461	13	60.38	2.162	1.251	1.229	259.1	37.7	72.5	33.6	28.4	85	311.1	30.6	42	15406.1	2239.86	4314.17	1995.63	1690.5	5055.65	18497.5	1821.83	2497.03
[K].TSGHVDKFADFMVK.[D]	1xBiotin [K7]	11	P41250	P41250 [191-204]	P41250 1xBiotin [K197]	Glycine--tRNA ligase OS=Homo sapiens OX=9606 GN=GARS1 PE=1 SV=3	1	1807.85	3	603.288	66	49.25	2.156	2.411	0.904	152.4	128.3	64.3	70.7	58.9	30.5	151.9	141.9	101.1	103145	86811.1	43515.1	47837.2	39821.5	20616.5	102752	96024.9	68406.8
[R].AEEGPNASSGFMKTAVLGPTLK.[N]	1xBiotin [K13]	7	Q6AHZ1	Q6AHZ1 [404-425]	Q6AHZ1 1xBiotin [K416]	Zinc finger protein 518A OS=Homo sapiens OX=9606 GN=ZNF518A PE=1 SV=2	1	2431.2	2	1216.1	66	53.21	2.151	0.702	4.447	428.2	64.3	130.1	67.9	37.5	60.5	55.9	29.3	26.4	33893.3	5086.08	10297.1	5378.8	2972.15	4786.69	4427.53	2315.56	2087.47
[R].KSIDPALSMLIK.[S]	1xBiotin [K1]	6	Q9H501	Q9H501 [822-833]	Q9H501 1xBiotin [K822]	ESF1 homolog OS=Homo sapiens OX=9606 GN=ESF1 PE=1 SV=1	1	1541.84	2	771.425	38	56.35	2.143	1.495	1.157	186.6	183.7	59.6	52.1	87.1	39.1	52.6	161.2	77.9	18815.5	18526.2	6008.94	5258.71	8781.26	3944.69	5306.53	16257.3	7859.34
[K].AAMNKFK.[V]	1xBiotin [K5]; 1xOxidation [M3]	2	Q15054	Q15054 [242-248]	Q15054 1xBiotin [K246]	DNA polymerase delta subunit 3 OS=Homo sapiens OX=9606 GN=POLD3 PE=1 SV=2	1	1051.51	2	526.257	15	30.63	2.139	2.343	0.933	47.9	336.6	37.4	18.4	43.9	22.4	51.4	298.7	43.2	4833.81	33935.9	3769.95	1860.24	4429.28	2259.32	5180.57	30123.4	4357.78
[R].AMTKDNNLLGK.[F]	1xBiotin [K4]	1	P11142	P11142 [448-458]	P11142 1xBiotin [K451]	Heat shock cognate 71 kDa protein OS=Homo sapiens OX=9606 GN=HSPA8 PE=1 SV=1	1	1430.71	2	715.861	27	39.52	2.136	0.925	2.618	40.9	178.2	226.9	87.5	83.4	67.7	68.1	66.5	80.9	2492.96	10874.6	13847.6	5338.57	5090.95	4129.95	4154.54	4056.01	4936.4
[K].LKGPQITGPSLEGDLGLK.[G]	1xBiotin [K2]	1	Q09666	Q09666 [370-387]	Q09666 1xBiotin [K371]	Neuroblast differentiation-associated protein AHNAK OS=Homo sapiens OX=9606 GN=AHNAK PE=1 SV=2	1	2049.1	2	1025.06	6	52.59	2.133	1.528	1.396	231.8	82.2	102.1	38.5	79.3	69.4	58.9	174.8	63	11998.5	4255.63	5287.95	1995.33	4106.01	3594.07	3048.95	9048.81	3259.75
[R].STKFDLLISSAR.[A]	1xBiotin [K3]	9	Q9Y692	Q9Y692 [180-191]	Q9Y692 1xBiotin [K182]	Glucocorticoid modulatory element-binding protein 1 OS=Homo sapiens OX=9606 GN=GMEB1 PE=1 SV=2	1	1563.82	2	782.413	42	56.9	2.131	1.474	1.638	205.5	141.4	98.6	67.8	72.6	46.3	86.3	107.1	74.3	26707	18375.1	12808.8	8812.23	9437.83	6011.12	11218.6	13914.5	9655.24
[R].VNVPVIGGHAGKTIIPLISQCTPK.[V]	1xBiotin [K12]; 1xCarbamidomethyl [C21]	5	P40926	P40926 [192-215]	P40926 1xBiotin [K203]	Malate dehydrogenase, mitochondrial OS=Homo sapiens OX=9606 GN=MDH2 PE=1 SV=3	1	2725.49	3	909.168	46	54.36	2.13	3.45	0.865	301.1	74.9	32.9	38.7	31.7	35.1	226.4	121.3	38	38941.2	9683.78	4249.7	5006.6	4094.04	4545.45	29273.6	15680.5	4913.43
[K].NWVVSKFGR.[V]	1xBiotin [K6]	5	Q76FK4	Q76FK4 [140-148]	Q76FK4 1xBiotin [K145]	Nucleolar protein 8 OS=Homo sapiens OX=9606 GN=NOL8 PE=1 SV=1	1	1318.67	2	659.84	14	50.47	2.127	1.885	1.264	218.1	43	116.2	42.8	85.3	54.6	92	87.1	160.8	12125.7	2392.99	6462.44	2381.82	4742.88	3038.48	5114.37	4845.3	8939.54
[-].MKVELCSFSGYK.[I]	1xBiotin [K2]; 1xCarbamidomethyl [C6]	3	P83731	P83731 [1-12]	P83731 1xBiotin [K2]	60S ribosomal protein L24 OS=Homo sapiens OX=9606 GN=RPL24 PE=1 SV=1	1	1674.77	2	837.888	59	48.18	2.127	1.328	1.602	155.5	158.3	110.9	74.4	68	58.5	86.9	98.8	88.6	40887.1	41612	29166.3	19567.6	17887	15368.9	22836.5	25976.7	23302.8
[K].NNMKIIDPDEEK.[A]	1xBiotin [K4]	1	Q13356	Q13356 [177-188]	Q13356 1xBiotin [K180]	RING-type E3 ubiquitin-protein ligase PPIL2 OS=Homo sapiens OX=9606 GN=PPIL2 PE=1 SV=1	1	1671.77	2	836.389	14	40.77	2.122	0.708	2.945	154.9	109.9	222.8	96.9	67.5	73	37.3	86	51.6	7300.84	5182.06	10503.9	4570.31	3184.03	3439.91	1759.79	4055.05	2433.99
[M].SYGEIEGKFLGPR.[E]	1xAcetyl [N-Term]; 1xBiotin [K8]	5	Q92802	Q92802 [2-14]	Q92802 1xAcetyl [N-Term]; 1xBiotin [K9]	NEDD4-binding protein 2-like 2 OS=Homo sapiens OX=9606 GN=N4BP2L2 PE=1 SV=1	1	1720.84	2	860.922	31	59.12	2.122	1.331	1.96	220.7	147.6	62.6	84.6	67.8	69.6	112.6	106.3	28.1	13840.4	9257.59	3924.92	5305.07	4253.11	4363.09	7061.55	6668.04	1762.17
[R].DTQAAIKGQNPSATFGDVSK.[I]	1xBiotin [K7]	2	Q96NM4	Q96NM4 [268-287]	Q96NM4 1xBiotin [K274]	TOX high mobility group box family member 2 OS=Homo sapiens OX=9606 GN=TOX2 PE=1 SV=2	1	2261.09	2	1131.05	19	42.23	2.113	1.027	0.977	357.2	62.9	67.3	94.8	67.1	29.8	67.4	68.9	84.7	20391.2	3590.91	3841.65	5410.57	3829.36	1699.38	3850.01	3932.64	4837.03
[R].QATKDAGVIAGLNVLR.[I]	1xBiotin [K4]	4	P0DMV8	P0DMV8 [156-171]	P0DMV8 1xBiotin [K159]	Heat shock 70 kDa protein 1A OS=Homo sapiens OX=9606 GN=HSPA1A PE=1 SV=1	1	1852.01	2	926.508	18	53.36	2.104	0.475	2.551	261.2	141.5	58.5	48.6	71.1	67.3	22.9	197	31.9	19347.2	10481.8	4334.77	3597.06	5262.76	4981.18	1699.53	14587.9	2364.11
[R].GGGLLKYSNLLVR.[D]	1xBiotin [K6]	2	Q5VWP2	Q5VWP2 [241-253]	Q5VWP2 1xBiotin [K246]	Terminal nucleotidyltransferase 5C OS=Homo sapiens OX=9606 GN=TENT5C PE=1 SV=1	1	1615.9	2	808.453	30	55.85	2.099	1.347	1.557	215.2	169.2	36.7	85.7	80.6	40	115.5	108.6	48.5	10025.1	7879.9	1710.92	3993.41	3753.7	1861.1	5378.97	5060.28	2256.9
[K].NLKPNPNWNQGKTVVK.[S]	1xBiotin [K12]	2	Q6W2J9	Q6W2J9 [784-799]	Q6W2J9 1xBiotin [K795]	BCL-6 corepressor OS=Homo sapiens OX=9606 GN=BCOR PE=1 SV=1	1	2063.09	3	688.367	10	37.36	2.095	0.58	2.344	168	140.5	141.6	67.6	162.1	55.6	60.4	32.3	71.9	9892.76	8273.58	8334.84	3978.26	9541.37	3275.51	3555.34	1900.7	4229.81
[R].GFPKEIEMLNNLK.[V]	1xBiotin [K4]	3	Q92608	Q92608 [265-277]	Q92608 1xBiotin [K268]	Dedicator of cytokinesis protein 2 OS=Homo sapiens OX=9606 GN=DOCK2 PE=1 SV=2	1	1758.89	2	879.948	47	56.79	2.095	2.982	0.818	301.9	104	17.7	58.8	49.6	18.6	152.5	175.3	21.6	72668.2	25020.6	4259.28	14145	11943.5	4483.74	36702.3	42186.6	5206.44
[K].AASADSTTEGTPADGFTVLSTKSLFLGQK.[L]	1xBiotin [K22]	3	O75367	O75367 [168-196]	O75367 1xBiotin [K189]	Core histone macro-H2A.1 OS=Homo sapiens OX=9606 GN=MACROH2A1 PE=1 SV=4	1	3126.53	3	1042.85	16	62.19	2.095	3.237	0.647	125.8	81.1	17.7	49	22	38.7	417	125.3	23.3	15154.7	9772.08	2133.82	5907.24	2652.95	4665.29	50250.3	15102.2	2805.65
[R].TQTPPLGQTPQLGLKTNPPLIQEKPAK.[T]	1xBiotin [K15]	5	P78344	P78344 [506-532]	P78344 1xBiotin [K520]	Eukaryotic translation initiation factor 4 gamma 2 OS=Homo sapiens OX=9606 GN=EIF4G2 PE=1 SV=1	1	3121.71	3	1041.24	23	48.26	2.09	1.493	0.89	198.8	220.1	17.9	15.7	105.3	40.1	31.3	247.3	23.4	25914.2	28692.2	2334.78	2044.91	13729.6	5229.9	4083.63	32244.2	3052.71
[K].EAPPMEKPEVVKTHLR.[D]	1xBiotin [K12]	1	P62841	P62841 [66-81]	P62841 1xBiotin [K77]	40S ribosomal protein S15 OS=Homo sapiens OX=9606 GN=RPS15 PE=1 SV=2	1	2087.08	4	522.524	12	36.73	2.087	1.499	1.026	150.8	149.6	77.4	68	57.2	72.2	102	75.9	146.9	8152.83	8092.58	4183.34	3679.43	3094.01	3905.78	5514.81	4102.21	7945.32
[K].SLITGPSKLSR.[G]	1xBiotin [K8]	1	O75376	O75376 [1405-1415]	O75376 1xBiotin [K1412]	Nuclear receptor corepressor 1 OS=Homo sapiens OX=9606 GN=NCOR1 PE=1 SV=2	1	1384.76	2	692.884	17	41.89	2.087	1.17	1.784	116.7	128.7	227.9	7.9	109.2	85.9	84	11.9	127.7	43024	47440.5	83994.1	2895.64	40246	31670.6	30956.9	4395.14	47077.3
[R].ERVTPPEGYEVVTVFPK.[-]	1xBiotin [K17]	6	O00151	O00151 [313-329]	O00151 1xBiotin [K329]	PDZ and LIM domain protein 1 OS=Homo sapiens OX=9606 GN=PDLIM1 PE=1 SV=4	1	2173.1	2	1087.05	7	54.3	2.086	2.396	0.971	144.4	151.7	49.5	55.5	85.4	23.7	133	156.2	100.6	13462	14136.9	4611.62	5175.13	7962.11	2210.23	12397.1	14558.7	9381.96
[K].VTQQGLKMVVPGLDGAQIPR.[D]	1xBiotin [K7]; 1xOxidation [M8]	84	P49327	P49327 [1152-1171]	P49327 1xBiotin [K1158]	Fatty acid synthase OS=Homo sapiens OX=9606 GN=FASN PE=1 SV=3	1	2349.24	2	1175.12	69	51.34	2.085	1.763	1.183	187	162.6	32.7	83.4	78	16.7	144.8	137.4	57.3	1.2051e+06	1.04775e+06	211007	537796	502606	107690	933493	885897	369375
[R].TPKILEPTAFQEPPPKPSRPK.[Y]	1xBiotin [K3]	19	Q14289	Q14289 [701-721]	Q14289 1xBiotin [K703]	Protein-tyrosine kinase 2-beta OS=Homo sapiens OX=9606 GN=PTK2B PE=1 SV=2	1	2584.4	3	862.136	31	41.42	2.075	1.414	1.405	184.4	135.6	57.8	63.4	88.9	62.4	85.4	125.7	96.5	69806.9	51315.3	21870.7	23995.2	33638.9	23632.2	32330.2	47571.1	36514.4
[K].SSMPQKFIGEK.[R]	1xBiotin [K6]; 1xOxidation [M3]	7	Q9UKT9	Q9UKT9 [268-278]	Q9UKT9 1xBiotin [K273]	Zinc finger protein Aiolos OS=Homo sapiens OX=9606 GN=IKZF3 PE=1 SV=2	1	1493.71	2	747.36	35	37.01	2.07	2.256	0.918	79.7	139.8	125.6	60.6	60.7	61.7	66.8	168.5	136.8	39854.6	69907.6	62796.6	30306.5	30339.4	30865.3	33390.4	84255.3	68438.4
[K].AKVDLKPLLSSLSANK.[E]	1xBiotin [K2]	6	Q9NRA8	Q9NRA8 [405-420]	Q9NRA8 1xBiotin [K406]	Eukaryotic translation initiation factor 4E transporter OS=Homo sapiens OX=9606 GN=EIF4ENIF1 PE=1 SV=2	1	1910.08	3	637.364	33	53.5	2.067	1.967	0.823	227.9	103.6	22.6	110.3	29.5	27.1	216.9	134.7	27.5	35727.5	16241.1	3547.5	17286.4	4630.54	4242.14	34007.3	21110.9	4311.64
[K].DIGLPEITPKLER.[L]	1xBiotin [K10]	6	Q15596	Q15596 [756-768]	Q15596 1xBiotin [K765]	Nuclear receptor coactivator 2 OS=Homo sapiens OX=9606 GN=NCOA2 PE=1 SV=2	1	1706.91	2	853.961	23	54.89	2.066	2.006	1.105	185.6	134.7	50.8	60.8	89.8	38.5	122	126.5	91.2	13820	10030.3	3780.65	4525.59	6688.04	2867.2	9080.22	9420.07	6789.17
[K].QVSQQPKGIMGMFASK.[A]	1xBiotin [K7]	29	Q15054	Q15054 [184-199]	Q15054 1xBiotin [K190]	DNA polymerase delta subunit 3 OS=Homo sapiens OX=9606 GN=POLD3 PE=1 SV=2	1	1962.96	2	981.983	42	53.25	2.065	1.64	1.321	160.4	149.4	70.6	77.7	69	47	113.1	114.4	98.4	116450	108471	51293.7	56402.4	50070	34135	82122.6	83095.9	71419.8
[K].KHVNPVQALSEFK.[A]	1xBiotin [K1]	19	P35221	P35221 [889-901]	P35221 1xBiotin [K889]	Catenin alpha-1 OS=Homo sapiens OX=9606 GN=CTNNA1 PE=1 SV=1	1	1722.9	2	861.954	41	47	2.063	1.861	1.183	156.9	152.4	60.8	76.1	66.7	35.9	124.1	132.7	94.5	113487	110204	43976.4	55006.7	48223.6	25991.3	89752	95963.5	68357.4
[K].QDAFANFANFSK.[-]	1xBiotin [K12]	1	Q14677	Q14677 [614-625]	Q14677 1xBiotin [K625]	Clathrin interactor 1 OS=Homo sapiens OX=9606 GN=CLINT1 PE=1 SV=1	0	1585.71	2	793.359	1	57.58	2.063	1.919	1.122	128.8	125.3	113.5	58.2	66.1	55	74.7	166.8	111.6	7161.96	6965.17	6308.25	3234.4	3672.96	3058.01	4152.33	9272.31	6206.03
[K].VIPELNGKLTGMAFR.[V]	1xBiotin [K8]; 1xOxidation [M12]	2	P04406	P04406 [220-234]	P04406 1xBiotin [K227]	Glyceraldehyde-3-phosphate dehydrogenase OS=Homo sapiens OX=9606 GN=GAPDH PE=1 SV=3	1	1887.98	2	944.495	1	52.74	2.053	1.473	1.205	193.2	95.7	97.3	35.1	94.1	89.7	82.8	160.4	51.7	10855.8	5378.82	5464.73	1970.82	5286.67	5037.06	4651.12	9011.33	2902.9
[R].KPFNFLPMQINTNKSK.[D]	1xBiotin [K14]	4	Q15154	Q15154 [139-154]	Q15154 1xBiotin [K152]	Pericentriolar material 1 protein OS=Homo sapiens OX=9606 GN=PCM1 PE=1 SV=5	1	2133.1	3	711.704	10	50.66	2.049	1.399	0.95	68.9	181.3	71.4	66.8	33.6	58.9	296.8	75.1	47.1	4365.17	11486.5	4521.69	4233.36	2130.74	3733.65	18797.1	4758.74	2980.94
[R].VVLKMQFLDEMK.[G]	1xBiotin [K4]	4	Q9NZ71	Q9NZ71 [656-667]	Q9NZ71 1xBiotin [K659]	Regulator of telomere elongation helicase 1 OS=Homo sapiens OX=9606 GN=RTEL1 PE=1 SV=2	1	1706.87	2	853.938	44	59.38	2.048	1.596	1.283	218.7	134.7	60.6	65.8	35.8	81.9	113.3	105	84.2	13136.6	8091.9	3638.92	3950.95	2149.96	4919.88	6802.03	6306.02	5058.88
[R].SAESQAVTELPKVVVHHVTVSPLR.[T]	1xBiotin [K12]	1	P15822	P15822 [551-574]	P15822 1xBiotin [K562]	Zinc finger protein 40 OS=Homo sapiens OX=9606 GN=HIVEP1 PE=1 SV=3	1	2809.5	4	703.13	17	52.05	2.047	2.821	0.889	153.8	108.3	83.2	43.2	40.7	99.3	130.7	121.8	119.1	6395.77	4503.24	3459.95	1795.83	1690.62	4128.46	5433.41	5066.51	4953.14
[R].TLQKQSVVYGGK.[S]	1xBiotin [K4]	3	Q8WWY3	Q8WWY3 [427-438]	Q8WWY3 1xBiotin [K430]	U4/U6 small nuclear ribonucleoprotein Prp31 OS=Homo sapiens OX=9606 GN=PRPF31 PE=1 SV=2	1	1533.81	2	767.408	19	37.59	2.034	2.107	0.966	82.8	176.6	77.1	61.6	79.3	37.9	139.1	79.8	165.7	5293.09	11283.4	4924.25	3937.96	5070.17	2421.01	8891.19	5100.15	10589.4
[R].LTTPVFGKGVAYDVPNPVFLEQK.[K]	1xBiotin [K8]	2	Q16850	Q16850 [134-156]	Q16850 1xBiotin [K141]	Lanosterol 14-alpha demethylase OS=Homo sapiens OX=9606 GN=CYP51A1 PE=1 SV=3	1	2745.43	3	915.816	25	60.38	2.027	1.463	1.154	182.4	91.9	95.9	42	90	87.9	165.4	83.1	61.5	9918.96	4996.89	5213.03	2284.49	4892.82	4777.1	8995.56	4518.35	3342.33
[K].ATSTSDMLLKLAR.[T]	1xBiotin [K10]	1	Q9NW64	Q9NW64 [140-152]	Q9NW64 1xBiotin [K149]	Pre-mRNA-splicing factor RBM22 OS=Homo sapiens OX=9606 GN=RBM22 PE=1 SV=1	1	1632.84	2	816.925	104	53.42	2.025	1.277	1.606	201	148.7	83.2	27.6	101.2	73.4	43.2	129.2	92.6	18828.3	13931.5	7795.33	2581.82	9478.77	6880.3	4044.56	12108	8672.06
[R].NWDFNLKVEAAK.[I]	1xBiotin [K7]	8	P42331	P42331 [8-19]	P42331 1xBiotin [K14]	Rho GTPase-activating protein 25 OS=Homo sapiens OX=9606 GN=ARHGAP25 PE=1 SV=2	1	1660.82	2	830.911	51	53	2.024	4.817	0.436	171.6	12.8	71.2	84.7	8.5	33.9	163.3	202	151.9	37882.2	2822.69	15731.4	18714	1880.12	7487.03	36065.3	44602.6	33549.1
[K].EAGGGGVGGPGAKSAAQAAAQTNSNAAGK.[Q]	1xBiotin [K13]	2	Q8NC51	Q8NC51 [40-68]	Q8NC51 1xBiotin [K52]	Plasminogen activator inhibitor 1 RNA-binding protein OS=Homo sapiens OX=9606 GN=SERBP1 PE=1 SV=2	1	2681.27	3	894.428	23	34.79	2.013	1.651	0.819	65.1	103.7	120.8	32.3	33.3	177.2	187.7	53.4	126.6	4990.42	7948.92	9258.41	2479.57	2550.61	13585.6	14386.6	4092.57	9703.16
[K].APFVSKSSMAPSQPEESDVFLR.[A]	1xBiotin [K6]	6	Q6ZSR9	Q6ZSR9 [146-167]	Q6ZSR9 1xBiotin [K151]	Uncharacterized protein FLJ45252 OS=Homo sapiens OX=9606 PE=2 SV=2	1	2635.25	3	879.09	43	52.71	2.011	10.377	0.262	20.2	183.9	27.3	13.6	12.2	30.3	314.1	221.5	77	2801.18	25507.2	3786.79	1883.48	1694.24	4197.62	43559.8	30712.5	10675.8
[R].EALENANTNTEVLKNMGYAAK.[A]	1xBiotin [K14]	5	Q9H444	Q9H444 [94-114]	Q9H444 1xBiotin [K107]	Charged multivesicular body protein 4b OS=Homo sapiens OX=9606 GN=CHMP4B PE=1 SV=1	1	2507.19	2	1254.1	6	47.17	2.009	0.604	3.795	237	78.4	179.6	66.5	118	71.7	43.2	43.3	62.5	15119.5	4999.45	11457.9	4238.97	7524.41	4571.31	2753.09	2761.8	3984.37
[K].QQGVLALRPYLQKQPQPSPAEGR.[A]	1xBiotin [K13]	3	P56192	P56192 [192-214]	P56192 1xBiotin [K204]	Methionine--tRNA ligase, cytoplasmic OS=Homo sapiens OX=9606 GN=MARS1 PE=1 SV=2	1	2787.47	3	929.829	25	46.83	2.004	1.955	1.025	159.4	178.3	8.5	89	76.7	10.1	173.9	140.8	63.4	40701.7	45534.8	2159.66	22720.8	19600.9	2569.18	44422	35958.1	16181
[R].IKVHAAADK.[H]	1xBiotin [K2]	1	O60563	O60563 [484-492]	O60563 1xBiotin [K485]	Cyclin-T1 OS=Homo sapiens OX=9606 GN=CCNT1 PE=1 SV=1	1	1178.64	2	589.822	23	22.97	2	0.641	3.131	127	187.8	172.2	78.3	85.8	93.9	55	61.1	38.9	6876.17	10165.2	9320.09	4236.16	4642.47	5081.85	2976.33	3307.95	2105.35
[K].SIPNGKGSSPLPTATTPKPLIPTEASIR.[V]	1xBiotin [K6]	24	Q9BUK6	Q9BUK6 [135-162]	Q9BUK6 1xBiotin [K140]	Protein misato homolog 1 OS=Homo sapiens OX=9606 GN=MSTO1 PE=1 SV=1	1	3056.64	3	1019.55	46	47.03	1.999	2.431	0.822	133.3	159.3	33.5	88.7	66.7	12.1	189.6	162.2	54.8	141611	169220	35550.2	94192.2	70841.1	12802.5	201372	172249	58163.5
[R].LKLLQNAQPPMVTNTAR.[T]	1xBiotin [K2]	1	Q6PIW4	Q6PIW4 [182-198]	Q6PIW4 1xBiotin [K183]	Fidgetin-like protein 1 OS=Homo sapiens OX=9606 GN=FIGNL1 PE=1 SV=2	1	2121.13	2	1061.07	28	47.5	1.992	1.596	1.552	171.7	117.4	116	41	123.8	58.9	65.4	110.6	95.2	7544.52	5157.29	5096.82	1800.96	5440.02	2588.82	2874.22	4859.62	4183.34
[K].TFVNITPAEVGVLVGKDR.[S]	1xBiotin [K16]	11	P07737	P07737 [39-56]	P07737 1xBiotin [K54]	Profilin-1 OS=Homo sapiens OX=9606 GN=PFN1 PE=1 SV=2	1	2141.14	2	1071.07	35	60	1.992	6.596	0.732	234.4	31.5	36.3	39	15.8	24.4	320.3	160.7	37.6	32523.6	4377.24	5043.75	5413.3	2197.43	3380.74	44447.4	22300.2	5211.21
[R].GKEDALVTKNLVPGESVYGEK.[R]	1xBiotin [K9]	9	P22087	P22087 [101-121]	P22087 1xBiotin [K109]	rRNA 2'-O-methyltransferase fibrillarin OS=Homo sapiens OX=9606 GN=FBL PE=1 SV=2	2	2459.25	3	820.421	31	46.09	1.99	1.677	1.162	132.4	149.1	92	15.1	104.5	66.6	128.3	111.6	100.3	29628.7	33362.7	20589.1	3386.36	23368.2	14888.4	28713.1	24968	22438.4
[K].EVPNYKLITPAVVSER.[L]	1xBiotin [K6]	19	P62851	P62851 [61-76]	P62851 1xBiotin [K66]	40S ribosomal protein S25 OS=Homo sapiens OX=9606 GN=RPS25 PE=1 SV=1	1	2041.08	2	1021.04	54	51.74	1.989	1.196	1.442	143.4	164.2	103.5	75.7	72.1	66.9	113.8	80	80.3	69300	79336.1	50032.1	36570.1	34838.4	32316.5	55005.9	38652.2	38820.1
[R].SAQPLPLKIEELALAK.[G]	1xBiotin [K8]	1	Q9UKV3	Q9UKV3 [525-540]	Q9UKV3 1xBiotin [K532]	Apoptotic chromatin condensation inducer in the nucleus OS=Homo sapiens OX=9606 GN=ACIN1 PE=1 SV=2	1	1947.1	2	974.053	13	62.7	1.986	2.197	0.968	199.8	101.3	86.2	51	102.8	40.2	112.1	117.4	89.1	9604.96	4867.78	4144.74	2451.65	4942.56	1932.41	5386.38	5643.64	4281.41
[R].HVTDGLLKGTDAAQAAQYMAMEK.[A]	1xBiotin [K8]	1	Q5T5P2	Q5T5P2 [820-842]	Q5T5P2 1xBiotin [K827]	Sickle tail protein homolog OS=Homo sapiens OX=9606 GN=KIAA1217 PE=1 SV=2	1	2675.26	3	892.427	28	50.9	1.985	1.109	1.583	220.5	88.2	108	111.1	54.1	50.2	55.7	107.1	105	7660.74	3064.84	3751.17	3859.48	1880.8	1745.48	1935.56	3720.62	3648.98
[K].QINYGKNTIAYDR.[Y]	1xBiotin [K6]	2	Q14493	Q14493 [141-153]	Q14493 1xBiotin [K146]	Histone RNA hairpin-binding protein OS=Homo sapiens OX=9606 GN=SLBP PE=1 SV=1	1	1781.86	2	891.435	61	40.45	1.975	0.835	3.756	252.7	52.4	202.4	36.1	127.9	64.6	53.9	46.7	63.4	17257.1	3576.4	13826.1	2465.6	8738.52	4410.69	3681.03	3188.01	4330.02
[K].TLTGKTITLEVEPSDTIENVK.[A]	1xBiotin [K5]	9	P62979	P62979 [7-27]	P62979 1xBiotin [K11]	Ubiquitin-40S ribosomal protein S27a OS=Homo sapiens OX=9606 GN=RPS27A PE=1 SV=2	1	2514.3	3	838.772	44	52.16	1.966	0.743	2.452	524	39.5	35.5	20.1	143.1	19.7	16.1	14.7	87.4	71194.8	5360.76	4820.44	2727.28	19436.7	2682.5	2186.61	1992.98	11870
[K].FGTINIVHPKLGSYTK.[I]	1xBiotin [K10]	13	Q9Y617	Q9Y617 [118-133]	Q9Y617 1xBiotin [K127]	Phosphoserine aminotransferase OS=Homo sapiens OX=9606 GN=PSAT1 PE=1 SV=2	1	2001.06	2	1001.03	43	46.51	1.959	2.13	0.971	156.7	140.2	44	80	67.6	26.2	161.4	143.9	79.9	117705	105267	33063.4	60078.9	50729.3	19700.5	121229	108074	59988.7
[R].KAPDPQPPPR.[K]	1xBiotin [K1]	6	Q5JSZ5	Q5JSZ5 [447-456]	Q5JSZ5 1xBiotin [K447]	Protein PRRC2B OS=Homo sapiens OX=9606 GN=PRRC2B PE=1 SV=2	1	1328.68	2	664.843	24	27.76	1.958	1.084	1.168	101.1	180	102.8	91.9	50.5	81.2	44.5	88	160	8646.27	15400.8	8796.65	7866.52	4317.19	6950.88	3806.14	7533.61	13686.9
[K].LTPLILKPFGNSISR.[Y]	1xBiotin [K7]	23	Q14739	Q14739 [117-131]	Q14739 1xBiotin [K123]	Delta(14)-sterol reductase LBR OS=Homo sapiens OX=9606 GN=LBR PE=1 SV=2	0	1882.06	3	628.025	36	59.51	1.951	2.642	0.707	132.1	135.8	38.3	73.9	67.7	15.5	192	178.9	65.9	116099	119300	33670.5	64920.9	59499.8	13629.7	168694	157184	57887
[K].QLIHQQLSKMDVHGR.[I]	1xBiotin [K9]	3	Q8TAP6	Q8TAP6 [13-27]	Q8TAP6 1xBiotin [K21]	Centrosomal protein of 76 kDa OS=Homo sapiens OX=9606 GN=CEP76 PE=1 SV=1	1	2016.03	3	672.68	33	36.49	1.946	0.631	1.976	190.3	75.2	183.3	80.3	83	97.8	52.4	41.3	96.3	9837.16	3889.66	9476.66	4151.66	4291.87	5056.1	2708.72	2136.67	4978.34
[K].EAVTGNGIGGKMK.[I]	1xBiotin [K]	2	O00257	O00257 [239-251]	O00257 1xBiotin [K]	E3 SUMO-protein ligase CBX4 OS=Homo sapiens OX=9606 GN=CBX4 PE=1 SV=3	1	1487.73	2	744.371	12	36.43	1.945	1.507	2.393	187.1	58.1	229.4	46	117.9	38.4	69.4	57.9	95.8	10646.2	3304.08	13052.7	2619.46	6712.3	2186.65	3946.75	3296.47	5453.44
[R].EDQCSYKWWQK.[Y]	1xBiotin [K7]; 1xCarbamidomethyl [C4]	21	Q96SW2	Q96SW2 [216-226]	Q96SW2 1xBiotin [K222]	Protein cereblon OS=Homo sapiens OX=9606 GN=CRBN PE=1 SV=1	1	1783.76	2	892.382	59	47.36	1.94	0.858	2.228	179.7	133.2	144.1	71.7	88.1	74.3	59.8	73.4	75.6	1.24821e+06	925240	1.00068e+06	497588	612084	515887	415206	509858	525276
[R].SKTADVTSLFGGEDTSR.[S]	1xBiotin [K2]	8	O00443	O00443 [612-628]	O00443 1xBiotin [K613]	Phosphatidylinositol 4-phosphate 3-kinase C2 domain-containing subunit alpha OS=Homo sapiens OX=9606 GN=PIK3C2A PE=1 SV=2	1	1996.93	2	998.968	52	50.15	1.937	0.385	5.462	192	191	97.3	99.1	46.3	98.9	32.9	17.8	124.6	19403.1	19298.5	9829.93	10017	4676.88	9995.33	3328.69	1799.58	12589.4
[R].VPKGAAPGSQTGK.[K]	1xBiotin [K3]	3	Q92610	Q92610 [469-481]	Q92610 1xBiotin [K471]	Zinc finger protein 592 OS=Homo sapiens OX=9606 GN=ZNF592 PE=1 SV=2	1	1423.74	2	712.372	16	25.78	1.935	0.701	2.759	134.3	154.4	186.3	60	79.8	116.8	68.3	44.1	55.9	5337.97	6135.95	7406.62	2385.98	3171.53	4644.74	2715.35	1754.41	2223.69
[M].SSGNAKIGHPAPNFK.[A]	1xAcetyl [N-Term]; 1xBiotin [K6]	3	Q06830	Q06830 [2-16]	Q06830 1xAcetyl [N-Term]; 1xBiotin [K7]	Peroxiredoxin-1 OS=Homo sapiens OX=9606 GN=PRDX1 PE=1 SV=1	1	1792.88	2	896.945	30	37.53	1.935	1.061	1.819	200.3	124	66.7	32.1	172.9	64.1	68	36.6	135.2	15318.8	9484.77	5099.45	2451.02	13223.7	4902.5	5199.88	2802.69	10342.5
[R].SDSKFAYTGTEMR.[T]	1xBiotin [K4]	4	P46736	P46736 [48-60]	P46736 1xBiotin [K51]	Lys-63-specific deubiquitinase BRCC36 OS=Homo sapiens OX=9606 GN=BRCC3 PE=1 SV=2	1	1718.75	2	859.88	15	42.24	1.935	1.548	1.309	117	119	98.8	57.8	51.1	85.4	89.4	44.6	236.8	5300.02	5388.85	4474.77	2615.94	2313.11	3867.98	4048.48	2020.36	10725.1
[R].AYFNEKMSILQK.[G]	1xBiotin [K6]	9	Q13206	Q13206 [550-561]	Q13206 1xBiotin [K555]	Probable ATP-dependent RNA helicase DDX10 OS=Homo sapiens OX=9606 GN=DDX10 PE=1 SV=2	1	1697.84	2	849.423	50	52.68	1.932	0.291	6.642	227.9	159.6	91.2	113.5	100.7	47.2	19.6	13.7	126.5	62174.4	43542.6	24894.3	30965.8	27471.8	12885.3	5356.41	3748.18	34509.1
[R].AGAISASGPELQGAGHSKLQVTMPGIK.[V]	1xBiotin [K18]	12	Q09666	Q09666 [226-252]	Q09666 1xBiotin [K243]	Neuroblast differentiation-associated protein AHNAK OS=Homo sapiens OX=9606 GN=AHNAK PE=1 SV=2	1	2831.45	3	944.489	54	47.99	1.927	3.369	0.553	152.7	106.7	15.3	82	55.4	4.9	276.4	169.8	36.7	74515	52062.4	7484.43	40020	27016.6	2409.33	134822	82849.1	17897.4
[R].DRMDKSAVGHEYVAEVEK.[H]	1xBiotin [K5]	15	P14317	P14317 [92-109]	P14317 1xBiotin [K96]	Hematopoietic lineage cell-specific protein OS=Homo sapiens OX=9606 GN=HCLS1 PE=1 SV=3	2	2289.06	3	763.694	42	40.08	1.926	2.278	0.845	106.2	120.6	90.6	102.7	55.1	43.6	125.7	114.7	140.8	102159	115952	87127.9	98719.8	53030.3	41915.2	120829	110317	135405
[K].VMSQNFTNCHTKIR.[H]	1xBiotin [K12]; 1xCarbamidomethyl [C9]	6	Q13283	Q13283 [65-78]	Q13283 1xBiotin [K76]	Ras GTPase-activating protein-binding protein 1 OS=Homo sapiens OX=9606 GN=G3BP1 PE=1 SV=1	1	1961.91	3	654.643	37	35.22	1.923	1.401	1.598	114.7	204.7	100.8	59.6	41.5	119.1	113	63.1	83.5	9757.52	17417.3	8578.79	5073.54	3535.36	10133.2	9613.95	5367.25	7106.28
[K].ISKFGFAIGSQTTK.[K]	1xBiotin [K3]	9	Q8WW12	Q8WW12 [68-81]	Q8WW12 1xBiotin [K70]	PEST proteolytic signal-containing nuclear protein OS=Homo sapiens OX=9606 GN=PCNP PE=1 SV=2	1	1710.89	2	855.948	51	51.78	1.922	1.28	1.384	134.9	173	128.2	76.4	84.6	66.7	13.4	125	97.7	42275.8	54201.7	40165.6	23919.5	26518.2	20898.5	4189.68	39164.8	30620.2
[K].LLPGKGTTGTQLNGR.[Q]	1xBiotin [K5]	6	Q9BX40	Q9BX40 [174-188]	Q9BX40 1xBiotin [K178]	Protein LSM14 homolog B OS=Homo sapiens OX=9606 GN=LSM14B PE=1 SV=1	1	1738.93	2	869.967	12	39.43	1.918	1.365	1.405	80.4	82.6	224.2	57.9	116.9	41.3	48.3	88.7	159.6	3543.14	3639.05	9880.22	2551.07	5151.02	1819	2128.22	3910.37	7032.41
[K].FAGGLHFSGPKVEGGVK.[G]	1xBiotin [K11]	8	Q09666	Q09666 [5613-5629]	Q09666 1xBiotin [K5623]	Neuroblast differentiation-associated protein AHNAK OS=Homo sapiens OX=9606 GN=AHNAK PE=1 SV=2	1	1912.97	3	638.33	45	42.93	1.918	2.854	0.672	14	150.4	105.9	34.6	65.2	55.2	185.1	131.8	157.7	2199.09	23562.8	16597.4	5422.51	10209.1	8654.95	28999	20646.3	24701
[R].SISQQKSGVSITIDDPVR.[T]	1xBiotin [K6]	12	Q9UKV3	Q9UKV3 [981-998]	Q9UKV3 1xBiotin [K986]	Apoptotic chromatin condensation inducer in the nucleus OS=Homo sapiens OX=9606 GN=ACIN1 PE=1 SV=2	1	2156.1	2	1078.56	98	46.1	1.916	2.016	0.95	165.9	114.3	74.9	59.6	98.7	37	120.3	95.2	134	48319.4	33274.7	21820.4	17370.2	28754.8	10769.5	35017.6	27733.5	39024.7
[K].AKSSVPASDDAYPEIEK.[F]	1xBiotin [K2]	3	O95997	O95997 [100-116]	O95997 1xBiotin [K101]	Securin OS=Homo sapiens OX=9606 GN=PTTG1 PE=1 SV=1	1	2032.95	2	1016.98	8	38.45	1.912	1.522	1.271	139.6	87.4	79.8	34.6	249.9	45.7	52.7	100.6	109.9	7684.21	4811.39	4390.32	1904.67	13754.5	2516.15	2898.33	5535.89	6047.53
[K].APEPHVEEDDDDELDSKLNYKPPPQK.[S]	1xBiotin [K]	23	P52566	P52566 [5-30]	P52566 1xBiotin [K]	Rho GDP-dissociation inhibitor 2 OS=Homo sapiens OX=9606 GN=ARHGDIB PE=1 SV=3	1	3231.48	4	808.625	49	42.07	1.908	2.456	0.777	121.2	139.8	49.3	113.6	63.5	16.4	160.5	156	79.7	131866	152123	53649.8	123610	69113	17884.9	174592	169730	86707.7
[K].EILKLDSNPSK.[G]	1xBiotin [K4]	1	O75626	O75626 [252-262]	O75626 1xBiotin [K255]	PR domain zinc finger protein 1 OS=Homo sapiens OX=9606 GN=PRDM1 PE=1 SV=2	1	1469.77	2	735.388	21	40.9	1.906	0.949	1.456	167	48.3	187.1	78.8	68.2	98.2	74.8	49.1	128.5	8769.75	2536.26	9826.5	4139.87	3580.69	5154.42	3927.99	2579.71	6747.72
[R].VLNNFISNQKMDFK.[E]	1xBiotin [K10]; 1xOxidation [M11]	1	P46013	P46013 [736-749]	P46013 1xBiotin [K745]	Proliferation marker protein Ki-67 OS=Homo sapiens OX=9606 GN=MKI67 PE=1 SV=2	1	1939.94	2	970.474	21	48.53	1.905	0.787	1.664	310.1	71.3	68.4	79.2	134.2	35.9	41.1	97.5	62.3	20761.8	4775.22	4578.12	5302.65	8986.22	2402.76	2751.35	6525.97	4174.46
[K].LKSMDLSEYIIR.[G]	1xBiotin [K2]	5	Q9H0A0	Q9H0A0 [955-966]	Q9H0A0 1xBiotin [K956]	RNA cytidine acetyltransferase OS=Homo sapiens OX=9606 GN=NAT10 PE=1 SV=2	1	1693.87	2	847.435	43	56.11	1.903	2.596	1.55	242.1	107	54.7	56.2	49.2	58.1	150.9	146.3	35.3	20622.9	9113	4662.91	4788.19	4193.55	4952.53	12855.5	12465.1	3007.93
[R].KPIDYTVLDDVGHGVK.[W]	1xBiotin [K1]	20	Q8IZP0	Q8IZP0 [139-154]	Q8IZP0 1xBiotin [K139]	Abl interactor 1 OS=Homo sapiens OX=9606 GN=ABI1 PE=1 SV=4	0	1982.01	3	661.34	57	47.71	1.899	1.596	1.155	151.3	149	61.7	97.6	77.2	32.5	131	123.2	76.4	301103	296620	122824	194255	153609	64681.6	260763	245179	152076
[K].GKLDVQFSGLTKGDAVR.[D]	1xBiotin [K12]	32	P21333	P21333 [905-921]	P21333 1xBiotin [K916]	Filamin-A OS=Homo sapiens OX=9606 GN=FLNA PE=1 SV=4	2	2017.05	2	1009.03	79	45.4	1.898	2.448	0.719	122.7	127.3	52.7	74.1	64.7	25.2	177	158.3	98.1	1.64785e+06	1.70933e+06	708204	995445	868406	338814	2.37766e+06	2.12582e+06	1.31732e+06
[K].DGPKGIFLGDQWR.[D]	1xBiotin [K4]	4	Q14671	Q14671 [161-173]	Q14671 1xBiotin [K164]	Pumilio homolog 1 OS=Homo sapiens OX=9606 GN=PUM1 PE=1 SV=3	1	1714.84	2	857.92	34	55.77	1.89	0.604	2.172	193.1	192.2	70.5	102.2	86.1	53.7	135.5	34.2	32.5	11068.9	11013.7	4042.46	5857.86	4936.22	3080.32	7766.14	1957.94	1861.18
[K].DNNLLGKFELTGIPPAPR.[G]	1xBiotin [K7]	3	P11142	P11142 [452-469]	P11142 1xBiotin [K458]	Heat shock cognate 71 kDa protein OS=Homo sapiens OX=9606 GN=HSPA8 PE=1 SV=1	1	2178.14	2	1089.57	44	61.13	1.889	1.539	1.671	400.2	62.4	84.4	61.3	33	48.4	37.3	94.4	78.6	23279	3628.45	4906.69	3566.24	1921.27	2815.66	2171.14	5489.29	4575.05
[R].ELVDLKIIWNK.[T]	1xBiotin [K6]	5	O14562	O14562 [84-94]	O14562 1xBiotin [K89]	Ubiquitin domain-containing protein UBFD1 OS=Homo sapiens OX=9606 GN=UBFD1 PE=1 SV=2	1	1596.88	2	798.945	46	59.6	1.888	4.216	0.895	194.8	82.9	46.3	43.9	46.1	39	217.6	185.1	44.1	19390.7	8250.58	4609.38	4370.69	4585.23	3884.86	21661.1	18426.2	4392.69
[R].ALVDQKSSVIK.[H]	1xBiotin [K6]	2	Q8WXG6	Q8WXG6 [909-919]	Q8WXG6 1xBiotin [K914]	MAP kinase-activating death domain protein OS=Homo sapiens OX=9606 GN=MADD PE=1 SV=2	1	1413.78	2	707.393	19	40.43	1.884	2.405	0.907	100.7	80.9	159.5	47.3	53.4	69.8	89.2	128.5	170.7	5444.52	4373.65	8621.39	2559.11	2889.45	3771.64	4821.46	6948.94	9230.02
[R].GVTQFGNKYIQQTKPLTLER.[T]	1xBiotin [K8]	4	O43809	O43809 [16-35]	O43809 1xBiotin [K23]	Cleavage and polyadenylation specificity factor subunit 5 OS=Homo sapiens OX=9606 GN=NUDT21 PE=1 SV=1	1	2547.34	3	849.784	23	46.89	1.877	1.408	0.992	98.1	35.7	102.4	44.4	51.6	54.5	404.6	36	72.6	5253.52	1914.96	5485.2	2380.96	2764.73	2922.57	21675.1	1930.95	3892.16
[K].GLPKVYWVEESTAR.[K]	1xBiotin [K4]	3	P42356	P42356 [106-119]	P42356 1xBiotin [K109]	Phosphatidylinositol 4-kinase alpha OS=Homo sapiens OX=9606 GN=PI4KA PE=1 SV=4	1	1860.93	2	930.969	16	53.53	1.873	1.445	1.265	253.6	69.5	81.4	37.1	129.7	69	105.1	54.9	99.7	12296.5	3369.23	3944.34	1798.79	6287.46	3344.12	5094.39	2663.7	4833.8
[R].KFADTTVQSDMK.[H]	1xBiotin [K1]	6	P17066	P17066 [79-90]	P17066 1xBiotin [K79]	Heat shock 70 kDa protein 6 OS=Homo sapiens OX=9606 GN=HSPA6 PE=1 SV=2	1	1596.74	2	798.873	56	37.42	1.869	0.758	2.465	114.1	120.1	184.2	40.7	64.2	191.2	41.2	48.7	95.7	7639.26	8040.72	12332.5	2724.16	4301.32	12803.2	2755.77	3261.31	6408.38
[K].SSYKSILPYPVSPK.[Q]	1xBiotin [K4]	40	Q8IWI9	Q8IWI9 [913-926]	Q8IWI9 1xBiotin [K916]	MAX gene-associated protein OS=Homo sapiens OX=9606 GN=MGA PE=1 SV=4	1	1791.93	2	896.471	58	50.89	1.869	1.013	1.844	159.7	153.2	116.8	86	82	60	75.5	83.7	83.1	954846	916182	698215	514164	490271	358430	451345	500511	496742
[K].AQYKSLIGVEYKPVSATGAEDKDK.[K]	1xBiotin [K4]	21	P07814	P07814 [940-963]	P07814 1xBiotin [K943]	Bifunctional glutamate/proline--tRNA ligase OS=Homo sapiens OX=9606 GN=EPRS1 PE=1 SV=5	2	2823.42	4	706.612	52	42.54	1.863	2.693	0.702	129.1	113.2	48.3	76.1	57.1	25.9	183.9	153.6	112.8	538930	472637	201570	317511	238161	108177	767551	641274	470655
[K].VLGKNMDAIIVDSEK.[T]	1xBiotin [K4]	12	Q14683	Q14683 [537-551]	Q14683 1xBiotin [K540]	Structural maintenance of chromosomes protein 1A OS=Homo sapiens OX=9606 GN=SMC1A PE=1 SV=2	1	1857.94	2	929.476	58	51.25	1.863	1.499	1.243	164.5	148.6	98.8	61.8	88.3	78.2	4.4	123.2	132.3	65673.8	59340.1	39439.4	24683.8	35250	31220.9	1765.67	49197.8	52829
[R].LKELINISK.[K]	1xBiotin [K2]	8	P24928	P24928 [1124-1132]	P24928 1xBiotin [K1125]	DNA-directed RNA polymerase II subunit RPB1 OS=Homo sapiens OX=9606 GN=POLR2A PE=1 SV=2	1	1283.74	2	642.374	28	46.02	1.856	0.714	2.543	127.5	157.2	171.5	68.6	84.7	106	61.8	47	75.7	14449.7	17818.5	19442.7	7773.8	9598.83	12019.1	7005.62	5324.79	8585.25
[K].SVPSAKVSLK.[E]	1xBiotin [K6]	2	O60563	O60563 [381-390]	O60563 1xBiotin [K386]	Cyclin-T1 OS=Homo sapiens OX=9606 GN=CCNT1 PE=1 SV=1	1	1241.69	2	621.35	17	37.57	1.855	0.649	2.861	40.8	164.3	286.9	154.6	52	41.6	34	25.5	100.3	4246.94	17102.1	29864.7	16095.3	5415.1	4332.7	3538.05	2652.25	10440.1
[R].MKALDAIR.[T]	1xBiotin [K2]	1	Q9BWL3	Q9BWL3 [104-111]	Q9BWL3 1xBiotin [K105]	Protein C1orf43 OS=Homo sapiens OX=9606 GN=C1orf43 PE=2 SV=1	1	1143.6	2	572.304	3	42.08	1.854	0.99	1.376	87.2	119.8	126	64.6	45.9	209	114.9	45.5	87.1	3798.37	5220.09	5488.91	2816.16	2000.71	9104.44	5006.52	1980.25	3793.99
[K].INELPTEETEIMIVQAKGR.[G]	1xBiotin [K17]	1	O60885	O60885 [161-179]	O60885 1xBiotin [K177]	Bromodomain-containing protein 4 OS=Homo sapiens OX=9606 GN=BRD4 PE=1 SV=2	1	2397.22	3	799.743	19	56.38	1.853	0.892	2.027	126.5	303.2	61.6	62.9	96.4	68.3	56.1	62.7	62.4	5798.24	13895.9	2824.22	2881.21	4416.73	3129.6	2570.26	2874.58	2860.08
[K].THISKGTLGK.[F]	1xBiotin [K5]	1	P12956	P12956 [566-575]	P12956 1xBiotin [K570]	X-ray repair cross-complementing protein 6 OS=Homo sapiens OX=9606 GN=XRCC6 PE=1 SV=2	1	1267.68	3	423.232	17	30.68	1.852	0.755	2.266	99.8	142.5	171	174.7	53.9	74.5	75.5	56.3	51.7	6959.97	9935.11	11922.2	12179.6	3758.29	5196.33	5260.31	3922.47	3602.98
[K].TQTNSSVPAKTIIIQTVPTLMPLAK.[Q]	1xBiotin [K10]	2	P18850	P18850 [192-216]	P18850 1xBiotin [K201]	Cyclic AMP-dependent transcription factor ATF-6 alpha OS=Homo sapiens OX=9606 GN=ATF6 PE=1 SV=3	1	2878.58	2	1439.79	12	64.26	1.852	1.592	0.927	176.9	76.3	91.5	95.5	35.3	77.4	152.1	82.3	112.8	8658.95	3733.31	4480.45	4676.03	1726.69	3787.78	7444.08	4029.36	5523.98
[K].SIVDDKFFK.[L]	1xBiotin [K]	6	O00566	O00566 [198-206]	O00566 1xBiotin [K]	U3 small nucleolar ribonucleoprotein protein MPP10 OS=Homo sapiens OX=9606 GN=MPHOSPH10 PE=1 SV=2	1	1324.66	2	662.834	9	50.45	1.845	1.359	0.858	91.3	75.9	137.6	49.5	32.2	195.7	160.3	43.8	113.7	5389.01	4477.98	8123.24	2921.24	1902.31	11551.7	9464.54	2584.34	6714.18
[K].TEWLDGKHVVFGK.[V]	1xBiotin [K7]	7	P62937	P62937 [119-131]	P62937 1xBiotin [K125]	Peptidyl-prolyl cis-trans isomerase A OS=Homo sapiens OX=9606 GN=PPIA PE=1 SV=2	1	1741.87	3	581.296	25	49.27	1.844	2.435	0.708	117.2	122.5	55.4	61.7	66.4	35.8	212.5	150.3	78.2	19553.7	20431.7	9233.16	10297.5	11077.2	5972.4	35439	25073	13045.4
[K].FVFGSESVKSIFSSEK.[S]	1xBiotin [K9]	3	P49792	P49792 [2514-2529]	P49792 1xBiotin [K2522]	E3 SUMO-protein ligase RanBP2 OS=Homo sapiens OX=9606 GN=RANBP2 PE=1 SV=2	1	2003.98	2	1002.49	61	59.02	1.844	2.863	1.287	274.8	57.3	69.6	61.6	37.7	36.7	213.4	108	41	19272.5	4017.71	4879.29	4319.41	2646.41	2570.7	14969.9	7576.69	2874.81
[R].QQKLLVAGGVPLHPQSPLATK.[E]	1xBiotin [K3]	9	Q9UKV0	Q9UKV0 [407-427]	Q9UKV0 1xBiotin [K409]	Histone deacetylase 9 OS=Homo sapiens OX=9606 GN=HDAC9 PE=1 SV=2	1	2408.35	3	803.455	44	47.52	1.843	1.604	1.661	176.5	185.5	63.5	110.1	56.5	34.5	111.7	90.7	71.1	45349.1	47651.5	16316.2	28289.9	14523.5	8851.87	28685.7	23289.5	18259.4
[K].VNQFFKTMLASK.[S]	1xBiotin [K6]	6	Q92608	Q92608 [1803-1814]	Q92608 1xBiotin [K1808]	Dedicator of cytokinesis protein 2 OS=Homo sapiens OX=9606 GN=DOCK2 PE=1 SV=2	1	1639.83	2	820.42	44	53.43	1.843	0.979	1.242	181.5	164.5	51.9	68.3	98.5	70.1	68.6	50.5	146.1	14261.7	12927.5	4076.01	5363.61	7739.28	5505.55	5389.95	3964.65	11480.7
[K].EAKLQHPDMLVTK.[A]	1xBiotin [K3]	1	Q9H4G0	Q9H4G0 [848-860]	Q9H4G0 1xBiotin [K850]	Band 4.1-like protein 1 OS=Homo sapiens OX=9606 GN=EPB41L1 PE=1 SV=2	1	1735.89	3	579.3	0	38.51	1.841	2.769	0.654	85.3	117.4	79.2	91	42	46.4	179.4	143.2	116.2	18567.8	25535.6	17229.2	19790.6	9127.04	10085.6	39031.7	31157	25272.8
[K].AMHTPKPAVSGEKNIYAFMGTPVQK.[L]	1xBiotin [K13]; 1xOxidation [M19]	1	P46013	P46013 [1537-1561]	P46013 1xBiotin [K1549]	Proliferation marker protein Ki-67 OS=Homo sapiens OX=9606 GN=MKI67 PE=1 SV=2	1	2944.45	4	736.869	14	40.83	1.839	1.688	1.023	73.6	296.4	91.9	68	42.6	50	98.5	71.9	107.3	3555.3	14326.1	4442.66	3284.84	2058.15	2415.86	4759.65	3473.95	5184.28
[K].SNYKMMFVK.[S]	1xBiotin [K4]; 2xOxidation [M5; M6]	8	O00193	O00193 [171-179]	O00193 1xBiotin [K174]	Small acidic protein OS=Homo sapiens OX=9606 GN=SMAP PE=1 SV=1	1	1405.63	2	703.32	15	39.56	1.838	1.375	1.477	147.1	127.3	130.6	71.1	58.8	81.7	97.7	86.2	99.5	40995.5	35474.2	36398.6	19803.4	16393.7	22755.6	27236.8	24019.8	27720.3
[R].KSTTPCMIPVK.[T]	1xBiotin [K1]; 1xCarbamidomethyl [C6]; 1xOxidation [M7]	1	Q9H4I2	Q9H4I2 [6-16]	Q9H4I2 1xBiotin [K6]	Zinc fingers and homeoboxes protein 3 OS=Homo sapiens OX=9606 GN=ZHX3 PE=1 SV=3	1	1503.74	2	752.373	9	34.34	1.838	1.604	1.111	115.2	109.1	122.3	54.4	120.3	62.7	87.3	103.7	125	4787.68	4532.48	5084.24	2262.26	4998.58	2605.15	3627.9	4309.83	5196.78
[M].AAGFKTVEPLEYYR.[R]	1xAcetyl [N-Term]; 1xBiotin [K5]	6	Q96B26	Q96B26 [2-15]	Q96B26 1xAcetyl [N-Term]; 1xBiotin [K6]	Exosome complex component RRP43 OS=Homo sapiens OX=9606 GN=EXOSC8 PE=1 SV=1	1	1911.93	2	956.47	15	59.16	1.836	1.451	1.194	189.8	140.5	58.3	63.7	103.4	40.7	52.1	158.9	92.4	13350	9883.27	4102.09	4480.33	7269.88	2865.24	3665.78	11176.4	6499.53
[K].IPSWQIPVKSPSPSSPAAVNHHSSSDISPVSNESTSSSPGK.[E]	1xBiotin [K9]	7	O75381	O75381 [238-278]	O75381 1xBiotin [K246]	Peroxisomal membrane protein PEX14 OS=Homo sapiens OX=9606 GN=PEX14 PE=1 SV=1	1	4396.12	4	1099.79	25	45.06	1.836	3.507	0.524	123.7	137.1	13	74.7	7.9	13.5	261.9	258.8	9.4	50618.2	56097.9	5311.69	30550.5	3231.33	5519.61	107154	105909	3845.07
[-].MKFNPFVTSDR.[S]	1xBiotin [K2]	1	P61254	P61254 [1-11]	P61254 1xBiotin [K2]	60S ribosomal protein L26 OS=Homo sapiens OX=9606 GN=RPL26 PE=1 SV=1	1	1567.74	2	784.374	7	51.5	1.827	0.876	2.202	264.5	57.1	146.7	31.3	89.8	107.7	42	66.6	94.4	19076.6	4119.65	10577.9	2254.5	6473.19	7765.34	3026.13	4804.28	6805.01
[K].EQIKWSLLR.[-]	1xBiotin [K4]	6	P61923	P61923 [169-177]	P61923 1xBiotin [K172]	Coatomer subunit zeta-1 OS=Homo sapiens OX=9606 GN=COPZ1 PE=1 SV=1	1	1398.76	2	699.882	19	53.2	1.827	1.257	1.221	157.7	149.5	74.2	26.7	115.5	81.8	145.1	27	122.4	28046.2	26580.6	13189.9	4748.69	20534	14546.6	25803.5	4800.54	21761.2
[K].SSPLKITLFLEEDK.[S]	1xBiotin [K5]	4	Q9NQW6	Q9NQW6 [517-530]	Q9NQW6 1xBiotin [K521]	Anillin OS=Homo sapiens OX=9606 GN=ANLN PE=1 SV=2	1	1845.97	2	923.489	18	60.36	1.826	2.585	0.675	229.7	90.3	55.5	65.5	30.4	53.4	154.9	138	82.3	13962.5	5487.66	3375.7	3984.7	1849.16	3244.43	9417.67	8388.01	5004.38
[R].QKQINYGK.[N]	1xBiotin [K2]	9	Q14493	Q14493 [139-146]	Q14493 1xBiotin [K140]	Histone RNA hairpin-binding protein OS=Homo sapiens OX=9606 GN=SLBP PE=1 SV=1	1	1204.61	2	602.811	37	31.03	1.825	0.62	2.819	142.5	162.3	156.5	78.1	85.7	110.7	55.5	48.4	60.1	22738.9	25895.5	24972.9	12458.5	13674.8	17662.2	8859.69	7727.76	9593.06
[R].GWAFKNPDTIEQCR.[R]	1xBiotin [K5]; 1xCarbamidomethyl [C13]	3	Q9Y282	Q9Y282 [170-183]	Q9Y282 1xBiotin [K174]	Endoplasmic reticulum-Golgi intermediate compartment protein 3 OS=Homo sapiens OX=9606 GN=ERGIC3 PE=1 SV=1	1	1947.88	2	974.446	30	48.91	1.823	0.993	1.118	273.4	46.4	82.5	25.5	134.5	75	55.3	133.6	73.8	19072	3239.33	5757.7	1776.84	9382.19	5234.64	3856.89	9316.59	5148.42
[R].QNKYSVLLPTYNER.[E]	1xBiotin [K3]	3	O60762	O60762 [24-37]	O60762 1xBiotin [K26]	Dolichol-phosphate mannosyltransferase subunit 1 OS=Homo sapiens OX=9606 GN=DPM1 PE=1 SV=1	1	1950.97	2	975.991	35	50.32	1.811	0.861	1.053	303.6	59	75.6	32.6	136.5	83.4	59.3	78	71.8	18545.8	3602.99	4619.18	1989.42	8339.82	5097.01	3623.23	4765.33	4388.05
[K].GLKVEENIQK.[Q]	1xBiotin [K3]	3	Q8NFC6	Q8NFC6 [765-774]	Q8NFC6 1xBiotin [K767]	Biorientation of chromosomes in cell division protein 1-like 1 OS=Homo sapiens OX=9606 GN=BOD1L1 PE=1 SV=2	1	1383.73	2	692.369	10	36.72	1.81	1.492	1.217	102.8	103.2	139.3	55.6	57	151.7	93.1	82.9	114.4	8503.65	8540.67	11524.2	4597.17	4719.81	12555.1	7700.04	6858.45	9466.7
[K].IDLKFIDTTSK.[F]	1xBiotin [K4]	4	P39023	P39023 [363-373]	P39023 1xBiotin [K366]	60S ribosomal protein L3 OS=Homo sapiens OX=9606 GN=RPL3 PE=1 SV=2	1	1506.79	2	753.897	48	51.76	1.809	1.473	1.552	70	177.9	154.1	38.7	173.7	43.4	57	70.7	114.6	4690.04	11912.9	10319.8	2592.19	11634.4	2908.32	3818.24	4734.01	7673.83
[R].GYTAKELNVSFINEK.[KR]	1xBiotin [K5]	10	P49585	P49585 [224-238]	P49585 1xBiotin [K228]	Choline-phosphate cytidylyltransferase A OS=Homo sapiens OX=9606 GN=PCYT1A PE=1 SV=2	1	1938.96	2	969.985	37	50.06	1.809	2.061	0.977	153.7	136.7	67.2	47.6	97.2	37.1	126.6	157.3	76.5	30541.8	27171.7	13352.4	9451.86	19314.7	7380.41	25167	31259.3	15209.6
[K].AEPTAAPHPVLKQVIKPR.[R]	1xBiotin [K]	21	Q86YP4	Q86YP4 [488-505]	Q86YP4 1xBiotin [K]	Transcriptional repressor p66-alpha OS=Homo sapiens OX=9606 GN=GATAD2A PE=1 SV=1	1	2178.22	3	726.745	51	38.46	1.802	1.602	1.132	116.2	141.2	107.3	91.4	59.6	62.1	124.3	102.6	95.4	105022	127631	97020.4	82596.4	53854.6	56163.5	112359	92766	86258
[R].HKVISGTTLGYLSPK.[D]	1xBiotin [K2]	2	Q9NUL3	Q9NUL3 [428-442]	Q9NUL3 1xBiotin [K429]	Double-stranded RNA-binding protein Staufen homolog 2 OS=Homo sapiens OX=9606 GN=STAU2 PE=1 SV=2	1	1826.98	2	913.995	19	43.2	1.792	1.267	1.414	85.7	203	79.5	44.4	87.9	87.7	56.3	196.8	58.7	5352.33	12680.4	4968.77	2773.45	5493.43	5478.6	3514.6	12294.3	3670.29
[K].LPGEGNAGLLGLGPEAAAPGKR.[I]	1xBiotin [K21]	1	P25440	P25440 [11-32]	P25440 1xBiotin [K31]	Bromodomain-containing protein 2 OS=Homo sapiens OX=9606 GN=BRD2 PE=1 SV=2	1	2271.19	2	1136.1	50	50.51	1.788	1.067	1.512	258.9	117.9	85.9	53.6	84.8	65.9	85.7	90.4	56.8	15807.5	7198.84	5243.38	3270.19	5176.5	4025.9	5234.37	5522.07	3468.65
[K].SKQPLPSAPENNPEEELASK.[Q]	1xBiotin [K2]	5	O14965	O14965 [98-117]	O14965 1xBiotin [K99]	Aurora kinase A OS=Homo sapiens OX=9606 GN=AURKA PE=1 SV=2	1	2391.15	3	797.721	26	41.4	1.787	5.394	0.601	37.8	156.8	67.5	28.5	37.8	48.4	219.8	42.6	261	2395.55	9936.82	4277.95	1803.89	2393.27	3066.82	13932.1	2703.2	16542
[K].GKALEVAEYLTPVLK.[E]	1xBiotin [K2]	4	Q9NT62	Q9NT62 [10-24]	Q9NT62 1xBiotin [K11]	Ubiquitin-like-conjugating enzyme ATG3 OS=Homo sapiens OX=9606 GN=ATG3 PE=1 SV=1	1	1857.02	2	929.013	52	60.3	1.783	2.554	0.758	301.5	74.6	29.5	41.8	75.3	25.1	192.2	121	38.9	21573.3	5338.8	2112.15	2993.94	5385.29	1793.69	13754.5	8657.99	2784.71
[R].LIGDAAKNQVALNPQNTVFDAK.[R]	1xBiotin [K7]	12	P0DMV8	P0DMV8 [50-71]	P0DMV8 1xBiotin [K56]	Heat shock 70 kDa protein 1A OS=Homo sapiens OX=9606 GN=HSPA1A PE=1 SV=1	1	2553.31	3	851.776	34	50.37	1.779	1.349	1.373	138.2	171.3	68.7	96.3	71.3	42.5	124.8	96.1	90.7	94001.5	116555	46744.3	65532.3	48483.8	28915.2	84884.2	65384.7	61719.2
[R].NTPYKTLEPVKPPTVPNDYMTSPAR.[L]	1xBiotin [K5]; 1xOxidation [M20]	10	Q8IZP0	Q8IZP0 [195-219]	Q8IZP0 1xBiotin [K199]	Abl interactor 1 OS=Homo sapiens OX=9606 GN=ABI1 PE=1 SV=4	1	3058.5	3	1020.17	29	44.34	1.775	2.022	1.159	167.1	135.6	50.7	48.1	94.2	48.9	113.7	144.3	97.3	62515.5	50728	18977	18004.4	35228.1	18302	42511.8	53955.8	36408.6
[R].YNLYTAEGKYIFK.[E]	1xBiotin [K]	8	Q8N9N2	Q8N9N2 [323-335]	Q8N9N2 1xBiotin [K]	Activating signal cointegrator 1 complex subunit 1 OS=Homo sapiens OX=9606 GN=ASCC1 PE=1 SV=1	1	1835.9	2	918.455	66	53.38	1.774	3.227	0.652	244	99.2	23.9	59.1	60.3	13.5	152.2	194.5	53.3	96405.1	39207.2	9453.46	23336.8	23811.7	5328.79	60109.6	76831.4	21053
[M].SSKMVISEPGLNWDISPK.[N]	1xAcetyl [N-Term]; 1xBiotin [K3]	2	Q659A1	Q659A1 [2-19]	Q659A1 1xAcetyl [N-Term]; 1xBiotin [K4]	Little elongation complex subunit 2 OS=Homo sapiens OX=9606 GN=ICE2 PE=1 SV=2	1	2256.1	2	1128.55	14	59.94	1.772	1.635	1.017	199.6	79.9	107.2	45.1	69.7	83.6	113.9	78.5	122.5	8941.89	3577.39	4801.37	2018.45	3121.98	3745.58	5103.22	3518.5	5485.44
[K].ELKIDIIPNPQER.[T]	1xBiotin [K3]	2	P08238	P08238 [70-82]	P08238 1xBiotin [K72]	Heat shock protein HSP 90-beta OS=Homo sapiens OX=9606 GN=HSP90AB1 PE=1 SV=4	1	1790.95	2	895.978	11	52.16	1.772	0.925	1.81	192.6	144.7	93.2	81.7	92.9	74.3	54.5	86	80	15742.8	11829.1	7618.45	6675.67	7591.67	6076	4457.35	7025.67	6537.13
[R].AGEGQAPSTFSKLK.[M]	1xBiotin [K14]	2	O94953	O94953 [591-604]	O94953 1xBiotin [K604]	Lysine-specific demethylase 4B OS=Homo sapiens OX=9606 GN=KDM4B PE=1 SV=4	1	1646.82	2	823.914	11	40.57	1.772	1.077	1.645	164.4	28.5	206.8	116.7	40	88.9	74.7	125.7	54.3	9824.87	1701.15	12354.4	6972.48	2390.63	5311.86	4463.74	7510.65	3246.27
[R].SVSTSPSILTAFLKESR.[A]	1xBiotin [K14]	1	Q6ZVF9	Q6ZVF9 [332-348]	Q6ZVF9 1xBiotin [K345]	G protein-regulated inducer of neurite outgrowth 3 OS=Homo sapiens OX=9606 GN=GPRIN3 PE=2 SV=2	1	2049.07	2	1025.04	25	61.1	1.771	1.239	1.562	175	102.8	132.1	90.4	74.6	59.3	112	59.3	94.6	5422.12	3184.65	4094.09	2799.67	2312.06	1837.61	3470.16	1836.31	2930.38
[R].CTPSVISFGSKNR.[T]	1xBiotin [K11]; 1xCarbamidomethyl [C1]	6	Q92598	Q92598 [34-46]	Q92598 1xBiotin [K44]	Heat shock protein 105 kDa OS=Homo sapiens OX=9606 GN=HSPH1 PE=1 SV=1	1	1678.8	2	839.905	44	43.83	1.762	0.406	4.338	169.8	195.1	156	44.5	121.2	96.4	17.7	39.1	60.2	17484.5	20090	16066	4585.45	12485.3	9925.5	1825.53	4030.79	6205.57
[R].YAKIVEIPFNSTNK.[Y]	1xBiotin [K3]	6	P05023	P05023 [474-487]	P05023 1xBiotin [K476]	Sodium/potassium-transporting ATPase subunit alpha-1 OS=Homo sapiens OX=9606 GN=ATP1A1 PE=1 SV=1	1	1849.95	2	925.479	17	51.53	1.76	0.631	2.105	172.4	157.4	115.9	28.5	141.1	89.5	56.5	55	83.8	16113.6	14710.1	10829.2	2662.48	13186.6	8359.98	5278.04	5144.23	7828.47
[K].ETQKSIYYITGESK.[E]	1xBiotin [K4]	6	P08238	P08238 [478-491]	P08238 1xBiotin [K481]	Heat shock protein HSP 90-beta OS=Homo sapiens OX=9606 GN=HSP90AB1 PE=1 SV=4	1	1872.9	2	936.956	57	44.3	1.757	0.884	2.859	216.1	131.8	152.2	87.8	13.9	123	53.3	13.3	108.7	55052.1	33571.5	38785.8	22371.4	3532.03	31328.4	13568.5	3399.3	27683.6
[K].TEMKQGAPTSFLPPEASQLKPDR.[Q]	1xBiotin [K4]	3	Q9BUJ2	Q9BUJ2 [143-165]	Q9BUJ2 1xBiotin [K146]	Heterogeneous nuclear ribonucleoprotein U-like protein 1 OS=Homo sapiens OX=9606 GN=HNRNPUL1 PE=1 SV=2	1	2754.36	3	918.791	6	47.65	1.756	1.869	0.939	136.6	145.1	51.9	68.1	67	82.7	154.5	131.8	62.4	8878.68	9435.52	3374.36	4429.62	4357.15	5373.86	10044.7	8567.35	4054.27
[R].QNPCGSKACR.[R]	1xBiotin [K7]; 2xCarbamidomethyl [C4; C9]	1	P38936	P38936 [10-19]	P38936 1xBiotin [K16]	Cyclin-dependent kinase inhibitor 1 OS=Homo sapiens OX=9606 GN=CDKN1A PE=1 SV=3	1	1403.6	2	702.303	21	23.11	1.756	1.277	1.375	122.3	122	127.7	69.7	53.7	107.2	87	121.4	89	4892.3	4880.15	5106.39	2786.54	2146.23	4288.36	3479.08	4856.05	3558.98
[R].YPLLLPKGVVLK.[L]	1xBiotin [K]	9	Q9H869; Q3T8J9	Q9H869 [426-437]; Q3T8J9 [969-980]	Q9H869 1xBiotin [K]; Q3T8J9 1xBiotin [K]	YY1-associated protein 1 OS=Homo sapiens OX=9606 GN=YY1AP1 PE=1 SV=2 GON-4-like protein OS=Homo sapiens OX=9606 GN=GON4L PE=1 SV=1	1	1565.95	2	783.478	32	57.96	1.755	1.216	1.274	175.9	173.2	55.2	68.4	122.6	31.4	83.2	138.1	52	28343.5	27896.2	8889.44	11023.6	19744.9	5065.1	13405.1	22252	8378.01
[R].DYMDTLPPTVGDDVGKGAAPNVVYTYTGK.[R]	1xBiotin [K16]	4	Q16630	Q16630 [51-79]	Q16630 1xBiotin [K66]	Cleavage and polyadenylation specificity factor subunit 6 OS=Homo sapiens OX=9606 GN=CPSF6 PE=1 SV=2	1	3270.53	3	1090.85	10	55.33	1.754	6.025	0.302	121.3	32.1	31.8	66.6	18.2	29.5	401.1	182.7	16.7	19266.7	5105.22	5057.87	10574.7	2883.23	4681.7	63709.5	29028.2	2653.29
[R].DISNCWAPKVETAITK.[V]	1xBiotin [K9]; 1xCarbamidomethyl [C5]	9	Q15061	Q15061 [376-391]	Q15061 1xBiotin [K384]	WD repeat-containing protein 43 OS=Homo sapiens OX=9606 GN=WDR43 PE=1 SV=3	1	2059	2	1030	12	54.26	1.754	1.428	1.182	162	143.5	52.7	96	81.8	17.8	103.2	137.1	105.8	50103.3	44362.4	16304.2	29688.8	25291.2	5505.9	31902.2	42391.9	32719.3
[R].FLPEFAGTQLKILR.[F]	1xBiotin [K11]	1	Q9UBZ4	Q9UBZ4 [328-341]	Q9UBZ4 1xBiotin [K338]	DNA-(apurinic or apyrimidinic site) endonuclease 2 OS=Homo sapiens OX=9606 GN=APEX2 PE=1 SV=1	1	1859.02	2	930.015	27	59.42	1.754	1.099	1.34	168	98.5	120.7	95.8	90.9	48.3	82.3	105.3	90.1	7015.64	4113.01	5041.94	4000.64	3793.79	2016.51	3438.47	4398.65	3762.61
[R].QAQKVATPLPDPMASR.[N]	1xBiotin [K4]	3	Q14126	Q14126 [916-931]	Q14126 1xBiotin [K919]	Desmoglein-2 OS=Homo sapiens OX=9606 GN=DSG2 PE=1 SV=2	1	1935.98	2	968.493	20	45.49	1.753	0.584	2.534	119	190.6	75.1	67.9	260	38.4	29.6	39.6	79.8	7545.71	12089	4764.02	4303.68	16490.3	2432.97	1879.86	2513.73	5064.45
[K].LLQKGIHPTIISESFQK.[A]	1xBiotin [K4]	13	P50991	P50991 [123-139]	P50991 1xBiotin [K126]	T-complex protein 1 subunit delta OS=Homo sapiens OX=9606 GN=CCT4 PE=1 SV=4	1	2165.18	3	722.398	40	47.27	1.75	2.417	0.821	153.4	129.7	40.1	87.7	63.9	27.6	172.9	157.9	66.8	156688	132436	40960.4	89528.2	65223.8	28231.3	176603	161327	68248.5
[R].TPVGKFLGDSANLSILSGGTPK.[R]	1xBiotin [K5]	2	P30307	P30307 [48-69]	P30307 1xBiotin [K52]	M-phase inducer phosphatase 3 OS=Homo sapiens OX=9606 GN=CDC25C PE=1 SV=2	1	2385.25	3	795.755	31	58.49	1.749	1.033	1.501	287.4	93.6	97.6	69.8	80.6	53.5	62.3	71.8	83.3	13747	4474.36	4670.11	3339.22	3855.62	2558.82	2981.09	3433.87	3982.93
[K].VAEANQKYFSSMAEFLK.[V]	1xBiotin [K7]	5	Q8WWY3	Q8WWY3 [472-488]	Q8WWY3 1xBiotin [K478]	U4/U6 small nuclear ribonucleoprotein Prp31 OS=Homo sapiens OX=9606 GN=PRPF31 PE=1 SV=2	1	2189.04	3	730.352	30	58.46	1.748	2.99	0.874	283	51.2	50.8	29	55.1	49.1	164.8	158.9	58.1	26793.6	4846.5	4807.98	2750.19	5219.4	4648.43	15605.1	15041.3	5502.01
[K].NVGSTGVAKIIISK.[H]	1xBiotin [K9]	8	Q15648	Q15648 [1383-1396]	Q15648 1xBiotin [K1391]	Mediator of RNA polymerase II transcription subunit 1 OS=Homo sapiens OX=9606 GN=MED1 PE=1 SV=4	1	1612.91	2	806.958	53	45.92	1.748	0.92	1.9	153.4	133.4	155.6	23.9	114.7	87.8	82.2	68.4	80.7	23343.8	20294.3	23673.6	3631.55	17455	13354	12508.9	10408.6	12286.2
[K].HTTFEQPVFSVSKQSPPISTSK.[W]	1xBiotin [K13]	7	P33981	P33981 [422-443]	P33981 1xBiotin [K434]	Dual specificity protein kinase TTK OS=Homo sapiens OX=9606 GN=TTK PE=1 SV=2	1	2658.32	3	886.78	43	45.53	1.746	2.186	0.926	126.3	150.7	67.2	40.7	86.3	41.6	135.6	162.7	89	15748	18779.9	8373.79	5075.6	10754.4	5184.25	16898.4	20275.7	11097.1
[K].ESMCSTPAFPVSPETPYVKTALR.[H]	1xBiotin [K19]; 1xCarbamidomethyl [C4]	11	Q68CZ2	Q68CZ2 [839-861]	Q68CZ2 1xBiotin [K857]	Tensin-3 OS=Homo sapiens OX=9606 GN=TNS3 PE=1 SV=2	1	2794.32	3	932.114	44	54.5	1.741	1.924	0.894	170.4	141.2	27.6	97.9	82.1	15.3	158	172.9	34.5	50288.8	41674.3	8153.86	28880.8	24230.6	4500.44	46629.2	51034.2	10185.5
[R].VALEKSVSQK.[V]	1xBiotin [K5]	5	Q13573	Q13573 [149-158]	Q13573 1xBiotin [K153]	SNW domain-containing protein 1 OS=Homo sapiens OX=9606 GN=SNW1 PE=1 SV=1	1	1314.71	2	657.858	23	34.7	1.738	0.783	1.584	116.3	124.9	145.1	66.1	71.9	139.8	109.5	78.9	47.5	6929.93	7446.69	8648	3936.72	4284.06	8335.03	6523.99	4702.49	2832.96
[R].KLISPAMAPGSAGGPVPGGNSSSSSSVVIPTR.[T]	1xBiotin [K1]	6	Q92609	Q92609 [467-498]	Q92609 1xBiotin [K467]	TBC1 domain family member 5 OS=Homo sapiens OX=9606 GN=TBC1D5 PE=1 SV=1	1	3191.62	3	1064.54	35	48.22	1.738	0.865	1.084	45.4	211	43.9	121.4	102.9	22.7	291.3	41.9	19.6	5060.63	23547.4	4895.4	13549.2	11480.4	2533.33	32503.1	4670.22	2190.39
[K].WWQKYQK.[R]	1xBiotin [K4]	2	Q96SW2	Q96SW2 [223-229]	Q96SW2 1xBiotin [K226]	Protein cereblon OS=Homo sapiens OX=9606 GN=CRBN PE=1 SV=1	1	1292.62	2	646.816	21	42.8	1.736	0.983	1.685	143.7	135.1	132.4	77.8	92.5	75.1	80.2	89.4	73.8	90538.9	85164.2	83449.4	49056.8	58289.7	47325.8	50546.7	56334.3	46505.3
[-].MENFQKVEK.[I]	1xAcetyl [N-Term]; 1xBiotin [K6]	7	P24941	P24941 [1-9]	P24941 1xAcetyl [N-Term]; 1xBiotin [K6]	Cyclin-dependent kinase 2 OS=Homo sapiens OX=9606 GN=CDK2 PE=1 SV=2	1	1420.66	2	710.834	57	47.44	1.735	0.937	1.783	158.6	133.4	175.1	95.8	26.9	101	89.7	21.3	98.2	28722.5	24151.4	31717.7	17349.9	4866.67	18282.8	16251.9	3854.86	17785.8
[K].ALIPVSQKSSQAEACSESR.[N]	1xBiotin [K8]; 1xCarbamidomethyl [C15]	1	Q9NZJ0	Q9NZJ0 [530-548]	Q9NZJ0 1xBiotin [K537]	Denticleless protein homolog OS=Homo sapiens OX=9606 GN=DTL PE=1 SV=3	1	2274.09	2	1137.54	16	40.2	1.733	1	1.795	233.2	67.2	130.6	72.8	134.6	40.5	93.8	72.7	54.7	9751.53	2810.53	5460.65	3043.33	5628.15	1692.71	3921.62	3042.08	2288.88
[R].KPVQKTVKPIPAEGIK.[S]	1xBiotin [K]	2	P35869	P35869 [17-32]	P35869 1xBiotin [K]	Aryl hydrocarbon receptor OS=Homo sapiens OX=9606 GN=AHR PE=1 SV=2	1	1959.15	3	653.72	16	33.29	1.731	0.539	3.213	91.7	196.2	180.4	77.6	113.4	84.1	61.1	54.2	41.3	5664.14	12122.2	11144.1	4796.57	7002.44	5194.09	3773.19	3347.79	2551.07
[R].ASEEHLKQHYIDLK.[D]	1xBiotin [K7]	5	P22392	P22392 [43-56]	P22392 1xBiotin [K49]	Nucleoside diphosphate kinase B OS=Homo sapiens OX=9606 GN=NME2 PE=1 SV=1	1	1936.96	3	646.325	18	38.1	1.73	2.544	0.686	73.1	101.6	124.1	58.7	77.8	41.5	106.6	167.3	149.3	60016	83409.9	101941	48200.4	63867.5	34062.2	87518.6	137411	122608
[K].AGDSLMVMIAMKMEHTIK.[S]	1xBiotin [K]; 3xOxidation [M]	106	Q96RQ3	Q96RQ3 [670-687]	Q96RQ3 1xBiotin [K]	Methylcrotonoyl-CoA carboxylase subunit alpha, mitochondrial OS=Homo sapiens OX=9606 GN=MCCC1 PE=1 SV=3	1	2280.06	3	760.69	37	50.33	1.728	5.067	0.349	108.6	76.5	20.7	56.5	44.3	14.4	286.3	219	73.7	525501	370247	100335	273365	214239	69804.8	1.38507e+06	1.05941e+06	356533
[K].IMPVKQPYYLQTQDPIK.[L]	1xBiotin [K5]	3	Q92540	Q92540 [813-829]	Q92540 1xBiotin [K817]	Protein SMG7 OS=Homo sapiens OX=9606 GN=SMG7 PE=1 SV=2	1	2288.18	3	763.398	17	50.75	1.727	0.998	1.411	183.7	196.1	41.7	113.5	29.6	64.5	182.6	29.5	58.8	12190	13014.5	2765.76	7535.86	1963.09	4278.71	12121.6	1959.89	3902.35
[R].AAGKSGSALELSVENVK.[N]	1xBiotin [K4]	1	O75688	O75688 [87-103]	O75688 1xBiotin [K90]	Protein phosphatase 1B OS=Homo sapiens OX=9606 GN=PPM1B PE=1 SV=1	1	1885.97	2	943.49	6	44.49	1.724	1.127	1.464	37.2	72.9	367	40.9	42.3	186.6	57.3	46.1	49.8	2359.04	4622.23	23277.4	2593.74	2681.3	11838	3637.58	2923.61	3157.54
[K].TSQLGDSPFYPGKTTYGGAAAAVR.[Q]	1xBiotin [K13]	11	P49790	P49790 [251-274]	P49790 1xBiotin [K263]	Nuclear pore complex protein Nup153 OS=Homo sapiens OX=9606 GN=NUP153 PE=1 SV=2	1	2641.27	3	881.095	22	48.35	1.723	0.988	1.745	182.6	153.3	91.8	111.5	89	42.9	12.5	87.9	128.6	39773.4	33408.4	20002.6	24287.7	19384.2	9339.6	2727.99	19143.7	28006.4
[K].ASSTSLTSTQPTKTSGVPSGFNFTAPPVLGK.[H]	1xBiotin [K13]	4	P35658	P35658 [1352-1382]	P35658 1xBiotin [K1364]	Nuclear pore complex protein Nup214 OS=Homo sapiens OX=9606 GN=NUP214 PE=1 SV=2	1	3291.66	3	1097.89	31	54.26	1.723	2.496	0.728	153.3	148.3	13.7	89	64.5	17.9	222	172.6	18.8	30217.2	29236.2	2701.68	17537.7	12715.7	3519.84	43767.7	34028.9	3711.74
[K].KLHQVVETSHEDLPASQER.[S]	1xBiotin [K1]	4	O43683	O43683 [299-317]	O43683 1xBiotin [K299]	Mitotic checkpoint serine/threonine-protein kinase BUB1 OS=Homo sapiens OX=9606 GN=BUB1 PE=1 SV=1	1	2429.19	3	810.401	20	31.76	1.721	0.826	1.937	122	145.9	160.2	61.6	107.4	84.8	85.1	70	63	5430	6492.6	7127.38	2743.04	4777.04	3772.73	3785.72	3114.88	2803.31
[K].APTIVGKSSLNPILFR.[G]	1xBiotin [K7]	3	P39656	P39656 [183-198]	P39656 1xBiotin [K189]	Dolichyl-diphosphooligosaccharide--protein glycosyltransferase 48 kDa subunit OS=Homo sapiens OX=9606 GN=DDOST PE=1 SV=4	1	1939.08	2	970.045	59	56.97	1.717	0.975	1.627	122.6	215.8	84.7	63.6	80.9	71.4	132.7	62.1	66.3	4219.61	7428.05	2913.66	2189.52	2784.17	2457.5	4565.88	2135.55	2280.11
[R].QQQSEMFPKTSVSPAPDK.[T]	1xBiotin [K9]	2	O75362	O75362 [836-853]	O75362 1xBiotin [K844]	Zinc finger protein 217 OS=Homo sapiens OX=9606 GN=ZNF217 PE=1 SV=1	1	2231.05	2	1116.03	2	42.01	1.716	1.584	1.052	253.5	76.1	97.6	56.9	88.2	47.1	113.3	74.7	92.8	11250.2	3375.06	4331.3	2523.48	3913.05	2091.9	5025.96	3312.99	4117.34
[K].SMVVSGAKGSK.[I]	1xBiotin [K]	2	P24928	P24928 [768-778]	P24928 1xBiotin [K]	DNA-directed RNA polymerase II subunit RPB1 OS=Homo sapiens OX=9606 GN=POLR2A PE=1 SV=2	1	1276.64	2	638.823	31	31.44	1.716	0.657	3.103	170.1	164.2	168.5	35.5	99.9	98.2	65.6	54.3	43.8	9305.76	8981.09	9215.68	1941.83	5467.01	5369.57	3589.1	2969.5	2396.28
[R].DLPSHTKIK.[Y]	1xBiotin [K]	3	Q9P013	Q9P013 [34-42]	Q9P013 1xBiotin [K]	Spliceosome-associated protein CWC15 homolog OS=Homo sapiens OX=9606 GN=CWC15 PE=1 SV=2	1	1264.67	2	632.839	9	31.49	1.715	1.253	1.88	129.4	183	127.5	75.4	111.9	32.6	48.3	97.4	94.5	10136.7	14332.3	9985.34	5909.3	8766.3	2551.9	3780	7625.17	7403.14
[R].IGVDLIMKTCFSPNR.[V]	1xBiotin [K8]; 1xCarbamidomethyl [C10]	3	O00303	O00303 [247-261]	O00303 1xBiotin [K254]	Eukaryotic translation initiation factor 3 subunit F OS=Homo sapiens OX=9606 GN=EIF3F PE=1 SV=1	1	1976.98	2	988.992	36	56.72	1.715	1.309	1.195	218.4	108.5	71.9	79.1	91.6	41.9	78.1	119.8	90.8	12522	6219.42	4122.47	4536.02	5249.67	2403.95	4477.89	6869.29	5203.68
[K].FVLKTPK.[G]	1xBiotin [K4]	1	P12081	P12081 [54-60]	P12081 1xBiotin [K57]	Histidine--tRNA ligase, cytoplasmic OS=Homo sapiens OX=9606 GN=HARS1 PE=1 SV=2	1	1058.61	2	529.807	11	40.64	1.714	0.961	1.599	129.1	129.4	109.4	165.4	63.8	71.7	80.7	89.2	61.3	4594.68	4607.93	3894.07	5888.83	2271.26	2552.91	2873.63	3176.29	2181.57
[K].CKISWIPFMQEK.[Y]	1xBiotin [K2]; 1xCarbamidomethyl [C1]	1	O60502	O60502 [793-804]	O60502 1xBiotin [K794]	Protein O-GlcNAcase OS=Homo sapiens OX=9606 GN=OGA PE=1 SV=2	1	1792.86	2	896.933	4	59.52	1.714	1.757	1.097	137.2	85.6	123.7	49.9	128	56.7	125	99.6	94.3	5202.03	3245.95	4688.89	1893.39	4851.57	2148.67	4740.31	3775.02	3577.15
[K].GQDGIGSKAEK.[T]	1xBiotin [K8]	2	P09874	P09874 [98-108]	P09874 1xBiotin [K105]	Poly [ADP-ribose] polymerase 1 OS=Homo sapiens OX=9606 GN=PARP1 PE=1 SV=4	1	1315.63	2	658.319	7	29.27	1.711	1.61	1.063	72.3	129.5	156.7	39.8	75.7	109.5	69.2	121.9	125.4	3370.87	6043.28	7312.86	1855.39	3532.62	5108.1	3228.69	5687.57	5848.33
[R].ISVYYNEATGGKYVPR.[A]	1xBiotin [K12]	12	P07437	P07437 [47-62]	P07437 1xBiotin [K58]	Tubulin beta chain OS=Homo sapiens OX=9606 GN=TUBB PE=1 SV=2	1	2043	2	1022	84	44.62	1.708	0.837	1.974	18.2	310.6	129.4	10.6	188	62.2	157.4	14.4	9.2	3374.73	57727.6	24048.9	1975.8	34943.6	11562.7	29260.8	2682.85	1709.31
[K].TADKAVDLSK.[D]	1xBiotin [K4]	4	P09884	P09884 [146-155]	P09884 1xBiotin [K149]	DNA polymerase alpha catalytic subunit OS=Homo sapiens OX=9606 GN=POLA1 PE=1 SV=2	1	1273.65	2	637.326	22	34.96	1.708	0.771	2.248	95.3	132.3	151.1	55	77.5	144.1	56.7	42.4	145.5	5275.83	7322.42	8362.1	3044.94	4287.14	7975.93	3138.01	2347.13	8050.37
[K].SLLPKESR.[L]	1xBiotin [K5]	8	Q9ULU4	Q9ULU4 [1173-1180]	Q9ULU4 1xBiotin [K1177]	Protein kinase C-binding protein 1 OS=Homo sapiens OX=9606 GN=ZMYND8 PE=1 SV=2	1	1155.62	2	578.313	32	38.09	1.7	0.863	1.97	121.9	115.5	203.6	88.8	67.9	78.1	58.6	64.9	100.6	222068	210555	371001	161902	123820	142374	106880	118233	183374
[R].EKCSIAVDISENLK.[E]	1xBiotin [K2]; 1xCarbamidomethyl [C3]	9	P78345	P78345 [78-91]	P78345 1xBiotin [K79]	Ribonuclease P protein subunit p38 OS=Homo sapiens OX=9606 GN=RPP38 PE=1 SV=2	1	1831.89	2	916.45	37	50.92	1.699	1.445	1.175	165.1	65.4	126.4	72.6	97.2	63.6	130.9	38.2	140.5	106873	42343.6	81831.1	47003.4	62905.7	41171.4	84727.7	24696.4	90924.5
[R].GLGLPKLYLPTGPR.[R]	1xBiotin [K6]	1	P38936	P38936 [70-83]	P38936 1xBiotin [K75]	Cyclin-dependent kinase inhibitor 1 OS=Homo sapiens OX=9606 GN=CDKN1A PE=1 SV=3	1	1707.96	2	854.484	2	57.32	1.691	1.385	1.493	224.6	118.8	76.9	57.4	132.9	50.7	88.3	79.5	70.9	8815.79	4660.4	3019.41	2253.78	5213.51	1988.42	3463.82	3120.72	2782.36
[K].QATSISSETKNTLR.[A]	1xBiotin [K10]	1	P52701	P52701 [325-338]	P52701 1xBiotin [K334]	DNA mismatch repair protein Msh6 OS=Homo sapiens OX=9606 GN=MSH6 PE=1 SV=2	1	1761.88	2	881.444	6	36.99	1.686	0.906	1.777	171.8	197.7	75.4	44.7	52.8	141.2	46.1	42.4	127.8	7310.02	8408.97	3207.24	1902.44	2247.79	6005.04	1962.31	1805.18	5438.72
[R].ITGSVGKGLAAITMDKEYQQK.[R]	1xBiotin [K7]	9	Q709C8	Q709C8 [3481-3501]	Q709C8 1xBiotin [K3487]	Vacuolar protein sorting-associated protein 13C OS=Homo sapiens OX=9606 GN=VPS13C PE=1 SV=1	2	2464.26	3	822.09	44	47.06	1.685	2.336	0.721	145.5	111.1	50.1	90.1	65.9	10.4	193	154	79.9	155132	118472	53436.2	96122.2	70302.9	11132.9	205815	164244	85207.6
[R].NTFNFGSKNVSGISFTENMGSSQQK.[N]	1xBiotin [K8]	10	P49792	P49792 [1097-1121]	P49792 1xBiotin [K1104]	E3 SUMO-protein ligase RanBP2 OS=Homo sapiens OX=9606 GN=RANBP2 PE=1 SV=2	1	2935.33	3	979.116	74	53.46	1.684	4.267	0.572	134.8	102.8	14.9	80	9.1	13.2	341.5	179.8	23.9	50815.6	38761.8	5632.27	30175	3413.62	4967.32	128743	67794	9009.16
[R].EAYKMAWLSQR.[Q]	1xBiotin [K4]; 1xOxidation [M5]	2	Q6ZN28	Q6ZN28 [176-186]	Q6ZN28 1xBiotin [K179]	Metastasis-associated in colon cancer protein 1 OS=Homo sapiens OX=9606 GN=MACC1 PE=1 SV=2	1	1624.76	2	812.884	12	45.42	1.683	0.905	1.859	160.4	98	118	51.3	213.9	70.1	55	63.5	69.7	6587.66	4025.34	4845.22	2106.91	8784.1	2879.08	2259.79	2605.93	2863.64
[K].LSKIELLEATEK.[S]	1xBiotin [K3]	4	Q8IY18	Q8IY18 [190-201]	Q8IY18 1xBiotin [K192]	Structural maintenance of chromosomes protein 5 OS=Homo sapiens OX=9606 GN=SMC5 PE=1 SV=2	1	1599.87	2	800.436	16	54.66	1.683	1.005	1.656	136.3	160.6	139.2	81	85.8	84.6	30.5	85	96.9	7900.31	9304.61	8066.67	4695.22	4970.36	4903.45	1769.81	4928.75	5617.62
[K].DLAGSIIGKGGQR.[I]	1xBiotin [K9]	3	P61978	P61978 [397-409]	P61978 1xBiotin [K405]	Heterogeneous nuclear ribonucleoprotein K OS=Homo sapiens OX=9606 GN=HNRNPK PE=1 SV=1	1	1497.78	2	749.396	16	46.15	1.679	1.539	1.758	217	108.1	112.3	8.2	66.8	129.7	31.5	102.9	123.4	81128.5	40420.6	41962.3	3078.18	24987.4	48469.5	11784.5	38467.8	46137.6
[R].LKQQSELQSQVR.[Y]	1xBiotin [K2]	9	Q14847	Q14847 [74-85]	Q14847 1xBiotin [K75]	LIM and SH3 domain protein 1 OS=Homo sapiens OX=9606 GN=LASP1 PE=1 SV=2	1	1669.87	2	835.438	39	33.6	1.679	1.658	1.013	122.7	118.1	115.7	70.3	150.4	6.9	67	132.3	116.6	46622.2	44857.3	43968.8	26712.5	57128.2	2603.86	25462	50276.9	44291.8
[K].SEDTISKMNDFMR.[M]	1xBiotin [K7]	11	Q16666	Q16666 [445-457]; [501-513]	Q16666 1xBiotin [K451]; 1xBiotin [K507]	Gamma-interferon-inducible protein 16 OS=Homo sapiens OX=9606 GN=IFI16 PE=1 SV=3	1	1799.78	2	900.392	72	51.62	1.679	2.697	0.753	194.5	12	100.4	12.5	115.8	49.4	159.3	133.3	122.7	53570.6	3309.14	27653.6	3447.05	31903.7	13612.6	43869.4	36707.8	33789.2
[R].MNSDKLVLWK.[D]	1xBiotin [K5]	3	Q9HCK1	Q9HCK1 [264-273]	Q9HCK1 1xBiotin [K268]	DBF4-type zinc finger-containing protein 2 OS=Homo sapiens OX=9606 GN=ZDBF2 PE=1 SV=3	1	1459.74	2	730.375	26	51.93	1.675	1.468	1.141	140.7	120.9	97.4	72.2	75.6	65.6	145.7	106	75.9	18407.5	15818.6	12734.7	9444.93	9891.43	8580.52	19056.4	13866.7	9925.47
[R].RVELSGPKAAEPVSR.[R]	1xBiotin [K8]	1	Q9UHD8	Q9UHD8 [92-106]	Q9UHD8 1xBiotin [K99]	Septin-9 OS=Homo sapiens OX=9606 GN=SEPTIN9 PE=1 SV=2	2	1821.96	2	911.486	4	34.61	1.673	1.173	1.366	147.8	145	76.4	22.2	155.2	86.7	56.6	108.2	101.7	13635	13377.1	7049.45	2051.29	14317.2	7996.94	5216.57	9982.96	9381.38
[R].VSLDVNHFAPDELTVKTK.[D]	1xBiotin [K18]	2	P04792	P04792 [97-114]	P04792 1xBiotin [K114]	Heat shock protein beta-1 OS=Homo sapiens OX=9606 GN=HSPB1 PE=1 SV=2	1	2239.14	3	747.052	9	49.16	1.67	0.838	1.782	43.7	236	129.1	55.4	141.4	68.5	46.4	46.9	132.5	1691.28	9129.16	4994.52	2143.37	5467.43	2651.2	1796.55	1814.57	5123.85
[K].IMTEKYNGNR.[I]	1xBiotin [K5]	8	P17706	P17706 [308-317]	P17706 1xBiotin [K312]	Tyrosine-protein phosphatase non-receptor type 2 OS=Homo sapiens OX=9606 GN=PTPN2 PE=1 SV=2	1	1451.68	2	726.343	46	33.75	1.67	1.285	1.342	129.9	121	150.8	90.3	90.3	18.5	90.2	116	92.9	21997.8	20498.4	25542.8	15298.4	15294.1	3135.83	15269.1	19654.1	15736.1
[K].GTLGKFTVPMLK.[E]	1xBiotin [K5]; 1xOxidation [M10]	4	P12956	P12956 [571-582]	P12956 1xBiotin [K575]	X-ray repair cross-complementing protein 6 OS=Homo sapiens OX=9606 GN=XRCC6 PE=1 SV=2	1	1533.82	2	767.413	19	52.05	1.668	1.562	0.904	107.1	129.3	104.9	75.9	77.5	55	72.2	118.5	159.7	7268.58	8776.09	7116.5	5148.81	5260.21	3732.37	4899.01	8040.96	10835.2
[K].DKWDKAALGYDYK.[G]	1xBiotin [K]	19	P14317	P14317 [166-178]	P14317 1xBiotin [K]	Hematopoietic lineage cell-specific protein OS=Homo sapiens OX=9606 GN=HCLS1 PE=1 SV=3	2	1798.85	2	899.927	60	44.08	1.667	1.716	0.889	129.6	109.8	92.3	77.7	72	45.8	123.5	129.5	119.9	254215	215458	181097	152471	141178	89835.6	242289	254140	235179
[K].TQNSFKTGVVEMK.[D]	1xBiotin [K6]	9	Q16649	Q16649 [407-419]	Q16649 1xBiotin [K412]	Nuclear factor interleukin-3-regulated protein OS=Homo sapiens OX=9606 GN=NFIL3 PE=1 SV=2	1	1694.82	2	847.916	53	43.26	1.665	0.631	2.229	148.9	130.8	185.7	89.4	144.4	26.6	16.2	91.1	66.8	26622.9	23393.9	33209.6	15987.5	25826.8	4751.8	2889.99	16295.8	11944.5
[K].VVTTNYKPVANHQYNIEYER.[K]	1xBiotin [K7]	1	P13984	P13984 [148-167]	P13984 1xBiotin [K154]	General transcription factor IIF subunit 2 OS=Homo sapiens OX=9606 GN=GTF2F2 PE=1 SV=2	0	2664.29	3	888.768	26	40.5	1.662	1.333	0.911	243.2	46	84.3	50.7	129.6	48.6	92.6	140	64.8	9317.13	1761.24	3231.17	1944.06	4965.55	1863.67	3548.27	5364.16	2483.9
[R].SPFLQKQLTQPETHFGR.[E]	1xBiotin [K6]	12	Q9UJU6	Q9UJU6 [283-299]	Q9UJU6 1xBiotin [K288]	Drebrin-like protein OS=Homo sapiens OX=9606 GN=DBNL PE=1 SV=1	1	2240.13	3	747.381	53	46.12	1.662	2.768	0.659	122	135	34	81.2	57.9	22.8	204.9	160.4	81.8	71926.5	79602.5	20040.9	47904.3	34173.2	13453.1	120804	94597	48243.3
[K].VQILPECVLPSTMSAVQLESLNKCQIFPSKPVSR.[E]	1xBiotin [K23]; 2xCarbamidomethyl [C7; C24]; 1xOxidation [M13]	2	Q96SW2	Q96SW2 [182-215]	Q96SW2 1xBiotin [K204]	Protein cereblon OS=Homo sapiens OX=9606 GN=CRBN PE=1 SV=1	1	4098.09	4	1025.28	50	59.05	1.659	1.354	1.203	297.8	15.8	22.4	21.2	9.5	13.8	492.7	8.3	18.7	61809.1	3269.64	4658.36	4390.68	1970.31	2859.71	102271	1723.35	3872.57
[R].NVGFESDTGGAFKGFK.[G]	1xBiotin [K]	9	Q9UKX7	Q9UKX7 [47-62]	Q9UKX7 1xBiotin [K]	Nuclear pore complex protein Nup50 OS=Homo sapiens OX=9606 GN=NUP50 PE=1 SV=2	1	1886.87	2	943.94	67	48.92	1.657	1.109	1.479	203.5	122.8	74.2	22.9	124.1	74.1	79.5	137.6	61.3	48891.2	29492.8	17831.6	5494.39	29811.6	17793.6	19104	33052.7	14721.4
[R].NFSDNQLQEGKNVIGLQMGTNR.[G]	1xBiotin [K11]; 1xOxidation [M18]	17	P37802	P37802 [161-182]	P37802 1xBiotin [K171]	Transgelin-2 OS=Homo sapiens OX=9606 GN=TAGLN2 PE=1 SV=3	1	2705.28	2	1353.14	95	48.59	1.656	2.589	0.583	141.7	106.6	28.1	70.7	85.5	12	183	197.6	74.7	287717	216476	57155.6	143552	173695	24330.2	371622	401251	151640
[R].DRMDKSAVGHEYVAEVEK.[H]	1xBiotin [K5]; 1xOxidation [M3]	17	P14317	P14317 [92-109]	P14317 1xBiotin [K96]	Hematopoietic lineage cell-specific protein OS=Homo sapiens OX=9606 GN=HCLS1 PE=1 SV=3	2	2305.06	3	769.025	35	37.34	1.655	2.308	0.693	93.3	76.2	121.3	40.1	73	73.3	118.9	169.2	134.6	64156.9	52372.4	83422.8	27591.4	50175.9	50393.9	81739.9	116314	92560.3
[K].DGEECTNEGKGIAAR.[I]	1xBiotin [K10]; 1xCarbamidomethyl [C5]	4	Q86XN7	Q86XN7 [167-181]	Q86XN7 1xBiotin [K176]	Proline and serine-rich protein 1 OS=Homo sapiens OX=9606 GN=PROSER1 PE=1 SV=2	1	1832.79	2	916.9	21	32.56	1.654	0.787	2.101	160.4	104.4	178	73.1	107.6	70.8	70	84.7	50.9	7195.85	4685.73	7988.74	3280.77	4828.75	3175.73	3141.29	3802.46	2285.89
[K].KSIIPLPHPVRPEDIE.[-]	1xBiotin [K1]	6	P61599	P61599 [163-178]	P61599 1xBiotin [K163]	N-alpha-acetyltransferase 20 OS=Homo sapiens OX=9606 GN=NAA20 PE=1 SV=1	1	2066.11	3	689.375	18	48.87	1.654	1.601	1.068	147.1	157.1	35.1	95	85.7	28.9	147.1	137.3	66.7	25342.7	27070.9	6046.79	16367.6	14776.3	4983.71	25347.6	23658.6	11498.9
[R].KTPSVSLTSVHPDLMK.[I]	1xBiotin [K1]	5	P86790	P86790 [396-411]	P86790 1xBiotin [K396]	Vacuolar fusion protein CCZ1 homolog B OS=Homo sapiens OX=9606 GN=CCZ1B PE=1 SV=1	1	1966.01	3	656.01	32	44.15	1.652	1.157	1.491	129.4	125.9	121.2	102.7	76.2	60.3	118.8	81.1	84.4	19677.5	19140.1	18427.5	15617	11586.4	9169.25	18069.8	12335.1	12834
[K].QAIKSLNFQEDDDTSR.[E]	1xBiotin [K4]	11	Q9H814	Q9H814 [336-351]	Q9H814 1xBiotin [K339]	Phosphorylated adapter RNA export protein OS=Homo sapiens OX=9606 GN=PHAX PE=1 SV=1	1	2092.96	2	1046.98	69	43.84	1.651	1.036	1.497	140.5	114.6	139.7	53.1	105.5	84.6	93.9	80.4	87.7	65731.1	53613.2	65362.5	24859.2	49333.3	39601.2	43907	37611.7	41026.8
[K].QRPLLPKETAPAVQR.[V]	1xBiotin [K7]	2	Q9ULU4	Q9ULU4 [802-816]	Q9ULU4 1xBiotin [K808]	Protein kinase C-binding protein 1 OS=Homo sapiens OX=9606 GN=ZMYND8 PE=1 SV=2	1	1930.07	3	644.028	20	37.94	1.65	0.317	4.662	150.8	109.3	261.3	158.4	25.3	102	25.2	32.4	35.4	18835.6	13644.6	32624.8	19777.6	3153.92	12742.3	3145.95	4040.23	4424.23
[K].GTVMVGKPSSHSQYTSSGSVSSSGSK.[S]	1xBiotin [K7]; 1xOxidation [M4]	18	Q15648	Q15648 [1070-1095]	Q15648 1xBiotin [K1076]	Mediator of RNA polymerase II transcription subunit 1 OS=Homo sapiens OX=9606 GN=MED1 PE=1 SV=4	0	2771.26	3	924.426	52	32.14	1.647	0.979	1.887	114.4	137.9	167.3	83.7	79.6	88.4	58.2	88.6	81.9	66378.2	79988.8	97061.7	48566.2	46173.2	51286.6	33744	51425.8	47523.9
[R].LPPASLSSNLVACVPSKIVTQPQR.[H]	1xBiotin [K17]; 1xCarbamidomethyl [C13]	2	Q8TEU7	Q8TEU7 [1549-1572]	Q8TEU7 1xBiotin [K1565]	Rap guanine nucleotide exchange factor 6 OS=Homo sapiens OX=9606 GN=RAPGEF6 PE=1 SV=2	1	2788.48	3	930.166	12	54.46	1.645	0.635	2.786	123.7	140.8	105.9	69.9	64.4	94.5	222.6	44.4	33.8	6237.62	7102.43	5340.58	3525.75	3247.04	4766.77	11224.6	2238.81	1705.08
[-].MKVELCSFSGYK.[I]	1xBiotin [K2]; 1xCarbamidomethyl [C6]; 1xOxidation [M1]	4	P83731	P83731 [1-12]	P83731 1xBiotin [K2]	60S ribosomal protein L24 OS=Homo sapiens OX=9606 GN=RPL24 PE=1 SV=1	1	1690.76	2	845.885	28	44.98	1.642	0.763	1.887	111	83.6	120	65.4	281.4	50.9	38.8	90.1	58.8	4906.57	3691.68	5299.9	2891.31	12433.3	2247.64	1715.45	3979.7	2599.75
[K].ALMTVGKEPFPTIYVDSQK.[E]	1xBiotin [K7]	2	O43776	O43776 [32-50]	O43776 1xBiotin [K38]	Asparagine--tRNA ligase, cytoplasmic OS=Homo sapiens OX=9606 GN=NARS1 PE=1 SV=1	1	2350.18	3	784.065	17	56.3	1.641	1.768	0.975	174	47.7	83	41.9	106	47.4	267.2	83.9	48.9	8745.21	2395.68	4170.42	2108.26	5329.2	2384.38	13428.1	4216.06	2456.06
[R].NSILDQYGKILPR.[V]	1xBiotin [K9]	2	Q8WYP5	Q8WYP5 [994-1006]	Q8WYP5 1xBiotin [K1002]	Protein ELYS OS=Homo sapiens OX=9606 GN=AHCTF1 PE=1 SV=3	1	1742.93	2	871.968	38	53.85	1.636	1.128	1.595	156.1	155.9	55.7	86.3	66.9	95.4	88.4	97.3	97.9	8252.14	8243.29	2945.13	4561.3	3539.29	5043.4	4675.95	5146.29	5174.79
[R].TPKIVSGK.[D]	1xBiotin [K3]	1	P00338	P00338 [74-81]	P00338 1xBiotin [K76]	L-lactate dehydrogenase A chain OS=Homo sapiens OX=9606 GN=LDHA PE=1 SV=2	1	1055.59	2	528.3	13	30.48	1.636	0.709	2.306	22.3	169.8	290.6	35	30	177.7	31.7	16.9	126	2961.92	22536.9	38575	4652.29	3983.8	23585.2	4210.33	2246.92	16728.8
[R].AKSPTPESSTIASYVTLR.[K]	1xBiotin [K2]	5	Q9HAU0	Q9HAU0 [853-870]	Q9HAU0 1xBiotin [K854]	Pleckstrin homology domain-containing family A member 5 OS=Homo sapiens OX=9606 GN=PLEKHA5 PE=1 SV=1	1	2134.08	3	712.034	34	49.54	1.633	2.472	0.875	176	114.4	32.5	81.4	70.1	25	126	201.2	73.4	13288.7	8639.85	2454.94	6145.83	5290.46	1891.64	9517.88	15191.2	5544.84
[R].SEAKESSPAWR.[T]	1xBiotin [K4]	4	Q92613	Q92613 [614-624]	Q92613 1xBiotin [K617]	Protein Jade-3 OS=Homo sapiens OX=9606 GN=JADE3 PE=1 SV=1	1	1473.68	2	737.343	13	34.9	1.633	1.08	1.34	99.8	141.3	151.6	69.3	86.5	87.9	75.6	113.1	74.9	5299.92	7506.14	8053.97	3683.06	4596.68	4667	4013.92	6008.66	3976.4
[R].AVSAVKNMNLPEIPR.[N]	1xBiotin [K6]	2	Q92572	Q92572 [161-175]	Q92572 1xBiotin [K166]	AP-3 complex subunit sigma-1 OS=Homo sapiens OX=9606 GN=AP3S1 PE=1 SV=1	1	1864.98	2	932.994	7	50.29	1.633	1.218	1.39	211.2	105.8	56.9	34.8	135.7	59.5	71.6	152	72.5	35433.3	17746.9	9542.58	5844.98	22758.6	9988.38	12006.2	25491	12164.3
[R].GETHLWSPQVSEDGKAHPFK.[I]	1xBiotin [K15]	2	Q53GG5	Q53GG5 [83-102]	Q53GG5 1xBiotin [K97]	PDZ and LIM domain protein 3 OS=Homo sapiens OX=9606 GN=PDLIM3 PE=1 SV=1	1	2476.17	4	619.798	24	41.49	1.631	4.941	0.33	106.3	33.8	37.5	112.5	21.5	20.7	216.5	248.9	102.3	10913.2	3465.74	3845.84	11541.7	2205.92	2124.78	22218.5	25539.7	10499.4
[K].GEMKGSAITGPVAK.[E]	1xBiotin [K4]	8	P62829	P62829 [110-123]	P62829 1xBiotin [K113]	60S ribosomal protein L23 OS=Homo sapiens OX=9606 GN=RPL23 PE=1 SV=1	1	1571.79	2	786.398	30	37.26	1.63	0.804	2.082	142.4	101	209.7	37.4	130.5	87.3	48.5	70.2	73	19950.6	14149.4	29383	5243.8	18291.1	12235.9	6794.99	9833.57	10234.5
[K].TKNILMFTGETEATK.[E]	1xBiotin [K2]	6	Q6PD62	Q6PD62 [885-899]	Q6PD62 1xBiotin [K886]	RNA polymerase-associated protein CTR9 homolog OS=Homo sapiens OX=9606 GN=CTR9 PE=1 SV=1	1	1909.94	2	955.473	58	51.65	1.629	0.716	2.267	190.4	154.8	108.7	19.9	119.7	95	68	59.5	84	51997.3	42260.4	29673.3	5438.61	32695.6	25948	18567.4	16241.9	22940.1
[R].EKSGIQPLCPER.[S]	1xBiotin [K2]; 1xCarbamidomethyl [C9]	9	P42166	P42166 [333-344]	P42166 1xBiotin [K334]	Lamina-associated polypeptide 2, isoform alpha OS=Homo sapiens OX=9606 GN=TMPO PE=1 SV=2	1	1639.79	2	820.4	38	38.77	1.627	0.685	2.131	161.7	140.1	134	75.7	95.9	99.4	47	80.5	65.7	262676	227529	217729	122964	155793	161421	76283.1	130853	106794
[R].DLGKFQVATDALK.[S]	1xBiotin [K4]	6	Q14980	Q14980 [1696-1708]	Q14980 1xBiotin [K1699]	Nuclear mitotic apparatus protein 1 OS=Homo sapiens OX=9606 GN=NUMA1 PE=1 SV=2	1	1631.85	2	816.427	51	54.12	1.627	1.374	1.193	140.3	154.9	105.4	70	99.4	64.8	10.9	117.7	136.6	45322	50008.8	34033.8	22609.8	32105.4	20919.3	3510.87	37997.4	44123.2
[K].GLWMPLGKEVK.[V]	1xBiotin [K8]	6	Q8TA86	Q8TA86 [91-101]	Q8TA86 1xBiotin [K98]	Retinitis pigmentosa 9 protein OS=Homo sapiens OX=9606 GN=RP9 PE=1 SV=2	1	1483.78	2	742.394	18	54.43	1.627	1.382	1.14	148.8	118.9	87.3	86.1	91.5	47.4	104.3	126.4	89.3	87118	69587	51098.6	50382.1	53551.6	27721.9	61053.4	74013.4	52277.3
[K].KPEATAKYVPSK.[V]	1xBiotin [K7]	2	Q8TF72	Q8TF72 [545-556]	Q8TF72 1xBiotin [K551]	Protein Shroom3 OS=Homo sapiens OX=9606 GN=SHROOM3 PE=1 SV=2	1	1544.81	3	515.609	19	29.91	1.624	2.444	0.096	16.7	23.5	18.4	11.3	330.5	7.5	282.9	190.8	18.4	3834.52	5397.09	4225	2601.28	75973.3	1732	65022.2	43861.1	4233.7
[R].GVTEAIEKFSFR.[S]	1xBiotin [K8]	1	Q7Z460	Q7Z460 [1184-1195]	Q7Z460 1xBiotin [K1191]	CLIP-associating protein 1 OS=Homo sapiens OX=9606 GN=CLASP1 PE=1 SV=1	1	1609.8	2	805.405	1	55.95	1.619	1.17	1.491	185.8	112.2	98.1	78.3	60.6	83	91.6	124.6	65.8	8900	5374.34	4700.69	3749.91	2902.75	3977.12	4387.4	5969.7	3149.97
[K].GAMLTNTGKYAIPTIDAEAYAIGK.[K]	1xBiotin [K9]	4	Q7Z6E9	Q7Z6E9 [209-232]	Q7Z6E9 1xBiotin [K217]	E3 ubiquitin-protein ligase RBBP6 OS=Homo sapiens OX=9606 GN=RBBP6 PE=1 SV=1	1	2695.35	3	899.12	37	57.3	1.619	1.26	1.104	334.3	53.5	33.1	28.9	39.3	33	302.9	36.5	38.5	34864.7	5579.61	3456.06	3017.9	4095.3	3445.82	31591.1	3803.8	4015.44
[K].LKGLVPLGPESSR.[H]	1xBiotin [K2]	5	Q05195	Q05195 [79-91]	Q05195 1xBiotin [K80]	Max dimerization protein 1 OS=Homo sapiens OX=9606 GN=MXD1 PE=1 SV=1	1	1578.87	2	789.937	32	47.61	1.619	0.161	10.044	174.3	158.6	154.7	98	86	114	12	15.8	86.7	29973.2	27266.2	26602.1	16845.5	14789.6	19605	2064.75	2714.61	14910.5
[R].KTLWNQELYIQQDNSER.[K]	1xBiotin [K1]	1	Q92917	Q92917 [315-331]	Q92917 1xBiotin [K315]	G-patch domain and KOW motifs-containing protein OS=Homo sapiens OX=9606 GN=GPKOW PE=1 SV=2	1	2391.14	2	1196.07	13	50.01	1.616	0.818	1.976	310.1	89.9	89	95	55.1	67.2	52.4	45	96.3	17025.8	4937.64	4885.33	5216.51	3022.69	3687.74	2876.63	2472.45	5286.41
[K].DQYNLLKIQLGK.[D]	1xBiotin [K7]	9	O60763	O60763 [699-710]	O60763 1xBiotin [K705]	General vesicular transport factor p115 OS=Homo sapiens OX=9606 GN=USO1 PE=1 SV=2	1	1658.89	2	829.95	65	53.82	1.614	2.264	0.713	142.7	92.3	45.9	25	114	57.2	123.6	169.9	129.5	27353.4	17692	8795.1	4794.61	21859.5	10959.9	23695.1	32569.3	24817.6
[R].GNLMGKR.[V]	1xBiotin [K6]	1	P24928	P24928 [352-358]	P24928 1xBiotin [K357]	DNA-directed RNA polymerase II subunit RPB1 OS=Homo sapiens OX=9606 GN=POLR2A PE=1 SV=2	1	1001.5	2	501.255	17	33.82	1.612	0.732	2.307	140.9	148.1	192.3	11.1	94.3	119.3	41.5	69	83.4	23417.9	24612.4	31957.9	1847.47	15662.3	19831.1	6896.61	11468.6	13850.6
[R].WKTPAAIPATPVAVSQPIR.[T]	1xBiotin [K2]	1	P55196	P55196 [1343-1361]	P55196 1xBiotin [K1344]	Afadin OS=Homo sapiens OX=9606 GN=AFDN PE=1 SV=3	1	2229.22	2	1115.11	1	50.66	1.611	0.861	1.668	189.6	92.7	113.3	117.7	45.8	101.5	39.4	113.6	86.5	8210.67	4013.57	4906.81	5097.03	1983.59	4395.57	1706.92	4921.98	3748.61
[R].AFQKLTTPK.[V]	1xBiotin [K4]	2	Q9BVJ6	Q9BVJ6 [712-720]	Q9BVJ6 1xBiotin [K715]	U3 small nucleolar RNA-associated protein 14 homolog A OS=Homo sapiens OX=9606 GN=UTP14A PE=1 SV=1	1	1259.68	2	630.345	1	38.82	1.61	1.023	1.604	32.6	149.8	250.7	35	93	97.1	49.2	99.3	93.4	1725.03	7934.02	13279.4	1852.29	4927.45	5140.83	2607.17	5257.63	4945.91
[R].LANSEKYCTPR.[H]	1xBiotin [K6]; 1xCarbamidomethyl [C8]	6	O94953	O94953 [101-111]	O94953 1xBiotin [K106]	Lysine-specific demethylase 4B OS=Homo sapiens OX=9606 GN=KDM4B PE=1 SV=4	1	1564.72	2	782.865	51	32.91	1.6	0.498	2.835	137.4	143.2	173.7	75.1	108.6	103.2	37.4	70.8	50.5	12874	13418.1	16275.6	7039.33	10171.8	9672.39	3507.63	6629.72	4732.36
[K].LFDSTTLEHQKTFR.[T]	1xBiotin [K11]	16	Q13347	Q13347 [214-227]	Q13347 1xBiotin [K224]	Eukaryotic translation initiation factor 3 subunit I OS=Homo sapiens OX=9606 GN=EIF3I PE=1 SV=1	1	1948.96	2	974.983	73	44.1	1.596	1.044	1.749	167.7	144.8	103.5	107.8	71.3	64.8	95.9	76.4	67.7	320414	276726	197740	206017	136275	123859	183188	145884	129356
[K].VFLAQKMMIGR.[C]	1xBiotin [K6]	6	P14618	P14618 [306-316]	P14618 1xBiotin [K311]	Pyruvate kinase PKM OS=Homo sapiens OX=9606 GN=PKM PE=1 SV=4	1	1519.79	2	760.401	63	54.28	1.596	0.828	1.824	151.4	167.1	102.3	100.2	104.7	50.5	27	113.9	83	27602	30451.7	18649.8	18271.4	19077.5	9196.48	4921.42	20757.3	15129.6
[K].CQIFPSKPVSR.[E]	1xBiotin [K7]; 1xCarbamidomethyl [C1]	95	Q96SW2	Q96SW2 [205-215]	Q96SW2 1xBiotin [K211]	Protein cereblon OS=Homo sapiens OX=9606 GN=CRBN PE=1 SV=1	0	1544.77	2	772.889	37	43.13	1.596	0.75	2.128	138.5	148.1	147	96.9	70.5	92.1	72.7	65.1	69.1	2.59332e+07	2.77264e+07	2.75296e+07	1.81394e+07	1.32001e+07	1.72516e+07	1.36125e+07	1.21798e+07	1.29385e+07
[R].EMLKQYYIGDIHPSDLKPESGSK.[D]	1xBiotin [K4]	1	O43169	O43169 [89-111]	O43169 1xBiotin [K92]	Cytochrome b5 type B OS=Homo sapiens OX=9606 GN=CYB5B PE=1 SV=3	1	2861.38	4	716.102	20	47.95	1.595	1.362	1.247	112.5	83.1	73.9	86.9	42.1	52.1	325.3	66.6	57.4	5430.12	4010.5	3568.2	4197.14	2034.65	2515.01	15702.2	3216.94	2770.69
[R].TVSAGKGSATSNWK.[K]	1xBiotin [K6]	9	Q86YP4	Q86YP4 [571-584]	Q86YP4 1xBiotin [K576]	Transcriptional repressor p66-alpha OS=Homo sapiens OX=9606 GN=GATAD2A PE=1 SV=1	1	1619.78	2	810.396	52	34.49	1.595	0.927	1.636	134	142	118.8	68.3	88.3	89.1	62.7	81.9	114.9	33682.4	35715.6	29876.3	17184.1	22198.6	22397.4	15764.6	20585	28899.4
[K].VGVKEELLAVGK.[FL]	1xBiotin [K4]	9	P46013	P46013 [1032-1043]; [1640-1651]	P46013 1xBiotin [K1035]; 1xBiotin [K1643]	Proliferation marker protein Ki-67 OS=Homo sapiens OX=9606 GN=MKI67 PE=1 SV=2	1	1467.82	2	734.416	59	51.56	1.594	1.261	1.265	129.1	143	90.8	121.4	81	48.7	102.1	79.5	104.5	35154.5	38938.9	24732.2	33073.6	22047.7	13257.1	27791.3	21637.1	28462.6
[K].QTPKVLVVQSFDMFK.[D]	1xBiotin [K4]; 1xOxidation [M13]	1	Q14865	Q14865 [644-658]	Q14865 1xBiotin [K647]	AT-rich interactive domain-containing protein 5B OS=Homo sapiens OX=9606 GN=ARID5B PE=1 SV=3	1	2009.02	2	1005.02	6	59.35	1.59	1.409	1.25	214	44.6	129	81.1	85	46.5	119.8	103.2	76.7	9105.3	1897.08	5487.61	3452.04	3616.45	1978.55	5095.48	4390.8	3263.92
[K].VDKGVVPLAGTDGETTTQGLDGLSER.[C]	1xBiotin [K3]	6	P09972	P09972 [109-134]	P09972 1xBiotin [K111]	Fructose-bisphosphate aldolase C OS=Homo sapiens OX=9606 GN=ALDOC PE=1 SV=2	1	2841.39	3	947.809	69	50.09	1.589	0.415	3.821	199.2	193.4	74.7	121.7	125.6	43.8	44.2	45.4	52.1	21629.4	21004.1	8106.59	13216.5	13637.1	4752.67	4796.94	4929.69	5660.2
[K].KPEKPLILQSLGPKTQSVEITK.[T]	1xBiotin [K14]	13	Q9Y5K6	Q9Y5K6 [240-261]	Q9Y5K6 1xBiotin [K253]	CD2-associated protein OS=Homo sapiens OX=9606 GN=CD2AP PE=1 SV=1	1	2660.51	3	887.506	48	46.54	1.589	3.59	0.443	134.7	134.9	2.9	84.9	31.6	6.2	304.7	192.7	7.5	83778.7	83910.2	1809.67	52806.9	19669.9	3836.33	189586	119881	4682.16
[R].QSILILKEQIQK.[S]	1xBiotin [K7]	8	Q9H0L4	Q9H0L4 [600-611]	Q9H0L4 1xBiotin [K606]	Cleavage stimulation factor subunit 2 tau variant OS=Homo sapiens OX=9606 GN=CSTF2T PE=1 SV=1	1	1666.96	2	833.982	53	52.24	1.588	1.45	1.095	136.6	130.7	77	86	81.1	56.6	103.5	124.8	103.7	90689.9	86782.1	51081	57101.6	53841.1	37589.3	68697.6	82806	68799.3
[K].HLQETKLQLVK.[E]	1xBiotin [K6]	3	P52732	P52732 [467-477]	P52732 1xBiotin [K472]	Kinesin-like protein KIF11 OS=Homo sapiens OX=9606 GN=KIF11 PE=1 SV=2	1	1562.87	2	781.94	9	40.83	1.586	1.495	1.063	205.4	86.2	68.1	70.4	43	70.8	57.6	193.3	105.2	9653.46	4048.51	3200.45	3307.5	2018.42	3328.25	2707.54	9082.36	4944.03
[R].LGLPPKIVIGYQSHADTATK.[S]	1xBiotin [K6]	1	P06730	P06730 [187-206]	P06730 1xBiotin [K192]	Eukaryotic translation initiation factor 4E OS=Homo sapiens OX=9606 GN=EIF4E PE=1 SV=2	1	2335.25	3	779.087	1	49.86	1.583	1.865	0.849	115.9	132	85.4	87.5	40	73.2	136.5	170.9	58.5	6881.44	7841.12	5071.74	5198.86	2374.88	4347.99	8107.66	10147	3476.55
[M].SNLSKGTGSR.[K]	1xAcetyl [N-Term]; 1xBiotin [K5]	4	Q13618	Q13618 [2-11]	Q13618 1xAcetyl [N-Term]; 1xBiotin [K6]	Cullin-3 OS=Homo sapiens OX=9606 GN=CUL3 PE=1 SV=2	1	1274.62	2	637.811	3	33.46	1.578	2.321	0.752	77.7	42.2	221.5	161.1	44.5	26.7	82.2	103.4	140.8	5127.37	2781.33	14605.1	10622.4	2937.51	1762.53	5418.64	6816.77	9285.05
[K].LSNNPQLSCSSSLIKTSDKPLMYR.[L]	1xBiotin [K]; 1xCarbamidomethyl [C9]	4	Q6ZU65	Q6ZU65 [958-981]	Q6ZU65 1xBiotin [K]	Ubinuclein-2 OS=Homo sapiens OX=9606 GN=UBN2 PE=1 SV=2	1	2965.46	3	989.157	28	46.17	1.578	1.41	1.02	85.3	277.8	66.8	66.9	42.3	89.4	65.5	94.3	111.8	3987.82	12993.5	3122.77	3128.86	1978.93	4183.39	3062.87	4412.17	5228.06
[K].QSPQTSFPYKIMPIQHTLSVQSASSTVK.[K]	1xBiotin [K10]	1	Q8IWC1	Q8IWC1 [532-559]	Q8IWC1 1xBiotin [K541]	MAP7 domain-containing protein 3 OS=Homo sapiens OX=9606 GN=MAP7D3 PE=1 SV=2	1	3316.67	3	1106.23	7	53.39	1.578	1.404	1.19	259.3	43.1	114.7	85.1	72.7	45.2	36.2	141.6	102.1	12250.7	2037.46	5418.7	4019.13	3434.66	2137.58	1712.8	6692.8	4822.11
[K].FFQEFKADIK.[F]	1xBiotin [K6]	5	Q9BZV1	Q9BZV1 [4-13]	Q9BZV1 1xBiotin [K9]	UBX domain-containing protein 6 OS=Homo sapiens OX=9606 GN=UBXN6 PE=1 SV=1	1	1498.74	2	749.874	31	51.27	1.574	2.056	0.766	85.9	156.1	45.6	39.9	31.8	99.2	203.8	185.8	52.1	4576.99	8319.51	2428.98	2124.58	1694.64	5286.24	10867.7	9904.25	2778.54
[K].LLASDDVNVPDEETIFHALMMWVK.[Y]	1xBiotin [K24]; 2xOxidation [M20; M21]	1	Q9NR64	Q9NR64 [361-384]	Q9NR64 1xBiotin [K384]	Kelch-like protein 1 OS=Homo sapiens OX=9606 GN=KLHL1 PE=2 SV=1	0	3031.42	3	1011.14	8	38.84	1.572	1.493	1.053	195.3	175	13.7	124.2	20.4	22.3	18.5	185.5	144.8	31369	28108.7	2207.5	19951.4	3283.22	3584.18	2968.53	29793.6	23255.1
[R].VETGVLKPGMVVTFAPVNVTTEVK.[S]	1xBiotin [K7]	4	P68104	P68104 [267-290]	P68104 1xBiotin [K273]	Elongation factor 1-alpha 1 OS=Homo sapiens OX=9606 GN=EEF1A1 PE=1 SV=1	0	2741.46	3	914.492	11	59.12	1.571	4.06	0.39	44.1	127.5	57.4	28.1	62.5	39.6	326.7	160.7	53.5	2744.54	7929.55	3568.87	1746.61	3884.16	2461.34	20319.6	9993.49	3325.42
[R].KNPSVVIKPEACSPQFGK.[T]	1xBiotin [K1]; 1xCarbamidomethyl [C12]	1	Q8WXE1	Q8WXE1 [227-244]	Q8WXE1 1xBiotin [K227]	ATR-interacting protein OS=Homo sapiens OX=9606 GN=ATRIP PE=1 SV=1	1	2212.13	3	738.046	4	39.28	1.568	0.828	1.483	74.4	149.4	157.4	42.8	95.3	141.1	106.1	54.5	78.9	3771.23	7577.51	7980.95	2171.16	4832.31	7157.72	5382.55	2764.34	4001.27
[R].ANGKVITNK.[A]	1xBiotin [K4]	5	P55081	P55081 [321-329]	P55081 1xBiotin [K324]	Microfibrillar-associated protein 1 OS=Homo sapiens OX=9606 GN=MFAP1 PE=1 SV=2	1	1170.63	2	585.819	22	28.15	1.564	0.474	3.298	156.2	142.3	165.6	100	99.9	98.9	58.6	47.4	31.1	9696.12	8833.19	10283.1	6210.13	6198.67	6139.66	3635.46	2940.43	1933.66
[R].VTIMPKDIQLAR.[R]	1xBiotin [K6]	7	P84243	P84243 [118-129]	P84243 1xBiotin [K123]	Histone H3.3 OS=Homo sapiens OX=9606 GN=H3-3A PE=1 SV=2	1	1610.88	2	805.942	24	49.78	1.563	1.268	1.368	155.4	111	108.6	62.6	99.4	78.2	103.9	101.7	79.4	31018.8	22154	21677.4	12490.2	19849.8	15609.2	20732.8	20292.3	15840.5
[K].FLGDKGLSDTPYDSSASYEKENEMMK.[S]	1xBiotin [K5]	5	Q13422	Q13422 [282-307]	Q13422 1xBiotin [K286]	DNA-binding protein Ikaros OS=Homo sapiens OX=9606 GN=IKZF1 PE=1 SV=1	2	3168.38	3	1056.8	54	47.41	1.56	1.544	1.011	22.2	165.8	42.5	27.2	22.2	34.9	525.5	17.8	42	2504.74	18731.3	4800.12	3076.52	2506.53	3938.8	59384.4	2006.45	4750.05
[K].NCTAGAVYTYHEKK.[K]	1xBiotin [K14]; 1xCarbamidomethyl [C2]	2	Q9Y314	Q9Y314 [7-20]	Q9Y314 1xBiotin [K20]	Nitric oxide synthase-interacting protein OS=Homo sapiens OX=9606 GN=NOSIP PE=1 SV=1	1	1867.85	3	623.287	24	32.19	1.559	0.792	1.882	69.3	152.6	186.5	54.1	104.9	97.9	36.8	77.5	120.4	3507.81	7720.02	9434.25	2737.25	5306.21	4951.07	1863.91	3919.5	6092.01
[R].VFSGLVSTGLKVR.[I]	1xBiotin [K11]	9	P13639	P13639 [416-428]	P13639 1xBiotin [K426]	Elongation factor 2 OS=Homo sapiens OX=9606 GN=EEF2 PE=1 SV=4	1	1588.89	2	794.948	54	50.05	1.558	0.952	1.831	85.2	147.4	162.9	94.6	42.5	106.7	80.5	40.5	139.8	4385.28	7583.1	8383.87	4867.11	2188.3	5489.39	4140.49	2083.92	7193.24
[R].HTPPCKMVLLTR.[S]	1xBiotin [K6]; 1xCarbamidomethyl [C5]	1	Q96KM6	Q96KM6 [317-328]	Q96KM6 1xBiotin [K322]	Zinc finger protein 512B OS=Homo sapiens OX=9606 GN=ZNF512B PE=1 SV=1	1	1678.86	3	560.291	14	43.02	1.557	1.808	0.861	26.3	59.5	354.8	28.7	64.2	38.2	48.8	69.1	210.3	1752.87	3972.44	23678.8	1918.03	4287.96	2551.02	3259.77	4612.12	14032.5
[R].YYKNIGLGFK.[T]	1xBiotin [K3]	9	P62280	P62280 [36-45]	P62280 1xBiotin [K38]	40S ribosomal protein S11 OS=Homo sapiens OX=9606 GN=RPS11 PE=1 SV=3	1	1428.73	2	714.871	59	49	1.555	0.634	2.106	154.7	161.1	103.7	99.5	100.9	88.9	49.2	78.9	63.1	46825	48768.8	31370.2	30107.3	30538.5	26905	14894.9	23876.2	19088.8
[K].TKGVDEVTIVNILTNR.[S]	1xBiotin [K2]	4	P07355	P07355 [48-63]	P07355 1xBiotin [K49]	Annexin A2 OS=Homo sapiens OX=9606 GN=ANXA2 PE=1 SV=2	1	1998.07	2	999.538	26	60	1.554	2.031	1.024	215.6	62.7	86.1	68.9	40.3	72.2	81.9	188.2	84.1	12369.1	3595.42	4936.93	3953.35	2313.31	4143.74	4699.39	10795.6	4822.86
[K].SSSQTSGSLVSKSTSLASVSQLASK.[S]	1xBiotin [K12]	9	Q9NXV6	Q9NXV6 [375-399]	Q9NXV6 1xBiotin [K386]	CDKN2A-interacting protein OS=Homo sapiens OX=9606 GN=CDKN2AIP PE=1 SV=3	1	2653.33	2	1327.17	49	52	1.554	3.349	0.311	36.6	47	100.1	46.7	45.1	23.6	397.5	52.4	150.9	3817.91	4905.14	10445.4	4874.51	4702.63	2457.07	41473.7	5468.36	15747.1
[R].APKTLSSFFTPR.[K]	1xBiotin [K3]	4	P18858	P18858 [224-235]	P18858 1xBiotin [K226]	DNA ligase 1 OS=Homo sapiens OX=9606 GN=LIG1 PE=1 SV=1	1	1577.81	2	789.41	40	54.18	1.552	1.344	1.804	194.9	113.5	103.3	72.7	80.3	73.1	51.5	102.6	108	12855.7	7487.31	6813.06	4795.79	5300.56	4825.56	3399.77	6770.39	7125.63
[K].GLQKTDLYHLQK.[S]	1xBiotin [K4]	9	Q9UBD5	Q9UBD5 [520-531]	Q9UBD5 1xBiotin [K523]	Origin recognition complex subunit 3 OS=Homo sapiens OX=9606 GN=ORC3 PE=1 SV=1	1	1669.87	3	557.295	32	41.82	1.552	1.714	0.869	80.8	105.6	112.1	117.2	7.4	68.1	200.9	114.7	93	22434.8	29308.2	31111.7	32526.7	2055.42	18889.3	55762.8	31841.1	25819.4
[K].KELTYQNTDLSEIKEEEQVK.[S]	1xBiotin [K1]	7	Q32MZ4	Q32MZ4 [593-612]	Q32MZ4 1xBiotin [K593]	Leucine-rich repeat flightless-interacting protein 1 OS=Homo sapiens OX=9606 GN=LRRFIP1 PE=1 SV=2	2	2650.29	3	884.102	59	42.64	1.549	1.781	0.575	27.4	213.5	13.6	15	137.8	14.8	208.8	23.7	245.4	3418.91	26625.4	1698.95	1872.79	17183.6	1843.47	26035.1	2956.64	30595.5
[R].NPQKTAFVER.[F]	1xBiotin [K4]	1	Q9C037	Q9C037 [353-362]	Q9C037 1xBiotin [K356]	E3 ubiquitin-protein ligase TRIM4 OS=Homo sapiens OX=9606 GN=TRIM4 PE=1 SV=2	1	1415.71	2	708.36	17	36.98	1.549	0.711	1.904	141.3	139.1	109.4	89.9	61.4	160	63.9	60.8	74.2	6101.36	6007.07	4723.03	3878.92	2649.45	6905.55	2759.69	2623.84	3204.49
[K].SKDPSGLLISVIR.[T]	1xBiotin [K2]	4	Q96A65	Q96A65 [17-29]	Q96A65 1xBiotin [K18]	Exocyst complex component 4 OS=Homo sapiens OX=9606 GN=EXOC4 PE=1 SV=1	1	1610.89	2	805.951	21	57.29	1.548	2.708	1.099	161.1	154	36.2	37.7	104	36.2	126.1	146.6	98.1	11700.1	11188.7	2627.93	2737.5	7556.06	2631.35	9160.03	10650	7125.09
[R].LKTEPEEVSIEDSAQSDLK.[E]	1xBiotin [K2]	8	Q16666	Q16666 [560-578]	Q16666 1xBiotin [K561]	Gamma-interferon-inducible protein 16 OS=Homo sapiens OX=9606 GN=IFI16 PE=1 SV=3	1	2344.12	3	782.045	28	44.13	1.547	1.683	0.919	61.1	184.2	70.4	42.2	72.3	45.5	315.5	76.7	32.1	4143.19	12481.8	4773.33	2856.94	4895.41	3086.26	21376.6	5193.92	2173.13
[R].SCPETLTHAVGMSESPIGPKSTMLR.[A]	1xBiotin [K20]; 1xCarbamidomethyl [C2]; 1xOxidation [M]	12	Q68CZ2	Q68CZ2 [887-911]	Q68CZ2 1xBiotin [K906]	Tensin-3 OS=Homo sapiens OX=9606 GN=TNS3 PE=1 SV=2	1	2928.37	3	976.795	36	45.49	1.543	1.121	1.377	184.9	146.3	35.4	94.2	126.3	22.9	193.6	70.8	25.7	82920.2	65595.1	15855.7	42252.4	56662	10275.9	86820.8	31746.1	11515.7
[K].AQYKSLIGVEYKPVSATGAEDK.[D]	1xBiotin [K4]	25	P07814	P07814 [940-961]	P07814 1xBiotin [K943]	Bifunctional glutamate/proline--tRNA ligase OS=Homo sapiens OX=9606 GN=EPRS1 PE=1 SV=5	1	2580.3	3	860.772	48	45.25	1.543	1.942	0.779	116.6	117.5	58.4	80.9	75.6	36.6	150.8	146.7	116.9	1.00143e+06	1.00894e+06	501625	695117	649025	314609	1.29517e+06	1.26042e+06	1.00448e+06
[R].HLKGEDDKPLPTSKPR.[K]	1xBiotin [K3]	1	Q03989	Q03989 [145-160]	Q03989 1xBiotin [K147]	AT-rich interactive domain-containing protein 5A OS=Homo sapiens OX=9606 GN=ARID5A PE=1 SV=2	1	2044.06	4	511.771	30	26.41	1.542	0.476	2.514	110.4	126.3	203.5	117.5	71.6	118.8	43.9	56.6	51.5	14641.7	16760.9	26999.8	15584.2	9493.55	15766.9	5825.01	7503.69	6837.1
[R].AMKTVFGVEPDLTR.[E]	1xBiotin [K3]	9	Q96KP4	Q96KP4 [400-413]	Q96KP4 1xBiotin [K402]	Cytosolic non-specific dipeptidase OS=Homo sapiens OX=9606 GN=CNDP2 PE=1 SV=2	1	1789.9	2	895.452	46	52.21	1.541	0.86	2.142	181.7	161.8	91.6	80	117.9	73.8	75.5	16.1	101.5	59996.7	53425.5	30249.9	26422	38938.5	24363.3	24939.1	5309.27	33496.5
[K].TGNSMPHPATGKTVANLLSGK.[S]	1xBiotin [K12]	2	Q13428	Q13428 [135-155]	Q13428 1xBiotin [K146]	Treacle protein OS=Homo sapiens OX=9606 GN=TCOF1 PE=1 SV=3	1	2307.16	3	769.724	25	46.47	1.54	4.605	0.433	104.8	117.6	14.5	14.4	76.3	35.8	271.6	165	99.9	13938	15638.6	1925.7	1911.09	10152.5	4765.98	36114.9	21945.8	13286.1
[K].YKAEDEK.[Q]	1xBiotin [K2]	1	P11142	P11142 [525-531]	P11142 1xBiotin [K526]	Heat shock cognate 71 kDa protein OS=Homo sapiens OX=9606 GN=HSPA8 PE=1 SV=1	1	1108.5	2	554.752	20	23.02	1.538	0.684	2.281	105.9	146.6	164.7	68.8	92.1	123	46.4	62.9	89.6	7172.21	9934.23	11158.6	4663.66	6237.3	8331.97	3144.59	4263.57	6072.72
[K].YKEDAEK.[S]	1xBiotin [K2]	3	P20929	P20929 [6084-6090]	P20929 1xBiotin [K6085]	Nebulin OS=Homo sapiens OX=9606 GN=NEB PE=1 SV=5	1	1108.5	2	554.753	10	23.02	1.538	0.684	2.281	105.9	146.6	164.7	68.8	92.1	123	46.4	62.9	89.6	7172.21	9934.23	11158.6	4663.66	6237.3	8331.97	3144.59	4263.57	6072.72
[K].VGDKMR.[F]	1xBiotin [K4]	1	Q6PD62	Q6PD62 [799-804]	Q6PD62 1xBiotin [K802]	RNA polymerase-associated protein CTR9 homolog OS=Homo sapiens OX=9606 GN=CTR9 PE=1 SV=1	1	931.449	2	466.228	16	27.65	1.537	0.543	2.833	116.3	137.3	187.4	89.3	84.3	114.3	38.3	48.4	84.4	5268.21	6214.91	8484.1	4042.54	3817.72	5177.64	1734.44	2193.55	3819.96
[R].NTFNFGSKNVSGISFTENMGSSQQK.[N]	1xBiotin [K8]; 1xOxidation [M19]	11	P49792	P49792 [1097-1121]	P49792 1xBiotin [K1104]	E3 SUMO-protein ligase RanBP2 OS=Homo sapiens OX=9606 GN=RANBP2 PE=1 SV=2	1	2951.33	3	984.45	57	51.25	1.536	2.432	0.831	333.6	12.8	51.6	97.5	33.6	14.5	259.5	15.4	81.6	108063	4137.33	16699.4	31567.8	10871.7	4695.48	84051.3	4979.82	26441
[R].EKFILPEGASQGMTPFR.[S]	1xBiotin [K2]; 1xOxidation [M13]	15	Q9UPN3	Q9UPN3 [7200-7216]	Q9UPN3 1xBiotin [K7201]	Microtubule-actin cross-linking factor 1, isoforms 1/2/3/5 OS=Homo sapiens OX=9606 GN=MACF1 PE=1 SV=4	1	2150.04	3	717.351	37	51.26	1.536	1.509	1.122	125.2	136	68.4	70.8	88.5	73.9	111.5	116.8	108.9	41338	44903.1	22595.9	23388.2	29236.5	24408.4	36828.5	38586.5	35955.2
[R].LNNTSQKGLEGR.[G]	1xBiotin [K7]	4	Q14674	Q14674 [1330-1341]	Q14674 1xBiotin [K1336]	Separin OS=Homo sapiens OX=9606 GN=ESPL1 PE=1 SV=3	1	1542.77	2	771.888	8	30.97	1.536	1.128	1.412	105.7	93.7	139.9	68.8	51.9	200	99.1	77.6	63.1	5278.36	4680.4	6986.61	3437.03	2589.99	9987.23	4947.74	3876.45	3150.99
[K].MTQPQSKSAFPLSR.[K]	1xBiotin [K7]; 1xOxidation [M1]	5	Q9NYR9	Q9NYR9 [168-181]	Q9NYR9 1xBiotin [K174]	NF-kappa-B inhibitor-interacting Ras-like protein 2 OS=Homo sapiens OX=9606 GN=NKIRAS2 PE=1 SV=1	1	1819.88	2	910.444	36	40.83	1.534	1.493	1.54	129.1	136.9	70.2	45.8	221.6	56.1	69.7	86.8	83.8	8417.67	8925.75	4580.26	2985.13	14452.9	3661.77	4546.74	5659.63	5467.76
[R].SEHKVWSPLVTEEGKR.[H]	1xBiotin [K4]	2	O00151	O00151 [84-99]	O00151 1xBiotin [K87]	PDZ and LIM domain protein 1 OS=Homo sapiens OX=9606 GN=PDLIM1 PE=1 SV=4	2	2108.06	4	527.77	35	40.4	1.534	1.344	0.98	148.4	82.7	115.8	96.8	87.9	40.6	32.3	118.2	177.3	17686.2	9858.25	13797.6	11530.3	10472	4835.58	3852.43	14079.2	21126.2
[K].AKIQDK.[E]	1xBiotin [K2]	6	P62979	P62979 [28-33]	P62979 1xBiotin [K29]	Ubiquitin-40S ribosomal protein S27a OS=Homo sapiens OX=9606 GN=RPS27A PE=1 SV=2	1	928.492	2	464.75	13	23.57	1.531	0.821	1.505	75.7	155.7	142.5	85.3	93	101.2	66.7	76.4	103.5	30082.5	61878	56615.3	33906.9	36976.2	40221.8	26499.6	30356.2	41125.7
[K].GMQAASSKMVSAEISENR.[K]	1xBiotin [K8]	2	Q6IQ49	Q6IQ49 [174-191]	Q6IQ49 1xBiotin [K181]	Replication stress response regulator SDE2 OS=Homo sapiens OX=9606 GN=SDE2 PE=1 SV=1	1	2121.97	2	1061.49	40	42.67	1.531	0.789	1.789	228.3	112.7	93.2	72.1	112.1	73.6	63	56.4	88.5	10280.7	5074.16	4198.39	3247.89	5049.7	3314.11	2836.91	2539.13	3985.58
[K].HAAENPGKYNILGTNTIMDK.[M]	1xBiotin [K8]	6	Q00839	Q00839 [517-536]	Q00839 1xBiotin [K524]	Heterogeneous nuclear ribonucleoprotein U OS=Homo sapiens OX=9606 GN=HNRNPU PE=1 SV=6	1	2413.16	3	805.06	29	46.91	1.531	3.93	0.346	53.3	52.4	91.4	59.7	31.5	56.1	264.3	123.9	167.3	4700.76	4620.02	8057.59	5263.69	2779.5	4946.9	23302	10923.2	14744
[K].NFKLLQSQLQVK.[K]	1xBiotin [K3]	9	Q96I25	Q96I25 [22-33]	Q96I25 1xBiotin [K24]	Splicing factor 45 OS=Homo sapiens OX=9606 GN=RBM17 PE=1 SV=1	1	1671.93	2	836.464	46	50.6	1.531	1.203	0.969	147.2	128	91	16.8	126.2	83.6	14.4	151.8	140.9	27221.4	23683.4	16824.2	3098.36	23348.7	15472.6	2668.69	28087.7	26072.1
[K].DMSPQKFWGLTR.[S]	1xBiotin [K6]; 1xOxidation [M2]	1	Q96SW2	Q96SW2 [408-419]	Q96SW2 1xBiotin [K413]	Protein cereblon OS=Homo sapiens OX=9606 GN=CRBN PE=1 SV=1	1	1707.8	2	854.404	49	51.76	1.528	0.689	2.218	170.2	151.1	114.5	33.5	136.2	98.9	18.8	108.7	68.1	20114.2	17857.9	13529.8	3963.44	16095.6	11689.2	2217.05	12843.9	8052.81
[K].VMSVVQTKPVQTSAVTGQASTGPVTQIIQTKGPLPAGTILK.[L]	1xBiotin [K31]	1	P51610	P51610 [683-723]	P51610 1xBiotin [K713]	Host cell factor 1 OS=Homo sapiens OX=9606 GN=HCFC1 PE=1 SV=2	1	4358.38	3	1453.46	11	55.38	1.526	0.825	2.131	497.3	71.5	45.8	59.7	72.1	30	30.5	33.5	59.5	34288.5	4929.65	3155.97	4113.63	4973.59	2067.85	2103.2	2312.78	4103.98
[K].VEDLPLKLTIYSEADLR.[K]	1xBiotin [K7]	3	Q15154	Q15154 [1966-1982]	Q15154 1xBiotin [K1972]	Pericentriolar material 1 protein OS=Homo sapiens OX=9606 GN=PCM1 PE=1 SV=5	1	2201.15	3	734.389	32	62.31	1.526	1.211	1.374	307.8	65.9	53.9	61.4	52.9	35.3	223.9	34.9	64	18883.8	4043.37	3308.08	3766.27	3242.63	2167.56	13739.2	2140.33	3928.4
[R].IPLGKVLLR.[N]	1xBiotin [K5]	1	Q6ZUT1	Q6ZUT1 [4-12]	Q6ZUT1 1xBiotin [K8]	Uncharacterized protein NKAPD1 OS=Homo sapiens OX=9606 GN=NKAPD1 PE=1 SV=2	1	1234.77	2	617.889	15	51.88	1.523	0.784	1.647	114.7	65.4	206	99.9	37.2	135.3	69.7	65.9	106	5314.45	3028.62	9543.09	4627.18	1722.28	6266.06	3227.29	3052.78	4909.76
[R].ISKFYPIPSLHSTGS.[-]	1xBiotin [K3]	16	Q9H2G2	Q9H2G2 [1221-1235]	Q9H2G2 1xBiotin [K1223]	STE20-like serine/threonine-protein kinase OS=Homo sapiens OX=9606 GN=SLK PE=1 SV=1	1	1859.94	2	930.472	26	52.67	1.523	1.703	0.894	162.7	106.5	70.2	70	84.2	52.4	119.2	122	112.8	134229	87872	57918	57704.2	69463.7	43243.7	98289	100588	93008.6
[K].SFFEAKVQAINVSSR.[F]	1xBiotin [K6]	4	Q96C19	Q96C19 [192-206]	Q96C19 1xBiotin [K197]	EF-hand domain-containing protein D2 OS=Homo sapiens OX=9606 GN=EFHD2 PE=1 SV=1	1	1908.96	2	954.985	36	55.22	1.521	1.067	1.428	88.1	87.6	86	57	89.5	56.5	60.9	314.2	60.2	4406.95	4383.3	4300.18	2853.35	4475.46	2827.9	3045.01	15715	3011.53
[K].SRPGSVVPTTLFQGIKTVNPTFR.[G]	1xBiotin [K16]	3	Q8TEY7	Q8TEY7 [243-265]	Q8TEY7 1xBiotin [K258]	Ubiquitin carboxyl-terminal hydrolase 33 OS=Homo sapiens OX=9606 GN=USP33 PE=1 SV=2	1	2728.46	3	910.159	38	56.82	1.52	2.459	0.627	294.2	33.7	35.8	54.7	22.2	38.5	272.5	94.7	53.7	23315.1	2671.15	2832.87	4333.78	1756.79	3050.4	21592.5	7501.32	4258.4
[R].RQQEGFKGTFPDAR.[E]	1xBiotin [K7]	12	Q15233	Q15233 [365-378]	Q15233 1xBiotin [K371]	Non-POU domain-containing octamer-binding protein OS=Homo sapiens OX=9606 GN=NONO PE=1 SV=4	2	1862.9	3	621.637	35	38.85	1.515	0.998	1.299	114.6	109.3	153	100.9	71.6	88.4	84.2	89.7	88.3	80628.6	76862	107590	71002.9	50360.2	62208.1	59236.3	63075.6	62092.9
[K].ALCKAPSVASSWQPWTPVPQAGEK.[L]	1xBiotin [K4]; 1xCarbamidomethyl [C3]	7	Q9HB19	Q9HB19 [343-366]	Q9HB19 1xBiotin [K346]	Pleckstrin homology domain-containing family A member 2 OS=Homo sapiens OX=9606 GN=PLEKHA2 PE=1 SV=2	1	2821.38	2	1411.19	37	53.62	1.515	8.985	0.28	355.7	16.9	21.5	14.2	28.7	13.8	257.4	131.4	60.4	77750.4	3700.27	4690.71	3095.87	6262.12	3014.68	56263.2	28728.2	13204.7
[K].SFDANGASTLSKLPTPTSSVPAQK.[T]	1xBiotin [K12]	12	Q9BTA9	Q9BTA9 [279-302]	Q9BTA9 1xBiotin [K290]	WW domain-containing adapter protein with coiled-coil OS=Homo sapiens OX=9606 GN=WAC PE=1 SV=3	1	2630.31	2	1315.66	43	47.47	1.514	1.1	1.287	151.8	134.6	77.5	88.9	115.6	45.5	118	97.7	70.6	67452.7	59782	34422.6	39474.1	51345.8	20192.8	52412.6	43403.3	31360.1
[R].DYMDTLPPTVGDDVGKGAAPNVVYTYTGKR.[I]	1xBiotin [K16]; 1xOxidation [M3]	1	Q16630	Q16630 [51-80]	Q16630 1xBiotin [K66]	Cleavage and polyadenylation specificity factor subunit 6 OS=Homo sapiens OX=9606 GN=CPSF6 PE=1 SV=2	2	3442.63	3	1148.21	27	49.4	1.514	2.381	0.6	249.2	84.1	32.1	55.6	39.7	66.9	159.2	140.2	73	15566.4	5253.88	2007.77	3470.28	2481.13	4175.97	9942.45	8759.31	4561.42
[-].MIKLFSLK.[Q]	1xAcetyl [N-Term]; 1xBiotin [K3]	9	P61081	P61081 [1-8]	P61081 1xAcetyl [N-Term]; 1xBiotin [K3]	NEDD8-conjugating enzyme Ubc12 OS=Homo sapiens OX=9606 GN=UBE2M PE=1 SV=1	1	1247.69	2	624.348	45	67.91	1.511	2.783	0.517	91.8	97.4	61.5	75.3	60.7	36.5	188.5	169.1	119.3	216641	229900	145097	177711	143396	86227.7	445059	399133	281679
[R].SLSKETTR.[Y]	1xBiotin [K4]	1	Q5T3I0	Q5T3I0 [89-96]	Q5T3I0 1xBiotin [K92]	G patch domain-containing protein 4 OS=Homo sapiens OX=9606 GN=GPATCH4 PE=1 SV=2	1	1147.58	2	574.293	8	28.56	1.51	0.948	1.593	104.9	153.8	127.1	58.8	84.2	129.7	68.2	93.4	79.8	6365.72	9332.14	7712.48	3565.96	5107.47	7872.13	4138.56	5669.26	4841.65
[R].KTEYISTEFNR.[Y]	1xBiotin [K1]	9	Q8N7H5	Q8N7H5 [133-143]	Q8N7H5 1xBiotin [K133]	RNA polymerase II-associated factor 1 homolog OS=Homo sapiens OX=9606 GN=PAF1 PE=1 SV=2	1	1613.76	2	807.386	51	41.39	1.508	0.642	2.176	169.1	145.1	95.3	91.7	108.2	96.2	58.2	69.5	66.7	163705	140486	92242.5	88815.2	104765	93135.3	56343.3	67293.3	64574.7
[R].GVKLLDISELDMVGAGR.[E]	1xBiotin [K3]; 1xOxidation [M12]	1	Q9H3P2	Q9H3P2 [253-269]	Q9H3P2 1xBiotin [K255]	Negative elongation factor A OS=Homo sapiens OX=9606 GN=NELFA PE=1 SV=3	1	2015.03	2	1008.02	29	57.65	1.507	0.621	2.33	199.5	132	110.6	76.5	120.9	87.6	65.5	59.9	47.5	8307.96	5497.55	4607.83	3187.48	5035.42	3647.18	2725.85	2494.48	1977.98
[R].EEQDFGIEIVKVK.[A]	1xBiotin [K]	13	Q96SW2	Q96SW2 [146-158]	Q96SW2 1xBiotin [K]	Protein cereblon OS=Homo sapiens OX=9606 GN=CRBN PE=1 SV=1	1	1759.89	2	880.451	62	52.27	1.507	0.913	1.517	152.9	118.8	112.4	94.8	101.5	72.4	78.3	76.2	92.7	237195	184216	174378	146995	157441	112274	121431	118240	143698
[K].MPSLKSPLLPCPATK.[S]	1xBiotin [K5]; 1xCarbamidomethyl [C11]	7	Q9H2Y7	Q9H2Y7 [447-461]	Q9H2Y7 1xBiotin [K451]	Zinc finger protein 106 OS=Homo sapiens OX=9606 GN=ZNF106 PE=1 SV=1	1	1865.97	2	933.488	23	51.66	1.505	0.54	3.676	182.7	150.5	117	33.9	160	100	40.9	18.3	96.7	20699	17054.4	13257	3842.79	18129.2	11329.9	4639.94	2076.11	10958.7
[K].VSKSPSPASTSTVPNMTDAPTAPK.[A]	1xBiotin [K3]	5	Q659A1	Q659A1 [413-436]	Q659A1 1xBiotin [K415]	Little elongation complex subunit 2 OS=Homo sapiens OX=9606 GN=ICE2 PE=1 SV=2	1	2597.26	3	866.425	25	39.44	1.505	1.047	1.352	41	128	183.7	211.8	40.3	27.3	135.9	28.5	103.5	3539.98	11038.4	15849.4	18275.9	3474.36	2352.83	11721.1	2462.38	8929.4
[K].DKYVGVSSDSVGGFR.[Y]	1xBiotin [K2]	9	Q14677	Q14677 [157-171]	Q14677 1xBiotin [K158]	Clathrin interactor 1 OS=Homo sapiens OX=9606 GN=CLINT1 PE=1 SV=1	1	1798.84	2	899.926	42	44.08	1.503	1.35	1.109	119.6	123	92.7	61.7	106.4	76.8	68.4	143.7	107.9	77179.6	79362.3	59826.1	39815.8	68674.2	49550.9	44119.9	92724.5	69609.4
[K].ALFKSSGASVTTQPTEFK.[I]	1xBiotin [K4]	15	Q9BY77	Q9BY77 [401-418]	Q9BY77 1xBiotin [K404]	Polymerase delta-interacting protein 3 OS=Homo sapiens OX=9606 GN=POLDIP3 PE=1 SV=2	1	2125.06	2	1063.04	62	45.5	1.502	0.816	1.84	140.7	101.8	168.3	67.8	95.6	109.8	55.3	79.5	81.3	82092.9	59398.7	98214.3	39554.1	55773.9	64064.6	32279.4	46408.6	47432.4
[K].KYYLHDDR.[E]	1xBiotin [K1]	1	Q9Y2W1	Q9Y2W1 [879-886]	Q9Y2W1 1xBiotin [K879]	Thyroid hormone receptor-associated protein 3 OS=Homo sapiens OX=9606 GN=THRAP3 PE=1 SV=2	1	1335.62	2	668.311	30	32.29	1.5	0.81	1.585	178.1	112.2	97.6	65.1	108.4	98	48.8	112.4	79.4	12553.4	7905.17	6881.8	4587.49	7639.77	6906.94	3440.82	7918.52	5596.24
[K].VSKYAFELVDK.[Q]	1xBiotin [K3]	7	Q9UQR1	Q9UQR1 [422-432]	Q9UQR1 1xBiotin [K424]	Zinc finger protein 148 OS=Homo sapiens OX=9606 GN=ZNF148 PE=1 SV=2	1	1524.78	2	762.891	58	49.45	1.5	0.935	1.715	123.4	174.5	137.9	21.1	94.7	116.4	41.6	101.8	88.6	14198.4	20083.4	15869.4	2433.43	10898.2	13392.8	4792.26	11712.5	10192.9
[K].GKIEVLDSPASK.[K]	1xBiotin [K2]	2	Q8N5I9	Q8N5I9 [171-182]	Q8N5I9 1xBiotin [K172]	Uncharacterized protein C12orf45 OS=Homo sapiens OX=9606 GN=C12orf45 PE=1 SV=2	1	1469.77	2	735.387	32	41.66	1.499	0.494	2.604	168.1	168.9	100.1	77.8	112.7	109.7	43.5	38.4	80.8	65763.2	66098.1	39161.2	30429.4	44085.3	42927.5	17015.7	15040.3	31632.4
[R].NQGTPKYKPR.[F]	1xBiotin [K6]	2	Q8IWU6	Q8IWU6 [527-536]	Q8IWU6 1xBiotin [K532]	Extracellular sulfatase Sulf-1 OS=Homo sapiens OX=9606 GN=SULF1 PE=1 SV=1	1	1414.73	3	472.246	12	24.87	1.499	0.589	2.305	102.5	150.2	162.9	96.6	108.7	99	51.2	70.7	58.3	7152.81	10487.5	11373.1	6741.77	7586.34	6910.24	3573.45	4933.08	4070.33
[K].AALGYDYKGETEK.[H]	1xBiotin [K8]	7	P14317	P14317 [171-183]	P14317 1xBiotin [K178]	Hematopoietic lineage cell-specific protein OS=Homo sapiens OX=9606 GN=HCLS1 PE=1 SV=3	1	1670.77	2	835.89	16	38.86	1.498	1.203	0.802	82.5	66.9	141.6	55.1	146.7	38.9	176.6	34.8	156.8	4825.93	3913.33	8277.4	3221.1	8578.98	2276.39	10323.8	2037.28	9171.02
[K].KSSFANVAAATPAIK.[K]	1xBiotin [K1]	8	Q9BTC0	Q9BTC0 [570-584]	Q9BTC0 1xBiotin [K570]	Death-inducer obliterator 1 OS=Homo sapiens OX=9606 GN=DIDO1 PE=1 SV=5	1	1701.9	2	851.453	47	43.29	1.496	0.235	6.368	158.7	141	147.6	92.8	98.6	117.7	23.2	104.8	15.6	20991.7	18659.1	19521.1	12272.8	13047	15572.2	3065.6	13867.4	2065.11
[K].VGVGTCGIADKPMTQYQDTSKYNVR.[H]	1xBiotin [K21]; 1xCarbamidomethyl [C6]; 1xOxidation [M13]	7	O75940	O75940 [209-233]	O75940 1xBiotin [K229]	Survival of motor neuron-related-splicing factor 30 OS=Homo sapiens OX=9606 GN=SMNDC1 PE=1 SV=1	1	3030.41	3	1010.81	25	38.86	1.495	4.154	1.412	47.1	35.4	308.1	23.7	38.5	48.3	214	25.1	159.8	4477.09	3362.36	29276	2249.53	3655.01	4588.54	20336.6	2380.62	15183.1
[K].AVGPKQVVTQGVAK.[A]	1xBiotin [K5]	6	Q9ULM3	Q9ULM3 [686-699]	Q9ULM3 1xBiotin [K690]	YEATS domain-containing protein 2 OS=Homo sapiens OX=9606 GN=YEATS2 PE=1 SV=2	1	1607.89	2	804.45	46	40.02	1.493	0.271	5.399	107.2	150.9	228.6	153.1	103	69.2	27.1	27.9	32.9	7653.86	10771.6	16326.5	10934.7	7357.52	4938.26	1934.93	1995.08	2351.21
[K].SSGSAVGGKGIAPASPMLGNASNPNKADIPER.[K]	1xBiotin [K9]	3	P27448	P27448 [455-486]	P27448 1xBiotin [K463]	MAP/microtubule affinity-regulating kinase 3 OS=Homo sapiens OX=9606 GN=MARK3 PE=1 SV=5	2	3276.61	3	1092.87	42	41.94	1.49	0.764	0.704	114.8	177.2	21.2	47.7	52.6	118.9	40.2	30.2	297.3	9554.12	14744.2	1767.78	3969.44	4378.82	9892.73	3346.23	2512.2	24740.4
[R].ALANSLACQGKYTPSGQAGAAASESLFVSNHAY.[-]	1xBiotin [K11]; 1xCarbamidomethyl [C8]	2	P04075	P04075 [332-364]	P04075 1xBiotin [K342]	Fructose-bisphosphate aldolase A OS=Homo sapiens OX=9606 GN=ALDOA PE=1 SV=2	1	3567.66	3	1189.89	28	52.79	1.489	0.863	1.04	257.1	59.6	58.5	76	39.3	73.7	247.1	63.6	25.1	18537.3	4295.12	4215.01	5482.73	2831.04	5312.94	17816.8	4587.43	1809.09
[R].APSPGDYKSPHVTGSGASAGTHK.[R]	1xBiotin [K8]	1	P55198	P55198 [421-443]	P55198 1xBiotin [K428]	Protein AF-17 OS=Homo sapiens OX=9606 GN=MLLT6 PE=1 SV=3	1	2435.14	3	812.385	9	30.31	1.487	1.044	1.425	46	120	249.1	48.4	112.2	80.7	119.4	39.8	84.3	2090.1	5448.05	11305.9	2198.22	5091.87	3663.67	5420.09	1808.2	3824.14
[R].EEAQAGPCPAAPIFKGCFYTHPTEVLKPVSQHPR.[D]	1xBiotin [K15]; 2xCarbamidomethyl [C8; C17]	3	Q03989	Q03989 [327-360]	Q03989 1xBiotin [K341]	AT-rich interactive domain-containing protein 5A OS=Homo sapiens OX=9606 GN=ARID5A PE=1 SV=2	1	4045.95	5	809.996	12	48.27	1.486	1.606	1.002	374.3	20.2	41.4	27.9	26.7	32.8	311.5	44.8	20.2	45979.4	2486.3	5087.81	3424.76	3283.47	4033.46	38266.7	5500.83	2482.25
[K].EGSLSNTWNEKYSSLQK.[T]	1xBiotin [K11]	1	Q5TKA1	Q5TKA1 [22-38]	Q5TKA1 1xBiotin [K32]	Protein lin-9 homolog OS=Homo sapiens OX=9606 GN=LIN9 PE=1 SV=1	1	2197.02	2	1099.01	4	49.44	1.484	1.385	1.461	280.6	110.2	41.1	74.3	87.1	41.8	131.7	75.4	57.9	11544.7	4534.7	1690.41	3055.44	3584.5	1718.78	5419.5	3104.56	2380.6
[K].EMFGGFFKSVVK.[S]	1xBiotin [K8]	2	Q9Y5X3	Q9Y5X3 [181-192]	Q9Y5X3 1xBiotin [K188]	Sorting nexin-5 OS=Homo sapiens OX=9606 GN=SNX5 PE=1 SV=1	1	1601.79	2	801.397	28	59.22	1.481	1.493	0.952	254.1	71.8	65.3	111.5	44.1	50.5	157.6	75.4	69.7	11225	3169.97	2886.14	4924.42	1949.15	2231.11	6964.14	3330.56	3079.26
[K].AAFQYGIKMSEGR.[K]	1xBiotin [K8]	9	Q13123	Q13123 [502-514]	Q13123 1xBiotin [K509]	Protein Red OS=Homo sapiens OX=9606 GN=IK PE=1 SV=3	1	1683.8	2	842.403	27	45.12	1.478	0.792	1.867	223.7	153.8	27.2	17.2	157.3	104.1	19.9	114.3	82.4	30412.1	20916	3703.68	2338.94	21388.7	14152.3	2701.6	15540.7	11203.3
[R].FEHSAKLR.[R]	1xBiotin [K6]	5	Q9UPT9	Q9UPT9 [412-419]	Q9UPT9 1xBiotin [K417]	Ubiquitin carboxyl-terminal hydrolase 22 OS=Homo sapiens OX=9606 GN=USP22 PE=1 SV=2	1	1213.61	2	607.311	30	28.82	1.478	0.956	1.546	110.4	138.6	140.2	77.3	90.6	94.9	75.6	81.8	90.7	74495.8	93527.1	94606.4	52193.6	61180.5	64028.6	51046.3	55188.6	61183.9
[R].NKCYTAVVPLVYGGETK.[M]	1xBiotin [K2]; 1xCarbamidomethyl [C3]	22	P01591	P01591 [129-145]	P01591 1xBiotin [K130]	Immunoglobulin J chain OS=Homo sapiens OX=9606 GN=JCHAIN PE=1 SV=4	1	2125.05	3	709.02	54	50.6	1.475	0.842	1.761	166.6	138.2	101.1	93.7	94.6	74	79.7	73.6	78.5	410759	340630	249275	230903	233347	182439	196587	181435	193482
[R].KLLINDFGR.[E]	1xBiotin [K1]	3	Q14493	Q14493 [98-106]	Q14493 1xBiotin [K98]	Histone RNA hairpin-binding protein OS=Homo sapiens OX=9606 GN=SLBP PE=1 SV=1	1	1301.7	2	651.356	24	48.69	1.475	0.857	1.534	136.2	92.5	139.5	92.4	44.8	145.2	79.2	90.9	79.2	6707.53	4556.5	6867.99	4548.74	2207.38	7147.73	3897.22	4477	3900.25
[R].HKIISIFSGTEK.[G]	1xBiotin [K2]	10	Q13177	Q13177 [51-62]	Q13177 1xBiotin [K52]	Serine/threonine-protein kinase PAK 2 OS=Homo sapiens OX=9606 GN=PAK2 PE=1 SV=3	1	1585.84	2	793.425	64	45.41	1.472	1.616	0.955	127.4	120.4	93.5	92.3	81.8	21.4	97.6	133.4	132.2	65834.2	62224.5	48303.8	47697.7	42281.2	11036.3	50424.4	68952.5	68332.2
[K].AGAHLQGGAKR.[V]	1xBiotin [K10]	7	P04406	P04406 [108-118]	P04406 1xBiotin [K117]	Glyceraldehyde-3-phosphate dehydrogenase OS=Homo sapiens OX=9606 GN=GAPDH PE=1 SV=3	1	1291.67	2	646.338	24	22.45	1.469	0.835	1.687	122.4	134.3	153.5	64.4	96.5	104.5	53	80.5	91	10017	10989.8	12565.7	5268.22	7894.87	8555.39	4338.42	6590.94	7447.53
[K].TVTSSTEKGLIVYCVTSPK.[K]	1xBiotin [K8]; 1xCarbamidomethyl [C14]	23	Q8TEU7	Q8TEU7 [1478-1496]	Q8TEU7 1xBiotin [K1485]	Rap guanine nucleotide exchange factor 6 OS=Homo sapiens OX=9606 GN=RAPGEF6 PE=1 SV=2	1	2296.16	2	1148.58	50	51.27	1.468	1.411	1.091	118.3	145.4	85.7	80.9	80.6	64.2	108.5	114.1	102.3	59916.1	73633.9	43364.1	40935.5	40827.7	32513.5	54926.6	57760	51778.8
[R].KDLYANTVLSGGTTMYPGIADR.[M]	1xBiotin [K1]	5	P60709	P60709 [291-312]	P60709 1xBiotin [K291]	Actin, cytoplasmic 1 OS=Homo sapiens OX=9606 GN=ACTB PE=1 SV=1	1	2569.24	2	1285.12	56	53.34	1.468	0.614	1.468	493.8	46.7	58.9	65.4	83.3	31.8	47.6	40.1	32.3	35592	3368.81	4244.77	4713.03	6002.73	2295.61	3429.62	2891.65	2331.11
[K].TPKIER.[S]	1xBiotin [K3]	1	Q6UB98	Q6UB98 [40-45]	Q6UB98 1xBiotin [K42]	Ankyrin repeat domain-containing protein 12 OS=Homo sapiens OX=9606 GN=ANKRD12 PE=1 SV=3	1	969.519	2	485.263	10	27.74	1.467	0.571	2.568	104.5	143.3	182.2	97.7	96	101.3	55.8	49.9	69.3	7996.48	10960	13938.4	7469.73	7345.36	7750.67	4267.81	3816.26	5300.05
[K].EGLELLKTAIGK.[A]	1xBiotin [K7]	5	P06733	P06733 [222-233]	P06733 1xBiotin [K228]	Alpha-enolase OS=Homo sapiens OX=9606 GN=ENO1 PE=1 SV=2	1	1497.83	2	749.421	12	56.03	1.467	0.97	1.512	163.3	161.1	58.1	90	111.3	55.3	79.9	108	73	6496.08	6408.29	2312.98	3579.53	4428.5	2201.57	3176.8	4295.91	2903.76
[K].EAQDTSDGIIQKNSYR.[Y]	1xBiotin [K12]	3	P18850	P18850 [425-440]	P18850 1xBiotin [K436]	Cyclic AMP-dependent transcription factor ATF-6 alpha OS=Homo sapiens OX=9606 GN=ATF6 PE=1 SV=3	1	2050.95	2	1025.98	10	39.42	1.466	0.844	1.649	182.3	94.2	123.8	73.8	113.8	84.5	90.1	75.1	62.2	10654.4	5506.01	7235.88	4312.11	6649.67	4937.27	5266.7	4388.68	3637.29
[K].AVGASFPLYEPAKMK.[T]	1xBiotin [K15]	2	P46013	P46013 [332-346]	P46013 1xBiotin [K346]	Proliferation marker protein Ki-67 OS=Homo sapiens OX=9606 GN=MKI67 PE=1 SV=2	1	1834.92	2	917.966	33	50.75	1.464	0.547	2.524	171.7	125.4	131.6	85.9	124.2	85.6	42.7	68	64.8	10829.3	7910.53	8301.99	5418.4	7835.43	5401.83	2694.25	4289.88	4087.01
[K].EVGYLEFTGPPQKPPR.[L]	1xBiotin [K13]	3	Q14289	Q14289 [846-861]	Q14289 1xBiotin [K858]	Protein-tyrosine kinase 2-beta OS=Homo sapiens OX=9606 GN=PTK2B PE=1 SV=2	0	2041.02	2	1021.02	7	49.13	1.464	1.015	0.913	130	71.4	106.8	48.7	160.7	59.8	42.3	163.2	117	6059.05	3326.58	4977.83	2271.74	7490.94	2785.84	1972.88	7605.79	5451.4
[K].SLLGKDVLFLK.[D]	1xBiotin [K5]	4	P00558	P00558 [87-97]	P00558 1xBiotin [K91]	Phosphoglycerate kinase 1 OS=Homo sapiens OX=9606 GN=PGK1 PE=1 SV=3	1	1458.84	2	729.923	19	59.31	1.464	1.653	0.831	160.7	86.2	85.9	71.9	109.8	41	122.4	103.4	118.8	7158.43	3842.2	3826.19	3202.06	4889.55	1824.4	5452.5	4605.99	5292.04
[R].HQGVMVGMGQKDSYVGDEAQSK.[R]	1xBiotin [K11]	8	P60709	P60709 [40-61]	P60709 1xBiotin [K50]	Actin, cytoplasmic 1 OS=Homo sapiens OX=9606 GN=ACTB PE=1 SV=1	1	2577.15	3	859.722	55	40.01	1.463	8.329	0.887	115.8	11.1	176.4	15.6	11.3	120.5	129.5	120.9	198.9	19316.1	1849.45	29420.3	2594.1	1877.81	20103.1	21607.6	20173	33172.8
[M].AQQAADKYLYVDK.[N]	1xAcetyl [N-Term]; 1xBiotin [K7]	17	P35579	P35579 [2-14]	P35579 1xAcetyl [N-Term]; 1xBiotin [K8]	Myosin-9 OS=Homo sapiens OX=9606 GN=MYH9 PE=1 SV=4	1	1780.86	2	890.932	67	50.56	1.463	2.78	0.524	80.7	81.1	86.7	54.7	55.7	59.3	154.8	149.8	177.1	305892	307197	328608	207069	210982	224684	586529	567457	670940
[K].KGVVPGGGLK.[A]	1xBiotin [K1]	1	O75822	O75822 [224-233]	O75822 1xBiotin [K224]	Eukaryotic translation initiation factor 3 subunit J OS=Homo sapiens OX=9606 GN=EIF3J PE=1 SV=2	1	1137.64	2	569.326	10	36.04	1.462	0.743	0.956	120.8	38.8	154.3	82.6	54.6	99.3	40.6	61.2	247.9	5319.1	1709.7	6797.77	3637.52	2404.59	4371.58	1787.49	2693.45	10916
[R].SDHNTSTSTKSLLPK.[E]	1xBiotin [K10]	10	Q9ULU4	Q9ULU4 [1163-1177]	Q9ULU4 1xBiotin [K1172]	Protein kinase C-binding protein 1 OS=Homo sapiens OX=9606 GN=ZMYND8 PE=1 SV=2	1	1841.91	3	614.64	16	37.15	1.462	0.928	1.575	122.6	112.4	169.2	94.1	83.9	78.2	87	74.7	77.8	28216.3	25872.5	38926.6	21653.8	19300.5	17996.7	20028.8	17182.7	17911.5
[R].EPDGLKMK.[L]	1xBiotin [K6]	27	Q9UGU5	Q9UGU5 [186-193]	Q9UGU5 1xBiotin [K191]	HMG domain-containing protein 4 OS=Homo sapiens OX=9606 GN=HMGXB4 PE=1 SV=2	1	1143.55	2	572.28	38	34.98	1.462	1.067	1.321	82.2	128.5	146.7	85.4	87.9	92.1	81.8	97.3	98.2	44074.4	68858.6	78615.8	45777.6	47108.3	49350.7	43851.1	52141.2	52653.9
[R].ISSIGKFISGTPR.[R]	1xBiotin [K6]	9	Q9Y4B6	Q9Y4B6 [696-708]	Q9Y4B6 1xBiotin [K701]	DDB1- and CUL4-associated factor 1 OS=Homo sapiens OX=9606 GN=DCAF1 PE=1 SV=3	1	1588.85	2	794.929	62	48.86	1.454	0.813	1.789	158.1	107.8	125.4	73.9	144.8	86.3	62.2	70.1	71.5	54041.9	36843.3	42880.7	25268.6	49499.2	29488	21262.9	23973.4	24438
[R].GVKLLDISELDMVGAGR.[E]	1xBiotin [K3]	4	Q9H3P2	Q9H3P2 [253-269]	Q9H3P2 1xBiotin [K255]	Negative elongation factor A OS=Homo sapiens OX=9606 GN=NELFA PE=1 SV=3	1	1999.04	2	1000.02	50	60.45	1.454	0.848	1.731	374.9	90.3	56.6	88.5	38.9	81.7	52.2	83.9	33	19504.5	4696.96	2944.7	4602.54	2025.24	4249.1	2713.79	4363.57	1716.84
[K].FGMSEKLGVMTYSDTGK.[L]	1xBiotin [K6]	9	Q96TA2	Q96TA2 [692-708]	Q96TA2 1xBiotin [K697]	ATP-dependent zinc metalloprotease YME1L1 OS=Homo sapiens OX=9606 GN=YME1L1 PE=1 SV=2	1	2076.94	2	1038.98	66	53.23	1.45	1.131	1.124	349.6	48.1	83.7	57.7	103.3	44.4	50.1	74.5	88.6	25662	3530.61	6140.54	4235.6	7583.67	3255.55	3680.59	5464.79	6501.05
[-].MQNVINTVKGK.[A]	1xAcetyl [N-Term]; 1xBiotin [K]	12	Q9NT62	Q9NT62 [1-11]	Q9NT62 1xAcetyl [N-Term]; 1xBiotin [K]	Ubiquitin-like-conjugating enzyme ATG3 OS=Homo sapiens OX=9606 GN=ATG3 PE=1 SV=1	1	1499.77	2	750.389	64	57.96	1.449	1.483	0.978	133.5	112.2	78.1	87.9	77.4	67.5	115.4	114.8	113.1	62210.8	52318.4	36405.6	40980.6	36098	31474.1	53777.6	53516.1	52736.5
[-].MLNMWKVR.[E]	1xAcetyl [N-Term]; 1xBiotin [K6]	7	Q14677	Q14677 [1-8]	Q14677 1xAcetyl [N-Term]; 1xBiotin [K6]	Clathrin interactor 1 OS=Homo sapiens OX=9606 GN=CLINT1 PE=1 SV=1	1	1345.66	2	673.333	30	63.4	1.449	1.504	0.975	112.1	130	91.6	79.6	77.3	70.6	116.3	133.4	89.1	15228.6	17666.4	12453.2	10820.7	10510.7	9592.89	15812.4	18128.3	12103.3
[K].KTSTPSPQPSK.[R]	1xBiotin [K1]	7	Q8IY18	Q8IY18 [7-17]	Q8IY18 1xBiotin [K7]	Structural maintenance of chromosomes protein 5 OS=Homo sapiens OX=9606 GN=SMC5 PE=1 SV=2	1	1383.69	2	692.35	34	23.34	1.445	0.778	1.857	55.5	161.5	170.1	80.6	93.4	117.7	62.7	66.9	91.6	4375.05	12718.3	13397.6	6351.77	7357.99	9269.03	4941.18	5273.04	7212.96
[K].NVTSMINLKTIASSADPK.[N]	1xBiotin [K9]	1	Q96T21	Q96T21 [318-335]	Q96T21 1xBiotin [K326]	Selenocysteine insertion sequence-binding protein 2 OS=Homo sapiens OX=9606 GN=SECISBP2 PE=1 SV=2	1	2116.08	2	1058.54	16	55.56	1.445	0.556	2.382	202.3	54.2	141.9	126.1	98.2	97.8	65.5	54.4	59.6	7480.92	2004.23	5248.35	4661.31	3632.02	3617.06	2422.09	2011.62	2202.92
[K].GTVAVQEKAGLPR.[S]	1xBiotin [K8]	2	Q8NHV4	Q8NHV4 [364-376]	Q8NHV4 1xBiotin [K371]	Protein NEDD1 OS=Homo sapiens OX=9606 GN=NEDD1 PE=1 SV=1	1	1551.83	2	776.418	26	39.44	1.44	1.326	1.113	105	115.9	144.6	82.8	29.5	100.4	109.7	82.2	129.9	14816.6	16347.8	20398.5	11679.9	4155.24	14164	15484.4	11604.5	18329.3
[K].YSPTSPKYSPTSPTYSPTTPK.[Y]	1xBiotin [K7]	4	P24928	P24928 [1867-1887]	P24928 1xBiotin [K1873]	DNA-directed RNA polymerase II subunit RPB1 OS=Homo sapiens OX=9606 GN=POLR2A PE=1 SV=2	1	2513.19	3	838.402	31	39.78	1.438	0.979	1.027	58.5	71.3	313	95.1	92.3	40.7	69.5	66.5	93.1	3044.64	3711.29	16279.9	4945.99	4802.51	2117.74	3613.15	3456.76	4844.35
[R].KRPAPQQIQQVQQQAVQNR.[N]	1xBiotin [K1]	9	Q96GM5	Q96GM5 [101-119]	Q96GM5 1xBiotin [K101]	SWI/SNF-related matrix-associated actin-dependent regulator of chromatin subfamily D member 1 OS=Homo sapiens OX=9606 GN=SMARCD1 PE=1 SV=2	1	2471.3	3	824.44	50	34.67	1.437	1.47	0.985	116.4	121.4	97	52.8	81	85	118.2	77.6	150.7	7925.09	8264.08	6600.82	3592.52	5513.21	5783.05	8041.94	5282.4	10254.6
[K].SQNATPKGPNAAYDFSQAATTGELAANK.[S]	1xBiotin [K7]	15	Q9Y5V3	Q9Y5V3 [114-141]	Q9Y5V3 1xBiotin [K120]	Melanoma-associated antigen D1 OS=Homo sapiens OX=9606 GN=MAGED1 PE=1 SV=3	1	3049.43	3	1017.15	77	47.89	1.437	1.33	1.098	94.3	189.3	87.8	131.7	68.6	56.8	100.4	79.9	91.2	193201	387892	179860	269898	140491	116352	205719	163778	186916
[R].DSHITNLKGLNLTTPGESDGFCANK.[L]	1xBiotin [K8]; 1xCarbamidomethyl [C22]	2	P57737	P57737 [484-508]	P57737 1xBiotin [K491]	Coronin-7 OS=Homo sapiens OX=9606 GN=CORO7 PE=1 SV=2	1	2915.37	3	972.459	29	49.86	1.435	0.578	2.082	103.5	205.2	91.1	86	94.5	63.5	49.7	171.2	35.5	5148.88	10208.6	4530.59	4277.25	4702.72	3157.51	2472.88	8515.55	1764.84
[K].KTVVLPPIVASR.[G]	1xBiotin [K1]	9	O75152	O75152 [442-453]	O75152 1xBiotin [K442]	Zinc finger CCCH domain-containing protein 11A OS=Homo sapiens OX=9606 GN=ZC3H11A PE=1 SV=3	1	1505.89	2	753.449	39	50.52	1.434	1.155	1.289	133	127.5	128.6	22.7	104.3	89.7	74	99.8	120.4	28699.3	27503.1	27744.4	4906.73	22491.7	19347.8	15966.7	21526.9	25975.9
[K].VLDGKTIETSPSLSR.[M]	1xBiotin [K5]	5	Q9NVI1	Q9NVI1 [398-412]	Q9NVI1 1xBiotin [K402]	Fanconi anemia group I protein OS=Homo sapiens OX=9606 GN=FANCI PE=1 SV=4	1	1828.95	2	914.976	49	42.11	1.433	0.801	1.945	256	78.4	115.4	54.7	95.9	101.3	59.4	81.1	57.7	12203.1	3735.25	5502.01	2607.48	4569.87	4828.58	2829.1	3867.05	2751.19
[R].KPDTIEVQQMKAQAR.[E]	1xBiotin [K11]	2	P26038	P26038 [296-310]	P26038 1xBiotin [K306]	Moesin OS=Homo sapiens OX=9606 GN=MSN PE=1 SV=3	1	1969	3	657.005	24	37.99	1.431	1.42	1.007	117.7	121.5	78.8	55.1	113.9	78.2	78.2	111.3	145.2	7914.02	8173.52	5300.48	3704.73	7659.85	5256.56	5262	7488.14	9766.92
[K].GESSGKNVTLPAVFK.[A]	1xBiotin [K6]	9	P36578	P36578 [15-29]	P36578 1xBiotin [K20]	60S ribosomal protein L4 OS=Homo sapiens OX=9606 GN=RPL4 PE=1 SV=5	1	1759.9	2	880.456	76	49.65	1.431	0.723	2.135	185.6	107.9	109.1	64.8	129.7	97.6	50.5	70.5	84.2	27840.9	16187.9	16370.7	9728.33	19460.2	14638.7	7582.78	10582	12638
[R].EIAQDFKTDLR.[F]	1xBiotin [K7]	1	P84243	P84243 [74-84]	P84243 1xBiotin [K80]	Histone H3.3 OS=Homo sapiens OX=9606 GN=H3-3A PE=1 SV=2	1	1561.77	2	781.388	30	46.67	1.43	1.194	1.198	126.3	109.8	143.4	105.6	88.3	12.2	116.4	105.4	92.6	23209.2	20173.3	26346.4	19413.8	16225.5	2245.44	21389.1	19376.6	17017
[K].ANVGAGKKPK.[E]	1xBiotin [K]	6	P62847	P62847 [123-132]	P62847 1xBiotin [K]	40S ribosomal protein S24 OS=Homo sapiens OX=9606 GN=RPS24 PE=1 SV=1	1	1195.66	2	598.335	31	20.45	1.429	0.657	2.277	126.3	131.6	163.4	68.2	106.2	114.3	48.5	71.7	69.8	15122.5	15753.9	19554.1	8160.98	12709	13685.2	5804.86	8587.1	8356.09
[R].KSLALDIVDEDVK.[L]	1xBiotin [K1]	9	P10244	P10244 [584-596]	P10244 1xBiotin [K584]	Myb-related protein B OS=Homo sapiens OX=9606 GN=MYBL2 PE=1 SV=1	1	1670.87	2	835.937	79	52.02	1.428	0.903	1.582	207.9	36.6	130.8	43.8	145.5	89.8	58.2	56	131.4	18154.4	3193.62	11420.3	3829.04	12711.8	7842.26	5083.86	4890.8	11477.4
[K].MSNADFAKLFLR.[K]	1xBiotin [K8]; 1xOxidation [M1]	7	Q15020	Q15020 [951-962]	Q15020 1xBiotin [K958]	Squamous cell carcinoma antigen recognized by T-cells 3 OS=Homo sapiens OX=9606 GN=SART3 PE=1 SV=1	1	1654.81	2	827.908	71	57.41	1.428	2.165	0.489	49.6	152.1	61.9	34.7	96.6	60.8	126.5	209.3	108.5	3263.02	10012.6	4076.02	2285.24	6364.3	4003.67	8331.96	13779.6	7147.83
[M].AASQVLGEKINILSGETVK.[A]	1xAcetyl [N-Term]; 1xBiotin [K9]	1	Q9Y5Z9	Q9Y5Z9 [2-20]	Q9Y5Z9 1xAcetyl [N-Term]; 1xBiotin [K10]	UbiA prenyltransferase domain-containing protein 1 OS=Homo sapiens OX=9606 GN=UBIAD1 PE=1 SV=1	1	2225.18	3	742.401	30	67.41	1.424	2.743	0.412	75.1	69.6	29.8	52.8	48.9	26.3	428.1	97.1	72.3	4951.48	4589.03	1963.45	3477.7	3222.09	1736.55	28222.5	6404.28	4763.04
[K].DVKGSYVSIHSSGFR.[D]	1xBiotin [K3]	2	Q13838	Q13838 [34-48]	Q13838 1xBiotin [K36]	Spliceosome RNA helicase DDX39B OS=Homo sapiens OX=9606 GN=DDX39B PE=1 SV=1	1	1864.9	3	622.305	23	41.3	1.423	1.701	0.836	93.2	73.8	110.9	58	66.1	65.5	59.8	111.5	261.3	4528.44	3585.5	5385.51	2814.59	3208.59	3182.35	2902.24	5414.13	12689.1
[R].VLTQEDFQKIR.[M]	1xBiotin [K9]	8	Q9NVU7	Q9NVU7 [550-560]	Q9NVU7 1xBiotin [K558]	Protein SDA1 homolog OS=Homo sapiens OX=9606 GN=SDAD1 PE=1 SV=3	1	1602.83	2	801.919	56	43.7	1.421	1.185	0.975	35.7	142.9	148.3	100.5	18.9	136.5	152.1	45.8	119.1	4213.97	16852.2	17495	11858.5	2233.26	16101	17937.8	5400.97	14051.5
[R].LQAQKLR.[L]	1xBiotin [K5]	2	Q53ET0	Q53ET0 [52-58]	Q53ET0 1xBiotin [K56]	CREB-regulated transcription coactivator 2 OS=Homo sapiens OX=9606 GN=CRTC2 PE=1 SV=2	1	1082.61	2	541.811	26	32.33	1.413	0.834	1.561	114.3	103.4	183.7	99	101.6	73.2	73.2	66.9	84.8	13104.9	11856.6	21061.2	11358.4	11647.6	8388.49	8392.82	7677.3	9719.31
[K].VHFSIGKAPLKDEQEMR.[A]	1xBiotin [K7]; 1xOxidation [M16]	2	O75592	O75592 [2967-2983]	O75592 1xBiotin [K2973]	E3 ubiquitin-protein ligase MYCBP2 OS=Homo sapiens OX=9606 GN=MYCBP2 PE=1 SV=4	2	2227.1	4	557.531	7	39.47	1.413	1.835	1.089	35.5	151.4	131.5	107.1	61.7	56.1	113.2	139	104.4	3177	13551.1	11767.2	9588.8	5522.31	5023.47	10132.7	12438.4	9346.45
[K].GFVVINQKGIDPFSLDALSK.[E]	1xBiotin [K8]	2	P40227	P40227 [288-307]	P40227 1xBiotin [K295]	T-complex protein 1 subunit zeta OS=Homo sapiens OX=9606 GN=CCT6A PE=1 SV=3	1	2374.25	2	1187.63	52	61.87	1.413	1.415	0.975	290.4	32.5	47	69	48.8	23	308.7	32.5	48.2	23092.9	2581.01	3739.6	5483.11	3878.65	1826.56	24545.3	2585.08	3836.7
[K].FKSEALLSTLTSDASK.[E]	1xBiotin [K2]	2	Q9NXR8	Q9NXR8 [166-181]	Q9NXR8 1xBiotin [K167]	Inhibitor of growth protein 3 OS=Homo sapiens OX=9606 GN=ING3 PE=1 SV=2	1	1923.97	2	962.49	45	54.48	1.412	1.206	1.526	361.4	84.5	52.2	47.8	66.6	59.8	121.2	34.2	72.2	24888.5	5818.6	3596.52	3290.48	4588.86	4120.6	8347.19	2356.36	4968.39
[R].YSSSGSPANSFHFKEAWK.[H]	1xBiotin [K]	5	O00418	O00418 [69-86]	O00418 1xBiotin [K]	Eukaryotic elongation factor 2 kinase OS=Homo sapiens OX=9606 GN=EEF2K PE=1 SV=2	1	2256.02	3	752.678	19	46.85	1.41	1.572	0.91	53.9	61.5	73.3	68.6	38.2	43	56.9	437.1	67.6	2645.48	3017.82	3597.14	3370.84	1876.03	2110.17	2793.99	21464.5	3317.84
[R].TKNISAISYINQR.[N]	1xBiotin [K2]	37	Q92541	Q92541 [554-566]	Q92541 1xBiotin [K555]	RNA polymerase-associated protein RTF1 homolog OS=Homo sapiens OX=9606 GN=RTF1 PE=1 SV=4	1	1733.9	2	867.454	74	45.26	1.408	1.087	1.386	135.4	130.3	102.7	82.2	96.1	77.3	89	97.7	89.3	3.74807e+06	3.60907e+06	2.84378e+06	2275189	2.66146e+06	2.14045e+06	2.4654e+06	2.70469e+06	2.47207e+06
[K].FGQGFGKTNIYTQK.[Q]	1xBiotin [K7]	26	Q9H5V9	Q9H5V9 [122-135]	Q9H5V9 1xBiotin [K128]	UPF0428 protein CXorf56 OS=Homo sapiens OX=9606 GN=CXorf56 PE=1 SV=1	1	1814.89	2	907.949	96	44.27	1.408	1.063	1.272	125.3	122.1	118.2	86.8	99.3	74	78.6	97.1	98.5	1.35799e+06	1.32397e+06	1.28144e+06	940394	1.07669e+06	802244	852474	1.05281e+06	1.06756e+06
[R].AYQKQPTIFQNK.[K]	1xBiotin [K4]	3	P62280	P62280 [9-20]	P62280 1xBiotin [K12]	40S ribosomal protein S11 OS=Homo sapiens OX=9606 GN=RPS11 PE=1 SV=3	1	1691.86	2	846.432	7	40.95	1.408	0.674	2.09	177.1	149.3	109.2	23.9	106.1	134	52.9	76	71.5	13273.9	11188.8	8179.28	1792.13	7948.42	10044.3	3966.15	5691.97	5354.72
[K].YSPTSPKYSPTSPK.[Y]	1xBiotin [K7]	8	P24928	P24928 [1860-1873]	P24928 1xBiotin [K1866]	DNA-directed RNA polymerase II subunit RPB1 OS=Homo sapiens OX=9606 GN=POLR2A PE=1 SV=2	1	1765.85	2	883.426	61	35.29	1.407	0.747	1.963	148.1	156.1	102.7	43.7	150	105.3	36	78.7	79.5	14545.1	15326.7	10085.8	4288.2	14735.7	10339.6	3540.22	7725.35	7806.29
[R].VSGDDVIIGKTVTLPENEDELESTNRR.[Y]	1xBiotin [K10]	1	P30876	P30876 [860-886]	P30876 1xBiotin [K869]	DNA-directed RNA polymerase II subunit RPB2 OS=Homo sapiens OX=9606 GN=POLR2B PE=1 SV=1	2	3212.57	3	1071.53	8	50.05	1.406	0.873	1.434	160.8	147.8	51.9	77.4	94.4	114.3	112.1	58.8	82.4	5842.2	5371.4	1885.61	2813.22	3428.39	4154.01	4074.28	2136.71	2993.36
[K].ITVPKGGGLPMTTEVLK.[S]	1xBiotin [K5]	3	Q9HB19	Q9HB19 [114-130]	Q9HB19 1xBiotin [K118]	Pleckstrin homology domain-containing family A member 2 OS=Homo sapiens OX=9606 GN=PLEKHA2 PE=1 SV=2	1	1967.07	2	984.04	17	51.7	1.404	1.242	1.001	75.9	207.4	91.2	73.4	108.6	54.1	80.8	91.2	117.5	3519.04	9619.32	4229.07	3403.83	5034.08	2506.58	3744.6	4226.92	5450.39
[K].SNYKMMFVK.[S]	1xBiotin [K4]	9	O00193	O00193 [171-179]	O00193 1xBiotin [K174]	Small acidic protein OS=Homo sapiens OX=9606 GN=SMAP PE=1 SV=1	1	1373.64	2	687.324	26	48.21	1.403	1.021	1.373	116	140.4	114.2	88.9	78.7	100.1	90.7	68.7	102.2	73148.4	88517.5	71990	56031.9	49603.8	63090.3	57194.2	43334.3	64452.4
[K].ENPQQEGAKGAKPCAVSAGR.[S]	1xBiotin [K9]; 1xCarbamidomethyl [C14]	10	Q15697	Q15697 [219-238]	Q15697 1xBiotin [K227]	Zinc finger protein 174 OS=Homo sapiens OX=9606 GN=ZNF174 PE=1 SV=1	1	2281.08	3	761.032	44	27.45	1.402	0.969	1.355	80.1	129.2	140.3	87.9	92.2	98.7	95.6	80.8	95.3	37024.4	59758	64874	40650.6	42632	45633.4	44201.8	37380.9	44097.5
[R].SKVEETTEHLVTKSR.[L]	1xBiotin [K13]	8	P52732	P52732 [1033-1047]	P52732 1xBiotin [K1045]	Kinesin-like protein KIF11 OS=Homo sapiens OX=9606 GN=KIF11 PE=1 SV=2	2	1970	3	657.34	36	35.34	1.401	1.235	1.125	116.2	146.7	86	78.9	104.8	62.7	76.9	130.4	97.4	73855.4	93270.9	54680.7	50148.3	66591.5	39822	48883.2	82880	61923
[K].ASQLSVQQNKLSVQSNPSPQLR.[S]	1xBiotin [K10]	5	O75152	O75152 [115-136]	O75152 1xBiotin [K124]	Zinc finger CCCH domain-containing protein 11A OS=Homo sapiens OX=9606 GN=ZC3H11A PE=1 SV=3	1	2635.36	3	879.126	59	42.93	1.4	1.757	0.625	35.3	93.7	116.9	83.5	58.9	40.4	311.4	56.5	103.5	6537.64	17350.1	21648.7	15463.4	10916.7	7484.64	57689.4	10457.7	19181.8
[R].KSTTPCMVR.[T]	1xBiotin [K1]; 1xCarbamidomethyl [C6]	2	Q9Y6X8	Q9Y6X8 [6-14]	Q9Y6X8 1xBiotin [K6]	Zinc fingers and homeoboxes protein 2 OS=Homo sapiens OX=9606 GN=ZHX2 PE=1 SV=1	1	1305.61	2	653.31	24	32.2	1.399	0.65	1.986	104.7	140.4	157.1	90.3	94.2	112.3	52.7	61.3	86.9	22327.3	29930.4	33501.3	19249.4	20083.3	23943.9	11240.9	13061.4	18533.8
[K].TKEVYELLDSPGKVLLQSK.[D]	1xBiotin [K13]	3	P22234	P22234 [18-36]	P22234 1xBiotin [K30]	Multifunctional protein ADE2 OS=Homo sapiens OX=9606 GN=PAICS PE=1 SV=3	2	2373.27	3	791.764	21	54.31	1.398	1.088	1.201	242.1	68.7	56	40.1	92.2	81.6	57.2	218.5	43.6	12271.8	3483.16	2839.58	2031.27	4673.34	4138.03	2900.94	11074	2210.35
[R].GLYKEGQNWLEK.[K]	1xBiotin [K4]	4	Q9BY50	Q9BY50 [136-147]	Q9BY50 1xBiotin [K139]	Signal peptidase complex catalytic subunit SEC11C OS=Homo sapiens OX=9606 GN=SEC11C PE=1 SV=3	1	1690.83	2	845.917	11	46.85	1.397	1.543	0.906	81.9	56.3	135	58.6	218.6	39.4	90.4	88	131.7	5473.75	3763.08	9025.54	3917.4	14614.2	2636.43	6043.75	5878.92	8803.32
[R].GLLKPGLNVVLEGPK.[K]	1xBiotin [K4]	1	Q99848	Q99848 [30-44]	Q99848 1xBiotin [K33]	Probable rRNA-processing protein EBP2 OS=Homo sapiens OX=9606 GN=EBNA1BP2 PE=1 SV=2	0	1760.01	2	880.51	1	56.37	1.397	1.365	1.061	178.2	107.8	48.9	104.3	51.2	77.2	88.4	142.4	101.6	9253.45	5600.11	2539.9	5414.92	2657.55	4009	4592.1	7392.97	5276.69
[K].DFSGDMCKLK.[W]	1xBiotin [K]; 1xCarbamidomethyl [C7]	8	P17480	P17480 [62-71]	P17480 1xBiotin [K]	Nucleolar transcription factor 1 OS=Homo sapiens OX=9606 GN=UBTF PE=1 SV=1	1	1426.62	2	713.812	44	44.01	1.394	1.047	1.917	55.9	294.6	90.8	213.9	45.2	40.1	47.4	65.9	46.1	3406.36	17947.4	5533.1	13029.9	2756.18	2443.66	2885.89	4015.42	2808.16
[R].NKGSVLIPGLVEGSTK.[R]	1xBiotin [K2]	7	Q86WJ1	Q86WJ1 [615-630]	Q86WJ1 1xBiotin [K616]	Chromodomain-helicase-DNA-binding protein 1-like OS=Homo sapiens OX=9606 GN=CHD1L PE=1 SV=3	1	1824.99	2	912.998	55	50.78	1.392	0.653	2.098	142.3	128.5	128.7	92.5	125.1	91.1	59.4	71	61.4	68243.6	61602.9	61724.8	44354.6	59952.2	43653.6	28495.1	34029.8	29425.7
[K].DISQNKR.[A]	1xBiotin [K6]	4	P0DMV8	P0DMV8 [252-258]	P0DMV8 1xBiotin [K257]	Heat shock 70 kDa protein 1A OS=Homo sapiens OX=9606 GN=HSPA1A PE=1 SV=1	1	1086.54	2	543.772	9	26.44	1.39	0.776	1.728	102.6	128.3	166.5	92.3	79.4	94.5	71.6	59.4	105.4	7094.36	8869.48	11509.2	6379.46	5489.05	6529.25	4949.33	4105.47	7288.18
[K].MLVSLKMSYK.[A]	1xBiotin [K6]	9	P23381	P23381 [42-51]	P23381 1xBiotin [K47]	Tryptophan--tRNA ligase, cytoplasmic OS=Homo sapiens OX=9606 GN=WARS1 PE=1 SV=2	1	1425.73	2	713.369	53	49.67	1.389	1.735	0.822	111.6	85.1	130.8	94.2	78.3	66.7	164.7	32.9	135.8	18759	14301.2	21989.2	15831.7	13163.5	11217.9	27699	5540.26	22833
[R].AKGVSIPLMHEAMQK.[W]	1xBiotin [K2]	8	Q6Y7W6	Q6Y7W6 [521-535]	Q6Y7W6 1xBiotin [K522]	GRB10-interacting GYF protein 2 OS=Homo sapiens OX=9606 GN=GIGYF2 PE=1 SV=1	1	1865.94	3	622.653	21	46.13	1.389	1.084	0.962	134.4	120.3	71.5	132.7	86.7	42.3	143.9	74.3	93.9	21117.4	18901.4	11224.8	20848.3	13611.9	6636.3	22594.1	11672.5	14752.4
[K].IKTLFPLIEAK.[K]	1xBiotin [K2]	21	P13010	P13010 [533-543]	P13010 1xBiotin [K534]	X-ray repair cross-complementing protein 5 OS=Homo sapiens OX=9606 GN=XRCC5 PE=1 SV=3	1	1498.87	2	749.939	58	58.49	1.387	1.166	1.252	142.5	128.3	86.3	97.6	96.4	62.2	91.8	113.8	81	398758	358972	241497	273227	269782	174115	256885	318453	226690
[R].TKNLLPMYQEAEHGSFR.[V]	1xBiotin [K2]	3	Q92622	Q92622 [548-564]	Q92622 1xBiotin [K549]	Run domain Beclin-1-interacting and cysteine-rich domain-containing protein OS=Homo sapiens OX=9606 GN=RUBCN PE=1 SV=4	1	2247.07	3	749.694	30	48.37	1.385	0.959	1.319	52.6	260.2	79.4	38	76.1	94.4	29.3	197.3	72.9	3044.63	15058.7	4596.07	2197.56	4402.03	5461.38	1696.53	11418.5	4219.39
[K].IIIQSSNKQILINK.[N]	1xBiotin [K8]	6	Q99708	Q99708 [397-410]	Q99708 1xBiotin [K404]	DNA endonuclease RBBP8 OS=Homo sapiens OX=9606 GN=RBBP8 PE=1 SV=2	1	1838.06	2	919.532	59	46.27	1.385	1.352	0.906	196.8	64.3	103.1	74.4	92.3	58	124.8	71	115.4	14770.7	4825.71	7738.21	5587.7	6925.7	4349.91	9364.88	5325.74	8663.53
[R].NAFPKGSWTLAPTDNPPK.[L]	1xBiotin [K5]	6	Q99704	Q99704 [117-134]	Q99704 1xBiotin [K121]	Docking protein 1 OS=Homo sapiens OX=9606 GN=DOK1 PE=1 SV=1	1	2167.06	2	1084.03	41	50.19	1.384	0.968	1.289	125.3	150.5	86.2	73.1	125.3	62.3	60.3	119.8	97.3	17166.2	20612	11803.4	10008	17158.7	8528.08	8255.76	16412.9	13321.7
[K].QKLVQTQGTK.[E]	1xBiotin [K2]	5	P42694	P42694 [542-551]	P42694 1xBiotin [K543]	Probable helicase with zinc finger domain OS=Homo sapiens OX=9606 GN=HELZ PE=1 SV=2	1	1356.73	2	678.869	28	29.9	1.383	1.143	1.033	7.3	271.8	15.3	11	115.6	8.9	450.3	12.6	7.1	2309.05	85571.4	4811.41	3478.05	36376.8	2807.56	141766	3976.81	2235.04
[K].LNSYKMVYVIK.[S]	1xBiotin [K5]	8	Q96ST3	Q96ST3 [1171-1181]	Q96ST3 1xBiotin [K1175]	Paired amphipathic helix protein Sin3a OS=Homo sapiens OX=9606 GN=SIN3A PE=1 SV=2	1	1583.83	2	792.42	49	50.29	1.382	1.081	1.278	156.2	115.8	122.8	88.8	27.2	120.8	96.1	47.8	124.5	13715.3	10168.3	10783.1	7803.1	2390.44	10612.9	8437.4	4199.42	10932.9
[K].FLPFKVVEK.[K]	1xBiotin [K5]	2	P11021	P11021 [114-122]	P11021 1xBiotin [K118]	Endoplasmic reticulum chaperone BiP OS=Homo sapiens OX=9606 GN=HSPA5 PE=1 SV=2	1	1332.74	2	666.873	25	52.57	1.382	0.564	2.45	138.6	132.2	159.9	101.9	83.3	115.8	65.3	40.5	62.6	124133	118396	143235	91249.6	74607.1	103673	58455.4	36241.9	56047.8
[R].IGFGSFVDKTVLPFVSTVPSK.[L]	1xBiotin [K9]	2	P26010	P26010 [191-211]	P26010 1xBiotin [K199]	Integrin beta-7 OS=Homo sapiens OX=9606 GN=ITGB7 PE=1 SV=1	1	2451.3	2	1226.15	2	65.91	1.379	1.349	0.916	419	28.4	75.8	54.9	66.8	36.8	82.7	86	49.6	26606.3	1805.29	4810.04	3486.9	4244.11	2333.99	5251.99	5458.42	3147.86
[R].GDVGSADIQDLEKWLAK.[I]	1xBiotin [K13]	1	Q9Y5M8	Q9Y5M8 [253-269]	Q9Y5M8 1xBiotin [K265]	Signal recognition particle receptor subunit beta OS=Homo sapiens OX=9606 GN=SRPRB PE=1 SV=3	1	2071.02	2	1036.01	23	61.41	1.378	1.059	0.878	234.5	86.3	65.9	47.8	93.6	95.4	98.2	101	77.3	9284.19	3415.67	2610.52	1894.03	3704.28	3775.46	3888.2	3997.51	3061.34
[R].LGKVADWTGATYQDK.[R]	1xBiotin [K3]	9	O15371	O15371 [39-53]	O15371 1xBiotin [K41]	Eukaryotic translation initiation factor 3 subunit D OS=Homo sapiens OX=9606 GN=EIF3D PE=1 SV=1	1	1878.91	2	939.955	73	45.36	1.378	0.942	8.711	141.6	146.4	169.7	14.9	147.7	106.2	14	142.7	16.8	32271.6	33358.5	38668.5	3393.73	33655.8	24206.9	3196.86	32531.2	3829.47
[K].TDLKLSLLDQR.[D]	1xBiotin [K4]	8	O14867	O14867 [153-163]	O14867 1xBiotin [K156]	Transcription regulator protein BACH1 OS=Homo sapiens OX=9606 GN=BACH1 PE=1 SV=2	1	1527.82	2	764.414	40	53.22	1.377	0.971	1.507	127.6	43.4	185.3	76.4	71.2	134.5	69.2	107.8	84.7	5030.98	1709.87	7307.96	3014.77	2807.65	5306.25	2727.43	4253.05	3338.96
[R].LLAEMDIQTQEAPSSTSQELGTKGPHPAPLSK.[F]	1xBiotin [K23]; 1xOxidation [M5]	6	Q96SN8	Q96SN8 [1747-1778]	Q96SN8 1xBiotin [K1769]	CDK5 regulatory subunit-associated protein 2 OS=Homo sapiens OX=9606 GN=CDK5RAP2 PE=1 SV=5	1	3603.77	3	1201.93	27	42.33	1.377	1.2	0.911	390.4	76.2	40.3	70.5	55.3	54.3	44.7	83.6	84.7	22551.4	4398.85	2329.27	4074.34	3194.86	3138.01	2581.39	4828.87	4890.05
[R].KMDTTTPLK.[G]	1xBiotin [K1]	1	Q9H3P2	Q9H3P2 [207-215]	Q9H3P2 1xBiotin [K207]	Negative elongation factor A OS=Homo sapiens OX=9606 GN=NELFA PE=1 SV=3	1	1260.63	2	630.819	13	33.82	1.376	1.296	1.062	53.8	112.6	182	51.1	81.9	101	106.1	108.6	103	2515.54	5271.18	8515.35	2391.75	3830.92	4727.58	4963.85	5080.61	4818.96
[K].LDKSQIHDIVLVGGSTR.[I]	1xBiotin [K3]	3	P11142	P11142 [326-342]	P11142 1xBiotin [K328]	Heat shock cognate 71 kDa protein OS=Homo sapiens OX=9606 GN=HSPA8 PE=1 SV=1	1	2064.09	3	688.703	26	49.19	1.374	1.275	1.078	100.4	104.5	77.7	64.1	85.4	56.5	81.6	257.7	72	4469.95	4651.68	3456.01	2853.64	3800.07	2514.51	3633.38	11467	3205.28
[K].AVVSPPKFVFGSESVK.[RS]	1xBiotin [K]	4	P49792	P49792 [2507-2522]	P49792 1xBiotin [K]	E3 SUMO-protein ligase RanBP2 OS=Homo sapiens OX=9606 GN=RANBP2 PE=1 SV=2	1	1904	2	952.503	10	52.92	1.374	0.898	1.388	142.6	122.6	94	68.4	133.3	85.6	73.8	76.9	102.7	12300.5	10574.6	8104.1	5899.11	11498.8	7387.16	6369.95	6636.35	8862.28
[R].GEEGVGEERPVKGHSPFTLRPK.[S]	1xBiotin [K12]	1	Q53LP3	Q53LP3 [499-520]	Q53LP3 1xBiotin [K510]	Ankyrin repeat domain-containing protein SOWAHC OS=Homo sapiens OX=9606 GN=SOWAHC PE=1 SV=1	1	2632.33	4	658.838	12	36	1.373	7.322	0.152	157.5	23.4	28.1	62.7	17	25.2	229.8	171.4	184.7	24300	3605.93	4342.22	9679	2625.45	3891.42	35446.6	26443.3	28494.1
[R].DDNMFQIGKMR.[Y]	1xBiotin [K9]	11	P53999	P53999 [60-70]	P53999 1xBiotin [K68]	Activated RNA polymerase II transcriptional coactivator p15 OS=Homo sapiens OX=9606 GN=SUB1 PE=1 SV=3	1	1580.7	2	790.854	55	50.59	1.373	1.342	1.038	123.6	99.6	108.7	79.1	94.9	71.5	109.3	117.2	96	72148	58183.6	63475	46218.2	55418.3	41776.9	63831.5	68442	56064.1
[R].TLLAKNLPYK.[V]	1xBiotin [K5]	3	P19338	P19338 [394-403]	P19338 1xBiotin [K398]	Nucleolin OS=Homo sapiens OX=9606 GN=NCL PE=1 SV=3	1	1386.78	2	693.894	45	46.12	1.373	0.843	1.645	116.6	135.2	124.2	107.5	90.5	84.1	74.5	96.4	70.9	24485.8	28375.7	26081.8	22569.2	18999.4	17653.2	15639.8	20247.5	14888.5
[R].LNSPPSSIYKSSCTTVYNGYGK.[G]	1xBiotin [K10]; 1xCarbamidomethyl [C13]	5	Q53EP0	Q53EP0 [206-227]	Q53EP0 1xBiotin [K215]	Fibronectin type III domain-containing protein 3B OS=Homo sapiens OX=9606 GN=FNDC3B PE=1 SV=2	1	2649.23	3	883.748	49	43.05	1.373	0.254	5.403	39.7	232.3	185.9	167.2	22.4	169.3	25.2	15	43	5105.74	29918.6	23934.1	21535.1	2881.74	21795.2	3250.87	1931.38	5536.94
[K].NQVPKLQPQITMIPPSAQPPR.[T]	1xBiotin [K5]	3	P78344	P78344 [485-505]	P78344 1xBiotin [K489]	Eukaryotic translation initiation factor 4 gamma 2 OS=Homo sapiens OX=9606 GN=EIF4G2 PE=1 SV=1	1	2566.36	3	856.126	13	50.29	1.372	1.777	0.842	58.3	146.8	89.5	107	87.5	28.5	225.4	50.7	106.3	3607.52	9081.06	5537.27	6617.46	5411.81	1763.35	13944.2	3133	6573.34
[R].VKQLQENR.[L]	1xBiotin [K2]	4	Q8IY37	Q8IY37 [756-763]	Q8IY37 1xBiotin [K757]	Probable ATP-dependent RNA helicase DHX37 OS=Homo sapiens OX=9606 GN=DHX37 PE=1 SV=1	1	1240.65	2	620.827	30	28.93	1.372	1.122	1.146	86.1	111.5	149.4	71.8	81.2	103.2	80.6	85.8	130.4	9130.92	11819.8	15844.8	7615.77	8613.54	10942.7	8546.52	9102.72	13831.1
[K].KQGGLGPMNIPLVSDPK.[R]	1xBiotin [K1]	15	Q06830	Q06830 [93-109]	Q06830 1xBiotin [K93]	Peroxiredoxin-1 OS=Homo sapiens OX=9606 GN=PRDX1 PE=1 SV=1	1	1977.03	2	989.019	40	52.24	1.372	1.504	1.003	122.4	124.8	71.4	91	75	68.7	109.6	112.7	124.4	36556.8	37264.3	21318.6	27169.3	22392.7	20522.7	32730.4	33668.1	37161.3
[K].TQETLSQAGQKTSAALSTVGSAISR.[K]	1xBiotin [K11]	6	O43399	O43399 [129-153]	O43399 1xBiotin [K139]	Tumor protein D54 OS=Homo sapiens OX=9606 GN=TPD52L2 PE=1 SV=2	1	2718.37	2	1359.69	47	55.98	1.37	2.87	0.75	209	45.9	25.4	97.1	33.5	20	278.7	172.9	17.5	32153.6	7058.09	3903.75	14935.9	5151.06	3076.66	42872.5	26604.3	2699.34
[R].LSKVQFVYDSSEK.[T]	1xBiotin [K3]	1	Q9UJQ1	Q9UJQ1 [138-150]	Q9UJQ1 1xBiotin [K140]	Lysosome-associated membrane glycoprotein 5 OS=Homo sapiens OX=9606 GN=LAMP5 PE=1 SV=1	1	1755.86	2	878.432	12	48.39	1.37	0.783	1.749	173.3	34.4	178.9	39.1	130.5	126.3	62	102.3	53.3	11267.8	2235.5	11629.8	2541.38	8487.61	8213.12	4029.81	6649.67	3465.18
[K].QADVNLVNAKLLVK.[E]	1xBiotin [K10]	4	O43175	O43175 [385-398]	O43175 1xBiotin [K394]	D-3-phosphoglycerate dehydrogenase OS=Homo sapiens OX=9606 GN=PHGDH PE=1 SV=4	1	1750.99	2	875.997	28	52.82	1.37	0.536	2.234	192.4	143.1	75.5	55.1	189.3	74.2	33.8	35.1	101.4	13775.2	10246.7	5405.92	3945.58	13554.7	5311.98	2420.03	2514.21	7260.83
[K].AMHTPKPAVSGEKNIYAFMGTPVQK.[L]	1xBiotin [K13]	1	P46013	P46013 [1537-1561]	P46013 1xBiotin [K1549]	Proliferation marker protein Ki-67 OS=Homo sapiens OX=9606 GN=MKI67 PE=1 SV=2	1	2928.46	4	732.871	8	46.66	1.367	1.697	0.806	230.1	33.3	55.3	46.7	24.3	76.9	342.2	49.7	41.3	16038.4	2320.5	3857.56	3255.09	1697.17	5360.88	23855.5	3466.91	2880.22
[R].DLIYPK.[V]	1xBiotin [K6]	2	Q96IZ2	Q96IZ2 [111-116]	Q96IZ2 1xBiotin [K116]	Androgen-dependent TFPI-regulating protein OS=Homo sapiens OX=9606 GN=ADTRP PE=1 SV=1	0	974.502	2	487.754	9	20.6	1.365	0.605	2.226	131.6	131.3	152.9	86.2	116.7	96.4	52.2	64	68.7	19702.7	19650.3	22894.3	12907.6	17471.7	14434.6	7810.98	9586.94	10283.4
[K].SGVAPQKMAGASPTK.[D]	1xBiotin [K7]	3	Q13438	Q13438 [289-303]	Q13438 1xBiotin [K295]	Protein OS-9 OS=Homo sapiens OX=9606 GN=OS9 PE=1 SV=1	1	1655.82	2	828.416	23	33.88	1.364	0.712	1.302	64	137.3	133.4	100.6	96.2	97.8	69.6	49.1	152	3038.64	6520.55	6338.05	4778.9	4568.26	4645.6	3306.24	2333.05	7219.58
[R].GDVMDFYKTLR.[G]	1xBiotin [K8]	3	P04150	P04150 [24-34]	P04150 1xBiotin [K31]	Glucocorticoid receptor OS=Homo sapiens OX=9606 GN=NR3C1 PE=1 SV=1	1	1570.74	2	785.873	57	53.99	1.364	1.515	0.9	271	71.8	84.4	57.7	61.9	69.7	93.7	100.2	89.5	13381.3	3547.73	4167.56	2851.05	3055.37	3444.33	4629.65	4948.84	4420.29
[K].CKISSYCR.[S]	1xBiotin [K2]; 2xCarbamidomethyl [C1; C7]	8	Q9BTE7	Q9BTE7 [25-32]	Q9BTE7 1xBiotin [K26]	DCN1-like protein 5 OS=Homo sapiens OX=9606 GN=DCUN1D5 PE=1 SV=1	1	1299.56	2	650.286	36	32.97	1.363	1.334	0.946	105.9	105.6	121.2	61.1	88.9	86.3	81.6	111.9	137.4	24180.8	24109.9	27686.1	13958.6	20308.8	19715.7	18626.4	25551.9	31386.9
[R].LLVKNQDVSISNVQPK.[T]	1xBiotin [K4]	15	Q96EV2	Q96EV2 [874-889]	Q96EV2 1xBiotin [K877]	RNA-binding protein 33 OS=Homo sapiens OX=9606 GN=RBM33 PE=1 SV=3	1	2008.09	2	1004.55	60	44.3	1.363	0.952	1.392	132.7	110	122.1	96.4	80.7	93.8	84.7	87.7	91.8	202863	168127	186636	147363	123357	143383	129449	134062	140273
[K].LIGKEVCFTIENK.[T]	1xBiotin [K4]; 1xCarbamidomethyl [C7]	2	Q7KZF4	Q7KZF4 [90-102]	Q7KZF4 1xBiotin [K93]	Staphylococcal nuclease domain-containing protein 1 OS=Homo sapiens OX=9606 GN=SND1 PE=1 SV=1	1	1776.9	2	888.955	24	49.74	1.363	0.667	2.042	137.7	139.1	129.7	101	117.5	86.7	22.1	98.8	67.4	24142.1	24398.1	22743.4	17713.6	20614	15204	3872.79	17333.5	11820.4
[R].CEIKGTEPIVVDPFDPR.[G]	1xBiotin [K4]; 1xCarbamidomethyl [C1]	5	P22681	P22681 [421-437]	P22681 1xBiotin [K424]	E3 ubiquitin-protein ligase CBL OS=Homo sapiens OX=9606 GN=CBL PE=1 SV=2	1	2198.06	2	1099.53	38	54.93	1.361	3.168	0.874	162.9	114.9	30.6	35.2	119.7	33.9	164.2	131.5	107.2	20416	14407.1	3839.58	4406.73	15004.3	4244.03	20579.4	16484.4	13443.2
[K].NTSSKAESTLQNSSSAVHTESNK.[L]	1xBiotin [K5]	7	Q9H967	Q9H967 [100-122]	Q9H967 1xBiotin [K104]	WD repeat-containing protein 76 OS=Homo sapiens OX=9606 GN=WDR76 PE=1 SV=2	1	2633.21	3	878.409	40	34.68	1.36	1.115	1.22	58	155.4	157.6	55.9	42.6	189	47.5	62.8	131.2	3932.71	10543.8	10696.5	3794.23	2891.84	12824.7	3223.71	4264.54	8903.6
[R].GEDAVSEAKSPGPFFSTR.[K]	1xBiotin [K9]	5	Q9NZ71	Q9NZ71 [770-787]	Q9NZ71 1xBiotin [K778]	Regulator of telomere elongation helicase 1 OS=Homo sapiens OX=9606 GN=RTEL1 PE=1 SV=2	1	2107.98	2	1054.49	24	48.06	1.359	0.57	2.522	161.4	146	111.5	82.1	122.8	100.6	57.4	44.2	73.9	10865.5	9827.79	7507.53	5525.68	8268.86	6773.87	3862.95	2976.64	4973.68
[K].GVITVKDGK.[T]	1xBiotin [K]	2	P10809	P10809 [197-205]	P10809 1xBiotin [K]	60 kDa heat shock protein, mitochondrial OS=Homo sapiens OX=9606 GN=HSPD1 PE=1 SV=2	1	1142.62	2	571.816	15	35.52	1.358	0.463	3.381	127.4	139.1	184.9	136.1	55.7	124.3	28.3	41.1	63	11102.3	12120.6	16110.5	11859.5	4853.58	10832.4	2470.24	3584.83	5491.47
[R].AVQSGHVNLKDR.[L]	1xBiotin [K10]	1	Q15545	Q15545 [31-42]	Q15545 1xBiotin [K40]	Transcription initiation factor TFIID subunit 7 OS=Homo sapiens OX=9606 GN=TAF7 PE=1 SV=1	1	1549.79	2	775.399	34	30.29	1.358	0.785	0.936	64.4	46.2	357.1	95.8	34	100	74.6	49.4	78.5	3246.53	2328.83	18004.9	4831.61	1715.05	5042.22	3758.6	2487.97	3956.96
[K].QSVVYGGKSTIR.[D]	1xBiotin [K8]	1	Q8WWY3	Q8WWY3 [431-442]	Q8WWY3 1xBiotin [K438]	U4/U6 small nuclear ribonucleoprotein Prp31 OS=Homo sapiens OX=9606 GN=PRPF31 PE=1 SV=2	1	1520.79	2	760.898	20	37.32	1.357	1.075	1.099	143.6	118.4	64.8	47.7	86.5	139	51.3	140.9	107.7	9013.3	7434.65	4066.26	2995.99	5430.48	8728.22	3221.86	8848.11	6764.5
[R].YKSTTSVSEEDVSSR.[Y]	1xBiotin [K2]	9	Q96IZ0	Q96IZ0 [226-240]	Q96IZ0 1xBiotin [K227]	PRKC apoptosis WT1 regulator protein OS=Homo sapiens OX=9606 GN=PAWR PE=1 SV=1	1	1900.86	2	950.933	36	32.9	1.357	0.89	1.701	116.7	115.3	135.8	75.3	102.7	86	67.1	132.5	68.6	15493.2	15314.5	18028.2	10004	13642.2	11415.7	8907.71	17587	9108.81
[K].KMAVTR.[T]	1xBiotin [K1]	1	Q9NWX6	Q9NWX6 [264-269]	Q9NWX6 1xBiotin [K264]	Probable tRNA(His) guanylyltransferase OS=Homo sapiens OX=9606 GN=THG1L PE=1 SV=2	1	931.485	2	466.246	18	27.96	1.357	0.986	1.305	70	141.5	179.7	132.5	56	60.3	53.6	59.4	147	4290.76	8678.09	11022	8124.54	3435.77	3697.04	3287.4	3646.19	9017.41
[R].HGKNCTAGAVYTYHEK.[K]	1xBiotin [K3]; 1xCarbamidomethyl [C5]	9	Q9Y314	Q9Y314 [4-19]	Q9Y314 1xBiotin [K6]	Nitric oxide synthase-interacting protein OS=Homo sapiens OX=9606 GN=NOSIP PE=1 SV=1	1	2061.93	3	687.98	33	28.55	1.356	0.772	1.54	96.6	143	139.7	81.2	94.8	105.4	68.3	62.7	108.4	17856.7	26446.6	25834.9	15008.7	17531.9	19497.3	12635.8	11592.2	20038.4
[K].DKACSPTSGSPTAGTAATAEHVVQPK.[A]	1xBiotin [K2]; 1xCarbamidomethyl [C4]	8	O75626	O75626 [507-532]	O75626 1xBiotin [K508]	PR domain zinc finger protein 1 OS=Homo sapiens OX=9606 GN=PRDM1 PE=1 SV=2	1	2794.31	3	932.109	65	35.73	1.356	0.553	2.881	136.6	159.3	130.9	114.2	76.6	117.4	47.4	42.3	75.3	55036.4	64141.7	52711.2	45994.6	30845.1	47295	19100.2	17045.3	30324.2
[M].AGFGAMEKFLVEYK.[S]	1xAcetyl [N-Term]; 1xBiotin [K8]	2	O14929	O14929 [2-15]	O14929 1xAcetyl [N-Term]; 1xBiotin [K9]	Histone acetyltransferase type B catalytic subunit OS=Homo sapiens OX=9606 GN=HAT1 PE=1 SV=1	1	1857.89	2	929.45	31	68.1	1.355	1.31	1.054	304.3	92.3	42.5	53.7	68.1	73.3	95.9	87.6	82.4	16875.9	5120.22	2355.12	2976.18	3778.55	4062.52	5320.07	4857.5	4568.56
[R].SSAKWK.[L]	1xBiotin [K4]	1	Q9BRD0	Q9BRD0 [99-104]	Q9BRD0 1xBiotin [K102]	BUD13 homolog OS=Homo sapiens OX=9606 GN=BUD13 PE=1 SV=1	1	932.466	2	466.736	18	31.68	1.355	0.798	1.698	140.2	126.4	129	64.7	95.2	111.8	76	69.8	86.8	14507.9	13075.3	13346.9	6698.46	9853.59	11572.8	7860.31	7222.83	8985.77
[R].SGEKITVTPSSK.[E]	1xBiotin [K4]	7	Q5JPE7	Q5JPE7 [759-770]	Q5JPE7 1xBiotin [K762]	Nodal modulator 2 OS=Homo sapiens OX=9606 GN=NOMO2 PE=1 SV=1	1	1459.75	2	730.377	32	34.01	1.354	0.49	2.777	106.2	153	158.3	112.4	98.3	116.9	35.8	55.1	64.1	10018.5	14431.8	14939.3	10602.7	9273.45	11030.7	3376	5197.73	6050.02
[R].APFDLFENKK.[K]	1xBiotin [K]	8	P08238	P08238 [339-348]	P08238 1xBiotin [K]	Heat shock protein HSP 90-beta OS=Homo sapiens OX=9606 GN=HSP90AB1 PE=1 SV=4	1	1434.71	2	717.858	52	52.3	1.354	0.387	1.827	37.7	158.9	168.9	115.6	124.7	95.9	20.7	44.8	132.9	3994.45	16822.9	17877.9	12239.5	13200.8	10150.1	2186.53	4741.96	14069.4
[K].NLTVKETNR.[L]	1xBiotin [K5]	1	Q92733	Q92733 [189-197]	Q92733 1xBiotin [K193]	Proline-rich protein PRCC OS=Homo sapiens OX=9606 GN=PRCC PE=1 SV=1	1	1300.67	2	650.838	14	33.05	1.353	0.864	1.638	97	105.4	174.2	68.5	77.9	144	59.2	87.9	85.8	4856.52	5276.72	8724.41	3431.9	3900.1	7212.7	2964.05	4402.54	4295.28
[R].KCFLTSAFQGANSSK.[M]	1xBiotin [K1]; 1xCarbamidomethyl [C2]	3	P42331	P42331 [447-461]	P42331 1xBiotin [K447]	Rho GTPase-activating protein 25 OS=Homo sapiens OX=9606 GN=ARHGAP25 PE=1 SV=2	1	1871.88	2	936.442	31	47.69	1.35	0.717	2.33	169.2	71.9	170.7	58.2	126.5	97.5	62.9	73.3	69.9	8240.23	3500.37	8314.21	2834.98	6159.94	4746.88	3063.07	3568.51	3402.47
[K].LPSKSSSPNSPLPMFR.[R]	1xBiotin [K4]	2	Q7Z401	Q7Z401 [722-737]	Q7Z401 1xBiotin [K725]	C-myc promoter-binding protein OS=Homo sapiens OX=9606 GN=DENND4A PE=1 SV=2	1	1970.98	2	985.993	33	50.52	1.349	0.866	1.559	167.9	121	74.4	87	101.6	89.7	77.6	106.9	73.9	10064.6	7254.98	4463.6	5215.8	6092.84	5376.72	4653.86	6412.56	4429.47
[R].NKSYSFIAR.[M]	1xBiotin [K2]	5	Q8IWX8	Q8IWX8 [900-908]	Q8IWX8 1xBiotin [K901]	Calcium homeostasis endoplasmic reticulum protein OS=Homo sapiens OX=9606 GN=CHERP PE=1 SV=3	1	1311.65	2	656.329	25	41.78	1.349	1.494	0.675	112.8	59.9	50.1	37.1	42.1	209.1	55.5	166.1	167.3	9754.93	5180.69	4327.72	3208.04	3637.43	18075.9	4793.71	14362	14458.1
[R].GGPYKTEPATDLGR.[W]	1xBiotin [K5]	7	P48449	P48449 [11-24]	P48449 1xBiotin [K15]	Lanosterol synthase OS=Homo sapiens OX=9606 GN=LSS PE=1 SV=1	1	1687.81	2	844.409	34	37.76	1.348	0.4	5.082	145.9	110	211.5	26.2	156.9	142.1	15.9	28.7	62.8	28112.4	21196.4	40750.3	5045.12	30230.4	27374.7	3054.79	5531.22	12090.9
[K].LLKGIDLGSLVDNEVDLK.[I]	1xBiotin [K3]	2	Q12772	Q12772 [403-420]	Q12772 1xBiotin [K405]	Sterol regulatory element-binding protein 2 OS=Homo sapiens OX=9606 GN=SREBF2 PE=1 SV=2	1	2167.17	2	1084.09	10	61.5	1.347	1.013	1.811	175.7	91.2	125.5	93.2	135.4	43	44.6	94.4	97	7060.2	3664.48	5043.96	3744.39	5439.66	1727.49	1794	3794.62	3899.24
[R].GKFAQDVSQDDLIR.[A]	1xBiotin [K2]	11	Q96H20	Q96H20 [133-146]	Q96H20 1xBiotin [K134]	Vacuolar-sorting protein SNF8 OS=Homo sapiens OX=9606 GN=SNF8 PE=1 SV=1	1	1817.89	2	909.446	67	46.31	1.347	1.743	0.773	137.1	107.6	61.7	79.9	87.6	50.3	139.2	139.7	96.9	113070	88715.6	50895.7	65885	72227.8	41458.3	114832	115245	79921.5
[-G].MQIFVKTLTGK.[T]	1xBiotin [K6]	8	P62979	P62979 [1-11]	P62979 1xBiotin [K6]	Ubiquitin-40S ribosomal protein S27a OS=Homo sapiens OX=9606 GN=RPS27A PE=1 SV=2	1	1491.81	2	746.407	53	52.26	1.347	0.909	1.423	165.6	17.8	185.5	29.6	137.7	102.4	125.2	19.9	116.3	24644	2646.94	27609.2	4406.51	20504.4	15239.4	18640.2	2967	17313.9
[K].HNMDIGTWDNKGPVPK.[A]	1xBiotin [K11]	10	Q9BYJ9	Q9BYJ9 [267-282]	Q9BYJ9 1xBiotin [K277]	YTH domain-containing family protein 1 OS=Homo sapiens OX=9606 GN=YTHDF1 PE=1 SV=1	1	2034.95	3	678.989	43	42.58	1.346	0.85	1.458	136.3	131.2	97	91.9	123.7	72	90	61.2	96.6	43909	42276.8	31237.8	29600.4	39844.2	23208.1	29000	19722.5	31131.1
[K].MKMGQEFVESK.[E]	1xBiotin [K2]	5	Q9Y6W5	Q9Y6W5 [206-216]	Q9Y6W5 1xBiotin [K207]	Wiskott-Aldrich syndrome protein family member 2 OS=Homo sapiens OX=9606 GN=WASF2 PE=1 SV=3	1	1539.7	2	770.354	13	41.24	1.346	0.862	0.969	140.7	51.9	75	38.6	269.5	45.5	33.2	168.3	77.3	7726.48	2850.26	4115.86	2118.18	14797.4	2496.4	1825.03	9239.03	4246.84
[K].VAPVIAPKITSVISR.[M]	1xBiotin [K8]	1	Q96T58	Q96T58 [2610-2624]	Q96T58 1xBiotin [K2617]	Msx2-interacting protein OS=Homo sapiens OX=9606 GN=SPEN PE=1 SV=1	1	1777.04	2	889.025	8	54.41	1.344	1.169	1.784	187.8	147.9	67.2	57.1	146.9	50	58.4	105.3	79.5	8252.98	6498.63	2952.39	2508.8	6454.28	2196.49	2566.75	4625.84	3493.06
[K].GKGFSVVADTPELQR.[I]	1xBiotin [K2]	10	Q14847	Q14847 [95-109]	Q14847 1xBiotin [K96]	LIM and SH3 domain protein 1 OS=Homo sapiens OX=9606 GN=LASP1 PE=1 SV=2	1	1829.92	2	915.464	60	46.83	1.344	1.109	1.167	130.3	127.1	87.5	65.1	108.9	86.1	65.2	120.8	108.9	50947.3	49700.9	34200.6	25447.5	42579.9	33670.7	25489.8	47220.2	42586
[R].EKYFSGVTK.[R]	1xBiotin [K2]	7	Q7Z4G4	Q7Z4G4 [444-452]	Q7Z4G4 1xBiotin [K445]	tRNA (guanine(10)-N2)-methyltransferase homolog OS=Homo sapiens OX=9606 GN=TRMT11 PE=1 SV=1	1	1284.63	2	642.819	22	38.89	1.342	0.702	1.245	144.2	141	54.2	217.6	40.4	44.7	116.1	28.4	113.3	11132.6	10880.2	4186.94	16798.1	3120.61	3451.63	8960.64	2190.08	8741.55
[R].NNATVKGVNFYGPK.[S]	1xBiotin [K6]	1	Q5TAQ9	Q5TAQ9 [433-446]	Q5TAQ9 1xBiotin [K438]	DDB1- and CUL4-associated factor 8 OS=Homo sapiens OX=9606 GN=DCAF8 PE=1 SV=1	1	1734.86	2	867.935	8	42.56	1.338	0.438	2.233	195.9	129.6	80.3	93.7	146.4	82.1	98.9	37.2	36	10434.9	6902.18	4277.87	4988.84	7796.02	4373.74	5265.98	1980.19	1915.98
[R].QQQYKFLPSELR.[D]	1xBiotin [K5]	29	Q9Y490	Q9Y490 [2527-2538]	Q9Y490 1xBiotin [K2531]	Talin-1 OS=Homo sapiens OX=9606 GN=TLN1 PE=1 SV=3	1	1762.89	2	881.951	50	50.38	1.337	1.696	0.905	150.4	102.9	70	84.6	81.5	52.4	113.7	143.5	100.9	293748	201015	136751	165279	159248	102309	222165	280287	197129
[K].KGLEPSQSTAAK.[V]	1xBiotin [K1]	1	Q9GZR7	Q9GZR7 [161-172]	Q9GZR7 1xBiotin [K161]	ATP-dependent RNA helicase DDX24 OS=Homo sapiens OX=9606 GN=DDX24 PE=1 SV=1	1	1442.73	2	721.869	15	30.49	1.334	0.85	1.557	91.6	55.1	267.6	135.8	68.7	58.6	115.4	58.8	48.3	3243.36	1950.71	9475.28	4806.89	2431.4	2076.38	4087.26	2083.51	1709.48
[R].KQFQLMENSR.[Q]	1xBiotin [K1]	9	Q9Y2D5	Q9Y2D5 [328-337]	Q9Y2D5 1xBiotin [K328]	A-kinase anchor protein 2 OS=Homo sapiens OX=9606 GN=AKAP2 PE=1 SV=3	1	1506.72	2	753.863	22	42.61	1.331	0.982	1.355	129.8	109.3	141.4	97.5	14.4	126.4	79	106.5	95.8	20424.5	17208.4	22262.6	15348.5	2274.21	19889.8	12431.4	16756.4	15073.5
[R].LLKMQNQR.[G]	1xBiotin [K3]	2	P02792	P02792 [66-73]	P02792 1xBiotin [K68]	Ferritin light chain OS=Homo sapiens OX=9606 GN=FTL PE=1 SV=2	1	1256.66	2	628.834	5	34.84	1.329	0.34	3.903	130.9	188.5	136.4	102.7	100.3	127	53.2	35	26.1	9012.44	12981.4	9396.71	7073.11	6904.65	8747.9	3661.8	2407.81	1799.91
[R].GREEAIMKMVK.[L]	1xBiotin [K8]	18	Q9H8U3	Q9H8U3 [200-210]	Q9H8U3 1xBiotin [K207]	AN1-type zinc finger protein 3 OS=Homo sapiens OX=9606 GN=ZFAND3 PE=1 SV=1	2	1517.76	2	759.385	35	40.26	1.328	0.931	1.434	111.4	120.6	138.4	104.3	86.5	84.2	78.5	92	84.1	323492	350176	402061	302841	251182	244631	227855	267135	244249
[K].GATYGKPVHHGVNQLK.[F]	1xBiotin [K6]	5	P61313	P61313 [78-93]	P61313 1xBiotin [K83]	60S ribosomal protein L15 OS=Homo sapiens OX=9606 GN=RPL15 PE=1 SV=2	0	1931.99	4	483.753	2	29.37	1.327	0.6	2.54	94.2	165.9	154.5	160	20.9	116.4	60.8	96	31.2	14556.1	25650.7	23881.2	24735	3234.43	17996.7	9401.56	14843	4830.3
[R].IQEIQKAIELFSVGQGPAK.[T]	1xBiotin [K6]	2	P30419	P30419 [89-107]	P30419 1xBiotin [K94]	Glycylpeptide N-tetradecanoyltransferase 1 OS=Homo sapiens OX=9606 GN=NMT1 PE=1 SV=2	1	2282.22	3	761.412	22	61.79	1.327	1.291	1.057	210.3	91.7	37.6	69.1	86.9	54.9	199	79.5	70.9	9779.91	4263.96	1746.56	3213.94	4043.56	2555.29	9256.76	3699.21	3297.87
[R].VEENFLKLTHVQR.[Q]	1xBiotin [K7]	12	Q96A33	Q96A33 [413-425]	Q96A33 1xBiotin [K419]	Coiled-coil domain-containing protein 47 OS=Homo sapiens OX=9606 GN=CCDC47 PE=1 SV=1	1	1838.96	3	613.657	55	45.73	1.326	1.253	1.091	113.9	127.1	103.8	88.7	95.8	49.5	111.1	116.5	93.6	65290.2	72826.4	59475.6	50800.9	54915.2	28367.5	63653	66779.8	53632.1
[K].TKDGHEVR.[TS]	1xBiotin [K2]	5	Q9BQ15	Q9BQ15 [32-39]	Q9BQ15 1xBiotin [K33]	SOSS complex subunit B1 OS=Homo sapiens OX=9606 GN=NABP2 PE=1 SV=1	1	1167.56	2	584.283	15	19.88	1.326	0.557	2.285	134.9	133.6	148.4	97.1	107.8	111.9	41.4	64.9	60	11613.6	11502.6	12772.6	8357.14	9276.49	9632.53	3567.02	5590.33	5162.51
[R].KGNYSER.[V]	1xBiotin [K1]	1	Q7L7L0	Q7L7L0 [37-43]	Q7L7L0 1xBiotin [K37]	Histone H2A type 3 OS=Homo sapiens OX=9606 GN=H2AW PE=1 SV=3	1	1079.49	2	540.251	4	23.48	1.325	1.031	1.205	81	120.5	140.9	80.5	83.7	106.3	100	77.4	109.7	6023.27	8959.99	10476.2	5985.01	6222.76	7907.32	7435.09	5755.11	8152.91
[K].QALAVGNKIVLHTEQK.[Q]	1xBiotin [K]	14	Q8NG31	Q8NG31 [1241-1256]	Q8NG31 1xBiotin [K]	Kinetochore scaffold 1 OS=Homo sapiens OX=9606 GN=KNL1 PE=1 SV=3	1	1975.08	3	659.031	57	43.13	1.324	0.918	1.428	120.9	120.6	107.2	118.4	89.2	80.9	103.9	74.3	84.4	126961	126620	112533	124259	93644.6	84965.1	109107	78030.3	88641.3
[R].NIGGQIQEKVR.[Y]	1xBiotin [K9]	9	Q9H3U1	Q9H3U1 [134-144]	Q9H3U1 1xBiotin [K142]	Protein unc-45 homolog A OS=Homo sapiens OX=9606 GN=UNC45A PE=1 SV=1	1	1467.77	2	734.389	52	40.4	1.323	1.539	0.877	115.6	105.9	77.7	80.1	163.1	18	84.5	123.2	131.8	33631.8	30810.3	22603.8	23296.3	47430.4	5248.34	24584.2	35845.4	38347.3
[R].DAKLDK.[AGS]	1xBiotin [K3]	2	P17066; P11142; P0DMV8	P17066 [325-330]; P11142 [323-328]; P0DMV8 [323-328]	P17066 1xBiotin [K327]; P11142 1xBiotin [K325]; P0DMV8 1xBiotin [K325]	Heat shock 70 kDa protein 6 OS=Homo sapiens OX=9606 GN=HSPA6 PE=1 SV=2 Heat shock cognate 71 kDa protein OS=Homo sapiens OX=9606 GN=HSPA8 PE=1 SV=1 Heat shock 70 kDa protein 1A OS=Homo sapiens OX=9606 GN=HSPA1A PE=1 SV=1	1	915.46	2	458.234	15	27.22	1.321	0.742	1.689	91.9	129.8	155.1	84.5	98.3	103.9	54.4	72.9	109.3	13056.9	18441	22031.2	12001.7	13962.5	14766.4	7729.83	10361.1	15529.1
[K].KPAAAAGAK.[K]	1xBiotin [K1]	1	P10412	P10412 [160-168]	P10412 1xBiotin [K160]	Histone H1.4 OS=Homo sapiens OX=9606 GN=H1-4 PE=1 SV=2	0	1010.55	2	505.776	18	22.03	1.316	1.131	1.075	71.8	111.2	155.1	114.8	71	84.5	80.4	103.5	107.7	10760.7	16661.6	23236.3	17209.7	10646.2	12660.3	12045.2	15505.5	16141.4
[K].GQPLCVLSAMKMETVVTSPMEGTVR.[K]	1xBiotin [K11]; 1xCarbamidomethyl [C5]; 1xOxidation [M20]	1	P11498	P11498 [1134-1158]	P11498 1xBiotin [K1144]	Pyruvate carboxylase, mitochondrial OS=Homo sapiens OX=9606 GN=PC PE=1 SV=2	1	2963.42	3	988.477	19	60.74	1.315	2.101	0.775	73.1	54.3	78.1	41.3	44.9	77.6	389.4	94.3	46.9	3833.07	2850.63	4098.15	2167.3	2355.16	4068.05	20427.3	4948.69	2462.57
[K].LKTGTVGK.[L]	1xBiotin [K2]	5	Q9BWU0	Q9BWU0 [619-626]	Q9BWU0 1xBiotin [K620]	Kanadaptin OS=Homo sapiens OX=9606 GN=SLC4A1AP PE=1 SV=1	1	1029.58	2	515.292	15	27.26	1.315	0.931	1.339	102.8	117.7	135.5	72.2	100.2	103	87.9	67.2	113.6	12123.9	13870	15968.9	8508.71	11812.1	12143.8	10356.3	7920.06	13388.2
[K].VGVKEELLAVGKFTR.[T]	1xBiotin [K12]	6	P46013	P46013 [1032-1046]	P46013 1xBiotin [K1043]	Proliferation marker protein Ki-67 OS=Homo sapiens OX=9606 GN=MKI67 PE=1 SV=2	2	1872.04	3	624.686	28	51.44	1.314	5.862	0.479	282.2	24.4	36.6	39.6	29.6	18.5	232.3	186	50.8	27439.5	2368.14	3556.02	3853.76	2879.17	1802.3	22589	18088.3	4943.13
[R].SLEEEGAAHSGKR.[L]	1xBiotin [K12]	2	Q03989	Q03989 [446-458]	Q03989 1xBiotin [K457]	AT-rich interactive domain-containing protein 5A OS=Homo sapiens OX=9606 GN=ARID5A PE=1 SV=2	1	1596.74	2	798.875	41	26.67	1.312	0.314	3.837	148.5	127.4	157.6	113.2	105.9	117.6	61.4	33.2	35.2	17714.4	15198.3	18797.6	13500	12629	14027.4	7320.04	3960.92	4203.48
[R].SSTLETTKSPLIIDK.[N]	1xBiotin [K8]	5	Q15652	Q15652 [693-707]	Q15652 1xBiotin [K700]	Probable JmjC domain-containing histone demethylation protein 2C OS=Homo sapiens OX=9606 GN=JMJD1C PE=1 SV=2	1	1858.98	2	929.995	38	46.15	1.311	0.501	3.726	188.7	119	132.5	47.3	143.9	130.4	34.1	72.1	31.9	20799.3	13120.2	14612.6	5214.49	15865.5	14379.8	3754.98	7952.99	3521.1
[K].TQNGQDKTNAPSR.[L]	1xBiotin [K7]	9	Q9H2P0	Q9H2P0 [693-705]	Q9H2P0 1xBiotin [K699]	Activity-dependent neuroprotector homeobox protein OS=Homo sapiens OX=9606 GN=ADNP PE=1 SV=1	1	1642.76	2	821.884	56	22.92	1.31	0.826	1.585	125.2	128	139.2	72.9	106.2	101.5	51.9	87.4	87.8	14860.9	15201.6	16525.2	8651.4	12611.6	12056.5	6160.8	10378.3	10423.4
[R].KFLDGIYVSEK.[G]	1xBiotin [K1]	7	P32969	P32969 [174-184]	P32969 1xBiotin [K174]	60S ribosomal protein L9 OS=Homo sapiens OX=9606 GN=RPL9 PE=1 SV=1	1	1524.78	2	762.891	42	48.17	1.31	0.751	1.744	118.9	135.6	127.6	97.4	119.2	86.4	10.8	73.2	131	41831.1	47680.7	44869	34246.5	41905.2	30376.7	3803.56	25732.4	46081
[K].VLKIEEVSDTSSLQPQASLK.[Q]	1xBiotin [K3]	7	Q9H6T3	Q9H6T3 [496-515]	Q9H6T3 1xBiotin [K498]	RNA polymerase II-associated protein 3 OS=Homo sapiens OX=9606 GN=RPAP3 PE=1 SV=2	1	2398.25	3	800.089	23	49.52	1.309	1.397	0.709	129.8	54.8	107.6	99.1	75.7	55.3	77.3	87.4	213	4778.85	2017.86	3960.78	3651.14	2788.95	2038.1	2846.63	3218.78	7842.94
[R].HGLQSLGKVAIAR.[R]	1xBiotin [K8]	8	P48634	P48634 [42-54]	P48634 1xBiotin [K49]	Protein PRRC2A OS=Homo sapiens OX=9606 GN=PRRC2A PE=1 SV=3	1	1575.88	3	525.964	39	40.93	1.309	1.728	1.25	182.2	22.7	147.5	205.2	40	17.3	30	118	137	21643.8	2696.3	17526.7	24387.6	4754.56	2060.53	3561.51	14026.2	16280.9
[K].KSCHPMIK.[Q]	1xBiotin [K1]; 1xCarbamidomethyl [C3]; 1xOxidation [M6]	1	O95613	O95613 [3328-3335]	O95613 1xBiotin [K3328]	Pericentrin OS=Homo sapiens OX=9606 GN=PCNT PE=1 SV=4	1	1242.58	2	621.794	11	22.95	1.308	0.797	1.641	118.2	124.3	112.7	90.4	80.5	133.1	102.1	66.7	72	5853.75	6156.46	5582.7	4475.39	3989.4	6590.65	5055.08	3304.81	3567.16
[K].EQQQLNWKQDSNPLYK.[S]	1xBiotin [K8]	7	P26010	P26010 [764-779]	P26010 1xBiotin [K771]	Integrin beta-7 OS=Homo sapiens OX=9606 GN=ITGB7 PE=1 SV=1	1	2245.07	2	1123.04	49	47.48	1.308	0.457	3.015	220.8	62.7	151.6	115.9	90.3	118.9	73.2	13.6	53	47873.7	13595	32868.6	25137.9	19584.5	25770.7	15878.7	2945.73	11484.2
[R].KQIIHNEEKPYK.[C]	1xBiotin [K1]	4	Q14586	Q14586 [312-323]	Q14586 1xBiotin [K312]	Zinc finger protein 267 OS=Homo sapiens OX=9606 GN=ZNF267 PE=1 SV=3	1	1752.91	3	584.975	33	27.84	1.306	1.024	1.339	91.6	157.5	105.4	80.7	61.6	160.5	68.4	82.7	91.7	5802.06	9971.75	6674.08	5110.83	3901.78	10161.8	4334.6	5235.72	5805.57
[K].EKGSTLDLSDLEAEK.[L]	1xBiotin [K2]	9	O00767	O00767 [195-209]	O00767 1xBiotin [K196]	Acyl-CoA desaturase OS=Homo sapiens OX=9606 GN=SCD PE=1 SV=2	1	1860.89	2	930.949	43	47.25	1.304	0.719	1.598	139.6	125.8	113.5	78.9	121.4	96.4	54.7	87.4	82.4	74984.8	67550.1	60969.9	42382.2	65235	51792.1	29364.8	46933	44245.3
[R].AKSQNPLR.[S]	1xBiotin [K2]	21	Q9NY93	Q9NY93 [524-531]	Q9NY93 1xBiotin [K525]	Probable ATP-dependent RNA helicase DDX56 OS=Homo sapiens OX=9606 GN=DDX56 PE=1 SV=1	1	1139.6	2	570.303	42	29.6	1.3	0.712	1.736	93.8	123.3	164.2	94.8	93.8	115.3	71	66.7	77	90073.6	118420	157661	91058.5	90043.1	110746	68204.5	64096.8	73988.4
[K].GKVQDAR.[E]	1xBiotin [K2]	3	Q9BY77	Q9BY77 [89-95]	Q9BY77 1xBiotin [K90]	Polymerase delta-interacting protein 3 OS=Homo sapiens OX=9606 GN=POLDIP3 PE=1 SV=2	1	999.504	2	500.256	14	23.45	1.3	0.725	1.794	97	146.9	144.7	74.6	97.1	128.9	54.5	54.1	102.1	7664.79	11600.2	11428.1	5894.48	7671.99	10185.5	4306.84	4272.32	8068.8
[K].MEIFKNEFWSPSSEAK.[A]	1xBiotin [K5]	3	P42331	P42331 [462-477]	P42331 1xBiotin [K466]	Rho GTPase-activating protein 25 OS=Homo sapiens OX=9606 GN=ARHGAP25 PE=1 SV=2	1	2155.98	2	1078.49	17	56.17	1.3	1.068	1.246	180.6	93.3	85.1	65.5	116.4	78	74.8	136.4	69.9	8300.22	4287.19	3910.94	3008.4	5351.76	3583.65	3439.74	6269.64	3214.2
[K].YAKGVIPSSLFLQDDEDDDELAGK.[S]	1xBiotin [K3]	1	O76024	O76024 [254-277]	O76024 1xBiotin [K256]	Wolframin OS=Homo sapiens OX=9606 GN=WFS1 PE=1 SV=2	1	2851.33	2	1426.17	3	57.81	1.3	0.75	1.732	165.8	125	86.4	108.1	82.8	96.2	120.6	72.2	42.8	7042.1	5310.94	3671.75	4593.77	3519.16	4086.45	5122.8	3066.4	1818.12
[R].KINFDALLK.[F]	1xBiotin [K1]	4	P55061	P55061 [7-15]	P55061 1xBiotin [K7]	Bax inhibitor 1 OS=Homo sapiens OX=9606 GN=TMBIM6 PE=1 SV=2	1	1287.71	2	644.361	20	54.69	1.299	1.288	0.983	125.2	79.9	117.8	93.1	61.5	93	119.8	69.6	140	7776.67	4963.71	7313.84	5778.21	3821.65	5777.46	7439.42	4318.82	8694.09
[R].NVKNSNYCLPSYTAYK.[N]	1xBiotin [K3]; 1xCarbamidomethyl [C8]	31	Q9Y4E8	Q9Y4E8 [257-272]	Q9Y4E8 1xBiotin [K259]	Ubiquitin carboxyl-terminal hydrolase 15 OS=Homo sapiens OX=9606 GN=USP15 PE=1 SV=3	1	2147.99	2	1074.5	73	43.79	1.299	1.46	0.923	118.9	113.5	85.2	77.3	93.2	65.6	121.8	128.8	95.8	591009	564004	423329	383901	462963	325984	605134	640184	476006
[K].ETQAASKYFHVQK.[V]	1xBiotin [K7]	10	Q8IVW6	Q8IVW6 [114-126]	Q8IVW6 1xBiotin [K120]	AT-rich interactive domain-containing protein 3B OS=Homo sapiens OX=9606 GN=ARID3B PE=1 SV=2	1	1762.86	3	588.291	22	37	1.299	0.968	1.381	132.5	106.8	121.9	93.9	87.6	95.6	90.8	74.9	96	40715.7	32802.2	37455.1	28843.7	26903.5	29382.3	27912.9	23018.1	29484.2
[R].VETVKPGKIVWQEDPR.[L]	1xBiotin [K]	9	Q76FK4	Q76FK4 [1063-1078]	Q76FK4 1xBiotin [K]	Nucleolar protein 8 OS=Homo sapiens OX=9606 GN=NOL8 PE=1 SV=1	1	2107.1	3	703.039	37	42.02	1.298	1.015	1.279	92.3	138.3	148.6	16.5	114.5	107.1	116.2	80.1	86.5	22508	33711.5	36212.7	4020.15	27900.2	26092.3	28315.8	19521.5	21083.3
[R].MVVPAALKVVR.[L]	1xBiotin [K8]	9	P40429	P40429 [118-128]	P40429 1xBiotin [K125]	60S ribosomal protein L13a OS=Homo sapiens OX=9606 GN=RPL13A PE=1 SV=2	1	1408.82	2	704.911	71	50.98	1.298	0.624	2.071	128.8	136.2	157.1	108.6	108.3	99.3	18.4	67.6	75.8	34982.1	36969.6	42642.2	29495.2	29401	26955.2	4983.83	18352.6	20585.7
[K].NFLFPPQKLEK.[K]	1xBiotin [K]	8	Q9C0B7	Q9C0B7 [1078-1088]	Q9C0B7 1xBiotin [K]	Transport and Golgi organization protein 6 homolog OS=Homo sapiens OX=9606 GN=TANGO6 PE=1 SV=2	1	1586.84	2	793.924	23	52.46	1.297	0.971	1.418	157.3	126.2	79.3	91.6	128	61.2	98.7	89	68.8	30268.7	24285.5	15261	17631.3	24629.3	11770.3	18986.4	17123	13244.7
[R].EKYGIPEPPEPK.[R]	1xBiotin [K2]	11	P52756; P98175	P52756 [710-721]; P98175 [823-834]	P52756 1xBiotin [K711]; P98175 1xBiotin [K824]	RNA-binding protein 5 OS=Homo sapiens OX=9606 GN=RBM5 PE=1 SV=2 RNA-binding protein 10 OS=Homo sapiens OX=9606 GN=RBM10 PE=1 SV=3	1	1609.79	2	805.4	11	42.32	1.295	0.86	1.507	104.5	127.2	137.6	101.8	87.9	98.2	84.4	65.5	92.9	13686.5	16653.9	18025	13338.7	11515.3	12859.2	11052.7	8580.31	12166.7
[K].IACKSPQPDPVDTPASTK.[Q]	1xBiotin [K4]; 1xCarbamidomethyl [C3]	13	P46013	P46013 [2340-2357]	P46013 1xBiotin [K2343]	Proliferation marker protein Ki-67 OS=Homo sapiens OX=9606 GN=MKI67 PE=1 SV=2	1	2138.03	3	713.347	23	35.03	1.292	1.053	1.323	110.4	113.9	135.5	70.7	88.1	110.7	74.5	93.7	102.4	28104.6	28984.9	34494.3	18009.1	22429	28195.3	18970	23859.4	26081.3
[K].EGQTIKLNIANMK.[K]	1xBiotin [K6]	9	Q9NVZ3	Q9NVZ3 [154-166]	Q9NVZ3 1xBiotin [K159]	Adaptin ear-binding coat-associated protein 2 OS=Homo sapiens OX=9606 GN=NECAP2 PE=1 SV=1	1	1685.87	2	843.44	42	47.39	1.292	0.156	8.261	174.7	143.4	129.1	104.2	123.8	111	17.4	13.3	83.3	40564	33290.6	29983.8	24199.1	28738	25770	4029.84	3083.84	19336.5
[M].ASNVTNKTDPR.[S]	1xAcetyl [N-Term]; 1xBiotin [K7]	8	P07910	P07910 [2-12]	P07910 1xAcetyl [N-Term]; 1xBiotin [K8]	Heterogeneous nuclear ribonucleoproteins C1/C2 OS=Homo sapiens OX=9606 GN=HNRNPC PE=1 SV=4	1	1470.7	2	735.854	33	35.99	1.292	0.739	1.515	95.1	117.4	162.1	88	86.7	125.5	77.5	64	83.6	24355.7	30085.9	41526.2	22555.7	22198.4	32153.3	19861.6	16395.6	21420.8
[R].IDKNSTASYLK.[N]	1xBiotin [K3]	4	Q53SF7	Q53SF7 [692-702]	Q53SF7 1xBiotin [K694]	Cordon-bleu protein-like 1 OS=Homo sapiens OX=9606 GN=COBLL1 PE=1 SV=3	1	1465.74	2	733.371	7	39.41	1.291	1.177	0.941	45.4	82	194.6	150.7	52.8	61.1	87.2	62.2	163.9	2717.96	4907.56	11640	9017.81	3160.94	3652.46	5216.35	3719.5	9805.7
[K].LPKGISAGAVQTAGK.[K]	1xBiotin [K3]	8	P46087	P46087 [77-91]	P46087 1xBiotin [K79]	Probable 28S rRNA (cytosine(4447)-C(5))-methyltransferase OS=Homo sapiens OX=9606 GN=NOP2 PE=1 SV=2	1	1623.89	2	812.448	40	38.82	1.29	0.874	1.61	130.7	135.7	113.8	101.3	129.5	34.2	60.5	113.2	81.2	17291.1	17957.4	15059	13401.7	17126.1	4525.42	7999.74	14969.9	10737.7
[R].MTNNQQKTR.[I]	1xBiotin [K7]	6	P18850	P18850 [500-508]	P18850 1xBiotin [K506]	Cyclic AMP-dependent transcription factor ATF-6 alpha OS=Homo sapiens OX=9606 GN=ATF6 PE=1 SV=3	1	1346.63	2	673.818	45	20.81	1.289	0.486	2.698	111.7	144.9	163.6	86.7	113.2	124.7	37.8	60.6	56.9	11915.2	15459.9	17452	9246.28	12071.7	13298.1	4033.41	6469.3	6069.25
[K].THTMELLPKEK.[F]	1xBiotin [K]	8	Q15652	Q15652 [488-498]	Q15652 1xBiotin [K]	Probable JmjC domain-containing histone demethylation protein 2C OS=Homo sapiens OX=9606 GN=JMJD1C PE=1 SV=2	1	1552.79	2	776.897	25	39.4	1.286	0.697	1.845	158.7	102.2	123.5	66.3	118.8	123.4	47.2	86	73.9	26052.6	16782.2	20280.1	10878.6	19513.1	20266	7747.61	14122.5	12134.9
[R].LTKITKPGSIDSNNQLFAPGGR.[L]	1xBiotin [K]	10	Q04637	Q04637 [1069-1090]	Q04637 1xBiotin [K]	Eukaryotic translation initiation factor 4 gamma 1 OS=Homo sapiens OX=9606 GN=EIF4G1 PE=1 SV=4	1	2540.33	3	847.449	62	43.71	1.283	1.443	0.88	116.5	124.9	55.7	93.7	97.3	34.3	140.5	132.4	104.5	46698.8	50072.1	22340.9	37574.8	39023.1	13747.5	56325.5	53093.7	41904.5
[R].GEEGFKGCLQPR.[A]	1xBiotin [K6]; 1xCarbamidomethyl [C8]	7	Q9P1Y6	Q9P1Y6 [551-562]	Q9P1Y6 1xBiotin [K556]	PHD and RING finger domain-containing protein 1 OS=Homo sapiens OX=9606 GN=PHRF1 PE=1 SV=3	1	1603.74	2	802.371	56	41.13	1.283	0.629	1.854	159.3	131.5	114	122.1	124.2	68.1	18.1	85.9	76.8	16909.3	13953.7	12102.3	12957.8	13182.3	7229.04	1921.72	9121.55	8149.93
[K].EDALKLVQLK.[Q]	1xBiotin [K5]	3	O00330	O00330 [214-223]	O00330 1xBiotin [K218]	Pyruvate dehydrogenase protein X component, mitochondrial OS=Homo sapiens OX=9606 GN=PDHX PE=1 SV=3	1	1382.77	2	691.89	14	49.65	1.279	2.011	0.676	40	87.5	168.9	31.3	55.8	162.4	62.9	129.5	161.6	2407.4	5261.12	10153.8	1881.8	3352.67	9763.9	3783.62	7784.06	9714.11
[K].DGTAGIPNLQLYDVKTGTCLK.[S]	1xBiotin [K15]; 1xCarbamidomethyl [C19]	1	Q9BY44	Q9BY44 [101-121]	Q9BY44 1xBiotin [K115]	Eukaryotic translation initiation factor 2A OS=Homo sapiens OX=9606 GN=EIF2A PE=1 SV=3	1	2490.24	2	1245.62	1	55.96	1.279	0.867	1.475	215.7	76.1	104.6	81.8	93.6	69.2	129	70.9	59.1	7038.35	2482.54	3411.97	2667.48	3052.59	2258.97	4209.15	2312.76	1927.55
[K].QDSNPLYKSAITTTINPR.[F]	1xBiotin [K8]	93	P26010	P26010 [772-789]	P26010 1xBiotin [K779]	Integrin beta-7 OS=Homo sapiens OX=9606 GN=ITGB7 PE=1 SV=1	1	2245.13	2	1123.07	69	49.58	1.279	0.785	1.555	147.9	120.6	115.9	98.8	115.6	69.9	77.5	75.6	78.3	3.36212e+06	2.74201e+06	2.63441e+06	2.24622e+06	2.62903e+06	1.58858e+06	1.76281e+06	1.72001e+06	1.78012e+06
[K].AANPKMVSSLPSTADPSHQTMPANK.[Q]	1xBiotin [K5]	5	Q9NUQ6	Q9NUQ6 [402-426]	Q9NUQ6 1xBiotin [K406]	SPATS2-like protein OS=Homo sapiens OX=9606 GN=SPATS2L PE=1 SV=2	1	2806.33	3	936.115	22	39.44	1.279	1.687	0.758	70.1	45.9	153.9	241.3	35.2	54.8	75	92.5	131.4	3679.22	2408.06	8075.72	12663.8	1850.08	2877.26	3936.3	4852.62	6896.69
[K].KPEPPVNLKYNAPTSHVTPSVK.[K]	1xBiotin [K]	4	O60271	O60271 [569-590]	O60271 1xBiotin [K]	C-Jun-amino-terminal kinase-interacting protein 4 OS=Homo sapiens OX=9606 GN=SPAG9 PE=1 SV=4	1	2629.38	4	658.101	5	38.36	1.278	1.491	0.837	95.1	168.2	28.7	102.3	67.9	74.4	152.5	113.6	97.1	7078.64	12524.8	2137.65	7618.66	5056.56	5539.84	11355.7	8455.46	7231.85
[R].DYAKGFGGQYGIQK.[D]	1xBiotin [K4]	12	P14317	P14317 [189-202]	P14317 1xBiotin [K192]	Hematopoietic lineage cell-specific protein OS=Homo sapiens OX=9606 GN=HCLS1 PE=1 SV=3	1	1757.83	2	879.419	57	43.15	1.275	0.974	1.289	113.8	118.8	123.6	89.2	89.3	101.6	72.7	98.9	92.2	189082	197449	205364	148268	148360	168854	120906	164382	153159
[K].SFSYQLEALKSK.[Y]	1xBiotin [K10]	2	Q9P275	Q9P275 [48-59]	Q9P275 1xBiotin [K57]	Ubiquitin carboxyl-terminal hydrolase 36 OS=Homo sapiens OX=9606 GN=USP36 PE=1 SV=4	1	1626.82	2	813.913	32	49.82	1.274	0.965	1.208	263.2	99.5	66.7	65.9	93.9	78.1	86.7	63.6	82.4	14516.3	5487.11	3681.08	3632.01	5180.99	4305.31	4782.04	3505.33	4542.67
[R].SPYSGPKFNSAIR.[G]	1xBiotin [K7]	6	Q14498	Q14498 [97-109]	Q14498 1xBiotin [K103]	RNA-binding protein 39 OS=Homo sapiens OX=9606 GN=RBM39 PE=1 SV=2	1	1649.81	2	825.409	36	41.52	1.274	0.75	1.475	170.3	184.7	40.5	133.7	21.7	167.8	28	125.9	27.4	17671.6	19166.6	4198.41	13872.2	2257.25	17418	2909.64	13068.4	2845.92
[M].SANNSPPSAQKSVLPTAIPAVLPAASPCSSPK.[T]	1xAcetyl [N-Term]; 1xBiotin [K11]; 1xCarbamidomethyl [C28]	6	O94806	O94806 [2-33]	O94806 1xAcetyl [N-Term]; 1xBiotin [K12]	Serine/threonine-protein kinase D3 OS=Homo sapiens OX=9606 GN=PRKD3 PE=1 SV=1	1	3412.72	3	1138.25	14	57.19	1.274	1.642	0.865	96.4	161.1	47	126.5	67.8	47.9	132.6	111.4	109.4	18726.4	31303.3	9136.11	24576.6	13176.4	9298.94	25764.3	21637	21248.9
[K].HLMEGQKIITLDTATEIEGLSTGCK.[V]	1xBiotin [K7]; 1xCarbamidomethyl [C24]; 1xOxidation [M3]	4	Q86T24	Q86T24 [408-432]	Q86T24 1xBiotin [K414]	Transcriptional regulator Kaiso OS=Homo sapiens OX=9606 GN=ZBTB33 PE=1 SV=2	1	2987.45	3	996.489	80	54.37	1.273	1.038	1.226	311.5	51.8	73.2	50.5	65.5	57.5	43.8	186.6	59.7	17817	2961.15	4184.66	2889.29	3743.79	3286.13	2504.59	10673.5	3412.28
[K].NSELKLIYVTPEK.[I]	1xBiotin [K5]	6	P46063	P46063 [181-193]	P46063 1xBiotin [K185]	ATP-dependent DNA helicase Q1 OS=Homo sapiens OX=9606 GN=RECQL PE=1 SV=3	1	1759.93	2	880.469	46	50.27	1.273	0.775	1.64	145.3	108.6	116.2	79.6	131	91.2	68.7	88.6	70.7	19892.7	14873.4	15902.5	10897	17936.4	12490.8	9406.23	12130.4	9678.57
[K].SGLKDFKTFLTNDQTK.[V]	1xBiotin [K]	3	P49792	P49792 [2175-2190]	P49792 1xBiotin [K]	E3 SUMO-protein ligase RanBP2 OS=Homo sapiens OX=9606 GN=RANBP2 PE=1 SV=2	2	2069.04	3	690.351	13	53.84	1.273	3.744	0.316	60.4	95.8	42.1	33.1	60.4	52.1	302.9	195.1	57.9	3111.38	4932.79	2170.65	1705.74	3112.8	2685.05	15603.4	10051.6	2983.21
[R].SNNKIQNAPSR.[K]	1xBiotin [K4]	6	Q9Y4C1	Q9Y4C1 [500-510]	Q9Y4C1 1xBiotin [K503]	Lysine-specific demethylase 3A OS=Homo sapiens OX=9606 GN=KDM3A PE=1 SV=4	1	1454.72	2	727.862	13	28.54	1.272	0.489	2.586	107.3	143.1	138.7	84.3	104.9	161.9	64.9	53.6	41.3	5936.53	7922.76	7674.21	4667.8	5803.54	8962.11	3594.75	2967.08	2284.82
[R].SSGPYGGGGQYFAKPR.[N]	1xBiotin [K14]	11	P09651	P09651 [337-352]	P09651 1xBiotin [K350]	Heterogeneous nuclear ribonucleoprotein A1 OS=Homo sapiens OX=9606 GN=HNRNPA1 PE=1 SV=5	0	1854.86	2	927.933	80	41.88	1.272	0.995	1.278	125.7	115.3	117.2	6.1	158.1	92.2	61.2	91.8	132.5	38441.3	35239.5	35838.6	1854.29	48340.1	28182.7	18708.7	28053.1	40518.5
[K].QAGGFLGPPPPSGKFS.[-]	1xBiotin [K14]	14	Q9UM00	Q9UM00 [224-239]	Q9UM00 1xBiotin [K237]	Calcium load-activated calcium channel OS=Homo sapiens OX=9606 GN=TMCO1 PE=1 SV=2	1	1769.87	2	885.438	11	52.7	1.271	0.603	2.108	157.3	115.4	125.8	99	123.8	91.2	74.6	39.7	73.2	34683.1	25432.5	27733.2	21823.2	27280.2	20094.9	16453.2	8751.56	16140
[R].QGVGKYINPAATK.[R]	1xBiotin [K5]	9	Q13356	Q13356 [478-490]	Q13356 1xBiotin [K482]	RING-type E3 ubiquitin-protein ligase PPIL2 OS=Homo sapiens OX=9606 GN=PPIL2 PE=1 SV=1	1	1572.82	2	786.914	59	38.93	1.269	0.767	1.624	125.7	121.6	126.6	99	105	93.6	79.2	71.8	77.4	57405.5	55537.4	57843.7	45219.5	47973.4	42742.4	36179.8	32796.3	35352.6
[K].IPSTKNSIALVSTNYPLSK.[T]	1xBiotin [K5]	16	Q8IX90	Q8IX90 [296-314]	Q8IX90 1xBiotin [K300]	Spindle and kinetochore-associated protein 3 OS=Homo sapiens OX=9606 GN=SKA3 PE=1 SV=2	1	2259.21	2	1130.11	51	50.33	1.268	1.1	1.153	139.4	114.9	73.2	99.2	109.9	51.1	96.9	120.9	94.5	71721.7	59105.3	37677.5	51049.3	56542	26312.7	49844.2	62222.1	48615.4
[K].CKYPAELDCAVGK.[A]	1xBiotin [K2]; 2xCarbamidomethyl [C1; C9]	3	Q8NAP3	Q8NAP3 [952-964]	Q8NAP3 1xBiotin [K953]	Zinc finger and BTB domain-containing protein 38 OS=Homo sapiens OX=9606 GN=ZBTB38 PE=1 SV=2	1	1736.78	2	868.895	15	41.98	1.268	1.05	1.018	38.4	70.3	395.4	44.4	92.2	55.4	46.6	69.1	88.2	1832.11	3351.56	18851.8	2115.12	4397.96	2643.05	2220.41	3293.45	4204.52
[R].HYSPEDEPSPEAQPIAAYKIVSQTNK.[Q]	1xBiotin [K19]	4	Q6ZSR9	Q6ZSR9 [292-317]	Q6ZSR9 1xBiotin [K310]	Uncharacterized protein FLJ45252 OS=Homo sapiens OX=9606 PE=2 SV=2	1	3125.49	3	1042.5	14	46.95	1.268	4.866	0.247	60.6	21.2	57.3	47.8	43.8	39.4	232.1	232.8	165	5017.23	1757.22	4736.41	3957.09	3621.39	3255.94	19205.8	19256.1	13650.6
[K].VKSSQPQAGSQGPQTFR.[Q]	1xBiotin [K2]	2	Q13356	Q13356 [461-477]	Q13356 1xBiotin [K462]	RING-type E3 ubiquitin-protein ligase PPIL2 OS=Homo sapiens OX=9606 GN=PPIL2 PE=1 SV=1	1	2028.99	2	1015	4	31.86	1.268	0.368	3.183	139.8	113.7	171.4	119.3	88.3	135.2	39.8	43.9	48.5	11208.1	9113.51	13740.9	9561.07	7079.75	10840	3189.5	3521.12	3886.15
[R].SDNSSDSSLFKTQCIPYSPK.[G]	1xBiotin [K11]; 1xCarbamidomethyl [C14]	3	Q9H5J8	Q9H5J8 [23-42]	Q9H5J8 1xBiotin [K33]	TATA box-binding protein-associated factor RNA polymerase I subunit D OS=Homo sapiens OX=9606 GN=TAF1D PE=1 SV=1	1	2487.12	3	829.71	18	47.72	1.267	0.663	1.91	249	101.9	57.7	65.5	186.5	80.4	45.6	60.1	53.3	11181.9	4575.49	2592	2940.91	8374.96	3610.92	2048.7	2698.5	2395.06
[R].EGEGLGKYSQGR.[K]	1xBiotin [K7]	8	Q8N1G2	Q8N1G2 [102-113]	Q8N1G2 1xBiotin [K108]	Cap-specific mRNA (nucleoside-2'-O-)-methyltransferase 1 OS=Homo sapiens OX=9606 GN=CMTR1 PE=1 SV=1	1	1506.7	2	753.854	28	35.79	1.264	0.871	1.513	33.9	134.1	162.8	87.4	106.1	109.3	88.7	82.3	95.3	4412.25	17459.3	21182.9	11377.4	13813.4	14231.5	11542	10717.4	12397.4
[R].ISGNNKGVSPEPIHLK.[I]	1xBiotin [K6]	1	O00429	O00429 [118-133]	O00429 1xBiotin [K123]	Dynamin-1-like protein OS=Homo sapiens OX=9606 GN=DNM1L PE=1 SV=2	1	1916.01	3	639.34	14	37.7	1.263	1.344	2.371	173.1	155.4	36.8	29.1	304.9	29.4	39.1	65.5	66.7	13396.5	12024.8	2846.45	2253	23594.9	2274.95	3027.29	5071.05	5160.71
[R].KFFGVIPSGK.[K]	1xBiotin [K1]	9	P35251	P35251 [5-14]	P35251 1xBiotin [K5]	Replication factor C subunit 1 OS=Homo sapiens OX=9606 GN=RFC1 PE=1 SV=4	1	1305.7	2	653.355	30	50.63	1.263	0.995	1.226	126	107.4	114.5	94.1	99.8	81.5	87.6	95.5	93.6	18364.9	15655.2	16681.1	13707.8	14544.1	11873	12768.4	13915.5	13637.6
[K].ACKTEADGR.[V]	1xBiotin [K3]; 1xCarbamidomethyl [C2]	3	Q99418	Q99418 [337-345]	Q99418 1xBiotin [K339]	Cytohesin-2 OS=Homo sapiens OX=9606 GN=CYTH2 PE=1 SV=2	1	1233.54	2	617.272	11	22.77	1.263	1.749	0.762	69.9	99.4	109.8	78.8	48.2	125.2	137.7	139.3	91.7	2641.67	3760.35	4153.38	2978.14	1823.23	4735.19	5208.69	5268.22	3466.54
[K].ANLEIMTKR.[S]	1xBiotin [K8]; 1xOxidation [M6]	3	P01903	P01903 [93-101]	P01903 1xBiotin [K100]	HLA class II histocompatibility antigen, DR alpha chain OS=Homo sapiens OX=9606 GN=HLA-DRA PE=1 SV=1	1	1317.67	2	659.336	8	36.79	1.262	0.21	5.127	208.6	234.4	13.9	143.9	218.1	11	14	45.7	10.4	77855.2	87464.7	5174.8	53720.5	81398.1	4099.43	5231.67	17059.6	3882.14
[R].LTPKSSTPSTVSEK.[S]	1xBiotin [K4]	5	Q6ZSZ6	Q6ZSZ6 [851-864]	Q6ZSZ6 1xBiotin [K854]	Teashirt homolog 1 OS=Homo sapiens OX=9606 GN=TSHZ1 PE=1 SV=2	1	1687.86	2	844.434	10	31.5	1.262	0.564	2.304	120.5	133	151.6	69.6	105.4	121.8	57.7	39.2	101.3	8271.84	9128.87	10405.1	4778.81	7234.4	8360.96	3961.67	2694.16	6955.81
[R].LGKVIPVLQTK.[T]	1xBiotin [K3]	4	Q96BU1	Q96BU1 [295-305]	Q96BU1 1xBiotin [K297]	S100P-binding protein OS=Homo sapiens OX=9606 GN=S100PBP PE=1 SV=1	1	1421.85	2	711.432	16	49.07	1.262	0.798	1.601	120.9	119.1	130.1	94.4	94.6	103.5	68.8	93.1	75.5	13953.7	13741.5	15008.8	10890.1	10917.4	11944.6	7945.34	10745.3	8714.32
[K].SGKWEGLVYAPPGK.[E]	1xBiotin [K3]	16	Q9Y2W1	Q9Y2W1 [468-481]	Q9Y2W1 1xBiotin [K470]	Thyroid hormone receptor-associated protein 3 OS=Homo sapiens OX=9606 GN=THRAP3 PE=1 SV=2	1	1714.86	2	857.934	59	49.66	1.261	1.231	1.009	116.3	102	108.1	89.6	92.2	67.4	103.9	107.1	113.5	79749	69943.6	74105.6	61437.6	63242.4	46228.2	71236.3	73432.1	77830.7
[R].ESWSSTKGILSPR.[A]	1xBiotin [K7]	2	O94913	O94913 [623-635]	O94913 1xBiotin [K629]	Pre-mRNA cleavage complex 2 protein Pcf11 OS=Homo sapiens OX=9606 GN=PCF11 PE=1 SV=3	1	1673.83	2	837.42	28	46.96	1.26	1.071	1.131	143.3	63.2	114.7	112.8	91	78.4	126.8	97.4	72.4	6149.96	2710.83	4921.75	4839.16	3904.67	3364.39	5439.38	4180.99	3105.06
[R].SQLDISDPYKVYR.[I]	1xBiotin [K10]	1	Q15306	Q15306 [114-126]	Q15306 1xBiotin [K123]	Interferon regulatory factor 4 OS=Homo sapiens OX=9606 GN=IRF4 PE=1 SV=1	1	1809.88	2	905.446	7	47.05	1.26	1.125	1.458	42.1	189.4	179.2	41.7	43.3	150.3	77.2	46.9	129.9	2023.92	9104.46	8614.79	2002.23	2080.16	7226.61	3711.18	2252.46	6244.52
[R].QDLTTLDVTKLTPLSHEVISR.[Q]	1xBiotin [K10]	4	P41091	P41091 [18-38]	P41091 1xBiotin [K27]	Eukaryotic translation initiation factor 2 subunit 3 OS=Homo sapiens OX=9606 GN=EIF2S3 PE=1 SV=3	1	2592.37	3	864.794	29	55.79	1.259	1.941	0.643	299.6	61.3	48.1	48.7	79.5	38.5	116.1	133.6	74.8	13777	2817.11	2210.43	2238.16	3658.16	1771.44	5337.9	6141.89	3437.89
[K].NLKLGIHEDSTNR.[R]	1xBiotin [K3]	4	P08238	P08238 [436-448]	P08238 1xBiotin [K438]	Heat shock protein HSP 90-beta OS=Homo sapiens OX=9606 GN=HSP90AB1 PE=1 SV=4	1	1722.86	3	574.958	24	36.78	1.259	0.801	1.433	137.6	106.1	115.8	106.3	80	109.3	64.1	80.8	100.2	25752.5	19861.4	21671.6	19891.9	14970.3	20461.8	11993.5	15125.3	18750.2
[K].GGVVLKEDALPGQKTEFK.[V]	1xBiotin [K]	4	P35613	P35613 [174-191]	P35613 1xBiotin [K]	Basigin OS=Homo sapiens OX=9606 GN=BSG PE=1 SV=2	2	2142.13	3	714.713	15	42.53	1.258	0.743	2.367	204.9	30.8	215.4	55.3	42	171.3	58.1	91	31.2	11768.6	1768.29	12375.3	3174.13	2414.22	9841.03	3337.12	5227.92	1793.93
[R].EQKVYYSYSQISHK.[H]	1xBiotin [K3]	9	Q9UBB9	Q9UBB9 [275-288]	Q9UBB9 1xBiotin [K277]	Tuftelin-interacting protein 11 OS=Homo sapiens OX=9606 GN=TFIP11 PE=1 SV=1	1	1985.94	3	662.652	49	38.44	1.257	1.049	1.198	7.6	131.6	171.4	126.7	104.8	20.7	105.6	109.9	121.7	1717.47	29909.1	38955.8	28796.9	23802.5	4693.19	23992.7	24970	27657.7
[K].FKVEYHAGGSTQNSIK.[V]	1xBiotin [K2]	2	P55263	P55263 [73-88]	P55263 1xBiotin [K74]	Adenosine kinase OS=Homo sapiens OX=9606 GN=ADK PE=1 SV=2	1	1991.96	3	664.66	15	35.01	1.255	1.155	0.969	59.1	86.6	186.4	77.5	41.9	148.5	64.3	146.2	89.5	3579.34	5243.18	11282.1	4687.49	2532.77	8989.66	3889.69	8849.46	5413.67
[K].LDSKVNIIPIIAK.[A]	1xBiotin [K4]	5	Q92599	Q92599 [175-187]	Q92599 1xBiotin [K178]	Septin-8 OS=Homo sapiens OX=9606 GN=SEPTIN8 PE=1 SV=4	1	1649.97	2	825.487	27	56.24	1.255	0.884	1.472	159.2	124.4	90.8	99.2	107.1	75.7	66.9	108.2	68.7	7557.8	5907.61	4308.78	4707.8	5083.24	3592.62	3174.98	5135.8	3260.41
[R].DHGKTVGVVDTR.[K]	1xBiotin [K4]	3	Q7Z333	Q7Z333 [1312-1323]	Q7Z333 1xBiotin [K1315]	Probable helicase senataxin OS=Homo sapiens OX=9606 GN=SETX PE=1 SV=4	1	1509.75	2	755.377	25	32.79	1.255	0.682	1.577	152.8	113.1	118.7	56.7	121.8	111.6	71.7	76.1	77.4	11622.1	8599.17	9029.71	4311.05	9262.61	8485.6	5454.58	5790.36	5883.2
[K].ENSMKVR.[E]	1xBiotin [K5]	2	Q6EMB2	Q6EMB2 [632-638]	Q6EMB2 1xBiotin [K636]	Tubulin polyglutamylase TTLL5 OS=Homo sapiens OX=9606 GN=TTLL5 PE=1 SV=3	1	1089.52	2	545.262	3	28.56	1.254	1.679	0.906	76.5	116.3	107	70.3	61	128.1	104.5	118.1	118.2	3440.69	5230.29	4812.43	3163.39	2743.64	5763.31	4701.02	5312.57	5315.02
[R].HLKIVYR.[R]	1xBiotin [K3]	1	P61927	P61927 [66-72]	P61927 1xBiotin [K68]	60S ribosomal protein L37 OS=Homo sapiens OX=9606 GN=RPL37 PE=1 SV=2	1	1154.65	2	577.829	10	35.11	1.253	0.77	1.476	152	25.7	183.5	44	133.8	121.3	33.6	103.1	102.9	18200.3	3080.02	21971.5	5268.72	16026	14524.3	4023.67	12344.9	12326.9
[K].GMKVEVLNSDAVLPSR.[V]	1xBiotin [K3]	16	Q969R5	Q969R5 [213-228]	Q969R5 1xBiotin [K215]	Lethal(3)malignant brain tumor-like protein 2 OS=Homo sapiens OX=9606 GN=L3MBTL2 PE=1 SV=1	1	1940.99	2	971	63	49.75	1.251	1.039	1.302	140.3	126.8	84.9	93.7	112.1	68.5	97.6	97.4	78.7	83017.3	75038.1	50244.9	55488.9	66374.1	40567.1	57767.6	57635.3	46588.3
[K].VKSSLR.[L]	1xBiotin [K2]	1	Q8NCF5	Q8NCF5 [130-135]	Q8NCF5 1xBiotin [K131]	NFATC2-interacting protein OS=Homo sapiens OX=9606 GN=NFATC2IP PE=1 SV=1	1	915.508	2	458.257	6	27.47	1.251	0.743	1.684	106.5	122.9	154.2	98.3	88.9	105	85.2	73	66	14629.1	16883.7	21177.6	13499.4	12211.2	14423	11697.7	10027.3	9057.64
[K].SQVFDHETKGSVAVR.[V]	1xBiotin [K9]	11	Q9Y4C8	Q9Y4C8 [537-551]	Q9Y4C8 1xBiotin [K545]	Probable RNA-binding protein 19 OS=Homo sapiens OX=9606 GN=RBM19 PE=1 SV=3	1	1885.92	3	629.312	37	35.68	1.251	0.554	2.257	20.8	148.8	209.7	158.6	11.2	167.7	92.9	9	81.3	4128.2	29507.3	41594.7	31464.6	2212.72	33258.2	18427.9	1789.13	16116.3
[K].SFPDKAPVNGTEQTQKTVTPAYNR.[F]	1xBiotin [K16]	18	Q07157	Q07157 [1503-1526]	Q07157 1xBiotin [K1518]	Tight junction protein ZO-1 OS=Homo sapiens OX=9606 GN=TJP1 PE=1 SV=3	2	2875.4	3	959.139	37	37.37	1.25	0.907	1.339	85.3	146.5	119	111.7	84.3	95.2	88.9	76.5	92.6	42448.3	72860.7	59211.7	55551.8	41942.2	47365.2	44206.9	38051.7	46070.8
[K].EAAGKSSGPTSLFAVTVAPPGAR.[Q]	1xBiotin [K5]	97	Q00839	Q00839 [182-204]	Q00839 1xBiotin [K186]	Heterogeneous nuclear ribonucleoprotein U OS=Homo sapiens OX=9606 GN=HNRNPU PE=1 SV=6	1	2397.22	2	1199.12	90	52.56	1.25	1.195	1.046	139.8	109.8	77.9	87.9	99.6	72.4	108.5	99	105	5.76753e+06	4.53151e+06	3.21335e+06	3.62664e+06	4.11113e+06	2.98715e+06	4.47562e+06	4.08555e+06	4.33276e+06
[R].DYSWHPTTSQAKGPSPQTNK.[E]	1xBiotin [K12]	7	O15527	O15527 [278-297]	O15527 1xBiotin [K289]	N-glycosylase/DNA lyase OS=Homo sapiens OX=9606 GN=OGG1 PE=1 SV=2	1	2456.13	3	819.382	18	36.48	1.249	0.662	1.887	111.9	90	170.4	41.2	136.4	135.4	42.7	81.7	90.3	12939.8	10413.1	19710.3	4769.06	15780.8	15661.4	4936.26	9448.18	10444.8
[R].DKGKTVEVGR.[A]	1xBiotin [K]	15	P15170	P15170 [135-144]	P15170 1xBiotin [K]	Eukaryotic peptide chain release factor GTP-binding subunit ERF3A OS=Homo sapiens OX=9606 GN=GSPT1 PE=1 SV=1	2	1314.68	2	657.845	30	28.59	1.248	1.648	0.713	69.5	92	124.9	66.4	73.7	77.6	111.1	109.5	175.3	19611.6	25974.1	35270.3	18760.9	20819.4	21921.3	31366	30913	49485.7
[R].NIKSHLGNVHDQDN.[-]	1xBiotin [K3]	8	Q8WW12	Q8WW12 [165-178]	Q8WW12 1xBiotin [K167]	PEST proteolytic signal-containing nuclear protein OS=Homo sapiens OX=9606 GN=PCNP PE=1 SV=2	1	1816.84	2	908.923	23	33.66	1.248	1.004	1.478	166.1	118.4	84.4	27.2	133.2	102.4	57.1	108.5	102.8	24157.8	17217.3	12272.5	3948.56	19364.6	14887.4	8301.99	15777.8	14944
[R].GGGGGFGYQKTK.[K]	1xBiotin [K]	9	Q9NVP1	Q9NVP1 [636-647]	Q9NVP1 1xBiotin [K]	ATP-dependent RNA helicase DDX18 OS=Homo sapiens OX=9606 GN=DDX18 PE=1 SV=2	1	1382.65	2	691.829	30	34.66	1.247	0.908	1.358	113.6	138.1	97.6	90.8	78.3	121.4	71.9	82.5	105.7	12330.9	14988	10594.7	9854.39	8492.83	13170.9	7802.28	8948.59	11469.8
[R].KESYSVYVYK.[V]	1xBiotin [K1]	9	Q5QNW6; Q99879; P58876; O60814	Q5QNW6 [35-44]; Q99879 [35-44]; P58876 [35-44]; O60814 [35-44]	Q5QNW6 1xBiotin [K35]; Q99879 1xBiotin [K35]; P58876 1xBiotin [K35]; O60814 1xBiotin [K35]	Histone H2B type 2-F OS=Homo sapiens OX=9606 GN=H2BC18 PE=1 SV=3 Histone H2B type 1-M OS=Homo sapiens OX=9606 GN=H2BC14 PE=1 SV=3 Histone H2B type 1-D OS=Homo sapiens OX=9606 GN=H2BC5 PE=1 SV=2 Histone H2B type 1-K OS=Homo sapiens OX=9606 GN=H2BC12 PE=1 SV=3	1	1491.72	2	746.363	62	40.81	1.247	1.019	1.207	123.1	108.6	137.2	110	5.5	107.9	90	112.1	105.6	51097.8	45089.7	56973.5	45694.5	2299.97	44807.5	37351.5	46545.4	43844.6
[R].YTPSQQGVAFNSGAKQR.[V]	1xBiotin [K15]	6	Q13573	Q13573 [179-195]	Q13573 1xBiotin [K193]	SNW domain-containing protein 1 OS=Homo sapiens OX=9606 GN=SNW1 PE=1 SV=1	1	2064.99	2	1033	26	36.35	1.246	0.944	1.406	176.1	38.2	169.5	141.3	40.2	76.6	125.3	60.4	72.3	13737.9	2979.39	13218	11022.5	3138.01	5976.17	9771.18	4710.19	5639.95
[R].KCVPVPR.[K]	1xBiotin [K1]; 1xCarbamidomethyl [C2]	5	Q8WY36	Q8WY36 [711-717]	Q8WY36 1xBiotin [K711]	HMG box transcription factor BBX OS=Homo sapiens OX=9606 GN=BBX PE=1 SV=1	1	1081.56	2	541.286	16	35.12	1.246	0.646	2.093	94.3	142.7	149.7	129.3	103.3	75.7	71.5	66.6	66.8	12291.4	18593.8	19506.3	16844	13452	9865.05	9318.66	8681.91	8696.08
[R].KGLFPFTHVK.[I]	1xBiotin [K1]	16	P46109	P46109 [283-292]	P46109 1xBiotin [K283]	Crk-like protein OS=Homo sapiens OX=9606 GN=CRKL PE=1 SV=1	1	1399.76	2	700.381	39	47.15	1.245	1.641	0.799	113.7	100.8	77	86.7	81	67.5	142.3	115.7	115.3	96737.1	85824.4	65558	73812.7	68935.6	57446.2	121137	98455.3	98146.9
[K].ITKPGSIDSNNQLFAPGGR.[L]	1xBiotin [K3]	13	Q04637	Q04637 [1072-1090]	Q04637 1xBiotin [K1074]	Eukaryotic translation initiation factor 4 gamma 1 OS=Homo sapiens OX=9606 GN=EIF4G1 PE=1 SV=4	0	2198.1	2	1099.55	66	46.43	1.245	0.887	1.317	104.7	148.7	87	119.4	111.1	67.2	112.9	98.5	50.6	56404.3	80075.5	46840.8	64340.1	59826.9	36170.7	60797.1	53056.7	27264.1
[R].GVVGGVTGIITKPVEGAK.[K]	1xBiotin [K12]	4	Q709C8	Q709C8 [3527-3544]	Q709C8 1xBiotin [K3538]	Vacuolar protein sorting-associated protein 13C OS=Homo sapiens OX=9606 GN=VPS13C PE=1 SV=1	0	1908.06	2	954.535	18	49.64	1.244	1.804	0.69	188.6	91.3	55	44.8	84.2	73.4	140.3	132.5	89.8	11420.2	5529.7	3331.77	2714.42	5094.5	4444.37	8491.41	8019.08	5438.09
[K].AYSFKEQIIELELKEEIK.[K]	1xBiotin [K5]	2	Q92616	Q92616 [798-815]	Q92616 1xBiotin [K802]	eIF-2-alpha kinase activator GCN1 OS=Homo sapiens OX=9606 GN=GCN1 PE=1 SV=6	2	2436.27	3	812.763	22	60.39	1.244	2.487	0.443	126.9	40	65.9	40.9	41.2	102	286.6	94.2	102.4	6435.04	2028.72	3340.55	2073.66	2088.21	5173.33	14535.8	4778.71	5193.95
[K].IESPKLER.[T]	1xBiotin [K5]	11	Q92598	Q92598 [807-814]	Q92598 1xBiotin [K811]	Heat shock protein 105 kDa OS=Homo sapiens OX=9606 GN=HSPH1 PE=1 SV=1	1	1197.63	2	599.319	29	35.1	1.243	0.601	2.056	122	127.5	137.5	98.1	103.2	108.4	54.4	62	86.8	37055.5	38743.3	41754.1	29809.4	31334.8	32939.9	16524.5	18840.1	26379.6
[R].EMPGVWGAGGSLKVTILQSSDSR.[A]	1xBiotin [K13]; 1xOxidation [M2]	2	Q9ULV3	Q9ULV3 [537-559]	Q9ULV3 1xBiotin [K549]	Cip1-interacting zinc finger protein OS=Homo sapiens OX=9606 GN=CIZ1 PE=1 SV=2	1	2617.27	2	1309.14	16	58.36	1.243	0.572	2.16	162.2	115.9	103.8	114.4	130.5	82.1	53.6	46.9	90.7	6821.86	4873.73	4366.77	4811.33	5489.87	3451.67	2256.4	1972.69	3816.55
[R].KSIVPAPMPGNSCPPEVDAK.[L]	1xBiotin [K1]; 1xCarbamidomethyl [C13]	6	Q99941	Q99941 [305-324]	Q99941 1xBiotin [K305]	Cyclic AMP-dependent transcription factor ATF-6 beta OS=Homo sapiens OX=9606 GN=ATF6B PE=1 SV=2	1	2320.11	2	1160.56	27	44.05	1.24	0.416	3.244	149	143.1	125.9	126.7	105.9	101.5	76.9	26.9	44.1	14373.4	13808.5	12145.4	12221.6	10219.5	9795.13	7416.75	2592.88	4256.05
[K].KIDKYTEVLK.[T]	1xBiotin [K4]	9	P40429	P40429 [188-197]	P40429 1xBiotin [K191]	60S ribosomal protein L13a OS=Homo sapiens OX=9606 GN=RPL13A PE=1 SV=2	2	1462.8	2	731.902	39	39.59	1.239	0.648	1.902	131.5	144.9	101.9	67.1	106.1	143.8	68.8	76.2	59.6	73865	81425	57231.5	37721.9	59623.6	80794	38657.3	42813.7	33505.6
[K].DISENKR.[A]	1xBiotin [K6]	5	P11142	P11142 [252-258]	P11142 1xBiotin [K257]	Heat shock cognate 71 kDa protein OS=Homo sapiens OX=9606 GN=HSPA8 PE=1 SV=1	1	1087.52	2	544.263	7	27.92	1.237	0.836	1.48	126.4	122.5	126.8	75.9	102.2	107	85.5	50.1	103.5	9011.11	8733.38	9034.24	5410.09	7285.46	7628.65	6089.79	3573.53	7372.71
[R].KGGPDDR.[G]	1xBiotin [K1]	3	Q15056	Q15056 [130-136]	Q15056 1xBiotin [K130]	Eukaryotic translation initiation factor 4H OS=Homo sapiens OX=9606 GN=EIF4H PE=1 SV=5	1	970.441	2	485.724	24	20.57	1.236	0.959	1.377	88.2	145.9	116.1	87.9	118	84.2	84.3	80.9	94.5	5813.33	9616.96	7651.93	5797.23	7779.25	5553.75	5558.68	5330.14	6229.98
[R].LSSGALKVATLPLSSR.[A]	1xBiotin [K7]	7	P48382	P48382 [355-370]	P48382 1xBiotin [K361]	DNA-binding protein RFX5 OS=Homo sapiens OX=9606 GN=RFX5 PE=1 SV=1	1	1826.02	2	913.513	63	51.21	1.236	0.541	3.471	175.5	148.5	105.6	40.3	156	120.1	30.4	39.2	84.3	21584.5	18264.6	12986.4	4954.32	19181	14774.7	3741.08	4823.58	10370
[K].IDLPAENSNSETIIITGKR.[A]	1xBiotin [K18]	3	Q00341	Q00341 [615-633]	Q00341 1xBiotin [K632]	Vigilin OS=Homo sapiens OX=9606 GN=HDLBP PE=1 SV=2	1	2297.18	2	1149.1	36	49.24	1.235	0.97	1.273	341.5	64.2	62.9	84.6	75.1	51	63.2	108.2	49.4	14489.1	2722.26	2670.51	3591.62	3184.7	2162.24	2680.73	4591.45	2097.97
[K].MKGTLIDNQFK.[-]	1xBiotin [K2]	7	Q9H5V9	Q9H5V9 [212-222]	Q9H5V9 1xBiotin [K213]	UPF0428 protein CXorf56 OS=Homo sapiens OX=9606 GN=CXorf56 PE=1 SV=1	1	1520.76	2	760.884	30	43.82	1.234	0.836	1.476	30.2	181.8	137.7	83.3	120.7	111.6	93.3	33.9	107.5	4471.47	26886.5	20366.6	12318.3	17845.4	16504.1	13796.8	5007.85	15896.9
[R].YEAQKLER.[M]	1xBiotin [K5]	1	O00154	O00154 [194-201]	O00154 1xBiotin [K198]	Cytosolic acyl coenzyme A thioester hydrolase OS=Homo sapiens OX=9606 GN=ACOT7 PE=1 SV=3	1	1262.62	2	631.814	17	33.6	1.234	1.164	1.06	113.5	177.3	40.9	61.5	103.9	92	107.1	164.2	39.5	5405.2	8444.02	1949.73	2927.78	4946	4381.89	5098.95	7821.36	1883.04
[M].SLKLQASNVTNK.[N]	1xAcetyl [N-Term]; 1xBiotin [K3]	18	Q9UKM9	Q9UKM9 [2-13]	Q9UKM9 1xAcetyl [N-Term]; 1xBiotin [K4]	RNA-binding protein Raly OS=Homo sapiens OX=9606 GN=RALY PE=1 SV=1	1	1570.83	2	785.917	53	45.3	1.233	0.677	1.821	116.6	119.9	145.8	94.5	101.4	115.6	64	68.9	73.4	505351	519844	631963	409750	439527	501013	277477	298828	318042
[K].KGPNPLMR.[R]	1xBiotin [K1]; 1xOxidation [M7]	5	Q16875	Q16875 [451-458]	Q16875 1xBiotin [K451]	6-phosphofructo-2-kinase/fructose-2,6-bisphosphatase 3 OS=Homo sapiens OX=9606 GN=PFKFB3 PE=1 SV=1	1	1154.58	2	577.794	18	33.84	1.232	0.691	1.569	113.6	114.8	135.1	93.2	88.7	130.8	73.2	61.3	89.5	27023.6	27306.1	32136.4	22162.5	21105.9	31119.4	17406.9	14575.3	21287.3
[R].LAEALPKQSVDGK.[A]	1xBiotin [K]	8	P20290	P20290 [165-177]	P20290 1xBiotin [K]	Transcription factor BTF3 OS=Homo sapiens OX=9606 GN=BTF3 PE=1 SV=1	1	1581.83	2	791.418	41	38.36	1.231	0.868	1.341	126.2	97.1	134.2	109	84.9	94.1	81.7	100.5	72.4	45471.1	34998.3	48334.3	39268.2	30571.4	33902.1	29422.2	36205.3	26092.9
[K].ISDSEGFKANLSLLR.[R]	1xBiotin [K8]	3	P23246	P23246 [272-286]	P23246 1xBiotin [K279]	Splicing factor, proline- and glutamine-rich OS=Homo sapiens OX=9606 GN=SFPQ PE=1 SV=2	1	1875.96	2	938.485	38	55.02	1.23	1.225	0.992	209.3	83.4	54.7	80.9	67.8	55.5	69.5	211	68	11403.6	4542.61	2982.92	4407.24	3692.06	3023.37	3788.77	11496.6	3704.03
[R].AFGKNNSYGK.[S]	1xBiotin [K4]	3	O94921	O94921 [453-462]	O94921 1xBiotin [K456]	Cyclin-dependent kinase 14 OS=Homo sapiens OX=9606 GN=CDK14 PE=1 SV=3	1	1311.62	2	656.312	15	33.49	1.23	3.363	0.366	45.7	31.3	153.9	49.3	41.2	25.5	330	85.7	137.4	3681.78	2522.63	12389.9	3971.65	3316.4	2051.22	26575.1	6898.8	11060.9
[R].KIEVSLQPEVPPSK.[Q]	1xBiotin [K1]	2	Q9H8H0	Q9H8H0 [386-399]	Q9H8H0 1xBiotin [K386]	Nucleolar protein 11 OS=Homo sapiens OX=9606 GN=NOL11 PE=1 SV=1	1	1776.96	2	888.981	30	43.8	1.228	0.806	1.245	133.4	127.1	93.5	73	132.9	103.5	23.7	105.7	107.2	12560.5	11971.7	8803.67	6875.5	12516.4	9745.81	2228.37	9949.53	10089.8
[K].LSNGADILFEPKLK.[F]	1xBiotin [K]	6	Q96N16	Q96N16 [611-624]	Q96N16 1xBiotin [K]	Janus kinase and microtubule-interacting protein 1 OS=Homo sapiens OX=9606 GN=JAKMIP1 PE=1 SV=1	1	1770.95	2	885.978	24	53.64	1.228	1.387	0.969	35.1	205.1	106	78.8	170.8	28.6	55.1	109.3	111.1	2145.72	12549.1	6485.15	4824.5	10453	1747.08	3373.39	6690.51	6799.16
[R].FVGQSEGKK.[A]	1xBiotin [K]	5	Q9NWH9	Q9NWH9 [796-804]	Q9NWH9 1xBiotin [K]	SAFB-like transcription modulator OS=Homo sapiens OX=9606 GN=SLTM PE=1 SV=2	1	1205.6	2	603.302	44	28.31	1.228	0.701	1.366	109.9	93.8	147.9	74	114.7	120.4	49.7	80.4	109.3	8220.12	7011.9	11057.9	5536.7	8575.25	9005.02	3717.71	6015.46	8171.93
[R].GVFNKLTLLTDPPTAR.[L]	1xBiotin [K5]	1	Q9H270	Q9H270 [905-920]	Q9H270 1xBiotin [K909]	Vacuolar protein sorting-associated protein 11 homolog OS=Homo sapiens OX=9606 GN=VPS11 PE=1 SV=1	1	1969.06	2	985.033	10	61.82	1.228	0.721	1.702	243.1	125.5	48.1	57.2	114.4	102.2	73.8	74.4	61.3	9916.33	5122.06	1962.28	2332.47	4667.74	4171.36	3009.14	3036.4	2500.49
[R].LAGMKISRPPTSVGHYK.[M]	1xBiotin [K5]	9	O60512	O60512 [271-287]	O60512 1xBiotin [K275]	Beta-1,4-galactosyltransferase 3 OS=Homo sapiens OX=9606 GN=B4GALT3 PE=1 SV=2	1	2068.08	3	690.033	36	36.27	1.227	1.125	1.311	69.8	127.7	143.6	122.4	56.9	85	89.3	95.7	109.6	16559.6	30306.3	34079.1	29032.7	13498.1	20175.9	21186.8	22705.1	26001.7
[K].TAEGHPKSLFIGEK.[A]	1xBiotin [K]	7	P42696	P42696 [393-406]	P42696 1xBiotin [K]	RNA-binding protein 34 OS=Homo sapiens OX=9606 GN=RBM34 PE=1 SV=2	1	1739.88	3	580.631	16	40.56	1.223	0.76	1.45	133.4	20	176.6	131.4	109.1	99.3	25.5	82.9	121.8	19449.9	2910.72	25741	19145.6	15903.1	14471.8	3711.92	12080.5	17757.6
[R].FGAGTLKSLHYD.[-]	1xBiotin [K7]	9	Q5HYI8	Q5HYI8 [225-236]	Q5HYI8 1xBiotin [K231]	Rab-like protein 3 OS=Homo sapiens OX=9606 GN=RABL3 PE=1 SV=1	1	1534.74	2	767.872	64	47.9	1.223	1.636	0.969	116.1	116.9	77.5	113.1	70.6	63.4	103.8	120.6	118	61918.9	62350	41361.9	60320.5	37632.7	33831	55348.9	64320.1	62945.9
[K].KCAVPVETEWLK.[S]	1xBiotin [K1]; 1xCarbamidomethyl [C2]	4	Q8WYP5	Q8WYP5 [1260-1271]	Q8WYP5 1xBiotin [K1260]	Protein ELYS OS=Homo sapiens OX=9606 GN=AHCTF1 PE=1 SV=3	1	1685.84	2	843.424	8	49.49	1.221	0.94	1.417	52.7	116.4	186.8	87.3	53.7	153	108.9	82.1	59.1	2430.54	5368.11	8616.42	4029.61	2479.58	7058.19	5025.35	3787.23	2726.45
[R].EASRPPEEPSAPSPTLPAQFKQR.[A]	1xBiotin [K21]	9	Q9H3P2	Q9H3P2 [351-373]	Q9H3P2 1xBiotin [K371]	Negative elongation factor A OS=Homo sapiens OX=9606 GN=NELFA PE=1 SV=3	1	2746.36	3	916.126	39	42.21	1.221	1.304	0.928	105.2	99.3	109.3	109.5	86.2	52.9	112.4	107	118	23228.3	21918.2	24133.3	24177.5	19030.5	11683.8	24810.3	23616.4	26044.7
[K].TSTPKINFVGGNK.[L]	1xBiotin [K5]	9	Q96KR1	Q96KR1 [497-509]	Q96KR1 1xBiotin [K501]	Zinc finger RNA-binding protein OS=Homo sapiens OX=9606 GN=ZFR PE=1 SV=2	1	1588.82	2	794.912	45	42	1.219	0.636	1.925	100.2	146.2	130.2	90.9	106.3	119.9	75.6	63	67.6	51363.6	74917.3	66716.3	46604.2	54474.2	61437.7	38753.8	32297.4	34661
[R].SEKDTLKTSNPLVLEEASASQAGSR.[K]	1xBiotin [K]	12	Q9NUQ8	Q9NUQ8 [138-162]	Q9NUQ8 1xBiotin [K]	ATP-binding cassette sub-family F member 3 OS=Homo sapiens OX=9606 GN=ABCF3 PE=1 SV=2	2	2844.4	3	948.806	75	45.65	1.219	1.162	1.081	125.3	125	72.6	102.8	90.3	61.8	101.6	115.9	104.8	129115	128840	74779.3	105904	93007.1	63665.4	104642	119397	108034
[R].GSSYGVTSTESYKETLHK.[T]	1xBiotin [K13]	6	P98175	P98175 [903-920]	P98175 1xBiotin [K915]	RNA-binding protein 10 OS=Homo sapiens OX=9606 GN=RBM10 PE=1 SV=3	1	2200.02	3	734.012	20	39.18	1.219	1.845	0.66	105	57.5	110.6	60.3	64.6	90.8	98.7	144.9	167.5	5213.34	2853.54	5493.43	2994.68	3206.67	4507.93	4901.03	7196.04	8317.78
[K].GETKAFYPEEISSMVLTK.[M]	1xBiotin [K4]	1	P0DMV8	P0DMV8 [109-126]	P0DMV8 1xBiotin [K112]	Heat shock 70 kDa protein 1A OS=Homo sapiens OX=9606 GN=HSPA1A PE=1 SV=1	1	2256.09	2	1128.55	7	58.76	1.218	1.108	1.223	234.9	64.9	100.6	82.6	85.2	77.7	91.5	53.1	109.6	11842.7	3273.05	5071.86	4164	4296.24	3915.77	4615.25	2676.56	5526.87
[K].TISTSDPAEVLVKNSQPIK.[T]	1xBiotin [K13]	4	Q86UE4	Q86UE4 [492-510]	Q86UE4 1xBiotin [K504]	Protein LYRIC OS=Homo sapiens OX=9606 GN=MTDH PE=1 SV=2	1	2253.18	2	1127.09	10	49.28	1.218	1.277	0.949	139.6	100.5	54.9	45.1	152.4	79.3	27.6	194.7	105.9	9304.12	6699.73	3660.33	3005.29	10160.1	5285.46	1836.97	12978	7062.04
[R].YLPQCSYFKCVQK.[D]	1xBiotin [K]; 2xCarbamidomethyl [C5; C10]	6	P30279	P30279 [37-49]	P30279 1xBiotin [K]	G1/S-specific cyclin-D2 OS=Homo sapiens OX=9606 GN=CCND2 PE=1 SV=1	1	1946.9	2	973.952	32	44.82	1.218	0.367	3.169	238	41.3	149.7	19.4	195.5	128.6	47.2	17.2	63.2	23742.1	4115	14929.8	1934.56	19497	12822.2	4711.13	1718.85	6299.45
[K].HALKNGDICETSGKPK.[T]	1xBiotin [K4]; 1xCarbamidomethyl [C9]	3	Q16637	Q16637 [52-67]	Q16637 1xBiotin [K55]	Survival motor neuron protein OS=Homo sapiens OX=9606 GN=SMN1 PE=1 SV=1	1	1980.96	3	660.993	16	26.65	1.218	1.127	1.062	85.7	103.8	139.8	70.4	74	118.4	76.8	133.3	97.7	3512.17	4250.42	5728.67	2884.37	3032.89	4848.58	3146.39	5462.18	4002.57
[K].VVMKQSK.[L]	1xBiotin [K]	5	Q13823	Q13823 [109-115]	Q13823 1xBiotin [K]	Nucleolar GTP-binding protein 2 OS=Homo sapiens OX=9606 GN=GNL2 PE=1 SV=1	1	1045.55	2	523.28	10	27.23	1.217	0.86	1.272	71.3	120.6	142.6	102	98.9	99.1	85.2	68.1	112.1	16846.2	28498.3	33690.8	24103.7	23356.1	23410.5	20124.9	16094.1	26493.2
[R].ELLMNGTSSTAEAIGLKGSSPTPPCSPVQPSK.[Q]	1xBiotin [K17]; 1xCarbamidomethyl [C25]; 1xOxidation [M4]	5	Q9NUL3	Q9NUL3 [467-498]	Q9NUL3 1xBiotin [K483]	Double-stranded RNA-binding protein Staufen homolog 2 OS=Homo sapiens OX=9606 GN=STAU2 PE=1 SV=2	1	3483.68	4	871.675	19	47.79	1.217	1.354	0.892	111.8	155.9	34.7	128.1	92.5	10.9	132.4	125.3	108.6	23708.4	33062.3	7353.2	27175.9	19616.4	2301.76	28086.3	26570.4	23028.2
[R].IIAHSNQKSAAGYPDYYCK.[W]	1xBiotin [K8]; 1xCarbamidomethyl [C18]	10	O14646	O14646 [394-412]	O14646 1xBiotin [K401]	Chromodomain-helicase-DNA-binding protein 1 OS=Homo sapiens OX=9606 GN=CHD1 PE=1 SV=2	1	2412.11	3	804.709	49	35.92	1.215	0.958	1.269	84.3	135.3	135.8	111.7	77.3	82.6	107	69.1	96.8	87907.1	141053	141588	116492	80614	86136.8	111564	72085.4	100882
[K].EAEDKIPLVPSKVSVIK.[G]	1xBiotin [K12]	2	P48382	P48382 [553-569]	P48382 1xBiotin [K564]	DNA-binding protein RFX5 OS=Homo sapiens OX=9606 GN=RFX5 PE=1 SV=1	2	2078.16	3	693.39	3	49.29	1.215	0.934	1.3	122.4	149.9	77.1	125.7	85.2	63.5	59.3	114.3	102.6	9800.82	12000.6	6176	10063.8	6819.25	5084.46	4750.74	9156.71	8218.11
[R].GVPDAKIR.[I]	1xBiotin [K6]	18	P27635	P27635 [25-32]	P27635 1xBiotin [K30]	60S ribosomal protein L10 OS=Homo sapiens OX=9606 GN=RPL10 PE=1 SV=4	1	1081.58	2	541.295	32	34.26	1.214	0.555	2.188	117.7	129.6	140.5	103.5	96.9	124.4	57.1	53.8	76.4	105443	116118	125906	92734	86824.4	111457	51164.6	48193.7	68467.6
[K].LESPTVSTLTPSSPGKLLTR.[S]	1xBiotin [K16]	6	Q96C36	Q96C36 [292-311]	Q96C36 1xBiotin [K307]	Pyrroline-5-carboxylate reductase 2 OS=Homo sapiens OX=9606 GN=PYCR2 PE=1 SV=1	1	2310.24	3	770.751	38	50.12	1.211	1.284	0.996	102	156.4	48.2	157.5	79.8	39.8	77.6	136.2	102.4	19366.3	29690.9	9145.1	29903.4	15150.4	7550.07	14736	25861.5	19445.6
[-].MKTILSNQTVDIPENVDITLK.[G]	1xBiotin [K2]	2	P32969	P32969 [1-21]	P32969 1xBiotin [K2]	60S ribosomal protein L9 OS=Homo sapiens OX=9606 GN=RPL9 PE=1 SV=1	1	2598.35	3	866.788	25	56.44	1.211	1.217	0.995	307.8	61.4	24.7	50.3	54.4	50.7	257.1	61.7	32	25999.2	5182.47	2086.61	4251.35	4592.6	4279.5	21721	5209.37	2702.85
[R].FEKEQQQLNWK.[Q]	1xBiotin [K3]	9	P26010	P26010 [761-771]	P26010 1xBiotin [K763]	Integrin beta-7 OS=Homo sapiens OX=9606 GN=ITGB7 PE=1 SV=1	1	1703.82	2	852.415	47	41.96	1.211	0.359	3.372	160.4	146.8	132.1	31	151.8	121.3	43.5	5.4	107.4	81774.9	74838.4	67328.1	15820.8	77390.6	61815.2	22193.1	2774.94	54758.5
[-].MKSVIYHALSQK.[E]	1xAcetyl [N-Term]; 1xBiotin [K2]	2	O95707	O95707 [1-12]	O95707 1xAcetyl [N-Term]; 1xBiotin [K2]	Ribonuclease P protein subunit p29 OS=Homo sapiens OX=9606 GN=POP4 PE=1 SV=2	1	1672.85	2	836.932	15	61.23	1.21	1.289	0.939	159.9	52.7	105.6	87.3	59.7	94.1	165.8	112.5	62.4	7738.56	2547.87	5110.51	4222.95	2889.77	4554.69	8024.11	5443.4	3018.22
[R].APIPQKQEILVEPEPLFGAPK.[R]	1xBiotin [K6]	4	O94888	O94888 [79-99]	O94888 1xBiotin [K84]	UBX domain-containing protein 7 OS=Homo sapiens OX=9606 GN=UBXN7 PE=1 SV=2	1	2527.36	3	843.126	37	57.5	1.21	1.964	0.602	27.8	107.5	71.7	59.3	43.9	71.9	355.3	116.4	46.2	1920.79	7425.53	4951.73	4092.79	3028.68	4964.31	24535.8	8036.59	3190.62
[R].DKTEFAQDK.[Y]	1xBiotin [K2]	6	Q9UJA5	Q9UJA5 [137-145]	Q9UJA5 1xBiotin [K138]	tRNA (adenine(58)-N(1))-methyltransferase non-catalytic subunit TRM6 OS=Homo sapiens OX=9606 GN=TRMT6 PE=1 SV=1	1	1307.59	2	654.3	11	34.38	1.21	0.749	1.539	114.8	98.2	137.5	81.2	112.9	99.5	54.3	74.6	127.2	8237.38	7048.94	9867.27	5827.08	8107.04	7141.25	3895.25	5352.12	9127.53
[K].QLQQAQAAGAEQEVEKFTK.[R]	1xBiotin [K]	11	P39748	P39748 [110-128]	P39748 1xBiotin [K]	Flap endonuclease 1 OS=Homo sapiens OX=9606 GN=FEN1 PE=1 SV=1	1	2330.14	3	777.387	56	47.75	1.208	7.014	0.172	19.4	37.2	58.7	117.2	30.8	13.5	215.9	279.6	127.8	2830.56	5419.25	8559.98	17079.6	4486.06	1968.26	31466.9	40748.9	18621.4
[K].KPNIINFDTSLPTSHTYLGADMEEFHGR.[T]	1xBiotin [K1]; 1xOxidation [M22]	3	Q96SW2	Q96SW2 [43-70]	Q96SW2 1xBiotin [K43]	Protein cereblon OS=Homo sapiens OX=9606 GN=CRBN PE=1 SV=1	0	3432.6	4	858.904	61	51.49	1.207	2.319	0.634	283	26.2	14.4	22.8	14.5	21.7	446.4	37.3	33.7	39385.8	3641	2003.12	3174.83	2022.13	3016.87	62113.5	5189.08	4689.5
[K].FLVEYKSAVEK.[K]	1xBiotin [K6]	4	O14929	O14929 [10-20]	O14929 1xBiotin [K15]	Histone acetyltransferase type B catalytic subunit OS=Homo sapiens OX=9606 GN=HAT1 PE=1 SV=1	1	1538.79	2	769.9	50	46.52	1.207	1.2	0.942	11.9	158.3	104.7	9.3	109.3	131.2	111.2	157.5	106.7	2343.91	31120.1	20579.2	1832.93	21486.7	25788.2	21853.1	30958.1	20978.6
[K].VAKQMAAEEAMK.[A]	1xBiotin [K3]	4	P55265	P55265 [667-678]	P55265 1xBiotin [K669]	Double-stranded RNA-specific adenosine deaminase OS=Homo sapiens OX=9606 GN=ADAR PE=1 SV=4	1	1532.73	2	766.867	61	37.31	1.206	0.852	1.159	99.6	100.8	153.6	36.9	127.3	123.1	140.3	31.4	87	9591.06	9707.69	14790.8	3555.32	12261.3	11853.4	13507.6	3027.43	8377.34
[K].ATQWNSAEEGLPTNSTSDSRPKSSSPIR.[L]	1xBiotin [K22]	12	Q9Y2I7	Q9Y2I7 [1690-1717]	Q9Y2I7 1xBiotin [K1711]	1-phosphatidylinositol 3-phosphate 5-kinase OS=Homo sapiens OX=9606 GN=PIKFYVE PE=1 SV=3	1	3229.52	3	1077.18	71	39.26	1.206	1.348	0.917	111.7	106	81.7	87.9	89	81.1	121.7	111.6	109.4	113079	107316	82780.7	88968.5	90114.8	82141.3	123279	112990	110737
[R].SAEGSNPPKPLKK.[L]	1xBiotin [K]	11	P06400	P06400 [862-874]	P06400 1xBiotin [K]	Retinoblastoma-associated protein OS=Homo sapiens OX=9606 GN=RB1 PE=1 SV=2	1	1578.83	3	526.949	27	26.17	1.206	0.887	1.29	96.9	105.9	152.7	97.3	80.4	109.7	75.2	84.4	97.4	45632.7	49867.9	71904.5	45807	37850.8	51667.8	35384.1	39736.4	45855.1
[R].SSSSQTQPLKVQYQR.[Q]	1xBiotin [K10]	9	Q14789	Q14789 [2993-3007]	Q14789 1xBiotin [K3002]	Golgin subfamily B member 1 OS=Homo sapiens OX=9606 GN=GOLGB1 PE=1 SV=2	1	1962.97	2	981.989	59	36.54	1.206	0.726	1.621	147	124.6	93.4	52.6	159.8	103.4	26.5	116	76.9	27753.6	23518.9	17625.5	9919.89	30155.3	19509	4999.94	21887.2	14508
[K].LTPSAGKAMLTPKPAGGDEK.[D]	1xBiotin [K7]	5	P46013	P46013 [1166-1185]	P46013 1xBiotin [K1172]	Proliferation marker protein Ki-67 OS=Homo sapiens OX=9606 GN=MKI67 PE=1 SV=2	1	2195.12	3	732.378	21	39.98	1.205	0.765	1.597	96.7	121.4	131.4	122.9	80.2	99.3	120.2	51.9	76	12961	16274.5	17621.3	16470.1	10752.9	13309.2	16119	6961.61	10187.7
[R].KSGLQTDYATEK.[E]	1xBiotin [K1]	8	P46013	P46013 [263-274]	P46013 1xBiotin [K263]	Proliferation marker protein Ki-67 OS=Homo sapiens OX=9606 GN=MKI67 PE=1 SV=2	1	1566.75	2	783.878	53	34.06	1.205	0.795	1.453	36.1	152.5	171.3	19.1	126.5	148.4	93.7	34.6	117.9	3894.35	16436.6	18466.8	2055.23	13637.9	15997.2	10106	3727.12	12712.2
[K].IKSPEDHIGAVLER.[A]	1xBiotin [K2]	3	Q13823	Q13823 [387-400]	Q13823 1xBiotin [K388]	Nucleolar GTP-binding protein 2 OS=Homo sapiens OX=9606 GN=GNL2 PE=1 SV=1	1	1789.93	3	597.314	37	41.13	1.205	0.917	1.429	117.2	142.9	125.1	119.2	17.2	103.8	109.4	77.7	87.5	30323.5	36973.2	32349.7	30842.8	4457.55	26841.6	28294.1	20090.7	22635.9
[R].GAAKEAAGK.[S]	1xBiotin [K4]	3	Q00839	Q00839 [178-186]	Q00839 1xBiotin [K181]	Heterogeneous nuclear ribonucleoprotein U OS=Homo sapiens OX=9606 GN=HNRNPU PE=1 SV=6	1	1028.52	2	514.763	49	20.73	1.205	1.077	0.978	75.7	105.7	136.1	110.4	29.5	113	108.1	99.8	121.7	12042	16825.8	21659.7	17568	4701.29	17973.3	17197	15877	19360
[K].KQAGPASVPLR.[T]	1xBiotin [K1]	3	P30101	P30101 [130-140]	P30101 1xBiotin [K130]	Protein disulfide-isomerase A3 OS=Homo sapiens OX=9606 GN=PDIA3 PE=1 SV=4	1	1349.74	2	675.372	33	35.89	1.204	0.657	1.239	40.9	160	138.4	71.1	113.3	132.9	39.9	74.5	129.1	4072.78	15929.4	13777.9	7079.56	11277	13227.8	3971.41	7414.34	12858.5
[K].TILPKVMQVK.[N]	1xBiotin [K5]	10	P55081	P55081 [372-381]	P55081 1xBiotin [K376]	Microfibrillar-associated protein 1 OS=Homo sapiens OX=9606 GN=MFAP1 PE=1 SV=2	1	1382.79	2	691.898	44	48.15	1.203	1.004	1.198	105.7	113.2	118.6	94.1	85	99.3	94.4	76.5	113.3	94575.2	101263	106101	84156.8	76102.2	88836.1	84498.5	68445.4	101337
[K].SNYKMMFVK.[S]	1xBiotin [K4]; 1xOxidation [M]	10	O00193	O00193 [171-179]	O00193 1xBiotin [K174]	Small acidic protein OS=Homo sapiens OX=9606 GN=SMAP PE=1 SV=1	1	1389.64	2	695.322	31	43.55	1.203	1.055	1.278	68.4	131	127.1	84.1	91.4	108.9	88.6	98	102.5	62952.3	120489	116902	77332.8	84087.4	100180	81548	90159.9	94303.4
[K].STSQVAASLLASKSSSQTSGSLVSK.[S]	1xBiotin [K13]	2	Q9NXV6	Q9NXV6 [362-386]	Q9NXV6 1xBiotin [K374]	CDKN2A-interacting protein OS=Homo sapiens OX=9606 GN=CDKN2AIP PE=1 SV=3	1	2637.34	3	879.785	14	49.27	1.202	2.845	0.413	61.9	74.3	82.3	70.1	61.8	42.6	191.7	116	199.3	3762.5	4519.29	5007.09	4260.68	3759.76	2587.62	11656.2	7054.27	12121.7
[R].SGKPVR.[V]	1xBiotin [K3]	1	Q96T88	Q96T88 [529-534]	Q96T88 1xBiotin [K531]	E3 ubiquitin-protein ligase UHRF1 OS=Homo sapiens OX=9606 GN=UHRF1 PE=1 SV=1	0	869.466	2	435.237	5	23.78	1.202	0.538	2.241	84.8	143	149.5	94.6	116.5	124.4	37.9	62.7	86.7	12467.9	21006.7	21966.9	13904.3	17121.1	18276.9	5563.66	9213.06	12735.6
[R].FLAAQKGAYPIIFTAWK.[L]	1xBiotin [K6]	1	Q6NXE6	Q6NXE6 [129-145]	Q6NXE6 1xBiotin [K134]	Armadillo repeat-containing protein 6 OS=Homo sapiens OX=9606 GN=ARMC6 PE=1 SV=2	1	2151.15	2	1076.08	39	62.31	1.201	0.849	1.414	296.2	95.9	55.9	72.3	83.7	79.9	96.7	67.9	51.5	14628.3	4738.57	2760.48	3570.38	4134.71	3946.39	4776.6	3351.46	2545.59
[R].TKQPIPAAYNR.[Y]	1xBiotin [K2]	9	Q6P1J9	Q6P1J9 [282-292]	Q6P1J9 1xBiotin [K283]	Parafibromin OS=Homo sapiens OX=9606 GN=CDC73 PE=1 SV=1	1	1484.77	2	742.888	33	35.89	1.199	0.779	1.54	100.3	141.8	121.9	83.6	122.6	92.6	65.1	69.3	102.8	196901	278346	239214	164202	240688	181783	127854	135966	201899
[R].KDLSLGLDDSR.[T]	1xBiotin [K1]	7	Q14004	Q14004 [1045-1055]	Q14004 1xBiotin [K1045]	Cyclin-dependent kinase 13 OS=Homo sapiens OX=9606 GN=CDK13 PE=1 SV=2	1	1444.71	2	722.859	47	45.74	1.198	1.043	0.791	60.9	64.9	158.4	132.1	36.6	123	77	109.2	137.9	4713.8	5025.63	12259.7	10229.4	2831.19	9520.25	5959.28	8454.47	10673.6
[K].AAVVKFHPIQGHR.[V]	1xBiotin [K5]	11	Q13151	Q13151 [155-167]	Q13151 1xBiotin [K159]	Heterogeneous nuclear ribonucleoprotein A0 OS=Homo sapiens OX=9606 GN=HNRNPA0 PE=1 SV=1	1	1685.91	3	562.64	27	34.72	1.198	0.697	1.502	116.9	114.5	124	129.2	92.2	97.5	77.8	64.2	83.6	52898.8	51853.4	56151	58495.7	41722.9	44149.5	35216.5	29081.9	37834.2
[K].TPLSTGGTLAFVSPSLAVHKSSSAVDR.[Q]	1xBiotin [K20]	3	Q86YP4	Q86YP4 [586-612]	Q86YP4 1xBiotin [K605]	Transcriptional repressor p66-alpha OS=Homo sapiens OX=9606 GN=GATAD2A PE=1 SV=1	1	2911.5	3	971.171	78	51.86	1.198	0.721	1.663	418.6	31.4	27.6	28	26	26.2	309.4	14	18.9	71705.6	5374.51	4722.27	4796.38	4448.68	4485.7	53002	2393.42	3232.46
[K].QPSVLVTFPKEER.[K]	1xBiotin [K10]	3	O75179	O75179 [1652-1664]	O75179 1xBiotin [K1661]	Ankyrin repeat domain-containing protein 17 OS=Homo sapiens OX=9606 GN=ANKRD17 PE=1 SV=3	1	1755.91	2	878.458	12	48.37	1.198	0.454	1.551	138.9	108.3	110.8	53.8	197.4	92.5	19.6	89.6	89	14209.5	11077.3	11331.3	5503.07	20187.3	9459.53	2007.14	9162.56	9101.49
[R].GPIFELKSVAAGCPVLLGK.[D]	1xBiotin [K7]; 1xCarbamidomethyl [C13]	2	Q9NQS1	Q9NQS1 [239-257]	Q9NQS1 1xBiotin [K245]	Cell death regulator Aven OS=Homo sapiens OX=9606 GN=AVEN PE=1 SV=1	1	2182.18	2	1091.59	27	61.46	1.198	1.042	1.266	222.3	78	80.7	69.5	65.2	88.8	175.6	47.6	72.4	11836.9	4156.08	4298.44	3700.7	3469.57	4728.67	9348.41	2533.47	3854.33
[K].GLVQALQTKVTQQGLK.[M]	1xBiotin [K9]	2	P49327	P49327 [1143-1158]	P49327 1xBiotin [K1151]	Fatty acid synthase OS=Homo sapiens OX=9606 GN=FASN PE=1 SV=3	1	1938.08	3	646.699	29	56.4	1.197	1.208	0.99	289.5	32.3	96.4	80.5	96.9	39.2	130.1	37.9	97.3	15583.1	1738.92	5187.9	4335.59	5214.36	2107.76	7005.53	2038.53	5239.53
[R].ITGSVGKGLAAITMDKEYQQK.[R]	1xBiotin [K7]; 1xOxidation [M14]	7	Q709C8	Q709C8 [3481-3501]	Q709C8 1xBiotin [K3487]	Vacuolar protein sorting-associated protein 13C OS=Homo sapiens OX=9606 GN=VPS13C PE=1 SV=1	2	2480.25	3	827.422	28	44.38	1.196	1.532	0.781	120.9	112.5	50.8	110.6	94.1	7.6	152.2	144.1	107.2	40810.8	37996.2	17162.9	37351.8	31761.6	2572.94	51409.7	48647.5	36205
[R].VLDPSKFLK.[I]	1xBiotin [K]	6	O43432	O43432 [1046-1054]	O43432 1xBiotin [K]	Eukaryotic translation initiation factor 4 gamma 3 OS=Homo sapiens OX=9606 GN=EIF4G3 PE=1 SV=2	1	1272.7	2	636.855	7	51.64	1.196	1.027	0.969	111.2	119.9	83.6	92.5	100.3	87.2	95	86.5	123.8	24802.1	26748.2	18663.2	20644.7	22372.4	19464.5	21194.9	19307.2	27615.8
[-].MESGKTASPK.[S]	1xAcetyl [N-Term]; 1xBiotin [K5]; 1xOxidation [M1]	5	Q16594	Q16594 [1-10]	Q16594 1xAcetyl [N-Term]; 1xBiotin [K5]	Transcription initiation factor TFIID subunit 9 OS=Homo sapiens OX=9606 GN=TAF9 PE=1 SV=1	1	1319.6	2	660.302	34	28.09	1.195	0.612	1.873	85	149.4	164	83.5	88.8	137.3	51.1	53.3	87.6	6848.83	12028.7	13210.7	6722.56	7152.08	11054.1	4115.38	4291.35	7054.39
[K].DSFQKVILR.[RTSKG]	1xBiotin [K5]	9	Q14593	Q14593 [126-134]	Q14593 1xBiotin [K130]	Zinc finger protein 273 OS=Homo sapiens OX=9606 GN=ZNF273 PE=1 SV=3	1	1331.71	2	666.361	37	47.38	1.194	0.688	1.717	125.1	108.8	135.6	101.8	110.8	104.7	64.1	72.9	76.2	236389	205657	256246	192396	209340	197915	121129	137678	143972
[K].ATKSHVPVLSVTLASDNAQNQGELSPPFR.[R]	1xBiotin [K3]	1	Q5T011	Q5T011 [1185-1213]	Q5T011 1xBiotin [K1187]	KICSTOR complex protein SZT2 OS=Homo sapiens OX=9606 GN=SZT2 PE=1 SV=3	1	3289.66	3	1097.23	41	51.73	1.193	1.832	0.651	311.6	43.8	32	36.5	42.5	36.7	67.3	263.7	65.9	19407	2727.59	1992.66	2271.51	2648.8	2286.54	4189.42	16424.9	4105.53
[K].EGKVIDHTPVEK.[L]	1xBiotin [K3]	15	Q96T58	Q96T58 [887-898]	Q96T58 1xBiotin [K889]	Msx2-interacting protein OS=Homo sapiens OX=9606 GN=SPEN PE=1 SV=1	1	1577.8	2	789.403	24	32.03	1.193	0.791	1.511	94.4	125.5	135.2	105.2	105.2	103.5	62.5	85.3	83.2	67672.4	89949.7	96963.8	75459.7	75415.1	74236	44782.9	61158.3	59628.7
[R].EQMEQMKQR.[I]	1xBiotin [K7]	8	Q14320	Q14320 [26-34]	Q14320 1xBiotin [K32]	Protein FAM50A OS=Homo sapiens OX=9606 GN=FAM50A PE=1 SV=2	1	1433.63	2	717.321	19	31.69	1.192	0.837	1.405	108.2	129.6	111.3	87.1	108.7	106.9	78	91	79.2	12211.9	14625.3	12564.9	9829.38	12270.2	12070.9	8807.59	10275.7	8941.21
[R].VKTNVPVK.[L]	1xBiotin [K2]	18	Q9UKM9	Q9UKM9 [158-165]	Q9UKM9 1xBiotin [K159]	RNA-binding protein Raly OS=Homo sapiens OX=9606 GN=RALY PE=1 SV=1	1	1110.63	2	555.821	40	29.97	1.192	1.03	1.157	98	111.2	111	93.2	131.1	68.9	116.6	96	74.1	1.3398e+06	1.52149e+06	1.5182e+06	1.27401e+06	1.79242e+06	942158	1.59495e+06	1.31232e+06	1.01333e+06
[R].QAAVPLVKVER.[V]	1xBiotin [K8]	5	Q14687	Q14687 [617-627]	Q14687 1xBiotin [K624]	Genetic suppressor element 1 OS=Homo sapiens OX=9606 GN=GSE1 PE=1 SV=3	1	1435.81	2	718.408	24	42.49	1.191	0.926	1.307	128.7	120.8	120.9	13.8	101.5	121.3	112.3	88.2	92.5	31041.2	29132.7	29140.2	3317.52	24470	29248	27088.5	21271.6	22296.2
[R].VDKSAVGFNEMEAPTTAYK.[K]	1xBiotin [K3]; 1xOxidation [M11]	7	P14317	P14317 [205-223]	P14317 1xBiotin [K207]	Hematopoietic lineage cell-specific protein OS=Homo sapiens OX=9606 GN=HCLS1 PE=1 SV=3	1	2300.06	2	1150.53	23	41.99	1.19	0.972	1.18	298.2	19.9	56.6	47.6	45.2	186.3	48	43.9	154.2	29034.4	1935.38	5515.15	4633.85	4404.19	18143.6	4673.3	4278.72	15009.4
[R].FNLFKVQQGR.[T]	1xBiotin [K5]	9	Q6UN15	Q6UN15 [231-240]	Q6UN15 1xBiotin [K235]	Pre-mRNA 3'-end-processing factor FIP1 OS=Homo sapiens OX=9606 GN=FIP1L1 PE=1 SV=1	1	1462.76	2	731.885	50	49.94	1.19	0.844	1.399	132.3	118.2	99.7	83.8	114.3	97.9	70.7	94.6	88.5	32184.3	28740.9	24251.4	20378.4	27804.6	23804.9	17196.6	22999.2	21530.7
[K].DGKSITHEGR.[E]	1xBiotin [K3]	8	Q9BQ52	Q9BQ52 [280-289]	Q9BQ52 1xBiotin [K282]	Zinc phosphodiesterase ELAC protein 2 OS=Homo sapiens OX=9606 GN=ELAC2 PE=1 SV=2	1	1325.63	3	442.547	13	26.79	1.19	0.57	2.089	107.1	124.5	155.4	86.3	133.9	104.7	59.6	56	72.5	16708.6	19432.2	24254.8	13467.3	20887.8	16332.4	9302.15	8735.5	11318.1
[K].KPPPVPALPSKLPTFGAPEQLVDLK.[Q]	1xBiotin [K]	2	Q14258	Q14258 [392-416]	Q14258 1xBiotin [K]	E3 ubiquitin/ISG15 ligase TRIM25 OS=Homo sapiens OX=9606 GN=TRIM25 PE=1 SV=2	1	2865.59	3	955.87	16	58.49	1.189	1.769	0.784	232.7	43.4	53.9	58.7	45.3	36.9	297	80.2	51.9	20480.8	3821.88	4744.5	5164.24	3989.62	3243.19	26133.5	7059.34	4565.4
[K].VQVSYKGETK.[A]	1xBiotin [K6]	6	P0DMV8	P0DMV8 [103-112]	P0DMV8 1xBiotin [K108]	Heat shock 70 kDa protein 1A OS=Homo sapiens OX=9606 GN=HSPA1A PE=1 SV=1	1	1364.69	2	682.848	38	33.39	1.189	0.638	1.854	110.7	147.8	143.8	12.8	121	139.7	59.7	75.2	89.2	36152.2	48290.8	46984.7	4170.35	39511.5	45645	19495.3	24570.6	29141.3
[K].VDKGVVPLAGTNGETTTQGLDGLSER.[C]	1xBiotin [K3]	12	P04075	P04075 [109-134]	P04075 1xBiotin [K111]	Fructose-bisphosphate aldolase A OS=Homo sapiens OX=9606 GN=ALDOA PE=1 SV=2	1	2840.41	3	947.475	83	49.23	1.188	0.984	1.268	153.2	140.9	44.1	129	112.8	39.1	112.4	111.1	57.3	88607.6	81494.1	25515.9	74598.7	65264.4	22629.3	64995.7	64245.3	33147.2
[K].KSPAKSPNPSTPR.[G]	1xBiotin [K]	6	O76021	O76021 [391-403]	O76021 1xBiotin [K]	Ribosomal L1 domain-containing protein 1 OS=Homo sapiens OX=9606 GN=RSL1D1 PE=1 SV=3	2	1592.82	3	531.612	19	23.57	1.187	0.875	1.445	74.3	156.9	123.6	81.6	108	104.1	71.5	71.4	108.6	26799.1	56582.5	44561.3	29438.3	38935.8	37536.5	25783.6	25746.9	39150.2
[K].GLWMPLGKEVK.[V]	1xBiotin [K]; 1xOxidation [M4]	8	Q8TA86	Q8TA86 [91-101]	Q8TA86 1xBiotin [K]	Retinitis pigmentosa 9 protein OS=Homo sapiens OX=9606 GN=RP9 PE=1 SV=2	1	1499.77	2	750.391	29	49.87	1.187	0.864	6.651	136.4	135.3	164.6	11.3	164.3	114.9	10.8	141.9	20.5	29985.5	29731.8	36177.2	2481.48	36112	25263.3	2372.51	31195	4508.67
[K].CSLPQLKSPAPSILK.[N]	1xBiotin [K7]; 1xCarbamidomethyl [C1]	12	Q15058	Q15058 [291-305]	Q15058 1xBiotin [K297]	Kinesin-like protein KIF14 OS=Homo sapiens OX=9606 GN=KIF14 PE=1 SV=1	1	1865	2	933.005	17	50.29	1.185	1.12	1.058	147.4	112.1	70.8	95.2	94.6	79.9	113	106	81	35433.3	26960.7	17015.6	22897.9	22758.6	19219.7	27171.6	25491	19473.1
[K].LDSNPSKGK.[D]	1xBiotin [K]	12	O75626	O75626 [256-264]	O75626 1xBiotin [K]	PR domain zinc finger protein 1 OS=Homo sapiens OX=9606 GN=PRDM1 PE=1 SV=2	1	1171.58	2	586.292	39	24.5	1.181	0.564	2.039	98.8	151.8	146	85.9	106.2	128.5	56.2	48.5	78.1	31508.2	48397.4	46555.6	27403.2	33875.3	40962.7	17929.4	15456.6	24905.7
[K].NQVALNPQNTVFDAKR.[L]	1xBiotin [K15]	11	P0DMV8	P0DMV8 [57-72]	P0DMV8 1xBiotin [K71]	Heat shock 70 kDa protein 1A OS=Homo sapiens OX=9606 GN=HSPA1A PE=1 SV=1	1	2041.03	2	1021.02	72	45.78	1.181	0.671	1.759	130.6	127	122.3	88.8	107.5	117.9	44.7	72.2	88.8	39019.3	37939.6	36535.9	26520.5	32119.7	35212	13358.3	21564	26523.2
[K].KAAATPAK.[K]	1xBiotin [K1]	3	P19338	P19338 [88-95]	P19338 1xBiotin [K88]	Nucleolin OS=Homo sapiens OX=9606 GN=NCL PE=1 SV=3	1	983.534	2	492.27	18	20.84	1.181	0.958	1.227	43.4	119	139.8	94.5	100.8	105.6	86.4	96.6	114	4039.66	11075	13005.1	8794.76	9377.69	9824.17	8039.17	8985.6	10603.1
[R].NLIQKDR.[T]	1xBiotin [K5]	16	Q96SW2	Q96SW2 [112-118]	Q96SW2 1xBiotin [K116]	Protein cereblon OS=Homo sapiens OX=9606 GN=CRBN PE=1 SV=1	1	1112.59	2	556.797	24	35.61	1.181	0.541	2.182	139.4	146.5	112.6	101	95.3	128	51.6	56.4	69.2	823800	865160	664989	596517	563141	756104	304793	333239	409031
[K].AAQKTLLVSTSAVDNNEAQK.[K]	1xBiotin [K4]	13	Q5T8P6	Q5T8P6 [706-725]	Q5T8P6 1xBiotin [K709]	RNA-binding protein 26 OS=Homo sapiens OX=9606 GN=RBM26 PE=1 SV=3	1	2314.17	2	1157.59	67	42.65	1.181	0.828	1.426	133.1	89.6	169.5	143.6	6	128.9	118.9	13.2	97.2	37754	25396.9	48069.4	40707.5	1705.44	36548.5	33708.1	3753.59	27560.4
[R].AASGYPVKVPLEVQEADEAK.[L]	1xBiotin [K8]	5	P26640	P26640 [1223-1242]	P26640 1xBiotin [K1230]	Valine--tRNA ligase OS=Homo sapiens OX=9606 GN=VARS1 PE=1 SV=4	1	2327.16	2	1164.08	1	48.06	1.181	1.205	0.759	133	54.2	100.3	74.9	112.7	77.9	79.1	132.1	135.7	35791.6	14590.4	26983.4	20156.1	30316.4	20964.5	21295.2	35539.8	36522.9
[M].SNPFLKQVFNK.[D]	1xAcetyl [N-Term]; 1xBiotin [K6]	25	Q96BX8	Q96BX8 [2-12]	Q96BX8 1xAcetyl [N-Term]; 1xBiotin [K7]	MOB kinase activator 3A OS=Homo sapiens OX=9606 GN=MOB3A PE=1 SV=1	1	1589.81	2	795.411	46	60.03	1.18	0.972	1.218	122.4	111.5	109.9	94.5	110.5	69.6	90.2	99.6	91.8	422290	384784	379247	326114	381337	240182	311412	343867	316932
[R].NQCLKETPIK.[I]	1xBiotin [K5]; 1xCarbamidomethyl [C3]	1	Q14680	Q14680 [472-481]	Q14680 1xBiotin [K476]	Maternal embryonic leucine zipper kinase OS=Homo sapiens OX=9606 GN=MELK PE=1 SV=3	1	1456.73	2	728.869	8	36.23	1.179	1.226	0.838	92.8	97.7	84	58.7	78.7	181.7	110.8	71.9	123.7	4182.87	4407.35	3787.45	2645.77	3547.12	8190.95	4994.24	3244.03	5579.58
[R].QQEGFKGTFPDAR.[E]	1xBiotin [K6]	56	Q15233	Q15233 [366-378]	Q15233 1xBiotin [K371]	Non-POU domain-containing octamer-binding protein OS=Homo sapiens OX=9606 GN=NONO PE=1 SV=4	1	1706.8	2	853.901	68	42.51	1.179	0.853	1.34	113	109.3	124.4	103.2	105.5	87.3	85.8	81.5	90	1.87673e+06	1.81462e+06	2.06578e+06	1.71452e+06	1.75274e+06	1.4495e+06	1.42457e+06	1.35374e+06	1.49447e+06
[K].AKGLVPEDDTKEK.[I]	1xBiotin [K2]	8	Q15459	Q15459 [532-544]	Q15459 1xBiotin [K533]	Splicing factor 3A subunit 1 OS=Homo sapiens OX=9606 GN=SF3A1 PE=1 SV=1	2	1655.83	3	552.615	27	32.35	1.176	0.836	1.256	108.9	108.4	128.6	89.7	109.4	104.8	60.1	87.6	102.4	31486.2	31346.1	37188.9	25937.5	31632.5	30298.4	17375	25334	29609.1
[K].TKLISPQNLSVR.[N]	1xBiotin [K2]	9	Q7Z333	Q7Z333 [1326-1337]	Q7Z333 1xBiotin [K1327]	Probable helicase senataxin OS=Homo sapiens OX=9606 GN=SETX PE=1 SV=4	1	1581.88	2	791.444	23	45.59	1.175	0.51	1.803	111.6	131.9	123.3	87.4	153.7	104.9	40.3	68.4	78.4	12139.6	14348.8	13407.2	9499.3	16719.2	11412.7	4380.61	7434.82	8529.82
[K].AGEKSVK.[K]	1xBiotin [K]	4	Q86VM9	Q86VM9 [632-638]	Q86VM9 1xBiotin [K]	Zinc finger CCCH domain-containing protein 18 OS=Homo sapiens OX=9606 GN=ZC3H18 PE=1 SV=2	1	944.487	2	472.747	12	22.83	1.175	0.909	1.293	77.2	116	143.4	98.8	81.7	118.1	89.8	84.3	90.8	7744.82	11645.3	14392.1	9913.8	8198.73	11850.2	9008.23	8457.01	9110.45
[K].DYNVTANSKLVIITAGAR.[Q]	1xBiotin [K9]	2	P00338	P00338 [82-99]	P00338 1xBiotin [K90]	L-lactate dehydrogenase A chain OS=Homo sapiens OX=9606 GN=LDHA PE=1 SV=2	1	2132.12	2	1066.56	52	56.19	1.174	1.057	1.005	280.1	80.2	55.5	112.1	56.1	68.3	108.6	59.3	79.8	12246.8	3506.47	2425.15	4898.61	2452.54	2985.64	4747.6	2591.49	3490.36
[R].VTENLASLTPKGLSPAMSPALQR.[L]	1xBiotin [K11]; 1xOxidation [M17]	2	Q96DF8	Q96DF8 [378-400]	Q96DF8 1xBiotin [K388]	Splicing factor ESS-2 homolog OS=Homo sapiens OX=9606 GN=ESS2 PE=1 SV=1	1	2623.36	3	875.124	34	50.67	1.174	1.084	1.207	53.4	172.3	109.4	158.1	81.3	45.4	142.7	49.3	88.1	3303.91	10666.2	6771.24	9784.83	5032.73	2813.29	8834.96	3050.32	5456.9
[R].IVLVDNKCK.[C]	1xBiotin [K]; 1xCarbamidomethyl [C8]	9	P01591	P01591 [28-36]	P01591 1xBiotin [K]	Immunoglobulin J chain OS=Homo sapiens OX=9606 GN=JCHAIN PE=1 SV=4	1	1314.69	2	657.849	42	38.45	1.174	0.588	1.85	92.6	120.4	158.5	126.8	102.5	102.3	65.1	57.2	74.6	59530.9	77377.7	101893	81481.6	65892.6	65776.5	41824.7	36772.7	47917.4
[K].SPFLPSMKMQK.[V]	1xBiotin [K]; 1xOxidation [M]	7	Q8NFD5	Q8NFD5 [1559-1569]	Q8NFD5 1xBiotin [K]	AT-rich interactive domain-containing protein 1B OS=Homo sapiens OX=9606 GN=ARID1B PE=1 SV=2	1	1535.74	2	768.375	16	43.68	1.174	1.038	1.073	112	103.8	149.1	118.8	127	16.2	139	123.2	10.7	23863.6	22120	31770.5	25301.6	27063.3	3456.14	29603.6	26250.6	2289.54
[K].KFVPDYYK.[MV]	1xBiotin [K1]	27	Q8IZX4	Q8IZX4 [1554-1561]	Q8IZX4 1xBiotin [K1554]	Transcription initiation factor TFIID subunit 1-like OS=Homo sapiens OX=9606 GN=TAF1L PE=1 SV=1	1	1285.63	2	643.318	17	41.98	1.173	0.813	1.529	97.7	121.5	144.9	123.5	84.1	93.9	86.4	68.4	79.5	3.8771e+06	4.81901e+06	5.74973e+06	4.90126e+06	3.33739e+06	3.72632e+06	3.42852e+06	2.71444e+06	3.15259e+06
[K].IATCSDDNTLKIWR.[L]	1xBiotin [K11]; 1xCarbamidomethyl [C4]	7	Q9NZJ0	Q9NZJ0 [376-389]	Q9NZJ0 1xBiotin [K386]	Denticleless protein homolog OS=Homo sapiens OX=9606 GN=DTL PE=1 SV=3	1	1918.91	2	959.962	58	48.71	1.171	0.737	1.589	214.1	16.9	133.6	43.2	182.8	87.5	35.4	134.8	51.7	21892.6	1726.43	13659.9	4420.59	18689.6	8944.41	3615.53	13781.5	5284.7
[K].SPFLPSMKMQK.[V]	1xBiotin [K]	9	Q8NFD5	Q8NFD5 [1559-1569]	Q8NFD5 1xBiotin [K]	AT-rich interactive domain-containing protein 1B OS=Homo sapiens OX=9606 GN=ARID1B PE=1 SV=2	1	1519.75	2	760.377	32	47.21	1.171	0.961	1.219	110.2	112.1	115.7	101.1	88.3	95.7	93.2	91.6	92	89874.4	91411.7	94352.6	82424.5	72034.8	78038.4	76018.8	74661	75014.3
[R].TETGTPWKTK.[Y]	1xBiotin [K]	3	Q9BXB4	Q9BXB4 [712-721]	Q9BXB4 1xBiotin [K]	Oxysterol-binding protein-related protein 11 OS=Homo sapiens OX=9606 GN=OSBPL11 PE=1 SV=2	1	1374.67	2	687.84	20	37.14	1.171	0.491	1.749	73.8	102	191.3	47.7	140	163.4	42.2	59.6	80.1	4755.35	6574.35	12333.1	3072.85	9023.91	10529.6	2718.79	3838.99	5166.2
[R].TLKMIQPSASGSLVGR.[E]	1xBiotin [K3]	4	O75496	O75496 [25-40]	O75496 1xBiotin [K27]	Geminin OS=Homo sapiens OX=9606 GN=GMNN PE=1 SV=1	1	1870.99	2	935.998	48	46.35	1.171	0.449	2.486	181.2	71.4	117	83.6	135.5	99.9	44.9	137.8	28.7	11461.3	4517.96	7401.5	5285.12	8573.1	6319.4	2838.26	8714.69	1817.58
[K].MAPVPLDDSNRPASLTKDR.[L]	1xBiotin [K17]	4	Q9NYF8	Q9NYF8 [551-569]	Q9NYF8 1xBiotin [K567]	Bcl-2-associated transcription factor 1 OS=Homo sapiens OX=9606 GN=BCLAF1 PE=1 SV=2	1	2309.14	3	770.384	11	40.3	1.171	1.118	1.009	52.7	68.5	192.9	74.5	41.6	164.7	53.1	67.9	184.2	3130.68	4067.22	11458	4423.61	2473.47	9785.64	3152.73	4030.79	10942.5
[K].GALYKTLVSEGMLTSLR.[A]	1xBiotin [K5]	1	Q8WY36	Q8WY36 [617-633]	Q8WY36 1xBiotin [K621]	HMG box transcription factor BBX OS=Homo sapiens OX=9606 GN=BBX PE=1 SV=1	1	2065.08	2	1033.04	37	61.14	1.17	1.687	1.194	179.4	90.5	70.4	84.9	60.2	78.8	59	133.5	143.3	6376.52	3216.09	2501.99	3019.07	2137.79	2801.3	2095.69	4745.13	5091.96
[K].WTSQHSNTQTLGK.[-]	1xBiotin [K13]	9	Q6PKG0	Q6PKG0 [1084-1096]	Q6PKG0 1xBiotin [K1096]	La-related protein 1 OS=Homo sapiens OX=9606 GN=LARP1 PE=1 SV=2	0	1713.8	2	857.405	35	35.18	1.17	0.646	1.33	127.2	109.5	92	78.7	163.3	92.2	50.8	104	82.3	54059.1	46542.8	39123.1	33447.2	69389.5	39188.3	21593.9	44200.3	34990.4
[R].TTSFKGTSPSSK.[Y]	1xBiotin [K5]	2	Q9H3F6	Q9H3F6 [21-32]	Q9H3F6 1xBiotin [K25]	BTB/POZ domain-containing adapter for CUL3-mediated RhoA degradation protein 3 OS=Homo sapiens OX=9606 GN=KCTD10 PE=1 SV=1	1	1453.7	2	727.353	12	31.6	1.169	0.834	1.392	92.9	122.6	134.8	44.2	104.9	147.2	87.4	69.1	96.8	4253.6	5611.99	6169.84	2022.66	4798.71	6738.92	4000.82	3161.06	4432.28
[K].VTSVPGKASDPGAASTK.[S]	1xBiotin [K7]	4	Q86VM9	Q86VM9 [902-918]	Q86VM9 1xBiotin [K908]	Zinc finger CCCH domain-containing protein 18 OS=Homo sapiens OX=9606 GN=ZC3H18 PE=1 SV=2	1	1798.9	2	899.954	9	33.21	1.169	0.84	1.401	91.8	127.3	119.6	77.9	108.7	108.8	65.5	82.1	118.3	11308.3	15682.8	14740.9	9604.75	13391.4	13410.9	8069.93	10123.2	14580.7
[R].TGIMQLKSEIK.[Q]	1xBiotin [K]	7	P46020	P46020 [1000-1010]	P46020 1xBiotin [K]	Phosphorylase b kinase regulatory subunit alpha, skeletal muscle isoform OS=Homo sapiens OX=9606 GN=PHKA1 PE=1 SV=2	1	1473.78	2	737.394	27	51.03	1.169	1.157	1.066	164.6	48.6	99.7	125.3	67.1	85.3	145	45.6	119	10084.6	2976.74	6109.09	7681.01	4110.33	5224.33	8883.2	2793.48	7289.38
[K].QVHKSILPNSLGVSER.[L]	1xBiotin [K4]	10	Q3T906	Q3T906 [769-784]	Q3T906 1xBiotin [K772]	N-acetylglucosamine-1-phosphotransferase subunits alpha/beta OS=Homo sapiens OX=9606 GN=GNPTAB PE=1 SV=1	1	1990.05	3	664.023	39	42.76	1.169	1.231	1.074	11.4	168.9	129	144.5	13.3	97.6	125.8	89.6	120.1	2806.66	41631.5	31790.2	35613.8	3269.05	24047.1	31006.7	22090.1	29602.6
[R].ADKSAVGFDYKGEVEK.[H]	1xBiotin [K3]	8	P14317	P14317 [131-146]	P14317 1xBiotin [K133]	Hematopoietic lineage cell-specific protein OS=Homo sapiens OX=9606 GN=HCLS1 PE=1 SV=3	2	1968.94	3	656.984	42	38.61	1.168	1.124	0.988	9.6	168.7	137.3	144.4	16.1	111.3	138.9	11.5	162.3	1861.38	32734.7	26641.6	28021.3	3125.95	21597.5	26959	2236.67	31507.3
[R].DNIQGITKPAIR.[R]	1xBiotin [K8]	8	P62805	P62805 [25-36]	P62805 1xBiotin [K32]	Histone H4 OS=Homo sapiens OX=9606 GN=H4C1 PE=1 SV=2	0	1551.83	2	776.42	32	43.34	1.167	0.855	1.364	120.4	102	154.6	103.7	103.1	93.1	21.2	88.2	113.8	21075.6	17851.6	27068.9	18151.2	18057.4	16300.6	3712.81	15447.1	19924.1
[K].DESFLGKLGGTLAR.[K]	1xBiotin [K7]	1	Q9HBI1	Q9HBI1 [18-31]	Q9HBI1 1xBiotin [K24]	Beta-parvin OS=Homo sapiens OX=9606 GN=PARVB PE=1 SV=1	1	1689.86	2	845.435	14	59.44	1.167	1.015	1.149	125.3	122.8	86.8	105.3	113.3	64.8	120.1	54.7	106.9	5064.76	4962.61	3508.45	4252.76	4578.59	2616.8	4854.16	2208.92	4318.48
[K].HAGKQDYNR.[E]	1xBiotin [K4]	17	Q15306	Q15306 [56-64]	Q15306 1xBiotin [K59]	Interferon regulatory factor 4 OS=Homo sapiens OX=9606 GN=IRF4 PE=1 SV=1	1	1314.6	2	657.804	18	21.56	1.167	0.724	1.607	88.6	128.8	129.9	103.6	111.3	108.1	70.4	78.4	80.8	41593.4	60470.6	60968.3	48652.8	52249.3	50764	33043.6	36778.2	37935.6
[K].WCPTTNKPVKSPTPTVNPR.[K]	1xBiotin [K10]; 1xCarbamidomethyl [C2]	15	Q8WY36	Q8WY36 [149-167]	Q8WY36 1xBiotin [K158]	HMG box transcription factor BBX OS=Homo sapiens OX=9606 GN=BBX PE=1 SV=1	1	2406.21	3	802.741	34	35.98	1.167	0.671	1.629	101.9	141.9	121.8	121.4	111.4	87.3	76.6	62.8	74.8	178435	248449	213325	212662	195152	152924	134102	110046	130942
[R].VKTNVPVKLFAR.[S]	1xBiotin [K2]	10	Q9UKM9	Q9UKM9 [158-169]	Q9UKM9 1xBiotin [K159]	RNA-binding protein Raly OS=Homo sapiens OX=9606 GN=RALY PE=1 SV=1	2	1597.92	3	533.313	37	43.2	1.167	1.006	1.179	106.2	110.9	106.9	121.4	87.1	91.7	90.1	92.2	93.5	227116	237133	228656	259660	186357	196002	192573	197220	199919
[K].AASLPGKNGNPTFAAVTAGYDK.[S]	1xBiotin [K7]	7	Q92545	Q92545 [1647-1668]	Q92545 1xBiotin [K1653]	Transmembrane protein 131 OS=Homo sapiens OX=9606 GN=TMEM131 PE=1 SV=3	1	2376.17	2	1188.59	48	48.62	1.166	0.433	2.532	205.6	72.9	96.7	109.4	176.3	38.7	145.4	16.8	38.2	23985.8	8509.88	11281.6	12764.7	20569.8	4514.79	16970.3	1954.66	4456.32
[K].SQGQHWYSSSDKNCK.[V]	1xBiotin [K]; 1xCarbamidomethyl [C14]	10	Q92851	Q92851 [3-17]	Q92851 1xBiotin [K]	Caspase-10 OS=Homo sapiens OX=9606 GN=CASP10 PE=1 SV=3	1	2037.85	3	679.956	26	30.76	1.166	0.667	1.927	140.5	142.9	110.2	99.6	94.5	134.2	72.9	89.5	15.5	27126.3	27590.6	21269.7	19232.4	18246.4	25911.8	14078.5	17277.1	2993.13
[K].TPYIVLSGSGKSMNANTITK.[-]	1xBiotin [K11]; 1xOxidation [M13]	2	O43290	O43290 [781-800]	O43290 1xBiotin [K791]	U4/U6.U5 tri-snRNP-associated protein 1 OS=Homo sapiens OX=9606 GN=SART1 PE=1 SV=1	1	2324.16	3	775.393	23	43.97	1.165	1.534	0.759	68.8	89.8	130.2	121	51.6	77.1	118.3	98.8	144.5	12385.7	16157.5	23429.3	21781.3	9297.54	13874.5	21287.3	17790.2	26007.9
[K].TSGIINKFCSAK.[D]	1xBiotin [K7]; 1xCarbamidomethyl [C9]	9	O95243	O95243 [329-340]	O95243 1xBiotin [K335]	Methyl-CpG-binding domain protein 4 OS=Homo sapiens OX=9606 GN=MBD4 PE=1 SV=1	1	1551.77	2	776.386	54	46.64	1.164	0.579	2.009	121.4	104.6	163.1	104.3	85.3	140.6	63.7	56.7	60.4	32282.1	27828.9	43371.5	27731.6	22682.7	37387.2	16956.4	15085.9	16070.2
[K].SEVAAGVKK.[S]	1xBiotin [K9]	1	Q01780	Q01780 [584-592]	Q01780 1xBiotin [K592]	Exosome component 10 OS=Homo sapiens OX=9606 GN=EXOSC10 PE=1 SV=2	1	1114.59	2	557.8	15	28.63	1.164	0.85	1.525	137.3	40.4	188.6	162.1	64.2	52.2	123.7	44.4	87.2	6066.2	1785.81	8334.31	7161.22	2834.96	2306.64	5463.98	1960.51	3852.87
[K].VFIDQNLSPGKGVVSLVAVHPSTVNPLGK.[Q]	1xBiotin [K11]	3	Q14186	Q14186 [16-44]	Q14186 1xBiotin [K26]	Transcription factor Dp-1 OS=Homo sapiens OX=9606 GN=TFDP1 PE=1 SV=1	1	3198.73	3	1066.92	38	57.07	1.163	1.056	1.214	349.2	85	52.2	44.8	78.3	81.2	70	53.5	85.8	21934.2	5336.85	3276.96	2816.83	4919.35	5103.4	4395.19	3357.66	5389.69
[K].DYKGPNPR.[E]	1xBiotin [K3]	5	Q96DZ1	Q96DZ1 [94-101]	Q96DZ1 1xBiotin [K96]	Endoplasmic reticulum lectin 1 OS=Homo sapiens OX=9606 GN=ERLEC1 PE=1 SV=1	1	1172.55	2	586.779	8	29.29	1.163	0.553	1.84	86.7	133.4	165.5	131	27.7	142.3	72.5	68.3	72.7	12811.5	19700.7	24443.7	19346	4095	21015.6	10707.7	10083.8	10732.7
[K].VVVQVLAEEPEAVLKGAKPK.[L]	1xBiotin [K]	5	P49327	P49327 [1852-1871]	P49327 1xBiotin [K]	Fatty acid synthase OS=Homo sapiens OX=9606 GN=FASN PE=1 SV=3	1	2330.32	3	777.443	45	52	1.162	1.699	0.88	65.2	249.1	31.1	30.9	56.1	73.5	283.2	58.5	52.4	3761.69	14373.5	1795.73	1781.33	3238.56	4239.06	16341.3	3374.19	3026.31
[R].STTFEKSLLMGK.[E]	1xBiotin [K6]	11	Q13098	Q13098 [433-444]	Q13098 1xBiotin [K438]	COP9 signalosome complex subunit 1 OS=Homo sapiens OX=9606 GN=GPS1 PE=1 SV=4	1	1567.79	2	784.397	53	49.98	1.161	1.313	0.834	84.5	113.2	99.6	77.2	90.6	85.8	101.3	138.9	109	58783.8	78740.4	69248.2	53667.9	63016.9	59659.4	70458.3	96603.3	75844.9
[K].LTTTGQVTSPVKGASFVTSTNPR.[K]	1xBiotin [K12]	13	P49916	P49916 [202-224]	P49916 1xBiotin [K213]	DNA ligase 3 OS=Homo sapiens OX=9606 GN=LIG3 PE=1 SV=2	1	2575.32	3	859.111	57	45.03	1.16	1.591	0.691	88.2	68.4	117.1	91.5	76	73.3	127.7	141.1	116.7	36371.7	28226.1	48314.8	37759.2	31350.2	30253.8	52657.5	58193.7	48126
[K].VKSIDLPIQSSLCR.[Q]	1xBiotin [K2]; 1xCarbamidomethyl [C13]	9	O95757	O95757 [577-590]	O95757 1xBiotin [K578]	Heat shock 70 kDa protein 4L OS=Homo sapiens OX=9606 GN=HSPA4L PE=1 SV=3	1	1841.96	2	921.484	31	51	1.159	0.926	1.165	137.6	117.5	83	101.2	139.3	71.6	19.8	129.1	100.9	15934.5	13607.4	9607.17	11714.9	16134	8287.86	2295.44	14947.8	11681.9
[R].NKNDLTR.[E]	1xBiotin [K2]	5	P42574	P42574 [87-93]	P42574 1xBiotin [K88]	Caspase-3 OS=Homo sapiens OX=9606 GN=CASP3 PE=1 SV=2	1	1086.54	2	543.772	7	28.31	1.159	0.567	1.99	83.9	139.5	145.4	115.5	125.5	107	65.5	44.6	73.1	5651.32	9391.66	9794.44	7778.15	8450.98	7205.54	4409.32	3002.87	4922.26
[R].AEATLKLLQAQGVEVPSK.[D]	1xBiotin [K6]	20	O60841	O60841 [419-436]	O60841 1xBiotin [K424]	Eukaryotic translation initiation factor 5B OS=Homo sapiens OX=9606 GN=EIF5B PE=1 SV=4	1	2108.14	2	1054.58	85	50.56	1.158	1.596	0.764	98.6	110	75	95	73.8	70.9	134.3	129.2	113.1	67644.8	75468.1	51442.2	65160.5	50636.5	48616.3	92068.8	88571.8	77583.5
[R].KGVITVK.[D]	1xBiotin [K1]	5	P10809	P10809 [196-202]	P10809 1xBiotin [K196]	60 kDa heat shock protein, mitochondrial OS=Homo sapiens OX=9606 GN=HSPD1 PE=1 SV=2	1	970.575	2	485.791	24	34.74	1.158	0.83	1.394	102.4	107.5	127.8	87.8	92.9	131.8	59	77.1	113.8	15201.8	15964.3	18972.5	13032	13789.2	19562.8	8754.21	11451.5	16893.4
[R].GKSGFNSK.[S]	1xBiotin [K2]	7	P07910	P07910 [169-176]	P07910 1xBiotin [K170]	Heterogeneous nuclear ribonucleoproteins C1/C2 OS=Homo sapiens OX=9606 GN=HNRNPC PE=1 SV=4	1	1050.5	2	525.756	14	27.36	1.157	0.75	1.426	94.8	113.1	149.4	96	97.7	117.6	80	72	79.3	17108.9	20410.7	26957.3	17316.5	17633.5	21220.7	14441.4	12988.5	14309.9
[K].LQIFGAGPKVVGLAMGTK.[D]	1xBiotin [K9]	1	P29375	P29375 [239-256]	P29375 1xBiotin [K247]	Lysine-specific demethylase 5A OS=Homo sapiens OX=9606 GN=KDM5A PE=1 SV=3	1	2013.1	2	1007.06	19	59.5	1.157	0.897	1.29	183.2	104.2	77.3	66.8	96.2	95.8	60	131.2	85.2	7653.32	4352.24	3229.83	2791.63	4017.04	4002.32	2504.18	5482.39	3560.66
[K].EAYVQKLVK.[V]	1xBiotin [K6]	3	Q5VWP2	Q5VWP2 [136-144]	Q5VWP2 1xBiotin [K141]	Terminal nucleotidyltransferase 5C OS=Homo sapiens OX=9606 GN=TENT5C PE=1 SV=1	1	1303.71	2	652.357	28	42.62	1.156	1.016	1.203	112.8	123.3	131.4	167	106.6	18.3	109.2	23	108.3	17991	19674.4	20966.6	26651.5	17016.3	2924.18	17427.8	3667.73	17284.1
[K].SGFNSKSGQR.[G]	1xBiotin [K6]	7	P07910	P07910 [171-180]	P07910 1xBiotin [K176]	Heterogeneous nuclear ribonucleoproteins C1/C2 OS=Homo sapiens OX=9606 GN=HNRNPC PE=1 SV=4	1	1293.6	2	647.303	19	28.23	1.156	0.801	1.41	84.4	98.6	157.8	73	122.1	117.3	58.4	69.9	118.5	6765.32	7907.38	12654.8	5851.61	9789.54	9403.06	4686	5606.82	9500.04
[K].NNSYGKSLSNSK.[H]	1xBiotin [K6]	1	O94921	O94921 [457-468]	O94921 1xBiotin [K462]	Cyclin-dependent kinase 14 OS=Homo sapiens OX=9606 GN=CDK14 PE=1 SV=3	1	1524.71	2	762.859	10	31.62	1.156	1.295	0.893	107.7	89.7	108	42.3	93.1	127.4	84.8	126.2	120.6	5583.31	4653.07	5603.27	2193.98	4829.77	6609.39	4399.75	6545.75	6255.76
[R].SKTGSLQLICK.[S]	1xBiotin [K2]; 1xCarbamidomethyl [C10]	6	Q96JP5	Q96JP5 [173-183]	Q96JP5 1xBiotin [K174]	E3 ubiquitin-protein ligase ZFP91 OS=Homo sapiens OX=9606 GN=ZFP91 PE=1 SV=1	1	1460.76	2	730.883	33	41.95	1.156	5.774	0.954	26.7	17.2	280.4	20.5	50.9	23.1	169.6	17.5	294.1	2679.87	1724.5	28170.8	2056.85	5115.89	2318.52	17041.2	1759.56	29541.2
[-].MKQEGSAR.[R]	1xAcetyl [N-Term]; 1xBiotin [K2]	7	O43242	O43242 [1-8]	O43242 1xAcetyl [N-Term]; 1xBiotin [K2]	26S proteasome non-ATPase regulatory subunit 3 OS=Homo sapiens OX=9606 GN=PSMD3 PE=1 SV=2	1	1174.53	2	587.771	6	33.53	1.156	1.211	0.865	37.5	99.7	149.4	95.2	22.9	129.3	115.3	113.1	137.6	4446.22	11833.8	17730.7	11301.3	2718.36	15341.4	13688.6	13426.3	16330.4
[K].LKIQTTK.[R]	1xBiotin [K2]	1	Q9Y6X0	Q9Y6X0 [105-111]	Q9Y6X0 1xBiotin [K106]	SET-binding protein OS=Homo sapiens OX=9606 GN=SETBP1 PE=1 SV=3	1	1057.61	2	529.307	15	30.78	1.154	0.851	1.319	86.3	123.5	149.7	110.1	21.4	129.8	87.4	93.6	98.2	16406.6	23469.6	28461.3	20923.4	4075.26	24663.5	16617.6	17797	18660.6
[R].SPYSVLKTFPSK.[R]	1xBiotin [K7]	6	Q6ZU67	Q6ZU67 [22-33]	Q6ZU67 1xBiotin [K28]	BEN domain-containing protein 4 OS=Homo sapiens OX=9606 GN=BEND4 PE=2 SV=3	1	1579.82	2	790.413	25	49.14	1.153	0.935	1.271	132.3	120	81.8	96.9	114.7	85.3	79.7	94.5	94.8	14650	13291.5	9060.08	10731.6	12701.6	9445.75	8831.85	10461	10499.6
[R].FKVLELRTQSDGIQQAK.[V]	1xBiotin [K2]	6	Q96SW2	Q96SW2 [165-181]	Q96SW2 1xBiotin [K166]	Protein cereblon OS=Homo sapiens OX=9606 GN=CRBN PE=1 SV=1	2	2187.16	3	729.725	27	43.95	1.153	1.174	0.982	69.8	306.1	33.2	181.6	45.1	60.5	55.4	71	77.3	3852.57	16900.9	1830.76	10028.6	2489.79	3341.52	3059.77	3922.71	4269.49
[K].KLVIVNGDDPLSR.[Q]	1xBiotin [K1]	2	P24928	P24928 [1019-1031]	P24928 1xBiotin [K1019]	DNA-directed RNA polymerase II subunit RPB1 OS=Homo sapiens OX=9606 GN=POLR2A PE=1 SV=2	1	1651.88	2	826.444	6	47.02	1.153	0.95	1.143	65.7	67.8	219.2	190.2	34.8	85.1	57.5	98.7	80.9	3627.22	3743.55	12095.9	10494	1918.24	4698.18	3173.26	5444.34	4464.86
[R].STTKVGNIEIK.[D]	1xBiotin [K4]	8	P61160	P61160 [43-53]	P61160 1xBiotin [K46]	Actin-related protein 2 OS=Homo sapiens OX=9606 GN=ACTR2 PE=1 SV=1	1	1415.76	2	708.381	28	40.35	1.153	1.199	1.08	44.1	129.7	165	153.1	38.2	38.3	27.9	120.1	183.6	4420.13	13018.3	16556.1	15357.7	3835.13	3843.63	2800.33	12054.7	18418.5
[R].KNPGVGNGDDEAAELMQQVNVLK.[L]	1xBiotin [K1]	3	Q15691	Q15691 [182-204]	Q15691 1xBiotin [K182]	Microtubule-associated protein RP/EB family member 1 OS=Homo sapiens OX=9606 GN=MAPRE1 PE=1 SV=3	1	2652.28	3	884.765	38	55.7	1.152	2.433	0.473	66.1	106.4	43.7	57.4	61.1	40.3	362.1	139.7	23.3	5076.4	8166.24	3352.81	4406.61	4690.67	3091.1	27802.3	10722	1789.94
[R].IEKNPAR.[L]	1xBiotin [K3]	2	Q8WXF1	Q8WXF1 [12-18]	Q8WXF1 1xBiotin [K14]	Paraspeckle component 1 OS=Homo sapiens OX=9606 GN=PSPC1 PE=1 SV=1	1	1053.55	2	527.279	36	26.76	1.152	1.025	0.96	86.5	90.1	138.3	94	70.9	120.1	96.4	90.1	113.6	18647.8	19421.5	29815.4	20251.4	15283.3	25889.3	20767.1	19415.5	24476.8
[K].HAGKQDYNREEDAALFK.[A]	1xBiotin [K4]	5	Q15306	Q15306 [56-72]	Q15306 1xBiotin [K59]	Interferon regulatory factor 4 OS=Homo sapiens OX=9606 GN=IRF4 PE=1 SV=1	2	2218.03	3	740.017	14	36.01	1.151	1.119	0.943	110	7.6	138	100.8	95.6	92.7	103.7	105.1	146.3	54542.9	3771.58	68426.7	49979.4	47378.8	45962.9	51417.6	52097.3	72526.2
[R].SHYKPEQMGKDGR.[G]	1xBiotin [K10]	9	P42226	P42226 [627-639]	P42226 1xBiotin [K636]	Signal transducer and activator of transcription 6 OS=Homo sapiens OX=9606 GN=STAT6 PE=1 SV=1	1	1758.81	3	586.94	18	25.13	1.151	1.001	1.067	94.2	122.4	98.2	81.9	103	103.4	78.9	103.1	114.8	8359.45	10860.8	8715.3	7265.3	9143.35	9174.79	7002.99	9151.4	10181.5
[K].ENKITITNDK.[G]	1xBiotin [K3]	1	P11142	P11142 [498-507]	P11142 1xBiotin [K500]	Heat shock cognate 71 kDa protein OS=Homo sapiens OX=9606 GN=HSPA8 PE=1 SV=1	1	1401.7	2	701.356	11	36.2	1.15	0.908	1.074	93	108	117.6	80.9	88.2	126.7	100.5	73.4	111.7	10434.3	12118.7	13196.9	9074.13	9892.9	14213.8	11280.5	8238.67	12539.5
[ER].GYTGPFKVETLK.[Y]	1xBiotin [K7]	3	O60290	O60290 [180-191]; [506-517]	O60290 1xBiotin [K186]; 1xBiotin [K512]	Zinc finger protein 862 OS=Homo sapiens OX=9606 GN=ZNF862 PE=2 SV=2	1	1565.8	2	783.405	12	47.61	1.15	0.832	1.291	144.9	69.1	123.1	107.1	91.8	114.6	58.7	95.4	95.3	6233.92	2974.41	5295.88	4605.73	3947.62	4930.39	2523.96	4101.87	4100.68
[K].GQEVSPKVYFMK.[Q]	1xBiotin [K7]	24	P09936	P09936 [72-83]	P09936 1xBiotin [K78]	Ubiquitin carboxyl-terminal hydrolase isozyme L1 OS=Homo sapiens OX=9606 GN=UCHL1 PE=1 SV=2	1	1638.8	2	819.905	51	49.68	1.149	0.741	1.416	118.6	102.2	126.4	98.7	108.8	103.2	72.2	76.4	93.6	227506	196037	242454	189314	208618	197934	138470	146597	179504
[K].EELLAVGKFTR.[T]	1xBiotin [K8]	10	P46013	P46013 [1036-1046]	P46013 1xBiotin [K1043]	Proliferation marker protein Ki-67 OS=Homo sapiens OX=9606 GN=MKI67 PE=1 SV=2	1	1488.79	2	744.898	47	51.58	1.149	0.925	1.351	139.1	105.7	100.7	93.7	121.1	80.7	74.6	89.6	94.8	78548.1	59690.5	56863.2	52884.2	68341.4	45535.4	42103.8	50591.5	53505.1
[K].LFKPGQEAVK.[Y]	1xBiotin [K3]	1	Q8NBS9	Q8NBS9 [141-150]	Q8NBS9 1xBiotin [K143]	Thioredoxin domain-containing protein 5 OS=Homo sapiens OX=9606 GN=TXNDC5 PE=1 SV=2	0	1342.72	2	671.863	26	38.74	1.149	0.744	1.471	96.9	110.7	142.2	123.2	94.3	96.3	69.6	75.2	91.6	30817.6	35216.2	45233	39199.3	29998	30643.3	22128	23934.7	29151.3
[R].NTGDIQKYLTPK.[S]	1xBiotin [K7]	4	Q8IYW5	Q8IYW5 [221-232]	Q8IYW5 1xBiotin [K227]	E3 ubiquitin-protein ligase RNF168 OS=Homo sapiens OX=9606 GN=RNF168 PE=1 SV=1	1	1603.81	2	802.412	32	43.81	1.148	0.514	2.57	257.8	55.6	88.7	67.1	262.1	48.4	34.5	53.9	32	20485.9	4415.97	7046.67	5329.79	20832.4	3846.28	2742.15	4282.35	2540.72
[K].FEKNFYQEHPDLAR.[R]	1xBiotin [K3]	1	P17844	P17844 [54-67]	P17844 1xBiotin [K56]	Probable ATP-dependent RNA helicase DDX5 OS=Homo sapiens OX=9606 GN=DDX5 PE=1 SV=1	1	2019.94	3	673.985	12	42	1.147	0.487	2.75	140.4	40.6	200.7	239.3	35.4	104.8	56.7	31.1	51.1	12978.9	3753.2	18551.5	22121.7	3272.1	9685.58	5246.46	2879.42	4719.8
[R].QVTLYEALKTIPK.[G]	1xBiotin [K9]	1	Q99708	Q99708 [518-530]	Q99708 1xBiotin [K526]	DNA endonuclease RBBP8 OS=Homo sapiens OX=9606 GN=RBBP8 PE=1 SV=2	1	1729.96	2	865.481	19	58.06	1.147	0.85	1.349	234.4	86.7	48.3	75.6	119.2	72.2	64.3	54	145.3	8308.44	3072.99	1711.3	2679.77	4224.09	2558.32	2277.37	1915.2	5147.97
[R].WEKQQPTPR.[L]	1xBiotin [K3]	5	Q9UJY5	Q9UJY5 [444-452]	Q9UJY5 1xBiotin [K446]	ADP-ribosylation factor-binding protein GGA1 OS=Homo sapiens OX=9606 GN=GGA1 PE=1 SV=1	1	1395.68	2	698.346	8	33.47	1.147	1.265	0.906	111.3	61.1	129.8	97.1	136	15.4	96.6	122.8	129.9	12994.2	7130.29	15152	11333	15877.7	1795.82	11279.8	14339.6	15163.4
[M].PSKGPLQSVQVFGR.[K]	1xBiotin [K3]	10	P62249	P62249 [2-15]	P62249 1xBiotin [K4]	40S ribosomal protein S16 OS=Homo sapiens OX=9606 GN=RPS16 PE=1 SV=2	1	1725.91	2	863.459	26	48.73	1.146	0.582	2.052	148.2	116.8	114.4	87.9	129.3	113.5	67.9	55.8	66.1	15145.3	11941.8	11698.7	8983.94	13220.2	11605.6	6941.63	5700.28	6759.72
[K].KTTTLSGTAPAAGVVPSR.[V]	1xBiotin [K1]	7	P27816	P27816 [871-888]	P27816 1xBiotin [K871]	Microtubule-associated protein 4 OS=Homo sapiens OX=9606 GN=MAP4 PE=1 SV=3	1	1940.03	2	970.516	71	38.75	1.145	1.51	0.98	145.5	41.5	88.2	36.2	262.2	53.1	54.7	128.7	90	8639.69	2464.24	5235.83	2151.78	15571.4	3154.43	3248.84	7645.01	5343.47
[K].STYWMKMR.[R]	1xBiotin [K6]	8	Q96ME7	Q96ME7 [74-81]	Q96ME7 1xBiotin [K79]	Zinc finger protein 512 OS=Homo sapiens OX=9606 GN=ZNF512 PE=1 SV=2	1	1328.59	2	664.801	38	46.02	1.145	1.231	0.861	32.6	107.4	139.7	22.8	122	101.4	107.1	124.8	142.2	4933.69	16228.8	21110.2	3449.14	18441.9	15318.8	16189.6	18856.4	21485.8
[R].VLQALEGLKMVEK.[D]	1xBiotin [K9]	2	P39019	P39019 [103-115]	P39019 1xBiotin [K111]	40S ribosomal protein S19 OS=Homo sapiens OX=9606 GN=RPS19 PE=1 SV=2	1	1683.92	2	842.463	45	54.93	1.144	1.053	1.087	174	60.5	108.8	110.5	68.5	95.1	100.1	105	77.6	8603.85	2992.82	5379.27	5463.03	3388.46	4701.78	4949.77	5190.27	3836.88
[K].YSSLQKTPVWK.[G]	1xBiotin [K6]	3	Q5TKA1	Q5TKA1 [33-43]	Q5TKA1 1xBiotin [K38]	Protein lin-9 homolog OS=Homo sapiens OX=9606 GN=LIN9 PE=1 SV=1	1	1562.8	2	781.906	46	44.24	1.143	0.695	2.473	31.8	192.3	160.5	74.8	83.8	168.2	71.8	52	64.9	1892.56	11430.3	9538.98	4445.95	4983.91	9996.54	4265.41	3088.44	3857.32
[K].YWTESNGVESKSLTPALCR.[T]	1xBiotin [K11]; 1xCarbamidomethyl [C18]	15	Q14680	Q14680 [396-414]	Q14680 1xBiotin [K406]	Maternal embryonic leucine zipper kinase OS=Homo sapiens OX=9606 GN=MELK PE=1 SV=3	1	2424.13	2	1212.57	97	48.6	1.143	0.977	1.109	146.9	73.4	74.3	114.1	125	64.2	111.5	132.5	58	60415.4	30188.9	30564.2	46907.7	51405.7	26405.9	45841.3	54500.5	23832.2
[K].QQAVQQQKAIQPQAAQGPAAVQQK.[I]	1xBiotin [K8]	3	Q96L91	Q96L91 [2971-2994]	Q96L91 1xBiotin [K2978]	E1A-binding protein p400 OS=Homo sapiens OX=9606 GN=EP400 PE=1 SV=4	1	2770.44	3	924.152	7	35.04	1.143	0.659	1.735	108.8	173.9	99.6	39.4	116.2	152.1	65.2	100.2	44.5	5077.15	8116.01	4647.53	1837.45	5423.13	7099.75	3042.61	4677.61	2077.52
[R].VNLEKSLLMK.[K]	1xBiotin [K5]	5	Q14692	Q14692 [561-570]	Q14692 1xBiotin [K565]	Ribosome biogenesis protein BMS1 homolog OS=Homo sapiens OX=9606 GN=BMS1 PE=1 SV=1	1	1400.76	2	700.886	26	49.66	1.143	0.708	2.404	195.9	145.9	57.7	55.3	65.1	171.4	24	46.1	138.6	15260.5	11368.3	4491.73	4309.77	5073.71	13351.1	1868.38	3593.69	10795.3
[K].SKSSSFGR.[I]	1xBiotin [K2]	2	Q99590	Q99590 [949-956]	Q99590 1xBiotin [K950]	Protein SCAF11 OS=Homo sapiens OX=9606 GN=SCAF11 PE=1 SV=2	1	1081.51	2	541.259	3	29.58	1.143	0.884	1.293	100.3	135.4	122.1	36.6	106.8	138.5	60	105.9	94.4	7432.93	10032.7	9045.78	2709.92	7914.45	10264.3	4445.91	7844.31	6995.28
[K].ALQEQLKVTTIK.[Q]	1xBiotin [K7]	4	Q7L590	Q7L590 [128-139]	Q7L590 1xBiotin [K134]	Protein MCM10 homolog OS=Homo sapiens OX=9606 GN=MCM10 PE=1 SV=2	1	1597.9	2	799.453	38	43.22	1.143	0.605	1.888	17.6	186.9	159.9	139.9	188.1	14.3	14.4	94.2	84.7	4060.17	43234.9	36972.4	32350.8	43503.6	3312.83	3340.72	21791.6	19583.5
[K].LISTVSKK.[D]	1xBiotin [K]	3	Q9Y3B9	Q9Y3B9 [201-208]	Q9Y3B9 1xBiotin [K]	RRP15-like protein OS=Homo sapiens OX=9606 GN=RRP15 PE=1 SV=2	1	1101.63	2	551.32	14	33.42	1.142	1.181	0.967	98.1	34.4	175	134.8	85.9	51	121	98.4	101.4	6767.87	2373.41	12080	9302.28	5928.64	3519.39	8353.16	6794.54	7000.44
[K].SSTPGLKSNTPTPR.[N]	1xBiotin [K7]	22	Q04726	Q04726 [310-323]	Q04726 1xBiotin [K316]	Transducin-like enhancer protein 3 OS=Homo sapiens OX=9606 GN=TLE3 PE=1 SV=2	1	1668.84	2	834.923	63	33.85	1.14	0.744	1.573	107.4	123	128.1	91.8	107.9	114.7	68.4	68.3	90.2	352103	403257	419918	300965	353765	376023	224299	223866	295787
[R].EKSVLTPLR.[G]	1xBiotin [K2]	7	O75152	O75152 [574-582]	O75152 1xBiotin [K575]	Zinc finger CCCH domain-containing protein 11A OS=Homo sapiens OX=9606 GN=ZC3H11A PE=1 SV=3	1	1268.7	2	634.855	30	43.35	1.14	0.779	1.463	113.5	109.7	113.3	104.4	99.4	96.3	73.2	77.5	112.8	65521.9	63339.9	65419.9	60246.9	57369.5	55569.9	42246.9	44718.6	65145.1
[R].VLREEQEHKTK.[D]	1xBiotin [K9]	1	Q15021	Q15021 [954-964]	Q15021 1xBiotin [K962]	Condensin complex subunit 1 OS=Homo sapiens OX=9606 GN=NCAPD2 PE=1 SV=3	2	1622.83	3	541.615	7	20.9	1.139	0.774	1.471	72.7	111	175.1	88	119.3	97.5	90.9	70.1	75.5	2856.99	4363.84	6880.97	3458.36	4688.32	3830.93	3571.42	2756.77	2966.74
[K].SKSSLALCLDSDSEDELKR.[S]	1xBiotin [K2]; 1xCarbamidomethyl [C8]	7	Q86T82	Q86T82 [640-658]	Q86T82 1xBiotin [K641]	Ubiquitin carboxyl-terminal hydrolase 37 OS=Homo sapiens OX=9606 GN=USP37 PE=1 SV=2	2	2379.12	3	793.711	43	45.69	1.139	3.246	1.299	281.8	55.1	33.5	39.8	49.5	48.4	157	217	17.9	27072.1	5293.25	3217.64	3819.97	4754.05	4647.11	15083.9	20848.2	1715.36
[R].SSAGAHKTDCLK.[L]	1xBiotin [K7]; 1xCarbamidomethyl [C10]	2	Q15652	Q15652 [1333-1344]	Q15652 1xBiotin [K1339]	Probable JmjC domain-containing histone demethylation protein 2C OS=Homo sapiens OX=9606 GN=JMJD1C PE=1 SV=2	1	1500.69	3	500.902	15	26.58	1.138	0.409	2.645	102.5	124.4	179.5	109.3	94.8	126.2	85.5	39.1	38.7	11820.8	14347.6	20712.2	12611.1	10941.4	14555	9862.47	4509.76	4469.81
[R].HPKLWYTAAHHTSLDQSSPPLSGTSPSYK.[Y]	1xBiotin [K3]	2	Q9UKV0	Q9UKV0 [172-200]	Q9UKV0 1xBiotin [K174]	Histone deacetylase 9 OS=Homo sapiens OX=9606 GN=HDAC9 PE=1 SV=2	1	3419.65	4	855.668	17	40.58	1.138	4.257	0.432	234	30.9	41.3	36.3	54.2	29	248.3	154.6	71.4	17875.1	2357.28	3155.96	2774.33	4142.56	2213.4	18968.8	11811.7	5455.48
[K].LTDKNLGFQMLQK.[M]	1xBiotin [K4]	9	Q8IX01	Q8IX01 [1009-1021]	Q8IX01 1xBiotin [K1012]	SURP and G-patch domain-containing protein 2 OS=Homo sapiens OX=9606 GN=SUGP2 PE=1 SV=2	1	1761.9	2	881.454	28	51.15	1.138	0.845	1.254	101	62.2	157.9	88.8	85.3	97.3	75	49.6	182.8	5468.55	3369.27	8552.71	4807.35	4621.82	5269.38	4063.51	2686.29	9900.4
[K].GGKYAINPHLTEDQR.[F]	1xBiotin [K3]	9	Q9ULX3	Q9ULX3 [331-345]	Q9ULX3 1xBiotin [K333]	RNA-binding protein NOB1 OS=Homo sapiens OX=9606 GN=NOB1 PE=1 SV=1	1	1924.93	3	642.316	28	37.78	1.137	0.849	1.359	107.6	119.3	113.1	113.8	90	99.5	83.2	96.9	76.4	35649.4	39507.6	37473.2	37683.8	29823.2	32946.1	27569.9	32101.1	25313.7
[K].KAANMLQQSGSK.[N]	1xBiotin [K1]	3	P46063	P46063 [626-637]	P46063 1xBiotin [K626]	ATP-dependent DNA helicase Q1 OS=Homo sapiens OX=9606 GN=RECQL PE=1 SV=3	1	1488.73	2	744.868	31	32.63	1.137	0.909	1.215	87.2	129.6	113.9	76.2	100.2	117.3	63	105.9	106.6	5982.84	8887.84	7814.48	5228.89	6870.83	8043.44	4321.1	7262.61	7313.48
[K].LGPNDQYKFYSVNVDYSK.[L]	1xBiotin [K8]	1	O00483	O00483 [56-73]	O00483 1xBiotin [K63]	Cytochrome c oxidase subunit NDUFA4 OS=Homo sapiens OX=9606 GN=NDUFA4 PE=1 SV=1	1	2363.1	2	1182.05	17	50.13	1.137	0.937	1.4	253.6	61	94.7	53.6	105.6	97.4	67.6	99	67.6	13258.6	3187.46	4950.81	2803.26	5522.25	5090.87	3535.77	5175.3	3534
[R].TLKIPAMTIAK.[N]	1xBiotin [K3]	1	P10809	P10809 [471-481]	P10809 1xBiotin [K473]	60 kDa heat shock protein, mitochondrial OS=Homo sapiens OX=9606 GN=HSPD1 PE=1 SV=2	1	1412.8	2	706.904	11	49.34	1.136	0.793	1.279	138	71.4	134.5	169.1	62.9	87.9	69.7	58.6	107.9	5896.77	3051.53	5745.34	7223.35	2686.32	3755.62	2978.42	2505.18	4609.25
[K].GAMLTNTGKYAIPTIDAEAYAIGK.[K]	1xBiotin [K9]; 1xOxidation [M3]	1	Q7Z6E9	Q7Z6E9 [209-232]	Q7Z6E9 1xBiotin [K217]	E3 ubiquitin-protein ligase RBBP6 OS=Homo sapiens OX=9606 GN=RBBP6 PE=1 SV=1	1	2711.34	3	904.452	35	55.37	1.134	1.419	0.809	85	56.6	72.4	75	49	69.6	333.5	69.5	89.5	5249.48	3492.58	4469.3	4627.14	3022.07	4295.41	20584.5	4287.4	5522.51
[R].SGALKNFVIPK.[I]	1xBiotin [K5]	9	Q6KC79	Q6KC79 [950-960]	Q6KC79 1xBiotin [K954]	Nipped-B-like protein OS=Homo sapiens OX=9606 GN=NIPBL PE=1 SV=2	1	1399.78	2	700.392	43	49.21	1.134	1.056	1.016	124.2	111.8	105.2	118.8	96.9	92.8	14.8	110	125.5	26196.6	23576.2	22198.7	25071.2	20437.9	19568.2	3129.45	23214.2	26480
[R].AKWFPEVR.[H]	1xBiotin [K2]	4	P15153	P15153 [95-102]	P15153 1xBiotin [K96]	Ras-related C3 botulinum toxin substrate 2 OS=Homo sapiens OX=9606 GN=RAC2 PE=1 SV=1	1	1258.64	2	629.824	29	49.19	1.134	0.804	1.491	105.7	153.8	94.2	93.2	117.1	92.3	63.2	86.3	94.2	15228	22165.1	13577.7	13430.5	16879.3	13300.5	9106.21	12429.9	13576
[K].KLEDGPK.[F]	1xBiotin [K1]	1	P68104	P68104 [386-392]	P68104 1xBiotin [K386]	Elongation factor 1-alpha 1 OS=Homo sapiens OX=9606 GN=EEF1A1 PE=1 SV=1	1	1012.51	2	506.76	16	26.33	1.133	0.875	1.316	72.2	117	149	101.6	72.3	131.5	88.9	73.8	93.7	22767.8	36913.2	47008	32045.6	22801.3	41481.1	28042	23295.3	29553.4
[R].SLKMLPER.[G]	1xBiotin [K3]	9	Q96JZ2	Q96JZ2 [206-213]	Q96JZ2 1xBiotin [K208]	Hematopoietic SH2 domain-containing protein OS=Homo sapiens OX=9606 GN=HSH2D PE=1 SV=1	1	1199.63	2	600.318	26	41.62	1.133	0.654	1.699	114.7	156.6	95.2	101.2	141.1	84	56.6	58.5	92.2	46166.5	63038.7	38303	40744.9	56771.7	33807.1	22762	23532.4	37106.3
[R].AQYVEKTK.[N]	1xBiotin [K8]	2	Q6PD62	Q6PD62 [879-886]	Q6PD62 1xBiotin [K886]	RNA polymerase-associated protein CTR9 homolog OS=Homo sapiens OX=9606 GN=CTR9 PE=1 SV=1	1	1192.6	2	596.805	21	29.36	1.133	0.809	1.498	79.7	130.9	141.1	98	82	124.6	70.3	79.2	94.2	17323.9	28453.9	30682.1	21305.5	17838.2	27087	15280.6	17229.6	20478.3
[K].VVPVKAK.[N]	1xBiotin [K5]	2	P19338	P19338 [224-230]	P19338 1xBiotin [K228]	Nucleolin OS=Homo sapiens OX=9606 GN=NCL PE=1 SV=3	1	966.58	2	483.794	20	29.48	1.133	0.911	0.991	53.8	109.8	154.7	121.6	7.5	136.6	119.5	85.9	110.8	27409.3	55957.7	78852	62004.3	3811.67	69617.6	60893.5	43770.9	56479.9
[KR].LLLLGAGESGKSTIVK.[Q]	1xBiotin [K11]	2	P63092	P63092 [43-58]	P63092 1xBiotin [K53]	Guanine nucleotide-binding protein G(s) subunit alpha isoforms short OS=Homo sapiens OX=9606 GN=GNAS PE=1 SV=1	1	1812.03	2	906.519	13	51.35	1.133	0.479	2.363	144.4	136.1	100.1	120.2	123.9	106.6	57.6	38.9	72.1	13133	12385.5	9109.93	10935.4	11275.7	9699.97	5241.65	3536.08	6563.55
[K].YTTLIAKLK.[S]	1xBiotin [K]	4	Q9UGI8	Q9UGI8 [72-80]	Q9UGI8 1xBiotin [K]	Testin OS=Homo sapiens OX=9606 GN=TES PE=1 SV=1	1	1276.73	2	638.87	8	50.01	1.132	1.044	1.052	51	139.7	141.4	45	88.8	128.8	85.3	85.4	134.5	2707.03	7418.4	7508.29	2391.65	4716.96	6836.64	4530.33	4534.14	7139.98
[K].NLGTIAKSGTSEFLNK.[M]	1xBiotin [K7]	2	P14625	P14625 [162-177]	P14625 1xBiotin [K168]	Endoplasmin OS=Homo sapiens OX=9606 GN=HSP90B1 PE=1 SV=1	1	1905.97	2	953.491	15	49.32	1.132	1.346	0.735	89.4	120.5	73.5	90.4	106.5	57.9	62.9	177.2	121.6	3850.34	5189.18	3164	3890.22	4585.72	2494.51	2708.3	7627.46	5237.14
[R].QKICYAK.[R]	1xBiotin [K2]; 1xCarbamidomethyl [C4]	4	P78527	P78527 [4042-4048]	P78527 1xBiotin [K4043]	DNA-dependent protein kinase catalytic subunit OS=Homo sapiens OX=9606 GN=PRKDC PE=1 SV=3	1	1136.56	2	568.783	12	30.9	1.132	0.601	1.882	111.8	123.4	139.1	109.1	83.8	136.5	68	65.6	62.7	38679.6	42696.8	48134.4	37732	28988.8	47236.9	23516	22689.2	21707.1
[K].VTKDGVTVAK.[S]	1xBiotin [K3]	9	P10809	P10809 [73-82]	P10809 1xBiotin [K75]	60 kDa heat shock protein, mitochondrial OS=Homo sapiens OX=9606 GN=HSPD1 PE=1 SV=2	1	1243.67	2	622.339	29	34.24	1.131	1.074	1.053	100.3	91	129.8	88.6	99.9	81.7	131.1	95.2	82.4	17992	16326.1	23286.7	15903.1	17918.4	14659.3	23519.4	17078.6	14783.4
[RK].DAFPVAGQKLIYAGK.[I]	1xBiotin [K9]	5	P54725	P54725 [39-53]	P54725 1xBiotin [K47]	UV excision repair protein RAD23 homolog A OS=Homo sapiens OX=9606 GN=RAD23A PE=1 SV=1	1	1803.95	2	902.476	47	51.97	1.13	1.558	0.725	215.6	34.8	84	74.4	36.5	133.3	66.2	115.9	139.3	15313.4	2474.68	5969.75	5281.67	2591.1	9471.02	4703.14	8230.5	9893.51
[R].TLGPVMYGKLPR.[L]	1xBiotin [K9]	1	Q6ZRI6	Q6ZRI6 [9-20]	Q6ZRI6 1xBiotin [K17]	Uncharacterized protein C15orf39 OS=Homo sapiens OX=9606 GN=C15orf39 PE=1 SV=3	1	1557.83	2	779.418	36	48.8	1.13	1.083	1.043	146.8	60.5	116.3	102.9	60.9	115	69.4	116.7	111.5	6597.52	2721.24	5226.64	4626.95	2738.32	5168.17	3119.73	5246.12	5009.65
[R].EVLKVQTHLENPTR.[Y]	1xBiotin [K4]	15	P19532	P19532 [175-188]	P19532 1xBiotin [K178]	Transcription factor E3 OS=Homo sapiens OX=9606 GN=TFE3 PE=1 SV=4	1	1889.99	2	945.498	49	38.42	1.129	0.86	1.468	104.5	106.2	142.9	92.5	97.9	107	71.2	85.6	92.1	95875.7	97451.5	131060	84893.7	89836.8	98202.4	65294.2	78570.2	84448.5
[R].YGDGPRPPKMAR.[Y]	1xBiotin [K9]	10	Q08211	Q08211 [1155-1166]	Q08211 1xBiotin [K1163]	ATP-dependent RNA helicase A OS=Homo sapiens OX=9606 GN=DHX9 PE=1 SV=4	1	1570.76	3	524.259	13	31.43	1.129	0.915	1.28	90.8	129.2	114.3	101.2	93.1	101.2	92.6	88.3	89.3	37101.3	52803.2	46681.1	41344.4	38056.9	41337.6	37838	36078.9	36481.8
[K].TKNILMFTGETEATK.[E]	1xBiotin [K2]; 1xOxidation [M6]	6	Q6PD62	Q6PD62 [885-899]	Q6PD62 1xBiotin [K886]	RNA polymerase-associated protein CTR9 homolog OS=Homo sapiens OX=9606 GN=CTR9 PE=1 SV=1	1	1925.93	2	963.471	22	48.64	1.129	0.782	1.443	134.4	112	86.1	66	185.9	99.2	59.9	78.9	77.6	10633.2	8860.53	6813.43	5219.74	14704.9	7848.55	4736.06	6237.74	6140.53
[R].LVIGDHKSTSHFR.[T]	1xBiotin [K7]	9	O00193	O00193 [56-68]	O00193 1xBiotin [K62]	Small acidic protein OS=Homo sapiens OX=9606 GN=SMAP PE=1 SV=1	1	1722.87	3	574.963	26	33.94	1.129	1.305	0.865	84.2	121.1	96.2	85.3	99.7	78.8	111.3	115	108.5	27571.2	39643.7	31514.2	27917.9	32646.3	25789.4	36435.7	37637.9	35522.5
[R].IAKAVNEK.[S]	1xBiotin [K3]	4	P06733	P06733 [328-335]	P06733 1xBiotin [K330]	Alpha-enolase OS=Homo sapiens OX=9606 GN=ENO1 PE=1 SV=2	1	1098.6	2	549.803	20	28.08	1.129	0.726	1.359	90.7	127.8	120.2	102.2	91.8	113.2	66.7	72.6	114.8	6746.16	9506.54	8938.97	7603.98	6832.86	8422.74	4962.33	5403.38	8537.58
[K].GTVMVGKPSSHSQYTSSGSVSSSGSK.[S]	1xBiotin [K7]	18	Q15648	Q15648 [1070-1095]	Q15648 1xBiotin [K1076]	Mediator of RNA polymerase II transcription subunit 1 OS=Homo sapiens OX=9606 GN=MED1 PE=1 SV=4	0	2755.27	3	919.094	64	34.17	1.128	0.846	1.333	106.2	118.4	112.9	112.1	91.7	100.1	84.7	79.7	94.1	152513	169977	162050	160912	131641	143677	121567	114436	135115
[K].ALGKSTVVPVPYEK.[M]	1xBiotin [K4]	10	P78347	P78347 [127-140]	P78347 1xBiotin [K130]	General transcription factor II-I OS=Homo sapiens OX=9606 GN=GTF2I PE=1 SV=2	1	1713.92	2	857.466	51	45.38	1.128	0.691	1.57	114.1	115.8	130.9	93.1	116.1	107.8	64.4	74.5	83.4	64977.3	65954.5	74549.8	53022.6	66109.2	61416.5	36652.2	42416.2	47479.1
[K].WSLKAAMPVEAK.[C]	1xBiotin [K4]	12	Q8WZ60	Q8WZ60 [496-507]	Q8WZ60 1xBiotin [K499]	Kelch-like protein 6 OS=Homo sapiens OX=9606 GN=KLHL6 PE=1 SV=3	1	1556.8	2	778.902	53	51.56	1.127	0.799	1.411	123.2	131.2	84.9	109.3	118.8	69.3	90.3	85.8	87.3	76705.3	81680	52867.2	68062.1	73978.3	43144.5	56228	53428.7	54356
[R].DYMDTLPPTVGDDVGKGAAPNVVYTYTGKR.[I]	1xBiotin [K16]	1	Q16630	Q16630 [51-80]	Q16630 1xBiotin [K66]	Cleavage and polyadenylation specificity factor subunit 6 OS=Homo sapiens OX=9606 GN=CPSF6 PE=1 SV=2	2	3426.63	3	1142.88	9	52.21	1.127	0.898	1.274	440.9	75.6	33.1	73.5	67.1	30.2	54.1	66	59.4	30241.7	5185.76	2273.54	5040.02	4602.39	2072.59	3713.55	4528.14	4071.64
[K].YPVESSKSASPFNLAEKPK.[T]	1xBiotin [K7]	22	Q5VYK3	Q5VYK3 [150-168]	Q5VYK3 1xBiotin [K156]	Proteasome adapter and scaffold protein ECM29 OS=Homo sapiens OX=9606 GN=ECPAS PE=1 SV=2	1	2305.15	3	769.055	49	42.73	1.127	0.928	1.348	121.4	122.2	96.4	119.4	95.2	85.5	90.6	88.3	80.9	139799	140754	110979	137513	109688	98511.1	104396	101743	93133.5
[K].FKLQPPPLGR.[R]	1xBiotin [K2]	22	P50548	P50548 [377-386]	P50548 1xBiotin [K378]	ETS domain-containing transcription factor ERF OS=Homo sapiens OX=9606 GN=ERF PE=1 SV=2	1	1378.77	2	689.887	36	47.3	1.126	0.684	1.646	128.5	121.9	114	83	108.2	126.2	62.4	74.1	81.6	70347.3	66709.1	62388	45437.8	59224.7	69067.8	34171.3	40537.9	44666.8
[K].IMEMSAKGIKPVTLELGGK.[S]	1xBiotin [K]; 1xOxidation [M]	16	P49189	P49189 [240-258]	P49189 1xBiotin [K]	4-trimethylaminobutyraldehyde dehydrogenase OS=Homo sapiens OX=9606 GN=ALDH9A1 PE=1 SV=3	1	2244.18	3	748.731	35	47.36	1.126	2.705	0.432	119.1	64	47.8	119.1	56.9	40.8	184.4	157.4	110.5	72562.2	39005.3	29095.2	72544.6	34653.2	24880.7	112288	95856.1	67300
[K].LGAKQTQTK.[V]	1xBiotin [K4]	1	P46013	P46013 [667-675]	P46013 1xBiotin [K670]	Proliferation marker protein Ki-67 OS=Homo sapiens OX=9606 GN=MKI67 PE=1 SV=2	1	1200.64	2	600.825	5	24.75	1.124	0.804	1.293	89.1	125.9	125.7	74	111.8	126	68.9	77.2	101.3	5891.33	8323.88	8311.01	4894.18	7392.51	8327.08	4556.39	5103	6699.06
[-].MESGKTASPK.[S]	1xAcetyl [N-Term]; 1xBiotin [K5]	6	Q16594	Q16594 [1-10]	Q16594 1xAcetyl [N-Term]; 1xBiotin [K5]	Transcription initiation factor TFIID subunit 9 OS=Homo sapiens OX=9606 GN=TAF9 PE=1 SV=1	1	1303.6	2	652.305	55	34.94	1.122	0.361	3.265	87.8	139.9	169.3	118.7	94.6	150.9	10.7	42.9	85.2	18612.9	29677.1	35896.6	25172.7	20053.3	32001.4	2271.62	9088.56	18076.2
[K].FVATGHGKYEK.[V]	1xBiotin [K8]	2	P33241	P33241 [320-330]	P33241 1xBiotin [K327]	Lymphocyte-specific protein 1 OS=Homo sapiens OX=9606 GN=LSP1 PE=1 SV=1	1	1462.71	2	731.859	16	29.08	1.121	0.843	1.299	93.4	131.9	107.1	72.3	95.5	147.9	44.7	124.7	82.5	8549.21	12071.8	9805.69	6618.03	8744.02	13541.7	4087.72	11415.3	7549.44
[K].NSSNKPAVTTKSPAVKPAAAPK.[Q]	1xBiotin [K]	6	Q14978	Q14978 [386-407]	Q14978 1xBiotin [K]	Nucleolar and coiled-body phosphoprotein 1 OS=Homo sapiens OX=9606 GN=NOLC1 PE=1 SV=2	1	2390.29	4	598.327	11	28.31	1.121	0.784	1.263	54.4	148.1	142.7	70.5	132.1	121.4	55.2	58.3	117.3	11312.3	30826.5	29708.3	14663	27501.7	25266.4	11490.5	12137.8	24412.7
[R].AHSFTSKGPGPLLPPPPPK.[H]	1xBiotin [K7]	69	P78314	P78314 [223-241]	P78314 1xBiotin [K229]	SH3 domain-binding protein 2 OS=Homo sapiens OX=9606 GN=SH3BP2 PE=1 SV=2	1	2151.14	3	717.719	57	42.75	1.12	1.192	0.948	103.9	115.4	65.4	132.8	92	58.4	106.2	116.3	109.6	401274	445872	252637	512833	355272	225625	410102	449360	423452
[K].LQASNVTNKNDPK.[S]	1xBiotin [K9]	3	Q9UKM9	Q9UKM9 [5-17]	Q9UKM9 1xBiotin [K13]	RNA-binding protein Raly OS=Homo sapiens OX=9606 GN=RALY PE=1 SV=1	1	1654.82	2	827.914	10	30.59	1.119	0.631	2.016	96.9	166.7	115.9	89.6	103.6	128.8	48.1	69.2	81.3	3860.34	6642.12	4618.56	3570.7	4127.46	5131.37	1914.98	2756.03	3238
[R].AGLVLPPPKGR.[L]	1xBiotin [K9]	3	Q13488	Q13488 [75-85]	Q13488 1xBiotin [K83]	V-type proton ATPase 116 kDa subunit a3 OS=Homo sapiens OX=9606 GN=TCIRG1 PE=1 SV=3	1	1330.77	2	665.887	31	42.51	1.118	0.459	2.435	130	105	155.6	134.4	116.2	102.4	53.4	36.4	66.7	46509.1	37571.3	55690	48082.1	41582.2	36627.9	19097.3	13043.6	23875.2
[-].MQSNKTFNLEK.[Q]	1xAcetyl [N-Term]; 1xBiotin [K5]	18	Q15233	Q15233 [1-11]	Q15233 1xAcetyl [N-Term]; 1xBiotin [K5]	Non-POU domain-containing octamer-binding protein OS=Homo sapiens OX=9606 GN=NONO PE=1 SV=4	1	1607.76	2	804.382	62	48.06	1.118	0.765	1.461	107.1	110.4	116.6	98.7	108.9	95.3	70.4	75.6	116.9	247366	254930	269236	227957	251523	219927	162510	174464	269900
[K].SPSKMPEINAK.[V]	1xBiotin [K4]	8	Q15011	Q15011 [90-100]	Q15011 1xBiotin [K93]	Homocysteine-responsive endoplasmic reticulum-resident ubiquitin-like domain member 1 protein OS=Homo sapiens OX=9606 GN=HERPUD1 PE=1 SV=1	1	1427.7	2	714.354	39	37.77	1.118	0.538	2.133	122.3	105.4	167.2	109.4	111.2	104.4	56.1	66.5	57.4	79241.8	68278.9	108339	70874.6	72033	67645.8	36371.5	43090.8	37155.6
[R].ESQNQKSTVPSR.[R]	1xBiotin [K6]	10	Q8WWI1	Q8WWI1 [789-800]	Q8WWI1 1xBiotin [K794]	LIM domain only protein 7 OS=Homo sapiens OX=9606 GN=LMO7 PE=1 SV=3	1	1586.76	2	793.884	12	26.43	1.118	0.851	1.313	117.1	84.8	121.2	73.8	104.7	131.6	62.6	115	89.1	11853.4	8585.38	12274.4	7476.63	10605.7	13323.4	6342.87	11646.8	9024.46
[K].APGFAQMLKEGAK.[H]	1xBiotin [K]	6	P50990	P50990 [8-20]	P50990 1xBiotin [K]	T-complex protein 1 subunit theta OS=Homo sapiens OX=9606 GN=CCT8 PE=1 SV=4	1	1573.79	2	787.397	22	50.14	1.118	1.421	0.741	96.4	101.7	84.5	86.2	100.1	68.5	142.3	90.2	130.1	7310.28	7716.22	6413.89	6541.25	7593.46	5197.56	10791.9	6841.68	9869.56
[R].KGPAPCDRP.[-]	1xBiotin [K1]; 1xCarbamidomethyl [C6]	8	Q7L591	Q7L591 [488-496]	Q7L591 1xBiotin [K488]	Docking protein 3 OS=Homo sapiens OX=9606 GN=DOK3 PE=1 SV=2	1	1223.57	2	612.286	15	28.14	1.117	0.543	1.727	89.9	121.9	139.7	95.8	105.4	125.1	54.9	52.1	115.3	42538.1	57684.1	66075.7	45318.4	49872.9	59181	25971.9	24628.8	54538.4
[R].AAAGMVWKPKSCEPIR.[R]	1xBiotin [K10]; 1xCarbamidomethyl [C12]; 1xOxidation [M5]	1	Q9H147	Q9H147 [181-196]	Q9H147 1xBiotin [K190]	Deoxynucleotidyltransferase terminal-interacting protein 1 OS=Homo sapiens OX=9606 GN=DNTTIP1 PE=1 SV=2	1	2043	3	681.672	22	37.86	1.116	0.243	4.599	96.2	117.7	196.2	191.2	74.6	105.5	25.6	79.5	13.4	16032.7	19609.6	32680.6	31855	12422.1	17578.1	4263.48	13242.8	2232.92
[R].GAKNCNAIR.[H]	1xBiotin [K3]; 1xCarbamidomethyl [C5]	17	Q9NQX7	Q9NQX7 [243-251]	Q9NQX7 1xBiotin [K245]	Integral membrane protein 2C OS=Homo sapiens OX=9606 GN=ITM2C PE=1 SV=1	1	1229.59	2	615.297	34	27.13	1.116	0.48	2.254	111.3	122.9	166.3	99.7	113.6	123.9	54.5	50.7	57.1	144420	159588	215878	129460	147455	160856	70801.6	65780.8	74069.8
[K].KTESPIK.[L]	1xBiotin [K1]	5	Q9Y6X9	Q9Y6X9 [722-728]	Q9Y6X9 1xBiotin [K722]	ATPase MORC2 OS=Homo sapiens OX=9606 GN=MORC2 PE=1 SV=2	1	1028.54	2	514.776	32	28.18	1.115	0.639	1.614	93.7	125.2	143.3	90.9	115	112.3	58	65.6	95.9	67794.5	90647.2	103722	65755.9	83239	81300.9	42006.9	47481.6	69437.8
[R].TNSGGGDGPHISSKVR.[V]	1xBiotin [K14]	17	Q96EV2	Q96EV2 [971-986]	Q96EV2 1xBiotin [K984]	RNA-binding protein 33 OS=Homo sapiens OX=9606 GN=RBM33 PE=1 SV=3	1	1794.86	3	598.957	24	31.26	1.115	0.88	1.295	112.3	119.4	104	91.2	107.1	105.4	84.6	80.3	95.6	54505.5	57936.8	50455.9	44258.6	51980.9	51126.1	41070	38963.3	46400.5
[R].DKTIIMWK.[L]	1xBiotin [K2]	5	P63244	P63244 [37-44]	P63244 1xBiotin [K38]	Receptor of activated protein C kinase 1 OS=Homo sapiens OX=9606 GN=RACK1 PE=1 SV=3	1	1260.65	2	630.828	25	51.07	1.114	0.418	1.702	187.5	38.3	137.7	57.7	168.2	119.9	50.1	22.5	118.2	16136.8	3296.59	11849.7	4970.44	14481.5	10317.4	4315.61	1936.85	10171.3
[K].ELQMKLEK.[L]	1xBiotin [K5]	1	Q14320	Q14320 [96-103]	Q14320 1xBiotin [K100]	Protein FAM50A OS=Homo sapiens OX=9606 GN=FAM50A PE=1 SV=2	1	1244.64	2	622.823	41	40.5	1.114	1.269	1.014	95.8	103.1	126.4	113.5	112.1	18.1	85.4	101.7	144	19523.7	21002.1	25756.7	23117.4	22828.5	3687.67	17395.1	20716.5	29329.6
[K].IMASGIKTK.[D]	1xBiotin [K9]	5	Q13029	Q13029 [1275-1283]	Q13029 1xBiotin [K1283]	PR domain zinc finger protein 2 OS=Homo sapiens OX=9606 GN=PRDM2 PE=1 SV=3	1	1174.63	2	587.82	27	34.4	1.113	0.93	1.216	97.1	102.7	126.2	110.9	87.2	104.9	84.4	83.5	103.1	40916.1	43284.6	53179.2	46729.5	36769.6	44204.9	35590	35186.1	43475.7
[R].SPTKSSLDYR.[R]	1xBiotin [K4]	4	Q96PK6	Q96PK6 [627-636]	Q96PK6 1xBiotin [K630]	RNA-binding protein 14 OS=Homo sapiens OX=9606 GN=RBM14 PE=1 SV=2	1	1379.66	2	690.335	21	35.29	1.112	0.4	2.328	87.9	91	186.5	81.8	225.4	71.7	87.8	28.7	39.1	5294.35	5479.15	11227.4	4925.66	13573	4318.15	5286.76	1727.29	2353.84
[K].TVTPAKAVTTPGKK.[G]	1xBiotin [K6]	1	P19338	P19338 [97-110]	P19338 1xBiotin [K102]	Nucleolin OS=Homo sapiens OX=9606 GN=NCL PE=1 SV=3	2	1624.91	3	542.308	18	29.84	1.112	1.007	0.956	43.2	90.5	91.1	67.7	338	38.8	68.2	67.3	95.3	2273.16	4765.49	4800.03	3566.62	17804.6	2043.83	3592.7	3545.28	5018.69
[R].GLGKNAQGIINPIEAK.[Q]	1xBiotin [K4]	9	Q9UBB9	Q9UBB9 [167-182]	Q9UBB9 1xBiotin [K170]	Tuftelin-interacting protein 11 OS=Homo sapiens OX=9606 GN=TFIP11 PE=1 SV=1	1	1849	2	925.004	74	46.19	1.111	0.76	1.731	140.4	97.1	112.1	68.4	168	100.8	56.1	80.5	76.6	59897.7	41431	47824.7	29198.3	71686.6	43028.4	23936.1	34357.2	32686.2
[-].MKTILSNQTVDIPENVDITLK.[G]	1xBiotin [K2]; 1xOxidation [M1]	1	P32969	P32969 [1-21]	P32969 1xBiotin [K2]	60S ribosomal protein L9 OS=Homo sapiens OX=9606 GN=RPL9 PE=1 SV=1	1	2614.35	2	1307.68	9	54.44	1.111	1.127	0.929	237.8	63.2	90.3	93	89.4	56.9	100.7	68	100.8	12224.6	3247.35	4640.49	4782.64	4594.13	2922.93	5175.49	3495.48	5179.04
[K].AGDSLMVMIAMKMEHTIK.[S]	1xBiotin [K12]	3	Q96RQ3	Q96RQ3 [670-687]	Q96RQ3 1xBiotin [K681]	Methylcrotonoyl-CoA carboxylase subunit alpha, mitochondrial OS=Homo sapiens OX=9606 GN=MCCC1 PE=1 SV=3	1	2232.07	3	744.697	57	66	1.11	1.273	0.872	174.3	40.3	59.8	193.2	29.1	53.8	238	43.1	68.5	12931.4	2986.73	4434.39	14334.6	2159.82	3994.14	17655.6	3197.9	5083.18
[K].TSDKPLMYR.[L]	1xBiotin [K4]	2	Q6ZU65	Q6ZU65 [973-981]	Q6ZU65 1xBiotin [K976]	Ubinuclein-2 OS=Homo sapiens OX=9606 GN=UBN2 PE=1 SV=2	0	1336.64	2	668.823	23	39.69	1.11	0.655	1.685	109.7	114.2	112.8	96.6	101.7	164.9	63.3	69.9	66.9	23727.8	24700.5	24402.5	20900.2	21991.4	35677.9	13695.5	15131.1	14480.9
[K].TESSPSEASQHSMQSPQKTTLILPTQQVR.[R]	1xBiotin [K18]	2	Q9UQR0	Q9UQR0 [253-281]	Q9UQR0 1xBiotin [K270]	Sex comb on midleg-like protein 2 OS=Homo sapiens OX=9606 GN=SCML2 PE=1 SV=1	1	3422.67	3	1141.56	6	43.97	1.109	0.735	1.509	53.7	328.8	80.9	73	108.8	69	83.6	53.7	48.5	2136.11	13083.4	3220.96	2905.18	4330.75	2746.2	3326.87	2134.82	1928.22
[K].SILAEYKIHNADVTLR.[S]	1xBiotin [K7]	8	Q9Y295	Q9Y295 [207-222]	Q9Y295 1xBiotin [K213]	Developmentally-regulated GTP-binding protein 1 OS=Homo sapiens OX=9606 GN=DRG1 PE=1 SV=1	1	2069.08	3	690.366	33	48.99	1.108	3.033	0.428	209.7	25.6	14.7	89.9	23.1	19.7	272.8	210	34.4	32784.4	4007.98	2304.52	14059.8	3616.26	3076.08	42639.8	32826	5382.01
[K].VQILPECVLPSTMSAVQLESLNKCQIFPSKPVSR.[E]	1xBiotin [K]; 2xCarbamidomethyl [C7; C24]	2	Q96SW2	Q96SW2 [182-215]	Q96SW2 1xBiotin [K]	Protein cereblon OS=Homo sapiens OX=9606 GN=CRBN PE=1 SV=1	1	4082.09	3	1361.37	23	61.42	1.108	0.607	1.924	529.2	55.2	59.3	51	55.9	53.5	32.5	28.7	34.8	38408.6	4004.23	4302.9	3704.1	4054.3	3883.59	2355.86	2081.65	2529.36
[R].NANDDGKSCVAK.[I]	1xBiotin [K7]; 1xCarbamidomethyl [C9]	6	Q5T1V6	Q5T1V6 [12-23]	Q5T1V6 1xBiotin [K18]	Probable ATP-dependent RNA helicase DDX59 OS=Homo sapiens OX=9606 GN=DDX59 PE=1 SV=1	1	1504.65	2	752.829	21	26.15	1.108	0.914	1.212	107.9	91.6	134.2	83.9	84.5	121.2	110.7	95.6	70.2	5976.16	5073.78	7432.93	4644.1	4681.4	6710.47	6131.38	5295.87	3887.26
[K].FDGQETKGSK.[F]	1xBiotin [K]	5	Q8IV48	Q8IV48 [43-52]	Q8IV48 1xBiotin [K]	3'-5' exoribonuclease 1 OS=Homo sapiens OX=9606 GN=ERI1 PE=1 SV=3	1	1322.6	2	661.806	35	26.86	1.107	0.622	1.839	82.5	136.1	144.9	72	123	145.5	44.8	49.5	101.7	4620.05	7627.62	8119.08	4036.27	6888.73	8151.11	2512.32	2772.32	5697.63
[K].VPAQKATGQK.[A]	1xBiotin [K5]	12	P50914	P50914 [178-187]	P50914 1xBiotin [K182]	60S ribosomal protein L14 OS=Homo sapiens OX=9606 GN=RPL14 PE=1 SV=4	1	1253.67	2	627.337	27	23.72	1.106	0.948	1.021	61.7	116.7	125.9	105.4	82	110.6	99.9	74.5	123.3	9023.06	17071.1	18422.8	15429.4	12000.3	16182.8	14621.7	10904.8	18042.2
[K].STGGKAPR.[K]	1xBiotin [K5]	4	P84243	P84243 [11-18]	P84243 1xBiotin [K15]	Histone H3.3 OS=Homo sapiens OX=9606 GN=H3-3A PE=1 SV=2	1	999.504	2	500.256	18	21.08	1.106	0.767	1.47	82	128.9	136	89.1	123	95	85.1	68.3	92.5	7362.43	11575.3	12216.3	8002.48	11043.3	8533.57	7646.53	6138.09	8308.67
[K].LKMEDIK.[E]	1xBiotin [K2]; 1xOxidation [M3]	1	Q96T51	Q96T51 [622-628]	Q96T51 1xBiotin [K623]	RUN and FYVE domain-containing protein 1 OS=Homo sapiens OX=9606 GN=RUFY1 PE=1 SV=2	1	1118.56	2	559.783	19	30.53	1.105	0.903	1.226	88.1	116.6	147.9	105.5	1	163	95.3	71.9	110.7	190959	252743	320562	228637	2064.7	353117	206455	155732	239820
[R].SSVLKPLLIQPSPSLQPSFNPGK.[T]	1xBiotin [K5]	1	Q9H869; Q3T8J9	Q9H869 [455-477]; Q3T8J9 [998-1020]	Q9H869 1xBiotin [K459]; Q3T8J9 1xBiotin [K1002]	YY1-associated protein 1 OS=Homo sapiens OX=9606 GN=YY1AP1 PE=1 SV=2 GON-4-like protein OS=Homo sapiens OX=9606 GN=GON4L PE=1 SV=1	0	2660.45	3	887.487	5	57.94	1.105	1.25	0.863	88.7	139.9	57.2	43.7	126.6	93.8	158.2	89.2	102.8	3760.89	5933.93	2424.65	1853.23	5369.54	3976.76	6709.3	3783.31	4357.92
[K].SLKMAQR.[Q]	1xBiotin [K3]	2	Q96RL1	Q96RL1 [306-312]	Q96RL1 1xBiotin [K308]	BRCA1-A complex subunit RAP80 OS=Homo sapiens OX=9606 GN=UIMC1 PE=1 SV=2	1	1059.54	2	530.275	15	31.54	1.105	0.717	1.541	89.2	117.5	130.9	106.4	103.7	116.9	75.7	76.3	83.4	19729.1	26009.9	28974.7	23543.6	22942.8	25867.5	16746.7	16877	18456.4
[R].VCGKSASPLK.[V]	1xBiotin [K4]; 1xCarbamidomethyl [C2]	12	P54296	P54296 [1230-1239]	P54296 1xBiotin [K1233]	Myomesin-2 OS=Homo sapiens OX=9606 GN=MYOM2 PE=1 SV=2	1	1272.64	2	636.826	47	32.59	1.105	0.574	2.057	99.9	122.6	154.8	111	106.2	121	48.6	69.5	66.3	130959	160701	202912	145494	139164	158504	63665.4	91058.4	86901.4
[R].AAAGMVWKPKSCEPIR.[R]	1xBiotin [K10]; 1xCarbamidomethyl [C12]	10	Q9H147	Q9H147 [181-196]	Q9H147 1xBiotin [K190]	Deoxynucleotidyltransferase terminal-interacting protein 1 OS=Homo sapiens OX=9606 GN=DNTTIP1 PE=1 SV=2	1	2027	3	676.339	38	41.2	1.104	0.785	1.407	104.7	129.7	104.2	145.6	94.8	75.9	97.9	74.4	72.7	58636.6	72608.5	58338.7	81513.7	53099.4	42474.6	54831.8	41668.2	40728.7
[R].EGKAEDR.[G]	1xBiotin [K3]	4	P26010	P26010 [419-425]	P26010 1xBiotin [K421]	Integrin beta-7 OS=Homo sapiens OX=9606 GN=ITGB7 PE=1 SV=1	1	1030.46	2	515.734	4	20.91	1.104	0.56	1.97	86.1	135.8	146	63.5	129.6	132.3	67.6	74.1	64.9	5023.99	7923.56	8513.83	3706	7562.57	7714.5	3945.54	4322.62	3786.1
[R].TSPSKSPFLHSGMK.[M]	1xBiotin [K5]	14	O14497	O14497 [1599-1612]	O14497 1xBiotin [K1603]	AT-rich interactive domain-containing protein 1A OS=Homo sapiens OX=9606 GN=ARID1A PE=1 SV=3	1	1729.84	3	577.285	34	37.95	1.104	0.865	1.021	79	114.9	116.6	103.6	105.7	92.6	120.7	77.4	89.6	51013.2	74195.3	75336.2	66903.5	68268.8	59787.7	77978.8	49985.1	57876.6
[K].VTVTKLGQFR.[V]	1xBiotin [K5]	5	P18887	P18887 [165-174]	P18887 1xBiotin [K169]	DNA repair protein XRCC1 OS=Homo sapiens OX=9606 GN=XRCC1 PE=1 SV=2	1	1374.76	2	687.882	42	46.04	1.102	0.887	1.243	100.7	122.4	106.1	96.3	111	95.9	75.4	93.7	98.5	15918.4	19348.8	16776.2	15222.6	17551.8	15159.8	11918.7	14815.8	15563.6
[R].EDSQRPGAHLTVKK.[I]	1xBiotin [K]	9	P09651	P09651 [93-106]	P09651 1xBiotin [K]	Heterogeneous nuclear ribonucleoprotein A1 OS=Homo sapiens OX=9606 GN=HNRNPA1 PE=1 SV=5	1	1791.92	3	597.977	22	28.02	1.102	0.78	1.417	84.4	134.4	131.2	87.1	102.6	122	59.5	83.8	95.1	21216.5	33793.6	32993.5	21896.6	25798.9	30673.6	14969.5	21067.3	23927.9
[R].TENLKQQR.[S]	1xBiotin [K5]	1	Q13190	Q13190 [198-205]	Q13190 1xBiotin [K202]	Syntaxin-5 OS=Homo sapiens OX=9606 GN=STX5 PE=1 SV=2	1	1242.63	2	621.817	8	28.64	1.101	0.625	1.706	98.5	129.4	130.8	89.5	98.1	146.3	40.2	75.9	91.4	4184.32	5497.2	5557.4	3801.26	4165	6212.9	1708.2	3222.85	3881.04
[K].APVNGTEQTQKTVTPAYNR.[F]	1xBiotin [K11]	8	Q07157	Q07157 [1508-1526]	Q07157 1xBiotin [K1518]	Tight junction protein ZO-1 OS=Homo sapiens OX=9606 GN=TJP1 PE=1 SV=3	1	2301.13	2	1151.07	23	34.87	1.1	1.176	1.215	38.4	185.6	128.6	34.9	129.9	127	152.7	42.6	60.3	3478.51	16814.8	11656.8	3162.68	11766.4	11505.4	13837.4	3862.79	5466.34
[K].NTKQANPSVLER.[D]	1xBiotin [K3]	9	Q8NDD1	Q8NDD1 [148-159]	Q8NDD1 1xBiotin [K150]	Uncharacterized protein C1orf131 OS=Homo sapiens OX=9606 GN=C1orf131 PE=1 SV=4	1	1582.8	2	791.903	41	34.8	1.1	0.809	1.364	94.1	113.7	134.7	85.6	121.1	108.1	69.2	74.9	98.7	23694.1	28633.8	33907.5	21543.2	30505.6	27212.3	17420.9	18858.1	24854.7
[K].NNPATPSTAMGSSVPYSTAKTPHPVLTPVAANQAK.[Q]	1xBiotin [K]	37	P35658	P35658 [1130-1164]	P35658 1xBiotin [K]	Nuclear pore complex protein Nup214 OS=Homo sapiens OX=9606 GN=NUP214 PE=1 SV=2	1	3731.85	3	1244.62	73	44.05	1.098	1.297	0.879	106.2	120.7	57.7	109.9	93.2	57	122.9	120.8	111.5	1.38164e+06	1.57063e+06	750745	1.42997e+06	1.21188e+06	740990	1.59882e+06	1.57208e+06	1.45093e+06
[R].AVHEKVNIIPVIGK.[A]	1xBiotin [K5]	7	Q8WYJ6	Q8WYJ6 [158-171]	Q8WYJ6 1xBiotin [K162]	Septin-1 OS=Homo sapiens OX=9606 GN=SEPTIN1 PE=1 SV=2	1	1743	3	581.671	25	47.03	1.098	0.376	2.923	116.9	159.3	116.4	169	94.2	106.5	24	40	73.7	14215.4	19362.4	14149.9	20541.4	11450.5	12952.4	2913.11	4863.88	8961.27
[R].ESSEAQVQKFLSR.[S]	1xBiotin [K9]	2	Q9Y520	Q9Y520 [865-877]	Q9Y520 1xBiotin [K873]	Protein PRRC2C OS=Homo sapiens OX=9606 GN=PRRC2C PE=1 SV=4	1	1734.85	2	867.929	16	46.2	1.096	0.72	1.802	233.1	73.7	100.2	101.2	126.2	67.3	55.6	51.9	90.8	11060.4	3496.79	4755.44	4800.41	5986.27	3191.55	2639.2	2464.6	4310.38
[K].QKIVKPVK.[V]	1xBiotin [K2]	5	P83731	P83731 [140-147]	P83731 1xBiotin [K141]	60S ribosomal protein L24 OS=Homo sapiens OX=9606 GN=RPL24 PE=1 SV=1	1	1165.71	2	583.36	27	27.14	1.095	0.973	1.18	99.7	119.1	105.9	78.3	96.6	121	84.4	100.9	94.1	22921.5	27374.2	24328.1	17983.1	22211.3	27805.3	19396.5	23195.9	21617.9
[R].KTVGVEPAADGK.[G]	1xBiotin [K1]	5	P46779	P46779 [47-58]	P46779 1xBiotin [K47]	60S ribosomal protein L28 OS=Homo sapiens OX=9606 GN=RPL28 PE=1 SV=3	1	1397.71	2	699.359	47	32.51	1.095	0.528	2.221	102	112.9	185.5	93.1	104.4	129.6	45.9	58.2	68.3	27428	30357.2	49871.9	25042.8	28084.4	34837.8	12350.8	15648.7	18377.5
[R].AKTENPGSIR.[I]	1xBiotin [K2]	3	Q9NNX1	Q9NNX1 [363-372]	Q9NNX1 1xBiotin [K364]	Tuftelin OS=Homo sapiens OX=9606 GN=TUFT1 PE=1 SV=1	1	1298.65	2	649.83	8	29.34	1.095	0.588	2.818	113.9	121.1	164.4	135.8	44.2	150.1	43	39.2	88.3	9019.49	9594.77	13023.4	10757.7	3500.58	11893.1	3404.83	3105.64	6995.39
[R].IMKAQALR.[D]	1xBiotin [K3]; 1xOxidation [M2]	15	P07900; P08238	P07900 [613-620]; P08238 [605-612]	P07900 1xBiotin [K615]; P08238 1xBiotin [K607]	Heat shock protein HSP 90-alpha OS=Homo sapiens OX=9606 GN=HSP90AA1 PE=1 SV=5 Heat shock protein HSP 90-beta OS=Homo sapiens OX=9606 GN=HSP90AB1 PE=1 SV=4	1	1172.63	2	586.818	49	33.69	1.095	0.68	1.658	83.7	117.2	148	97.2	95.2	135.1	64.7	69.6	89.2	52568.5	73576.9	92914	61051.1	59786	84854.8	40624.8	43715	56027.2
[K].LILTTLGKSGSPIVLALPHSQLPQAQK.[V]	1xBiotin [K8]	3	Q6MZP7	Q6MZP7 [140-166]	Q6MZP7 1xBiotin [K147]	Protein lin-54 homolog OS=Homo sapiens OX=9606 GN=LIN54 PE=1 SV=3	1	3036.73	3	1012.91	38	57.97	1.095	1.201	0.912	319.3	31.4	43.4	39.7	72.7	32.4	276.3	37.3	47.6	22946.6	2256.8	3120.6	2850.96	5223.95	2326.26	19855	2682.49	3423.13
[K].VAQPKEVYR.[Q]	1xBiotin [K5]	13	O14979	O14979 [307-315]	O14979 1xBiotin [K311]	Heterogeneous nuclear ribonucleoprotein D-like OS=Homo sapiens OX=9606 GN=HNRNPDL PE=1 SV=3	1	1315.68	2	658.345	33	33.25	1.094	0.67	1.485	81.9	114.5	150.6	104.7	110.1	102.4	64.2	70.1	101.4	79902	111678	146930	102108	107395	99879.8	62626.5	68365.5	98929.7
[K].DTLKTSNPLVLEEASASQAGSR.[K]	1xBiotin [K4]	32	Q9NUQ8	Q9NUQ8 [141-162]	Q9NUQ8 1xBiotin [K144]	ATP-binding cassette sub-family F member 3 OS=Homo sapiens OX=9606 GN=ABCF3 PE=1 SV=2	1	2500.23	2	1250.62	88	49.66	1.093	1.098	0.981	123.6	99.2	90.1	92.1	113	79.4	92.8	101.1	108.7	438932	352465	320102	327234	401455	281970	329717	359222	386213
[K].MKIEEYIK.[K]	1xBiotin [K2]	2	P53804	P53804 [1617-1624]	P53804 1xBiotin [K1618]	E3 ubiquitin-protein ligase TTC3 OS=Homo sapiens OX=9606 GN=TTC3 PE=1 SV=2	1	1279.64	2	640.325	9	45.25	1.093	1.32	1.063	54.8	190.8	84.2	60	223.4	50.1	79.2	76.2	81.4	3148.6	10968.3	4839.67	3449.38	12844.3	2881.56	4553.16	4382.13	4677.57
[K].GKSLETQK.[T]	1xBiotin [K2]	2	Q9Y520	Q9Y520 [28-35]	Q9Y520 1xBiotin [K29]	Protein PRRC2C OS=Homo sapiens OX=9606 GN=PRRC2C PE=1 SV=4	1	1116.57	2	558.79	11	28.09	1.091	0.846	1.29	106.1	108.7	116.4	99.6	88.6	121.2	46.9	84.2	128.3	9594.24	9828.41	10522.8	9008.31	8014.5	10960.8	4245.37	7617.12	11603.7
[K].AQKIEMDKLEK.[A]	1xBiotin [K3]; 1xOxidation [M6]	5	Q9UHR5	Q9UHR5 [203-213]	Q9UHR5 1xBiotin [K205]	SAP30-binding protein OS=Homo sapiens OX=9606 GN=SAP30BP PE=1 SV=1	2	1574.79	2	787.901	25	29.64	1.09	0.454	2.403	73.7	77.7	292.8	77.2	67.6	154.5	30.7	62	63.9	8264.39	8712.75	32825.1	8661.27	7580.96	17318.7	3438.6	6948.83	7159.76
[K].LADPVTLKIETK.[V]	1xBiotin [K8]	7	Q96T58	Q96T58 [2960-2971]	Q96T58 1xBiotin [K2967]	Msx2-interacting protein OS=Homo sapiens OX=9606 GN=SPEN PE=1 SV=1	1	1553.86	2	777.434	48	48.3	1.088	0.77	1.332	93.6	129.3	109.9	99.7	118.9	99.2	70.3	76.7	102.5	25032.6	34602.2	29403.8	26663.5	31802.6	26535.5	18797.8	20530.1	27427.4
[R].LKMNIASPGTVHK.[R]	1xBiotin [K2]	2	Q9NRH2	Q9NRH2 [512-524]	Q9NRH2 1xBiotin [K513]	SNF-related serine/threonine-protein kinase OS=Homo sapiens OX=9606 GN=SNRK PE=1 SV=2	1	1621.86	2	811.431	9	37.25	1.088	0.433	2.4	138.2	117.4	123.7	113.7	181.4	55.1	72.3	48.9	49.3	6174.07	5245.94	5525.95	5079.38	8101.42	2459.07	3229.32	2185.57	2200.07
[K].KGQAVDYEGSR.[T]	1xBiotin [K1]	2	P13667	P13667 [145-155]	P13667 1xBiotin [K145]	Protein disulfide-isomerase A4 OS=Homo sapiens OX=9606 GN=PDIA4 PE=1 SV=2	1	1435.66	2	718.337	16	29.6	1.088	1.004	1.068	52.6	105.3	144.2	96.8	88.2	114.3	88.5	111.4	98.7	2192.99	4393.1	6012.42	4038.22	3676.93	4765.23	3691.49	4647.1	4114.28
[M].SKSFQQSSLSR.[D]	1xAcetyl [N-Term]; 1xBiotin [K2]	9	P43243	P43243 [2-12]	P43243 1xAcetyl [N-Term]; 1xBiotin [K3]	Matrin-3 OS=Homo sapiens OX=9606 GN=MATR3 PE=1 SV=2	1	1522.73	2	761.869	61	40.65	1.088	0.71	1.564	95.1	135.2	120.4	110.7	102.1	111.2	60.4	86.4	78.6	37427.3	53177.6	47353.7	43534.5	40172.2	43760	23756.1	33996	30920.2
[-].MKIEEVK.[S]	1xBiotin [K2]; 1xOxidation [M1]	14	Q9Y265	Q9Y265 [1-7]	Q9Y265 1xBiotin [K2]	RuvB-like 1 OS=Homo sapiens OX=9606 GN=RUVBL1 PE=1 SV=1	1	1118.56	2	559.783	15	30.53	1.087	0.886	1.227	85.7	114.1	145	105	14.2	158.6	93	72.9	111.5	212337	282556	359084	259957	35102.4	392643	230288	180644	276076
[K].TLQKMMASGLTER.[V]	1xBiotin [K4]	9	Q9UG63	Q9UG63 [362-374]	Q9UG63 1xBiotin [K365]	ATP-binding cassette sub-family F member 2 OS=Homo sapiens OX=9606 GN=ABCF2 PE=1 SV=2	1	1691.83	2	846.418	44	45.61	1.086	1.047	1.037	149.3	19.8	122.7	22.8	124.8	113.1	108.2	121	118.4	18517	2452.74	15221.7	2826.39	15479.5	14022.5	13419.4	15001.3	14677.9
[R].ASDWHSKTK.[D]	1xBiotin [K]	4	Q96RL1	Q96RL1 [366-374]	Q96RL1 1xBiotin [K]	BRCA1-A complex subunit RAP80 OS=Homo sapiens OX=9606 GN=UIMC1 PE=1 SV=2	1	1285.6	2	643.303	8	27.61	1.084	0.588	2.28	159.6	113.9	118.9	42.1	145.8	147.2	33.7	86.6	52.2	13222.6	9437.99	9848.53	3487.89	12074.3	12196.5	2787.51	7170.36	4320.28
[K].AGLLSKSSQIGTGDLK.[I]	1xBiotin [K6]	3	Q9Y4C1	Q9Y4C1 [366-381]	Q9Y4C1 1xBiotin [K371]	Lysine-specific demethylase 3A OS=Homo sapiens OX=9606 GN=KDM3A PE=1 SV=4	1	1800.95	2	900.98	42	46.95	1.083	0.913	1.162	196.7	39.9	114.2	36.8	126.3	107.6	67.2	113	98.3	25066	5079.97	14543.9	4689.8	16091.9	13709.9	8559.14	14402.6	12517.9
[R].GIPNYEFKLGK.[I]	1xBiotin [K8]	2	Q92890	Q92890 [257-267]	Q92890 1xBiotin [K264]	Ubiquitin recognition factor in ER-associated degradation protein 1 OS=Homo sapiens OX=9606 GN=UFD1 PE=1 SV=3	1	1491.77	2	746.387	14	47.79	1.083	0.842	1.478	141	106.9	93.1	130.2	109.4	70.6	59.5	95.4	94	11256	8530.21	7428.81	10391.9	8728.49	5637.37	4745.95	7615.79	7500.55
[R].LKPPVHYNGPSK.[A]	1xBiotin [K2]	1	P55265	P55265 [432-443]	P55265 1xBiotin [K433]	Double-stranded RNA-specific adenosine deaminase OS=Homo sapiens OX=9606 GN=ADAR PE=1 SV=4	0	1562.81	3	521.609	10	32.66	1.082	0.842	1.157	62.8	110	134	123.8	99	94.4	95.1	76.6	104.2	26015.7	45566.7	55507.8	51277.6	41013.1	39094.4	39382.7	31730.1	43167.4
[R].LVYQFKEMPK.[D]	1xBiotin [K]; 1xOxidation [M8]	4	P32519	P32519 [285-294]	P32519 1xBiotin [K]	ETS-related transcription factor Elf-1 OS=Homo sapiens OX=9606 GN=ELF1 PE=1 SV=2	1	1524.76	2	762.883	9	42.05	1.082	0.645	1.56	80.3	172.9	93.7	77.2	171.9	74.2	74.9	110.8	44	3745.51	8065.98	4370.72	3599.43	8017.74	3463.24	3495.51	5169.76	2050.8
[R].YESLKGVDPK.[F]	1xBiotin [K5]	10	P47914	P47914 [29-38]	P47914 1xBiotin [K33]	60S ribosomal protein L29 OS=Homo sapiens OX=9606 GN=RPL29 PE=1 SV=2	1	1361.68	2	681.342	42	37.73	1.081	0.817	1.361	110.8	93.9	135	88.5	117.1	102.4	81.4	98.5	72.3	82889.3	70296.6	101027	66261.1	87637.8	76649.1	60921.8	73725.9	54138.1
[K].KQAQPSCAPASRPPAK.[Q]	1xBiotin [K1]; 1xCarbamidomethyl [C7]	3	Q6W2J9	Q6W2J9 [1305-1320]	Q6W2J9 1xBiotin [K1305]	BCL-6 corepressor OS=Homo sapiens OX=9606 GN=BCOR PE=1 SV=1	1	1919.96	3	640.658	24	23.14	1.081	0.717	1.582	64.4	171	117.9	109	84.6	111	108	60.6	73.5	2418.87	6422.21	4427.85	4096.03	3177.74	4171.5	4059.06	2277.04	2760.31
[K].KVISSANR.[A]	1xBiotin [K1]	1	P62917	P62917 [156-163]	P62917 1xBiotin [K156]	60S ribosomal protein L8 OS=Homo sapiens OX=9606 GN=RPL8 PE=1 SV=2	1	1100.59	2	550.798	7	27.52	1.081	0.948	1.414	81.2	118.2	152.4	78.8	75.1	147.1	71.2	83.6	92.2	3244.41	4725.51	6091.8	3149.78	3001.88	5879.83	2845.66	3342.29	3685.42
[R].EAEFTKSIAK.[F]	1xBiotin [K6]	9	Q15005	Q15005 [186-195]	Q15005 1xBiotin [K191]	Signal peptidase complex subunit 2 OS=Homo sapiens OX=9606 GN=SPCS2 PE=1 SV=3	1	1349.68	2	675.342	39	38.9	1.081	0.605	1.801	127	106.4	128.6	118.7	119	97.7	59.1	61.2	82.2	41524	34785.1	42054.2	38820.7	38912.9	31930	19318.8	20020.7	26873.1
[R].KLTPSAGK.[A]	1xBiotin [K1]	3	P46013	P46013 [1165-1172]; [1895-1902]	P46013 1xBiotin [K1165]; 1xBiotin [K1895]	Proliferation marker protein Ki-67 OS=Homo sapiens OX=9606 GN=MKI67 PE=1 SV=2	1	1027.56	2	514.284	27	27.73	1.08	0.752	1.344	74.7	123.7	136.2	97.4	83.1	126.1	55.6	73.3	129.9	8763.45	14506.8	15976.3	11429.6	9743.9	14792.1	6522.49	8597.35	15243.3
[K].FMSKVIGANK.[N]	1xBiotin [K4]	9	Q9Y2W1	Q9Y2W1 [452-461]	Q9Y2W1 1xBiotin [K455]	Thyroid hormone receptor-associated protein 3 OS=Homo sapiens OX=9606 GN=THRAP3 PE=1 SV=2	1	1320.68	2	660.844	42	40.93	1.08	1.028	1.045	107.4	123.9	128.1	18	138.6	114.8	8.1	118.6	142.4	29547.8	34086.6	35238.8	4954.46	38107.3	31562.5	2229.35	32627.4	39161.4
[K].AETNDSYHIILK.[-]	1xBiotin [K12]	8	Q12800	Q12800 [491-502]	Q12800 1xBiotin [K502]	Alpha-globin transcription factor CP2 OS=Homo sapiens OX=9606 GN=TFCP2 PE=1 SV=2	0	1629.79	2	815.401	32	47.54	1.08	0.484	2.515	163.1	106.1	141.5	99.1	151	101.2	56.3	8.6	73.1	99484.5	64748.4	86354.2	60434.8	92124.2	61742.7	34334.3	5268.58	44578.4
[K].KPAAATVTKK.[V]	1xBiotin [K]	2	P16403	P16403 [160-169]	P16403 1xBiotin [K]	Histone H1.2 OS=Homo sapiens OX=9606 GN=H1-2 PE=1 SV=2	1	1240.71	2	620.858	19	22.52	1.079	0.816	1.196	103	92.3	134.6	85.5	107.6	105.6	54.9	86.2	130.4	4225.2	3784.04	5518.26	3506.22	4411.94	4328.65	2250.91	3533.59	5345.58
[K].ANKITITNDK.[G]	1xBiotin [K3]	5	P17066; P0DMV8	P17066 [500-509]; P0DMV8 [498-507]	P17066 1xBiotin [K502]; P0DMV8 1xBiotin [K500]	Heat shock 70 kDa protein 6 OS=Homo sapiens OX=9606 GN=HSPA6 PE=1 SV=2 Heat shock 70 kDa protein 1A OS=Homo sapiens OX=9606 GN=HSPA1A PE=1 SV=1	1	1343.7	2	672.353	12	35.57	1.079	0.659	1.772	143.7	117.4	102.3	98.8	96.5	133.2	87.7	54.2	66.2	24997.2	20419.4	17801.8	17184.9	16782.5	23164.7	15254.5	9432.89	11524.1
[K].LGKTIVITK.[T]	1xBiotin [K3]	10	Q96NC0	Q96NC0 [62-70]	Q96NC0 1xBiotin [K64]	Zinc finger matrin-type protein 2 OS=Homo sapiens OX=9606 GN=ZMAT2 PE=1 SV=1	1	1198.72	2	599.865	50	41.37	1.078	0.733	1.434	121.3	101.8	122.9	108.8	98.4	114	72.1	75	85.7	193666	162573	196221	173716	157082	182048	115129	119718	136872
[R].KAPVISSTPK.[L]	1xBiotin [K1]	2	Q9Y6X9	Q9Y6X9 [643-652]	Q9Y6X9 1xBiotin [K643]	ATPase MORC2 OS=Homo sapiens OX=9606 GN=MORC2 PE=1 SV=2	1	1253.69	2	627.35	14	32.86	1.077	0.598	1.813	82.4	124.4	159.6	119.4	76	148.3	45.5	53.3	91	7552.07	11398.3	14622.9	10941.4	6961.43	13580	4165.16	4878.07	8339.64
[K].KEGICAIGGTSEQSSVGTQHSYSEEEK.[Y]	1xBiotin [K1]; 1xCarbamidomethyl [C5]	9	P13796	P13796 [97-123]	P13796 1xBiotin [K97]	Plastin-2 OS=Homo sapiens OX=9606 GN=LCP1 PE=1 SV=6	1	3124.38	3	1042.13	94	36.95	1.077	1.435	0.864	89.8	97.1	122.8	6.9	114.1	93.9	104	107.7	163.8	51032.2	55157.2	69795.1	3911.71	64826.6	53349	59089	61173.6	93045.1
[K].AGEKSLNGAVPLGSNAR.[E]	1xBiotin [K4]	28	Q9H2P0	Q9H2P0 [200-216]	Q9H2P0 1xBiotin [K203]	Activity-dependent neuroprotector homeobox protein OS=Homo sapiens OX=9606 GN=ADNP PE=1 SV=1	1	1866.95	2	933.978	92	40.57	1.076	0.748	1.315	113.3	105.4	114.7	98	117.7	104	73.3	87.4	86.2	610606	568100	618106	528062	634372	560363	395058	470782	464228
[K].IVYPTEKVNCLDK.[F]	1xBiotin [K7]; 1xCarbamidomethyl [C10]	2	Q14847	Q14847 [11-23]	Q14847 1xBiotin [K17]	LIM and SH3 domain protein 1 OS=Homo sapiens OX=9606 GN=LASP1 PE=1 SV=2	1	1804.9	2	902.952	27	45.61	1.075	1.753	0.756	181.1	64.5	61.3	80.8	57	84.2	147.7	81	142.4	6660.69	2372.47	2253.26	2970.82	2095.2	3098.29	5432.77	2979.62	5238.84
[R].SDNKENPQQEGAKGAKPCAVSAGR.[S]	1xBiotin [K]; 1xCarbamidomethyl [C18]	16	Q15697	Q15697 [215-238]	Q15697 1xBiotin [K]	Zinc finger protein 174 OS=Homo sapiens OX=9606 GN=ZNF174 PE=1 SV=1	2	2725.28	4	682.075	41	25.55	1.075	0.745	1.475	106.4	100	142.2	115.4	113	93	86	71.9	72.1	111845	105078	149394	121257	118746	97707.5	90351.1	75586.6	75818.7
[R].NNISILKEDPFLFCR.[E]	1xBiotin [K7]; 1xCarbamidomethyl [C14]	1	Q6ZN28	Q6ZN28 [91-105]	Q6ZN28 1xBiotin [K97]	Metastasis-associated in colon cancer protein 1 OS=Homo sapiens OX=9606 GN=MACC1 PE=1 SV=2	1	2092.04	2	1046.52	26	60.75	1.075	0.731	1.19	186.4	83.8	82.8	128.3	77	107	69.6	78.2	86.9	6750.32	3034.58	2999.04	4647.37	2788.75	3874.39	2519.46	2832.83	3146.09
[K].HTSQKDYSR.[G]	1xBiotin [K5]	8	P14317	P14317 [147-155]	P14317 1xBiotin [K151]	Hematopoietic lineage cell-specific protein OS=Homo sapiens OX=9606 GN=HCLS1 PE=1 SV=3	1	1347.61	2	674.31	12	21.74	1.075	0.815	1.183	89.8	111.4	120.6	103.6	111.6	99.7	76.8	84.4	102	31542.5	39128.1	42360.2	36387.2	39183.7	35029.9	26979.7	29651	35819
[R].QLPMKIR.[I]	1xBiotin [K5]	9	Q8IVW6	Q8IVW6 [463-469]	Q8IVW6 1xBiotin [K467]	AT-rich interactive domain-containing protein 3B OS=Homo sapiens OX=9606 GN=ARID3B PE=1 SV=2	1	1111.61	2	556.309	25	40.83	1.075	0.75	1.427	99.4	125.3	117.6	113.6	92.4	109.9	82.4	75.6	83.8	97213.3	122521	114991	111107	90410.4	107460	80566.8	73983.6	82001.9
[R].SPSKAVAAR.[A]	1xBiotin [K4]	7	P60468	P60468 [17-25]	P60468 1xBiotin [K20]	Protein transport protein Sec61 subunit beta OS=Homo sapiens OX=9606 GN=SEC61B PE=1 SV=2	1	1112.59	2	556.797	44	26.94	1.074	0.624	1.719	80.9	117.8	152.3	109.7	87	141.6	68.5	60.6	81.5	10125.4	14738.9	19047.3	13728.6	10889.5	17711.4	8572.74	7577.28	10195.8
[R].VGDVQGQESESQLPTKIILTGQK.[T]	1xBiotin [K16]	18	Q96JH7	Q96JH7 [676-698]	Q96JH7 1xBiotin [K691]	Deubiquitinating protein VCPIP1 OS=Homo sapiens OX=9606 GN=VCPIP1 PE=1 SV=2	1	2681.38	3	894.465	58	50.55	1.073	1.123	1.086	111	115.6	83	130	90.9	77.3	103	86.8	102.2	150101	156303	112188	175766	122921	104551	139202	117359	138204
[M].AASTASHRPIKGILK.[N]	1xAcetyl [N-Term]; 1xBiotin [K11]	1	Q6NXS1	Q6NXS1 [2-16]	Q6NXS1 1xAcetyl [N-Term]; 1xBiotin [K12]	Protein phosphatase inhibitor 2 family member B OS=Homo sapiens OX=9606 GN=PPP1R2B PE=1 SV=2	1	1818.01	3	606.674	10	38.16	1.073	0.887	1.846	83.4	121.9	161.6	150.6	116.4	33.6	133.5	66	33.1	9091.9	13294.4	17621.7	16422.7	12695.1	3667.98	14558.9	7201.58	3614.45
[R].KSPNLSK.[C]	1xBiotin [K1]	20	P48556	P48556 [105-111]	P48556 1xBiotin [K105]	26S proteasome non-ATPase regulatory subunit 8 OS=Homo sapiens OX=9606 GN=PSMD8 PE=1 SV=2	1	999.529	2	500.268	13	26.4	1.072	1.119	0.858	77	87.4	131.2	97.9	68.7	122.4	109.6	89.7	115.9	21078.2	23920.1	35913.2	26794.1	18809.4	33497.4	29987.2	24558.4	31716.3
[R].LVYQFKEMPK.[D]	1xBiotin [K6]	7	P32519	P32519 [285-294]	P32519 1xBiotin [K290]	ETS-related transcription factor Elf-1 OS=Homo sapiens OX=9606 GN=ELF1 PE=1 SV=2	1	1508.76	2	754.886	32	47.2	1.072	0.747	2.468	137.8	123.2	127	56.1	138	118.5	51.5	44.9	103.1	49881.7	44585.1	45974.3	20290.8	49947.2	42896.7	18626.2	16259.2	37316.5
[K].YSTIPKFGIEK.[E]	1xBiotin [K]	6	O14964	O14964 [197-207]	O14964 1xBiotin [K]	Hepatocyte growth factor-regulated tyrosine kinase substrate OS=Homo sapiens OX=9606 GN=HGS PE=1 SV=1	1	1508.78	2	754.895	19	47.2	1.072	0.747	2.468	137.8	123.2	127	56.1	138	118.5	51.5	44.9	103.1	49881.7	44585.1	45974.3	20290.8	49947.2	42896.7	18626.2	16259.2	37316.5
[truncated: 2,070 more rows]

## Sheet: Pomalidomide
Annotated Sequence	Modifications	# PSMs	Master Protein Accessions	Positions in Master Proteins	Modifications in Master Proteins	Master Protein Descriptions	# Missed Cleavages	Charge	m/z	Theo. MH+ [Da]	Abundances: DMSO_1	Abundances: DMSO_2	Abundances: DMSO_3	Abundances: Pom_1	Abundances: Pom_2	Abundances: Pom_3	Ratio (Pom/DMSO)	Ratio (log 2)	p Value	− p Value (LOG10)	p Value Rank	q value	q value (-log10)
[truncated: 2,760 more rows]

[truncated: 1 more sheets: ARV-825]
