# Supplementary material for: A proximity biotinylation-based approach to identify protein-E3 ligase interactions induced by PROTACs and molecular glues
Source: Nat Commun. 2022 Jan 10;13:183. doi: 10.1038/s41467-021-27818-z (PMC8748630; doi:10.1038/s41467-021-27818-z)
Supplement: Supplementary file 17 — Source Data [file 41467_2021_27818_MOESM17_ESM.xlsx]

## Sheet: Fig. 1
	Fig. 1g
	Clone name (Biotinylated peptide)	Ratio: (Th) / (DMSO)	Ratio: (Le) / (DMSO)	Ratio: (Po) / (DMSO)	Ratio: (5HT) / (DMSO)
	IKZF1 (275-281), IKZF3 (267-273)	11.8177	34.6539	54.7438	5.00507
	IKZF1 (276-286)	3.22556	7.85238	16.9997	1.82455
	IKZF1 (361-380)	12.2826	39.7592	75.0508	0.762401
	IKZF3 (92-103)	3.24203	35.399	64.2838	2.77993
	IKZF3 (243-252)	0.477845	1.56982	4.04757	0.462982
	IKZF3 (362-369)	1.29994	6.88913	13.3824	0.832665
	IKZF3 (424-436)	0.863018	31.0566	62.9877	0.708032

## Sheet: Fig. 2
	Fig. 2b
	Clone name (Biotinylated peptide)	Ratio: (Th) / (DMSO)	Ratio: (Le) / (DMSO)	Ratio: (Po) / (DMSO)	Ratio: (5HT) / (DMSO)
	CK1α (330-335)	0.871124	5.41079	2.30899	0.795512
	GSPT1 (137-144)	12.115	20.8509	8.43699	95.4073
	GSPT1 (135-144)	0.916177	1.49789	1.05292	15.5535
	WIZ (988-1000)	5.30008	11.1719	34.2123	6.91793
	FAM83G (344-353)	2.8121	7.19898	6.69717	3.64283
	ZNF629 (745-760)	6.14083	3.19507	7.797	6.60353
	ZNF644 (1202-1222)	4.15391	8.28772	8.36929	5.13834
	ZNF687 (436-451)	3.85656	2.58072	6.78597	5.01338
	DIDO1 (1800-1824)	30.5825	1.03886	47.9182	19.5492
	GATAD2A (540-563)	0.0819153	1.09305	3.51789	0.691266
	MID1 (515-521)	2.12916	2.0771	3.1839	2.12152
	CRBN (231-242)	2.75793	3.70505	3.91672	3.76658
	CSDE1 (158-174)	5.83882	5.59541	6.82329	4.65597
	LBR (117-131)	2.23938	2.07172	3.27755	3.36804
	MTDH (487-504)	7.3288	8.48041	6.40198	5.58115
	MYH9 (2-14)	10.5188	36.005	71.4378	1.79711
	MYH9 (9-29)	9.95005	25.0377	25.5441	1.69391
	NCOR2 (1227-1245)	12.2456	12.2508	7.58086	6.9346
	SART3 (951-962)	4.22005	1.3997	5.31747	2.81571
	TLN1 (2492-2510)	2.11217	2.61018	1.86799	3.11524

## Sheet: Fig. 3
	Fig. 3c							Fig. 3d
	Clone name (Biotinylated peptide)	Ratio: (Th) / (DMSO)	Ratio: (Le) / (DMSO)	Ratio: (Po) / (DMSO)	Ratio: (5HT) / (DMSO)			Clone name (Biotinylated peptide)	Ratio: (Th) / (DMSO)	Ratio: (Le) / (DMSO)	Ratio: (Po) / (DMSO)	Ratio: (5HT) / (DMSO)
	CK1α (330-335)	0.798778	4.65887	2.53074	1.34965			CK1α (330-335)	1.50642	6.37248	0.713381	0.857746
	SALL4 (574-586)	1.39354	2.58527	3.89405	6.26337			WIZ (1373-1384)	17.6769	43.6494	34.8052	16.0714
	WIZ (1371-1382)	1.59167	2.8	4.30548	2.29287			WIZ (988-1000)	1.8961	27.8615	44.4462	24.3923
	WIZ(1373-1384)	1.49078	2.73379	4.20367	2.23866			ZNF827 (189-214)	0.663609	1.67076	11.5443	0.828746
	FAM83G (344-353)	1.88141	19.7692	20.9487	4.47436			ZNF827 (419-429)	0.748067	6.69811	2.80082	0.601182
	ZBTB9 (262-286)	1.42631	3.40173	2.31549	1.32776			ZNF827 (445-453)	3.43396	8.89755	14.0069	0.588336
	ZNF629 (590-615)	1.20339	3.71788	4.78041	0.953572			FAM83G (344-353)	1.79255	11.8245	8.79255	3.18617
	ZNF644 (1202-1222)	1.20551	4.16126	7.03245	0.745881			ADNP (349-376)	0.99619	1.04681	11.9905	11.0343
	FGD (110-132)	3.72678	1.83042	1.7778	1.66573			INSM1 (229-246)	1.35242	1.68064	4.62518	1.01284
	PIKFYVE (1690-1717)	1.70281	0.750605	3.05065	0.0850903			ZNF536 (840-851)	2.65669	3.71257	5.97605	1.62375
	LMO7 (1396-1418)	1.22252	1.82663	3.31457	6.04111			ZNF629 (745-760)	1.01837	1.42633	8.57349	6.02756
	L3MBTL2 (213-228)	0.853425	0.685934	1.18605	3.75669			ZNF644 (1202-1222)	0.816252	0.675864	8.31215	13.3993
	ARID3A (1-13)	1.77349	5.79543	2.60755	1.9921			ZNF667 (233-256)	4.40506	4.38307	3.04622	3.03578
	AHCYL1 (40-53)	1.29137	1.85065	0.232787	3.2934			ZNF687 (396-421)	1.45887	1.73321	7.06183	3.875
	CALR (44-55)	1.47868	1.10905	3.18873	1.23265			ZNF687 (436-451)	1.59937	1.93227	3.35653	3.32188
	CDK6 (275-287)	5.372	5.209	2.576	0.844			BAZ2A (1158-1187)	0.787267	1.31176	15.2887	23.4401
	CRBN (157-162)	7.64828	51.1655	28.8345	14.8			CHD3 (1267-1294)	0.873453	0.737276	5.34801	12.674
	CRBN (182-215)	0.887682	0.0892434	0.716661	27.1547			ZMYM2 (504-516)	1.03226	1.48183	3.5206	0.844803
	CSTF1 (140-167)	8.72445	10.573	6.22993	0.336791			ACTB (316-328), ACTA1 (318-330), ACTG1 (316-328)	0.210986	0.756929	35.3403	32.0208
	CTR9 (885-899)	2.83449	2.12392	1.84835	5.19237			AFDN (1711-1729)	0.301373	0.298536	7.7416	6.43669
	DBNL (283-299)	2.86685	1.57525	4.68519	0.629016			AHNAK (610-630)	0.0913605	0.548246	6.74593	12.2716
	DCTN (141-156)	3.66267	1.90319	7.33832	1.06487			ALMS1 (1716-1737)	0.175472	0.270995	26.0271	13.3729
	ECT2 (71-81)	2.56389	0.689919	0.864188	4.13275			ARHGAP21 (1690-1705)	5.77218	5.6271	4.35731	1.22662
	EEF1A1 (393-423)	14.5106	25.9574	10.3794	4.34943			ARHGEF2 (96-111)	0.337563	1.38198	7.10406	9.20812
	EHMT1 (311-327)	1.31021	5.85645	5.50674	0.776493			BRIP1 (941-954)	0.914786	3.64442	4.75266	4.28036
	FLJ45252 (146-167)	0.793598	2.65102	0.929866	5.56018			CHD7 (2450-2479)	1.64484	0.924282	9.24851	5.47515
	GFPT1 (548-563)	8.40479	2.68226	3.52339	0.711643			CRBN (157-162)	0.615728	0.516005	2.2555	6.67775
	GIGYF2 (646-669)	3.42406	14.3353	6.63905	4.18738			DCAF1 (696-708)	0.890244	5.10823	6.1997	9.66768
	GPS1 (433-444)	2.18168	3.39563	2.97911	2.54499			EIF4G2 (314-327)	0.696732	1.11732	8.41815	9.9211
	GTF2I (127-140)	1.16941	1.32601	1.93726	3.35726			ELP4 (164-179)	0.644397	0.806739	8.44181	21.2091
	IK (502-514)	0.412639	3.93366	3.24709	0.781019			FIGNL1 (335-346)	0.587208	1.62144	3.38781	3.05295
	LASP1(11-23)	0.374493	0.85075	4.9952	0.881735			HCFC1 (814-836)	0.627211	0.57948	6.64218	5.92245
	MCCC1 (670-687)	4.49936	1.95228	1.87259	7.96396			HSP90AA1 (282-292), HSP90AB1 (274-284)	5.55538	10.878	0.911642	0.57847
	MYH9 (2-14)	10.0745	8.59312	22.9456	0.369628			KBTBD6 (303-337)	0.972565	1.19612	3.28472	2.95357
	MYH9 (9-29)	6.10622	13.272	16.4948	1.98705			LIN54 (140166)	0.38024	0.696684	7.40357	4.85619
	NELFE (332-355)	4.36395	7.62045	3.76083	9.24957			MELK (396-414)	0.394417	3.5182	6.68325	6.61044
	NOSIP (4-19)	2.6637	5.4563	9.97185	3.13037			MSTO1 (135-162)	2.62926	4.87751	3.88612	4.85342
	OBSL1 (672-680)	1.17781	5.10114	12.5106	4.67863			MYH9 (2-14)	12.2222	30.3041	23.2119	1.40936
	PC (1134-1158)	0.982465	0.993539	0.97987	4.38631			MYH9 (9-29)	10.3311	13.6788	42.7836	1.45033
	PC (1134-1158)	2.20167	2.18643	1.60563	3.93726			MYOB1 (584-594)	9.16013	3.83878	1.1634	1.17756
	PHB2 (237-250)	8.42346	0.630572	5.69583	9.30616			NCL (428-437)	0.505738	0.608197	1.41993	5.28443
	PHF5A (88-102)	3.68047	2.25049	2.69231	5.17061			NELFE (332-355)	1.14962	1.22046	1.89496	21.142
	PKM (306-316)	1.93459	0.679158	2.26506	3.20827			NOP58 (361-371)	3.50335	2.61277	1.83092	1.34457
	PSMA4 (161-180)	13.8784	0.916567	0.831943	1.2503			NOSIP (4-19)	1.09357	4.29357	9.52865	1.62807
	SNW1 (111-122)	3.14022	2.18777	2.88495	2.05388			NPM1 (268-277)	1.2905	2.56292	4.4015	4.04921
	SNX1 (273-290)	2.26951	1.67152	3.60073	5.10889			ORC1 (278-291)	4.01387	4.31274	6.46784	3.11854
	TCOF1 (804-820)	2.18925	3.00203	2.51119	2.64135			PDS5A (1204-1217)	0.880805	3.34985	8.28483	9.70433
	TEX15 (1421-1443)	4.57781	4.0727	1.95026	7.53189			RABEPK (73-86)	0.971429	4.09317	6.4472	6.12298
	TKT (595-609)	3.8977	1.69307	2.34003	0.881752			RANGAP1 (9-26)	0.87227	0.94143	9.14074	14.9296
	TNS3 (887-911)	2.33252	0.812379	0.934219	3.93044			RPL9 (423-439)	2.795	4.93659	6.0328	6.96933
	UNG (1-17)	1.36696	1.6952	2.2208	3.89758			RPRD2 (880-894)	2.51032	3.0369	3.29077	1.30499
	VARS (963-985)	3.16703	2.13615	3.11978	0.333507			SEPTIN9 (134-148)	1.0731	8.32	1.0388	0.987624
	VDAC2 (268-285)	2.4794	3.74122	2.84501	0.936389			SH3PXD2B (587-601)	0.887091	0.806208	8.01546	9.75258
								SPEN (2960-2971)	1.29899	4.18467	1.81432	1.45919
								SWAP70 (547-574)	0.672777	1.29558	5.32081	3.50321
								TMPO (390-401)	0.822281	0.733422	9.54509	7.79443
								TOX4 (482-502)	1.7463	3.0049	3.66022	1.80847

## Sheet: Fig. 4
	Fig. 4b	AlphaScreen signal
	Clone name	DMSO			Thalidomide			Lenalidomide			Pomalidomide			5-Hydroxythalidomide
	ADNP	1284	1308	1232	1416	1292	1256	1360	1336	1384	1236	1324	1252	1212	1232	1196
	CSTF1	4004	3612	3656	3412	3628	3500	3488	4448	3396	3432	3568	3460	3580	3224	3280
	DCAF1	1788	1824	1780	2108	1716	2584	1560	1864	1600	1596	1980	1632	1792	1652	1484
	DCAF2	2376	2756	2436	2500	2400	2548	2596	2512	2640	2224	2320	2428	2808	2396	2564
	EEF1A1	1344	1196	1040	1172	1104	1172	1108	1104	1128	1116	1124	1080	984	1060	1044
	GFPT1	1036	988	1040	1224	1036	1020	1088	908	956	1012	932	1016	920	856	1060
	NOSIP	784	612	776	700	744	720	624	792	764	752	756	668	632	656	696
	ZNF536	1444	1232	1392	1992	1928	2008	2036	2132	2032	4728	4884	4884	1636	1632	1916
	ZNF629	916	832	892	1044	876	1152	836	892	796	976	1092	956	832	776	772
	ZNF687	1320	1576	1272	4696	5600	4872	3300	3612	3432	8396	8152	8472	3524	4696	5336
	ZMYM2	1560	1348	1280	2400	2416	2500	2320	1848	1800	8772	6776	6352	2916	2136	2032
	Fig. 4e	HEK293T				IMR32
			Pomalidomide (Po)				Pomalidomide (Po)
		DMSO	0.1	1	10	DMSO	0.1	1	10
	Relative ZMYM2 expression	1.01828	1.10147	1.04578	1.02567	0.993945	1.10065	1.11088	1.10745
		0.987148	0.948552	0.982486	0.957427	1.0267	0.991045	0.996857	1.1569
		1.02815	0.968697	0.982486	0.961911	0.999783	0.927701	1.05791	1.11088
		0.966427	0.970975	0.941976	0.948552	0.979571	1.00567	1.01461	1.0806
	Fig. 4g		Pomalidomide (Po)
		DMSO	1	10
	Relative band intensity	0.949089	0.658421	0.656591
		1.20703	0.782497	0.618659
		0.843882	0.509226	0.392884

## Sheet: Fig. 6
	Fig. 6b	Relative AS signal
	Clone name	DMSO			Thalidomide			Lenalidomide			Pomalidomide			5-Hydroxythalidomide
	ZMYM2	1.02609	1.01449	0.95942	1.77391	1.87826	1.50435	1.88116	1.26957	1.43188	7.3913	6.54493	6.50145	1.8058	1.51884	1.71594
	ZMYM3	1.01169	1.02518	0.963129	1.15198	0.839029	1.06025	0.866007	0.94964	1.03058	0.990108	1.03597	1.0009	0.860612	0.782374	0.968525
	ZMYM4	0.955903	0.966572	1.07752	1.01991	0.934566	0.904694	0.940967	0.966572	0.798009	0.955903	0.985775	1.03485	0.906828	0.785206	0.911095
	Fig. 6c	Relative AS signal
	Clone name	DMSO			Pomalidomide
	ZMYM2-WT	1.10668	0.942173	0.951147	3.73878	4.08275	4.41476
	ZMYM2-C470A	1.03125	0.949836	1.01891	1.6801	1.83059	1.84786
	Fig. 6f	Relative AS signal
	Clone name	DMSO			Pomalidomide
	ZMYM2	0.946927	0.874302	1.17877	5.98324	7.1648	7.62291
	FGFR1	0.883929	1.10714	1.00893	1.1199	1.12628	1.18112
	ZMYM2-FGFR1	0.74026	1.23539	1.02435	8.58117	8.87338	8.93669

## Sheet: Fig. 7
													Fig. 7i
													Clone name (Biotinylated peptide)	Ratio: (Po) / (DMSO)	Ratio: (ARV-825) / (DMSO)
													BRD2 (319-328)	1.11466	2.64835
													BRD2 (329-342)	1.5642	4.46637
													BRD3 (272-278)	0.7756	6.94977
													BRD4 (100-111)	0.441202	2.29861
													BRD4 (1112-1121)	0.635192	2.46622
													BRD4 (315-321)	0.92076	5.00161
													IKZF1 (84-97)	5.95306	4.39781
													IKZF1 (267-274), IKZF3 (259-266)	6.62914	6.27223
													IKZF1 (276-286)	13.1643	7.98479
													IKZF1 (282-301)	27.6423	23.6926
													IKZF1 (379-386)	8.45518	7.01081
													IKZF1 (424-433)	12.8705	16.1959
													IKZF3 (92-103)	10.6997	9.12239
													IKZF3 (243-252)	17.1337	16.4204
													IKZF3 (268-278)	8.53323	8.66766
													IKZF3 (274-279)	9.08418	9.08905
													IKZF3 (413-423)	5.06263	5.32916
													IKZF3 (424-436)	9.60613	7.5854
													ZFP91 (82-108)	4.23758	3.73477
													WIZ (88-1000)	6.30951	5.7553

## Sheet: Supplementary Fig. 3
Supplementary Fig. 3b
	THP-1		MM1.S
Clone name (Biotinylated peptide)	Ratio: (Th) / (DMSO)	Ratio: (Po) / (DMSO)	Ratio: (Th) / (DMSO)	Ratio: (Po) / (DMSO)
IKZF1 (275-281), IKZF3 (267-273)	24.5467	119.428	11.8177	54.7438
IKZF1 (276-286)	0	0	3.22556	16.9997
IKZF1 (282-301)	2.66027	34.587	0	0
IKZF1 (361-380)	11.082	71.5701	12.2826	75.0508
IKZF3 (92-103)	0	0	3.24203	64.2838
IKZF3 (243-252)	0	0	0.477845	4.04757
IKZF3 (362-369)	0	0	1.29994	13.3824
IKZF3 (424-436)	0	0	0.863018	62.9877

## Sheet: Supplementary Fig. 6
	Supplementary Fig. 6a
		HEK293T				HuH7				IMR32
	Clone name (Biotinylated peptide)	Ratio: (Th) / (DMSO)	Ratio: (Le) / (DMSO)	Ratio: (Po) / (DMSO)	Ratio: (5HT) / (DMSO)	Ratio: (Th) / (DMSO)	Ratio: (Le) / (DMSO)	Ratio: (Po) / (DMSO)	Ratio: (5HT) / (DMSO)	Ratio: (Th) / (DMSO)	Ratio: (Le) / (DMSO)	Ratio: (Po) / (DMSO)	Ratio: (5HT) / (DMSO)
	ACTB (316-328), ACTA1 (318-330), ACTG1 (316-328)	1.21049	0.397481	0.474295	0.69211	0.766306	0.696833	1.10341	2.00162	0.211005	25.9725	35.5987	32.258
	ADNP (349-376)	0	0	0	0	0	0	0	0	0.995643	3.55761	11.9986	11.0424
	AHNAK (610-630)	0	0	0	0	0.078948	1.31462	1.21183	0.42539	2.1358	1.58886	13.8945	12.2902
	ALMS1 (1716-1737)	0	0	0	0	0.989104	0.928517	1.03167	0.426165	0.997967	9.45719	26.0534	13.386
	BAZ2A (1158-1187)	1.29852	1.38972	1.06689	0.534759	1.39773	4.54832	1.2054	0.522716	0.78671	1.31196	3.12756	0.928101
	CHD3 (1267-1294)	0	0	0	0	0	0	0	0	1.98258	1.54394	5.34814	12.6744
	CRBN (157-162)	0.570919	0.404397	0.524335	0.507875	7.64416	51.1573	28.8301	14.8032	0.615733	0.628074	0.719079	0.55792
	CRBN (182-215)	0.452464	0.529311	0.488798	7.33214	0.888249	1.96184	0.716749	0.524123	1.23751	1.36196	1.4615	3.82794
	CSTF1 (140-167)	0	0	0	0	8.74011	10.5906	6.24122	0.336686	1.01482	0.572798	0.953884	0.792461
	DIDO1 (1800-1824)	30.5825	1.03886	47.9182	19.5492	2.93948	2.90095	0.334862	0.213196	0.898162	1.10819	1.0376	0.736958
	EEF1A1 (393-423)	0	0	0	0	14.5245	25.989	10.3936	4.34628	0	0	0	0
	ELP4 (164-179)	1.64958	1.09019	1.88545	0.963384	1.09781	1.0088	1.02429	0.682837	0.645573	1.06943	8.43484	21.1899
	FAM83G (344-353)	2.8121	7.19898	6.69717	3.64283	1.22232	3.82028	2.46177	1.54189	1.7913	11.816	8.78615	3.18368
	GSPT1 (135-144)	0.916177	1.49789	1.05292	15.5535	0	0	0	0	0	0	0	0
	GSPT1 (137-144)	12.115	20.8509	8.43699	95.4073	0	0	0	0	0	0	0	0
	HSP90AA1 (282-292), HSP90AB1 (274-284)	0	0	0	0	0.508753	0.772546	0.573995	0.971364	5.55534	10.8795	1.68424	4.96263
	MYH9 (2-14)	10.5188	36.005	71.4378	1.79711	10.0807	8.60055	22.963	0.370361	12.2762	30.4339	42.9713	1.41957
	MYH9 (9-29)	9.95005	25.0377	25.5441	1.69391	6.10645	13.2641	16.4837	1.98437	10.3665	13.7277	23.2968	1.45488
	NCOR (1227-1245)	12.2456	12.2508	7.58086	6.9346	0	0	0	0	0.893128	0.950136	0.941623	0.767413
	NELFE (332-355)	1.39326	0.612433	0.48012	0.299696	4.36144	7.6118	3.75648	9.24006	3.41849	3.13423	1.73119	21.1415
	OBSL1 (672-680)	0	0	0	0	1.17717	5.09926	12.5078	4.67771	0	0	0	0
	PSMA4 (161-180)	0	0	0	0	13.8635	0.915666	0.830875	1.24923	0	0	0	0
	RANGAP1 (9-26)	1.07456	1.14585	1.17797	0.625099	1.13336	0.768351	1.02204	1.01475	1.47013	1.24473	9.15759	14.9556
	WIZ (1373-1384)	0	0	0	0	1.49078	2.73379	4.20367	2.23866	1.89319	43.7464	34.8837	16.0994
	WIZ (988-1000)	17.7234	27.9433	44.5751	24.4635	0	0	0	0	1.8961	27.8615	44.4462	24.3923
	ZNF644 (1202-1222)	4.15391	8.28772	8.36929	5.13834	0.835424	4.16164	7.03394	0.746157	3.72831	5.61525	8.31353	13.3953
	ZNF827 (189-214)	0	0	0	0	0	0	0	0	0.663432	8.89742	11.5452	0.828912
	ZNF827 (445-453)	0	0	0	0	0	0	0	0	3.43775	6.70399	14.018	0.590343

## Sheet: Supplementary Fig. 7
	Supplementary Fig. 7b
		MM1.S				HEK293T				HuH7				IMR32
	Clone name (Biotinylated peptide)	Ratio: (Th) / (DMSO)	Ratio: (Le) / (DMSO)	Ratio: (Po) / (DMSO)	Ratio: (5HT) / (DMSO)	Ratio: (Th) / (DMSO)	Ratio: (Le) / (DMSO)	Ratio: (Po) / (DMSO)	Ratio: (5HT) / (DMSO)	Ratio: (Th) / (DMSO)	Ratio: (Le) / (DMSO)	Ratio: (Po) / (DMSO)	Ratio: (5HT) / (DMSO)	Ratio: (Th) / (DMSO)	Ratio: (Le) / (DMSO)	Ratio: (Po) / (DMSO)	Ratio: (5HT) / (DMSO)
	SQSTM1 (421-440)	0.65012	0.75583	0.88755	0.80358	0.38503	0.22463	0.52468	0.37648	0.33085	0.41348	0.79356	0.9693
	CD147 (171-179)	0.19559	0.08042	0.93554	0.1841	0.47296	0.46997	0.87398	0.66992	1.01278	0.69372	0.77244	0.75875
	TP53 (292-306)					0.22301	0.28305	0.30929	0.37796
	VCP (488-505)									1.45502	4.47638	3.71488	5.79514	0.9941	1.01666	1.06387	0.88801
	HSP90AA1 (183-191), HSP90AB1 (178-186)									0.79696	0.73218	0.85918	0.76637	1.05605	1.03808	1.50417	1.37694
	HSP90AA1 (282-292), HSP90AB1 (274-284)									0.50875	0.77255	0.57399	0.97136	5.55534	10.8796	1.68408	4.96216
	HSP90AA1 (613-620), HSP90AB1 (605-612)					0.87132	1.57669	2.44441	1.91282	0.91694	0.99425	1.08599	0.6236	0.9062	0.99695	0.19697	0.57853

## Sheet: Supplementary Fig. 9
	Supplementary Fig. 9b	Relative AS signal
	Clone name	DMSO			Pomalidomide
	FL	0.965251	1.01158	1.02317	3.77992	3.9305	3.80695
	MYM-923	1.02549	0.971514	1.003	2.66267	2.69865	2.69415
	MYM-825	1.00613	1.02189	0.971979	11.451	11.1357	10.2452
	C-terminus	0.995976	0.977867	1.02616	0.971831	0.917505	0.977867
	Supplementary Fig. 9d	Relative AS signal
	Clone name	DMSO			Pomalidomide
	FL	1.03434	1.00549	0.960165	3.65522	3.68819	3.58516
	MYM1-9	1.03396	1.01358	0.952462	11.1036	10.6503	10.7827
	MYM1-8	1.04805	1.02402	0.927928	10.2673	9.90991	9.62462
	MYM1-7	0.996522	0.991304	1.01217	14.9061	14.64	14.2539
	MYM1-6	1.00418	1.02929	0.966527	4.55021	4.22385	3.62762
	MYM1-5	1.05109	0.974453	0.974453	16.6998	16.7491	16.1223
	MYM1-4	1.00218	1.11765	0.880174	18.9346	19.2549	18.6231
	MYM1-3	1.01845	1.04059	0.940959	9.50923	9.18819	8.4797
	MYM1-2	1.00216	1.02162	0.976216	1.34595	1.39135	1.20324
	MYM1	1.05155	0.964948	0.983505	0.940206	1.00206	1.02062

[truncated: 2 more sheets: Supplementary Fig. 10, Supplementary Fig. 11]
